# Supplementary material for: Measurement of Outflow Facility Using iPerfusion
Source: PLoS One. 2016 Mar 7;11(3):e0150694. doi: 10.1371/journal.pone.0150694 (PMC4780770; doi:10.1371/journal.pone.0150694)
Supplement: S4 File — The raw data from the perfusion traces along with the steady state values for each pressure step. (ZIP) [file pone.0150694.s004.zip]

Archive with 717 entries (399 files):
- S3/
- S3/CapillaryTests/
- S3/CapillaryTests/Cap_050_b/
- S3/CapillaryTests/Cap_050_b/Data.txt
- S3/CapillaryTests/Cap_050_b/Parameters.txt
- S3/CapillaryTests/Cap_050_c/
- S3/CapillaryTests/Cap_050_c/Data.txt
- S3/CapillaryTests/Cap_050_c/Parameters.txt
- S3/CapillaryTests/Cap_050_d/
- S3/CapillaryTests/Cap_050_d/Data.txt
- S3/CapillaryTests/Cap_050_d/Parameters.txt
- S3/CapillaryTests/Cap_100_a/
- S3/CapillaryTests/Cap_100_a/Data.txt
- S3/CapillaryTests/Cap_100_a/Parameters.txt
- S3/CapillaryTests/Cap_100_b/
- S3/CapillaryTests/Cap_100_b/Data.txt
- S3/CapillaryTests/Cap_100_b/Parameters.txt
- S3/CapillaryTests/Cap_100_c/
- S3/CapillaryTests/Cap_100_c/Data.txt
- S3/CapillaryTests/Cap_100_c/Parameters.txt
- S3/CapillaryTests/Cap_150_a/
- S3/CapillaryTests/Cap_150_a/Data.txt
- S3/CapillaryTests/Cap_150_a/Parameters.txt
- S3/CapillaryTests/Cap_150_b/
- S3/CapillaryTests/Cap_150_b/Data.txt
- S3/CapillaryTests/Cap_150_b/Parameters.txt
- S3/CapillaryTests/Cap_150_c/
- S3/CapillaryTests/Cap_150_c/Data.txt
- S3/CapillaryTests/Cap_150_c/Parameters.txt
- S3/CapillaryTests/Cap_250_c/
- S3/CapillaryTests/Cap_250_c/Data.txt
- S3/CapillaryTests/Cap_250_c/Parameters.txt
- S3/CapillaryTests/Cap_250_d/
- S3/CapillaryTests/Cap_250_d/Data.txt
- S3/CapillaryTests/Cap_250_d/Parameters.txt
- S3/CapillaryTests/Cap_250_e/
- S3/CapillaryTests/Cap_250_e/Data.txt
- S3/CapillaryTests/Cap_250_e/Parameters.txt
- S3/CapillaryTests/Cap_350_c/
- S3/CapillaryTests/Cap_350_c/Data.txt
- S3/CapillaryTests/Cap_350_c/Parameters.txt
- S3/CapillaryTests/Cap_350_d/
- S3/CapillaryTests/Cap_350_d/Data.txt
- S3/CapillaryTests/Cap_350_d/Parameters.txt
- S3/CapillaryTests/Cap_350_e/
- S3/CapillaryTests/Cap_350_e/Data.txt
- S3/CapillaryTests/Cap_350_e/Parameters.txt
- S3/ControlIndividuals/
- S3/ControlIndividuals/13.05.14 red system eye 1/
- S3/ControlIndividuals/13.05.14 red system eye 1/CapPre_1/
- S3/ControlIndividuals/13.05.14 red system eye 1/CapPre_1/Data.txt
- S3/ControlIndividuals/13.05.14 red system eye 1/CapPre_1/Parameters.txt
- S3/ControlIndividuals/13.05.14 red system eye 1/Eye_1 ok perf 7.2/
- S3/ControlIndividuals/13.05.14 red system eye 1/Eye_1 ok perf 7.2/Data.txt
- S3/ControlIndividuals/13.05.14 red system eye 1/Eye_1 ok perf 7.2/Parameters.txt
- S3/ControlIndividuals/14.05.14 red system eye 1/
- S3/ControlIndividuals/14.05.14 red system eye 1/CapPre_1/
- S3/ControlIndividuals/14.05.14 red system eye 1/CapPre_1/Data.txt
- S3/ControlIndividuals/14.05.14 red system eye 1/CapPre_1/Parameters.txt
- S3/ControlIndividuals/14.05.14 red system eye 1/Eye_1 ok perf 10.80/
- S3/ControlIndividuals/14.05.14 red system eye 1/Eye_1 ok perf 10.80/Data.txt
- S3/ControlIndividuals/14.05.14 red system eye 1/Eye_1 ok perf 10.80/Parameters.txt
- S3/ControlIndividuals/14.05.14 red system eye 2/
- S3/ControlIndividuals/14.05.14 red system eye 2/CapPre_2/
- S3/ControlIndividuals/14.05.14 red system eye 2/CapPre_2/Data.txt
- S3/ControlIndividuals/14.05.14 red system eye 2/CapPre_2/Parameters.txt
- S3/ControlIndividuals/14.05.14 red system eye 2/Eye_2 ok perf 6.33/
- S3/ControlIndividuals/14.05.14 red system eye 2/Eye_2 ok perf 6.33/Data.txt
- S3/ControlIndividuals/14.05.14 red system eye 2/Eye_2 ok perf 6.33/Parameters.txt
- S3/ControlIndividuals/15.05.14 red system eye 1/
- S3/ControlIndividuals/15.05.14 red system eye 1/CapPre_1/
- S3/ControlIndividuals/15.05.14 red system eye 1/CapPre_1/Data.txt
- S3/ControlIndividuals/15.05.14 red system eye 1/CapPre_1/Parameters.txt
- S3/ControlIndividuals/15.05.14 red system eye 1/Eye_1 wobbly perf 11.02/
- S3/ControlIndividuals/15.05.14 red system eye 1/Eye_1 wobbly perf 11.02/Data.txt
- S3/ControlIndividuals/15.05.14 red system eye 1/Eye_1 wobbly perf 11.02/Parameters.txt
- S3/ControlIndividuals/15.05.14 white system eye 1/
- S3/ControlIndividuals/15.05.14 white system eye 1/CapPre_1/
- S3/ControlIndividuals/15.05.14 white system eye 1/CapPre_1/Data.txt
- S3/ControlIndividuals/15.05.14 white system eye 1/CapPre_1/Parameters.txt
- S3/ControlIndividuals/15.05.14 white system eye 1/Eye_1 ok perf 7.18/
- S3/ControlIndividuals/15.05.14 white system eye 1/Eye_1 ok perf 7.18/Data.txt
- S3/ControlIndividuals/15.05.14 white system eye 1/Eye_1 ok perf 7.18/Parameters.txt
- S3/ControlIndividuals/15.05.14 White system eye 2/
- S3/ControlIndividuals/15.05.14 White system eye 2/CapPre_2/
- S3/ControlIndividuals/15.05.14 White system eye 2/CapPre_2/Data.txt
- S3/ControlIndividuals/15.05.14 White system eye 2/CapPre_2/Parameters.txt
- S3/ControlIndividuals/15.05.14 White system eye 2/Eye_2 good perf 10.08/
- S3/ControlIndividuals/15.05.14 White system eye 2/Eye_2 good perf 10.08/Data.txt
- S3/ControlIndividuals/15.05.14 White system eye 2/Eye_2 good perf 10.08/Parameters.txt
- S3/ControlIndividuals/16.05.14 red system eye 2/
- S3/ControlIndividuals/16.05.14 red system eye 2/CapPre_2/
- S3/ControlIndividuals/16.05.14 red system eye 2/CapPre_2/Data.txt
- S3/ControlIndividuals/16.05.14 red system eye 2/CapPre_2/Parameters.txt
- S3/ControlIndividuals/16.05.14 red system eye 2/Eye_2 ok perf 13.84/
- S3/ControlIndividuals/16.05.14 red system eye 2/Eye_2 ok perf 13.84/Data.txt
- S3/ControlIndividuals/16.05.14 red system eye 2/Eye_2 ok perf 13.84/Parameters.txt
- S3/ControlIndividuals/16.05.14 White system eye 1/
- S3/ControlIndividuals/16.05.14 White system eye 1/CapPre_1/
- S3/ControlIndividuals/16.05.14 White system eye 1/CapPre_1/Data.txt
- S3/ControlIndividuals/16.05.14 White system eye 1/CapPre_1/Parameters.txt
- S3/ControlIndividuals/16.05.14 White system eye 1/Eye_1 good perf 8.51/
- S3/ControlIndividuals/16.05.14 White system eye 1/Eye_1 good perf 8.51/Data.txt
- S3/ControlIndividuals/16.05.14 White system eye 1/Eye_1 good perf 8.51/Parameters.txt
- S3/ControlIndividuals/20.05.14 white system eye 1/
- S3/ControlIndividuals/20.05.14 white system eye 1/CapPre_1/
- S3/ControlIndividuals/20.05.14 white system eye 1/CapPre_1/Data.txt
- S3/ControlIndividuals/20.05.14 white system eye 1/CapPre_1/Parameters.txt
- S3/ControlIndividuals/20.05.14 white system eye 1/Eye_1 ok perf 10.83/
- S3/ControlIndividuals/20.05.14 white system eye 1/Eye_1 ok perf 10.83/Data.txt
- S3/ControlIndividuals/20.05.14 white system eye 1/Eye_1 ok perf 10.83/Parameters.txt
- S3/ControlIndividuals/2014_07_15 red system/
- S3/ControlIndividuals/2014_07_15 red system/CapPre_1/
- S3/ControlIndividuals/2014_07_15 red system/CapPre_1/Data.txt
- S3/ControlIndividuals/2014_07_15 red system/CapPre_1/Parameters.txt
- S3/ControlIndividuals/2014_07_15 red system/Eye_1 bit wobbly/
- S3/ControlIndividuals/2014_07_15 red system/Eye_1 bit wobbly/Data.txt
- S3/ControlIndividuals/2014_07_15 red system/Eye_1 bit wobbly/Parameters.txt
- S3/ControlIndividuals/2014_07_15 single control eye/
- S3/ControlIndividuals/2014_07_15 single control eye/CapPre_2/
- S3/ControlIndividuals/2014_07_15 single control eye/CapPre_2/Data.txt
- S3/ControlIndividuals/2014_07_15 single control eye/CapPre_2/Parameters.txt
- S3/ControlIndividuals/2014_07_15 single control eye/Eye_2 6.66 good/
- S3/ControlIndividuals/2014_07_15 single control eye/Eye_2 6.66 good/Data.txt
- S3/ControlIndividuals/2014_07_15 single control eye/Eye_2 6.66 good/Parameters.txt
- S3/ControlIndividuals/2014_07_18 single control eye/
- S3/ControlIndividuals/2014_07_18 single control eye/CapPre_1/
- S3/ControlIndividuals/2014_07_18 single control eye/CapPre_1/Data.txt
- S3/ControlIndividuals/2014_07_18 single control eye/CapPre_1/Parameters.txt
- S3/ControlIndividuals/2014_07_18 single control eye/Eye_1/
- S3/ControlIndividuals/2014_07_18 single control eye/Eye_1/Data.txt
- S3/ControlIndividuals/2014_07_18 single control eye/Eye_1/Parameters.txt
- S3/ControlIndividuals/control eye 1/
- S3/ControlIndividuals/control eye 1/CapPre_1 white/
- S3/ControlIndividuals/control eye 1/CapPre_1 white/Data.txt
- S3/ControlIndividuals/control eye 1/CapPre_1 white/Parameters.txt
- S3/ControlIndividuals/control eye 1/Eye_1 white/
- S3/ControlIndividuals/control eye 1/Eye_1 white/Data.txt
- S3/ControlIndividuals/control eye 1/Eye_1 white/Parameters.txt
- S3/ControlIndividuals/ControlEye/
- S3/ControlIndividuals/ControlEye2/
- S3/ControlIndividuals/ControlEye2/CapPre_OD-13/
- S3/ControlIndividuals/ControlEye2/CapPre_OD-13/Data.txt
- S3/ControlIndividuals/ControlEye2/CapPre_OD-13/Parameters.txt
- S3/ControlIndividuals/ControlEye2/Eye_OD-13/
- S3/ControlIndividuals/ControlEye2/Eye_OD-13/Data.txt
- S3/ControlIndividuals/ControlEye2/Eye_OD-13/Parameters.txt
- S3/ControlIndividuals/ControlEye/CapPre_OS-14/
- S3/ControlIndividuals/ControlEye/CapPre_OS-14/Data.txt
- S3/ControlIndividuals/ControlEye/CapPre_OS-14/Parameters.txt
- S3/ControlIndividuals/ControlEye/Eye_OS-14/
- S3/ControlIndividuals/ControlEye/Eye_OS-14/Data.txt
- S3/ControlIndividuals/ControlEye/Eye_OS-14/Parameters.txt
- S3/ControlIndividuals/eye01/
- S3/ControlIndividuals/eye01/CapPre_P2CL-14/
- S3/ControlIndividuals/eye01/CapPre_P2CL-14/Data.txt
- S3/ControlIndividuals/eye01/CapPre_P2CL-14/Parameters.txt
- S3/ControlIndividuals/eye01/Eye_P2CL-14/
- S3/ControlIndividuals/eye01/Eye_P2CL-14/Data.txt
- S3/ControlIndividuals/eye01/Eye_P2CL-14/Parameters.txt
- S3/ControlIndividuals/eye02/
- S3/ControlIndividuals/eye02/CapPre_P2CR-15/
- S3/ControlIndividuals/eye02/CapPre_P2CR-15/Data.txt
- S3/ControlIndividuals/eye02/CapPre_P2CR-15/Parameters.txt
- S3/ControlIndividuals/eye02/Eye_P2CR-15/
- S3/ControlIndividuals/eye02/Eye_P2CR-15/Data.txt
- S3/ControlIndividuals/eye02/Eye_P2CR-15/Parameters.txt
- S3/ControlIndividuals/eye03/
- S3/ControlIndividuals/eye03/CapPre_P15CL-01/
- S3/ControlIndividuals/eye03/CapPre_P15CL-01/Data.txt
- S3/ControlIndividuals/eye03/CapPre_P15CL-01/Parameters.txt
- S3/ControlIndividuals/eye03/Eye_P15CL-01/
- S3/ControlIndividuals/eye03/Eye_P15CL-01/Data.txt
- S3/ControlIndividuals/eye03/Eye_P15CL-01/Parameters.txt
- S3/ControlIndividuals/eye04/
- S3/ControlIndividuals/eye04/CapPre_P15CR-02/
- S3/ControlIndividuals/eye04/CapPre_P15CR-02/Data.txt
- S3/ControlIndividuals/eye04/CapPre_P15CR-02/Parameters.txt
- S3/ControlIndividuals/eye04/Eye_P15CR-02/
- S3/ControlIndividuals/eye04/Eye_P15CR-02/Data.txt
- S3/ControlIndividuals/eye04/Eye_P15CR-02/Parameters.txt
- S3/ControlIndividuals/eye05/
- S3/ControlIndividuals/eye05/CapPre_P15CL-04/
- S3/ControlIndividuals/eye05/CapPre_P15CL-04/Data.txt
- S3/ControlIndividuals/eye05/CapPre_P15CL-04/Parameters.txt
- S3/ControlIndividuals/eye05/Eye_P15CL-04/
- S3/ControlIndividuals/eye05/Eye_P15CL-04/Data.txt
- S3/ControlIndividuals/eye05/Eye_P15CL-04/Parameters.txt
- S3/ControlIndividuals/eye07/
- S3/ControlIndividuals/eye07/CapPre_P15CR-08/
- S3/ControlIndividuals/eye07/CapPre_P15CR-08/Data.txt
- S3/ControlIndividuals/eye07/CapPre_P15CR-08/Parameters.txt
- S3/ControlIndividuals/eye07/Eye_P15CR-08/
- S3/ControlIndividuals/eye07/Eye_P15CR-08/Data.txt
- S3/ControlIndividuals/eye07/Eye_P15CR-08/Parameters.txt
- S3/ControlIndividuals/eye08/
- S3/ControlIndividuals/eye08/CapPre_P15CR-09/
- S3/ControlIndividuals/eye08/CapPre_P15CR-09/Data.txt
- S3/ControlIndividuals/eye08/CapPre_P15CR-09/Parameters.txt
- S3/ControlIndividuals/eye08/Eye_P15CR-09/
- S3/ControlIndividuals/eye08/Eye_P15CR-09/Data.txt
- S3/ControlIndividuals/eye08/Eye_P15CR-09/Parameters.txt
- S3/ControlIndividuals/eye09/
- S3/ControlIndividuals/eye09/CapPre_P15CR-10/
- S3/ControlIndividuals/eye09/CapPre_P15CR-10/Data.txt
- S3/ControlIndividuals/eye09/CapPre_P15CR-10/Parameters.txt
- S3/ControlIndividuals/eye09/Eye_P15CR-10/
- S3/ControlIndividuals/eye09/Eye_P15CR-10/Data.txt
- S3/ControlIndividuals/eye09/Eye_P15CR-10/Parameters.txt
- S3/ControlIndividuals/Eye1/
- S3/ControlIndividuals/eye10/
- S3/ControlIndividuals/eye10/CapPre_P15CR-11/
- S3/ControlIndividuals/eye10/CapPre_P15CR-11/Data.txt
- S3/ControlIndividuals/eye10/CapPre_P15CR-11/Parameters.txt
- S3/ControlIndividuals/eye10/Eye_P15CR-11/
- S3/ControlIndividuals/eye10/Eye_P15CR-11/Data.txt
- S3/ControlIndividuals/eye10/Eye_P15CR-11/Parameters.txt
- S3/ControlIndividuals/eye11/
- S3/ControlIndividuals/eye11/CapPre_P15CL-12/
- S3/ControlIndividuals/eye11/CapPre_P15CL-12/Data.txt
- S3/ControlIndividuals/eye11/CapPre_P15CL-12/Parameters.txt
- S3/ControlIndividuals/eye11/Eye_P15CL-12/
- S3/ControlIndividuals/eye11/Eye_P15CL-12/Data.txt
- S3/ControlIndividuals/eye11/Eye_P15CL-12/Parameters.txt
- S3/ControlIndividuals/eye12/
- S3/ControlIndividuals/eye12/CapPre_P15CR-14/
- S3/ControlIndividuals/eye12/CapPre_P15CR-14/Data.txt
- S3/ControlIndividuals/eye12/CapPre_P15CR-14/Parameters.txt
- S3/ControlIndividuals/eye12/Eye_P15CR-14/
- S3/ControlIndividuals/eye12/Eye_P15CR-14/Data.txt
- S3/ControlIndividuals/eye12/Eye_P15CR-14/Parameters.txt
- S3/ControlIndividuals/eye13/
- S3/ControlIndividuals/eye13/CapPre_P15CL-15/
- S3/ControlIndividuals/eye13/CapPre_P15CL-15/Data.txt
- S3/ControlIndividuals/eye13/CapPre_P15CL-15/Parameters.txt
- S3/ControlIndividuals/eye13/Eye_P15CL-15/
- S3/ControlIndividuals/eye13/Eye_P15CL-15/Data.txt
- S3/ControlIndividuals/eye13/Eye_P15CL-15/Parameters.txt
- S3/ControlIndividuals/eye14/
- S3/ControlIndividuals/eye14/CapPre_P16CL-02/
- S3/ControlIndividuals/eye14/CapPre_P16CL-02/Data.txt
- S3/ControlIndividuals/eye14/CapPre_P16CL-02/Parameters.txt
- S3/ControlIndividuals/eye14/Eye_P16CL-02/
- S3/ControlIndividuals/eye14/Eye_P16CL-02/Data.txt
- S3/ControlIndividuals/eye14/Eye_P16CL-02/Parameters.txt
- S3/ControlIndividuals/eye15/
- S3/ControlIndividuals/eye15/CapPre_P16CL-03/
- S3/ControlIndividuals/eye15/CapPre_P16CL-03/Data.txt
- S3/ControlIndividuals/eye15/CapPre_P16CL-03/Parameters.txt
- S3/ControlIndividuals/eye15/Eye_P16CL-03/
- S3/ControlIndividuals/eye15/Eye_P16CL-03/Data.txt
- S3/ControlIndividuals/eye15/Eye_P16CL-03/Parameters.txt
- S3/ControlIndividuals/eye16/
- S3/ControlIndividuals/eye16/CapPre_P16CL-04/
- S3/ControlIndividuals/eye16/CapPre_P16CL-04/Data.txt
- S3/ControlIndividuals/eye16/CapPre_P16CL-04/Parameters.txt
- S3/ControlIndividuals/eye16/Eye_P16CL-04/
- S3/ControlIndividuals/eye16/Eye_P16CL-04/Data.txt
- S3/ControlIndividuals/eye16/Eye_P16CL-04/Parameters.txt
- S3/ControlIndividuals/eye17/
- S3/ControlIndividuals/eye17/CapPre_P16CR-07/
- S3/ControlIndividuals/eye17/CapPre_P16CR-07/Data.txt
- S3/ControlIndividuals/eye17/CapPre_P16CR-07/Parameters.txt
- S3/ControlIndividuals/eye17/Eye_P16CR-07/
- S3/ControlIndividuals/eye17/Eye_P16CR-07/Data.txt
- S3/ControlIndividuals/eye17/Eye_P16CR-07/Parameters.txt
- S3/ControlIndividuals/eye18/
- S3/ControlIndividuals/eye18/CapPre_P16CR-08/
- S3/ControlIndividuals/eye18/CapPre_P16CR-08/Data.txt
- S3/ControlIndividuals/eye18/CapPre_P16CR-08/Parameters.txt
- S3/ControlIndividuals/eye18/Eye_P16CR-08/
- S3/ControlIndividuals/eye18/Eye_P16CR-08/Data.txt
- S3/ControlIndividuals/eye18/Eye_P16CR-08/Parameters.txt
- S3/ControlIndividuals/eye19/
- S3/ControlIndividuals/eye19/CapPre_P16CL-09/
- S3/ControlIndividuals/eye19/CapPre_P16CL-09/Data.txt
- S3/ControlIndividuals/eye19/CapPre_P16CL-09/Parameters.txt
- S3/ControlIndividuals/eye19/Eye_P16CL-09/
- S3/ControlIndividuals/eye19/Eye_P16CL-09/Data.txt
- S3/ControlIndividuals/eye19/Eye_P16CL-09/Parameters.txt
- S3/ControlIndividuals/Eye1/CapPrePost_2/
- S3/ControlIndividuals/Eye1/CapPrePost_2/Data.txt
- S3/ControlIndividuals/Eye1/CapPrePost_2/Parameters.txt
- S3/ControlIndividuals/Eye1/Eye_2/
- S3/ControlIndividuals/Eye1/Eye_2/Data.txt
- S3/ControlIndividuals/Eye1/Eye_2/Parameters.txt
- S3/ControlIndividuals/Eye2/
- S3/ControlIndividuals/eye20/
- S3/ControlIndividuals/eye20/CapPre_P16CR-10/
- S3/ControlIndividuals/eye20/CapPre_P16CR-10/Data.txt
- S3/ControlIndividuals/eye20/CapPre_P16CR-10/Parameters.txt
- S3/ControlIndividuals/eye20/Eye_P16CR-10/
- S3/ControlIndividuals/eye20/Eye_P16CR-10/Data.txt
- S3/ControlIndividuals/eye20/Eye_P16CR-10/Parameters.txt
- S3/ControlIndividuals/eye21/
- S3/ControlIndividuals/eye21/CapPre_P16CL-11/
- S3/ControlIndividuals/eye21/CapPre_P16CL-11/Data.txt
- S3/ControlIndividuals/eye21/CapPre_P16CL-11/Parameters.txt
- S3/ControlIndividuals/eye21/Eye_P16CL-11/
- S3/ControlIndividuals/eye21/Eye_P16CL-11/Data.txt
[truncated: 417 more entries]
