# Supplementary material for: Measurement of Outflow Facility Using iPerfusion
Source: PLoS One. 2016 Mar 7;11(3):e0150694. doi: 10.1371/journal.pone.0150694 (PMC4780770; doi:10.1371/journal.pone.0150694)
Supplement: S4 File — The raw data from the perfusion traces along with the steady state values for each pressure step. (ZIP) [file pone.0150694.s004.zip › S3/CapillaryTests/Cap_050_b/Data.txt]

0.100	-1.400	0.004	0.000	-0.000
0.200	-0.600	0.004	0.000	-0.000
0.300	0.600	0.002	0.000	-0.000
0.400	-0.400	0.004	0.000	-0.000
0.500	0.200	0.007	0.000	-0.000
0.600	0.200	0.006	0.000	-0.000
0.700	0.600	0.006	0.000	-0.000
0.800	-0.600	0.005	0.000	-0.000
0.900	-0.200	0.005	0.000	-0.000
1.000	-0.000	0.007	0.000	-0.000
1.100	-0.800	0.006	0.000	-0.000
1.200	0.600	0.006	0.000	-0.000
1.300	-0.400	0.001	0.000	-0.000
1.400	-0.400	0.005	0.000	-0.000
1.500	-0.600	0.003	0.000	-0.000
1.600	0.200	0.005	0.000	-0.000
1.700	0.200	0.005	0.000	-0.000
1.800	0.400	0.001	0.000	-0.000
1.900	0.200	0.007	0.000	-0.000
2.000	0.400	0.002	0.000	-0.000
2.100	-1.200	0.005	0.000	-0.000
2.200	-0.400	0.005	0.000	-0.000
2.300	-0.400	0.002	0.000	-0.000
2.400	-0.200	0.008	0.000	-0.000
2.500	-1.200	-0.000	0.000	-0.000
2.600	-0.200	0.003	0.000	-0.000
2.700	0.400	0.003	0.000	-0.000
2.800	0.800	0.007	0.000	-0.000
2.900	0.600	0.006	0.000	-0.000
3.000	-0.000	0.003	0.000	-0.000
3.100	-0.000	-0.001	0.000	-0.000
3.200	-0.200	-0.001	0.000	-0.000
3.300	-0.400	0.007	0.000	-0.000
3.400	-0.400	0.004	0.000	-0.000
3.500	0.400	0.004	0.000	-0.000
3.600	0.400	0.003	0.000	-0.000
3.700	-0.200	0.003	0.000	-0.000
3.800	-0.400	0.007	0.000	-0.000
3.900	0.200	0.002	0.000	-0.000
4.000	0.400	0.007	0.000	-0.000
4.100	-0.400	0.006	0.000	-0.000
4.200	-0.800	0.006	0.000	-0.000
4.300	-0.000	0.003	0.000	-0.000
4.400	0.400	0.003	0.000	-0.000
4.500	0.600	0.004	0.000	-0.000
4.600	-0.400	0.005	0.000	-0.000
4.700	-0.000	0.005	0.000	-0.000
4.800	-0.600	0.005	0.000	-0.000
4.900	-0.000	0.005	0.000	-0.000
5.000	-0.400	0.004	0.000	-0.000
5.100	-1.000	0.006	0.000	-0.000
5.200	-1.000	0.006	0.000	-0.000
5.300	-0.200	0.002	0.000	-0.000
5.400	-0.400	0.006	0.000	-0.000
5.500	0.200	0.004	0.000	-0.000
5.600	-0.200	0.003	0.000	-0.000
5.700	-0.800	0.003	0.000	-0.000
5.800	-0.800	0.005	0.000	-0.000
5.900	-0.600	0.006	0.000	-0.000
6.000	-1.000	0.003	0.000	-0.000
6.100	-0.000	0.004	0.000	-0.000
6.200	0.600	0.004	0.000	-0.000
6.300	-0.000	0.007	0.000	-0.000
6.400	1.200	0.004	0.000	-0.000
6.500	0.200	0.005	0.000	-0.000
6.600	-0.600	0.005	0.000	-0.000
6.700	-0.800	0.005	0.000	-0.000
6.800	-1.400	0.004	0.000	-0.000
6.900	-0.400	0.006	0.000	-0.000
7.000	0.200	0.005	0.000	-0.000
7.100	0.600	0.005	0.000	-0.000
7.200	0.600	0.005	0.000	-0.000
7.300	0.400	0.003	0.000	-0.000
7.400	-0.800	0.004	0.000	-0.000
7.500	-0.000	0.006	0.000	-0.000
7.600	0.200	0.006	0.000	-0.000
7.700	-0.400	0.006	0.000	-0.000
7.800	-0.600	0.005	0.000	-0.000
7.900	-1.200	0.004	0.000	-0.000
8.000	-0.200	0.005	0.000	-0.000
8.100	-0.200	0.009	0.000	-0.000
8.200	-0.600	0.009	0.000	-0.000
8.300	-0.000	0.004	0.000	-0.000
8.400	-0.400	0.006	0.000	-0.000
8.500	-0.600	0.003	0.000	-0.000
8.600	-0.600	0.005	0.000	-0.000
8.700	-0.200	0.005	0.000	-0.000
8.800	-0.800	0.006	0.000	-0.000
8.900	-0.200	0.005	0.000	-0.000
9.000	-0.800	0.006	0.000	-0.000
9.100	-0.800	0.005	0.000	-0.000
9.200	-0.800	0.005	0.000	-0.000
9.300	0.600	0.005	0.000	-0.000
9.400	-1.400	0.005	0.000	-0.000
9.500	-0.800	0.007	0.000	-0.000
9.600	-0.200	0.005	0.000	-0.000
9.700	-0.000	0.005	0.000	-0.000
9.800	0.600	0.003	0.000	-0.000
9.900	-0.600	0.004	0.000	-0.000
10.000	-0.400	0.004	0.000	-0.000
10.100	-0.400	0.004	0.000	-0.000
10.200	-1.000	0.004	0.000	-0.000
10.300	0.400	0.006	0.000	-0.000
10.400	-0.600	0.003	0.000	-0.000
10.500	-0.400	0.005	0.000	-0.000
10.600	-0.600	0.007	0.000	-0.000
10.700	-0.400	0.007	0.000	-0.000
10.800	0.400	0.002	0.000	-0.000
10.900	-0.200	0.005	0.000	-0.000
11.000	-0.400	0.003	0.000	-0.000
11.100	0.200	0.005	0.000	-0.000
11.200	-0.000	0.005	0.000	-0.000
11.300	-0.000	0.006	0.000	-0.000
11.400	-0.800	0.005	0.000	-0.000
11.500	-0.400	0.002	0.000	-0.000
11.600	-1.400	-0.000	0.000	-0.000
11.700	-0.400	-0.000	0.000	-0.000
11.800	-0.600	0.001	0.000	-0.000
11.900	0.400	0.027	0.000	-0.000
12.000	0.400	-0.027	0.000	-0.000
12.100	0.600	-0.030	0.000	-0.000
12.200	0.400	-0.030	0.000	-0.000
12.300	-0.200	0.039	0.000	-0.000
12.400	-0.000	-0.018	0.000	-0.000
12.500	0.200	0.010	0.000	-0.000
12.600	-0.200	-0.017	0.000	-0.000
12.700	0.400	-0.017	0.000	-0.000
12.800	-1.000	0.030	0.000	-0.000
12.900	0.600	-0.022	0.000	-0.000
13.000	-0.800	0.026	0.000	-0.000
13.100	-0.000	0.008	0.000	-0.000
13.200	-0.600	0.008	0.000	-0.000
13.300	0.200	0.007	0.000	-0.000
13.400	-0.800	-0.007	0.000	-0.000
13.500	-1.000	0.023	0.000	-0.000
13.600	0.400	0.005	0.000	-0.000
13.700	-0.200	0.005	0.000	-0.000
13.800	0.200	0.010	0.000	-0.000
13.900	-0.000	-0.006	0.000	-0.000
14.000	-0.400	0.013	0.000	-0.000
14.100	-0.400	0.014	0.000	-0.000
14.200	-0.000	0.014	0.000	-0.000
14.300	-0.800	0.004	0.000	-0.000
14.400	-0.200	-0.004	0.000	-0.000
14.500	0.200	0.014	0.000	-0.000
14.600	-0.200	0.015	0.000	-0.000
14.700	-0.600	0.015	0.000	-0.000
14.800	-0.600	-0.002	0.000	-0.000
14.900	-0.400	0.004	0.000	-0.000
15.000	-0.400	0.016	0.000	-0.000
15.100	1.200	0.015	0.000	-0.000
15.200	-0.400	0.015	0.000	-0.000
15.300	-0.600	-0.006	0.000	-0.000
15.400	1.000	0.046	0.000	-0.000
15.500	-4.400	-0.004	0.000	-0.000
15.600	1.200	-0.037	0.000	-0.000
15.700	-0.600	-0.037	0.000	-0.000
15.800	0.400	0.093	0.000	-0.000
15.900	-0.000	-0.071	0.000	-0.000
16.000	-1.400	-0.015	0.000	-0.000
16.100	-1.000	0.058	0.000	0.006
16.200	0.200	0.058	0.000	0.006
16.300	0.200	-0.015	0.000	0.006
16.400	541.000	0.027	0.000	0.006
16.500	2954.400	-0.671	0.000	0.006
16.600	4713.200	0.030	0.000	0.015
16.700	944.400	0.030	0.000	0.015
16.800	-1423.200	-0.067	0.000	0.015
16.900	-183.000	0.069	0.000	0.015
17.000	1724.000	0.054	0.000	0.015
17.100	-807.800	-0.081	0.000	0.007
17.200	-3707.600	-0.081	0.000	0.007
17.300	-158.800	-0.752	0.000	0.007
17.400	-85.600	0.573	0.000	0.007
17.500	-80.000	0.744	0.000	0.007
17.600	-58.800	0.537	0.000	0.007
17.700	-64.400	0.537	0.000	0.007
17.800	-77.000	0.658	0.000	0.007
17.900	-54.200	0.722	0.000	0.007
18.000	-66.600	0.529	0.000	0.007
18.100	-37.000	0.376	0.000	0.007
18.200	-38.800	0.376	0.000	0.006
18.300	-37.600	0.391	0.000	0.006
18.400	-36.600	0.378	0.000	0.006
18.500	-37.000	0.377	0.000	0.006
18.600	-35.600	0.358	0.000	0.006
18.700	-35.200	0.358	0.000	0.006
18.800	-36.400	0.364	0.000	0.006
18.900	-34.400	0.348	0.000	0.006
19.000	-35.000	0.359	0.000	0.006
19.100	-35.000	0.345	0.000	0.006
19.200	-34.400	0.345	0.000	0.006
19.300	-33.800	0.314	0.000	0.006
19.400	-32.600	0.347	0.000	0.006
19.500	-33.200	0.337	0.000	0.006
19.600	-30.600	0.347	0.000	0.006
19.700	-32.000	0.347	0.000	0.006
19.800	-30.800	0.275	0.000	0.006
19.900	-30.200	0.319	0.000	0.006
20.000	-30.000	0.306	0.000	0.006
20.100	-29.200	0.293	0.000	0.006
20.200	-29.200	0.293	0.000	0.005
20.300	-29.400	0.263	0.000	0.005
20.400	-27.400	0.272	0.000	0.005
20.500	-27.800	0.279	0.000	0.005
20.600	-25.400	0.268	0.000	0.005
20.700	-26.200	0.268	0.000	0.005
20.800	-24.000	0.209	0.000	0.005
20.900	-22.400	0.224	0.000	0.005
21.000	-26.200	0.193	0.000	0.005
21.100	-26.400	0.236	0.000	0.005
21.200	-25.600	0.236	0.000	0.005
21.300	-26.600	0.249	0.000	0.005
21.400	-24.600	0.249	0.000	0.005
21.500	-26.200	0.244	0.000	0.005
21.600	-26.400	0.231	0.000	0.005
21.700	-24.800	0.231	0.000	0.005
21.800	-24.800	0.233	0.000	0.005
21.900	-24.200	0.239	0.000	0.005
22.000	-23.600	0.225	0.000	0.005
22.100	-22.800	0.220	0.000	0.005
22.200	-23.000	0.220	0.000	0.004
22.300	-22.800	0.215	0.000	0.004
22.400	-23.400	0.213	0.000	0.004
22.500	-23.200	0.210	0.000	0.004
22.600	-21.800	0.208	0.000	0.004
22.700	-22.400	0.208	0.000	0.004
22.800	-20.600	0.185	0.000	0.004
22.900	-21.200	0.202	0.000	0.004
23.000	-21.000	0.185	0.000	0.004
23.100	-19.600	0.180	0.000	0.004
23.200	-20.000	0.180	0.000	0.004
23.300	-18.600	0.178	0.000	0.004
23.400	-19.800	0.181	0.000	0.004
23.500	-18.600	0.167	0.000	0.004
23.600	-17.800	0.165	0.000	0.004
23.700	-19.000	0.165	0.000	0.004
23.800	-17.600	0.166	0.000	0.004
23.900	-16.600	0.161	0.000	0.004
24.000	-17.000	0.156	0.000	0.004
24.100	-17.400	0.149	0.000	0.004
24.200	-16.600	0.149	0.000	0.004
24.300	-16.400	0.150	0.000	0.004
24.400	-14.600	0.146	0.000	0.004
24.500	-15.200	0.141	0.000	0.004
24.600	-14.200	0.136	0.000	0.004
24.700	-14.200	0.136	0.000	0.004
24.800	-14.200	0.131	0.000	0.004
24.900	-14.600	0.130	0.000	0.004
25.000	-13.000	0.126	0.000	0.004
25.100	-13.800	0.115	0.000	0.004
25.200	-12.600	0.115	0.000	0.004
25.300	-13.800	0.119	0.000	0.004
25.400	-12.800	0.110	0.000	0.004
25.500	-12.200	0.113	0.000	0.004
25.600	-11.600	0.105	0.000	0.004
25.700	-11.600	0.105	0.000	0.004
25.800	-11.400	0.105	0.000	0.004
25.900	-10.800	0.103	0.000	0.004
26.000	-11.600	0.101	0.000	0.004
26.100	-10.600	0.094	0.000	0.004
26.200	-10.800	0.094	0.000	0.004
26.300	-10.600	0.092	0.000	0.004
26.400	-10.400	0.091	0.000	0.004
26.500	-11.000	0.086	0.000	0.004
26.600	-8.800	0.084	0.000	0.004
26.700	-9.800	0.084	0.000	0.004
26.800	-9.600	0.079	0.000	0.004
26.900	-9.000	0.077	0.000	0.004
27.000	-8.000	0.075	0.000	0.004
27.100	-8.600	0.069	0.000	0.004
27.200	-8.400	0.069	0.000	0.003
27.300	-8.800	0.069	0.000	0.003
27.400	-7.000	0.068	0.000	0.003
27.500	-7.600	0.063	0.000	0.003
27.600	-6.400	0.056	0.000	0.003
27.700	-7.200	0.056	0.000	0.003
27.800	-6.800	0.054	0.000	0.003
27.900	-5.800	0.055	0.000	0.003
28.000	-5.600	0.049	0.000	0.003
28.100	-7.400	0.045	0.000	0.003
28.200	-5.400	0.045	0.000	0.003
28.300	-6.400	0.042	0.000	0.003
28.400	-4.800	0.038	0.000	0.003
28.500	-4.600	0.038	0.000	0.003
28.600	-5.400	0.027	0.000	0.003
28.700	-4.600	0.027	0.000	0.003
28.800	-3.600	0.030	0.000	0.003
28.900	-4.200	0.025	0.000	0.003
29.000	-3.800	0.022	0.000	0.003
29.100	-3.000	0.019	0.000	0.003
29.200	-3.400	0.019	0.000	0.003
29.300	-3.400	0.019	0.000	0.003
29.400	-3.200	0.014	0.000	0.003
29.500	-2.400	0.014	0.000	0.003
29.600	-1.600	0.008	0.000	0.003
29.700	-2.000	0.008	0.000	0.003
29.800	-1.600	0.006	0.000	0.003
29.900	-1.600	0.003	0.000	0.003
30.000	-0.400	-0.002	0.000	0.003
30.100	-0.200	-0.011	0.000	0.003
30.200	-0.400	-0.011	0.000	0.003
30.300	0.600	-0.009	0.000	0.003
30.400	-0.000	-0.015	0.000	0.003
30.500	1.400	-0.017	0.000	0.003
30.600	1.000	-0.022	0.000	0.003
30.700	1.400	-0.022	0.000	0.003
30.800	1.000	-0.024	0.000	0.003
30.900	1.400	-0.029	0.000	0.003
31.000	2.200	-0.033	0.000	0.003
31.100	2.600	-0.038	0.000	0.003
31.200	2.400	-0.038	0.000	0.003
31.300	3.200	-0.041	0.000	0.003
31.400	2.800	-0.043	0.000	0.003
31.500	3.200	-0.043	0.000	0.003
31.600	3.600	-0.049	0.000	0.003
31.700	4.600	-0.049	0.000	0.003
31.800	4.000	-0.053	0.000	0.003
31.900	5.400	-0.056	0.000	0.003
32.000	5.000	-0.056	0.000	0.003
32.100	5.600	-0.064	0.000	0.003
32.200	5.800	-0.064	0.000	0.003
32.300	5.200	-0.066	0.000	0.003
32.400	6.600	-0.071	0.000	0.003
32.500	6.000	-0.070	0.000	0.003
32.600	6.600	-0.073	0.000	0.003
32.700	6.800	-0.073	0.000	0.003
32.800	5.800	-0.074	0.000	0.003
32.900	7.200	-0.079	0.000	0.003
33.000	6.800	-0.081	0.000	0.003
33.100	7.200	-0.085	0.000	0.003
33.200	7.400	-0.085	0.000	0.004
33.300	7.600	-0.086	0.000	0.004
33.400	7.600	-0.087	0.000	0.004
33.500	8.600	-0.087	0.000	0.004
33.600	8.200	-0.089	0.000	0.004
33.700	8.600	-0.089	0.000	0.004
33.800	8.800	-0.094	0.000	0.004
33.900	8.000	-0.094	0.000	0.004
34.000	8.400	-0.094	0.000	0.004
34.100	9.000	-0.097	0.000	0.004
34.200	7.800	-0.097	0.000	0.004
34.300	8.200	-0.098	0.000	0.004
34.400	9.200	-0.098	0.000	0.004
34.500	8.600	-0.099	0.000	0.004
34.600	9.000	-0.099	0.000	0.004
34.700	9.200	-0.099	0.000	0.004
34.800	9.000	-0.102	0.000	0.004
34.900	9.000	-0.104	0.000	0.004
35.000	9.000	-0.106	0.000	0.004
35.100	9.600	-0.106	0.000	0.004
35.200	9.600	-0.106	0.000	0.004
35.300	10.600	-0.103	0.000	0.004
35.400	9.000	-0.103	0.000	0.004
35.500	9.200	-0.106	0.000	0.004
35.600	8.600	-0.107	0.000	0.004
35.700	10.800	-0.107	0.000	0.004
35.800	9.800	-0.107	0.000	0.004
35.900	10.000	-0.107	0.000	0.004
36.000	9.600	-0.106	0.000	0.004
36.100	9.600	-0.111	0.000	0.004
36.200	10.400	-0.111	0.000	0.004
36.300	9.600	-0.110	0.000	0.004
36.400	8.600	-0.111	0.000	0.004
36.500	10.400	-0.110	0.000	0.004
36.600	10.400	-0.112	0.000	0.004
36.700	9.400	-0.112	0.000	0.004
36.800	10.800	-0.113	0.000	0.004
36.900	11.200	-0.113	0.000	0.004
37.000	10.000	-0.111	0.000	0.004
37.100	10.200	-0.114	0.000	0.004
37.200	9.600	-0.114	0.000	0.004
37.300	9.800	-0.116	0.000	0.004
37.400	11.200	-0.116	0.000	0.004
37.500	10.000	-0.113	0.000	0.004
37.600	11.400	-0.115	0.000	0.004
37.700	10.600	-0.115	0.000	0.004
37.800	10.200	-0.113	0.000	0.004
37.900	10.600	-0.116	0.000	0.004
38.000	9.800	-0.115	0.000	0.004
38.100	11.000	-0.118	0.000	0.004
38.200	11.200	-0.118	0.000	0.004
38.300	10.200	-0.118	0.000	0.004
38.400	10.200	-0.118	0.000	0.004
38.500	10.400	-0.116	0.000	0.004
38.600	11.200	-0.115	0.000	0.004
38.700	10.200	-0.115	0.000	0.004
38.800	10.400	-0.116	0.000	0.004
38.900	10.600	-0.113	0.000	0.004
39.000	10.600	-0.113	0.000	0.004
39.100	10.400	-0.115	0.000	0.004
39.200	9.600	-0.115	0.000	0.004
39.300	10.200	-0.116	0.000	0.004
39.400	11.000	-0.114	0.000	0.004
39.500	10.800	-0.117	0.000	0.004
39.600	11.800	-0.120	0.000	0.004
39.700	9.800	-0.120	0.000	0.005
39.800	10.200	-0.120	0.000	0.005
39.900	11.200	-0.120	0.000	0.005
40.000	12.000	-0.121	0.000	0.005
40.100	11.400	-0.124	0.000	0.005
40.200	11.000	-0.124	0.000	0.005
40.300	11.000	-0.123	0.000	0.005
40.400	11.000	-0.124	0.000	0.005
40.500	11.400	-0.123	0.000	0.005
40.600	11.800	-0.125	0.000	0.005
40.700	11.800	-0.125	0.000	0.005
40.800	11.800	-0.128	0.000	0.005
40.900	11.600	-0.128	0.000	0.005
41.000	12.400	-0.132	0.000	0.005
41.100	11.600	-0.127	0.000	0.005
41.200	10.800	-0.127	0.000	0.005
41.300	12.400	-0.129	0.000	0.005
41.400	12.000	-0.130	0.000	0.005
41.500	11.200	-0.130	0.000	0.005
41.600	12.000	-0.131	0.000	0.005
41.700	11.600	-0.131	0.000	0.005
41.800	13.000	-0.128	0.000	0.005
41.900	11.600	-0.126	0.000	0.005
42.000	12.000	-0.128	0.000	0.005
42.100	12.000	-0.126	0.000	0.005
42.200	11.000	-0.126	0.000	0.005
42.300	12.000	-0.126	0.000	0.005
42.400	11.000	-0.128	0.000	0.005
42.500	11.600	-0.127	0.000	0.005
42.600	12.200	-0.129	0.000	0.005
42.700	10.800	-0.129	0.000	0.005
42.800	11.600	-0.126	0.000	0.005
42.900	12.000	-0.129	0.000	0.005
43.000	11.000	-0.125	0.000	0.005
43.100	11.800	-0.127	0.000	0.005
43.200	11.400	-0.127	0.000	0.005
43.300	11.800	-0.129	0.000	0.005
43.400	11.200	-0.129	0.000	0.005
43.500	11.400	-0.125	0.000	0.005
43.600	11.400	-0.125	0.000	0.005
43.700	12.600	-0.125	0.000	0.005
43.800	11.400	-0.128	0.000	0.005
43.900	11.200	-0.127	0.000	0.005
44.000	11.800	-0.127	0.000	0.005
44.100	11.800	-0.124	0.000	0.005
44.200	12.200	-0.124	0.000	0.005
44.300	11.800	-0.130	0.000	0.005
44.400	12.600	-0.128	0.000	0.005
44.500	11.600	-0.130	0.000	0.005
44.600	11.800	-0.127	0.000	0.005
44.700	12.600	-0.127	0.000	0.005
44.800	13.000	-0.131	0.000	0.005
44.900	11.200	-0.130	0.000	0.005
45.000	12.400	-0.128	0.000	0.005
45.100	11.400	-0.130	0.000	0.005
45.200	12.200	-0.130	0.000	0.006
45.300	12.400	-0.132	0.000	0.006
45.400	12.400	-0.130	0.000	0.006
45.500	12.400	-0.134	0.000	0.006
45.600	12.400	-0.135	0.000	0.006
45.700	11.400	-0.135	0.000	0.006
45.800	13.000	-0.137	0.000	0.006
45.900	13.000	-0.134	0.000	0.006
46.000	12.800	-0.137	0.000	0.006
46.100	12.400	-0.137	0.000	0.006
46.200	13.000	-0.137	0.000	0.006
46.300	12.000	-0.139	0.000	0.006
46.400	13.400	-0.136	0.000	0.006
46.500	12.400	-0.139	0.000	0.006
46.600	13.200	-0.137	0.000	0.006
46.700	13.400	-0.137	0.000	0.006
46.800	13.200	-0.138	0.000	0.006
46.900	12.000	-0.138	0.000	0.006
47.000	12.400	-0.137	0.000	0.006
47.100	13.200	-0.138	0.000	0.006
47.200	13.600	-0.138	0.000	0.006
47.300	13.400	-0.138	0.000	0.006
47.400	13.000	-0.138	0.000	0.006
47.500	12.800	-0.138	0.000	0.006
47.600	12.400	-0.139	0.000	0.006
47.700	13.000	-0.139	0.000	0.006
47.800	13.200	-0.140	0.000	0.006
47.900	13.400	-0.139	0.000	0.006
48.000	13.200	-0.139	0.000	0.006
48.100	13.600	-0.141	0.000	0.006
48.200	13.000	-0.141	0.000	0.006
48.300	13.000	-0.141	0.000	0.006
48.400	12.800	-0.140	0.000	0.006
48.500	12.800	-0.142	0.000	0.006
48.600	13.800	-0.144	0.000	0.006
48.700	13.200	-0.144	0.000	0.006
48.800	12.600	-0.142	0.000	0.006
48.900	13.000	-0.142	0.000	0.006
49.000	13.200	-0.138	0.000	0.006
49.100	13.200	-0.141	0.000	0.006
49.200	13.000	-0.141	0.000	0.006
49.300	12.800	-0.143	0.000	0.006
49.400	13.600	-0.143	0.000	0.006
49.500	12.600	-0.140	0.000	0.006
49.600	13.600	-0.141	0.000	0.007
49.700	13.200	-0.141	0.000	0.007
49.800	14.200	-0.141	0.000	0.007
49.900	14.000	-0.142	0.000	0.007
50.000	13.200	-0.138	0.000	0.007
50.100	13.800	-0.140	0.000	0.007
50.200	13.600	-0.140	0.000	0.007
50.300	12.800	-0.141	0.000	0.007
50.400	12.600	-0.140	0.000	0.007
50.500	12.400	-0.140	0.000	0.007
50.600	13.200	-0.139	0.000	0.007
50.700	13.000	-0.139	0.000	0.007
50.800	12.400	-0.140	0.000	0.007
50.900	14.000	-0.138	0.000	0.007
51.000	13.400	-0.140	0.000	0.007
51.100	13.200	-0.141	0.000	0.007
51.200	12.800	-0.141	0.000	0.007
51.300	13.000	-0.141	0.000	0.007
51.400	13.000	-0.139	0.000	0.007
51.500	13.200	-0.141	0.000	0.007
51.600	12.400	-0.142	0.000	0.007
51.700	13.400	-0.142	0.000	0.007
51.800	13.600	-0.141	0.000	0.007
51.900	12.800	-0.142	0.000	0.007
52.000	12.800	-0.142	0.000	0.007
52.100	13.200	-0.141	0.000	0.007
52.200	12.200	-0.141	0.000	0.007
52.300	13.400	-0.140	0.000	0.007
52.400	12.800	-0.140	0.000	0.007
52.500	12.600	-0.139	0.000	0.007
52.600	13.200	-0.138	0.000	0.007
52.700	12.400	-0.138	0.000	0.007
52.800	13.400	-0.140	0.000	0.007
52.900	13.000	-0.139	0.000	0.007
53.000	12.800	-0.141	0.000	0.007
53.100	13.000	-0.139	0.000	0.007
53.200	12.600	-0.139	0.000	0.007
53.300	12.600	-0.139	0.000	0.007
53.400	12.800	-0.139	0.000	0.007
53.500	12.200	-0.138	0.000	0.007
53.600	14.000	-0.137	0.000	0.007
53.700	13.400	-0.137	0.000	0.007
53.800	11.600	-0.134	0.000	0.007
53.900	12.200	-0.134	0.000	0.007
54.000	11.600	-0.138	0.000	0.007
54.100	12.200	-0.135	0.000	0.008
54.200	11.800	-0.135	0.000	0.008
54.300	12.000	-0.135	0.000	0.008
54.400	12.000	-0.132	0.000	0.008
54.500	12.800	-0.133	0.000	0.008
54.600	12.800	-0.133	0.000	0.008
54.700	11.800	-0.133	0.000	0.008
54.800	13.200	-0.133	0.000	0.008
54.900	12.800	-0.132	0.000	0.008
55.000	12.800	-0.132	0.000	0.008
55.100	11.200	-0.132	0.000	0.008
55.200	12.800	-0.132	0.000	0.008
55.300	11.200	-0.129	0.000	0.008
55.400	10.400	-0.128	0.000	0.008
55.500	12.800	-0.128	0.000	0.008
55.600	11.000	-0.126	0.000	0.008
55.700	11.400	-0.126	0.000	0.008
55.800	12.000	-0.125	0.000	0.008
55.900	11.800	-0.127	0.000	0.008
56.000	11.200	-0.126	0.000	0.008
56.100	12.400	-0.124	0.000	0.008
56.200	11.000	-0.124	0.000	0.008
56.300	12.600	-0.125	0.000	0.008
56.400	11.200	-0.125	0.000	0.008
56.500	12.000	-0.123	0.000	0.008
56.600	11.000	-0.122	0.000	0.008
56.700	10.800	-0.122	0.000	0.008
56.800	12.200	-0.123	0.000	0.008
56.900	11.200	-0.121	0.000	0.008
57.000	10.000	-0.121	0.000	0.008
57.100	11.000	-0.121	0.000	0.008
57.200	11.400	-0.121	0.000	0.008
57.300	10.200	-0.118	0.000	0.008
57.400	11.400	-0.119	0.000	0.008
57.500	10.800	-0.121	0.000	0.008
57.600	11.800	-0.119	0.000	0.008
57.700	10.000	-0.119	0.000	0.008
57.800	11.000	-0.119	0.000	0.008
57.900	10.600	-0.118	0.000	0.008
58.000	11.200	-0.118	0.000	0.008
58.100	11.400	-0.120	0.000	0.008
58.200	10.600	-0.120	0.000	0.008
58.300	11.200	-0.119	0.000	0.008
58.400	11.000	-0.120	0.000	0.008
58.500	11.000	-0.121	0.000	0.008
58.600	12.000	-0.122	0.000	0.008
58.700	11.400	-0.122	0.000	0.008
58.800	11.200	-0.118	0.000	0.008
58.900	9.400	-0.120	0.000	0.008
59.000	10.000	-0.119	0.000	0.008
59.100	11.000	-0.121	0.000	0.009
59.200	11.200	-0.121	0.000	0.009
59.300	10.800	-0.121	0.000	0.009
59.400	11.400	-0.121	0.000	0.009
59.500	11.000	-0.123	0.000	0.009
59.600	11.200	-0.121	0.000	0.009
59.700	11.400	-0.121	0.000	0.009
59.800	10.400	-0.120	0.000	0.009
59.900	11.400	-0.121	0.000	0.009
60.000	10.600	-0.121	0.000	0.009
60.100	11.400	-0.122	0.000	0.009
60.200	11.400	-0.122	0.000	0.009
60.300	11.000	-0.121	0.000	0.009
60.400	10.600	-0.124	0.000	0.009
60.500	11.400	-0.125	0.000	0.009
60.600	11.800	-0.122	0.000	0.009
60.700	12.400	-0.122	0.000	0.009
60.800	10.800	-0.123	0.000	0.009
60.900	10.600	-0.124	0.000	0.009
61.000	11.400	-0.125	0.000	0.009
61.100	11.000	-0.125	0.000	0.009
61.200	11.600	-0.125	0.000	0.009
61.300	11.800	-0.123	0.000	0.009
61.400	11.200	-0.124	0.000	0.009
61.500	11.400	-0.124	0.000	0.009
61.600	11.200	-0.124	0.000	0.009
61.700	11.400	-0.124	0.000	0.009
61.800	11.400	-0.124	0.000	0.009
61.900	12.200	-0.124	0.000	0.009
62.000	11.800	-0.122	0.000	0.009
62.100	11.000	-0.123	0.000	0.009
62.200	12.000	-0.123	0.000	0.009
62.300	11.200	-0.124	0.000	0.009
62.400	11.200	-0.126	0.000	0.009
62.500	12.400	-0.126	0.000	0.009
62.600	11.200	-0.126	0.000	0.009
62.700	11.200	-0.126	0.000	0.009
62.800	12.200	-0.124	0.000	0.009
62.900	12.400	-0.126	0.000	0.009
63.000	11.600	-0.127	0.000	0.009
63.100	11.400	-0.125	0.000	0.009
63.200	12.000	-0.125	0.000	0.009
63.300	12.400	-0.127	0.000	0.009
63.400	11.600	-0.127	0.000	0.009
63.500	12.000	-0.129	0.000	0.009
63.600	11.000	-0.130	0.000	0.009
63.700	12.600	-0.130	0.000	0.009
63.800	11.600	-0.130	0.000	0.009
63.900	12.000	-0.128	0.000	0.009
64.000	12.600	-0.131	0.000	0.009
64.100	11.800	-0.130	0.000	0.009
64.200	13.000	-0.130	0.000	0.009
64.300	12.200	-0.131	0.000	0.009
64.400	11.400	-0.131	0.000	0.009
64.500	12.400	-0.132	0.000	0.009
64.600	12.200	-0.135	0.000	0.010
64.700	13.000	-0.135	0.000	0.010
64.800	13.400	-0.135	0.000	0.010
64.900	14.000	-0.137	0.000	0.010
65.000	13.400	-0.139	0.000	0.010
65.100	13.000	-0.138	0.000	0.010
65.200	12.400	-0.138	0.000	0.010
65.300	12.600	-0.136	0.000	0.010
65.400	13.200	-0.139	0.000	0.010
65.500	12.800	-0.139	0.000	0.010
65.600	13.800	-0.138	0.000	0.010
65.700	13.400	-0.138	0.000	0.010
65.800	12.800	-0.140	0.000	0.010
65.900	13.000	-0.140	0.000	0.010
66.000	12.200	-0.141	0.000	0.010
66.100	13.200	-0.142	0.000	0.010
66.200	12.400	-0.142	0.000	0.010
66.300	13.400	-0.139	0.000	0.010
66.400	13.200	-0.141	0.000	0.010
66.500	14.200	-0.142	0.000	0.010
66.600	14.400	-0.145	0.000	0.010
66.700	13.400	-0.145	0.000	0.010
66.800	13.600	-0.146	0.000	0.010
66.900	13.800	-0.144	0.000	0.010
67.000	13.600	-0.145	0.000	0.010
67.100	14.400	-0.149	0.000	0.010
67.200	13.600	-0.149	0.000	0.010
67.300	12.800	-0.147	0.000	0.010
67.400	14.400	-0.145	0.000	0.010
67.500	14.000	-0.145	0.000	0.010
67.600	15.000	-0.146	0.000	0.010
67.700	14.400	-0.146	0.000	0.010
67.800	13.800	-0.147	0.000	0.010
67.900	14.600	-0.150	0.000	0.010
68.000	13.800	-0.150	0.000	0.010
68.100	13.800	-0.150	0.000	0.010
68.200	13.800	-0.150	0.000	0.010
68.300	14.600	-0.151	0.000	0.010
68.400	14.200	-0.152	0.000	0.010
68.500	14.400	-0.149	0.000	0.010
68.600	14.600	-0.152	0.000	0.011
68.700	13.400	-0.152	0.000	0.011
68.800	14.400	-0.151	0.000	0.011
68.900	14.200	-0.154	0.000	0.011
69.000	14.200	-0.151	0.000	0.011
69.100	14.200	-0.152	0.000	0.011
69.200	14.600	-0.152	0.000	0.011
69.300	14.800	-0.153	0.000	0.011
69.400	14.400	-0.154	0.000	0.011
69.500	15.000	-0.154	0.000	0.011
69.600	15.200	-0.156	0.000	0.011
69.700	15.000	-0.156	0.000	0.011
69.800	15.000	-0.157	0.000	0.011
69.900	15.000	-0.157	0.000	0.011
70.000	14.800	-0.156	0.000	0.011
70.100	14.800	-0.159	0.000	0.011
70.200	14.400	-0.159	0.000	0.011
70.300	16.000	-0.163	0.000	0.011
70.400	15.000	-0.161	0.000	0.011
70.500	15.600	-0.161	0.000	0.011
70.600	15.000	-0.162	0.000	0.011
70.700	16.400	-0.162	0.000	0.011
70.800	14.600	-0.164	0.000	0.011
70.900	15.600	-0.161	0.000	0.011
71.000	15.800	-0.162	0.000	0.011
71.100	15.200	-0.163	0.000	0.011
71.200	15.600	-0.163	0.000	0.011
71.300	15.200	-0.165	0.000	0.011
71.400	15.000	-0.163	0.000	0.011
71.500	15.800	-0.162	0.000	0.011
71.600	15.000	-0.162	0.000	0.011
71.700	16.000	-0.162	0.000	0.011
71.800	15.200	-0.164	0.000	0.011
71.900	15.800	-0.163	0.000	0.011
72.000	15.200	-0.164	0.000	0.011
72.100	14.000	-0.162	0.000	0.011
72.200	15.400	-0.162	0.000	0.011
72.300	15.200	-0.160	0.000	0.011
72.400	15.400	-0.161	0.000	0.011
72.500	15.400	-0.165	0.000	0.011
72.600	15.400	-0.162	0.000	0.011
72.700	15.400	-0.162	0.000	0.011
72.800	15.000	-0.163	0.000	0.011
72.900	15.600	-0.162	0.000	0.011
73.000	15.200	-0.161	0.000	0.011
73.100	15.000	-0.163	0.000	0.012
73.200	14.000	-0.163	0.000	0.012
73.300	14.600	-0.159	0.000	0.012
73.400	15.000	-0.160	0.000	0.012
73.500	14.800	-0.161	0.000	0.012
73.600	15.400	-0.165	0.000	0.012
73.700	14.200	-0.165	0.000	0.012
73.800	15.400	-0.158	0.000	0.012
73.900	15.600	-0.162	0.000	0.012
74.000	16.000	-0.160	0.000	0.012
74.100	15.400	-0.164	0.000	0.012
74.200	15.000	-0.164	0.000	0.012
74.300	16.400	-0.162	0.000	0.012
74.400	15.800	-0.165	0.000	0.012
74.500	16.000	-0.163	0.000	0.012
74.600	16.000	-0.163	0.000	0.012
74.700	15.200	-0.163	0.000	0.012
74.800	15.400	-0.164	0.000	0.012
74.900	15.800	-0.165	0.000	0.012
75.000	15.000	-0.163	0.000	0.012
75.100	14.800	-0.165	0.000	0.012
75.200	16.200	-0.165	0.000	0.012
75.300	15.600	-0.166	0.000	0.012
75.400	15.600	-0.167	0.000	0.012
75.500	15.800	-0.166	0.000	0.012
75.600	15.600	-0.162	0.000	0.012
75.700	16.600	-0.162	0.000	0.012
75.800	15.600	-0.168	0.000	0.012
75.900	15.800	-0.166	0.000	0.012
76.000	16.400	-0.168	0.000	0.012
76.100	15.800	-0.167	0.000	0.012
76.200	16.600	-0.167	0.000	0.012
76.300	16.200	-0.168	0.000	0.012
76.400	16.600	-0.171	0.000	0.012
76.500	16.800	-0.168	0.000	0.012
76.600	16.800	-0.169	0.000	0.013
76.700	17.200	-0.169	0.000	0.013
76.800	17.600	-0.173	0.000	0.013
76.900	16.400	-0.172	0.000	0.013
77.000	15.600	-0.173	0.000	0.013
77.100	15.400	-0.176	0.000	0.013
77.200	16.400	-0.176	0.000	0.013
77.300	16.800	-0.177	0.000	0.013
77.400	16.600	-0.174	0.000	0.013
77.500	17.000	-0.173	0.000	0.013
77.600	16.800	-0.174	0.000	0.013
77.700	16.400	-0.174	0.000	0.013
77.800	17.000	-0.177	0.000	0.013
77.900	16.400	-0.176	0.000	0.013
78.000	17.400	-0.178	0.000	0.013
78.100	17.000	-0.176	0.000	0.013
78.200	15.600	-0.176	0.000	0.013
78.300	17.000	-0.179	0.000	0.013
78.400	16.400	-0.180	0.000	0.013
78.500	17.400	-0.179	0.000	0.013
78.600	16.800	-0.177	0.000	0.013
78.700	16.800	-0.177	0.000	0.013
78.800	17.200	-0.178	0.000	0.013
78.900	17.000	-0.177	0.000	0.013
79.000	16.800	-0.179	0.000	0.013
79.100	17.000	-0.181	0.000	0.013
79.200	18.000	-0.181	0.000	0.013
79.300	16.200	-0.180	0.000	0.013
79.400	17.800	-0.178	0.000	0.013
79.500	17.200	-0.178	0.000	0.013
79.600	16.400	-0.180	0.000	0.013
79.700	17.600	-0.180	0.000	0.013
79.800	15.600	-0.177	0.000	0.013
79.900	16.600	-0.176	0.000	0.013
80.000	17.200	-0.176	0.000	0.013
80.100	16.800	-0.177	0.000	0.013
80.200	16.600	-0.177	0.000	0.013
80.300	17.200	-0.180	0.000	0.013
80.400	16.800	-0.181	0.000	0.013
80.500	16.800	-0.176	0.000	0.013
80.600	16.400	-0.177	0.000	0.014
80.700	15.600	-0.177	0.000	0.014
80.800	15.200	-0.173	0.000	0.014
80.900	16.800	-0.177	0.000	0.014
81.000	17.000	-0.173	0.000	0.014
81.100	17.200	-0.173	0.000	0.014
81.200	17.400	-0.173	0.000	0.014
81.300	17.000	-0.173	0.000	0.014
81.400	17.200	-0.172	0.000	0.014
81.500	16.600	-0.172	0.000	0.014
81.600	17.200	-0.169	0.000	0.014
81.700	15.400	-0.169	0.000	0.014
81.800	16.000	-0.171	0.000	0.014
81.900	17.000	-0.172	0.000	0.014
82.000	16.200	-0.170	0.000	0.014
82.100	16.400	-0.171	0.000	0.014
82.200	16.400	-0.171	0.000	0.014
82.300	16.600	-0.172	0.000	0.014
82.400	17.400	-0.172	0.000	0.014
82.500	17.200	-0.170	0.000	0.014
82.600	16.800	-0.170	0.000	0.014
82.700	16.200	-0.170	0.000	0.014
82.800	15.800	-0.169	0.000	0.014
82.900	15.600	-0.169	0.000	0.014
83.000	15.800	-0.169	0.000	0.014
83.100	16.200	-0.168	0.000	0.014
83.200	15.600	-0.168	0.000	0.014
83.300	15.800	-0.166	0.000	0.014
83.400	15.800	-0.166	0.000	0.014
83.500	14.800	-0.165	0.000	0.014
83.600	15.200	-0.166	0.000	0.015
83.700	15.400	-0.166	0.000	0.015
83.800	16.400	-0.164	0.000	0.015
83.900	15.000	-0.164	0.000	0.015
84.000	14.200	-0.163	0.000	0.015
84.100	16.200	-0.163	0.000	0.015
84.200	14.200	-0.163	0.000	0.015
84.300	15.200	-0.160	0.000	0.015
84.400	14.400	-0.161	0.000	0.015
84.500	14.800	-0.161	0.000	0.015
84.600	14.000	-0.158	0.000	0.015
84.700	15.400	-0.158	0.000	0.015
84.800	14.800	-0.158	0.000	0.015
84.900	14.800	-0.162	0.000	0.015
85.000	15.000	-0.160	0.000	0.015
85.100	14.400	-0.160	0.000	0.015
85.200	15.400	-0.160	0.000	0.015
85.300	14.600	-0.158	0.000	0.015
85.400	14.600	-0.159	0.000	0.015
85.500	15.000	-0.159	0.000	0.015
85.600	14.800	-0.156	0.000	0.015
85.700	14.600	-0.156	0.000	0.015
85.800	14.000	-0.157	0.000	0.015
85.900	15.200	-0.155	0.000	0.015
86.000	14.200	-0.154	0.000	0.015
86.100	13.600	-0.156	0.000	0.015
86.200	13.600	-0.156	0.000	0.015
86.300	13.800	-0.157	0.000	0.015
86.400	14.000	-0.154	0.000	0.015
86.500	14.000	-0.155	0.000	0.015
86.600	14.200	-0.152	0.000	0.015
86.700	14.800	-0.152	0.000	0.015
86.800	13.800	-0.157	0.000	0.015
86.900	15.200	-0.155	0.000	0.015
87.000	14.600	-0.157	0.000	0.015
87.100	14.000	-0.158	0.000	0.015
87.200	14.600	-0.158	0.000	0.015
87.300	15.800	-0.157	0.000	0.015
87.400	14.600	-0.158	0.000	0.015
87.500	15.400	-0.158	0.000	0.015
87.600	14.800	-0.157	0.000	0.015
87.700	14.200	-0.157	0.000	0.015
87.800	14.800	-0.156	0.000	0.015
87.900	14.800	-0.155	0.000	0.015
88.000	14.400	-0.158	0.000	0.015
88.100	15.600	-0.156	0.000	0.016
88.200	14.800	-0.156	0.000	0.016
88.300	14.600	-0.153	0.000	0.016
88.400	15.000	-0.155	0.000	0.016
88.500	14.000	-0.154	0.000	0.016
88.600	14.400	-0.154	0.000	0.016
88.700	14.800	-0.154	0.000	0.016
88.800	14.600	-0.153	0.000	0.016
88.900	14.600	-0.155	0.000	0.016
89.000	15.200	-0.154	0.000	0.016
89.100	14.000	-0.156	0.000	0.016
89.200	15.200	-0.156	0.000	0.016
89.300	15.000	-0.157	0.000	0.016
89.400	14.600	-0.156	0.000	0.016
89.500	14.000	-0.156	0.000	0.016
89.600	15.200	-0.157	0.000	0.016
89.700	14.200	-0.157	0.000	0.016
89.800	14.800	-0.159	0.000	0.016
89.900	13.800	-0.156	0.000	0.016
90.000	13.600	-0.156	0.000	0.016
90.100	14.800	-0.156	0.000	0.016
90.200	14.400	-0.156	0.000	0.016
90.300	14.400	-0.156	0.000	0.016
90.400	13.600	-0.155	0.000	0.016
90.500	14.400	-0.154	0.000	0.016
90.600	14.400	-0.152	0.000	0.016
90.700	14.400	-0.152	0.000	0.016
90.800	14.400	-0.153	0.000	0.016
90.900	14.600	-0.155	0.000	0.016
91.000	14.000	-0.153	0.000	0.016
91.100	14.400	-0.152	0.000	0.016
91.200	13.800	-0.152	0.000	0.016
91.300	14.200	-0.151	0.000	0.016
91.400	14.200	-0.150	0.000	0.016
91.500	13.800	-0.151	0.000	0.016
91.600	14.400	-0.151	0.000	0.016
91.700	14.200	-0.151	0.000	0.016
91.800	13.800	-0.149	0.000	0.016
91.900	12.800	-0.147	0.000	0.016
92.000	14.400	-0.147	0.000	0.016
92.100	13.200	-0.146	0.000	0.017
92.200	12.800	-0.146	0.000	0.017
92.300	14.200	-0.147	0.000	0.017
92.400	14.800	-0.145	0.000	0.017
92.500	13.000	-0.146	0.000	0.017
92.600	13.800	-0.146	0.000	0.017
92.700	13.400	-0.146	0.000	0.017
92.800	12.800	-0.141	0.000	0.017
92.900	12.800	-0.141	0.000	0.017
93.000	12.200	-0.142	0.000	0.017
93.100	12.600	-0.138	0.000	0.017
93.200	12.200	-0.138	0.000	0.017
93.300	12.400	-0.138	0.000	0.017
93.400	13.000	-0.140	0.000	0.017
93.500	13.400	-0.136	0.000	0.017
93.600	12.000	-0.135	0.000	0.017
93.700	12.600	-0.135	0.000	0.017
93.800	12.200	-0.134	0.000	0.017
93.900	12.600	-0.132	0.000	0.017
94.000	11.800	-0.130	0.000	0.017
94.100	12.400	-0.133	0.000	0.017
94.200	12.200	-0.133	0.000	0.017
94.300	12.200	-0.130	0.000	0.017
94.400	12.600	-0.132	0.000	0.017
94.500	11.800	-0.132	0.000	0.017
94.600	13.400	-0.132	0.000	0.017
94.700	12.400	-0.132	0.000	0.017
94.800	11.600	-0.128	0.000	0.017
94.900	12.800	-0.136	0.000	0.017
95.000	11.200	-0.127	0.000	0.017
95.100	11.400	-0.128	0.000	0.017
95.200	10.800	-0.128	0.000	0.017
95.300	11.800	-0.128	0.000	0.017
95.400	12.200	-0.131	0.000	0.017
95.500	12.000	-0.127	0.000	0.017
95.600	10.400	-0.125	0.000	0.017
95.700	11.200	-0.125	0.000	0.017
95.800	11.000	-0.125	0.000	0.017
95.900	10.800	-0.127	0.000	0.017
96.000	11.800	-0.122	0.000	0.017
96.100	12.200	-0.120	0.000	0.017
96.200	10.800	-0.120	0.000	0.017
96.300	11.400	-0.128	0.000	0.017
96.400	10.200	-0.124	0.000	0.017
96.500	12.000	-0.126	0.000	0.017
96.600	11.000	-0.121	0.000	0.017
96.700	10.400	-0.121	0.000	0.017
96.800	10.600	-0.124	0.000	0.017
96.900	11.800	-0.120	0.000	0.017
97.000	11.000	-0.122	0.000	0.017
97.100	11.000	-0.121	0.000	0.018
97.200	11.800	-0.121	0.000	0.018
97.300	10.400	-0.123	0.000	0.018
97.400	10.400	-0.118	0.000	0.018
97.500	10.200	-0.121	0.000	0.018
97.600	10.600	-0.116	0.000	0.018
97.700	10.400	-0.116	0.000	0.018
97.800	11.000	-0.116	0.000	0.018
97.900	10.000	-0.114	0.000	0.018
98.000	10.200	-0.118	0.000	0.018
98.100	10.600	-0.115	0.000	0.018
98.200	10.800	-0.115	0.000	0.018
98.300	10.400	-0.116	0.000	0.018
98.400	9.400	-0.114	0.000	0.018
98.500	10.200	-0.114	0.000	0.018
98.600	10.600	-0.112	0.000	0.018
98.700	10.400	-0.112	0.000	0.018
98.800	10.800	-0.114	0.000	0.018
98.900	9.800	-0.110	0.000	0.018
99.000	9.200	-0.112	0.000	0.018
99.100	10.400	-0.115	0.000	0.018
99.200	9.600	-0.115	0.000	0.018
99.300	9.600	-0.111	0.000	0.018
99.400	9.800	-0.114	0.000	0.018
99.500	10.000	-0.114	0.000	0.018
99.600	11.000	-0.111	0.000	0.018
99.700	9.800	-0.111	0.000	0.018
99.800	10.200	-0.109	0.000	0.018
99.900	10.200	-0.110	0.000	0.018
100.000	9.600	-0.109	0.000	0.018
100.100	10.200	-0.109	0.000	0.018
100.200	9.800	-0.109	0.000	0.018
100.300	10.200	-0.104	0.000	0.018
100.400	10.000	-0.108	0.000	0.018
100.500	10.200	-0.106	0.000	0.018
100.600	8.600	-0.105	0.000	0.018
100.700	9.600	-0.105	0.000	0.018
100.800	9.600	-0.105	0.000	0.018
100.900	9.200	-0.105	0.000	0.018
101.000	9.000	-0.100	0.000	0.018
101.100	8.800	-0.102	0.000	0.018
101.200	9.400	-0.102	0.000	0.018
101.300	9.000	-0.104	0.000	0.018
101.400	9.200	-0.102	0.000	0.018
101.500	8.800	-0.101	0.000	0.018
101.600	9.000	-0.101	0.000	0.018
101.700	9.200	-0.101	0.000	0.018
101.800	9.000	-0.099	0.000	0.018
101.900	8.000	-0.099	0.000	0.018
102.000	8.400	-0.097	0.000	0.018
102.100	9.200	-0.097	0.000	0.018
102.200	8.400	-0.097	0.000	0.018
102.300	8.400	-0.096	0.000	0.018
102.400	9.200	-0.098	0.000	0.018
102.500	8.600	-0.096	0.000	0.018
102.600	8.800	-0.096	0.000	0.018
102.700	8.800	-0.096	0.000	0.018
102.800	8.400	-0.094	0.000	0.018
102.900	8.800	-0.095	0.000	0.018
103.000	7.600	-0.096	0.000	0.018
103.100	8.800	-0.095	0.000	0.018
103.200	8.200	-0.095	0.000	0.018
103.300	8.200	-0.094	0.000	0.018
103.400	8.200	-0.096	0.000	0.018
103.500	8.000	-0.095	0.000	0.018
103.600	8.600	-0.093	0.000	0.018
103.700	9.400	-0.093	0.000	0.018
103.800	9.000	-0.094	0.000	0.018
103.900	8.600	-0.099	0.000	0.018
104.000	7.800	-0.095	0.000	0.018
104.100	8.600	-0.097	0.000	0.019
104.200	8.800	-0.097	0.000	0.019
104.300	9.200	-0.097	0.000	0.019
104.400	8.000	-0.100	0.000	0.019
104.500	8.800	-0.099	0.000	0.019
104.600	9.400	-0.101	0.000	0.019
104.700	8.000	-0.101	0.000	0.019
104.800	10.000	-0.101	0.000	0.019
104.900	9.400	-0.099	0.000	0.019
105.000	8.600	-0.102	0.000	0.019
105.100	8.800	-0.101	0.000	0.019
105.200	8.800	-0.101	0.000	0.019
105.300	8.400	-0.102	0.000	0.019
105.400	8.400	-0.104	0.000	0.019
105.500	9.200	-0.101	0.000	0.019
105.600	9.000	-0.101	0.000	0.019
105.700	9.400	-0.101	0.000	0.019
105.800	9.400	-0.104	0.000	0.019
105.900	9.600	-0.107	0.000	0.019
106.000	9.600	-0.105	0.000	0.019
106.100	9.200	-0.105	0.000	0.019
106.200	9.000	-0.105	0.000	0.019
106.300	10.000	-0.107	0.000	0.019
106.400	10.000	-0.110	0.000	0.019
106.500	9.800	-0.109	0.000	0.019
106.600	10.200	-0.110	0.000	0.019
106.700	10.400	-0.110	0.000	0.019
106.800	9.200	-0.111	0.000	0.019
106.900	10.600	-0.111	0.000	0.019
107.000	10.600	-0.112	0.000	0.019
107.100	9.400	-0.113	0.000	0.019
107.200	10.400	-0.113	0.000	0.019
107.300	10.400	-0.112	0.000	0.019
107.400	9.800	-0.113	0.000	0.019
107.500	9.800	-0.115	0.000	0.019
107.600	9.000	-0.117	0.000	0.019
107.700	9.400	-0.117	0.000	0.019
107.800	10.800	-0.112	0.000	0.019
107.900	10.200	-0.110	0.000	0.019
108.000	9.600	-0.110	0.000	0.019
108.100	9.600	-0.107	0.000	0.019
108.200	9.200	-0.107	0.000	0.019
108.300	9.600	-0.107	0.000	0.019
108.400	10.200	-0.110	0.000	0.019
108.500	10.400	-0.107	0.000	0.019
108.600	8.600	-0.108	0.000	0.019
108.700	10.200	-0.108	0.000	0.019
108.800	10.600	-0.110	0.000	0.019
108.900	10.600	-0.110	0.000	0.019
109.000	9.200	-0.108	0.000	0.019
109.100	10.200	-0.109	0.000	0.019
109.200	10.200	-0.109	0.000	0.019
109.300	10.000	-0.112	0.000	0.019
109.400	9.800	-0.107	0.000	0.019
109.500	9.800	-0.111	0.000	0.019
109.600	9.400	-0.110	0.000	0.019
109.700	10.000	-0.110	0.000	0.019
109.800	9.600	-0.110	0.000	0.019
109.900	9.000	-0.108	0.000	0.019
110.000	10.200	-0.111	0.000	0.019
110.100	10.200	-0.108	0.000	0.020
110.200	10.000	-0.108	0.000	0.020
110.300	9.800	-0.108	0.000	0.020
110.400	9.800	-0.109	0.000	0.020
110.500	8.800	-0.111	0.000	0.020
110.600	9.600	-0.112	0.000	0.020
110.700	10.000	-0.112	0.000	0.020
110.800	9.400	-0.109	0.000	0.020
110.900	10.800	-0.108	0.000	0.020
111.000	9.600	-0.111	0.000	0.020
111.100	9.600	-0.110	0.000	0.020
111.200	9.600	-0.110	0.000	0.020
111.300	9.200	-0.111	0.000	0.020
111.400	9.800	-0.109	0.000	0.020
111.500	10.200	-0.112	0.000	0.020
111.600	10.400	-0.115	0.000	0.020
111.700	9.800	-0.115	0.000	0.020
111.800	11.200	-0.115	0.000	0.020
111.900	10.200	-0.115	0.000	0.020
112.000	11.200	-0.116	0.000	0.020
112.100	11.400	-0.115	0.000	0.020
112.200	10.600	-0.115	0.000	0.020
112.300	10.000	-0.115	0.000	0.020
112.400	10.600	-0.120	0.000	0.020
112.500	10.400	-0.118	0.000	0.020
112.600	10.000	-0.120	0.000	0.020
112.700	11.200	-0.120	0.000	0.020
112.800	11.000	-0.120	0.000	0.020
112.900	11.400	-0.122	0.000	0.020
113.000	11.600	-0.122	0.000	0.020
113.100	12.200	-0.124	0.000	0.020
113.200	11.600	-0.124	0.000	0.020
113.300	12.200	-0.125	0.000	0.020
113.400	11.800	-0.126	0.000	0.020
113.500	12.200	-0.126	0.000	0.020
113.600	12.000	-0.129	0.000	0.020
113.700	11.600	-0.129	0.000	0.020
113.800	11.800	-0.131	0.000	0.020
113.900	12.400	-0.131	0.000	0.020
114.000	12.200	-0.129	0.000	0.020
114.100	12.200	-0.133	0.000	0.020
114.200	13.000	-0.133	0.000	0.020
114.300	12.400	-0.132	0.000	0.020
114.400	13.200	-0.136	0.000	0.020
114.500	12.400	-0.131	0.000	0.020
114.600	11.800	-0.132	0.000	0.020
114.700	12.200	-0.132	0.000	0.020
114.800	12.400	-0.131	0.000	0.020
114.900	12.600	-0.134	0.000	0.020
115.000	12.400	-0.133	0.000	0.021
115.100	12.600	-0.132	0.000	0.021
115.200	12.600	-0.132	0.000	0.021
115.300	12.600	-0.135	0.000	0.021
115.400	12.600	-0.136	0.000	0.021
115.500	12.800	-0.138	0.000	0.021
115.600	12.600	-0.135	0.000	0.021
115.700	13.400	-0.135	0.000	0.021
115.800	11.800	-0.137	0.000	0.021
115.900	13.600	-0.135	0.000	0.021
116.000	12.400	-0.139	0.000	0.021
116.100	13.000	-0.140	0.000	0.021
116.200	12.200	-0.140	0.000	0.021
116.300	12.800	-0.141	0.000	0.021
116.400	13.000	-0.136	0.000	0.021
116.500	14.000	-0.139	0.000	0.021
116.600	12.600	-0.141	0.000	0.021
116.700	13.400	-0.141	0.000	0.021
116.800	13.200	-0.141	0.000	0.021
116.900	13.400	-0.142	0.000	0.021
117.000	12.800	-0.141	0.000	0.021
117.100	13.000	-0.143	0.000	0.021
117.200	13.800	-0.143	0.000	0.021
117.300	12.600	-0.144	0.000	0.021
117.400	13.200	-0.141	0.000	0.021
117.500	13.400	-0.142	0.000	0.021
117.600	13.400	-0.145	0.000	0.021
117.700	13.800	-0.145	0.000	0.021
117.800	14.600	-0.144	0.000	0.021
117.900	13.800	-0.146	0.000	0.021
118.000	14.000	-0.142	0.000	0.021
118.100	13.400	-0.143	0.000	0.021
118.200	12.600	-0.143	0.000	0.021
118.300	14.000	-0.141	0.000	0.021
118.400	13.600	-0.146	0.000	0.021
118.500	13.600	-0.143	0.000	0.021
118.600	13.800	-0.144	0.000	0.021
118.700	14.000	-0.144	0.000	0.021
118.800	13.800	-0.146	0.000	0.021
118.900	12.600	-0.144	0.000	0.021
119.000	13.200	-0.146	0.000	0.021
119.100	13.400	-0.147	0.000	0.021
119.200	14.000	-0.147	0.000	0.021
119.300	13.400	-0.143	0.000	0.021
119.400	13.400	-0.147	0.000	0.021
119.500	13.400	-0.142	0.000	0.021
119.600	13.400	-0.145	0.000	0.021
119.700	13.400	-0.145	0.000	0.021
119.800	11.800	-0.147	0.000	0.021
119.900	13.600	-0.147	0.000	0.021
120.000	14.000	-0.147	0.000	0.022
120.100	13.000	-0.147	0.000	0.022
120.200	14.000	-0.147	0.000	0.022
120.300	13.200	-0.146	0.000	0.022
120.400	13.400	-0.147	0.000	0.022
120.500	13.600	-0.145	0.000	0.022
120.600	13.200	-0.148	0.000	0.022
120.700	12.600	-0.148	0.000	0.022
120.800	12.800	-0.148	0.000	0.022
120.900	14.400	-0.146	0.000	0.022
121.000	13.600	-0.142	0.000	0.022
121.100	13.600	-0.146	0.000	0.022
121.200	14.000	-0.146	0.000	0.022
121.300	14.000	-0.148	0.000	0.022
121.400	14.200	-0.147	0.000	0.022
121.500	13.200	-0.149	0.000	0.022
121.600	13.600	-0.148	0.000	0.022
121.700	14.000	-0.148	0.000	0.022
121.800	14.000	-0.150	0.000	0.022
121.900	14.200	-0.149	0.000	0.022
122.000	14.600	-0.151	0.000	0.022
122.100	13.800	-0.148	0.000	0.022
122.200	13.800	-0.148	0.000	0.022
122.300	13.600	-0.149	0.000	0.022
122.400	13.400	-0.147	0.000	0.022
122.500	14.600	-0.150	0.000	0.022
122.600	14.200	-0.149	0.000	0.022
122.700	14.800	-0.149	0.000	0.022
122.800	14.800	-0.149	0.000	0.022
122.900	13.400	-0.147	0.000	0.022
123.000	14.000	-0.148	0.000	0.022
123.100	13.400	-0.152	0.000	0.022
123.200	14.000	-0.152	0.000	0.022
123.300	13.800	-0.151	0.000	0.022
123.400	13.600	-0.152	0.000	0.022
123.500	13.800	-0.151	0.000	0.022
123.600	14.600	-0.151	0.000	0.022
123.700	14.000	-0.151	0.000	0.022
123.800	14.000	-0.151	0.000	0.022
123.900	13.400	-0.152	0.000	0.022
124.000	14.400	-0.152	0.000	0.023
124.100	14.400	-0.151	0.000	0.023
124.200	14.800	-0.151	0.000	0.023
124.300	14.400	-0.153	0.000	0.023
124.400	14.200	-0.154	0.000	0.023
124.500	14.400	-0.156	0.000	0.023
124.600	15.400	-0.155	0.000	0.023
124.700	15.200	-0.155	0.000	0.023
124.800	14.400	-0.154	0.000	0.023
124.900	15.000	-0.157	0.000	0.023
125.000	14.600	-0.155	0.000	0.023
125.100	14.600	-0.159	0.000	0.023
125.200	14.600	-0.159	0.000	0.023
125.300	15.000	-0.156	0.000	0.023
125.400	14.600	-0.159	0.000	0.023
125.500	15.600	-0.158	0.000	0.023
125.600	15.000	-0.160	0.000	0.023
125.700	15.200	-0.160	0.000	0.023
125.800	15.400	-0.159	0.000	0.023
125.900	15.800	-0.158	0.000	0.023
126.000	14.200	-0.159	0.000	0.023
126.100	15.200	-0.160	0.000	0.023
126.200	14.400	-0.160	0.000	0.023
126.300	14.800	-0.160	0.000	0.023
126.400	15.400	-0.162	0.000	0.023
126.500	15.200	-0.163	0.000	0.023
126.600	15.200	-0.160	0.000	0.023
126.700	15.000	-0.160	0.000	0.023
126.800	14.800	-0.162	0.000	0.023
126.900	14.800	-0.162	0.000	0.023
127.000	14.400	-0.161	0.000	0.023
127.100	14.800	-0.160	0.000	0.023
127.200	15.200	-0.160	0.000	0.023
127.300	14.800	-0.163	0.000	0.023
127.400	15.000	-0.159	0.000	0.023
127.500	15.600	-0.162	0.000	0.023
127.600	16.400	-0.160	0.000	0.023
127.700	15.400	-0.160	0.000	0.023
127.800	14.600	-0.162	0.000	0.023
127.900	15.000	-0.159	0.000	0.023
128.000	14.800	-0.162	0.000	0.024
128.100	15.200	-0.162	0.000	0.024
128.200	14.800	-0.162	0.000	0.024
128.300	14.400	-0.161	0.000	0.024
128.400	15.400	-0.157	0.000	0.024
128.500	15.200	-0.163	0.000	0.024
128.600	15.400	-0.162	0.000	0.024
128.700	14.000	-0.162	0.000	0.024
128.800	14.800	-0.163	0.000	0.024
128.900	15.400	-0.163	0.000	0.024
129.000	14.800	-0.161	0.000	0.024
129.100	15.600	-0.165	0.000	0.024
129.200	15.600	-0.165	0.000	0.024
129.300	15.600	-0.163	0.000	0.024
129.400	14.200	-0.162	0.000	0.024
129.500	15.400	-0.163	0.000	0.024
129.600	15.800	-0.160	0.000	0.024
129.700	15.200	-0.160	0.000	0.024
129.800	15.400	-0.161	0.000	0.024
129.900	14.200	-0.161	0.000	0.024
130.000	15.000	-0.160	0.000	0.024
130.100	14.800	-0.159	0.000	0.024
130.200	14.800	-0.159	0.000	0.024
130.300	14.800	-0.156	0.000	0.024
130.400	15.600	-0.163	0.000	0.024
130.500	15.600	-0.158	0.000	0.024
130.600	14.400	-0.157	0.000	0.024
130.700	15.200	-0.157	0.000	0.024
130.800	14.800	-0.157	0.000	0.024
130.900	14.000	-0.159	0.000	0.024
131.000	14.400	-0.155	0.000	0.024
131.100	15.400	-0.155	0.000	0.024
131.200	15.000	-0.155	0.000	0.024
131.300	14.200	-0.155	0.000	0.024
131.400	14.600	-0.157	0.000	0.024
131.500	14.600	-0.153	0.000	0.024
131.600	14.000	-0.156	0.000	0.024
131.700	14.800	-0.156	0.000	0.024
131.800	14.800	-0.155	0.000	0.024
131.900	14.600	-0.154	0.000	0.024
132.000	15.400	-0.153	0.000	0.025
132.100	14.600	-0.153	0.000	0.025
132.200	14.200	-0.153	0.000	0.025
132.300	14.800	-0.155	0.000	0.025
132.400	14.400	-0.153	0.000	0.025
132.500	15.000	-0.155	0.000	0.025
132.600	15.600	-0.153	0.000	0.025
132.700	14.000	-0.153	0.000	0.025
132.800	14.600	-0.152	0.000	0.025
132.900	15.200	-0.153	0.000	0.025
133.000	14.200	-0.153	0.000	0.025
133.100	15.000	-0.154	0.000	0.025
133.200	15.200	-0.154	0.000	0.025
133.300	14.000	-0.155	0.000	0.025
133.400	14.800	-0.157	0.000	0.025
133.500	14.200	-0.156	0.000	0.025
133.600	14.400	-0.156	0.000	0.025
133.700	14.800	-0.156	0.000	0.025
133.800	15.200	-0.156	0.000	0.025
133.900	13.600	-0.155	0.000	0.025
134.000	15.000	-0.154	0.000	0.025
134.100	14.400	-0.154	0.000	0.025
134.200	14.200	-0.154	0.000	0.025
134.300	14.000	-0.155	0.000	0.025
134.400	14.800	-0.155	0.000	0.025
134.500	14.600	-0.155	0.000	0.025
134.600	14.200	-0.152	0.000	0.025
134.700	14.200	-0.152	0.000	0.025
134.800	15.200	-0.152	0.000	0.025
134.900	14.000	-0.152	0.000	0.025
135.000	14.800	-0.155	0.000	0.025
135.100	14.600	-0.154	0.000	0.025
135.200	13.800	-0.154	0.000	0.025
135.300	14.600	-0.152	0.000	0.025
135.400	14.200	-0.150	0.000	0.025
135.500	14.400	-0.152	0.000	0.025
135.600	14.400	-0.152	0.000	0.025
135.700	14.600	-0.152	0.000	0.025
135.800	14.000	-0.150	0.000	0.025
135.900	14.200	-0.151	0.000	0.025
136.000	14.200	-0.149	0.000	0.025
136.100	13.800	-0.147	0.000	0.025
136.200	14.400	-0.147	0.000	0.025
136.300	13.200	-0.151	0.000	0.025
136.400	13.200	-0.151	0.000	0.025
136.500	14.200	-0.147	0.000	0.026
136.600	14.600	-0.145	0.000	0.026
136.700	13.000	-0.145	0.000	0.026
136.800	12.400	-0.146	0.000	0.026
136.900	13.200	-0.146	0.000	0.026
137.000	14.200	-0.144	0.000	0.026
137.100	12.600	-0.143	0.000	0.026
137.200	13.400	-0.143	0.000	0.026
137.300	13.400	-0.147	0.000	0.026
137.400	13.200	-0.143	0.000	0.026
137.500	12.600	-0.147	0.000	0.026
137.600	12.600	-0.145	0.000	0.026
137.700	12.800	-0.145	0.000	0.026
137.800	13.000	-0.146	0.000	0.026
137.900	14.200	-0.142	0.000	0.026
138.000	13.200	-0.144	0.000	0.026
138.100	13.800	-0.145	0.000	0.026
138.200	13.400	-0.145	0.000	0.026
138.300	14.200	-0.146	0.000	0.026
138.400	13.200	-0.145	0.000	0.026
138.500	13.000	-0.146	0.000	0.026
138.600	13.600	-0.147	0.000	0.026
138.700	13.800	-0.147	0.000	0.026
138.800	13.200	-0.145	0.000	0.026
138.900	13.400	-0.145	0.000	0.026
139.000	13.200	-0.145	0.000	0.026
139.100	13.800	-0.145	0.000	0.026
139.200	13.800	-0.145	0.000	0.026
139.300	12.400	-0.146	0.000	0.026
139.400	13.600	-0.148	0.000	0.026
139.500	13.600	-0.145	0.000	0.026
139.600	13.800	-0.148	0.000	0.026
139.700	13.400	-0.148	0.000	0.026
139.800	14.400	-0.148	0.000	0.026
139.900	14.200	-0.147	0.000	0.026
140.000	14.000	-0.146	0.000	0.026
140.100	14.200	-0.147	0.000	0.026
140.200	13.400	-0.147	0.000	0.026
140.300	13.800	-0.147	0.000	0.026
140.400	14.000	-0.149	0.000	0.026
140.500	14.200	-0.148	0.000	0.026
140.600	14.400	-0.151	0.000	0.026
140.700	14.000	-0.151	0.000	0.026
140.800	13.400	-0.151	0.000	0.026
140.900	13.600	-0.149	0.000	0.026
141.000	14.200	-0.150	0.000	0.027
141.100	14.400	-0.152	0.000	0.027
141.200	14.800	-0.152	0.000	0.027
141.300	14.000	-0.153	0.000	0.027
141.400	14.600	-0.153	0.000	0.027
141.500	13.400	-0.154	0.000	0.027
141.600	15.800	-0.155	0.000	0.027
141.700	15.000	-0.155	0.000	0.027
141.800	14.200	-0.156	0.000	0.027
141.900	14.800	-0.154	0.000	0.027
142.000	14.400	-0.158	0.000	0.027
142.100	15.400	-0.154	0.000	0.027
142.200	14.800	-0.154	0.000	0.027
142.300	14.600	-0.157	0.000	0.027
142.400	14.600	-0.156	0.000	0.027
142.500	15.400	-0.158	0.000	0.027
142.600	15.400	-0.161	0.000	0.027
142.700	15.400	-0.161	0.000	0.027
142.800	15.000	-0.160	0.000	0.027
142.900	14.800	-0.158	0.000	0.027
143.000	14.800	-0.161	0.000	0.027
143.100	15.400	-0.161	0.000	0.027
143.200	15.400	-0.161	0.000	0.027
143.300	15.400	-0.159	0.000	0.027
143.400	14.200	-0.163	0.000	0.027
143.500	15.400	-0.161	0.000	0.027
143.600	15.200	-0.164	0.000	0.027
143.700	15.200	-0.164	0.000	0.027
143.800	15.400	-0.163	0.000	0.027
143.900	15.000	-0.163	0.000	0.027
144.000	15.400	-0.163	0.000	0.027
144.100	16.000	-0.164	0.000	0.027
144.200	16.000	-0.164	0.000	0.027
144.300	15.800	-0.163	0.000	0.027
144.400	15.200	-0.164	0.000	0.027
144.500	15.200	-0.164	0.000	0.028
144.600	16.000	-0.167	0.000	0.028
144.700	15.400	-0.167	0.000	0.028
144.800	15.800	-0.169	0.000	0.028
144.900	16.800	-0.167	0.000	0.028
145.000	16.800	-0.166	0.000	0.028
145.100	17.200	-0.166	0.000	0.028
145.200	16.200	-0.166	0.000	0.028
145.300	16.200	-0.171	0.000	0.028
145.400	16.200	-0.168	0.000	0.028
145.500	16.200	-0.170	0.000	0.028
145.600	15.600	-0.169	0.000	0.028
145.700	16.200	-0.169	0.000	0.028
145.800	16.600	-0.173	0.000	0.028
145.900	16.800	-0.170	0.000	0.028
146.000	16.400	-0.173	0.000	0.028
146.100	16.400	-0.173	0.000	0.028
146.200	15.800	-0.173	0.000	0.028
146.300	17.200	-0.174	0.000	0.028
146.400	17.000	-0.173	0.000	0.028
146.500	16.800	-0.175	0.000	0.028
146.600	17.800	-0.175	0.000	0.028
146.700	17.200	-0.175	0.000	0.028
146.800	17.000	-0.176	0.000	0.028
146.900	16.600	-0.175	0.000	0.028
147.000	16.600	-0.175	0.000	0.028
147.100	16.200	-0.178	0.000	0.028
147.200	16.800	-0.178	0.000	0.028
147.300	16.800	-0.172	0.000	0.028
147.400	15.400	-0.174	0.000	0.028
147.500	16.600	-0.177	0.000	0.028
147.600	16.400	-0.178	0.000	0.028
147.700	16.400	-0.178	0.000	0.028
147.800	15.400	-0.176	0.000	0.028
147.900	17.800	-0.176	0.000	0.028
148.000	16.400	-0.174	0.000	0.029
148.100	17.000	-0.177	0.000	0.029
148.200	16.400	-0.177	0.000	0.029
148.300	16.600	-0.176	0.000	0.029
148.400	16.600	-0.175	0.000	0.029
148.500	16.400	-0.175	0.000	0.029
148.600	16.000	-0.176	0.000	0.029
148.700	17.000	-0.176	0.000	0.029
148.800	16.000	-0.177	0.000	0.029
148.900	16.600	-0.174	0.000	0.029
149.000	16.000	-0.175	0.000	0.029
149.100	17.000	-0.171	0.000	0.029
149.200	17.200	-0.171	0.000	0.029
149.300	17.200	-0.175	0.000	0.029
149.400	17.000	-0.174	0.000	0.029
149.500	15.800	-0.175	0.000	0.029
149.600	16.000	-0.173	0.000	0.029
149.700	17.000	-0.173	0.000	0.029
149.800	15.800	-0.176	0.000	0.029
149.900	16.400	-0.173	0.000	0.029
150.000	16.200	-0.174	0.000	0.029
150.100	16.800	-0.172	0.000	0.029
150.200	22.600	-0.172	0.000	0.029
150.300	30.200	-0.174	0.000	0.029
150.400	26.000	-0.170	0.000	0.029
150.500	44.200	-0.176	0.000	0.029
150.600	39.000	-0.172	0.000	0.029
150.700	67.000	-0.172	0.000	0.029
150.800	57.800	-0.174	0.000	0.029
150.900	71.400	-0.169	0.000	0.029
151.000	69.400	-0.167	0.000	0.030
151.100	87.800	-0.162	0.000	0.030
151.200	85.600	-0.162	0.000	0.030
151.300	103.000	-0.156	0.000	0.030
151.400	96.400	-0.147	0.000	0.030
151.500	114.600	-0.146	0.000	0.031
151.600	108.400	-0.130	0.000	0.031
151.700	139.800	-0.130	0.000	0.031
151.800	125.000	-0.127	0.000	0.031
151.900	156.400	-0.116	0.000	0.031
152.000	131.600	-0.112	0.000	0.033
152.100	155.400	-0.089	0.000	0.033
152.200	152.200	-0.089	0.000	0.033
152.300	169.800	-0.079	0.000	0.033
152.400	158.800	-0.072	0.000	0.033
152.500	172.600	-0.060	0.000	0.034
152.600	165.800	-0.036	0.000	0.034
152.700	184.600	-0.036	0.000	0.034
152.800	190.200	-0.020	0.000	0.034
152.900	202.600	-0.010	0.000	0.034
153.000	196.200	0.004	0.000	0.036
153.100	216.800	0.031	0.000	0.036
153.200	208.200	0.031	0.000	0.036
153.300	228.000	0.048	0.000	0.036
153.400	214.800	0.061	0.000	0.036
153.500	236.200	0.080	0.000	0.038
153.600	225.000	0.112	0.000	0.038
153.700	255.800	0.112	0.000	0.038
153.800	246.200	0.132	0.000	0.038
153.900	263.800	0.145	0.000	0.038
154.000	248.200	0.167	0.000	0.040
154.100	266.000	0.202	0.000	0.040
154.200	261.000	0.202	0.000	0.040
154.300	283.200	0.226	0.000	0.040
154.400	267.000	0.240	0.000	0.040
154.500	293.600	0.266	0.000	0.043
154.600	278.200	0.306	0.000	0.043
154.700	319.400	0.306	0.000	0.043
154.800	308.800	0.325	0.000	0.043
154.900	321.200	0.348	0.000	0.043
155.000	305.200	0.369	0.000	0.045
155.100	323.600	0.418	0.000	0.045
155.200	313.000	0.418	0.000	0.045
155.300	339.400	0.437	0.000	0.045
155.400	325.800	0.463	0.000	0.045
155.500	346.800	0.489	0.000	0.048
155.600	336.600	0.539	0.000	0.048
155.700	347.200	0.539	0.000	0.048
155.800	348.000	0.558	0.000	0.048
155.900	336.400	0.584	0.000	0.048
156.000	338.200	0.614	0.000	0.051
156.100	334.600	0.666	0.000	0.051
156.200	329.800	0.666	0.000	0.051
156.300	331.000	0.689	0.000	0.051
156.400	326.200	0.716	0.000	0.051
156.500	323.600	0.739	0.000	0.054
156.600	322.600	0.786	0.000	0.054
156.700	318.200	0.786	0.000	0.054
156.800	317.600	0.809	0.000	0.054
156.900	315.600	0.832	0.000	0.054
157.000	310.800	0.856	0.000	0.056
157.100	310.800	0.899	0.000	0.056
157.200	306.800	0.899	0.000	0.056
157.300	304.400	0.924	0.000	0.056
157.400	304.600	0.945	0.000	0.056
157.500	299.600	0.967	0.000	0.059
157.600	297.600	1.008	0.000	0.059
157.700	298.200	1.008	0.000	0.059
157.800	292.400	1.033	0.000	0.059
157.900	292.400	1.051	0.000	0.059
158.000	289.600	1.071	0.000	0.061
158.100	288.000	1.114	0.000	0.061
158.200	287.000	1.114	0.000	0.061
158.300	283.000	1.134	0.000	0.061
158.400	281.600	1.152	0.000	0.061
158.500	281.800	1.172	0.000	0.063
158.600	277.400	1.209	0.000	0.063
158.700	276.800	1.209	0.000	0.063
158.800	275.400	1.228	0.000	0.063
158.900	272.200	1.246	0.000	0.063
159.000	271.600	1.264	0.000	0.066
159.100	268.400	1.300	0.000	0.066
159.200	267.600	1.300	0.000	0.066
159.300	267.200	1.319	0.000	0.066
159.400	263.400	1.335	0.000	0.066
159.500	261.200	1.356	0.000	0.068
159.600	261.400	1.385	0.000	0.068
159.700	257.600	1.385	0.000	0.068
159.800	258.600	1.403	0.000	0.068
159.900	256.400	1.417	0.000	0.068
160.000	253.800	1.437	0.000	0.070
160.100	252.400	1.464	0.000	0.070
160.200	251.400	1.464	0.000	0.070
160.300	248.400	1.483	0.000	0.070
160.400	248.600	1.496	0.000	0.070
160.500	244.400	1.514	0.000	0.072
160.600	244.800	1.546	0.000	0.072
160.700	243.200	1.546	0.000	0.072
160.800	241.000	1.560	0.000	0.072
160.900	240.000	1.575	0.000	0.072
161.000	238.000	1.590	0.000	0.074
161.100	236.600	1.618	0.000	0.074
161.200	236.800	1.618	0.000	0.074
161.300	233.400	1.633	0.000	0.074
161.400	232.000	1.648	0.000	0.074
161.500	231.800	1.660	0.000	0.076
161.600	228.600	1.689	0.000	0.076
161.700	228.600	1.689	0.000	0.076
161.800	227.400	1.703	0.000	0.076
161.900	225.600	1.713	0.000	0.076
162.000	225.200	1.732	0.000	0.078
162.100	223.200	1.756	0.000	0.078
162.200	222.000	1.756	0.000	0.078
162.300	221.200	1.767	0.000	0.078
162.400	218.600	1.780	0.000	0.078
162.500	217.800	1.792	0.000	0.079
162.600	218.000	1.818	0.000	0.079
162.700	215.800	1.818	0.000	0.079
162.800	215.600	1.829	0.000	0.079
162.900	214.400	1.840	0.000	0.079
163.000	211.400	1.853	0.000	0.081
163.100	211.400	1.875	0.000	0.081
163.200	209.200	1.875	0.000	0.081
163.300	209.600	1.886	0.000	0.081
163.400	208.600	1.899	0.000	0.081
163.500	206.600	1.911	0.000	0.083
163.600	206.600	1.931	0.000	0.083
163.700	204.400	1.931	0.000	0.083
163.800	203.000	1.942	0.000	0.083
163.900	203.000	1.953	0.000	0.083
164.000	201.000	1.962	0.000	0.085
164.100	199.800	1.986	0.000	0.085
164.200	200.200	1.986	0.000	0.085
164.300	198.000	1.993	0.000	0.085
164.400	198.200	2.007	0.000	0.085
164.500	197.000	2.014	0.000	0.086
164.600	195.600	2.032	0.000	0.086
164.700	195.400	2.032	0.000	0.086
164.800	194.600	2.044	0.000	0.086
164.900	192.600	2.054	0.000	0.086
165.000	193.000	2.060	0.000	0.088
165.100	190.800	2.082	0.000	0.088
165.200	190.200	2.082	0.000	0.088
165.300	189.400	2.091	0.000	0.088
165.400	187.200	2.103	0.000	0.088
165.500	187.000	2.110	0.000	0.089
165.600	186.200	2.127	0.000	0.089
165.700	185.000	2.127	0.000	0.089
165.800	185.400	2.138	0.000	0.089
165.900	183.200	2.144	0.000	0.089
166.000	183.600	2.154	0.000	0.091
166.100	183.000	2.169	0.000	0.091
166.200	182.400	2.169	0.000	0.091
166.300	180.200	2.177	0.000	0.091
166.400	180.800	2.184	0.000	0.091
166.500	178.400	2.194	0.000	0.092
166.600	179.000	2.207	0.000	0.092
166.700	177.800	2.207	0.000	0.092
166.800	175.600	2.220	0.000	0.092
166.900	175.800	2.226	0.000	0.092
167.000	175.000	2.235	0.000	0.094
167.100	174.000	2.248	0.000	0.094
167.200	174.200	2.248	0.000	0.094
167.300	172.200	2.259	0.000	0.094
167.400	172.800	2.264	0.000	0.094
167.500	171.400	2.274	0.000	0.095
167.600	170.600	2.288	0.000	0.095
167.700	170.400	2.288	0.000	0.095
167.800	169.200	2.298	0.000	0.095
167.900	169.000	2.304	0.000	0.095
168.000	167.200	2.311	0.000	0.097
168.100	166.800	2.325	0.000	0.097
168.200	167.000	2.325	0.000	0.097
168.300	166.200	2.332	0.000	0.097
168.400	164.600	2.335	0.000	0.097
168.500	165.200	2.344	0.000	0.098
168.600	164.000	2.357	0.000	0.098
168.700	162.600	2.357	0.000	0.098
168.800	162.400	2.364	0.000	0.098
168.900	162.000	2.369	0.000	0.098
169.000	161.600	2.380	0.000	0.099
169.100	160.800	2.388	0.000	0.099
169.200	159.600	2.388	0.000	0.099
169.300	160.400	2.395	0.000	0.099
169.400	158.800	2.400	0.000	0.099
169.500	157.600	2.406	0.000	0.101
169.600	158.000	2.420	0.000	0.101
169.700	157.000	2.420	0.000	0.101
169.800	156.400	2.425	0.000	0.101
169.900	156.800	2.429	0.000	0.101
170.000	156.000	2.436	0.000	0.102
170.100	154.600	2.448	0.000	0.102
170.200	154.200	2.448	0.000	0.102
170.300	153.200	2.451	0.000	0.102
170.400	153.200	2.456	0.000	0.102
170.500	153.600	2.460	0.000	0.103
170.600	151.600	2.474	0.000	0.103
170.700	153.000	2.474	0.000	0.103
170.800	151.600	2.478	0.000	0.103
170.900	149.800	2.485	0.000	0.103
171.000	150.200	2.489	0.000	0.104
171.100	149.400	2.498	0.000	0.104
171.200	150.000	2.498	0.000	0.104
171.300	149.000	2.505	0.000	0.104
171.400	147.400	2.512	0.000	0.104
171.500	148.200	2.516	0.000	0.106
171.600	147.600	2.523	0.000	0.106
171.700	146.400	2.523	0.000	0.106
171.800	146.600	2.530	0.000	0.106
171.900	145.800	2.534	0.000	0.106
172.000	145.400	2.541	0.000	0.107
172.100	145.000	2.547	0.000	0.107
172.200	143.600	2.547	0.000	0.107
172.300	143.600	2.555	0.000	0.107
172.400	143.400	2.557	0.000	0.107
172.500	143.000	2.563	0.000	0.108
172.600	142.600	2.572	0.000	0.108
172.700	142.000	2.572	0.000	0.108
172.800	141.200	2.576	0.000	0.108
172.900	141.600	2.579	0.000	0.108
173.000	139.600	2.586	0.000	0.109
173.100	141.000	2.595	0.000	0.109
173.200	140.600	2.595	0.000	0.109
173.300	139.400	2.598	0.000	0.109
173.400	138.600	2.600	0.000	0.109
173.500	139.600	2.606	0.000	0.110
173.600	139.600	2.616	0.000	0.110
173.700	137.400	2.616	0.000	0.110
173.800	137.000	2.616	0.000	0.110
173.900	137.400	2.623	0.000	0.110
174.000	137.400	2.624	0.000	0.111
174.100	136.600	2.631	0.000	0.111
174.200	137.000	2.631	0.000	0.111
174.300	136.400	2.636	0.000	0.111
174.400	135.600	2.640	0.000	0.111
174.500	135.600	2.642	0.000	0.113
174.600	134.600	2.650	0.000	0.113
174.700	134.600	2.650	0.000	0.113
174.800	134.200	2.655	0.000	0.113
174.900	134.000	2.659	0.000	0.113
175.000	133.400	2.662	0.000	0.114
175.100	133.400	2.666	0.000	0.114
175.200	132.000	2.666	0.000	0.114
175.300	132.600	2.669	0.000	0.114
175.400	133.000	2.672	0.000	0.114
175.500	132.600	2.674	0.000	0.115
175.600	132.400	2.680	0.000	0.115
175.700	132.400	2.680	0.000	0.115
175.800	131.200	2.683	0.000	0.115
175.900	131.200	2.685	0.000	0.115
176.000	130.600	2.690	0.000	0.116
176.100	131.800	2.693	0.000	0.116
176.200	131.000	2.693	0.000	0.116
176.300	130.800	2.693	0.000	0.116
176.400	130.000	2.695	0.000	0.116
176.500	129.200	2.699	0.000	0.117
176.600	130.000	2.704	0.000	0.117
176.700	129.800	2.704	0.000	0.117
176.800	130.000	2.707	0.000	0.117
176.900	129.800	2.703	0.000	0.117
177.000	129.000	2.709	0.000	0.118
177.100	128.800	2.716	0.000	0.118
177.200	128.600	2.716	0.000	0.118
177.300	127.800	2.715	0.000	0.118
177.400	129.200	2.714	0.000	0.118
177.500	127.800	2.719	0.000	0.119
177.600	127.800	2.724	0.000	0.119
177.700	128.000	2.724	0.000	0.119
177.800	128.400	2.724	0.000	0.119
177.900	127.200	2.726	0.000	0.119
178.000	127.400	2.729	0.000	0.120
178.100	127.000	2.733	0.000	0.120
178.200	126.600	2.733	0.000	0.120
178.300	126.800	2.731	0.000	0.120
178.400	126.600	2.736	0.000	0.120
178.500	125.600	2.738	0.000	0.121
178.600	125.400	2.742	0.000	0.121
178.700	126.000	2.742	0.000	0.121
178.800	126.000	2.743	0.000	0.121
178.900	125.000	2.746	0.000	0.121
179.000	125.000	2.746	0.000	0.122
179.100	126.000	2.749	0.000	0.122
179.200	124.800	2.749	0.000	0.122
179.300	125.200	2.749	0.000	0.122
179.400	125.600	2.753	0.000	0.122
179.500	125.000	2.752	0.000	0.123
179.600	125.000	2.756	0.000	0.123
179.700	125.400	2.756	0.000	0.123
179.800	123.600	2.758	0.000	0.123
179.900	123.800	2.759	0.000	0.123
180.000	125.000	2.761	0.000	0.124
180.100	122.800	2.762	0.000	0.124
180.200	124.000	2.762	0.000	0.124
180.300	124.600	2.763	0.000	0.124
180.400	123.200	2.769	0.000	0.124
180.500	123.800	2.765	0.000	0.125
180.600	123.200	2.768	0.000	0.125
180.700	122.600	2.768	0.000	0.125
180.800	122.000	2.771	0.000	0.125
180.900	122.200	2.774	0.000	0.125
181.000	122.600	2.778	0.000	0.126
181.100	122.200	2.777	0.000	0.126
181.200	122.200	2.777	0.000	0.126
181.300	121.800	2.780	0.000	0.126
181.400	122.600	2.781	0.000	0.126
181.500	121.200	2.783	0.000	0.127
181.600	121.000	2.787	0.000	0.127
181.700	121.400	2.787	0.000	0.127
181.800	121.400	2.789	0.000	0.127
181.900	120.400	2.786	0.000	0.128
182.000	121.600	2.793	0.000	0.128
182.100	121.000	2.793	0.000	0.128
182.200	120.400	2.793	0.000	0.128
182.300	120.600	2.793	0.000	0.128
182.400	120.800	2.793	0.000	0.129
182.500	120.600	2.794	0.000	0.129
182.600	120.800	2.798	0.000	0.129
182.700	119.800	2.798	0.000	0.129
182.800	120.800	2.799	0.000	0.129
182.900	120.400	2.800	0.000	0.130
183.000	120.400	2.800	0.000	0.130
183.100	119.800	2.804	0.000	0.130
183.200	118.200	2.804	0.000	0.130
183.300	119.800	2.806	0.000	0.130
183.400	118.600	2.808	0.000	0.131
183.500	119.800	2.807	0.000	0.131
183.600	119.000	2.809	0.000	0.131
183.700	119.000	2.809	0.000	0.131
183.800	119.000	2.810	0.000	0.131
183.900	119.600	2.813	0.000	0.132
184.000	118.400	2.812	0.000	0.132
184.100	119.200	2.814	0.000	0.132
184.200	118.000	2.814	0.000	0.132
184.300	118.800	2.815	0.000	0.132
184.400	118.200	2.819	0.000	0.133
184.500	118.600	2.819	0.000	0.133
184.600	118.400	2.823	0.000	0.133
184.700	117.200	2.823	0.000	0.133
184.800	116.800	2.824	0.000	0.133
184.900	117.600	2.825	0.000	0.134
185.000	117.000	2.827	0.000	0.134
185.100	117.800	2.830	0.000	0.134
185.200	117.800	2.830	0.000	0.134
185.300	116.800	2.831	0.000	0.134
185.400	116.400	2.830	0.000	0.135
185.500	117.200	2.833	0.000	0.135
185.600	116.400	2.835	0.000	0.135
185.700	116.800	2.835	0.000	0.135
185.800	115.600	2.839	0.000	0.135
185.900	116.200	2.837	0.000	0.136
186.000	115.200	2.838	0.000	0.136
186.100	116.200	2.839	0.000	0.136
186.200	115.800	2.839	0.000	0.136
186.300	115.400	2.841	0.000	0.136
186.400	115.400	2.839	0.000	0.137
186.500	114.400	2.844	0.000	0.137
186.600	116.400	2.846	0.000	0.137
186.700	115.200	2.846	0.000	0.137
186.800	115.800	2.847	0.000	0.137
186.900	115.800	2.847	0.000	0.138
187.000	115.600	2.850	0.000	0.138
187.100	114.600	2.849	0.000	0.138
187.200	114.600	2.849	0.000	0.138
187.300	115.000	2.849	0.000	0.138
187.400	115.600	2.850	0.000	0.139
187.500	114.400	2.852	0.000	0.139
187.600	114.800	2.851	0.000	0.139
187.700	114.800	2.851	0.000	0.139
187.800	114.600	2.852	0.000	0.139
187.900	115.000	2.850	0.000	0.140
188.000	115.400	2.853	0.000	0.140
188.100	114.800	2.855	0.000	0.140
188.200	113.800	2.855	0.000	0.140
188.300	114.400	2.854	0.000	0.140
188.400	115.000	2.853	0.000	0.141
188.500	114.400	2.856	0.000	0.141
188.600	114.800	2.856	0.000	0.141
188.700	115.000	2.856	0.000	0.141
188.800	115.200	2.856	0.000	0.141
188.900	114.400	2.854	0.000	0.142
189.000	114.800	2.857	0.000	0.142
189.100	115.000	2.860	0.000	0.142
189.200	113.800	2.860	0.000	0.142
189.300	115.600	2.860	0.000	0.142
189.400	114.200	2.861	0.000	0.143
189.500	114.200	2.858	0.000	0.143
189.600	114.400	2.860	0.000	0.143
189.700	115.000	2.860	0.000	0.143
189.800	115.000	2.859	0.000	0.143
189.900	115.000	2.861	0.000	0.144
190.000	115.000	2.859	0.000	0.144
190.100	114.000	2.860	0.000	0.144
190.200	115.200	2.860	0.000	0.144
190.300	113.200	2.860	0.000	0.144
190.400	114.800	2.860	0.000	0.145
190.500	113.000	2.861	0.000	0.145
190.600	114.600	2.862	0.000	0.145
190.700	113.800	2.862	0.000	0.145
190.800	113.600	2.862	0.000	0.145
190.900	113.800	2.863	0.000	0.146
191.000	113.800	2.863	0.000	0.146
191.100	113.800	2.864	0.000	0.146
191.200	114.200	2.864	0.000	0.146
191.300	113.600	2.865	0.000	0.146
191.400	113.800	2.865	0.000	0.147
191.500	113.400	2.867	0.000	0.147
191.600	113.200	2.866	0.000	0.147
191.700	114.000	2.866	0.000	0.147
191.800	113.600	2.865	0.000	0.147
191.900	112.800	2.869	0.000	0.148
192.000	112.800	2.866	0.000	0.148
192.100	113.200	2.870	0.000	0.148
192.200	113.800	2.870	0.000	0.148
192.300	113.400	2.869	0.000	0.148
192.400	113.200	2.869	0.000	0.149
192.500	113.800	2.869	0.000	0.149
192.600	112.400	2.874	0.000	0.149
192.700	113.400	2.874	0.000	0.149
192.800	113.400	2.870	0.000	0.149
192.900	113.800	2.872	0.000	0.149
193.000	114.000	2.871	0.000	0.149
193.100	112.400	2.872	0.000	0.149
193.200	112.600	2.872	0.000	0.149
193.300	113.400	2.871	0.000	0.149
193.400	112.600	2.873	0.000	0.150
193.500	113.400	2.874	0.000	0.150
193.600	113.000	2.872	0.000	0.150
193.700	113.000	2.872	0.000	0.150
193.800	112.800	2.873	0.000	0.150
193.900	112.800	2.873	0.000	0.151
194.000	113.400	2.874	0.000	0.151
194.100	113.000	2.874	0.000	0.151
194.200	112.600	2.874	0.000	0.151
194.300	113.200	2.874	0.000	0.151
194.400	112.400	2.872	0.000	0.152
194.500	111.800	2.876	0.000	0.152
194.600	113.800	2.875	0.000	0.152
194.700	112.400	2.875	0.000	0.152
194.800	111.200	2.877	0.000	0.152
194.900	112.800	2.875	0.000	0.153
195.000	112.400	2.879	0.000	0.153
195.100	113.400	2.881	0.000	0.153
195.200	112.600	2.881	0.000	0.153
195.300	112.200	2.879	0.000	0.153
195.400	112.000	2.879	0.000	0.154
195.500	112.800	2.878	0.000	0.154
195.600	112.200	2.884	0.000	0.154
195.700	113.200	2.884	0.000	0.154
195.800	112.200	2.882	0.000	0.154
195.900	111.600	2.884	0.000	0.155
196.000	112.600	2.881	0.000	0.155
196.100	111.800	2.882	0.000	0.155
196.200	112.200	2.882	0.000	0.155
196.300	111.800	2.881	0.000	0.155
196.400	113.000	2.885	0.000	0.156
196.500	111.600	2.884	0.000	0.156
196.600	112.200	2.882	0.000	0.156
196.700	111.200	2.882	0.000	0.156
196.800	112.200	2.884	0.000	0.156
196.900	112.200	2.883	0.000	0.157
197.000	111.000	2.887	0.000	0.157
197.100	112.000	2.884	0.000	0.157
197.200	111.200	2.884	0.000	0.157
197.300	111.600	2.885	0.000	0.157
197.400	112.000	2.882	0.000	0.158
197.500	111.600	2.886	0.000	0.158
197.600	111.200	2.888	0.000	0.158
197.700	111.400	2.888	0.000	0.158
197.800	111.000	2.884	0.000	0.158
197.900	111.400	2.887	0.000	0.159
198.000	112.000	2.886	0.000	0.159
198.100	111.000	2.891	0.000	0.159
198.200	111.400	2.891	0.000	0.159
198.300	112.200	2.889	0.000	0.159
198.400	112.400	2.888	0.000	0.160
198.500	111.600	2.889	0.000	0.160
198.600	112.000	2.889	0.000	0.160
198.700	111.400	2.889	0.000	0.160
198.800	111.600	2.887	0.000	0.160
198.900	110.400	2.890	0.000	0.161
199.000	111.200	2.888	0.000	0.161
199.100	110.600	2.890	0.000	0.161
199.200	111.600	2.890	0.000	0.161
199.300	111.400	2.893	0.000	0.161
199.400	111.800	2.892	0.000	0.162
199.500	111.000	2.892	0.000	0.162
199.600	110.800	2.893	0.000	0.162
199.700	110.600	2.893	0.000	0.162
199.800	111.800	2.896	0.000	0.162
199.900	111.600	2.895	0.000	0.163
200.000	110.400	2.896	0.000	0.163
[truncated: 8,705 more rows]
