# Supplementary material for: Measurement of Outflow Facility Using iPerfusion
Source: PLoS One. 2016 Mar 7;11(3):e0150694. doi: 10.1371/journal.pone.0150694 (PMC4780770; doi:10.1371/journal.pone.0150694)
Supplement: S4 File — The raw data from the perfusion traces along with the steady state values for each pressure step. (ZIP) [file pone.0150694.s004.zip › S3/CapillaryTests/Cap_050_b/Parameters.txt]

Q 	 dQ 	 P 	 dP 	 R 	 dR 	 C 	 dC 	 K 	 dK 	 
13.5700	1.5061	-0.1455	0.0140	0.0861	0.1177	11.6128	15.8697	14.5719	2.1090
107.3227	1.3187	2.9302	0.0121	0.0318	0.0008	31.4186	0.7571	19.5149	0.1152
198.8053	1.2422	6.0095	0.0112	0.0327	0.0004	30.5427	0.3607	20.0737	0.0599
291.6773	0.9437	9.1049	0.0071	0.0329	0.0002	30.3593	0.2190	19.9628	0.0383
387.1533	0.7810	12.1938	0.0069	0.0328	0.0002	30.4986	0.1576	20.0311	0.0373
482.7420	0.6694	15.2967	0.0041	0.0327	0.0001	30.5609	0.1223	19.4933	0.0263
577.2833	0.9033	18.3984	0.0076	0.0327	0.0001	30.5474	0.1074	18.7947	0.0417
673.8420	0.7186	21.4741	0.0062	0.0326	0.0001	30.6686	0.0882	18.3778	0.0186
