# Supplementary material for: Measurement of Outflow Facility Using iPerfusion
Source: PLoS One. 2016 Mar 7;11(3):e0150694. doi: 10.1371/journal.pone.0150694 (PMC4780770; doi:10.1371/journal.pone.0150694)
Supplement: S4 File — The raw data from the perfusion traces along with the steady state values for each pressure step. (ZIP) [file pone.0150694.s004.zip › S3/CapillaryTests/Cap_050_c/Data.txt]

0.100	-0.800	0.001	0.000	-0.000
0.200	-0.600	0.001	0.000	-0.000
0.300	0.600	0.003	0.000	-0.000
0.400	-0.800	-0.001	0.000	-0.000
0.500	-0.200	0.002	0.000	-0.000
0.600	-0.000	0.001	0.000	-0.000
0.700	0.200	0.001	0.000	-0.000
0.800	-0.000	0.002	0.000	-0.000
0.900	-0.000	-0.001	0.000	-0.000
1.000	0.400	0.003	0.000	-0.000
1.100	-0.000	0.002	0.000	-0.000
1.200	-1.000	0.002	0.000	-0.000
1.300	-0.000	-0.001	0.000	-0.000
1.400	-0.800	0.004	0.000	-0.000
1.500	-0.000	0.001	0.000	-0.000
1.600	-0.600	-0.003	0.000	-0.000
1.700	0.600	-0.003	0.000	-0.000
1.800	-0.200	0.002	0.000	-0.000
1.900	-0.400	0.001	0.000	-0.000
2.000	0.200	0.000	0.000	-0.000
2.100	1.000	0.001	0.000	-0.000
2.200	-1.000	0.001	0.000	-0.000
2.300	0.600	-0.003	0.000	-0.000
2.400	-0.600	0.005	0.000	-0.000
2.500	-0.000	-0.002	0.000	-0.000
2.600	-0.600	-0.001	0.000	-0.000
2.700	0.200	-0.001	0.000	-0.000
2.800	-0.600	0.000	0.000	-0.000
2.900	-0.400	-0.000	0.000	-0.000
3.000	-0.000	0.009	0.000	-0.000
3.100	-0.800	0.016	0.000	-0.000
3.200	-0.000	0.016	0.000	-0.000
3.300	0.200	-0.015	0.000	-0.000
3.400	0.200	0.015	0.000	-0.000
3.500	0.200	-0.012	0.000	-0.000
3.600	-0.200	-0.007	0.000	-0.000
3.700	0.400	-0.007	0.000	-0.000
3.800	-0.800	0.014	0.000	-0.000
3.900	-0.200	-0.004	0.000	-0.000
4.000	0.400	0.005	0.000	-0.000
4.100	-0.200	0.005	0.000	-0.000
4.200	0.400	0.005	0.000	-0.000
4.300	-0.000	0.003	0.000	-0.000
4.400	-0.000	-0.004	0.000	-0.000
4.500	-0.800	-0.001	0.000	-0.000
4.600	-0.800	-0.000	0.000	-0.000
4.700	0.200	-0.000	0.000	-0.000
4.800	-0.000	0.005	0.000	-0.000
4.900	0.600	-0.006	0.000	-0.000
5.000	-0.000	-0.002	0.000	-0.000
5.100	-0.600	-0.017	0.000	-0.000
5.200	0.600	-0.017	0.000	-0.000
5.300	0.400	0.009	0.000	-0.000
5.400	-0.200	-0.003	0.000	-0.000
5.500	-0.600	0.000	0.000	-0.000
5.600	-0.800	-0.005	0.000	-0.000
5.700	-0.800	-0.005	0.000	-0.000
5.800	-0.200	0.009	0.000	-0.000
5.900	0.600	-0.006	0.000	-0.000
6.000	0.600	0.010	0.000	-0.000
6.100	-0.000	0.016	0.000	-0.000
6.200	-0.400	0.016	0.000	-0.000
6.300	0.800	-0.016	0.000	-0.000
6.400	0.800	0.014	0.000	-0.000
6.500	-0.200	-0.011	0.000	-0.000
6.600	-0.400	-0.005	0.000	-0.000
6.700	-0.000	-0.005	0.000	-0.000
6.800	0.200	0.006	0.000	-0.000
6.900	0.600	-0.002	0.000	-0.000
7.000	-0.000	0.008	0.000	-0.000
7.100	0.200	0.004	0.000	-0.000
7.200	-0.200	0.004	0.000	-0.000
7.300	0.800	0.000	0.000	-0.000
7.400	-0.600	-0.000	0.000	-0.000
7.500	-0.200	0.004	0.000	-0.000
7.600	-0.000	0.004	0.000	-0.000
7.700	0.200	0.004	0.000	-0.000
7.800	-0.800	-0.000	0.000	-0.000
7.900	-0.200	0.008	0.000	-0.000
8.000	0.600	-0.012	0.000	-0.000
8.100	0.400	-0.008	0.000	-0.000
8.200	-0.600	-0.008	0.000	-0.000
8.300	0.800	0.013	0.000	-0.000
8.400	-0.200	-0.009	0.000	-0.000
8.500	-1.000	0.011	0.000	-0.000
8.600	-0.200	0.013	0.000	-0.000
8.700	0.400	0.013	0.000	-0.000
8.800	-0.200	-0.005	0.000	-0.000
8.900	-0.400	-0.004	0.000	-0.000
9.000	-0.200	0.001	0.000	-0.000
9.100	-0.800	0.003	0.000	-0.000
9.200	-0.400	0.003	0.000	-0.000
9.300	-0.000	0.012	0.000	-0.000
9.400	0.400	-0.017	0.000	-0.000
9.500	-1.200	-0.011	0.000	-0.000
9.600	0.400	-0.017	0.000	-0.000
9.700	-0.800	-0.017	0.000	-0.000
9.800	-0.800	0.011	0.000	-0.000
9.900	-0.600	-0.026	0.000	-0.000
10.000	-0.200	0.007	0.000	-0.000
10.100	0.400	0.001	0.000	-0.000
10.200	-1.000	0.001	0.000	-0.000
10.300	0.600	0.000	0.000	-0.000
10.400	0.800	-0.008	0.000	-0.000
10.500	-0.200	-0.016	0.000	-0.000
10.600	0.800	0.035	0.000	-0.000
10.700	7.400	0.035	0.000	-0.000
10.800	-6.800	0.530	0.000	-0.000
10.900	-7.400	-0.684	0.000	-0.000
11.000	1.800	-0.109	0.000	-0.000
11.100	0.200	0.006	0.000	0.010
11.200	4.600	0.006	0.000	0.010
11.300	5374.200	-0.556	0.000	0.010
11.400	2312.400	-0.255	0.000	0.010
11.500	-1668.400	-0.170	0.000	0.010
11.600	2180.800	-0.046	0.000	0.008
11.700	-2488.600	-0.046	0.000	0.008
11.800	-685.000	-0.283	0.000	0.008
11.900	-170.200	1.025	0.000	0.008
12.000	-153.000	1.428	0.000	0.008
12.100	-126.600	1.150	0.000	0.007
12.200	-116.400	1.150	0.000	0.007
12.300	-105.400	1.036	0.000	0.007
12.400	-117.600	1.071	0.000	0.007
12.500	-93.200	1.202	0.000	0.007
12.600	-89.000	0.820	0.000	0.006
12.700	-85.600	0.820	0.000	0.006
12.800	-84.000	0.845	0.000	0.006
12.900	-83.200	0.794	0.000	0.006
13.000	-82.800	0.825	0.000	0.006
13.100	-81.600	0.806	0.000	0.005
13.200	-81.400	0.806	0.000	0.005
13.300	-81.600	0.773	0.000	0.005
13.400	-80.800	0.792	0.000	0.005
13.500	-79.400	0.767	0.000	0.005
13.600	-80.000	0.743	0.000	0.005
13.700	-80.000	0.743	0.000	0.005
13.800	-78.200	0.776	0.000	0.005
13.900	-78.400	0.741	0.000	0.005
14.000	-77.800	0.772	0.000	0.005
14.100	-76.800	0.753	0.000	0.004
14.200	-77.000	0.753	0.000	0.004
14.300	-76.600	0.744	0.000	0.004
14.400	-75.800	0.741	0.000	0.004
14.500	-73.000	0.731	0.000	0.004
14.600	-74.000	0.698	0.000	0.004
14.700	-72.400	0.698	0.000	0.004
14.800	-71.400	0.717	0.000	0.004
14.900	-69.800	0.668	0.000	0.004
15.000	-65.200	0.654	0.000	0.004
15.100	-70.800	0.714	0.000	0.003
15.200	-70.600	0.714	0.000	0.003
15.300	-70.200	0.661	0.000	0.003
15.400	-71.000	0.678	0.000	0.003
15.500	-67.800	0.658	0.000	0.003
15.600	-69.400	0.657	0.000	0.003
15.700	-69.200	0.657	0.000	0.003
15.800	-70.400	0.683	0.000	0.003
15.900	-67.000	0.634	0.000	0.003
16.000	-68.000	0.682	0.000	0.003
16.100	-66.400	0.668	0.000	0.002
16.200	-66.800	0.668	0.000	0.002
16.300	-67.800	0.616	0.000	0.002
16.400	-63.600	0.649	0.000	0.002
16.500	-66.800	0.623	0.000	0.002
16.600	-64.600	0.620	0.000	0.001
16.700	-63.800	0.620	0.000	0.001
16.800	-62.800	0.615	0.000	0.001
16.900	-64.200	0.615	0.000	0.001
17.000	-62.600	0.606	0.000	0.001
17.100	-63.600	0.595	0.000	0.001
17.200	-61.000	0.595	0.000	0.001
17.300	-61.400	0.605	0.000	0.001
17.400	-60.800	0.577	0.000	0.001
17.500	-60.600	0.594	0.000	0.001
17.600	-58.600	0.584	0.000	0.000
17.700	-60.000	0.584	0.000	0.000
17.800	-57.000	0.557	0.000	0.000
17.900	-58.400	0.574	0.000	0.000
18.000	-57.600	0.547	0.000	0.000
18.100	-57.800	0.540	0.000	-0.000
18.200	-57.600	0.540	0.000	-0.000
18.300	-56.800	0.555	0.000	-0.000
18.400	-56.400	0.534	0.000	-0.000
18.500	-56.200	0.542	0.000	-0.000
18.600	-55.000	0.528	0.000	-0.001
18.700	-54.600	0.528	0.000	-0.001
18.800	-55.000	0.523	0.000	-0.001
18.900	-53.400	0.520	0.000	-0.001
19.000	-54.400	0.511	0.000	-0.001
19.100	-52.600	0.505	0.000	-0.001
19.200	-52.000	0.505	0.000	-0.001
19.300	-52.200	0.492	0.000	-0.001
19.400	-51.200	0.500	0.000	-0.001
19.500	-51.200	0.484	0.000	-0.001
19.600	-50.400	0.475	0.000	-0.001
19.700	-49.000	0.475	0.000	-0.001
19.800	-49.200	0.478	0.000	-0.001
19.900	-47.800	0.464	0.000	-0.001
20.000	-49.000	0.473	0.000	-0.001
20.100	-48.200	0.462	0.000	-0.002
20.200	-47.400	0.462	0.000	-0.002
20.300	-47.600	0.453	0.000	-0.002
20.400	-46.600	0.449	0.000	-0.002
20.500	-47.200	0.446	0.000	-0.002
20.600	-46.000	0.438	0.000	-0.002
20.700	-45.400	0.438	0.000	-0.002
20.800	-44.200	0.427	0.000	-0.002
20.900	-43.200	0.426	0.000	-0.002
21.000	-42.800	0.418	0.000	-0.002
21.100	-42.200	0.410	0.000	-0.003
21.200	-42.200	0.410	0.000	-0.003
21.300	-42.000	0.412	0.000	-0.003
21.400	-41.400	0.402	0.000	-0.003
21.500	-40.800	0.400	0.000	-0.003
21.600	-40.600	0.390	0.000	-0.003
21.700	-40.200	0.390	0.000	-0.003
21.800	-40.800	0.389	0.000	-0.003
21.900	-40.000	0.382	0.000	-0.003
22.000	-38.600	0.382	0.000	-0.003
22.100	-38.000	0.372	0.000	-0.003
22.200	-38.000	0.372	0.000	-0.003
22.300	-38.200	0.365	0.000	-0.003
22.400	-37.000	0.366	0.000	-0.003
22.500	-36.800	0.358	0.000	-0.003
22.600	-36.400	0.353	0.000	-0.003
22.700	-37.000	0.353	0.000	-0.003
22.800	-35.800	0.351	0.000	-0.003
22.900	-36.200	0.343	0.000	-0.003
23.000	-35.400	0.345	0.000	-0.003
23.100	-35.200	0.334	0.000	-0.004
23.200	-34.800	0.334	0.000	-0.004
23.300	-35.000	0.329	0.000	-0.004
23.400	-34.600	0.328	0.000	-0.004
23.500	-33.800	0.324	0.000	-0.004
23.600	-33.200	0.317	0.000	-0.004
23.700	-32.400	0.317	0.000	-0.004
23.800	-32.400	0.305	0.000	-0.004
23.900	-31.200	0.299	0.000	-0.004
24.000	-31.600	0.297	0.000	-0.004
24.100	-30.800	0.290	0.000	-0.004
24.200	-30.400	0.290	0.000	-0.004
24.300	-31.000	0.289	0.000	-0.004
24.400	-29.800	0.285	0.000	-0.004
24.500	-30.400	0.280	0.000	-0.004
24.600	-29.400	0.274	0.000	-0.004
24.700	-29.800	0.274	0.000	-0.004
24.800	-29.200	0.271	0.000	-0.004
24.900	-28.800	0.268	0.000	-0.004
25.000	-28.200	0.266	0.000	-0.004
25.100	-28.800	0.261	0.000	-0.005
25.200	-29.200	0.261	0.000	-0.005
25.300	-28.000	0.257	0.000	-0.005
25.400	-27.800	0.256	0.000	-0.005
25.500	-27.400	0.244	0.000	-0.005
25.600	-27.000	0.239	0.000	-0.005
25.700	-26.000	0.239	0.000	-0.005
25.800	-26.200	0.237	0.000	-0.005
25.900	-26.200	0.233	0.000	-0.005
26.000	-24.400	0.233	0.000	-0.005
26.100	-25.600	0.225	0.000	-0.005
26.200	-24.800	0.225	0.000	-0.005
26.300	-24.200	0.224	0.000	-0.005
26.400	-23.200	0.219	0.000	-0.005
26.500	-23.600	0.220	0.000	-0.005
26.600	-23.200	0.215	0.000	-0.005
26.700	-24.200	0.215	0.000	-0.005
26.800	-24.000	0.212	0.000	-0.005
26.900	-22.000	0.208	0.000	-0.005
27.000	-22.400	0.206	0.000	-0.005
27.100	-22.200	0.200	0.000	-0.005
27.200	-21.600	0.200	0.000	-0.005
27.300	-22.400	0.199	0.000	-0.005
27.400	-22.800	0.198	0.000	-0.005
27.500	-21.200	0.193	0.000	-0.005
27.600	-22.000	0.187	0.000	-0.006
27.700	-20.400	0.187	0.000	-0.006
27.800	-20.200	0.186	0.000	-0.006
27.900	-21.200	0.186	0.000	-0.006
28.000	-19.800	0.183	0.000	-0.006
28.100	-19.400	0.178	0.000	-0.006
28.200	-19.400	0.178	0.000	-0.006
28.300	-19.600	0.180	0.000	-0.006
28.400	-19.600	0.176	0.000	-0.006
28.500	-19.800	0.177	0.000	-0.006
28.600	-19.800	0.171	0.000	-0.006
28.700	-19.400	0.171	0.000	-0.006
28.800	-20.800	0.174	0.000	-0.006
28.900	-21.400	0.183	0.000	-0.006
29.000	-20.200	0.188	0.000	-0.006
29.100	-18.800	0.169	0.000	-0.006
29.200	-17.400	0.169	0.000	-0.006
29.300	-17.200	0.159	0.000	-0.006
29.400	-16.400	0.145	0.000	-0.006
29.500	-15.800	0.141	0.000	-0.006
29.600	-14.800	0.131	0.000	-0.006
29.700	-14.800	0.131	0.000	-0.006
29.800	-14.000	0.128	0.000	-0.006
29.900	-14.800	0.127	0.000	-0.006
30.000	-14.400	0.123	0.000	-0.006
30.100	-13.800	0.118	0.000	-0.006
30.200	-13.000	0.118	0.000	-0.006
30.300	-12.800	0.117	0.000	-0.006
30.400	-13.800	0.117	0.000	-0.006
30.500	-13.400	0.113	0.000	-0.006
30.600	-12.800	0.104	0.000	-0.006
30.700	-11.600	0.104	0.000	-0.006
30.800	-11.400	0.102	0.000	-0.006
30.900	-11.600	0.103	0.000	-0.006
31.000	-12.600	0.100	0.000	-0.006
31.100	-11.800	0.101	0.000	-0.007
31.200	-11.600	0.101	0.000	-0.007
31.300	-12.200	0.097	0.000	-0.007
31.400	-11.400	0.099	0.000	-0.007
31.500	-12.400	0.098	0.000	-0.007
31.600	-11.000	0.094	0.000	-0.007
31.700	-11.200	0.094	0.000	-0.007
31.800	-10.600	0.093	0.000	-0.007
31.900	-11.000	0.095	0.000	-0.007
32.000	-9.400	0.091	0.000	-0.007
32.100	-10.000	0.090	0.000	-0.007
32.200	-11.600	0.090	0.000	-0.007
32.300	-10.200	0.087	0.000	-0.007
32.400	-11.400	0.090	0.000	-0.007
32.500	-11.200	0.093	0.000	-0.007
32.600	-12.600	0.099	0.000	-0.007
32.700	-11.600	0.099	0.000	-0.007
32.800	-11.400	0.097	0.000	-0.007
32.900	-11.000	0.099	0.000	-0.007
33.000	-11.600	0.098	0.000	-0.007
33.100	-11.600	0.100	0.000	-0.007
33.200	-12.400	0.100	0.000	-0.007
33.300	-11.400	0.100	0.000	-0.007
33.400	-11.600	0.093	0.000	-0.007
33.500	-9.800	0.098	0.000	-0.007
33.600	-12.400	0.107	0.000	-0.007
33.700	-10.600	0.107	0.000	-0.007
33.800	-12.000	0.090	0.000	-0.007
33.900	-10.800	0.100	0.000	-0.007
34.000	-11.400	0.085	0.000	-0.007
34.100	-10.200	0.087	0.000	-0.007
34.200	-10.400	0.087	0.000	-0.007
34.300	-10.600	0.086	0.000	-0.007
34.400	-9.600	0.087	0.000	-0.007
34.500	-9.600	0.080	0.000	-0.007
34.600	-10.400	0.076	0.000	-0.007
34.700	-9.400	0.076	0.000	-0.007
34.800	-10.000	0.080	0.000	-0.007
34.900	-9.200	0.075	0.000	-0.007
35.000	-9.800	0.077	0.000	-0.007
35.100	-9.600	0.073	0.000	-0.007
35.200	-8.800	0.073	0.000	-0.007
35.300	-8.600	0.074	0.000	-0.007
35.400	-9.000	0.071	0.000	-0.007
35.500	-8.600	0.074	0.000	-0.007
35.600	-9.000	0.071	0.000	-0.007
35.700	-8.800	0.071	0.000	-0.007
35.800	-9.200	0.070	0.000	-0.007
35.900	-8.600	0.068	0.000	-0.007
36.000	-7.800	0.068	0.000	-0.007
36.100	-8.200	0.066	0.000	-0.007
36.200	-7.000	0.066	0.000	-0.007
36.300	-7.800	0.061	0.000	-0.007
36.400	-7.600	0.060	0.000	-0.007
36.500	-8.400	0.059	0.000	-0.007
36.600	-8.200	0.053	0.000	-0.007
36.700	-6.600	0.053	0.000	-0.007
36.800	-7.400	0.056	0.000	-0.007
36.900	-7.600	0.051	0.000	-0.007
37.000	-7.000	0.052	0.000	-0.008
37.100	-7.600	0.051	0.000	-0.008
37.200	-6.600	0.051	0.000	-0.008
37.300	-6.400	0.049	0.000	-0.008
37.400	-5.600	0.047	0.000	-0.008
37.500	-6.600	0.047	0.000	-0.008
37.600	-5.600	0.043	0.000	-0.008
37.700	-6.600	0.043	0.000	-0.008
37.800	-5.600	0.040	0.000	-0.008
37.900	-6.200	0.040	0.000	-0.008
38.000	-5.400	0.039	0.000	-0.008
38.100	-5.400	0.034	0.000	-0.008
38.200	-5.200	0.034	0.000	-0.008
38.300	-4.800	0.033	0.000	-0.008
38.400	-6.200	0.033	0.000	-0.008
38.500	-5.000	0.034	0.000	-0.008
38.600	-4.600	0.029	0.000	-0.008
38.700	-5.000	0.029	0.000	-0.008
38.800	-5.000	0.028	0.000	-0.008
38.900	-4.200	0.027	0.000	-0.008
39.000	-4.600	0.025	0.000	-0.008
39.100	-3.800	0.019	0.000	-0.008
39.200	-3.400	0.019	0.000	-0.008
39.300	-3.200	0.008	0.000	-0.008
39.400	-2.000	0.008	0.000	-0.008
39.500	-2.200	0.004	0.000	-0.008
39.600	-3.000	0.004	0.000	-0.008
39.700	-2.200	0.004	0.000	-0.008
39.800	-2.000	0.005	0.000	-0.008
39.900	-2.000	0.001	0.000	-0.008
40.000	-2.000	0.001	0.000	-0.008
40.100	-2.400	-0.002	0.000	-0.008
40.200	-2.200	-0.002	0.000	-0.008
40.300	-1.800	-0.002	0.000	-0.008
40.400	-2.200	-0.005	0.000	-0.008
40.500	-1.800	-0.005	0.000	-0.008
40.600	-1.800	-0.006	0.000	-0.008
40.700	-1.200	-0.006	0.000	-0.008
40.800	-0.600	-0.009	0.000	-0.008
40.900	-0.000	-0.010	0.000	-0.008
41.000	-0.200	-0.010	0.000	-0.008
41.100	-1.200	-0.013	0.000	-0.008
41.200	-1.000	-0.013	0.000	-0.008
41.300	-0.600	-0.014	0.000	-0.008
41.400	0.400	-0.015	0.000	-0.008
41.500	0.400	-0.016	0.000	-0.008
41.600	0.200	-0.017	0.000	-0.008
41.700	0.400	-0.017	0.000	-0.008
41.800	-0.200	-0.019	0.000	-0.008
41.900	1.400	-0.021	0.000	-0.008
42.000	0.400	-0.021	0.000	-0.008
42.100	0.600	-0.022	0.000	-0.008
42.200	1.600	-0.022	0.000	-0.008
42.300	0.400	-0.023	0.000	-0.008
42.400	1.400	-0.027	0.000	-0.008
42.500	1.600	-0.026	0.000	-0.008
42.600	2.000	-0.028	0.000	-0.008
42.700	2.800	-0.028	0.000	-0.008
42.800	2.800	-0.033	0.000	-0.008
42.900	2.200	-0.041	0.000	-0.008
43.000	2.800	-0.041	0.000	-0.008
43.100	2.400	-0.044	0.000	-0.008
43.200	2.000	-0.044	0.000	-0.008
43.300	1.800	-0.042	0.000	-0.008
43.400	3.200	-0.046	0.000	-0.008
43.500	3.000	-0.045	0.000	-0.008
43.600	3.800	-0.049	0.000	-0.008
43.700	3.200	-0.049	0.000	-0.008
43.800	3.200	-0.051	0.000	-0.008
43.900	3.200	-0.051	0.000	-0.008
44.000	3.800	-0.058	0.000	-0.008
44.100	3.200	-0.060	0.000	-0.008
44.200	4.400	-0.060	0.000	-0.008
44.300	3.000	-0.056	0.000	-0.008
44.400	4.600	-0.059	0.000	-0.008
44.500	4.400	-0.060	0.000	-0.008
44.600	4.800	-0.063	0.000	-0.008
44.700	4.600	-0.063	0.000	-0.008
44.800	4.400	-0.062	0.000	-0.008
44.900	4.600	-0.063	0.000	-0.008
45.000	4.800	-0.065	0.000	-0.008
45.100	5.000	-0.065	0.000	-0.008
45.200	6.000	-0.065	0.000	-0.008
45.300	5.000	-0.066	0.000	-0.008
45.400	5.000	-0.067	0.000	-0.008
45.500	4.600	-0.067	0.000	-0.007
45.600	5.800	-0.069	0.000	-0.007
45.700	4.800	-0.069	0.000	-0.007
45.800	4.600	-0.070	0.000	-0.007
45.900	5.000	-0.071	0.000	-0.007
46.000	5.800	-0.072	0.000	-0.007
46.100	5.600	-0.073	0.000	-0.007
46.200	6.200	-0.073	0.000	-0.007
46.300	5.200	-0.075	0.000	-0.007
46.400	6.200	-0.072	0.000	-0.007
46.500	6.400	-0.076	0.000	-0.007
46.600	6.000	-0.077	0.000	-0.007
46.700	5.800	-0.077	0.000	-0.007
46.800	6.000	-0.076	0.000	-0.007
46.900	5.800	-0.075	0.000	-0.007
47.000	5.600	-0.079	0.000	-0.007
47.100	6.800	-0.081	0.000	-0.007
47.200	6.000	-0.081	0.000	-0.007
47.300	6.000	-0.081	0.000	-0.007
47.400	6.800	-0.077	0.000	-0.007
47.500	5.800	-0.079	0.000	-0.007
47.600	6.400	-0.081	0.000	-0.007
47.700	6.200	-0.081	0.000	-0.007
47.800	7.000	-0.080	0.000	-0.007
47.900	6.000	-0.084	0.000	-0.007
48.000	6.200	-0.082	0.000	-0.007
48.100	7.000	-0.085	0.000	-0.007
48.200	6.400	-0.085	0.000	-0.007
48.300	6.800	-0.085	0.000	-0.007
48.400	6.000	-0.086	0.000	-0.007
48.500	7.200	-0.089	0.000	-0.007
48.600	6.800	-0.086	0.000	-0.007
48.700	6.800	-0.086	0.000	-0.007
48.800	7.400	-0.085	0.000	-0.007
48.900	7.800	-0.086	0.000	-0.007
49.000	8.200	-0.087	0.000	-0.007
49.100	8.000	-0.092	0.000	-0.007
49.200	7.800	-0.092	0.000	-0.007
49.300	8.200	-0.090	0.000	-0.007
49.400	8.600	-0.099	0.000	-0.007
49.500	7.600	-0.103	0.000	-0.007
49.600	9.000	-0.102	0.000	-0.007
49.700	10.400	-0.102	0.000	-0.007
49.800	8.000	-0.101	0.000	-0.007
49.900	9.000	-0.103	0.000	-0.007
50.000	7.800	-0.102	0.000	-0.007
50.100	8.800	-0.102	0.000	-0.007
50.200	8.400	-0.102	0.000	-0.007
50.300	9.400	-0.105	0.000	-0.007
50.400	8.600	-0.102	0.000	-0.007
50.500	8.800	-0.104	0.000	-0.007
50.600	9.400	-0.104	0.000	-0.007
50.700	9.400	-0.104	0.000	-0.007
50.800	8.400	-0.103	0.000	-0.007
50.900	9.000	-0.104	0.000	-0.007
51.000	9.000	-0.107	0.000	-0.007
51.100	8.200	-0.107	0.000	-0.007
51.200	9.800	-0.107	0.000	-0.007
51.300	10.000	-0.106	0.000	-0.007
51.400	8.400	-0.108	0.000	-0.007
51.500	9.800	-0.106	0.000	-0.007
51.600	10.000	-0.106	0.000	-0.007
51.700	8.800	-0.106	0.000	-0.007
51.800	9.400	-0.109	0.000	-0.007
51.900	8.400	-0.107	0.000	-0.007
52.000	9.000	-0.108	0.000	-0.007
52.100	8.400	-0.107	0.000	-0.007
52.200	8.200	-0.107	0.000	-0.007
52.300	8.400	-0.105	0.000	-0.007
52.400	8.600	-0.104	0.000	-0.007
52.500	8.800	-0.105	0.000	-0.007
52.600	8.600	-0.102	0.000	-0.007
52.700	9.000	-0.102	0.000	-0.007
52.800	7.000	-0.102	0.000	-0.007
52.900	8.000	-0.100	0.000	-0.007
53.000	8.400	-0.102	0.000	-0.007
53.100	8.000	-0.102	0.000	-0.007
53.200	8.800	-0.102	0.000	-0.007
53.300	8.200	-0.098	0.000	-0.007
53.400	8.400	-0.100	0.000	-0.007
53.500	7.400	-0.098	0.000	-0.006
53.600	8.400	-0.093	0.000	-0.006
53.700	8.800	-0.093	0.000	-0.006
53.800	6.800	-0.096	0.000	-0.006
53.900	6.400	-0.094	0.000	-0.006
54.000	7.800	-0.095	0.000	-0.006
54.100	6.800	-0.097	0.000	-0.006
54.200	8.000	-0.097	0.000	-0.006
54.300	6.600	-0.095	0.000	-0.006
54.400	8.800	-0.095	0.000	-0.006
54.500	7.000	-0.091	0.000	-0.006
54.600	7.600	-0.092	0.000	-0.006
54.700	8.000	-0.092	0.000	-0.006
54.800	7.200	-0.099	0.000	-0.006
54.900	8.000	-0.097	0.000	-0.006
55.000	7.400	-0.096	0.000	-0.006
55.100	7.600	-0.097	0.000	-0.006
55.200	7.600	-0.097	0.000	-0.006
55.300	8.400	-0.094	0.000	-0.006
55.400	8.600	-0.097	0.000	-0.006
55.500	7.800	-0.095	0.000	-0.006
55.600	7.200	-0.094	0.000	-0.006
55.700	8.200	-0.094	0.000	-0.006
55.800	8.200	-0.093	0.000	-0.006
55.900	8.000	-0.093	0.000	-0.006
56.000	7.400	-0.094	0.000	-0.006
56.100	7.200	-0.096	0.000	-0.006
56.200	8.000	-0.096	0.000	-0.006
56.300	7.600	-0.093	0.000	-0.006
56.400	7.800	-0.098	0.000	-0.006
56.500	8.000	-0.089	0.000	-0.006
56.600	8.200	-0.090	0.000	-0.006
56.700	8.200	-0.090	0.000	-0.006
56.800	8.400	-0.095	0.000	-0.006
56.900	7.400	-0.088	0.000	-0.006
57.000	8.600	-0.097	0.000	-0.006
57.100	7.400	-0.089	0.000	-0.006
57.200	7.600	-0.089	0.000	-0.006
57.300	8.200	-0.098	0.000	-0.006
57.400	8.000	-0.092	0.000	-0.006
57.500	7.800	-0.093	0.000	-0.006
57.600	7.600	-0.097	0.000	-0.006
57.700	7.600	-0.097	0.000	-0.006
57.800	7.200	-0.092	0.000	-0.006
57.900	8.200	-0.096	0.000	-0.006
58.000	8.400	-0.092	0.000	-0.006
58.100	7.800	-0.090	0.000	-0.006
58.200	8.400	-0.090	0.000	-0.006
58.300	8.600	-0.100	0.000	-0.006
58.400	8.000	-0.092	0.000	-0.006
58.500	7.600	-0.099	0.000	-0.006
58.600	8.000	-0.096	0.000	-0.006
58.700	7.000	-0.096	0.000	-0.006
58.800	8.000	-0.094	0.000	-0.006
58.900	7.200	-0.093	0.000	-0.006
59.000	7.600	-0.092	0.000	-0.006
59.100	7.200	-0.091	0.000	-0.006
59.200	7.600	-0.091	0.000	-0.006
59.300	8.200	-0.095	0.000	-0.006
59.400	8.000	-0.094	0.000	-0.006
59.500	8.000	-0.094	0.000	-0.006
59.600	8.000	-0.095	0.000	-0.006
59.700	7.200	-0.095	0.000	-0.006
59.800	7.800	-0.094	0.000	-0.006
59.900	8.200	-0.095	0.000	-0.006
60.000	8.400	-0.095	0.000	-0.006
60.100	8.000	-0.093	0.000	-0.006
60.200	8.000	-0.093	0.000	-0.006
60.300	7.600	-0.088	0.000	-0.006
60.400	8.200	-0.090	0.000	-0.006
60.500	7.800	-0.094	0.000	-0.006
60.600	7.600	-0.093	0.000	-0.006
60.700	7.400	-0.093	0.000	-0.006
60.800	7.200	-0.090	0.000	-0.006
60.900	7.400	-0.091	0.000	-0.006
61.000	8.200	-0.088	0.000	-0.005
61.100	7.800	-0.088	0.000	-0.005
61.200	7.000	-0.088	0.000	-0.005
61.300	7.000	-0.089	0.000	-0.005
61.400	7.800	-0.086	0.000	-0.005
61.500	7.000	-0.088	0.000	-0.005
61.600	7.800	-0.086	0.000	-0.005
61.700	7.000	-0.086	0.000	-0.005
61.800	7.600	-0.087	0.000	-0.005
61.900	6.600	-0.084	0.000	-0.005
62.000	7.000	-0.091	0.000	-0.005
62.100	6.800	-0.089	0.000	-0.005
62.200	6.800	-0.089	0.000	-0.005
62.300	6.800	-0.085	0.000	-0.005
62.400	6.800	-0.086	0.000	-0.005
62.500	7.800	-0.087	0.000	-0.005
62.600	5.800	-0.087	0.000	-0.005
62.700	7.000	-0.087	0.000	-0.005
62.800	6.000	-0.082	0.000	-0.005
62.900	7.000	-0.085	0.000	-0.005
63.000	7.600	-0.083	0.000	-0.005
63.100	7.800	-0.085	0.000	-0.005
63.200	6.600	-0.085	0.000	-0.005
63.300	7.000	-0.079	0.000	-0.005
63.400	7.000	-0.088	0.000	-0.005
63.500	6.200	-0.078	0.000	-0.005
63.600	7.200	-0.082	0.000	-0.005
63.700	7.000	-0.082	0.000	-0.005
63.800	7.400	-0.089	0.000	-0.005
63.900	6.200	-0.084	0.000	-0.005
64.000	6.600	-0.087	0.000	-0.005
64.100	6.000	-0.086	0.000	-0.005
64.200	6.400	-0.086	0.000	-0.005
64.300	6.000	-0.085	0.000	-0.005
64.400	6.800	-0.083	0.000	-0.005
64.500	6.600	-0.086	0.000	-0.005
64.600	7.800	-0.086	0.000	-0.005
64.700	7.000	-0.086	0.000	-0.005
64.800	7.200	-0.083	0.000	-0.005
64.900	6.800	-0.083	0.000	-0.005
65.000	7.800	-0.090	0.000	-0.005
65.100	7.600	-0.092	0.000	-0.005
65.200	7.200	-0.092	0.000	-0.005
65.300	7.600	-0.090	0.000	-0.005
65.400	7.600	-0.089	0.000	-0.005
65.500	8.600	-0.090	0.000	-0.005
65.600	6.800	-0.090	0.000	-0.005
65.700	7.400	-0.090	0.000	-0.005
65.800	7.400	-0.090	0.000	-0.005
65.900	6.400	-0.090	0.000	-0.005
66.000	7.000	-0.089	0.000	-0.005
66.100	7.800	-0.089	0.000	-0.005
66.200	7.400	-0.089	0.000	-0.005
66.300	8.600	-0.092	0.000	-0.005
66.400	6.800	-0.093	0.000	-0.005
66.500	7.800	-0.090	0.000	-0.005
66.600	7.200	-0.089	0.000	-0.005
66.700	8.600	-0.089	0.000	-0.005
66.800	7.600	-0.092	0.000	-0.005
66.900	7.000	-0.090	0.000	-0.005
67.000	7.400	-0.094	0.000	-0.005
67.100	7.200	-0.095	0.000	-0.005
67.200	7.200	-0.095	0.000	-0.005
67.300	7.600	-0.092	0.000	-0.005
67.400	7.200	-0.093	0.000	-0.005
67.500	7.600	-0.091	0.000	-0.005
67.600	7.200	-0.093	0.000	-0.005
67.700	7.000	-0.093	0.000	-0.005
67.800	7.800	-0.095	0.000	-0.005
67.900	8.000	-0.091	0.000	-0.005
68.000	7.200	-0.092	0.000	-0.005
68.100	7.400	-0.091	0.000	-0.005
68.200	7.600	-0.091	0.000	-0.005
68.300	6.600	-0.090	0.000	-0.005
68.400	8.200	-0.092	0.000	-0.005
68.500	8.000	-0.091	0.000	-0.005
68.600	7.200	-0.091	0.000	-0.005
68.700	7.600	-0.091	0.000	-0.005
68.800	8.000	-0.090	0.000	-0.005
68.900	7.800	-0.091	0.000	-0.005
69.000	7.800	-0.092	0.000	-0.005
69.100	7.000	-0.089	0.000	-0.005
69.200	7.400	-0.089	0.000	-0.005
69.300	7.600	-0.088	0.000	-0.005
69.400	6.800	-0.089	0.000	-0.005
69.500	7.600	-0.089	0.000	-0.004
69.600	7.000	-0.091	0.000	-0.004
69.700	7.600	-0.091	0.000	-0.004
69.800	7.200	-0.085	0.000	-0.004
69.900	7.000	-0.090	0.000	-0.004
70.000	7.200	-0.084	0.000	-0.004
70.100	7.400	-0.085	0.000	-0.004
70.200	7.000	-0.085	0.000	-0.004
70.300	6.200	-0.084	0.000	-0.004
70.400	6.800	-0.083	0.000	-0.004
70.500	7.600	-0.084	0.000	-0.004
70.600	6.800	-0.081	0.000	-0.004
70.700	7.400	-0.081	0.000	-0.004
70.800	6.600	-0.085	0.000	-0.004
70.900	7.200	-0.084	0.000	-0.004
71.000	6.000	-0.085	0.000	-0.004
71.100	7.200	-0.082	0.000	-0.004
71.200	6.200	-0.082	0.000	-0.004
71.300	6.400	-0.082	0.000	-0.004
71.400	6.800	-0.083	0.000	-0.004
71.500	7.000	-0.079	0.000	-0.004
71.600	6.800	-0.083	0.000	-0.004
71.700	6.800	-0.083	0.000	-0.004
71.800	7.400	-0.085	0.000	-0.004
71.900	6.800	-0.084	0.000	-0.004
72.000	7.000	-0.083	0.000	-0.004
72.100	5.800	-0.084	0.000	-0.004
72.200	6.800	-0.084	0.000	-0.004
72.300	6.600	-0.082	0.000	-0.004
72.400	6.600	-0.087	0.000	-0.004
72.500	7.200	-0.083	0.000	-0.004
72.600	7.200	-0.085	0.000	-0.004
72.700	6.800	-0.085	0.000	-0.004
72.800	6.600	-0.086	0.000	-0.004
72.900	7.000	-0.085	0.000	-0.004
73.000	6.600	-0.085	0.000	-0.004
73.100	7.000	-0.081	0.000	-0.004
73.200	6.600	-0.081	0.000	-0.004
73.300	7.200	-0.083	0.000	-0.004
73.400	6.800	-0.084	0.000	-0.004
73.500	6.400	-0.084	0.000	-0.004
73.600	7.200	-0.085	0.000	-0.004
73.700	6.200	-0.085	0.000	-0.004
73.800	6.800	-0.082	0.000	-0.004
73.900	6.200	-0.084	0.000	-0.004
74.000	6.400	-0.083	0.000	-0.004
74.100	6.200	-0.084	0.000	-0.004
74.200	6.400	-0.084	0.000	-0.004
74.300	6.400	-0.081	0.000	-0.004
74.400	6.800	-0.081	0.000	-0.004
74.500	6.800	-0.081	0.000	-0.004
74.600	6.400	-0.080	0.000	-0.004
74.700	6.800	-0.080	0.000	-0.004
74.800	7.000	-0.080	0.000	-0.004
74.900	6.600	-0.081	0.000	-0.004
75.000	6.000	-0.082	0.000	-0.004
75.100	6.200	-0.080	0.000	-0.004
75.200	6.800	-0.080	0.000	-0.004
75.300	5.400	-0.077	0.000	-0.004
75.400	5.800	-0.079	0.000	-0.004
75.500	6.400	-0.078	0.000	-0.004
75.600	6.600	-0.076	0.000	-0.004
75.700	5.800	-0.076	0.000	-0.004
75.800	6.200	-0.081	0.000	-0.004
75.900	5.600	-0.075	0.000	-0.004
76.000	6.200	-0.079	0.000	-0.004
76.100	7.000	-0.079	0.000	-0.004
76.200	6.400	-0.079	0.000	-0.004
76.300	5.600	-0.076	0.000	-0.004
76.400	5.400	-0.077	0.000	-0.004
76.500	5.400	-0.077	0.000	-0.004
76.600	6.200	-0.073	0.000	-0.004
76.700	6.400	-0.073	0.000	-0.004
76.800	5.800	-0.075	0.000	-0.004
76.900	5.400	-0.072	0.000	-0.004
77.000	6.200	-0.073	0.000	-0.004
77.100	6.000	-0.073	0.000	-0.004
77.200	5.600	-0.073	0.000	-0.004
77.300	6.600	-0.078	0.000	-0.004
77.400	6.800	-0.077	0.000	-0.004
77.500	6.200	-0.075	0.000	-0.004
77.600	5.800	-0.075	0.000	-0.004
77.700	6.800	-0.075	0.000	-0.004
77.800	5.800	-0.080	0.000	-0.004
77.900	5.200	-0.075	0.000	-0.004
78.000	6.200	-0.077	0.000	-0.004
78.100	5.600	-0.076	0.000	-0.004
78.200	5.800	-0.076	0.000	-0.004
78.300	6.800	-0.075	0.000	-0.004
78.400	6.800	-0.074	0.000	-0.004
78.500	6.200	-0.077	0.000	-0.004
78.600	5.400	-0.073	0.000	-0.004
78.700	4.800	-0.073	0.000	-0.004
78.800	5.800	-0.074	0.000	-0.004
78.900	5.200	-0.073	0.000	-0.004
79.000	5.600	-0.072	0.000	-0.004
79.100	6.000	-0.069	0.000	-0.004
79.200	4.800	-0.069	0.000	-0.004
79.300	4.800	-0.070	0.000	-0.004
79.400	5.800	-0.070	0.000	-0.004
79.500	4.400	-0.069	0.000	-0.004
79.600	5.000	-0.069	0.000	-0.004
79.700	5.000	-0.069	0.000	-0.004
79.800	6.000	-0.067	0.000	-0.004
79.900	5.200	-0.068	0.000	-0.004
80.000	4.200	-0.068	0.000	-0.003
80.100	4.600	-0.069	0.000	-0.003
80.200	4.800	-0.069	0.000	-0.003
80.300	5.400	-0.064	0.000	-0.003
80.400	4.200	-0.067	0.000	-0.003
80.500	5.800	-0.066	0.000	-0.003
80.600	4.800	-0.063	0.000	-0.003
80.700	4.600	-0.063	0.000	-0.003
80.800	4.200	-0.064	0.000	-0.003
80.900	4.600	-0.061	0.000	-0.003
81.000	4.400	-0.064	0.000	-0.003
81.100	4.600	-0.064	0.000	-0.003
81.200	4.800	-0.064	0.000	-0.003
81.300	4.200	-0.064	0.000	-0.003
81.400	4.200	-0.064	0.000	-0.003
81.500	4.800	-0.061	0.000	-0.003
81.600	4.800	-0.063	0.000	-0.003
81.700	4.200	-0.063	0.000	-0.003
81.800	5.400	-0.062	0.000	-0.003
81.900	3.600	-0.063	0.000	-0.003
82.000	4.400	-0.061	0.000	-0.003
82.100	5.000	-0.060	0.000	-0.003
82.200	3.600	-0.060	0.000	-0.003
82.300	3.200	-0.061	0.000	-0.003
82.400	4.800	-0.062	0.000	-0.003
82.500	3.800	-0.063	0.000	-0.003
82.600	4.400	-0.060	0.000	-0.003
82.700	3.200	-0.060	0.000	-0.003
82.800	4.800	-0.060	0.000	-0.003
82.900	5.000	-0.061	0.000	-0.003
83.000	5.000	-0.062	0.000	-0.003
83.100	4.600	-0.065	0.000	-0.003
83.200	4.600	-0.065	0.000	-0.003
83.300	4.600	-0.061	0.000	-0.003
83.400	4.400	-0.062	0.000	-0.003
83.500	4.200	-0.060	0.000	-0.003
83.600	4.600	-0.059	0.000	-0.003
83.700	5.000	-0.059	0.000	-0.003
83.800	3.800	-0.063	0.000	-0.003
83.900	4.000	-0.060	0.000	-0.003
84.000	4.000	-0.060	0.000	-0.003
84.100	4.200	-0.060	0.000	-0.003
84.200	4.200	-0.060	0.000	-0.003
84.300	3.800	-0.060	0.000	-0.003
84.400	4.200	-0.057	0.000	-0.003
84.500	4.400	-0.061	0.000	-0.003
84.600	4.400	-0.061	0.000	-0.003
84.700	4.400	-0.061	0.000	-0.003
84.800	5.000	-0.059	0.000	-0.003
84.900	4.800	-0.059	0.000	-0.003
85.000	4.200	-0.060	0.000	-0.003
85.100	4.400	-0.060	0.000	-0.003
85.200	4.400	-0.060	0.000	-0.003
85.300	4.800	-0.060	0.000	-0.003
85.400	4.000	-0.063	0.000	-0.003
85.500	3.400	-0.059	0.000	-0.003
85.600	4.000	-0.061	0.000	-0.003
85.700	5.000	-0.061	0.000	-0.003
85.800	3.800	-0.058	0.000	-0.003
85.900	4.600	-0.063	0.000	-0.003
86.000	4.000	-0.061	0.000	-0.003
86.100	4.000	-0.061	0.000	-0.003
86.200	4.800	-0.061	0.000	-0.003
86.300	4.800	-0.059	0.000	-0.003
86.400	4.400	-0.064	0.000	-0.003
86.500	4.400	-0.058	0.000	-0.003
86.600	4.600	-0.062	0.000	-0.003
86.700	4.400	-0.062	0.000	-0.003
86.800	5.600	-0.064	0.000	-0.003
86.900	4.600	-0.064	0.000	-0.003
87.000	5.000	-0.063	0.000	-0.003
87.100	3.400	-0.067	0.000	-0.003
87.200	4.600	-0.067	0.000	-0.003
87.300	5.000	-0.068	0.000	-0.003
87.400	5.200	-0.066	0.000	-0.003
87.500	5.600	-0.067	0.000	-0.003
87.600	5.000	-0.066	0.000	-0.003
87.700	5.000	-0.066	0.000	-0.003
87.800	5.800	-0.068	0.000	-0.003
87.900	5.200	-0.069	0.000	-0.003
88.000	5.000	-0.069	0.000	-0.003
88.100	5.600	-0.071	0.000	-0.003
88.200	6.000	-0.071	0.000	-0.003
88.300	5.600	-0.074	0.000	-0.003
88.400	6.000	-0.072	0.000	-0.003
88.500	5.800	-0.076	0.000	-0.003
88.600	6.000	-0.073	0.000	-0.003
88.700	5.800	-0.073	0.000	-0.003
88.800	6.600	-0.076	0.000	-0.003
88.900	5.000	-0.077	0.000	-0.003
89.000	6.400	-0.079	0.000	-0.003
89.100	6.400	-0.080	0.000	-0.003
89.200	6.800	-0.080	0.000	-0.003
89.300	6.600	-0.079	0.000	-0.003
89.400	6.000	-0.078	0.000	-0.003
89.500	6.400	-0.081	0.000	-0.003
89.600	6.200	-0.083	0.000	-0.003
89.700	7.200	-0.083	0.000	-0.003
89.800	5.600	-0.081	0.000	-0.003
89.900	7.600	-0.083	0.000	-0.003
90.000	6.600	-0.079	0.000	-0.003
90.100	7.200	-0.082	0.000	-0.003
90.200	6.400	-0.082	0.000	-0.003
90.300	7.600	-0.082	0.000	-0.003
90.400	6.800	-0.084	0.000	-0.003
90.500	7.600	-0.084	0.000	-0.003
90.600	6.800	-0.084	0.000	-0.003
90.700	7.600	-0.084	0.000	-0.003
90.800	6.000	-0.081	0.000	-0.003
90.900	6.800	-0.081	0.000	-0.003
91.000	6.400	-0.080	0.000	-0.003
91.100	6.200	-0.082	0.000	-0.003
91.200	7.600	-0.082	0.000	-0.003
91.300	7.200	-0.085	0.000	-0.003
91.400	6.600	-0.081	0.000	-0.003
91.500	6.400	-0.086	0.000	-0.002
91.600	6.200	-0.083	0.000	-0.002
91.700	7.200	-0.083	0.000	-0.002
91.800	7.200	-0.081	0.000	-0.002
91.900	6.400	-0.082	0.000	-0.002
92.000	5.600	-0.080	0.000	-0.002
92.100	6.400	-0.085	0.000	-0.002
92.200	6.400	-0.085	0.000	-0.002
92.300	6.000	-0.081	0.000	-0.002
92.400	5.600	-0.084	0.000	-0.002
92.500	6.800	-0.082	0.000	-0.002
92.600	6.600	-0.085	0.000	-0.002
92.700	7.200	-0.085	0.000	-0.002
92.800	6.800	-0.084	0.000	-0.002
92.900	6.200	-0.085	0.000	-0.002
93.000	6.200	-0.083	0.000	-0.002
93.100	7.000	-0.086	0.000	-0.002
93.200	7.000	-0.086	0.000	-0.002
93.300	6.400	-0.085	0.000	-0.002
93.400	6.400	-0.085	0.000	-0.002
93.500	6.800	-0.082	0.000	-0.002
93.600	6.600	-0.082	0.000	-0.002
93.700	6.600	-0.082	0.000	-0.002
93.800	6.800	-0.085	0.000	-0.002
93.900	7.200	-0.083	0.000	-0.002
94.000	6.400	-0.083	0.000	-0.002
94.100	7.000	-0.084	0.000	-0.002
94.200	6.200	-0.084	0.000	-0.002
94.300	6.400	-0.084	0.000	-0.002
94.400	6.800	-0.082	0.000	-0.002
94.500	6.200	-0.084	0.000	-0.002
94.600	7.200	-0.080	0.000	-0.002
94.700	7.000	-0.080	0.000	-0.002
94.800	5.800	-0.081	0.000	-0.002
94.900	5.600	-0.082	0.000	-0.002
95.000	6.200	-0.076	0.000	-0.002
95.100	6.200	-0.077	0.000	-0.002
95.200	6.600	-0.077	0.000	-0.002
95.300	6.000	-0.079	0.000	-0.002
95.400	6.200	-0.078	0.000	-0.002
95.500	5.800	-0.076	0.000	-0.002
95.600	7.200	-0.076	0.000	-0.002
95.700	5.000	-0.076	0.000	-0.002
95.800	5.200	-0.076	0.000	-0.002
95.900	5.800	-0.075	0.000	-0.002
96.000	5.800	-0.075	0.000	-0.002
96.100	6.000	-0.076	0.000	-0.002
96.200	5.400	-0.076	0.000	-0.002
96.300	5.200	-0.076	0.000	-0.002
96.400	6.000	-0.072	0.000	-0.002
96.500	5.600	-0.074	0.000	-0.002
96.600	6.200	-0.075	0.000	-0.002
96.700	5.000	-0.075	0.000	-0.002
96.800	5.600	-0.077	0.000	-0.002
96.900	5.400	-0.074	0.000	-0.002
97.000	5.800	-0.074	0.000	-0.002
97.100	6.400	-0.073	0.000	-0.002
97.200	5.800	-0.073	0.000	-0.002
97.300	5.800	-0.073	0.000	-0.002
97.400	6.600	-0.073	0.000	-0.002
97.500	6.000	-0.075	0.000	-0.002
97.600	5.800	-0.070	0.000	-0.002
97.700	6.400	-0.070	0.000	-0.002
97.800	4.400	-0.074	0.000	-0.002
97.900	5.000	-0.072	0.000	-0.002
98.000	6.200	-0.074	0.000	-0.002
98.100	5.600	-0.074	0.000	-0.002
98.200	6.000	-0.074	0.000	-0.002
98.300	5.400	-0.074	0.000	-0.002
98.400	6.000	-0.073	0.000	-0.002
98.500	6.000	-0.072	0.000	-0.002
98.600	5.600	-0.071	0.000	-0.002
98.700	5.600	-0.071	0.000	-0.002
98.800	5.400	-0.071	0.000	-0.002
98.900	5.400	-0.073	0.000	-0.002
99.000	5.800	-0.073	0.000	-0.002
99.100	5.400	-0.073	0.000	-0.002
99.200	4.800	-0.073	0.000	-0.002
99.300	4.800	-0.073	0.000	-0.002
99.400	6.400	-0.071	0.000	-0.002
99.500	5.600	-0.072	0.000	-0.002
99.600	4.600	-0.074	0.000	-0.002
99.700	6.400	-0.074	0.000	-0.002
99.800	6.200	-0.074	0.000	-0.002
99.900	6.200	-0.074	0.000	-0.002
100.000	5.600	-0.074	0.000	-0.002
100.100	6.400	-0.075	0.000	-0.002
100.200	6.800	-0.075	0.000	-0.002
100.300	6.000	-0.075	0.000	-0.002
100.400	6.000	-0.077	0.000	-0.002
100.500	6.400	-0.077	0.000	-0.002
100.600	5.200	-0.077	0.000	-0.002
100.700	5.800	-0.077	0.000	-0.002
100.800	6.200	-0.079	0.000	-0.002
100.900	6.200	-0.078	0.000	-0.002
101.000	6.600	-0.080	0.000	-0.002
101.100	6.800	-0.083	0.000	-0.002
101.200	7.000	-0.083	0.000	-0.002
101.300	7.000	-0.083	0.000	-0.002
101.400	7.400	-0.084	0.000	-0.002
101.500	6.600	-0.086	0.000	-0.001
101.600	7.000	-0.087	0.000	-0.001
101.700	7.600	-0.087	0.000	-0.001
101.800	6.800	-0.087	0.000	-0.001
101.900	7.600	-0.086	0.000	-0.001
102.000	7.200	-0.088	0.000	-0.001
102.100	6.600	-0.089	0.000	-0.001
102.200	8.000	-0.089	0.000	-0.001
102.300	7.400	-0.088	0.000	-0.001
102.400	7.400	-0.089	0.000	-0.001
102.500	7.200	-0.086	0.000	-0.001
102.600	7.800	-0.088	0.000	-0.001
102.700	6.200	-0.088	0.000	-0.001
102.800	7.200	-0.092	0.000	-0.001
102.900	6.000	-0.089	0.000	-0.001
103.000	7.200	-0.088	0.000	-0.001
103.100	7.600	-0.090	0.000	-0.001
103.200	7.400	-0.090	0.000	-0.001
103.300	7.800	-0.093	0.000	-0.001
103.400	8.000	-0.092	0.000	-0.001
103.500	8.600	-0.094	0.000	-0.001
103.600	7.800	-0.095	0.000	-0.001
103.700	9.000	-0.095	0.000	-0.001
103.800	7.800	-0.096	0.000	-0.001
103.900	8.200	-0.094	0.000	-0.001
104.000	8.400	-0.095	0.000	-0.001
104.100	8.400	-0.098	0.000	-0.001
104.200	7.400	-0.098	0.000	-0.001
104.300	8.000	-0.097	0.000	-0.001
104.400	8.600	-0.096	0.000	-0.001
104.500	8.200	-0.099	0.000	-0.001
104.600	8.000	-0.100	0.000	-0.001
104.700	8.200	-0.100	0.000	-0.001
104.800	7.800	-0.100	0.000	-0.001
104.900	9.200	-0.101	0.000	-0.001
105.000	8.400	-0.102	0.000	-0.001
105.100	7.600	-0.102	0.000	-0.001
105.200	9.400	-0.102	0.000	-0.001
105.300	9.800	-0.105	0.000	-0.001
105.400	9.800	-0.106	0.000	-0.001
105.500	8.600	-0.105	0.000	-0.001
105.600	9.400	-0.108	0.000	-0.001
105.700	10.200	-0.108	0.000	-0.001
105.800	9.600	-0.107	0.000	-0.001
105.900	8.600	-0.110	0.000	-0.001
106.000	9.200	-0.107	0.000	-0.001
106.100	9.000	-0.108	0.000	-0.001
106.200	10.000	-0.108	0.000	-0.001
106.300	9.400	-0.108	0.000	-0.001
106.400	9.400	-0.111	0.000	-0.001
106.500	10.600	-0.112	0.000	-0.001
106.600	9.200	-0.113	0.000	-0.001
106.700	9.800	-0.113	0.000	-0.001
106.800	10.400	-0.114	0.000	-0.001
106.900	10.200	-0.113	0.000	-0.001
107.000	10.600	-0.115	0.000	-0.001
107.100	9.800	-0.116	0.000	-0.001
107.200	10.400	-0.116	0.000	-0.001
107.300	9.800	-0.115	0.000	-0.001
107.400	9.600	-0.115	0.000	-0.001
107.500	10.200	-0.115	0.000	-0.001
107.600	10.200	-0.116	0.000	-0.001
107.700	8.600	-0.116	0.000	-0.001
107.800	8.800	-0.115	0.000	-0.001
107.900	10.400	-0.117	0.000	-0.000
108.000	10.600	-0.115	0.000	-0.000
108.100	9.800	-0.116	0.000	-0.000
108.200	10.000	-0.116	0.000	-0.000
108.300	10.200	-0.116	0.000	-0.000
108.400	10.000	-0.118	0.000	-0.000
108.500	10.800	-0.115	0.000	-0.000
108.600	10.400	-0.118	0.000	-0.000
108.700	10.200	-0.118	0.000	-0.000
108.800	9.800	-0.120	0.000	-0.000
108.900	10.800	-0.118	0.000	-0.000
109.000	11.200	-0.117	0.000	-0.000
109.100	10.000	-0.119	0.000	-0.000
109.200	9.400	-0.119	0.000	-0.000
109.300	11.400	-0.118	0.000	-0.000
109.400	9.800	-0.118	0.000	-0.000
109.500	10.800	-0.120	0.000	-0.000
109.600	10.400	-0.118	0.000	-0.000
109.700	10.400	-0.118	0.000	-0.000
109.800	10.600	-0.121	0.000	-0.000
109.900	10.800	-0.119	0.000	-0.000
110.000	9.800	-0.122	0.000	-0.000
110.100	11.000	-0.122	0.000	-0.000
110.200	10.600	-0.122	0.000	-0.000
110.300	10.400	-0.120	0.000	-0.000
110.400	10.200	-0.120	0.000	-0.000
110.500	11.000	-0.123	0.000	-0.000
110.600	11.600	-0.126	0.000	-0.000
110.700	11.400	-0.126	0.000	-0.000
110.800	11.400	-0.126	0.000	-0.000
110.900	10.600	-0.125	0.000	0.000
111.000	11.000	-0.126	0.000	0.000
111.100	11.000	-0.126	0.000	0.000
111.200	10.800	-0.126	0.000	0.000
111.300	10.600	-0.131	0.000	0.000
111.400	11.800	-0.125	0.000	0.000
111.500	11.600	-0.127	0.000	0.000
111.600	11.400	-0.127	0.000	0.000
111.700	11.200	-0.127	0.000	0.000
111.800	10.200	-0.129	0.000	0.000
111.900	11.200	-0.126	0.000	0.000
112.000	11.600	-0.129	0.000	0.000
112.100	12.200	-0.131	0.000	0.000
112.200	11.200	-0.131	0.000	0.000
112.300	11.200	-0.129	0.000	0.000
112.400	11.200	-0.130	0.000	0.000
112.500	12.200	-0.132	0.000	0.000
112.600	11.400	-0.133	0.000	0.000
112.700	12.200	-0.133	0.000	0.000
112.800	12.000	-0.131	0.000	0.000
112.900	11.200	-0.132	0.000	0.001
113.000	12.200	-0.131	0.000	0.001
113.100	12.200	-0.133	0.000	0.001
113.200	11.000	-0.133	0.000	0.001
113.300	12.400	-0.131	0.000	0.001
113.400	12.000	-0.131	0.000	0.001
113.500	11.800	-0.133	0.000	0.001
113.600	11.200	-0.133	0.000	0.001
113.700	11.200	-0.133	0.000	0.001
113.800	11.600	-0.131	0.000	0.001
113.900	11.400	-0.132	0.000	0.001
114.000	10.600	-0.132	0.000	0.001
114.100	11.400	-0.132	0.000	0.001
114.200	12.000	-0.132	0.000	0.001
114.300	11.200	-0.131	0.000	0.001
114.400	11.000	-0.135	0.000	0.001
114.500	11.400	-0.130	0.000	0.001
114.600	12.200	-0.133	0.000	0.001
114.700	12.000	-0.133	0.000	0.001
114.800	11.400	-0.132	0.000	0.001
114.900	12.000	-0.134	0.000	0.001
115.000	12.000	-0.132	0.000	0.001
115.100	11.800	-0.135	0.000	0.001
115.200	12.600	-0.135	0.000	0.001
115.300	12.800	-0.135	0.000	0.001
115.400	11.600	-0.137	0.000	0.001
115.500	12.400	-0.133	0.000	0.001
115.600	12.000	-0.131	0.000	0.001
115.700	12.600	-0.131	0.000	0.001
115.800	12.800	-0.137	0.000	0.001
115.900	11.200	-0.135	0.000	0.001
116.000	12.800	-0.136	0.000	0.001
116.100	11.400	-0.134	0.000	0.001
116.200	12.400	-0.134	0.000	0.001
116.300	11.200	-0.136	0.000	0.001
116.400	12.000	-0.132	0.000	0.001
116.500	12.800	-0.134	0.000	0.001
116.600	11.200	-0.132	0.000	0.001
116.700	12.000	-0.132	0.000	0.001
116.800	11.800	-0.136	0.000	0.001
116.900	13.000	-0.131	0.000	0.001
117.000	11.600	-0.133	0.000	0.001
117.100	12.000	-0.132	0.000	0.001
117.200	11.800	-0.132	0.000	0.001
117.300	12.200	-0.135	0.000	0.001
117.400	12.400	-0.130	0.000	0.001
117.500	10.400	-0.133	0.000	0.001
117.600	12.000	-0.131	0.000	0.001
117.700	11.600	-0.131	0.000	0.001
117.800	12.200	-0.134	0.000	0.001
117.900	11.400	-0.134	0.000	0.002
118.000	12.000	-0.134	0.000	0.002
118.100	12.000	-0.133	0.000	0.002
118.200	11.400	-0.133	0.000	0.002
118.300	11.400	-0.134	0.000	0.002
118.400	11.000	-0.130	0.000	0.002
118.500	12.000	-0.134	0.000	0.002
118.600	12.600	-0.133	0.000	0.002
118.700	11.000	-0.133	0.000	0.002
118.800	10.800	-0.133	0.000	0.002
118.900	12.600	-0.131	0.000	0.002
119.000	11.400	-0.133	0.000	0.002
119.100	12.200	-0.131	0.000	0.002
119.200	12.000	-0.131	0.000	0.002
119.300	12.800	-0.132	0.000	0.002
119.400	11.800	-0.132	0.000	0.002
119.500	11.600	-0.134	0.000	0.002
119.600	11.600	-0.133	0.000	0.002
119.700	12.400	-0.133	0.000	0.002
119.800	11.000	-0.134	0.000	0.002
119.900	10.600	-0.133	0.000	0.002
120.000	11.600	-0.134	0.000	0.002
120.100	11.800	-0.133	0.000	0.002
120.200	11.000	-0.133	0.000	0.002
120.300	11.800	-0.133	0.000	0.002
120.400	12.400	-0.133	0.000	0.002
120.500	11.200	-0.135	0.000	0.002
120.600	12.000	-0.136	0.000	0.002
120.700	12.000	-0.136	0.000	0.002
120.800	11.800	-0.133	0.000	0.002
120.900	11.800	-0.134	0.000	0.002
121.000	11.800	-0.133	0.000	0.002
121.100	12.400	-0.134	0.000	0.002
121.200	11.400	-0.134	0.000	0.002
121.300	11.400	-0.132	0.000	0.002
121.400	12.400	-0.135	0.000	0.002
121.500	11.600	-0.132	0.000	0.002
121.600	11.600	-0.132	0.000	0.002
121.700	12.200	-0.132	0.000	0.002
121.800	11.800	-0.133	0.000	0.002
121.900	11.400	-0.134	0.000	0.002
122.000	12.000	-0.134	0.000	0.002
122.100	11.000	-0.132	0.000	0.002
122.200	11.600	-0.132	0.000	0.002
122.300	11.600	-0.132	0.000	0.002
122.400	12.200	-0.128	0.000	0.002
122.500	11.600	-0.127	0.000	0.002
122.600	12.000	-0.129	0.000	0.002
122.700	11.800	-0.129	0.000	0.002
122.800	10.600	-0.130	0.000	0.002
122.900	11.600	-0.132	0.000	0.002
123.000	11.800	-0.128	0.000	0.002
123.100	11.600	-0.130	0.000	0.002
123.200	11.600	-0.130	0.000	0.002
123.300	11.400	-0.129	0.000	0.002
123.400	11.600	-0.130	0.000	0.003
123.500	12.000	-0.132	0.000	0.003
123.600	11.600	-0.132	0.000	0.003
123.700	11.600	-0.132	0.000	0.003
123.800	11.200	-0.131	0.000	0.003
123.900	12.000	-0.130	0.000	0.003
124.000	11.400	-0.132	0.000	0.003
124.100	12.200	-0.131	0.000	0.003
124.200	11.000	-0.131	0.000	0.003
124.300	11.400	-0.129	0.000	0.003
124.400	11.800	-0.130	0.000	0.003
124.500	11.200	-0.129	0.000	0.003
124.600	10.600	-0.127	0.000	0.003
124.700	11.000	-0.127	0.000	0.003
124.800	11.000	-0.126	0.000	0.003
124.900	11.800	-0.127	0.000	0.003
125.000	11.200	-0.127	0.000	0.003
125.100	10.800	-0.127	0.000	0.003
125.200	11.400	-0.127	0.000	0.003
125.300	11.400	-0.125	0.000	0.003
125.400	10.400	-0.123	0.000	0.003
125.500	10.200	-0.124	0.000	0.003
125.600	10.000	-0.123	0.000	0.003
125.700	10.400	-0.123	0.000	0.003
125.800	10.000	-0.121	0.000	0.003
125.900	10.800	-0.123	0.000	0.003
126.000	10.400	-0.121	0.000	0.003
126.100	10.000	-0.121	0.000	0.003
126.200	10.600	-0.121	0.000	0.003
126.300	11.200	-0.122	0.000	0.003
126.400	10.000	-0.119	0.000	0.003
126.500	10.000	-0.119	0.000	0.003
126.600	11.000	-0.120	0.000	0.003
126.700	10.600	-0.120	0.000	0.003
126.800	10.600	-0.121	0.000	0.003
126.900	10.400	-0.119	0.000	0.003
127.000	9.600	-0.120	0.000	0.003
127.100	9.800	-0.118	0.000	0.003
127.200	9.800	-0.118	0.000	0.003
127.300	10.400	-0.117	0.000	0.003
127.400	10.600	-0.118	0.000	0.003
127.500	10.800	-0.117	0.000	0.003
127.600	9.600	-0.115	0.000	0.003
127.700	10.800	-0.115	0.000	0.003
127.800	10.400	-0.118	0.000	0.003
127.900	10.200	-0.117	0.000	0.003
128.000	10.800	-0.117	0.000	0.003
128.100	10.200	-0.119	0.000	0.003
128.200	9.600	-0.119	0.000	0.003
128.300	10.000	-0.117	0.000	0.003
128.400	10.200	-0.119	0.000	0.003
128.500	9.600	-0.117	0.000	0.003
128.600	10.600	-0.116	0.000	0.003
128.700	10.600	-0.116	0.000	0.003
128.800	10.000	-0.114	0.000	0.003
128.900	9.800	-0.112	0.000	0.004
129.000	9.200	-0.114	0.000	0.004
129.100	10.600	-0.113	0.000	0.004
129.200	9.400	-0.113	0.000	0.004
129.300	8.400	-0.112	0.000	0.004
129.400	9.200	-0.114	0.000	0.004
129.500	8.600	-0.112	0.000	0.004
129.600	9.400	-0.111	0.000	0.004
129.700	10.200	-0.111	0.000	0.004
129.800	9.000	-0.111	0.000	0.004
129.900	9.000	-0.109	0.000	0.004
130.000	9.200	-0.107	0.000	0.004
130.100	9.800	-0.105	0.000	0.004
130.200	8.200	-0.105	0.000	0.004
130.300	9.200	-0.108	0.000	0.004
130.400	8.000	-0.104	0.000	0.004
130.500	8.400	-0.106	0.000	0.004
130.600	9.200	-0.104	0.000	0.004
130.700	8.200	-0.104	0.000	0.004
130.800	8.000	-0.102	0.000	0.004
130.900	9.200	-0.102	0.000	0.004
131.000	8.200	-0.101	0.000	0.004
131.100	8.200	-0.101	0.000	0.004
131.200	9.400	-0.101	0.000	0.004
131.300	9.000	-0.104	0.000	0.004
131.400	9.800	-0.104	0.000	0.004
131.500	8.800	-0.105	0.000	0.004
131.600	8.400	-0.103	0.000	0.004
131.700	9.000	-0.103	0.000	0.004
131.800	8.600	-0.106	0.000	0.004
131.900	8.600	-0.100	0.000	0.004
132.000	9.000	-0.103	0.000	0.004
132.100	8.800	-0.103	0.000	0.004
132.200	7.600	-0.103	0.000	0.004
132.300	7.800	-0.102	0.000	0.004
132.400	8.600	-0.097	0.000	0.004
132.500	7.800	-0.099	0.000	0.004
132.600	8.000	-0.100	0.000	0.004
132.700	7.800	-0.100	0.000	0.004
132.800	8.400	-0.102	0.000	0.004
132.900	8.400	-0.097	0.000	0.004
133.000	8.000	-0.099	0.000	0.004
133.100	8.200	-0.099	0.000	0.004
133.200	8.200	-0.099	0.000	0.004
133.300	8.200	-0.096	0.000	0.004
133.400	7.200	-0.097	0.000	0.004
133.500	8.200	-0.098	0.000	0.004
133.600	7.800	-0.097	0.000	0.004
133.700	7.400	-0.097	0.000	0.004
133.800	7.200	-0.091	0.000	0.004
133.900	7.200	-0.094	0.000	0.004
134.000	7.000	-0.091	0.000	0.004
134.100	6.800	-0.088	0.000	0.004
134.200	7.600	-0.088	0.000	0.004
134.300	7.200	-0.088	0.000	0.004
134.400	7.400	-0.089	0.000	0.004
134.500	6.600	-0.086	0.000	0.004
134.600	8.200	-0.086	0.000	0.004
134.700	6.400	-0.086	0.000	0.004
134.800	7.200	-0.087	0.000	0.004
134.900	6.800	-0.085	0.000	0.004
135.000	7.200	-0.084	0.000	0.004
135.100	7.200	-0.082	0.000	0.004
135.200	7.600	-0.082	0.000	0.004
135.300	7.400	-0.081	0.000	0.004
135.400	7.200	-0.085	0.000	0.004
135.500	6.600	-0.083	0.000	0.004
135.600	7.000	-0.082	0.000	0.004
135.700	6.800	-0.082	0.000	0.004
135.800	7.000	-0.085	0.000	0.004
135.900	6.400	-0.082	0.000	0.004
136.000	6.400	-0.085	0.000	0.004
136.100	6.600	-0.083	0.000	0.004
136.200	7.400	-0.083	0.000	0.004
136.300	6.600	-0.084	0.000	0.004
136.400	7.000	-0.081	0.000	0.004
136.500	6.400	-0.086	0.000	0.004
136.600	6.200	-0.083	0.000	0.004
136.700	7.200	-0.083	0.000	0.004
136.800	7.600	-0.085	0.000	0.004
136.900	6.400	-0.083	0.000	0.004
137.000	6.200	-0.086	0.000	0.004
137.100	5.800	-0.086	0.000	0.004
137.200	6.800	-0.086	0.000	0.004
137.300	7.400	-0.082	0.000	0.004
137.400	6.200	-0.084	0.000	0.005
137.500	6.200	-0.085	0.000	0.005
137.600	6.800	-0.086	0.000	0.005
137.700	7.000	-0.086	0.000	0.005
137.800	7.200	-0.085	0.000	0.005
137.900	6.200	-0.083	0.000	0.005
138.000	6.400	-0.085	0.000	0.005
138.100	7.400	-0.086	0.000	0.005
138.200	6.400	-0.086	0.000	0.005
138.300	6.800	-0.084	0.000	0.005
138.400	6.800	-0.084	0.000	0.005
138.500	6.800	-0.086	0.000	0.005
138.600	7.400	-0.088	0.000	0.005
138.700	7.000	-0.088	0.000	0.005
138.800	7.200	-0.087	0.000	0.005
138.900	5.600	-0.086	0.000	0.005
139.000	8.000	-0.086	0.000	0.005
139.100	6.600	-0.088	0.000	0.005
139.200	7.400	-0.088	0.000	0.005
139.300	6.800	-0.085	0.000	0.005
139.400	7.000	-0.085	0.000	0.005
139.500	6.800	-0.090	0.000	0.005
139.600	7.000	-0.089	0.000	0.005
139.700	7.000	-0.089	0.000	0.005
139.800	7.400	-0.088	0.000	0.005
139.900	7.600	-0.088	0.000	0.005
140.000	7.000	-0.089	0.000	0.005
140.100	7.400	-0.089	0.000	0.005
140.200	6.800	-0.089	0.000	0.005
140.300	6.400	-0.090	0.000	0.005
140.400	6.800	-0.090	0.000	0.005
140.500	7.800	-0.092	0.000	0.005
140.600	7.400	-0.092	0.000	0.005
140.700	9.000	-0.092	0.000	0.005
140.800	8.000	-0.090	0.000	0.005
140.900	7.600	-0.091	0.000	0.005
141.000	7.800	-0.093	0.000	0.005
141.100	6.600	-0.091	0.000	0.005
141.200	8.400	-0.091	0.000	0.005
141.300	7.000	-0.091	0.000	0.005
141.400	8.400	-0.091	0.000	0.005
141.500	8.000	-0.090	0.000	0.005
141.600	7.200	-0.091	0.000	0.005
141.700	7.800	-0.091	0.000	0.005
141.800	7.200	-0.095	0.000	0.005
141.900	8.000	-0.090	0.000	0.005
142.000	8.200	-0.090	0.000	0.005
142.100	7.800	-0.092	0.000	0.005
142.200	7.800	-0.092	0.000	0.005
142.300	7.600	-0.096	0.000	0.005
142.400	7.400	-0.095	0.000	0.005
142.500	7.800	-0.095	0.000	0.005
142.600	7.600	-0.096	0.000	0.005
142.700	8.800	-0.096	0.000	0.005
142.800	7.600	-0.097	0.000	0.005
142.900	8.200	-0.096	0.000	0.005
143.000	8.200	-0.096	0.000	0.005
143.100	8.000	-0.096	0.000	0.005
143.200	7.600	-0.096	0.000	0.005
143.300	8.200	-0.096	0.000	0.005
143.400	8.400	-0.096	0.000	0.005
143.500	8.600	-0.095	0.000	0.005
143.600	7.400	-0.099	0.000	0.005
143.700	7.200	-0.099	0.000	0.005
143.800	8.600	-0.096	0.000	0.005
143.900	7.600	-0.096	0.000	0.005
144.000	9.200	-0.098	0.000	0.005
144.100	8.400	-0.099	0.000	0.005
144.200	8.800	-0.099	0.000	0.005
144.300	9.800	-0.099	0.000	0.005
144.400	8.400	-0.100	0.000	0.005
144.500	8.600	-0.098	0.000	0.005
144.600	8.800	-0.100	0.000	0.005
144.700	10.000	-0.100	0.000	0.005
144.800	9.200	-0.103	0.000	0.005
144.900	9.000	-0.101	0.000	0.005
145.000	8.400	-0.101	0.000	0.005
145.100	8.600	-0.103	0.000	0.005
145.200	8.800	-0.103	0.000	0.005
145.300	7.400	-0.102	0.000	0.005
145.400	8.200	-0.099	0.000	0.006
145.500	7.800	-0.101	0.000	0.006
145.600	9.600	-0.099	0.000	0.006
145.700	8.400	-0.099	0.000	0.006
145.800	8.800	-0.102	0.000	0.006
145.900	9.000	-0.101	0.000	0.006
146.000	8.000	-0.098	0.000	0.006
146.100	8.200	-0.101	0.000	0.006
146.200	8.600	-0.101	0.000	0.006
146.300	10.000	-0.099	0.000	0.006
146.400	9.000	-0.097	0.000	0.006
146.500	8.800	-0.103	0.000	0.006
146.600	14.200	-0.104	0.000	0.006
146.700	20.600	-0.104	0.000	0.006
146.800	18.800	-0.103	0.000	0.006
146.900	36.200	-0.102	0.000	0.006
147.000	31.200	-0.106	0.000	0.006
147.100	49.200	-0.102	0.000	0.006
147.200	48.000	-0.102	0.000	0.006
147.300	62.400	-0.101	0.000	0.006
147.400	60.400	-0.095	0.000	0.007
147.500	77.400	-0.096	0.000	0.007
147.600	81.000	-0.086	0.000	0.007
147.700	92.400	-0.086	0.000	0.007
147.800	87.400	-0.079	0.000	0.007
147.900	103.600	-0.071	0.000	0.008
148.000	99.800	-0.069	0.000	0.008
148.100	119.800	-0.048	0.000	0.008
148.200	117.400	-0.048	0.000	0.008
148.300	137.200	-0.043	0.000	0.008
148.400	126.800	-0.029	0.000	0.009
148.500	142.800	-0.025	0.000	0.009
148.600	139.600	-0.004	0.000	0.009
148.700	156.400	-0.004	0.000	0.009
148.800	155.800	0.010	0.000	0.009
148.900	165.000	0.025	0.000	0.011
149.000	158.000	0.038	0.000	0.011
149.100	177.800	0.067	0.000	0.011
149.200	177.200	0.067	0.000	0.011
149.300	189.600	0.082	0.000	0.011
149.400	187.200	0.093	0.000	0.012
149.500	208.800	0.111	0.000	0.012
149.600	196.800	0.140	0.000	0.012
149.700	221.000	0.140	0.000	0.012
149.800	207.800	0.158	0.000	0.012
149.900	227.600	0.174	0.000	0.014
150.000	223.200	0.188	0.000	0.014
150.100	240.400	0.229	0.000	0.014
150.200	234.800	0.229	0.000	0.014
150.300	252.200	0.243	0.000	0.014
150.400	239.400	0.263	0.000	0.016
150.500	262.400	0.278	0.000	0.016
150.600	253.400	0.319	0.000	0.016
150.700	278.600	0.319	0.000	0.016
150.800	264.200	0.344	0.000	0.016
150.900	288.800	0.363	0.000	0.019
151.000	271.000	0.388	0.000	0.019
151.100	302.000	0.428	0.000	0.019
151.200	289.000	0.428	0.000	0.019
151.300	312.200	0.447	0.000	0.019
151.400	288.800	0.469	0.000	0.021
151.500	314.200	0.491	0.000	0.021
151.600	300.600	0.541	0.000	0.021
151.700	328.400	0.541	0.000	0.021
151.800	318.000	0.563	0.000	0.021
151.900	340.600	0.591	0.000	0.024
152.000	330.600	0.615	0.000	0.024
152.100	332.400	0.671	0.000	0.024
152.200	334.800	0.671	0.000	0.024
152.300	324.200	0.696	0.000	0.024
152.400	323.800	0.725	0.000	0.027
152.500	321.200	0.749	0.000	0.027
152.600	316.000	0.799	0.000	0.027
152.700	315.600	0.799	0.000	0.027
152.800	313.200	0.823	0.000	0.027
152.900	310.800	0.849	0.000	0.029
153.000	309.400	0.872	0.000	0.029
153.100	304.600	0.923	0.000	0.029
153.200	302.800	0.923	0.000	0.029
153.300	301.200	0.945	0.000	0.029
153.400	298.400	0.971	0.000	0.032
153.500	297.200	0.992	0.000	0.032
153.600	294.000	1.036	0.000	0.032
153.700	290.800	1.036	0.000	0.032
153.800	290.400	1.059	0.000	0.032
153.900	287.200	1.078	0.000	0.034
154.000	285.000	1.101	0.000	0.034
154.100	284.000	1.144	0.000	0.034
154.200	281.000	1.144	0.000	0.034
154.300	279.400	1.166	0.000	0.034
154.400	278.000	1.187	0.000	0.036
154.500	273.200	1.207	0.000	0.036
154.600	273.400	1.247	0.000	0.036
154.700	269.800	1.247	0.000	0.036
154.800	269.400	1.266	0.000	0.036
154.900	268.600	1.285	0.000	0.039
155.000	265.200	1.305	0.000	0.039
155.100	264.200	1.340	0.000	0.039
155.200	262.400	1.340	0.000	0.039
155.300	258.800	1.361	0.000	0.039
155.400	257.600	1.376	0.000	0.041
155.500	256.600	1.395	0.000	0.041
155.600	254.000	1.430	0.000	0.041
155.700	252.600	1.430	0.000	0.041
155.800	250.800	1.449	0.000	0.041
155.900	248.200	1.463	0.000	0.043
156.000	248.200	1.481	0.000	0.043
156.100	246.000	1.517	0.000	0.043
156.200	244.400	1.517	0.000	0.043
156.300	242.600	1.534	0.000	0.043
156.400	240.200	1.550	0.000	0.045
156.500	239.200	1.568	0.000	0.045
156.600	236.800	1.600	0.000	0.045
156.700	235.000	1.600	0.000	0.045
156.800	236.000	1.617	0.000	0.045
156.900	233.000	1.629	0.000	0.047
157.000	231.200	1.649	0.000	0.047
157.100	230.600	1.678	0.000	0.047
157.200	227.600	1.678	0.000	0.047
157.300	226.600	1.692	0.000	0.047
157.400	226.200	1.708	0.000	0.049
157.500	222.800	1.724	0.000	0.049
157.600	222.200	1.752	0.000	0.049
157.700	219.800	1.752	0.000	0.049
157.800	219.800	1.766	0.000	0.049
157.900	217.800	1.781	0.000	0.050
158.000	216.200	1.796	0.000	0.050
158.100	214.800	1.822	0.000	0.050
158.200	213.000	1.822	0.000	0.050
158.300	212.000	1.838	0.000	0.050
158.400	211.400	1.850	0.000	0.052
158.500	209.400	1.865	0.000	0.052
158.600	207.400	1.891	0.000	0.052
158.700	206.800	1.891	0.000	0.052
158.800	205.800	1.902	0.000	0.052
158.900	204.400	1.917	0.000	0.054
159.000	202.800	1.927	0.000	0.054
159.100	202.000	1.954	0.000	0.054
159.200	201.000	1.954	0.000	0.054
159.300	199.600	1.967	0.000	0.054
159.400	197.200	1.980	0.000	0.055
159.500	197.200	1.990	0.000	0.055
159.600	196.600	2.017	0.000	0.055
159.700	194.800	2.017	0.000	0.055
159.800	194.600	2.026	0.000	0.055
159.900	192.000	2.038	0.000	0.057
160.000	192.000	2.051	0.000	0.057
160.100	190.400	2.072	0.000	0.057
160.200	190.200	2.072	0.000	0.057
160.300	188.400	2.083	0.000	0.057
160.400	186.600	2.095	0.000	0.058
160.500	185.400	2.106	0.000	0.058
160.600	186.200	2.124	0.000	0.058
160.700	184.000	2.124	0.000	0.058
160.800	183.000	2.138	0.000	0.058
160.900	183.400	2.143	0.000	0.060
161.000	180.200	2.158	0.000	0.060
161.100	179.600	2.175	0.000	0.060
161.200	178.600	2.175	0.000	0.060
161.300	177.800	2.185	0.000	0.060
161.400	177.600	2.194	0.000	0.061
161.500	177.000	2.206	0.000	0.061
161.600	175.200	2.224	0.000	0.061
161.700	174.400	2.224	0.000	0.061
161.800	172.800	2.231	0.000	0.061
161.900	173.000	2.241	0.000	0.063
162.000	171.800	2.249	0.000	0.063
162.100	171.400	2.269	0.000	0.063
162.200	170.400	2.269	0.000	0.063
162.300	169.400	2.273	0.000	0.063
162.400	169.200	2.288	0.000	0.064
162.500	169.000	2.292	0.000	0.064
162.600	167.400	2.309	0.000	0.064
162.700	165.600	2.309	0.000	0.064
162.800	166.400	2.314	0.000	0.064
162.900	165.200	2.325	0.000	0.066
163.000	164.200	2.329	0.000	0.066
163.100	164.200	2.344	0.000	0.066
163.200	163.200	2.344	0.000	0.066
163.300	162.000	2.353	0.000	0.066
163.400	161.400	2.361	0.000	0.067
163.500	160.400	2.364	0.000	0.067
163.600	160.000	2.378	0.000	0.067
163.700	159.600	2.378	0.000	0.067
163.800	157.400	2.388	0.000	0.067
163.900	158.200	2.397	0.000	0.068
164.000	157.000	2.401	0.000	0.068
164.100	155.600	2.411	0.000	0.068
164.200	156.600	2.411	0.000	0.068
164.300	155.600	2.423	0.000	0.068
164.400	155.000	2.425	0.000	0.070
164.500	153.800	2.435	0.000	0.070
164.600	153.600	2.444	0.000	0.070
164.700	154.000	2.444	0.000	0.070
164.800	152.600	2.456	0.000	0.070
164.900	151.600	2.457	0.000	0.071
165.000	151.800	2.465	0.000	0.071
165.100	150.000	2.477	0.000	0.071
165.200	150.200	2.477	0.000	0.071
165.300	149.600	2.482	0.000	0.071
165.400	149.400	2.486	0.000	0.072
165.500	147.600	2.496	0.000	0.072
165.600	148.800	2.505	0.000	0.072
165.700	148.000	2.505	0.000	0.072
165.800	146.400	2.510	0.000	0.072
165.900	145.800	2.514	0.000	0.073
166.000	146.000	2.523	0.000	0.073
166.100	145.600	2.532	0.000	0.073
166.200	144.400	2.532	0.000	0.073
166.300	145.000	2.535	0.000	0.073
166.400	144.400	2.543	0.000	0.074
166.500	143.600	2.548	0.000	0.074
166.600	142.400	2.557	0.000	0.074
166.700	142.000	2.557	0.000	0.074
166.800	141.200	2.562	0.000	0.074
166.900	141.800	2.570	0.000	0.076
167.000	141.400	2.574	0.000	0.076
167.100	140.000	2.582	0.000	0.076
167.200	139.800	2.582	0.000	0.076
167.300	138.800	2.588	0.000	0.076
167.400	138.400	2.595	0.000	0.077
167.500	138.200	2.599	0.000	0.077
167.600	137.600	2.611	0.000	0.077
167.700	137.200	2.611	0.000	0.077
167.800	136.400	2.615	0.000	0.077
167.900	136.200	2.621	0.000	0.078
168.000	135.800	2.626	0.000	0.078
168.100	134.800	2.636	0.000	0.078
168.200	135.400	2.636	0.000	0.078
168.300	134.600	2.638	0.000	0.078
168.400	134.400	2.645	0.000	0.079
168.500	133.800	2.650	0.000	0.079
168.600	134.000	2.658	0.000	0.079
168.700	132.800	2.658	0.000	0.079
168.800	132.400	2.660	0.000	0.079
168.900	131.600	2.667	0.000	0.080
169.000	131.400	2.669	0.000	0.080
169.100	131.200	2.677	0.000	0.080
169.200	130.400	2.677	0.000	0.080
169.300	129.600	2.682	0.000	0.080
169.400	129.600	2.685	0.000	0.081
169.500	129.200	2.689	0.000	0.081
169.600	128.600	2.698	0.000	0.081
169.700	128.400	2.698	0.000	0.081
169.800	128.400	2.700	0.000	0.081
169.900	127.000	2.705	0.000	0.082
170.000	128.400	2.708	0.000	0.082
170.100	127.200	2.712	0.000	0.082
170.200	127.000	2.712	0.000	0.082
170.300	126.400	2.719	0.000	0.082
170.400	126.400	2.721	0.000	0.083
170.500	126.600	2.723	0.000	0.083
170.600	125.800	2.728	0.000	0.083
170.700	125.000	2.728	0.000	0.083
170.800	124.600	2.734	0.000	0.083
170.900	124.200	2.736	0.000	0.084
171.000	125.200	2.741	0.000	0.084
171.100	123.400	2.748	0.000	0.084
171.200	124.000	2.748	0.000	0.084
171.300	123.600	2.753	0.000	0.084
171.400	123.400	2.751	0.000	0.085
171.500	122.600	2.759	0.000	0.085
171.600	123.200	2.763	0.000	0.085
171.700	123.600	2.763	0.000	0.085
171.800	122.200	2.765	0.000	0.085
171.900	121.800	2.768	0.000	0.086
172.000	121.000	2.772	0.000	0.086
172.100	120.800	2.776	0.000	0.086
172.200	121.400	2.776	0.000	0.086
172.300	121.000	2.780	0.000	0.086
172.400	121.000	2.781	0.000	0.087
172.500	120.600	2.785	0.000	0.087
172.600	120.200	2.788	0.000	0.087
172.700	119.400	2.788	0.000	0.087
172.800	120.200	2.787	0.000	0.087
172.900	119.000	2.795	0.000	0.088
173.000	119.800	2.796	0.000	0.088
173.100	118.600	2.800	0.000	0.088
173.200	118.400	2.800	0.000	0.088
173.300	118.400	2.802	0.000	0.088
173.400	119.200	2.806	0.000	0.089
173.500	118.200	2.807	0.000	0.089
173.600	118.600	2.813	0.000	0.089
173.700	118.000	2.813	0.000	0.089
173.800	117.200	2.814	0.000	0.089
173.900	117.600	2.817	0.000	0.090
174.000	117.400	2.817	0.000	0.090
174.100	116.800	2.821	0.000	0.090
174.200	116.000	2.821	0.000	0.090
174.300	116.600	2.825	0.000	0.090
174.400	117.000	2.826	0.000	0.091
174.500	115.600	2.828	0.000	0.091
174.600	116.000	2.830	0.000	0.091
174.700	116.000	2.830	0.000	0.091
174.800	116.000	2.831	0.000	0.091
174.900	116.000	2.834	0.000	0.092
175.000	115.200	2.834	0.000	0.092
175.100	115.000	2.837	0.000	0.092
175.200	115.200	2.837	0.000	0.092
175.300	115.400	2.838	0.000	0.092
175.400	114.800	2.840	0.000	0.093
175.500	114.800	2.839	0.000	0.093
175.600	114.800	2.844	0.000	0.093
175.700	115.400	2.844	0.000	0.093
175.800	114.600	2.846	0.000	0.094
175.900	114.600	2.850	0.000	0.094
176.000	112.800	2.848	0.000	0.094
176.100	113.200	2.850	0.000	0.094
176.200	114.800	2.850	0.000	0.094
176.300	113.400	2.853	0.000	0.095
176.400	113.600	2.854	0.000	0.095
176.500	113.800	2.859	0.000	0.095
176.600	113.400	2.861	0.000	0.095
176.700	113.400	2.861	0.000	0.095
176.800	113.200	2.860	0.000	0.096
176.900	112.200	2.863	0.000	0.096
177.000	112.800	2.864	0.000	0.096
177.100	113.000	2.866	0.000	0.096
177.200	112.600	2.866	0.000	0.096
177.300	112.400	2.867	0.000	0.097
177.400	112.200	2.869	0.000	0.097
177.500	112.600	2.871	0.000	0.097
177.600	112.200	2.874	0.000	0.097
177.700	111.400	2.874	0.000	0.097
177.800	112.000	2.874	0.000	0.098
177.900	110.400	2.876	0.000	0.098
178.000	111.400	2.876	0.000	0.098
178.100	112.200	2.877	0.000	0.098
178.200	111.200	2.877	0.000	0.098
178.300	111.000	2.876	0.000	0.099
178.400	111.000	2.881	0.000	0.099
178.500	110.800	2.881	0.000	0.099
178.600	110.000	2.886	0.000	0.099
178.700	110.800	2.886	0.000	0.099
178.800	111.200	2.884	0.000	0.100
178.900	110.800	2.889	0.000	0.100
179.000	110.200	2.885	0.000	0.100
179.100	110.400	2.889	0.000	0.100
179.200	110.000	2.889	0.000	0.100
179.300	109.800	2.888	0.000	0.101
179.400	111.000	2.893	0.000	0.101
179.500	109.600	2.890	0.000	0.101
179.600	109.600	2.895	0.000	0.101
179.700	109.400	2.895	0.000	0.101
179.800	109.800	2.897	0.000	0.102
179.900	109.600	2.896	0.000	0.102
180.000	109.000	2.897	0.000	0.102
180.100	110.600	2.899	0.000	0.102
180.200	109.200	2.899	0.000	0.102
180.300	108.600	2.900	0.000	0.102
180.400	109.400	2.901	0.000	0.102
180.500	108.600	2.902	0.000	0.102
180.600	109.600	2.903	0.000	0.102
180.700	108.800	2.903	0.000	0.102
180.800	108.600	2.905	0.000	0.103
180.900	108.600	2.908	0.000	0.103
181.000	107.600	2.908	0.000	0.103
181.100	108.400	2.908	0.000	0.103
181.200	109.200	2.908	0.000	0.103
181.300	109.600	2.910	0.000	0.104
181.400	107.400	2.912	0.000	0.104
181.500	108.000	2.911	0.000	0.104
181.600	109.000	2.911	0.000	0.104
181.700	108.200	2.911	0.000	0.104
181.800	107.800	2.914	0.000	0.105
181.900	107.000	2.915	0.000	0.105
182.000	108.400	2.917	0.000	0.105
182.100	107.400	2.919	0.000	0.105
182.200	107.000	2.919	0.000	0.105
182.300	108.000	2.919	0.000	0.106
182.400	107.600	2.917	0.000	0.106
182.500	107.400	2.923	0.000	0.106
182.600	108.000	2.924	0.000	0.106
182.700	107.000	2.924	0.000	0.106
182.800	106.400	2.922	0.000	0.107
182.900	106.800	2.925	0.000	0.107
183.000	106.600	2.924	0.000	0.107
183.100	107.000	2.926	0.000	0.107
183.200	106.200	2.926	0.000	0.107
183.300	106.800	2.926	0.000	0.108
183.400	107.200	2.929	0.000	0.108
183.500	106.000	2.928	0.000	0.108
183.600	107.000	2.930	0.000	0.108
183.700	106.400	2.930	0.000	0.108
183.800	106.800	2.932	0.000	0.109
183.900	106.400	2.932	0.000	0.109
184.000	106.200	2.933	0.000	0.109
184.100	105.600	2.933	0.000	0.109
184.200	105.200	2.933	0.000	0.109
184.300	106.000	2.938	0.000	0.110
184.400	106.200	2.939	0.000	0.110
184.500	105.800	2.940	0.000	0.110
184.600	105.400	2.940	0.000	0.110
184.700	106.000	2.940	0.000	0.110
184.800	105.800	2.939	0.000	0.110
184.900	106.000	2.940	0.000	0.110
185.000	104.800	2.943	0.000	0.110
185.100	104.800	2.943	0.000	0.110
185.200	105.200	2.943	0.000	0.110
185.300	105.000	2.942	0.000	0.111
185.400	104.800	2.942	0.000	0.111
185.500	105.200	2.943	0.000	0.111
185.600	105.200	2.945	0.000	0.111
185.700	105.200	2.945	0.000	0.111
185.800	105.400	2.946	0.000	0.112
185.900	105.200	2.944	0.000	0.112
186.000	105.600	2.947	0.000	0.112
186.100	104.000	2.948	0.000	0.112
186.200	104.400	2.948	0.000	0.112
186.300	103.600	2.949	0.000	0.113
186.400	105.400	2.949	0.000	0.113
186.500	104.000	2.951	0.000	0.113
186.600	105.600	2.952	0.000	0.113
186.700	104.000	2.952	0.000	0.113
186.800	104.200	2.953	0.000	0.114
186.900	104.400	2.953	0.000	0.114
187.000	103.600	2.953	0.000	0.114
187.100	104.000	2.955	0.000	0.114
187.200	104.000	2.955	0.000	0.114
187.300	103.800	2.954	0.000	0.115
187.400	103.600	2.957	0.000	0.115
187.500	103.800	2.952	0.000	0.115
187.600	104.000	2.956	0.000	0.115
187.700	104.200	2.956	0.000	0.115
187.800	104.000	2.958	0.000	0.116
187.900	103.800	2.960	0.000	0.116
188.000	103.600	2.959	0.000	0.116
188.100	104.000	2.961	0.000	0.116
188.200	103.200	2.961	0.000	0.116
188.300	103.200	2.959	0.000	0.117
188.400	103.000	2.962	0.000	0.117
188.500	103.000	2.962	0.000	0.117
188.600	102.600	2.962	0.000	0.117
188.700	103.000	2.962	0.000	0.117
188.800	102.800	2.967	0.000	0.117
188.900	103.200	2.963	0.000	0.117
189.000	103.000	2.967	0.000	0.117
189.100	103.200	2.966	0.000	0.117
189.200	102.600	2.966	0.000	0.117
189.300	102.400	2.970	0.000	0.118
189.400	103.000	2.966	0.000	0.118
189.500	102.800	2.973	0.000	0.118
189.600	102.000	2.971	0.000	0.118
189.700	102.000	2.971	0.000	0.118
189.800	102.800	2.969	0.000	0.119
189.900	103.200	2.972	0.000	0.119
190.000	101.800	2.973	0.000	0.119
190.100	102.600	2.975	0.000	0.119
190.200	102.600	2.975	0.000	0.119
190.300	100.800	2.972	0.000	0.120
190.400	101.200	2.976	0.000	0.120
190.500	101.800	2.974	0.000	0.120
190.600	101.600	2.977	0.000	0.120
190.700	101.600	2.977	0.000	0.120
190.800	102.000	2.973	0.000	0.121
190.900	101.400	2.978	0.000	0.121
191.000	101.400	2.976	0.000	0.121
191.100	102.600	2.978	0.000	0.121
191.200	102.000	2.978	0.000	0.121
191.300	103.000	2.975	0.000	0.121
191.400	101.600	2.977	0.000	0.121
191.500	101.800	2.977	0.000	0.121
191.600	102.000	2.978	0.000	0.121
191.700	102.000	2.978	0.000	0.121
191.800	101.800	2.978	0.000	0.122
191.900	102.000	2.981	0.000	0.122
192.000	101.200	2.976	0.000	0.122
192.100	102.000	2.980	0.000	0.122
192.200	103.000	2.980	0.000	0.122
192.300	101.200	2.982	0.000	0.123
192.400	101.000	2.981	0.000	0.123
192.500	101.400	2.981	0.000	0.123
192.600	101.000	2.980	0.000	0.123
192.700	101.800	2.980	0.000	0.123
192.800	101.600	2.976	0.000	0.124
192.900	101.600	2.981	0.000	0.124
193.000	101.400	2.980	0.000	0.124
193.100	102.400	2.979	0.000	0.124
193.200	101.800	2.979	0.000	0.124
193.300	101.400	2.980	0.000	0.125
193.400	101.200	2.980	0.000	0.125
193.500	100.800	2.979	0.000	0.125
193.600	101.600	2.979	0.000	0.125
193.700	101.000	2.979	0.000	0.125
193.800	101.800	2.982	0.000	0.126
193.900	101.200	2.981	0.000	0.126
194.000	102.000	2.984	0.000	0.126
194.100	101.000	2.985	0.000	0.126
194.200	100.800	2.985	0.000	0.126
194.300	101.800	2.982	0.000	0.127
194.400	101.000	2.982	0.000	0.127
194.500	101.600	2.982	0.000	0.127
194.600	101.200	2.981	0.000	0.127
194.700	100.800	2.981	0.000	0.127
194.800	101.800	2.983	0.000	0.128
194.900	100.400	2.979	0.000	0.128
195.000	101.400	2.981	0.000	0.128
195.100	102.200	2.983	0.000	0.128
195.200	101.400	2.983	0.000	0.128
195.300	101.200	2.984	0.000	0.128
195.400	101.600	2.984	0.000	0.128
195.500	101.400	2.985	0.000	0.128
195.600	100.400	2.985	0.000	0.128
195.700	101.200	2.985	0.000	0.128
195.800	100.600	2.986	0.000	0.129
195.900	101.000	2.983	0.000	0.129
196.000	101.200	2.985	0.000	0.129
196.100	101.000	2.984	0.000	0.129
196.200	101.200	2.984	0.000	0.129
196.300	100.400	2.988	0.000	0.130
196.400	100.800	2.987	0.000	0.130
196.500	101.000	2.987	0.000	0.130
196.600	101.000	2.986	0.000	0.130
196.700	100.600	2.986	0.000	0.130
196.800	100.000	2.985	0.000	0.131
196.900	101.000	2.985	0.000	0.131
197.000	101.200	2.987	0.000	0.131
197.100	100.400	2.987	0.000	0.131
197.200	101.600	2.987	0.000	0.131
197.300	101.200	2.986	0.000	0.132
197.400	101.800	2.984	0.000	0.132
197.500	102.000	2.985	0.000	0.132
197.600	101.000	2.982	0.000	0.132
197.700	101.600	2.982	0.000	0.132
197.800	101.000	2.982	0.000	0.132
197.900	101.200	2.983	0.000	0.132
198.000	100.600	2.982	0.000	0.132
198.100	101.600	2.984	0.000	0.132
198.200	101.800	2.984	0.000	0.132
198.300	102.000	2.982	0.000	0.133
198.400	101.200	2.984	0.000	0.133
198.500	102.000	2.981	0.000	0.133
198.600	101.000	2.983	0.000	0.133
198.700	100.800	2.983	0.000	0.133
198.800	101.400	2.982	0.000	0.134
198.900	102.200	2.980	0.000	0.134
199.000	101.200	2.982	0.000	0.134
199.100	101.800	2.983	0.000	0.134
199.200	101.200	2.983	0.000	0.134
199.300	101.200	2.984	0.000	0.135
199.400	100.600	2.982	0.000	0.135
199.500	101.200	2.986	0.000	0.135
199.600	101.000	2.984	0.000	0.135
199.700	100.400	2.984	0.000	0.135
199.800	100.800	2.983	0.000	0.136
199.900	100.800	2.984	0.000	0.136
200.000	101.000	2.986	0.000	0.136
[truncated: 8,375 more rows]
