# Supplementary material for: Measurement of Outflow Facility Using iPerfusion
Source: PLoS One. 2016 Mar 7;11(3):e0150694. doi: 10.1371/journal.pone.0150694 (PMC4780770; doi:10.1371/journal.pone.0150694)
Supplement: S4 File — The raw data from the perfusion traces along with the steady state values for each pressure step. (ZIP) [file pone.0150694.s004.zip › S3/CapillaryTests/Cap_050_c/Parameters.txt]

Q 	 dQ 	 P 	 dP 	 R 	 dR 	 C 	 dC 	 K 	 dK 	 
9.7367	2.0620	-0.1132	0.0195	-0.0218	0.0122	-45.8061	25.6113	10.7121	5.2525
99.5313	0.9016	2.9999	0.0078	0.0316	0.0007	31.6607	0.6858	19.2549	0.1087
186.7207	1.3536	6.1206	0.0130	0.0336	0.0004	29.7634	0.3776	19.4251	0.0592
277.4753	0.5827	9.2196	0.0033	0.0338	0.0002	29.6026	0.2089	18.8613	0.0352
373.7760	1.3475	12.2939	0.0108	0.0333	0.0002	30.0331	0.1869	18.1674	0.0301
467.4560	0.8259	15.4070	0.0065	0.0333	0.0001	30.0451	0.1311	19.1613	0.0335
563.2727	0.8584	18.5053	0.0067	0.0331	0.0001	30.1925	0.1099	18.5057	0.0186
658.1873	1.0877	21.5964	0.0102	0.0330	0.0001	30.2659	0.0997	17.7930	0.0255
