# Supplementary material for: Measurement of Outflow Facility Using iPerfusion
Source: PLoS One. 2016 Mar 7;11(3):e0150694. doi: 10.1371/journal.pone.0150694 (PMC4780770; doi:10.1371/journal.pone.0150694)
Supplement: S4 File — The raw data from the perfusion traces along with the steady state values for each pressure step. (ZIP) [file pone.0150694.s004.zip › S3/CapillaryTests/Cap_050_d/Data.txt]

0.100	-2.000	-0.001	0.000	-0.000
0.200	-0.200	-0.001	0.000	-0.000
0.300	-0.000	-0.007	0.000	-0.000
0.400	-0.000	-0.003	0.000	-0.000
0.500	0.400	-0.005	0.000	-0.000
0.600	-0.600	-0.003	0.000	-0.000
0.700	-0.000	-0.003	0.000	-0.000
0.800	-0.200	-0.004	0.000	-0.000
0.900	-0.600	-0.002	0.000	-0.000
1.000	-0.400	-0.006	0.000	-0.000
1.100	1.200	-0.006	0.000	-0.000
1.200	-0.200	-0.006	0.000	-0.000
1.300	-0.000	-0.002	0.000	-0.000
1.400	-0.200	-0.004	0.000	-0.000
1.500	0.400	-0.003	0.000	-0.000
1.600	-1.000	-0.003	0.000	-0.000
1.700	0.200	-0.003	0.000	-0.000
1.800	-0.000	-0.004	0.000	-0.000
1.900	-0.200	-0.003	0.000	-0.000
2.000	-0.200	-0.005	0.000	-0.000
2.100	-0.000	-0.016	0.000	-0.000
2.200	0.600	-0.016	0.000	-0.000
2.300	0.800	0.002	0.000	-0.000
2.400	-0.000	-0.005	0.000	-0.000
2.500	1.200	-0.011	0.000	-0.000
2.600	0.800	-0.020	0.000	0.000
2.700	-0.400	-0.020	0.000	0.000
2.800	-0.200	0.006	0.000	0.000
2.900	0.800	-0.018	0.000	0.000
3.000	0.200	0.005	0.000	0.000
3.100	-0.200	-0.035	0.000	-0.000
3.200	-0.400	-0.035	0.000	-0.000
3.300	-0.400	0.022	0.000	-0.000
3.400	-0.000	-0.018	0.000	-0.000
3.500	-0.000	0.000	0.000	-0.000
3.600	-0.600	-0.032	0.000	-0.000
3.700	-0.000	-0.032	0.000	-0.000
3.800	-1.600	0.045	0.000	-0.000
3.900	-0.800	-0.151	0.000	-0.000
4.000	-0.600	0.075	0.000	-0.000
4.100	0.800	0.000	0.000	-0.000
4.200	-0.200	0.000	0.000	-0.000
4.300	0.200	0.038	0.000	-0.000
4.400	-0.800	-0.112	0.000	-0.000
4.500	-0.000	0.055	0.000	-0.000
4.600	-0.200	0.002	0.000	-0.000
4.700	-0.000	0.002	0.000	-0.000
4.800	-0.000	0.045	0.000	-0.000
4.900	0.600	-0.047	0.000	-0.000
5.000	0.200	0.032	0.000	-0.000
5.100	-0.000	-0.002	0.000	-0.000
5.200	-0.600	-0.002	0.000	-0.000
5.300	0.400	0.024	0.000	-0.000
5.400	-0.800	-0.025	0.000	-0.000
5.500	-1.000	0.019	0.000	-0.000
5.600	0.800	-0.005	0.000	-0.000
5.700	0.200	-0.005	0.000	-0.000
5.800	0.200	0.013	0.000	-0.000
5.900	-0.600	-0.022	0.000	-0.000
6.000	-0.200	0.022	0.000	-0.000
6.100	-0.400	0.018	0.000	-0.000
6.200	-0.400	0.018	0.000	-0.000
6.300	0.200	-0.007	0.000	-0.000
6.400	-0.400	0.006	0.000	-0.000
6.500	-0.000	0.004	0.000	-0.000
6.600	-0.400	-0.001	0.000	-0.000
6.700	0.400	-0.001	0.000	-0.000
6.800	1.000	0.015	0.000	-0.000
6.900	-0.600	-0.022	0.000	-0.000
7.000	-0.200	0.008	0.000	-0.000
7.100	0.600	0.013	0.000	-0.000
7.200	-0.800	0.013	0.000	-0.000
7.300	-0.200	-0.006	0.000	-0.000
7.400	-1.200	-0.149	0.000	-0.000
7.500	-0.200	0.094	0.000	-0.000
7.600	-0.000	0.010	0.000	-0.000
7.700	-0.400	0.010	0.000	-0.000
7.800	-0.000	-0.017	0.000	-0.000
7.900	-0.000	0.004	0.000	-0.000
8.000	-0.400	-0.006	0.000	-0.000
8.100	10.200	-0.445	0.000	0.015
8.200	1539.800	-0.445	0.000	0.015
8.300	2938.000	-1.168	0.000	0.015
8.400	2493.800	-0.870	0.000	0.015
8.500	1807.200	-0.019	0.000	0.015
8.600	1739.000	-0.008	0.000	0.015
8.700	907.400	-0.008	0.000	0.015
8.800	-256.600	0.013	0.000	0.015
8.900	-1013.600	0.007	0.000	0.015
9.000	-960.400	-0.002	0.000	0.015
9.100	-657.200	-0.010	0.000	0.021
9.200	747.000	-0.010	0.000	0.021
9.300	1440.400	0.013	0.000	0.021
9.400	1402.000	-0.004	0.000	0.021
9.500	244.800	0.002	0.000	0.021
9.600	-2180.800	-0.057	0.000	0.008
9.700	-2683.200	-0.057	0.000	0.008
9.800	-1699.400	-0.072	0.000	0.008
9.900	-982.000	-0.149	0.000	0.008
10.000	-129.600	0.441	0.000	0.008
10.100	-188.200	1.903	0.000	0.006
10.200	-194.400	1.903	0.000	0.006
10.300	-183.200	1.858	0.000	0.006
10.400	-177.600	1.741	0.000	0.006
10.500	-153.200	1.647	0.000	0.006
10.600	-152.200	1.503	0.000	0.005
10.700	-146.800	1.503	0.000	0.005
10.800	-107.400	1.263	0.000	0.005
10.900	-106.800	1.083	0.000	0.005
11.000	-107.800	1.051	0.000	0.005
11.100	-107.400	1.051	0.000	0.004
11.200	-107.200	1.051	0.000	0.004
11.300	-106.800	1.051	0.000	0.004
11.400	-105.400	1.037	0.000	0.004
11.500	-106.000	1.046	0.000	0.004
11.600	-104.400	1.036	0.000	0.004
11.700	-105.000	1.036	0.000	0.004
11.800	-103.000	1.004	0.000	0.004
11.900	-102.400	1.015	0.000	0.004
12.000	-100.600	0.998	0.000	0.004
12.100	-99.800	0.989	0.000	0.003
12.200	-98.600	0.989	0.000	0.003
12.300	-98.000	0.966	0.000	0.003
12.400	-97.200	0.974	0.000	0.003
12.500	-98.400	0.958	0.000	0.003
12.600	-94.400	0.968	0.000	0.002
12.700	-96.000	0.968	0.000	0.002
12.800	-93.400	0.907	0.000	0.002
12.900	-91.000	0.941	0.000	0.002
13.000	-93.600	0.916	0.000	0.002
13.100	-90.800	0.915	0.000	0.001
13.200	-91.000	0.915	0.000	0.001
13.300	-89.400	0.876	0.000	0.001
13.400	-88.200	0.896	0.000	0.001
13.500	-88.600	0.867	0.000	0.001
13.600	-86.600	0.865	0.000	0.001
13.700	-87.800	0.865	0.000	0.001
13.800	-85.200	0.839	0.000	0.001
13.900	-84.400	0.845	0.000	0.001
14.000	-83.400	0.812	0.000	0.001
14.100	-82.000	0.792	0.000	-0.000
14.200	-82.600	0.792	0.000	-0.000
14.300	-81.400	0.791	0.000	-0.000
14.400	-81.000	0.810	0.000	-0.000
14.500	-80.000	0.773	0.000	-0.000
14.600	-79.800	0.774	0.000	-0.001
14.700	-80.600	0.774	0.000	-0.001
14.800	-76.800	0.763	0.000	-0.001
14.900	-77.200	0.772	0.000	-0.001
15.000	-76.800	0.740	0.000	-0.001
15.100	-75.000	0.727	0.000	-0.002
15.200	-75.200	0.727	0.000	-0.002
15.300	-75.200	0.738	0.000	-0.002
15.400	-73.800	0.708	0.000	-0.002
15.500	-72.800	0.716	0.000	-0.002
15.600	-71.600	0.706	0.000	-0.002
15.700	-71.600	0.706	0.000	-0.002
15.800	-69.800	0.694	0.000	-0.002
15.900	-70.200	0.684	0.000	-0.002
16.000	-69.000	0.672	0.000	-0.002
16.100	-67.000	0.661	0.000	-0.003
16.200	-66.400	0.661	0.000	-0.003
16.300	-65.000	0.651	0.000	-0.003
16.400	-64.800	0.644	0.000	-0.003
16.500	-63.800	0.635	0.000	-0.003
16.600	-63.400	0.622	0.000	-0.003
16.700	-62.600	0.622	0.000	-0.003
16.800	-62.600	0.617	0.000	-0.003
16.900	-62.000	0.609	0.000	-0.003
17.000	-60.200	0.600	0.000	-0.003
17.100	-60.600	0.586	0.000	-0.004
17.200	-59.600	0.586	0.000	-0.004
17.300	-57.800	0.590	0.000	-0.004
17.400	-58.000	0.569	0.000	-0.004
17.500	-57.000	0.571	0.000	-0.004
17.600	-57.000	0.555	0.000	-0.004
17.700	-57.000	0.555	0.000	-0.004
17.800	-55.200	0.550	0.000	-0.004
17.900	-54.800	0.545	0.000	-0.004
18.000	-53.400	0.534	0.000	-0.004
18.100	-53.800	0.521	0.000	-0.004
18.200	-52.600	0.521	0.000	-0.004
18.300	-52.000	0.518	0.000	-0.004
18.400	-52.800	0.508	0.000	-0.004
18.500	-51.200	0.504	0.000	-0.004
18.600	-51.000	0.488	0.000	-0.005
18.700	-48.800	0.488	0.000	-0.005
18.800	-48.800	0.488	0.000	-0.005
18.900	-48.600	0.478	0.000	-0.005
19.000	-47.600	0.470	0.000	-0.005
19.100	-46.400	0.458	0.000	-0.005
19.200	-46.000	0.458	0.000	-0.005
19.300	-46.000	0.452	0.000	-0.005
19.400	-45.400	0.445	0.000	-0.005
19.500	-44.200	0.439	0.000	-0.005
19.600	-44.000	0.428	0.000	-0.006
19.700	-42.200	0.428	0.000	-0.006
19.800	-42.600	0.422	0.000	-0.006
19.900	-40.400	0.416	0.000	-0.006
20.000	-40.600	0.408	0.000	-0.006
20.100	-40.000	0.397	0.000	-0.006
20.200	-39.600	0.397	0.000	-0.006
20.300	-38.800	0.392	0.000	-0.006
20.400	-39.200	0.383	0.000	-0.006
20.500	-38.200	0.379	0.000	-0.006
20.600	-37.000	0.369	0.000	-0.006
20.700	-37.200	0.369	0.000	-0.006
20.800	-35.600	0.363	0.000	-0.006
20.900	-36.800	0.358	0.000	-0.006
21.000	-36.000	0.352	0.000	-0.006
21.100	-34.400	0.341	0.000	-0.006
21.200	-34.200	0.341	0.000	-0.006
21.300	-34.800	0.336	0.000	-0.006
21.400	-34.400	0.333	0.000	-0.006
21.500	-33.200	0.329	0.000	-0.006
21.600	-32.400	0.318	0.000	-0.007
21.700	-31.800	0.318	0.000	-0.007
21.800	-32.200	0.315	0.000	-0.007
21.900	-31.600	0.306	0.000	-0.007
22.000	-30.600	0.301	0.000	-0.007
22.100	-30.600	0.288	0.000	-0.007
22.200	-29.800	0.288	0.000	-0.007
22.300	-29.400	0.287	0.000	-0.007
22.400	-29.000	0.281	0.000	-0.007
22.500	-27.800	0.279	0.000	-0.007
22.600	-27.800	0.266	0.000	-0.007
22.700	-27.600	0.266	0.000	-0.007
22.800	-28.000	0.265	0.000	-0.007
22.900	-26.200	0.260	0.000	-0.007
23.000	-26.400	0.255	0.000	-0.007
23.100	-25.000	0.243	0.000	-0.007
23.200	-26.600	0.243	0.000	-0.007
23.300	-25.200	0.242	0.000	-0.007
23.400	-24.200	0.237	0.000	-0.007
23.500	-24.000	0.235	0.000	-0.007
23.600	-23.400	0.226	0.000	-0.008
23.700	-23.400	0.226	0.000	-0.008
23.800	-23.800	0.220	0.000	-0.008
23.900	-22.200	0.217	0.000	-0.008
24.000	-22.200	0.214	0.000	-0.008
24.100	-21.000	0.207	0.000	-0.008
24.200	-21.000	0.207	0.000	-0.008
24.300	-20.600	0.203	0.000	-0.008
24.400	-20.400	0.198	0.000	-0.008
24.500	-20.400	0.196	0.000	-0.008
24.600	-19.400	0.190	0.000	-0.008
24.700	-19.400	0.190	0.000	-0.008
24.800	-19.200	0.184	0.000	-0.008
24.900	-19.200	0.181	0.000	-0.008
25.000	-18.000	0.180	0.000	-0.008
25.100	-18.000	0.172	0.000	-0.008
25.200	-18.600	0.172	0.000	-0.008
25.300	-16.600	0.168	0.000	-0.008
25.400	-15.800	0.162	0.000	-0.008
25.500	-15.400	0.157	0.000	-0.008
25.600	-16.600	0.151	0.000	-0.008
25.700	-15.400	0.151	0.000	-0.008
25.800	-15.800	0.146	0.000	-0.008
25.900	-14.600	0.147	0.000	-0.008
26.000	-13.800	0.146	0.000	-0.008
26.100	-13.800	0.136	0.000	-0.008
26.200	-13.600	0.136	0.000	-0.008
26.300	-12.600	0.133	0.000	-0.008
26.400	-13.000	0.132	0.000	-0.008
26.500	-12.600	0.129	0.000	-0.008
26.600	-12.000	0.118	0.000	-0.009
26.700	-11.800	0.118	0.000	-0.009
26.800	-12.400	0.120	0.000	-0.009
26.900	-11.200	0.117	0.000	-0.009
27.000	-11.400	0.114	0.000	-0.009
27.100	-11.000	0.108	0.000	-0.009
27.200	-11.000	0.108	0.000	-0.009
27.300	-11.000	0.102	0.000	-0.009
27.400	-9.400	0.098	0.000	-0.009
27.500	-10.000	0.093	0.000	-0.009
27.600	-9.400	0.093	0.000	-0.009
27.700	-9.200	0.093	0.000	-0.009
27.800	-9.600	0.091	0.000	-0.009
27.900	-9.000	0.088	0.000	-0.009
28.000	-9.000	0.080	0.000	-0.009
28.100	-8.000	0.079	0.000	-0.009
28.200	-8.000	0.079	0.000	-0.009
28.300	-7.800	0.078	0.000	-0.009
28.400	-7.400	0.076	0.000	-0.009
28.500	-7.800	0.072	0.000	-0.009
28.600	-6.800	0.064	0.000	-0.009
28.700	-7.000	0.064	0.000	-0.009
28.800	-6.800	0.066	0.000	-0.009
28.900	-5.600	0.060	0.000	-0.009
29.000	-5.400	0.060	0.000	-0.009
29.100	-6.000	0.052	0.000	-0.009
29.200	-6.200	0.052	0.000	-0.009
29.300	-5.600	0.051	0.000	-0.009
29.400	-5.200	0.043	0.000	-0.009
29.500	-5.200	0.043	0.000	-0.009
29.600	-4.600	0.037	0.000	-0.009
29.700	-3.800	0.037	0.000	-0.009
29.800	-4.200	0.037	0.000	-0.009
29.900	-2.800	0.035	0.000	-0.009
30.000	-3.400	0.034	0.000	-0.009
30.100	-2.400	0.027	0.000	-0.009
30.200	-3.400	0.027	0.000	-0.009
30.300	-2.000	0.020	0.000	-0.009
30.400	-1.800	0.018	0.000	-0.009
30.500	-1.800	0.016	0.000	-0.009
30.600	-1.800	0.016	0.000	-0.009
30.700	-1.600	0.016	0.000	-0.009
30.800	-1.200	0.014	0.000	-0.009
30.900	-2.400	0.008	0.000	-0.009
31.000	-1.200	0.007	0.000	-0.009
31.100	-0.800	0.005	0.000	-0.009
31.200	-0.800	0.005	0.000	-0.009
31.300	0.400	-0.001	0.000	-0.009
31.400	-0.000	-0.000	0.000	-0.009
31.500	0.600	-0.002	0.000	-0.009
31.600	1.000	-0.007	0.000	-0.009
31.700	1.200	-0.007	0.000	-0.009
31.800	-0.000	-0.009	0.000	-0.009
31.900	0.800	-0.010	0.000	-0.009
32.000	-0.000	-0.012	0.000	-0.009
32.100	1.800	-0.014	0.000	-0.009
32.200	2.000	-0.014	0.000	-0.009
32.300	2.200	-0.019	0.000	-0.009
32.400	1.400	-0.022	0.000	-0.009
32.500	2.200	-0.027	0.000	-0.009
32.600	2.200	-0.027	0.000	-0.009
32.700	3.000	-0.027	0.000	-0.009
32.800	3.200	-0.031	0.000	-0.009
32.900	2.000	-0.031	0.000	-0.009
33.000	3.600	-0.030	0.000	-0.009
33.100	3.400	-0.031	0.000	-0.009
33.200	3.600	-0.031	0.000	-0.009
33.300	4.200	-0.033	0.000	-0.009
33.400	3.400	-0.035	0.000	-0.009
33.500	3.800	-0.039	0.000	-0.009
33.600	4.200	-0.041	0.000	-0.009
33.700	3.400	-0.041	0.000	-0.009
33.800	4.000	-0.041	0.000	-0.009
33.900	5.000	-0.043	0.000	-0.009
34.000	4.800	-0.042	0.000	-0.009
34.100	4.200	-0.046	0.000	-0.009
34.200	4.000	-0.046	0.000	-0.009
34.300	3.800	-0.047	0.000	-0.009
34.400	5.400	-0.046	0.000	-0.009
34.500	5.200	-0.052	0.000	-0.009
34.600	4.800	-0.050	0.000	-0.009
34.700	4.600	-0.050	0.000	-0.009
34.800	5.600	-0.050	0.000	-0.009
34.900	4.600	-0.049	0.000	-0.009
35.000	5.200	-0.051	0.000	-0.009
35.100	5.400	-0.053	0.000	-0.009
35.200	5.400	-0.053	0.000	-0.009
35.300	5.200	-0.058	0.000	-0.009
35.400	5.800	-0.056	0.000	-0.009
35.500	5.200	-0.058	0.000	-0.009
35.600	5.200	-0.059	0.000	-0.009
35.700	6.000	-0.059	0.000	-0.009
35.800	6.200	-0.059	0.000	-0.009
35.900	5.000	-0.058	0.000	-0.009
36.000	6.800	-0.061	0.000	-0.009
36.100	6.400	-0.062	0.000	-0.009
36.200	6.400	-0.062	0.000	-0.009
36.300	6.800	-0.063	0.000	-0.009
36.400	5.200	-0.063	0.000	-0.009
36.500	6.400	-0.066	0.000	-0.009
36.600	6.600	-0.070	0.000	-0.009
36.700	7.400	-0.070	0.000	-0.009
36.800	6.600	-0.071	0.000	-0.009
36.900	6.600	-0.068	0.000	-0.009
37.000	6.800	-0.070	0.000	-0.009
37.100	7.200	-0.076	0.000	-0.008
37.200	6.600	-0.076	0.000	-0.008
37.300	6.200	-0.070	0.000	-0.008
37.400	7.200	-0.072	0.000	-0.008
37.500	7.000	-0.073	0.000	-0.008
37.600	7.600	-0.081	0.000	-0.008
37.700	7.600	-0.081	0.000	-0.008
37.800	8.400	-0.072	0.000	-0.008
37.900	8.400	-0.076	0.000	-0.008
38.000	7.000	-0.074	0.000	-0.008
38.100	7.600	-0.078	0.000	-0.008
38.200	7.800	-0.078	0.000	-0.008
38.300	7.800	-0.077	0.000	-0.008
38.400	7.400	-0.084	0.000	-0.008
38.500	7.400	-0.075	0.000	-0.008
38.600	7.200	-0.078	0.000	-0.008
38.700	8.200	-0.078	0.000	-0.008
38.800	8.000	-0.079	0.000	-0.008
38.900	8.200	-0.083	0.000	-0.008
39.000	8.400	-0.081	0.000	-0.008
39.100	8.000	-0.081	0.000	-0.008
39.200	8.800	-0.081	0.000	-0.008
39.300	8.000	-0.084	0.000	-0.008
39.400	9.000	-0.084	0.000	-0.008
39.500	8.200	-0.084	0.000	-0.008
39.600	7.600	-0.083	0.000	-0.008
39.700	7.600	-0.083	0.000	-0.008
39.800	8.600	-0.087	0.000	-0.008
39.900	8.600	-0.082	0.000	-0.008
40.000	8.200	-0.083	0.000	-0.008
40.100	8.800	-0.083	0.000	-0.008
40.200	9.200	-0.083	0.000	-0.008
40.300	8.400	-0.083	0.000	-0.008
40.400	8.200	-0.085	0.000	-0.008
40.500	8.600	-0.084	0.000	-0.008
40.600	9.000	-0.082	0.000	-0.008
40.700	8.600	-0.082	0.000	-0.008
40.800	8.600	-0.083	0.000	-0.008
40.900	8.200	-0.083	0.000	-0.008
41.000	7.600	-0.080	0.000	-0.008
41.100	8.200	-0.084	0.000	-0.008
41.200	8.800	-0.084	0.000	-0.008
41.300	7.800	-0.085	0.000	-0.008
41.400	8.200	-0.085	0.000	-0.008
41.500	9.000	-0.087	0.000	-0.008
41.600	8.800	-0.088	0.000	-0.008
41.700	10.000	-0.088	0.000	-0.008
41.800	9.000	-0.087	0.000	-0.008
41.900	8.400	-0.093	0.000	-0.008
42.000	9.200	-0.094	0.000	-0.008
42.100	9.400	-0.091	0.000	-0.008
42.200	9.800	-0.091	0.000	-0.008
42.300	9.800	-0.091	0.000	-0.008
42.400	9.200	-0.091	0.000	-0.008
42.500	9.600	-0.094	0.000	-0.008
42.600	9.400	-0.095	0.000	-0.008
42.700	9.800	-0.095	0.000	-0.008
42.800	10.600	-0.091	0.000	-0.008
42.900	9.200	-0.096	0.000	-0.008
43.000	10.400	-0.099	0.000	-0.008
43.100	9.400	-0.100	0.000	-0.008
43.200	10.600	-0.100	0.000	-0.008
43.300	9.600	-0.095	0.000	-0.008
43.400	10.000	-0.102	0.000	-0.008
43.500	10.600	-0.097	0.000	-0.008
43.600	10.200	-0.100	0.000	-0.007
43.700	10.000	-0.100	0.000	-0.007
43.800	9.800	-0.098	0.000	-0.007
43.900	10.200	-0.102	0.000	-0.007
44.000	10.600	-0.099	0.000	-0.007
44.100	10.000	-0.103	0.000	-0.007
44.200	11.000	-0.103	0.000	-0.007
44.300	10.600	-0.104	0.000	-0.007
44.400	11.400	-0.106	0.000	-0.007
44.500	10.400	-0.103	0.000	-0.007
44.600	10.600	-0.102	0.000	-0.007
44.700	10.600	-0.102	0.000	-0.007
44.800	10.800	-0.105	0.000	-0.007
44.900	11.200	-0.106	0.000	-0.007
45.000	10.200	-0.105	0.000	-0.007
45.100	11.000	-0.105	0.000	-0.007
45.200	10.000	-0.105	0.000	-0.007
45.300	11.200	-0.109	0.000	-0.007
45.400	10.600	-0.107	0.000	-0.007
45.500	10.000	-0.108	0.000	-0.007
45.600	11.600	-0.110	0.000	-0.007
45.700	10.800	-0.110	0.000	-0.007
45.800	11.000	-0.109	0.000	-0.007
45.900	10.400	-0.107	0.000	-0.007
46.000	10.800	-0.109	0.000	-0.007
46.100	11.800	-0.109	0.000	-0.007
46.200	11.600	-0.109	0.000	-0.007
46.300	10.800	-0.108	0.000	-0.007
46.400	10.800	-0.105	0.000	-0.007
46.500	11.000	-0.107	0.000	-0.007
46.600	10.400	-0.109	0.000	-0.007
46.700	11.000	-0.109	0.000	-0.007
46.800	10.800	-0.111	0.000	-0.007
46.900	11.200	-0.111	0.000	-0.007
47.000	11.000	-0.107	0.000	-0.007
47.100	10.800	-0.106	0.000	-0.007
47.200	10.600	-0.106	0.000	-0.007
47.300	10.600	-0.110	0.000	-0.007
47.400	8.800	-0.108	0.000	-0.007
47.500	11.000	-0.105	0.000	-0.007
47.600	9.400	-0.102	0.000	-0.007
47.700	9.800	-0.102	0.000	-0.007
47.800	9.600	-0.103	0.000	-0.007
47.900	10.600	-0.102	0.000	-0.007
48.000	11.400	-0.106	0.000	-0.007
48.100	9.800	-0.102	0.000	-0.007
48.200	10.400	-0.102	0.000	-0.007
48.300	10.000	-0.104	0.000	-0.007
48.400	10.400	-0.103	0.000	-0.007
48.500	10.400	-0.105	0.000	-0.007
48.600	10.800	-0.105	0.000	-0.007
48.700	10.600	-0.105	0.000	-0.007
48.800	11.000	-0.104	0.000	-0.007
48.900	10.600	-0.103	0.000	-0.007
49.000	11.000	-0.105	0.000	-0.006
49.100	10.400	-0.103	0.000	-0.006
49.200	10.800	-0.103	0.000	-0.006
49.300	11.400	-0.102	0.000	-0.006
49.400	9.600	-0.104	0.000	-0.006
49.500	10.200	-0.101	0.000	-0.006
49.600	11.000	-0.104	0.000	-0.006
49.700	10.600	-0.104	0.000	-0.006
49.800	11.000	-0.105	0.000	-0.006
49.900	11.000	-0.104	0.000	-0.006
50.000	10.800	-0.102	0.000	-0.006
50.100	11.000	-0.102	0.000	-0.006
50.200	10.800	-0.102	0.000	-0.006
50.300	10.600	-0.105	0.000	-0.006
50.400	10.400	-0.104	0.000	-0.006
50.500	10.000	-0.101	0.000	-0.006
50.600	9.600	-0.103	0.000	-0.006
50.700	11.000	-0.103	0.000	-0.006
50.800	9.800	-0.105	0.000	-0.006
50.900	11.000	-0.106	0.000	-0.006
51.000	10.200	-0.104	0.000	-0.006
51.100	10.600	-0.101	0.000	-0.006
51.200	10.200	-0.101	0.000	-0.006
51.300	10.400	-0.100	0.000	-0.006
51.400	10.400	-0.100	0.000	-0.006
51.500	9.800	-0.100	0.000	-0.006
51.600	10.400	-0.099	0.000	-0.006
51.700	9.600	-0.099	0.000	-0.006
51.800	10.400	-0.098	0.000	-0.006
51.900	9.600	-0.098	0.000	-0.006
52.000	9.800	-0.098	0.000	-0.006
52.100	10.000	-0.097	0.000	-0.006
52.200	9.600	-0.097	0.000	-0.006
52.300	9.600	-0.098	0.000	-0.006
52.400	10.000	-0.097	0.000	-0.006
52.500	9.600	-0.097	0.000	-0.006
52.600	9.200	-0.098	0.000	-0.006
52.700	10.200	-0.098	0.000	-0.006
52.800	9.400	-0.099	0.000	-0.006
52.900	10.800	-0.098	0.000	-0.006
53.000	9.600	-0.098	0.000	-0.006
53.100	9.200	-0.095	0.000	-0.006
53.200	9.800	-0.095	0.000	-0.006
53.300	9.600	-0.096	0.000	-0.006
53.400	9.200	-0.094	0.000	-0.006
53.500	10.000	-0.096	0.000	-0.006
53.600	9.200	-0.097	0.000	-0.006
53.700	9.000	-0.097	0.000	-0.006
53.800	9.000	-0.095	0.000	-0.006
53.900	9.200	-0.096	0.000	-0.006
54.000	9.400	-0.096	0.000	-0.006
54.100	9.400	-0.093	0.000	-0.006
54.200	9.600	-0.093	0.000	-0.006
54.300	8.800	-0.090	0.000	-0.006
54.400	9.600	-0.090	0.000	-0.006
54.500	9.400	-0.091	0.000	-0.006
54.600	9.600	-0.089	0.000	-0.006
54.700	7.600	-0.089	0.000	-0.006
54.800	8.200	-0.089	0.000	-0.006
54.900	8.200	-0.085	0.000	-0.006
55.000	8.000	-0.086	0.000	-0.005
55.100	8.600	-0.085	0.000	-0.005
55.200	8.600	-0.085	0.000	-0.005
55.300	7.800	-0.086	0.000	-0.005
55.400	8.400	-0.084	0.000	-0.005
55.500	9.800	-0.083	0.000	-0.005
55.600	8.600	-0.083	0.000	-0.005
55.700	7.800	-0.083	0.000	-0.005
55.800	9.000	-0.083	0.000	-0.005
55.900	9.200	-0.086	0.000	-0.005
56.000	8.000	-0.084	0.000	-0.005
56.100	9.000	-0.085	0.000	-0.005
56.200	8.400	-0.085	0.000	-0.005
56.300	8.600	-0.086	0.000	-0.005
56.400	8.200	-0.086	0.000	-0.005
56.500	8.600	-0.083	0.000	-0.005
56.600	8.800	-0.083	0.000	-0.005
56.700	8.000	-0.083	0.000	-0.005
56.800	9.200	-0.088	0.000	-0.005
56.900	7.600	-0.086	0.000	-0.005
57.000	8.400	-0.085	0.000	-0.005
57.100	8.200	-0.085	0.000	-0.005
57.200	9.400	-0.085	0.000	-0.005
57.300	8.400	-0.087	0.000	-0.005
57.400	8.200	-0.086	0.000	-0.005
57.500	8.600	-0.085	0.000	-0.005
57.600	8.200	-0.085	0.000	-0.005
57.700	8.200	-0.085	0.000	-0.005
57.800	8.800	-0.085	0.000	-0.005
57.900	8.400	-0.086	0.000	-0.005
58.000	9.600	-0.086	0.000	-0.005
58.100	8.000	-0.085	0.000	-0.005
58.200	8.800	-0.085	0.000	-0.005
58.300	9.400	-0.085	0.000	-0.005
58.400	8.200	-0.085	0.000	-0.005
58.500	8.400	-0.086	0.000	-0.005
58.600	9.000	-0.085	0.000	-0.005
58.700	8.200	-0.085	0.000	-0.005
58.800	8.800	-0.087	0.000	-0.005
58.900	8.400	-0.088	0.000	-0.005
59.000	8.000	-0.089	0.000	-0.005
59.100	9.200	-0.087	0.000	-0.005
59.200	9.200	-0.087	0.000	-0.005
59.300	9.200	-0.089	0.000	-0.005
59.400	9.000	-0.090	0.000	-0.005
59.500	8.600	-0.091	0.000	-0.005
59.600	8.800	-0.092	0.000	-0.005
59.700	9.000	-0.092	0.000	-0.005
59.800	9.000	-0.091	0.000	-0.005
59.900	8.400	-0.092	0.000	-0.005
60.000	8.800	-0.094	0.000	-0.005
60.100	8.800	-0.093	0.000	-0.005
60.200	9.600	-0.093	0.000	-0.005
60.300	9.400	-0.094	0.000	-0.005
60.400	10.200	-0.094	0.000	-0.005
60.500	9.600	-0.097	0.000	-0.005
60.600	9.000	-0.098	0.000	-0.005
60.700	9.400	-0.098	0.000	-0.005
60.800	10.200	-0.096	0.000	-0.005
60.900	9.600	-0.097	0.000	-0.005
61.000	10.600	-0.097	0.000	-0.005
61.100	10.000	-0.101	0.000	-0.005
61.200	10.200	-0.101	0.000	-0.005
61.300	10.200	-0.100	0.000	-0.005
61.400	10.600	-0.099	0.000	-0.005
61.500	10.400	-0.101	0.000	-0.005
61.600	10.400	-0.103	0.000	-0.005
61.700	10.800	-0.103	0.000	-0.005
61.800	10.800	-0.103	0.000	-0.005
61.900	10.200	-0.105	0.000	-0.005
62.000	10.800	-0.107	0.000	-0.004
62.100	10.800	-0.106	0.000	-0.004
62.200	10.400	-0.106	0.000	-0.004
62.300	10.400	-0.104	0.000	-0.004
62.400	10.200	-0.104	0.000	-0.004
62.500	11.000	-0.105	0.000	-0.004
62.600	11.000	-0.107	0.000	-0.004
62.700	11.800	-0.107	0.000	-0.004
62.800	11.400	-0.110	0.000	-0.004
62.900	11.400	-0.110	0.000	-0.004
63.000	10.800	-0.112	0.000	-0.004
63.100	11.600	-0.110	0.000	-0.004
63.200	11.000	-0.110	0.000	-0.004
63.300	11.800	-0.110	0.000	-0.004
63.400	11.200	-0.114	0.000	-0.004
63.500	12.800	-0.114	0.000	-0.004
63.600	12.200	-0.114	0.000	-0.004
63.700	11.000	-0.114	0.000	-0.004
63.800	11.800	-0.113	0.000	-0.004
63.900	12.400	-0.116	0.000	-0.004
64.000	12.000	-0.116	0.000	-0.004
64.100	12.800	-0.120	0.000	-0.004
64.200	12.800	-0.120	0.000	-0.004
64.300	12.200	-0.117	0.000	-0.004
64.400	13.200	-0.119	0.000	-0.004
64.500	11.800	-0.120	0.000	-0.004
64.600	12.400	-0.122	0.000	-0.004
64.700	11.800	-0.122	0.000	-0.004
64.800	13.000	-0.124	0.000	-0.004
64.900	12.400	-0.125	0.000	-0.004
65.000	13.000	-0.125	0.000	-0.004
65.100	13.400	-0.127	0.000	-0.004
65.200	13.600	-0.127	0.000	-0.004
65.300	13.000	-0.130	0.000	-0.004
65.400	13.000	-0.131	0.000	-0.004
65.500	13.600	-0.131	0.000	-0.004
65.600	14.200	-0.134	0.000	-0.004
65.700	13.800	-0.134	0.000	-0.004
65.800	14.400	-0.135	0.000	-0.004
65.900	13.800	-0.136	0.000	-0.004
66.000	14.600	-0.136	0.000	-0.004
66.100	12.800	-0.138	0.000	-0.004
66.200	12.600	-0.138	0.000	-0.004
66.300	14.400	-0.141	0.000	-0.004
66.400	13.600	-0.139	0.000	-0.004
66.500	14.600	-0.141	0.000	-0.004
66.600	14.400	-0.140	0.000	-0.004
66.700	15.600	-0.140	0.000	-0.004
66.800	14.600	-0.143	0.000	-0.004
66.900	15.000	-0.143	0.000	-0.004
67.000	14.800	-0.145	0.000	-0.003
67.100	14.200	-0.146	0.000	-0.003
67.200	14.600	-0.146	0.000	-0.003
67.300	14.800	-0.142	0.000	-0.003
67.400	15.000	-0.144	0.000	-0.003
67.500	14.800	-0.144	0.000	-0.003
67.600	14.600	-0.146	0.000	-0.003
67.700	14.600	-0.146	0.000	-0.003
67.800	15.600	-0.147	0.000	-0.003
67.900	15.000	-0.148	0.000	-0.003
68.000	15.400	-0.147	0.000	-0.003
68.100	15.200	-0.151	0.000	-0.003
68.200	15.200	-0.151	0.000	-0.003
68.300	15.600	-0.148	0.000	-0.003
68.400	15.800	-0.152	0.000	-0.003
68.500	14.400	-0.148	0.000	-0.003
68.600	15.200	-0.152	0.000	-0.003
68.700	16.000	-0.152	0.000	-0.003
68.800	14.400	-0.150	0.000	-0.003
68.900	15.800	-0.156	0.000	-0.003
69.000	15.200	-0.153	0.000	-0.003
69.100	15.800	-0.154	0.000	-0.003
69.200	15.600	-0.154	0.000	-0.003
69.300	15.800	-0.154	0.000	-0.003
69.400	15.800	-0.156	0.000	-0.003
69.500	16.000	-0.156	0.000	-0.003
69.600	15.200	-0.154	0.000	-0.003
69.700	14.800	-0.154	0.000	-0.003
69.800	16.400	-0.154	0.000	-0.003
69.900	16.400	-0.156	0.000	-0.003
70.000	16.400	-0.155	0.000	-0.003
70.100	15.400	-0.153	0.000	-0.003
70.200	16.000	-0.153	0.000	-0.003
70.300	15.800	-0.158	0.000	-0.003
70.400	15.600	-0.154	0.000	-0.003
70.500	15.800	-0.157	0.000	-0.003
70.600	15.400	-0.154	0.000	-0.003
70.700	16.400	-0.154	0.000	-0.003
70.800	15.400	-0.155	0.000	-0.003
70.900	15.200	-0.153	0.000	-0.003
71.000	16.200	-0.155	0.000	-0.002
71.100	16.400	-0.152	0.000	-0.002
71.200	16.200	-0.152	0.000	-0.002
71.300	15.200	-0.157	0.000	-0.002
71.400	16.000	-0.152	0.000	-0.002
71.500	15.400	-0.157	0.000	-0.002
71.600	15.400	-0.153	0.000	-0.002
71.700	15.600	-0.153	0.000	-0.002
71.800	16.400	-0.152	0.000	-0.002
71.900	15.600	-0.152	0.000	-0.002
72.000	15.200	-0.154	0.000	-0.002
72.100	16.000	-0.150	0.000	-0.002
72.200	15.600	-0.150	0.000	-0.002
72.300	15.800	-0.152	0.000	-0.002
72.400	15.200	-0.149	0.000	-0.002
72.500	15.400	-0.151	0.000	-0.002
72.600	15.400	-0.151	0.000	-0.002
72.700	14.000	-0.151	0.000	-0.002
72.800	15.000	-0.149	0.000	-0.002
72.900	14.800	-0.147	0.000	-0.002
73.000	14.800	-0.146	0.000	-0.002
73.100	13.600	-0.147	0.000	-0.002
73.200	15.200	-0.147	0.000	-0.002
73.300	15.400	-0.144	0.000	-0.002
73.400	14.200	-0.145	0.000	-0.002
73.500	14.800	-0.145	0.000	-0.002
73.600	14.800	-0.148	0.000	-0.002
73.700	15.200	-0.148	0.000	-0.002
73.800	15.200	-0.146	0.000	-0.002
73.900	14.600	-0.146	0.000	-0.002
74.000	15.800	-0.147	0.000	-0.002
74.100	15.200	-0.149	0.000	-0.002
74.200	14.800	-0.149	0.000	-0.002
74.300	15.000	-0.147	0.000	-0.002
74.400	16.000	-0.149	0.000	-0.002
74.500	15.200	-0.145	0.000	-0.002
74.600	15.200	-0.150	0.000	-0.002
74.700	14.600	-0.150	0.000	-0.002
74.800	15.200	-0.148	0.000	-0.002
74.900	15.200	-0.148	0.000	-0.002
75.000	15.200	-0.150	0.000	-0.001
75.100	16.400	-0.151	0.000	-0.001
75.200	16.200	-0.151	0.000	-0.001
75.300	15.000	-0.153	0.000	-0.001
75.400	15.200	-0.155	0.000	-0.001
75.500	15.600	-0.153	0.000	-0.001
75.600	16.600	-0.152	0.000	-0.001
75.700	16.800	-0.152	0.000	-0.001
75.800	15.400	-0.155	0.000	-0.001
75.900	16.200	-0.155	0.000	-0.001
76.000	15.000	-0.157	0.000	-0.001
76.100	16.600	-0.155	0.000	-0.001
76.200	15.600	-0.155	0.000	-0.001
76.300	15.400	-0.156	0.000	-0.001
76.400	16.200	-0.157	0.000	-0.001
76.500	16.800	-0.160	0.000	-0.001
76.600	16.000	-0.159	0.000	-0.001
76.700	16.600	-0.159	0.000	-0.001
76.800	16.800	-0.160	0.000	-0.001
76.900	15.000	-0.159	0.000	-0.001
77.000	16.600	-0.160	0.000	-0.001
77.100	16.400	-0.162	0.000	-0.001
77.200	15.800	-0.162	0.000	-0.001
77.300	16.000	-0.164	0.000	-0.001
77.400	16.400	-0.163	0.000	-0.001
77.500	16.400	-0.163	0.000	-0.001
77.600	15.600	-0.161	0.000	-0.001
77.700	16.400	-0.161	0.000	-0.001
77.800	17.000	-0.162	0.000	-0.001
77.900	17.200	-0.161	0.000	-0.001
78.000	17.400	-0.161	0.000	-0.001
78.100	16.400	-0.161	0.000	-0.001
78.200	16.800	-0.161	0.000	-0.001
78.300	16.400	-0.162	0.000	-0.001
78.400	16.600	-0.161	0.000	-0.001
78.500	16.800	-0.164	0.000	-0.000
78.600	16.800	-0.163	0.000	-0.000
78.700	16.200	-0.163	0.000	-0.000
78.800	17.000	-0.160	0.000	-0.000
78.900	16.200	-0.160	0.000	-0.000
79.000	15.400	-0.159	0.000	-0.000
79.100	16.400	-0.160	0.000	-0.000
79.200	16.200	-0.160	0.000	-0.000
79.300	15.000	-0.158	0.000	-0.000
79.400	16.000	-0.157	0.000	-0.000
79.500	15.400	-0.157	0.000	-0.000
79.600	15.800	-0.157	0.000	-0.000
79.700	15.200	-0.157	0.000	-0.000
79.800	16.200	-0.156	0.000	-0.000
79.900	16.400	-0.157	0.000	-0.000
80.000	15.000	-0.153	0.000	-0.000
80.100	15.000	-0.155	0.000	-0.000
80.200	15.400	-0.155	0.000	-0.000
80.300	15.400	-0.152	0.000	-0.000
80.400	15.400	-0.152	0.000	-0.000
80.500	15.000	-0.151	0.000	0.000
80.600	15.000	-0.149	0.000	0.000
80.700	14.800	-0.149	0.000	0.000
80.800	15.000	-0.149	0.000	0.000
80.900	15.600	-0.149	0.000	0.000
81.000	14.000	-0.148	0.000	0.000
81.100	16.200	-0.148	0.000	0.000
81.200	15.000	-0.148	0.000	0.000
81.300	14.400	-0.145	0.000	0.000
81.400	14.200	-0.146	0.000	0.000
81.500	14.600	-0.144	0.000	0.000
81.600	14.000	-0.145	0.000	0.000
81.700	14.600	-0.145	0.000	0.000
81.800	14.200	-0.143	0.000	0.000
81.900	13.800	-0.142	0.000	0.000
82.000	14.800	-0.143	0.000	0.001
82.100	14.200	-0.141	0.000	0.001
82.200	14.400	-0.141	0.000	0.001
82.300	14.800	-0.142	0.000	0.001
82.400	14.000	-0.141	0.000	0.001
82.500	14.600	-0.140	0.000	0.001
82.600	14.200	-0.143	0.000	0.001
82.700	14.200	-0.143	0.000	0.001
82.800	14.400	-0.143	0.000	0.001
82.900	14.200	-0.143	0.000	0.001
83.000	14.400	-0.141	0.000	0.001
83.100	14.400	-0.143	0.000	0.001
83.200	13.800	-0.143	0.000	0.001
83.300	15.200	-0.141	0.000	0.001
83.400	14.200	-0.140	0.000	0.001
83.500	14.600	-0.141	0.000	0.001
83.600	13.200	-0.141	0.000	0.001
83.700	13.800	-0.141	0.000	0.001
83.800	15.600	-0.139	0.000	0.001
83.900	13.800	-0.144	0.000	0.001
84.000	14.800	-0.143	0.000	0.001
84.100	14.400	-0.141	0.000	0.001
84.200	14.800	-0.141	0.000	0.001
84.300	14.600	-0.144	0.000	0.001
84.400	15.600	-0.141	0.000	0.001
84.500	15.000	-0.146	0.000	0.001
84.600	14.600	-0.150	0.000	0.001
84.700	15.000	-0.150	0.000	0.001
84.800	16.000	-0.148	0.000	0.001
84.900	15.600	-0.150	0.000	0.001
85.000	14.600	-0.151	0.000	0.001
85.100	15.400	-0.151	0.000	0.001
85.200	15.400	-0.151	0.000	0.001
85.300	16.400	-0.149	0.000	0.001
85.400	14.600	-0.151	0.000	0.001
85.500	15.200	-0.153	0.000	0.001
85.600	15.600	-0.156	0.000	0.001
85.700	15.200	-0.156	0.000	0.001
85.800	14.400	-0.156	0.000	0.001
85.900	16.600	-0.154	0.000	0.001
86.000	15.200	-0.155	0.000	0.002
86.100	15.600	-0.156	0.000	0.002
86.200	16.600	-0.156	0.000	0.002
86.300	15.200	-0.157	0.000	0.002
86.400	16.600	-0.158	0.000	0.002
86.500	16.200	-0.156	0.000	0.002
86.600	16.400	-0.154	0.000	0.002
86.700	15.200	-0.154	0.000	0.002
86.800	16.000	-0.156	0.000	0.002
86.900	15.600	-0.154	0.000	0.002
87.000	15.600	-0.154	0.000	0.002
87.100	15.800	-0.155	0.000	0.002
87.200	15.000	-0.155	0.000	0.002
87.300	16.200	-0.155	0.000	0.002
87.400	16.000	-0.156	0.000	0.002
87.500	17.200	-0.155	0.000	0.002
87.600	15.800	-0.156	0.000	0.002
87.700	16.000	-0.156	0.000	0.002
87.800	16.000	-0.157	0.000	0.002
87.900	16.200	-0.156	0.000	0.002
88.000	15.600	-0.156	0.000	0.002
88.100	15.400	-0.156	0.000	0.002
88.200	16.000	-0.156	0.000	0.002
88.300	16.600	-0.157	0.000	0.002
88.400	17.000	-0.154	0.000	0.002
88.500	15.400	-0.156	0.000	0.002
88.600	15.800	-0.156	0.000	0.002
88.700	14.800	-0.156	0.000	0.002
88.800	15.800	-0.157	0.000	0.002
88.900	15.400	-0.154	0.000	0.002
89.000	15.000	-0.152	0.000	0.002
89.100	15.400	-0.150	0.000	0.002
89.200	15.000	-0.150	0.000	0.002
89.300	15.200	-0.152	0.000	0.002
89.400	15.800	-0.150	0.000	0.002
89.500	14.600	-0.151	0.000	0.002
89.600	16.000	-0.150	0.000	0.002
89.700	14.800	-0.150	0.000	0.002
89.800	14.400	-0.150	0.000	0.002
89.900	15.400	-0.149	0.000	0.002
90.000	14.400	-0.148	0.000	0.003
90.100	14.000	-0.147	0.000	0.003
90.200	14.400	-0.147	0.000	0.003
90.300	13.800	-0.146	0.000	0.003
90.400	14.600	-0.147	0.000	0.003
90.500	14.200	-0.144	0.000	0.003
90.600	14.800	-0.143	0.000	0.003
90.700	13.600	-0.143	0.000	0.003
90.800	14.200	-0.143	0.000	0.003
90.900	14.600	-0.143	0.000	0.003
91.000	14.400	-0.144	0.000	0.003
91.100	14.400	-0.143	0.000	0.003
91.200	15.600	-0.143	0.000	0.003
91.300	14.000	-0.141	0.000	0.003
91.400	13.800	-0.141	0.000	0.003
91.500	14.600	-0.140	0.000	0.003
91.600	13.800	-0.140	0.000	0.003
91.700	14.200	-0.140	0.000	0.003
91.800	13.400	-0.139	0.000	0.003
91.900	14.200	-0.139	0.000	0.003
92.000	13.800	-0.138	0.000	0.003
92.100	14.200	-0.138	0.000	0.003
92.200	13.800	-0.138	0.000	0.003
92.300	14.400	-0.134	0.000	0.003
92.400	15.000	-0.137	0.000	0.003
92.500	13.600	-0.135	0.000	0.003
92.600	13.600	-0.136	0.000	0.003
92.700	12.600	-0.136	0.000	0.003
92.800	13.400	-0.133	0.000	0.003
92.900	13.200	-0.133	0.000	0.003
93.000	12.800	-0.134	0.000	0.003
93.100	12.600	-0.132	0.000	0.003
93.200	12.600	-0.132	0.000	0.003
93.300	12.400	-0.129	0.000	0.003
93.400	12.000	-0.129	0.000	0.003
93.500	12.600	-0.128	0.000	0.003
93.600	12.600	-0.128	0.000	0.003
93.700	12.000	-0.128	0.000	0.003
93.800	13.600	-0.126	0.000	0.003
93.900	11.600	-0.129	0.000	0.003
94.000	13.600	-0.124	0.000	0.003
94.100	12.200	-0.123	0.000	0.003
94.200	11.800	-0.123	0.000	0.003
94.300	12.800	-0.125	0.000	0.003
94.400	12.200	-0.125	0.000	0.003
94.500	12.600	-0.124	0.000	0.004
94.600	12.200	-0.126	0.000	0.004
94.700	12.800	-0.126	0.000	0.004
94.800	12.400	-0.127	0.000	0.004
94.900	13.600	-0.126	0.000	0.004
95.000	12.000	-0.126	0.000	0.004
95.100	12.400	-0.128	0.000	0.004
95.200	12.200	-0.128	0.000	0.004
95.300	12.400	-0.127	0.000	0.004
95.400	14.000	-0.128	0.000	0.004
95.500	13.800	-0.126	0.000	0.004
95.600	13.000	-0.128	0.000	0.004
95.700	13.200	-0.128	0.000	0.004
95.800	13.000	-0.129	0.000	0.004
95.900	12.400	-0.129	0.000	0.004
96.000	14.000	-0.130	0.000	0.004
96.100	12.800	-0.131	0.000	0.004
96.200	13.600	-0.131	0.000	0.004
96.300	12.800	-0.127	0.000	0.004
96.400	12.800	-0.129	0.000	0.004
96.500	13.400	-0.128	0.000	0.004
96.600	12.800	-0.127	0.000	0.004
96.700	13.800	-0.127	0.000	0.004
96.800	13.200	-0.129	0.000	0.004
96.900	12.600	-0.124	0.000	0.004
97.000	12.400	-0.130	0.000	0.004
97.100	12.400	-0.129	0.000	0.004
97.200	13.400	-0.129	0.000	0.004
97.300	13.000	-0.127	0.000	0.004
97.400	12.600	-0.127	0.000	0.004
97.500	13.200	-0.128	0.000	0.004
97.600	13.000	-0.130	0.000	0.004
97.700	12.400	-0.130	0.000	0.004
97.800	12.000	-0.127	0.000	0.004
97.900	13.200	-0.129	0.000	0.004
98.000	13.400	-0.129	0.000	0.004
98.100	12.400	-0.129	0.000	0.004
98.200	13.600	-0.129	0.000	0.004
98.300	13.800	-0.124	0.000	0.004
98.400	13.600	-0.127	0.000	0.004
98.500	12.800	-0.127	0.000	0.004
98.600	12.800	-0.126	0.000	0.004
98.700	12.800	-0.126	0.000	0.004
98.800	12.600	-0.126	0.000	0.004
98.900	12.800	-0.128	0.000	0.004
99.000	12.400	-0.124	0.000	0.004
99.100	13.000	-0.125	0.000	0.004
99.200	12.400	-0.125	0.000	0.004
99.300	12.800	-0.123	0.000	0.004
99.400	13.000	-0.127	0.000	0.004
99.500	12.000	-0.124	0.000	0.005
99.600	12.800	-0.123	0.000	0.005
99.700	12.800	-0.123	0.000	0.005
99.800	12.800	-0.123	0.000	0.005
99.900	12.000	-0.123	0.000	0.005
100.000	12.400	-0.122	0.000	0.005
100.100	12.600	-0.124	0.000	0.005
100.200	13.200	-0.124	0.000	0.005
100.300	12.400	-0.120	0.000	0.005
100.400	11.600	-0.119	0.000	0.005
100.500	12.600	-0.119	0.000	0.005
100.600	12.000	-0.120	0.000	0.005
100.700	10.800	-0.120	0.000	0.005
100.800	11.800	-0.118	0.000	0.005
100.900	11.400	-0.117	0.000	0.005
101.000	11.200	-0.118	0.000	0.005
101.100	11.600	-0.115	0.000	0.005
101.200	11.400	-0.115	0.000	0.005
101.300	11.800	-0.117	0.000	0.005
101.400	11.800	-0.114	0.000	0.005
101.500	12.000	-0.115	0.000	0.005
101.600	11.600	-0.113	0.000	0.005
101.700	11.200	-0.113	0.000	0.005
101.800	11.600	-0.115	0.000	0.005
101.900	10.600	-0.113	0.000	0.005
102.000	11.600	-0.112	0.000	0.005
102.100	11.000	-0.111	0.000	0.005
102.200	10.800	-0.111	0.000	0.005
102.300	11.400	-0.114	0.000	0.005
102.400	11.200	-0.113	0.000	0.005
102.500	12.600	-0.111	0.000	0.005
102.600	12.400	-0.110	0.000	0.005
102.700	11.200	-0.110	0.000	0.005
102.800	10.800	-0.112	0.000	0.005
102.900	10.600	-0.111	0.000	0.005
103.000	11.200	-0.110	0.000	0.005
103.100	11.200	-0.111	0.000	0.005
103.200	11.800	-0.111	0.000	0.005
103.300	12.200	-0.113	0.000	0.005
103.400	10.800	-0.110	0.000	0.005
103.500	10.200	-0.112	0.000	0.005
103.600	11.200	-0.114	0.000	0.005
103.700	11.600	-0.114	0.000	0.005
103.800	10.800	-0.110	0.000	0.005
103.900	11.400	-0.110	0.000	0.005
104.000	11.600	-0.110	0.000	0.005
104.100	11.400	-0.112	0.000	0.005
104.200	11.000	-0.112	0.000	0.005
104.300	11.600	-0.114	0.000	0.005
104.400	11.000	-0.112	0.000	0.005
104.500	11.400	-0.116	0.000	0.005
104.600	12.800	-0.115	0.000	0.005
104.700	12.000	-0.115	0.000	0.005
104.800	11.200	-0.112	0.000	0.005
104.900	12.000	-0.112	0.000	0.005
105.000	11.800	-0.117	0.000	0.006
105.100	12.200	-0.117	0.000	0.006
105.200	11.400	-0.117	0.000	0.006
105.300	11.800	-0.115	0.000	0.006
105.400	12.400	-0.116	0.000	0.006
105.500	12.000	-0.116	0.000	0.006
105.600	11.200	-0.118	0.000	0.006
105.700	11.600	-0.118	0.000	0.006
105.800	11.800	-0.118	0.000	0.006
105.900	13.000	-0.120	0.000	0.006
106.000	11.800	-0.119	0.000	0.006
106.100	10.600	-0.119	0.000	0.006
106.200	11.000	-0.119	0.000	0.006
106.300	11.000	-0.118	0.000	0.006
106.400	11.400	-0.121	0.000	0.006
106.500	11.800	-0.117	0.000	0.006
106.600	11.400	-0.119	0.000	0.006
106.700	12.000	-0.119	0.000	0.006
106.800	12.400	-0.121	0.000	0.006
106.900	13.000	-0.122	0.000	0.006
107.000	12.000	-0.120	0.000	0.006
107.100	12.800	-0.123	0.000	0.006
107.200	12.000	-0.123	0.000	0.006
107.300	12.800	-0.124	0.000	0.006
107.400	12.600	-0.124	0.000	0.006
107.500	12.800	-0.123	0.000	0.006
107.600	13.000	-0.123	0.000	0.006
107.700	12.600	-0.123	0.000	0.006
107.800	13.000	-0.123	0.000	0.006
107.900	13.000	-0.126	0.000	0.006
108.000	13.400	-0.125	0.000	0.006
108.100	11.400	-0.125	0.000	0.006
108.200	13.400	-0.125	0.000	0.006
108.300	12.400	-0.125	0.000	0.006
108.400	13.200	-0.128	0.000	0.006
108.500	12.800	-0.128	0.000	0.006
108.600	14.000	-0.130	0.000	0.006
108.700	12.800	-0.130	0.000	0.006
108.800	13.400	-0.132	0.000	0.006
108.900	13.200	-0.132	0.000	0.006
109.000	14.200	-0.131	0.000	0.006
109.100	12.800	-0.135	0.000	0.006
109.200	12.200	-0.135	0.000	0.006
109.300	13.400	-0.132	0.000	0.006
109.400	13.400	-0.130	0.000	0.006
109.500	12.600	-0.133	0.000	0.007
109.600	12.400	-0.129	0.000	0.007
109.700	14.200	-0.129	0.000	0.007
109.800	13.600	-0.130	0.000	0.007
109.900	12.600	-0.131	0.000	0.007
110.000	14.200	-0.131	0.000	0.007
110.100	14.400	-0.133	0.000	0.007
110.200	13.600	-0.133	0.000	0.007
110.300	14.000	-0.135	0.000	0.007
110.400	13.200	-0.135	0.000	0.007
110.500	12.800	-0.131	0.000	0.007
110.600	14.000	-0.134	0.000	0.007
110.700	14.200	-0.134	0.000	0.007
110.800	14.400	-0.136	0.000	0.007
110.900	14.000	-0.139	0.000	0.007
111.000	14.400	-0.137	0.000	0.007
111.100	14.400	-0.139	0.000	0.007
111.200	14.200	-0.139	0.000	0.007
111.300	13.800	-0.139	0.000	0.007
111.400	15.000	-0.143	0.000	0.007
111.500	13.600	-0.140	0.000	0.007
111.600	14.800	-0.143	0.000	0.007
111.700	14.200	-0.143	0.000	0.007
111.800	15.000	-0.144	0.000	0.007
111.900	14.000	-0.142	0.000	0.007
112.000	15.800	-0.146	0.000	0.007
112.100	14.800	-0.148	0.000	0.007
112.200	14.600	-0.148	0.000	0.007
112.300	14.800	-0.148	0.000	0.007
112.400	14.600	-0.149	0.000	0.007
112.500	15.600	-0.147	0.000	0.007
112.600	14.800	-0.152	0.000	0.007
112.700	14.800	-0.152	0.000	0.007
112.800	15.800	-0.151	0.000	0.007
112.900	15.000	-0.152	0.000	0.007
113.000	15.400	-0.152	0.000	0.007
113.100	15.400	-0.152	0.000	0.007
113.200	16.200	-0.152	0.000	0.007
113.300	15.400	-0.154	0.000	0.007
113.400	15.600	-0.155	0.000	0.007
113.500	15.600	-0.156	0.000	0.008
113.600	16.000	-0.155	0.000	0.008
113.700	16.000	-0.155	0.000	0.008
113.800	16.200	-0.156	0.000	0.008
113.900	15.600	-0.155	0.000	0.008
114.000	16.200	-0.158	0.000	0.008
114.100	16.400	-0.161	0.000	0.008
114.200	15.400	-0.161	0.000	0.008
114.300	16.800	-0.158	0.000	0.008
114.400	15.600	-0.158	0.000	0.008
114.500	15.000	-0.157	0.000	0.008
114.600	16.400	-0.160	0.000	0.008
114.700	15.800	-0.160	0.000	0.008
114.800	16.000	-0.158	0.000	0.008
114.900	16.200	-0.160	0.000	0.008
115.000	16.000	-0.158	0.000	0.008
115.100	16.400	-0.158	0.000	0.008
115.200	15.800	-0.158	0.000	0.008
115.300	15.400	-0.154	0.000	0.008
115.400	16.600	-0.156	0.000	0.008
115.500	15.600	-0.157	0.000	0.008
115.600	15.400	-0.158	0.000	0.008
115.700	14.600	-0.158	0.000	0.008
115.800	15.200	-0.159	0.000	0.008
115.900	16.200	-0.159	0.000	0.008
116.000	16.600	-0.157	0.000	0.008
116.100	15.800	-0.159	0.000	0.008
116.200	16.600	-0.159	0.000	0.008
116.300	15.800	-0.159	0.000	0.008
116.400	16.000	-0.161	0.000	0.008
116.500	16.400	-0.159	0.000	0.008
116.600	15.200	-0.159	0.000	0.008
116.700	16.400	-0.159	0.000	0.008
116.800	16.000	-0.160	0.000	0.008
116.900	16.200	-0.159	0.000	0.008
117.000	16.200	-0.160	0.000	0.009
117.100	16.000	-0.163	0.000	0.009
117.200	16.800	-0.163	0.000	0.009
117.300	16.400	-0.162	0.000	0.009
117.400	15.400	-0.162	0.000	0.009
117.500	15.600	-0.161	0.000	0.009
117.600	16.000	-0.159	0.000	0.009
117.700	16.000	-0.159	0.000	0.009
117.800	16.600	-0.163	0.000	0.009
117.900	16.400	-0.162	0.000	0.009
118.000	15.800	-0.163	0.000	0.009
118.100	16.200	-0.162	0.000	0.009
118.200	16.800	-0.162	0.000	0.009
118.300	15.800	-0.160	0.000	0.009
118.400	16.200	-0.161	0.000	0.009
118.500	15.800	-0.160	0.000	0.009
118.600	15.600	-0.159	0.000	0.009
118.700	15.000	-0.159	0.000	0.009
118.800	15.800	-0.159	0.000	0.009
118.900	15.200	-0.158	0.000	0.009
119.000	15.200	-0.157	0.000	0.009
119.100	15.400	-0.157	0.000	0.009
119.200	15.600	-0.157	0.000	0.009
119.300	16.600	-0.154	0.000	0.009
119.400	15.800	-0.159	0.000	0.009
119.500	17.200	-0.152	0.000	0.009
119.600	16.000	-0.153	0.000	0.009
119.700	15.600	-0.153	0.000	0.009
119.800	15.800	-0.153	0.000	0.009
119.900	15.200	-0.152	0.000	0.009
120.000	15.600	-0.150	0.000	0.009
120.100	14.200	-0.148	0.000	0.009
120.200	15.400	-0.148	0.000	0.009
120.300	14.600	-0.151	0.000	0.009
120.400	15.400	-0.147	0.000	0.009
120.500	14.400	-0.149	0.000	0.009
120.600	14.400	-0.148	0.000	0.009
120.700	15.200	-0.148	0.000	0.009
120.800	15.400	-0.149	0.000	0.009
120.900	14.400	-0.146	0.000	0.009
121.000	14.600	-0.148	0.000	0.009
121.100	15.200	-0.144	0.000	0.009
121.200	14.200	-0.144	0.000	0.009
121.300	15.400	-0.147	0.000	0.009
121.400	14.600	-0.146	0.000	0.010
121.500	14.800	-0.145	0.000	0.010
121.600	14.200	-0.146	0.000	0.010
121.700	15.600	-0.146	0.000	0.010
121.800	14.400	-0.147	0.000	0.010
121.900	15.600	-0.144	0.000	0.010
122.000	14.000	-0.144	0.000	0.010
122.100	14.800	-0.144	0.000	0.010
122.200	14.600	-0.144	0.000	0.010
122.300	13.800	-0.145	0.000	0.010
122.400	15.200	-0.148	0.000	0.010
122.500	15.600	-0.143	0.000	0.010
122.600	14.400	-0.146	0.000	0.010
122.700	14.600	-0.146	0.000	0.010
122.800	14.000	-0.145	0.000	0.010
122.900	15.000	-0.147	0.000	0.010
123.000	14.600	-0.146	0.000	0.010
123.100	15.000	-0.147	0.000	0.010
123.200	14.600	-0.147	0.000	0.010
123.300	14.800	-0.145	0.000	0.010
123.400	14.600	-0.146	0.000	0.010
123.500	14.000	-0.146	0.000	0.010
123.600	14.000	-0.146	0.000	0.010
123.700	16.200	-0.146	0.000	0.010
123.800	14.800	-0.144	0.000	0.010
123.900	13.600	-0.144	0.000	0.010
124.000	15.000	-0.147	0.000	0.010
124.100	14.800	-0.144	0.000	0.010
124.200	14.600	-0.144	0.000	0.010
124.300	15.000	-0.146	0.000	0.010
124.400	15.000	-0.146	0.000	0.010
124.500	15.400	-0.147	0.000	0.010
124.600	15.200	-0.147	0.000	0.010
124.700	15.800	-0.147	0.000	0.010
124.800	14.400	-0.146	0.000	0.010
124.900	14.800	-0.146	0.000	0.011
125.000	15.400	-0.146	0.000	0.011
125.100	15.600	-0.149	0.000	0.011
125.200	15.000	-0.149	0.000	0.011
125.300	15.800	-0.149	0.000	0.011
125.400	15.200	-0.152	0.000	0.011
125.500	16.000	-0.154	0.000	0.011
125.600	16.000	-0.153	0.000	0.011
125.700	15.200	-0.153	0.000	0.011
125.800	15.600	-0.156	0.000	0.011
125.900	15.400	-0.155	0.000	0.011
126.000	16.200	-0.154	0.000	0.011
126.100	16.000	-0.156	0.000	0.011
126.200	15.600	-0.156	0.000	0.011
126.300	16.200	-0.155	0.000	0.011
126.400	16.200	-0.158	0.000	0.011
126.500	15.800	-0.155	0.000	0.011
126.600	15.800	-0.160	0.000	0.011
126.700	16.000	-0.160	0.000	0.011
126.800	16.400	-0.158	0.000	0.011
126.900	15.800	-0.162	0.000	0.011
127.000	15.200	-0.160	0.000	0.011
127.100	16.800	-0.159	0.000	0.011
127.200	16.400	-0.159	0.000	0.011
127.300	15.000	-0.159	0.000	0.011
127.400	16.400	-0.160	0.000	0.011
127.500	16.200	-0.158	0.000	0.011
127.600	15.400	-0.157	0.000	0.011
127.700	16.800	-0.157	0.000	0.011
127.800	16.600	-0.161	0.000	0.011
127.900	16.000	-0.159	0.000	0.011
128.000	16.400	-0.156	0.000	0.011
128.100	15.400	-0.154	0.000	0.011
128.200	16.200	-0.154	0.000	0.011
128.300	15.600	-0.155	0.000	0.011
128.400	15.800	-0.153	0.000	0.011
128.500	16.000	-0.157	0.000	0.011
128.600	15.400	-0.153	0.000	0.011
128.700	15.000	-0.153	0.000	0.011
128.800	14.600	-0.152	0.000	0.011
128.900	14.600	-0.148	0.000	0.012
129.000	14.800	-0.150	0.000	0.012
129.100	16.000	-0.150	0.000	0.012
129.200	14.800	-0.150	0.000	0.012
129.300	14.600	-0.150	0.000	0.012
129.400	14.600	-0.148	0.000	0.012
129.500	15.200	-0.148	0.000	0.012
129.600	14.400	-0.146	0.000	0.012
129.700	14.400	-0.146	0.000	0.012
129.800	15.600	-0.145	0.000	0.012
129.900	15.400	-0.146	0.000	0.012
130.000	14.200	-0.147	0.000	0.012
130.100	14.400	-0.144	0.000	0.012
130.200	14.400	-0.144	0.000	0.012
130.300	14.200	-0.145	0.000	0.012
130.400	14.400	-0.143	0.000	0.012
130.500	14.000	-0.143	0.000	0.012
130.600	14.000	-0.142	0.000	0.012
130.700	13.200	-0.142	0.000	0.012
130.800	13.600	-0.144	0.000	0.012
130.900	13.400	-0.139	0.000	0.012
131.000	13.200	-0.141	0.000	0.012
131.100	13.200	-0.140	0.000	0.012
131.200	14.400	-0.140	0.000	0.012
131.300	13.800	-0.138	0.000	0.012
131.400	14.000	-0.137	0.000	0.012
131.500	13.400	-0.138	0.000	0.012
131.600	14.000	-0.136	0.000	0.012
131.700	13.200	-0.136	0.000	0.012
131.800	13.600	-0.137	0.000	0.012
131.900	13.200	-0.134	0.000	0.012
132.000	13.400	-0.136	0.000	0.012
132.100	13.000	-0.132	0.000	0.012
132.200	13.000	-0.132	0.000	0.012
132.300	13.000	-0.130	0.000	0.012
132.400	12.800	-0.130	0.000	0.012
132.500	12.400	-0.129	0.000	0.012
132.600	12.400	-0.128	0.000	0.012
132.700	12.000	-0.128	0.000	0.012
132.800	12.600	-0.128	0.000	0.012
132.900	12.000	-0.127	0.000	0.013
133.000	12.800	-0.129	0.000	0.013
133.100	12.200	-0.122	0.000	0.013
133.200	12.400	-0.122	0.000	0.013
133.300	12.800	-0.127	0.000	0.013
133.400	13.000	-0.124	0.000	0.013
133.500	12.000	-0.125	0.000	0.013
133.600	11.600	-0.125	0.000	0.013
133.700	12.200	-0.125	0.000	0.013
133.800	12.800	-0.123	0.000	0.013
133.900	12.600	-0.122	0.000	0.013
134.000	12.000	-0.122	0.000	0.013
134.100	12.200	-0.122	0.000	0.013
134.200	10.800	-0.122	0.000	0.013
134.300	11.800	-0.119	0.000	0.013
134.400	10.600	-0.118	0.000	0.013
134.500	11.600	-0.116	0.000	0.013
134.600	12.000	-0.114	0.000	0.013
134.700	10.600	-0.114	0.000	0.013
134.800	10.600	-0.113	0.000	0.013
134.900	11.400	-0.109	0.000	0.013
135.000	10.600	-0.110	0.000	0.013
135.100	10.400	-0.106	0.000	0.013
135.200	10.600	-0.106	0.000	0.013
135.300	9.800	-0.105	0.000	0.013
135.400	10.600	-0.103	0.000	0.013
135.500	9.600	-0.104	0.000	0.013
135.600	10.600	-0.103	0.000	0.013
135.700	9.800	-0.103	0.000	0.013
135.800	9.800	-0.099	0.000	0.013
135.900	10.800	-0.100	0.000	0.013
136.000	8.600	-0.099	0.000	0.013
136.100	9.400	-0.099	0.000	0.013
136.200	9.800	-0.099	0.000	0.013
136.300	9.400	-0.091	0.000	0.013
136.400	9.400	-0.093	0.000	0.013
136.500	8.200	-0.092	0.000	0.013
136.600	9.600	-0.095	0.000	0.013
136.700	9.200	-0.095	0.000	0.013
136.800	8.400	-0.090	0.000	0.013
136.900	8.200	-0.090	0.000	0.013
137.000	8.600	-0.089	0.000	0.013
137.100	8.600	-0.089	0.000	0.013
137.200	9.200	-0.089	0.000	0.013
137.300	8.400	-0.087	0.000	0.013
137.400	9.600	-0.088	0.000	0.013
137.500	9.200	-0.086	0.000	0.013
137.600	8.800	-0.087	0.000	0.013
137.700	8.400	-0.087	0.000	0.013
137.800	8.200	-0.090	0.000	0.013
137.900	9.000	-0.090	0.000	0.013
138.000	9.600	-0.088	0.000	0.013
138.100	9.200	-0.085	0.000	0.013
138.200	8.800	-0.085	0.000	0.013
138.300	9.800	-0.089	0.000	0.013
138.400	9.200	-0.087	0.000	0.013
138.500	8.000	-0.087	0.000	0.013
138.600	15.800	-0.086	0.000	0.013
138.700	18.200	-0.086	0.000	0.013
138.800	12.600	-0.089	0.000	0.013
138.900	34.600	-0.087	0.000	0.014
139.000	26.800	-0.086	0.000	0.014
139.100	52.200	-0.081	0.000	0.014
139.200	43.600	-0.081	0.000	0.014
139.300	61.000	-0.085	0.000	0.014
139.400	55.800	-0.072	0.000	0.015
139.500	72.200	-0.076	0.000	0.015
139.600	72.000	-0.066	0.000	0.015
139.700	89.600	-0.066	0.000	0.015
139.800	86.400	-0.055	0.000	0.015
139.900	101.800	-0.048	0.000	0.015
140.000	99.600	-0.039	0.000	0.015
140.100	120.200	-0.024	0.000	0.015
140.200	108.400	-0.024	0.000	0.015
140.300	126.800	-0.020	0.000	0.015
140.400	122.000	0.001	0.000	0.017
140.500	144.200	0.011	0.000	0.017
140.600	137.200	0.031	0.000	0.017
140.700	161.800	0.031	0.000	0.017
140.800	150.000	0.053	0.000	0.017
140.900	170.400	0.066	0.000	0.018
141.000	156.600	0.081	0.000	0.018
141.100	186.400	0.113	0.000	0.018
141.200	162.800	0.113	0.000	0.018
141.300	183.600	0.123	0.000	0.018
141.400	174.000	0.145	0.000	0.020
141.500	186.800	0.160	0.000	0.020
141.600	198.400	0.189	0.000	0.020
141.700	207.400	0.189	0.000	0.020
141.800	207.200	0.220	0.000	0.020
141.900	221.600	0.239	0.000	0.022
142.000	163.600	0.260	0.000	0.022
142.100	284.000	0.303	0.000	0.022
142.200	212.800	0.303	0.000	0.022
142.300	234.800	0.319	0.000	0.022
142.400	227.200	0.349	0.000	0.024
142.500	236.200	0.368	0.000	0.024
142.600	247.600	0.410	0.000	0.024
142.700	259.800	0.410	0.000	0.024
142.800	238.400	0.440	0.000	0.024
142.900	284.400	0.471	0.000	0.026
143.000	266.400	0.493	0.000	0.026
143.100	285.000	0.548	0.000	0.026
143.200	273.200	0.548	0.000	0.026
143.300	281.600	0.566	0.000	0.026
143.400	262.200	0.601	0.000	0.029
143.500	285.800	0.624	0.000	0.029
143.600	294.400	0.679	0.000	0.029
143.700	307.800	0.679	0.000	0.029
143.800	306.200	0.709	0.000	0.029
143.900	309.200	0.738	0.000	0.031
144.000	317.000	0.775	0.000	0.031
144.100	314.400	0.831	0.000	0.031
144.200	281.600	0.831	0.000	0.031
144.300	349.600	0.864	0.000	0.031
144.400	308.800	0.892	0.000	0.034
144.500	306.200	0.922	0.000	0.034
144.600	301.000	0.986	0.000	0.034
144.700	300.200	0.986	0.000	0.034
144.800	296.200	1.012	0.000	0.034
144.900	293.000	1.042	0.000	0.036
145.000	291.200	1.070	0.000	0.036
145.100	285.600	1.128	0.000	0.036
145.200	285.000	1.128	0.000	0.036
145.300	282.800	1.150	0.000	0.036
145.400	278.400	1.179	0.000	0.038
145.500	278.000	1.205	0.000	0.038
145.600	274.200	1.256	0.000	0.038
145.700	270.800	1.256	0.000	0.038
145.800	271.200	1.278	0.000	0.038
145.900	266.200	1.304	0.000	0.041
146.000	264.400	1.327	0.000	0.041
146.100	262.800	1.374	0.000	0.041
146.200	259.400	1.374	0.000	0.041
146.300	257.800	1.398	0.000	0.041
146.400	255.200	1.422	0.000	0.043
146.500	252.400	1.444	0.000	0.043
146.600	252.200	1.486	0.000	0.043
146.700	248.600	1.486	0.000	0.043
146.800	246.400	1.508	0.000	0.043
146.900	246.000	1.531	0.000	0.044
147.000	241.800	1.547	0.000	0.044
147.100	241.000	1.587	0.000	0.044
147.200	238.600	1.587	0.000	0.044
147.300	236.000	1.610	0.000	0.044
147.400	235.800	1.626	0.000	0.046
147.500	231.800	1.648	0.000	0.046
147.600	230.600	1.687	0.000	0.046
147.700	229.200	1.687	0.000	0.046
147.800	227.400	1.706	0.000	0.046
147.900	225.000	1.725	0.000	0.048
148.000	224.400	1.740	0.000	0.048
148.100	221.400	1.776	0.000	0.048
148.200	220.400	1.776	0.000	0.048
148.300	218.400	1.795	0.000	0.048
148.400	216.600	1.811	0.000	0.050
148.500	215.800	1.829	0.000	0.050
148.600	213.800	1.864	0.000	0.050
148.700	211.800	1.864	0.000	0.050
148.800	211.400	1.878	0.000	0.050
148.900	208.600	1.892	0.000	0.052
149.000	207.200	1.911	0.000	0.052
149.100	206.000	1.941	0.000	0.052
149.200	202.800	1.941	0.000	0.052
149.300	202.600	1.957	0.000	0.052
149.400	201.600	1.972	0.000	0.053
149.500	199.000	1.988	0.000	0.053
149.600	199.400	2.014	0.000	0.053
149.700	197.200	2.014	0.000	0.053
149.800	195.600	2.031	0.000	0.053
149.900	194.400	2.041	0.000	0.055
150.000	192.200	2.056	0.000	0.055
150.100	192.400	2.081	0.000	0.055
150.200	190.800	2.081	0.000	0.055
150.300	188.800	2.093	0.000	0.055
150.400	189.000	2.108	0.000	0.056
150.500	185.800	2.117	0.000	0.056
150.600	184.800	2.146	0.000	0.056
150.700	185.000	2.146	0.000	0.056
150.800	183.000	2.156	0.000	0.056
150.900	182.800	2.167	0.000	0.058
151.000	181.600	2.177	0.000	0.058
151.100	179.200	2.198	0.000	0.058
151.200	179.400	2.198	0.000	0.058
151.300	177.800	2.211	0.000	0.058
151.400	176.600	2.221	0.000	0.059
151.500	176.800	2.230	0.000	0.059
151.600	175.200	2.249	0.000	0.059
151.700	174.200	2.249	0.000	0.059
151.800	172.600	2.259	0.000	0.059
151.900	172.200	2.267	0.000	0.061
152.000	171.200	2.280	0.000	0.061
152.100	170.600	2.298	0.000	0.061
152.200	169.200	2.298	0.000	0.061
152.300	169.600	2.305	0.000	0.061
152.400	167.800	2.315	0.000	0.062
152.500	167.000	2.326	0.000	0.062
152.600	166.200	2.343	0.000	0.062
152.700	165.400	2.343	0.000	0.062
152.800	165.400	2.348	0.000	0.062
152.900	164.600	2.359	0.000	0.064
153.000	161.600	2.364	0.000	0.064
153.100	162.200	2.381	0.000	0.064
153.200	161.800	2.381	0.000	0.064
153.300	160.200	2.385	0.000	0.064
153.400	159.800	2.396	0.000	0.065
153.500	158.200	2.402	0.000	0.065
153.600	158.200	2.418	0.000	0.065
153.700	157.200	2.418	0.000	0.065
153.800	156.400	2.426	0.000	0.065
153.900	157.000	2.435	0.000	0.066
154.000	157.000	2.437	0.000	0.066
154.100	155.000	2.451	0.000	0.066
154.200	154.600	2.451	0.000	0.066
154.300	154.600	2.461	0.000	0.066
154.400	153.600	2.469	0.000	0.067
154.500	152.600	2.473	0.000	0.067
154.600	151.200	2.485	0.000	0.067
154.700	151.600	2.485	0.000	0.067
154.800	151.000	2.491	0.000	0.067
154.900	150.200	2.500	0.000	0.069
155.000	149.800	2.504	0.000	0.069
155.100	149.400	2.513	0.000	0.069
155.200	148.600	2.513	0.000	0.069
155.300	147.600	2.526	0.000	0.069
155.400	147.000	2.525	0.000	0.070
155.500	147.000	2.534	0.000	0.070
155.600	147.200	2.544	0.000	0.070
155.700	145.600	2.544	0.000	0.070
155.800	145.800	2.550	0.000	0.070
155.900	144.800	2.552	0.000	0.071
156.000	143.600	2.559	0.000	0.071
156.100	143.800	2.571	0.000	0.071
156.200	142.400	2.571	0.000	0.071
156.300	142.800	2.576	0.000	0.071
156.400	142.600	2.579	0.000	0.072
156.500	142.200	2.586	0.000	0.072
156.600	140.800	2.595	0.000	0.072
156.700	140.800	2.595	0.000	0.072
156.800	141.000	2.600	0.000	0.072
156.900	138.800	2.605	0.000	0.073
157.000	138.800	2.608	0.000	0.073
157.100	139.000	2.615	0.000	0.073
157.200	138.000	2.615	0.000	0.073
157.300	138.400	2.618	0.000	0.073
157.400	137.800	2.625	0.000	0.074
157.500	138.400	2.630	0.000	0.074
157.600	136.800	2.635	0.000	0.074
157.700	137.600	2.635	0.000	0.074
157.800	136.400	2.641	0.000	0.074
157.900	136.600	2.645	0.000	0.076
158.000	136.000	2.651	0.000	0.076
158.100	135.400	2.658	0.000	0.076
158.200	135.200	2.658	0.000	0.076
158.300	134.400	2.656	0.000	0.076
158.400	135.000	2.665	0.000	0.077
158.500	134.400	2.666	0.000	0.077
158.600	133.600	2.672	0.000	0.077
158.700	134.200	2.672	0.000	0.077
158.800	133.800	2.674	0.000	0.077
158.900	133.000	2.679	0.000	0.078
159.000	132.800	2.680	0.000	0.078
159.100	133.200	2.685	0.000	0.078
159.200	132.200	2.685	0.000	0.078
159.300	132.400	2.686	0.000	0.078
159.400	131.800	2.692	0.000	0.079
159.500	132.000	2.693	0.000	0.079
159.600	131.000	2.699	0.000	0.079
159.700	132.200	2.699	0.000	0.079
159.800	130.600	2.703	0.000	0.079
159.900	130.600	2.703	0.000	0.080
160.000	129.800	2.705	0.000	0.080
160.100	129.800	2.711	0.000	0.080
160.200	130.400	2.711	0.000	0.080
160.300	129.800	2.712	0.000	0.080
160.400	129.800	2.715	0.000	0.081
160.500	129.000	2.717	0.000	0.081
160.600	129.000	2.723	0.000	0.081
160.700	128.800	2.723	0.000	0.081
160.800	129.000	2.723	0.000	0.081
160.900	128.200	2.726	0.000	0.082
161.000	128.000	2.726	0.000	0.082
161.100	128.000	2.730	0.000	0.082
161.200	127.600	2.730	0.000	0.082
161.300	128.000	2.730	0.000	0.082
161.400	127.800	2.734	0.000	0.083
161.500	128.000	2.734	0.000	0.083
161.600	127.000	2.740	0.000	0.083
161.700	127.200	2.740	0.000	0.083
161.800	126.000	2.741	0.000	0.083
161.900	126.600	2.746	0.000	0.084
162.000	125.400	2.744	0.000	0.084
162.100	126.400	2.751	0.000	0.084
162.200	125.400	2.751	0.000	0.084
162.300	125.600	2.752	0.000	0.084
162.400	124.000	2.758	0.000	0.085
162.500	124.800	2.759	0.000	0.085
162.600	124.200	2.764	0.000	0.085
162.700	124.400	2.764	0.000	0.085
162.800	125.600	2.765	0.000	0.085
162.900	125.000	2.769	0.000	0.086
163.000	124.600	2.767	0.000	0.086
163.100	124.200	2.771	0.000	0.086
163.200	123.600	2.771	0.000	0.086
163.300	123.600	2.776	0.000	0.086
163.400	123.200	2.777	0.000	0.087
163.500	123.200	2.778	0.000	0.087
163.600	123.400	2.782	0.000	0.087
163.700	122.400	2.782	0.000	0.087
163.800	122.400	2.787	0.000	0.087
163.900	122.400	2.789	0.000	0.088
164.000	122.400	2.792	0.000	0.088
164.100	121.800	2.791	0.000	0.088
164.200	121.000	2.791	0.000	0.088
164.300	122.400	2.799	0.000	0.088
164.400	120.800	2.795	0.000	0.089
164.500	120.400	2.800	0.000	0.089
164.600	121.400	2.801	0.000	0.089
164.700	121.200	2.801	0.000	0.089
164.800	120.000	2.804	0.000	0.089
164.900	120.800	2.801	0.000	0.090
165.000	119.400	2.807	0.000	0.090
165.100	120.200	2.811	0.000	0.090
165.200	120.000	2.811	0.000	0.090
165.300	120.200	2.814	0.000	0.090
165.400	119.200	2.814	0.000	0.091
165.500	120.000	2.818	0.000	0.091
165.600	119.600	2.819	0.000	0.091
165.700	118.600	2.819	0.000	0.091
165.800	118.600	2.821	0.000	0.091
165.900	117.800	2.821	0.000	0.092
166.000	118.400	2.826	0.000	0.092
166.100	118.400	2.830	0.000	0.092
166.200	117.600	2.830	0.000	0.092
166.300	117.400	2.832	0.000	0.092
166.400	117.200	2.833	0.000	0.093
166.500	117.400	2.836	0.000	0.093
166.600	117.800	2.838	0.000	0.093
166.700	117.200	2.838	0.000	0.093
166.800	116.600	2.840	0.000	0.093
166.900	116.600	2.844	0.000	0.094
167.000	116.600	2.844	0.000	0.094
167.100	117.000	2.847	0.000	0.094
167.200	116.000	2.847	0.000	0.094
167.300	115.400	2.850	0.000	0.094
167.400	116.000	2.854	0.000	0.095
167.500	115.600	2.855	0.000	0.095
167.600	115.000	2.860	0.000	0.095
167.700	115.600	2.860	0.000	0.095
167.800	115.200	2.859	0.000	0.095
167.900	114.600	2.861	0.000	0.096
168.000	115.600	2.866	0.000	0.096
168.100	114.400	2.867	0.000	0.096
168.200	114.600	2.867	0.000	0.096
168.300	113.400	2.868	0.000	0.096
168.400	114.000	2.868	0.000	0.097
168.500	114.400	2.869	0.000	0.097
168.600	114.600	2.871	0.000	0.097
168.700	113.400	2.871	0.000	0.097
168.800	114.200	2.869	0.000	0.097
168.900	114.800	2.874	0.000	0.098
169.000	114.200	2.872	0.000	0.098
169.100	113.800	2.875	0.000	0.098
169.200	114.400	2.875	0.000	0.098
169.300	113.800	2.874	0.000	0.098
169.400	114.000	2.877	0.000	0.099
169.500	113.800	2.875	0.000	0.099
169.600	113.800	2.875	0.000	0.099
169.700	113.600	2.875	0.000	0.099
169.800	114.400	2.877	0.000	0.099
169.900	113.800	2.876	0.000	0.100
170.000	113.800	2.875	0.000	0.100
170.100	113.400	2.876	0.000	0.100
170.200	113.600	2.876	0.000	0.100
170.300	115.600	2.878	0.000	0.100
170.400	114.000	2.874	0.000	0.101
170.500	114.000	2.877	0.000	0.101
170.600	114.000	2.876	0.000	0.101
170.700	113.400	2.876	0.000	0.101
170.800	114.000	2.877	0.000	0.101
170.900	114.400	2.877	0.000	0.102
171.000	114.200	2.878	0.000	0.102
171.100	112.200	2.880	0.000	0.102
171.200	113.600	2.880	0.000	0.102
171.300	113.800	2.880	0.000	0.102
171.400	114.200	2.879	0.000	0.103
171.500	113.200	2.880	0.000	0.103
171.600	113.400	2.884	0.000	0.103
171.700	112.400	2.884	0.000	0.103
171.800	112.800	2.884	0.000	0.103
171.900	113.200	2.884	0.000	0.104
172.000	113.600	2.884	0.000	0.104
172.100	113.400	2.884	0.000	0.104
172.200	112.800	2.884	0.000	0.104
172.300	112.400	2.884	0.000	0.104
172.400	113.200	2.889	0.000	0.105
172.500	112.000	2.886	0.000	0.105
172.600	112.600	2.886	0.000	0.105
172.700	112.400	2.886	0.000	0.105
172.800	113.000	2.888	0.000	0.105
172.900	112.000	2.892	0.000	0.106
173.000	112.200	2.891	0.000	0.106
173.100	112.200	2.892	0.000	0.106
173.200	111.800	2.892	0.000	0.106
173.300	112.400	2.893	0.000	0.106
173.400	112.200	2.893	0.000	0.107
173.500	112.400	2.894	0.000	0.107
173.600	111.200	2.892	0.000	0.107
173.700	111.800	2.892	0.000	0.107
173.800	112.400	2.894	0.000	0.107
173.900	112.200	2.893	0.000	0.108
174.000	111.200	2.894	0.000	0.108
174.100	113.000	2.894	0.000	0.108
174.200	112.200	2.894	0.000	0.108
174.300	112.000	2.893	0.000	0.108
174.400	112.000	2.893	0.000	0.108
174.500	111.600	2.896	0.000	0.108
174.600	111.000	2.895	0.000	0.108
174.700	112.200	2.895	0.000	0.108
174.800	111.400	2.895	0.000	0.108
174.900	111.600	2.894	0.000	0.109
175.000	111.600	2.897	0.000	0.109
175.100	111.200	2.898	0.000	0.109
175.200	111.400	2.898	0.000	0.109
175.300	110.800	2.899	0.000	0.109
175.400	111.400	2.900	0.000	0.110
175.500	111.000	2.899	0.000	0.110
175.600	111.600	2.899	0.000	0.110
175.700	111.400	2.899	0.000	0.110
175.800	111.600	2.897	0.000	0.110
175.900	111.000	2.902	0.000	0.111
176.000	111.800	2.899	0.000	0.111
176.100	111.400	2.899	0.000	0.111
176.200	111.800	2.899	0.000	0.111
176.300	111.400	2.898	0.000	0.111
176.400	112.000	2.898	0.000	0.112
176.500	111.200	2.900	0.000	0.112
176.600	110.200	2.905	0.000	0.112
176.700	110.800	2.905	0.000	0.112
176.800	111.200	2.903	0.000	0.112
176.900	110.600	2.901	0.000	0.113
177.000	111.400	2.903	0.000	0.113
177.100	111.000	2.904	0.000	0.113
177.200	110.400	2.904	0.000	0.113
177.300	110.200	2.906	0.000	0.113
177.400	111.000	2.907	0.000	0.114
177.500	110.400	2.904	0.000	0.114
177.600	111.400	2.905	0.000	0.114
177.700	110.600	2.905	0.000	0.114
177.800	111.000	2.908	0.000	0.114
177.900	110.600	2.907	0.000	0.115
178.000	110.400	2.904	0.000	0.115
178.100	110.800	2.909	0.000	0.115
178.200	110.600	2.909	0.000	0.115
178.300	110.400	2.909	0.000	0.115
178.400	109.800	2.910	0.000	0.116
178.500	110.400	2.909	0.000	0.116
178.600	110.000	2.909	0.000	0.116
178.700	110.200	2.909	0.000	0.116
178.800	109.800	2.912	0.000	0.116
178.900	111.200	2.917	0.000	0.117
179.000	110.800	2.914	0.000	0.117
179.100	110.200	2.913	0.000	0.117
179.200	110.400	2.913	0.000	0.117
179.300	110.800	2.915	0.000	0.117
179.400	110.000	2.913	0.000	0.118
179.500	109.800	2.917	0.000	0.118
179.600	109.200	2.915	0.000	0.118
179.700	109.400	2.915	0.000	0.118
179.800	109.600	2.916	0.000	0.118
179.900	109.800	2.916	0.000	0.119
180.000	110.600	2.916	0.000	0.119
180.100	109.400	2.917	0.000	0.119
180.200	110.000	2.917	0.000	0.119
180.300	110.000	2.913	0.000	0.119
180.400	109.600	2.917	0.000	0.120
180.500	110.400	2.916	0.000	0.120
180.600	110.000	2.916	0.000	0.120
180.700	109.200	2.916	0.000	0.120
180.800	109.800	2.914	0.000	0.120
180.900	110.600	2.918	0.000	0.120
181.000	110.200	2.913	0.000	0.120
181.100	109.400	2.916	0.000	0.120
181.200	110.400	2.916	0.000	0.120
181.300	110.200	2.914	0.000	0.120
181.400	109.600	2.916	0.000	0.121
181.500	109.800	2.915	0.000	0.121
181.600	109.800	2.915	0.000	0.121
181.700	109.800	2.915	0.000	0.121
181.800	110.200	2.912	0.000	0.121
181.900	110.200	2.913	0.000	0.122
182.000	110.400	2.911	0.000	0.122
182.100	110.000	2.911	0.000	0.122
182.200	110.800	2.911	0.000	0.122
182.300	109.600	2.913	0.000	0.122
182.400	109.800	2.913	0.000	0.123
182.500	110.200	2.912	0.000	0.123
182.600	110.000	2.913	0.000	0.123
182.700	110.600	2.913	0.000	0.123
182.800	110.600	2.914	0.000	0.123
182.900	109.800	2.913	0.000	0.124
183.000	110.200	2.913	0.000	0.124
183.100	109.400	2.913	0.000	0.124
183.200	110.800	2.913	0.000	0.124
183.300	110.000	2.915	0.000	0.124
183.400	110.200	2.914	0.000	0.125
183.500	108.800	2.915	0.000	0.125
183.600	109.600	2.916	0.000	0.125
183.700	109.200	2.916	0.000	0.125
183.800	109.400	2.917	0.000	0.125
183.900	109.400	2.919	0.000	0.126
184.000	109.800	2.920	0.000	0.126
184.100	110.000	2.920	0.000	0.126
184.200	109.000	2.920	0.000	0.126
184.300	108.200	2.923	0.000	0.126
184.400	109.200	2.921	0.000	0.127
184.500	109.200	2.924	0.000	0.127
184.600	109.200	2.922	0.000	0.127
184.700	110.000	2.922	0.000	0.127
184.800	109.200	2.922	0.000	0.127
184.900	109.400	2.921	0.000	0.128
185.000	109.200	2.924	0.000	0.128
185.100	109.200	2.923	0.000	0.128
185.200	109.000	2.923	0.000	0.128
185.300	108.800	2.922	0.000	0.128
185.400	108.400	2.924	0.000	0.129
185.500	109.000	2.926	0.000	0.129
185.600	109.800	2.927	0.000	0.129
185.700	108.600	2.927	0.000	0.129
185.800	108.600	2.922	0.000	0.129
185.900	109.000	2.923	0.000	0.130
186.000	108.400	2.924	0.000	0.130
186.100	109.200	2.927	0.000	0.130
186.200	108.600	2.927	0.000	0.130
186.300	109.400	2.924	0.000	0.130
186.400	109.000	2.924	0.000	0.131
186.500	109.200	2.923	0.000	0.131
186.600	108.200	2.929	0.000	0.131
186.700	108.600	2.929	0.000	0.131
186.800	108.400	2.925	0.000	0.131
186.900	108.600	2.929	0.000	0.131
187.000	108.200	2.927	0.000	0.131
187.100	108.200	2.929	0.000	0.131
187.200	108.200	2.929	0.000	0.131
187.300	108.400	2.927	0.000	0.131
187.400	107.800	2.931	0.000	0.132
187.500	107.400	2.931	0.000	0.132
187.600	110.000	2.931	0.000	0.132
187.700	107.600	2.931	0.000	0.132
187.800	108.000	2.932	0.000	0.132
187.900	108.000	2.934	0.000	0.133
188.000	108.200	2.932	0.000	0.133
188.100	108.200	2.932	0.000	0.133
188.200	107.400	2.932	0.000	0.133
188.300	106.800	2.934	0.000	0.133
188.400	107.800	2.936	0.000	0.134
188.500	107.800	2.936	0.000	0.134
188.600	107.600	2.938	0.000	0.134
188.700	107.800	2.938	0.000	0.134
188.800	107.200	2.937	0.000	0.134
188.900	108.200	2.940	0.000	0.135
189.000	107.400	2.940	0.000	0.135
189.100	107.800	2.940	0.000	0.135
189.200	106.800	2.940	0.000	0.135
189.300	106.800	2.940	0.000	0.135
189.400	107.400	2.940	0.000	0.136
189.500	107.800	2.941	0.000	0.136
189.600	107.800	2.939	0.000	0.136
189.700	107.200	2.939	0.000	0.136
189.800	107.400	2.940	0.000	0.136
189.900	107.400	2.937	0.000	0.137
190.000	107.400	2.938	0.000	0.137
190.100	107.400	2.940	0.000	0.137
190.200	106.800	2.940	0.000	0.137
190.300	107.200	2.939	0.000	0.137
190.400	107.600	2.941	0.000	0.138
190.500	106.800	2.939	0.000	0.138
190.600	107.200	2.939	0.000	0.138
190.700	107.400	2.939	0.000	0.138
190.800	108.200	2.938	0.000	0.138
190.900	107.800	2.937	0.000	0.139
191.000	107.000	2.936	0.000	0.139
191.100	107.800	2.934	0.000	0.139
191.200	108.000	2.934	0.000	0.139
191.300	107.800	2.936	0.000	0.139
191.400	108.800	2.935	0.000	0.140
191.500	107.600	2.935	0.000	0.140
191.600	107.800	2.934	0.000	0.140
191.700	108.400	2.934	0.000	0.140
191.800	108.000	2.933	0.000	0.140
191.900	108.200	2.935	0.000	0.140
192.000	108.800	2.932	0.000	0.140
192.100	108.400	2.932	0.000	0.140
192.200	109.200	2.932	0.000	0.140
192.300	109.200	2.934	0.000	0.141
192.400	108.200	2.930	0.000	0.141
192.500	108.800	2.929	0.000	0.141
192.600	108.600	2.929	0.000	0.141
192.700	108.800	2.929	0.000	0.141
192.800	108.400	2.930	0.000	0.142
192.900	108.600	2.927	0.000	0.142
193.000	108.600	2.928	0.000	0.142
193.100	110.000	2.924	0.000	0.142
193.200	107.800	2.924	0.000	0.142
193.300	109.000	2.923	0.000	0.143
193.400	108.800	2.922	0.000	0.143
193.500	110.000	2.923	0.000	0.143
193.600	108.400	2.920	0.000	0.143
193.700	109.800	2.920	0.000	0.143
193.800	108.800	2.922	0.000	0.144
193.900	109.000	2.920	0.000	0.144
194.000	109.200	2.923	0.000	0.144
194.100	109.200	2.917	0.000	0.144
194.200	109.000	2.917	0.000	0.144
194.300	110.400	2.921	0.000	0.145
194.400	109.400	2.918	0.000	0.145
194.500	109.200	2.920	0.000	0.145
194.600	110.000	2.918	0.000	0.145
194.700	109.600	2.918	0.000	0.145
194.800	110.800	2.919	0.000	0.146
194.900	111.000	2.916	0.000	0.146
195.000	111.200	2.915	0.000	0.146
195.100	109.600	2.917	0.000	0.146
195.200	110.000	2.917	0.000	0.146
195.300	110.600	2.917	0.000	0.147
195.400	109.400	2.917	0.000	0.147
195.500	110.200	2.917	0.000	0.147
195.600	110.600	2.916	0.000	0.147
195.700	110.000	2.916	0.000	0.147
195.800	109.600	2.917	0.000	0.148
195.900	110.400	2.916	0.000	0.148
196.000	109.800	2.916	0.000	0.148
196.100	110.000	2.914	0.000	0.148
196.200	110.600	2.914	0.000	0.148
196.300	110.000	2.912	0.000	0.148
196.400	110.200	2.914	0.000	0.148
196.500	109.400	2.913	0.000	0.148
196.600	110.200	2.914	0.000	0.148
196.700	110.400	2.914	0.000	0.148
196.800	110.200	2.913	0.000	0.149
196.900	110.800	2.915	0.000	0.149
197.000	109.600	2.912	0.000	0.149
197.100	109.800	2.912	0.000	0.149
197.200	110.200	2.912	0.000	0.149
197.300	110.000	2.911	0.000	0.150
197.400	110.000	2.911	0.000	0.150
197.500	109.400	2.909	0.000	0.150
197.600	111.000	2.910	0.000	0.150
197.700	110.800	2.910	0.000	0.150
197.800	110.600	2.909	0.000	0.151
197.900	110.600	2.909	0.000	0.151
198.000	110.800	2.912	0.000	0.151
198.100	110.600	2.912	0.000	0.151
198.200	110.400	2.912	0.000	0.151
198.300	110.400	2.909	0.000	0.152
198.400	111.000	2.909	0.000	0.152
198.500	110.000	2.908	0.000	0.152
198.600	110.800	2.913	0.000	0.152
198.700	110.000	2.913	0.000	0.152
198.800	110.800	2.906	0.000	0.153
198.900	110.800	2.909	0.000	0.153
199.000	110.000	2.908	0.000	0.153
199.100	110.200	2.910	0.000	0.153
199.200	110.400	2.910	0.000	0.153
199.300	110.400	2.906	0.000	0.154
199.400	110.800	2.907	0.000	0.154
199.500	110.600	2.908	0.000	0.154
199.600	110.400	2.908	0.000	0.154
199.700	110.000	2.908	0.000	0.154
199.800	111.200	2.907	0.000	0.155
199.900	110.600	2.910	0.000	0.155
200.000	111.400	2.909	0.000	0.155
[truncated: 10,895 more rows]
