# Supplementary material for: Measurement of Outflow Facility Using iPerfusion
Source: PLoS One. 2016 Mar 7;11(3):e0150694. doi: 10.1371/journal.pone.0150694 (PMC4780770; doi:10.1371/journal.pone.0150694)
Supplement: S4 File — The raw data from the perfusion traces along with the steady state values for each pressure step. (ZIP) [file pone.0150694.s004.zip › S3/CapillaryTests/Cap_050_d/Parameters.txt]

Q 	 dQ 	 P 	 dP 	 R 	 dR 	 C 	 dC 	 K 	 dK 	 
14.1080	1.7967	-0.1395	0.0171	0.0815	0.1208	12.2656	18.1674	18.3572	3.0235
105.4613	1.0319	2.9595	0.0094	0.0330	0.0008	30.2901	0.7003	14.9813	0.0919
201.6053	0.9398	5.9944	0.0080	0.0323	0.0004	30.9935	0.3375	14.3139	0.0411
294.5353	1.4435	9.0809	0.0130	0.0326	0.0003	30.6924	0.2557	16.4080	0.0485
388.5993	2.2689	12.1836	0.0229	0.0327	0.0003	30.5969	0.2433	16.5968	0.0520
487.5053	0.8745	15.2533	0.0071	0.0323	0.0001	30.9236	0.1305	15.6876	0.0304
583.2260	1.0589	18.3441	0.0085	0.0323	0.0001	30.9312	0.1136	16.0181	0.0344
676.6740	0.8668	21.4539	0.0066	0.0325	0.0001	30.8035	0.0925	15.9531	0.0298
