# Supplementary material for: Measurement of Outflow Facility Using iPerfusion
Source: PLoS One. 2016 Mar 7;11(3):e0150694. doi: 10.1371/journal.pone.0150694 (PMC4780770; doi:10.1371/journal.pone.0150694)
Supplement: S4 File — The raw data from the perfusion traces along with the steady state values for each pressure step. (ZIP) [file pone.0150694.s004.zip › S3/CapillaryTests/Cap_100_a/Data.txt]

0.100	0.200	0.000	0.000	-0.000
0.200	-0.800	0.000	0.000	-0.000
0.300	-0.200	0.007	0.000	-0.000
0.400	-0.400	0.001	0.000	-0.000
0.500	-0.600	0.004	0.000	-0.000
0.600	-0.200	-0.000	0.000	-0.000
0.700	0.600	-0.000	0.000	-0.000
0.800	-0.000	0.006	0.000	-0.000
0.900	-0.200	0.001	0.000	-0.000
1.000	-0.200	0.004	0.000	-0.000
1.100	-1.200	0.001	0.000	-0.000
1.200	0.400	0.001	0.000	-0.000
1.300	-0.600	0.004	0.000	-0.000
1.400	0.200	0.003	0.000	-0.000
1.500	0.400	0.004	0.000	-0.000
1.600	-0.400	0.006	0.000	-0.000
1.700	-1.400	0.006	0.000	-0.000
1.800	-0.400	0.002	0.000	-0.000
1.900	-0.800	0.004	0.000	-0.000
2.000	0.400	0.003	0.000	-0.000
2.100	-0.000	0.003	0.000	-0.000
2.200	0.600	0.003	0.000	-0.000
2.300	0.200	0.004	0.000	-0.000
2.400	-0.600	0.005	0.000	-0.000
2.500	-1.000	0.004	0.000	-0.000
2.600	0.200	0.001	0.000	-0.000
2.700	0.200	0.001	0.000	-0.000
2.800	-0.200	0.001	0.000	-0.000
2.900	-0.000	0.004	0.000	-0.000
3.000	-0.200	0.003	0.000	-0.000
3.100	-0.800	0.002	0.000	-0.000
3.200	-0.800	0.002	0.000	-0.000
3.300	-0.600	0.004	0.000	-0.000
3.400	-0.000	0.001	0.000	-0.000
3.500	0.400	0.004	0.000	-0.000
3.600	0.400	0.004	0.000	-0.000
3.700	-0.400	0.004	0.000	-0.000
3.800	-0.200	0.003	0.000	-0.000
3.900	-0.200	0.003	0.000	-0.000
4.000	-0.200	0.003	0.000	-0.000
4.100	0.600	0.005	0.000	-0.000
4.200	-0.600	0.005	0.000	-0.000
4.300	-0.000	0.002	0.000	-0.000
4.400	0.800	0.004	0.000	-0.000
4.500	0.400	0.003	0.000	-0.000
4.600	-0.200	0.005	0.000	-0.000
4.700	-0.800	0.005	0.000	-0.000
4.800	-0.200	0.000	0.000	-0.000
4.900	-0.600	0.005	0.000	-0.000
5.000	-0.400	0.003	0.000	-0.000
5.100	-0.600	0.000	0.000	-0.000
5.200	0.600	0.000	0.000	-0.000
5.300	-0.400	0.004	0.000	-0.000
5.400	-0.200	0.003	0.000	-0.000
5.500	-1.000	0.003	0.000	-0.000
5.600	-0.200	0.004	0.000	-0.000
5.700	-0.200	0.004	0.000	-0.000
5.800	-0.800	-0.001	0.000	-0.000
5.900	-0.600	0.003	0.000	-0.000
6.000	-0.800	0.003	0.000	-0.000
6.100	-0.000	0.004	0.000	-0.000
6.200	0.200	0.004	0.000	-0.000
6.300	-0.000	0.005	0.000	-0.000
6.400	0.200	0.004	0.000	-0.000
6.500	-0.400	0.002	0.000	-0.000
6.600	-0.000	0.003	0.000	-0.000
6.700	-0.200	0.003	0.000	-0.000
6.800	-0.000	0.004	0.000	-0.000
6.900	-0.600	0.001	0.000	-0.000
7.000	-0.000	0.003	0.000	-0.000
7.100	-0.000	0.001	0.000	-0.000
7.200	-0.400	0.001	0.000	-0.000
7.300	-0.400	0.003	0.000	-0.000
7.400	-0.400	0.004	0.000	-0.000
7.500	-0.600	0.003	0.000	-0.000
7.600	-0.200	0.003	0.000	-0.000
7.700	-0.000	0.003	0.000	-0.000
7.800	0.600	0.003	0.000	-0.000
7.900	-0.400	0.006	0.000	-0.000
8.000	-0.600	0.003	0.000	-0.000
8.100	-0.600	0.002	0.000	-0.000
8.200	-1.600	0.002	0.000	-0.000
8.300	-0.400	0.001	0.000	-0.000
8.400	0.200	0.005	0.000	-0.000
8.500	-0.800	0.002	0.000	-0.000
8.600	0.200	0.000	0.000	-0.000
8.700	0.200	0.000	0.000	-0.000
8.800	0.800	0.004	0.000	-0.000
8.900	0.200	0.004	0.000	-0.000
9.000	-0.200	0.001	0.000	-0.000
9.100	-0.600	0.002	0.000	-0.000
9.200	0.400	0.002	0.000	-0.000
9.300	-0.200	0.004	0.000	-0.000
9.400	-0.000	0.002	0.000	-0.000
9.500	-0.200	0.002	0.000	-0.000
9.600	-0.000	0.004	0.000	-0.000
9.700	-0.600	0.004	0.000	-0.000
9.800	0.800	0.004	0.000	-0.000
9.900	-0.200	0.001	0.000	-0.000
10.000	0.400	0.004	0.000	-0.000
10.100	-0.600	0.004	0.000	-0.000
10.200	-0.000	0.004	0.000	-0.000
10.300	-0.400	0.005	0.000	-0.000
10.400	-0.800	0.002	0.000	-0.000
10.500	-0.200	0.003	0.000	-0.000
10.600	-1.000	0.007	0.000	-0.000
10.700	0.200	0.007	0.000	-0.000
10.800	0.400	0.002	0.000	-0.000
10.900	-0.200	0.007	0.000	-0.000
11.000	0.400	0.004	0.000	-0.000
11.100	-0.600	0.004	0.000	-0.000
11.200	-0.000	0.004	0.000	-0.000
11.300	-0.400	0.002	0.000	-0.000
11.400	-0.000	0.006	0.000	-0.000
11.500	0.400	0.001	0.000	-0.000
11.600	0.200	0.003	0.000	-0.000
11.700	-0.400	0.003	0.000	-0.000
11.800	0.400	0.002	0.000	-0.000
11.900	-0.600	0.005	0.000	-0.000
12.000	-0.200	0.004	0.000	-0.000
12.100	-0.400	0.004	0.000	-0.000
12.200	-0.600	0.004	0.000	-0.000
12.300	-0.400	0.004	0.000	-0.000
12.400	-0.000	0.003	0.000	-0.000
12.500	-0.800	0.002	0.000	-0.000
12.600	-0.800	0.001	0.000	-0.000
12.700	-0.200	0.001	0.000	-0.000
12.800	-1.200	0.005	0.000	-0.000
12.900	-0.200	0.001	0.000	-0.000
13.000	0.200	0.002	0.000	-0.000
13.100	-0.400	0.003	0.000	-0.000
13.200	0.800	0.003	0.000	-0.000
13.300	-1.000	0.004	0.000	-0.000
13.400	-0.400	0.004	0.000	-0.000
13.500	0.600	0.000	0.000	-0.000
13.600	-0.800	0.002	0.000	-0.000
13.700	-1.200	0.002	0.000	-0.000
13.800	-0.600	0.005	0.000	-0.000
13.900	-0.800	0.004	0.000	-0.000
14.000	0.200	0.002	0.000	-0.000
14.100	-0.200	0.001	0.000	-0.000
14.200	-0.400	0.001	0.000	-0.000
14.300	-0.400	0.002	0.000	-0.000
14.400	0.400	0.003	0.000	-0.000
14.500	-0.000	0.004	0.000	-0.000
14.600	-1.000	0.001	0.000	-0.000
14.700	-0.200	0.001	0.000	-0.000
14.800	-0.200	0.004	0.000	-0.000
14.900	-0.600	0.001	0.000	-0.000
15.000	-0.600	0.006	0.000	-0.000
15.100	-0.600	0.005	0.000	-0.000
15.200	-0.200	0.005	0.000	-0.000
15.300	-0.600	0.001	0.000	-0.000
15.400	-1.000	0.005	0.000	-0.000
15.500	-0.600	0.002	0.000	-0.000
15.600	-0.600	0.005	0.000	-0.000
15.700	-0.600	0.005	0.000	-0.000
15.800	0.600	0.000	0.000	-0.000
15.900	-0.200	0.004	0.000	-0.000
16.000	-0.400	-0.000	0.000	-0.000
16.100	-0.000	0.003	0.000	-0.000
16.200	-0.800	0.003	0.000	-0.000
16.300	0.200	0.004	0.000	-0.000
16.400	-1.000	0.006	0.000	-0.000
16.500	-0.400	0.001	0.000	-0.000
16.600	-0.400	0.002	0.000	-0.000
16.700	-0.200	0.002	0.000	-0.000
16.800	-1.000	0.005	0.000	-0.000
16.900	-0.000	0.002	0.000	-0.000
17.000	-0.000	0.002	0.000	-0.000
17.100	-0.600	0.002	0.000	-0.000
17.200	-0.200	0.002	0.000	-0.000
17.300	-0.800	0.005	0.000	-0.000
17.400	-1.800	0.004	0.000	-0.000
17.500	-0.600	0.002	0.000	-0.000
17.600	-0.000	0.003	0.000	-0.000
17.700	0.400	0.003	0.000	-0.000
17.800	-0.800	0.001	0.000	-0.000
17.900	-0.600	0.004	0.000	-0.000
18.000	-1.200	0.007	0.000	-0.000
18.100	-0.600	0.005	0.000	-0.000
18.200	-0.800	0.005	0.000	-0.000
18.300	-0.600	0.001	0.000	-0.000
18.400	0.200	0.005	0.000	-0.000
18.500	-0.000	0.003	0.000	-0.000
18.600	-0.200	0.005	0.000	-0.000
18.700	-1.400	0.005	0.000	-0.000
18.800	0.800	0.003	0.000	-0.000
18.900	-0.200	0.003	0.000	-0.000
19.000	-0.000	0.002	0.000	-0.000
19.100	0.400	0.004	0.000	-0.000
19.200	0.200	0.004	0.000	-0.000
19.300	-0.400	0.002	0.000	-0.000
19.400	-0.600	0.003	0.000	-0.000
19.500	0.200	0.001	0.000	-0.000
19.600	0.600	0.003	0.000	-0.000
19.700	0.200	0.003	0.000	-0.000
19.800	-1.000	0.002	0.000	-0.000
19.900	-1.000	0.003	0.000	-0.000
20.000	-1.400	0.003	0.000	-0.000
20.100	-0.400	0.001	0.000	-0.000
20.200	-0.600	0.001	0.000	-0.000
20.300	-0.200	0.005	0.000	-0.000
20.400	-0.800	0.000	0.000	-0.000
20.500	-0.800	0.006	0.000	-0.000
20.600	0.200	0.006	0.000	-0.000
20.700	-0.400	0.006	0.000	-0.000
20.800	-0.200	0.001	0.000	-0.000
20.900	-0.800	0.004	0.000	-0.000
21.000	-0.200	0.002	0.000	-0.000
21.100	-1.400	0.003	0.000	-0.000
21.200	-0.200	0.003	0.000	-0.000
21.300	-0.600	0.001	0.000	-0.000
21.400	0.200	0.004	0.000	-0.000
21.500	-0.400	0.003	0.000	-0.000
21.600	0.400	0.006	0.000	-0.000
21.700	0.200	0.006	0.000	-0.000
21.800	-0.400	0.003	0.000	-0.000
21.900	-0.800	0.004	0.000	-0.000
22.000	-0.800	0.004	0.000	-0.000
22.100	-0.400	0.006	0.000	-0.000
22.200	-0.400	0.006	0.000	-0.000
22.300	-0.800	0.002	0.000	-0.000
22.400	-0.400	0.003	0.000	-0.000
22.500	-1.000	0.002	0.000	-0.000
22.600	0.800	0.005	0.000	-0.000
22.700	-0.400	0.005	0.000	-0.000
22.800	0.200	0.003	0.000	-0.000
22.900	-0.800	0.005	0.000	-0.000
23.000	-0.200	0.004	0.000	-0.000
23.100	-0.400	0.003	0.000	-0.000
23.200	-1.000	0.003	0.000	-0.000
23.300	-1.200	0.001	0.000	-0.000
23.400	0.400	0.006	0.000	-0.000
23.500	-0.000	0.002	0.000	-0.000
23.600	-0.000	0.001	0.000	-0.000
23.700	-0.600	0.001	0.000	-0.000
23.800	-0.000	0.004	0.000	-0.000
23.900	-0.400	0.001	0.000	-0.000
24.000	-0.600	0.003	0.000	-0.000
24.100	-0.200	0.005	0.000	-0.000
24.200	0.200	0.005	0.000	-0.000
24.300	-0.200	0.003	0.000	-0.000
24.400	-0.200	0.001	0.000	-0.000
24.500	-0.200	0.005	0.000	-0.000
24.600	-0.200	0.003	0.000	-0.000
24.700	-0.600	0.003	0.000	-0.000
24.800	-0.400	0.005	0.000	-0.000
24.900	-0.200	0.001	0.000	-0.000
25.000	-0.600	0.005	0.000	-0.000
25.100	-0.600	0.004	0.000	-0.000
25.200	-0.200	0.004	0.000	-0.000
25.300	-0.200	0.001	0.000	-0.000
25.400	-0.400	0.006	0.000	-0.000
25.500	-0.600	0.000	0.000	-0.000
25.600	-0.600	0.007	0.000	-0.000
25.700	-0.600	0.007	0.000	-0.000
25.800	-0.400	-0.000	0.000	-0.000
25.900	-0.600	0.007	0.000	-0.000
26.000	-0.200	0.002	0.000	-0.000
26.100	-0.400	0.001	0.000	-0.000
26.200	-0.200	0.001	0.000	-0.000
26.300	-0.400	0.002	0.000	-0.000
26.400	-0.800	0.006	0.000	-0.000
26.500	-0.400	0.002	0.000	-0.000
26.600	0.200	0.003	0.000	-0.000
26.700	-0.400	0.003	0.000	-0.000
26.800	-0.000	0.003	0.000	-0.000
26.900	-0.600	0.004	0.000	-0.000
27.000	-1.400	0.003	0.000	-0.000
27.100	0.400	0.001	0.000	-0.000
27.200	0.400	0.001	0.000	-0.000
27.300	-0.800	0.004	0.000	-0.000
27.400	-0.600	0.001	0.000	-0.000
27.500	-0.800	0.003	0.000	-0.000
27.600	-0.600	0.002	0.000	-0.000
27.700	0.400	0.002	0.000	-0.000
27.800	-1.000	0.004	0.000	-0.000
27.900	-1.200	0.002	0.000	-0.000
28.000	-1.200	0.004	0.000	-0.000
28.100	-0.200	0.005	0.000	-0.000
28.200	-0.400	0.005	0.000	-0.000
28.300	-0.200	0.004	0.000	-0.000
28.400	-1.000	0.004	0.000	-0.000
28.500	-0.600	0.003	0.000	-0.000
28.600	1.000	0.008	0.000	-0.000
28.700	-0.200	0.008	0.000	-0.000
28.800	-0.600	0.002	0.000	-0.000
28.900	-0.000	0.008	0.000	-0.000
29.000	-0.800	0.002	0.000	-0.000
29.100	-0.800	0.002	0.000	-0.000
29.200	-0.400	0.002	0.000	-0.000
29.300	-1.000	0.004	0.000	-0.000
29.400	-0.800	0.004	0.000	-0.000
29.500	-0.000	0.000	0.000	-0.000
29.600	-0.600	-0.000	0.000	-0.000
29.700	-0.400	-0.000	0.000	-0.000
29.800	0.400	0.004	0.000	-0.000
29.900	-1.200	0.003	0.000	-0.000
30.000	-0.200	0.002	0.000	-0.000
30.100	-0.800	-0.014	0.000	-0.000
30.200	0.600	-0.014	0.000	-0.000
30.300	-0.600	-0.006	0.000	-0.000
30.400	-1.600	0.005	0.000	-0.000
30.500	-0.200	0.008	0.000	-0.000
30.600	-0.400	0.033	0.000	-0.000
30.700	-0.400	0.033	0.000	-0.000
30.800	0.200	0.034	0.000	-0.000
30.900	0.200	-0.011	0.000	-0.000
31.000	-0.600	-0.014	0.000	-0.000
31.100	1.000	0.012	0.000	-0.000
31.200	-0.000	0.012	0.000	-0.000
31.300	-0.000	-0.000	0.000	-0.000
31.400	-0.000	-0.013	0.000	-0.000
31.500	-0.200	-0.013	0.000	-0.000
31.600	296.000	-1.814	0.000	0.015
31.700	2722.600	-1.814	0.000	0.015
31.800	4485.600	-3.597	0.000	0.015
31.900	2955.000	-0.086	0.000	0.015
32.000	-1088.600	0.013	0.000	0.015
32.100	-734.400	0.027	0.000	0.011
32.200	2063.800	0.027	0.000	0.011
32.300	601.800	-0.018	0.000	0.011
32.400	-3754.400	-0.020	0.000	0.011
32.500	-1047.000	-0.298	0.000	0.011
32.600	-508.400	4.799	0.000	0.006
32.700	-581.000	4.799	0.000	0.006
32.800	-601.600	5.620	0.000	0.006
32.900	-494.400	5.734	0.000	0.006
33.000	-488.000	4.827	0.000	0.006
33.100	-491.800	4.780	0.000	0.003
33.200	-488.200	4.780	0.000	0.003
33.300	-463.400	4.676	0.000	0.003
33.400	-344.400	4.497	0.000	0.003
33.500	-336.800	3.029	0.000	0.003
33.600	-308.400	2.931	0.000	0.000
33.700	-295.200	2.931	0.000	0.000
33.800	-284.400	2.823	0.000	0.000
33.900	-276.400	2.750	0.000	0.000
34.000	-267.600	2.654	0.000	0.000
34.100	-259.600	2.502	0.000	-0.002
34.200	-252.600	2.502	0.000	-0.002
34.300	-243.800	2.419	0.000	-0.002
34.400	-237.800	2.360	0.000	-0.002
34.500	-230.000	2.277	0.000	-0.002
34.600	-224.000	2.151	0.000	-0.004
34.700	-217.400	2.151	0.000	-0.004
34.800	-214.200	2.112	0.000	-0.004
34.900	-204.000	2.025	0.000	-0.004
35.000	-200.800	2.011	0.000	-0.004
35.100	-195.800	1.868	0.000	-0.005
35.200	-187.800	1.868	0.000	-0.005
35.300	-187.400	1.867	0.000	-0.005
35.400	-179.600	1.752	0.000	-0.005
35.500	-177.600	1.769	0.000	-0.006
35.600	-170.400	1.667	0.000	-0.006
35.700	-167.400	1.667	0.000	-0.006
35.800	-162.200	1.612	0.000	-0.006
35.900	-157.000	1.567	0.000	-0.006
36.000	-155.000	1.544	0.000	-0.008
36.100	-148.800	1.461	0.000	-0.008
36.200	-146.000	1.461	0.000	-0.008
36.300	-143.200	1.422	0.000	-0.008
36.400	-137.600	1.365	0.000	-0.008
36.500	-136.400	1.365	0.000	-0.009
36.600	-131.000	1.299	0.000	-0.009
36.700	-129.600	1.299	0.000	-0.009
36.800	-124.200	1.237	0.000	-0.009
36.900	-121.200	1.221	0.000	-0.009
37.000	-119.400	1.197	0.000	-0.010
37.100	-116.200	1.139	0.000	-0.010
37.200	-113.000	1.139	0.000	-0.010
37.300	-109.400	1.097	0.000	-0.010
37.400	-107.600	1.076	0.000	-0.010
37.500	-104.800	1.054	0.000	-0.010
37.600	-100.400	1.024	0.000	-0.010
37.700	-102.200	1.024	0.000	-0.010
37.800	-94.000	0.933	0.000	-0.010
37.900	-96.200	0.981	0.000	-0.010
38.000	-90.800	0.906	0.000	-0.011
38.100	-87.600	0.898	0.000	-0.011
38.200	-88.600	0.898	0.000	-0.011
38.300	-83.400	0.822	0.000	-0.011
38.400	-83.400	0.860	0.000	-0.011
38.500	-80.400	0.792	0.000	-0.012
38.600	-78.600	0.773	0.000	-0.012
38.700	-76.600	0.773	0.000	-0.012
38.800	-73.200	0.729	0.000	-0.012
38.900	-72.600	0.746	0.000	-0.012
39.000	-70.200	0.690	0.000	-0.012
39.100	-69.600	0.653	0.000	-0.012
39.200	-64.600	0.653	0.000	-0.012
39.300	-65.000	0.665	0.000	-0.012
39.400	-63.600	0.645	0.000	-0.012
39.500	-59.800	0.610	0.000	-0.013
39.600	-62.200	0.574	0.000	-0.013
39.700	-58.400	0.574	0.000	-0.013
39.800	-59.000	0.598	0.000	-0.013
39.900	-56.800	0.574	0.000	-0.013
40.000	-56.000	0.562	0.000	-0.013
40.100	-56.800	0.521	0.000	-0.013
40.200	-52.600	0.521	0.000	-0.013
40.300	-55.000	0.561	0.000	-0.013
40.400	-50.400	0.476	0.000	-0.013
40.500	-49.800	0.519	0.000	-0.014
40.600	-50.800	0.474	0.000	-0.014
40.700	-49.200	0.474	0.000	-0.014
40.800	-51.800	0.522	0.000	-0.014
40.900	-48.000	0.453	0.000	-0.014
41.000	-48.200	0.505	0.000	-0.014
41.100	-47.000	0.457	0.000	-0.014
41.200	-47.000	0.457	0.000	-0.014
41.300	-46.400	0.469	0.000	-0.014
41.400	-44.200	0.424	0.000	-0.014
41.500	-43.800	0.457	0.000	-0.014
41.600	-42.600	0.439	0.000	-0.014
41.700	-41.800	0.439	0.000	-0.014
41.800	-41.600	0.412	0.000	-0.014
41.900	-39.400	0.408	0.000	-0.014
42.000	-40.200	0.403	0.000	-0.015
42.100	-39.400	0.381	0.000	-0.015
42.200	-37.400	0.381	0.000	-0.015
42.300	-37.400	0.383	0.000	-0.015
42.400	-35.800	0.362	0.000	-0.015
42.500	-35.000	0.369	0.000	-0.015
42.600	-34.000	0.352	0.000	-0.015
42.700	-34.200	0.352	0.000	-0.015
42.800	-34.000	0.334	0.000	-0.015
42.900	-32.800	0.326	0.000	-0.015
43.000	-32.000	0.322	0.000	-0.015
43.100	-31.600	0.309	0.000	-0.015
43.200	-31.600	0.309	0.000	-0.015
43.300	-31.000	0.299	0.000	-0.015
43.400	-29.400	0.292	0.000	-0.015
43.500	-30.000	0.289	0.000	-0.015
43.600	-27.800	0.282	0.000	-0.015
43.700	-27.400	0.282	0.000	-0.015
43.800	-27.000	0.259	0.000	-0.015
43.900	-26.000	0.267	0.000	-0.015
44.000	-25.800	0.247	0.000	-0.016
44.100	-25.200	0.237	0.000	-0.016
44.200	-24.200	0.237	0.000	-0.016
44.300	-24.400	0.230	0.000	-0.016
44.400	-23.000	0.227	0.000	-0.016
44.500	-21.400	0.217	0.000	-0.016
44.600	-21.600	0.206	0.000	-0.016
44.700	-20.400	0.206	0.000	-0.016
44.800	-21.000	0.197	0.000	-0.016
44.900	-20.000	0.195	0.000	-0.016
45.000	-19.400	0.186	0.000	-0.016
45.100	-18.200	0.175	0.000	-0.016
45.200	-17.800	0.175	0.000	-0.016
45.300	-17.000	0.171	0.000	-0.016
45.400	-16.000	0.163	0.000	-0.016
45.500	-15.200	0.159	0.000	-0.016
45.600	-14.800	0.145	0.000	-0.016
45.700	-15.200	0.145	0.000	-0.016
45.800	-14.800	0.141	0.000	-0.016
45.900	-12.800	0.136	0.000	-0.016
46.000	-12.800	0.129	0.000	-0.016
46.100	-12.000	0.120	0.000	-0.016
46.200	-11.600	0.120	0.000	-0.016
46.300	-12.200	0.120	0.000	-0.016
46.400	-11.000	0.112	0.000	-0.016
46.500	-10.600	0.110	0.000	-0.016
46.600	-10.400	0.101	0.000	-0.016
46.700	-10.000	0.101	0.000	-0.016
46.800	-10.600	0.097	0.000	-0.016
46.900	-9.000	0.096	0.000	-0.016
47.000	-9.200	0.092	0.000	-0.016
47.100	-8.200	0.085	0.000	-0.016
47.200	-8.400	0.085	0.000	-0.016
47.300	-8.600	0.079	0.000	-0.016
47.400	-7.400	0.073	0.000	-0.016
47.500	-8.200	0.073	0.000	-0.016
47.600	-7.800	0.066	0.000	-0.016
47.700	-6.800	0.066	0.000	-0.016
47.800	-6.800	0.059	0.000	-0.016
47.900	-6.200	0.059	0.000	-0.016
48.000	-5.400	0.053	0.000	-0.016
48.100	-4.800	0.048	0.000	-0.016
48.200	-4.800	0.048	0.000	-0.016
48.300	-5.200	0.047	0.000	-0.016
48.400	-4.600	0.041	0.000	-0.016
48.500	-4.800	0.041	0.000	-0.016
48.600	-4.800	0.036	0.000	-0.016
48.700	-3.600	0.036	0.000	-0.016
48.800	-4.400	0.032	0.000	-0.016
48.900	-3.800	0.032	0.000	-0.016
49.000	-4.600	0.029	0.000	-0.016
49.100	-3.200	0.025	0.000	-0.016
49.200	-3.200	0.025	0.000	-0.016
49.300	-3.200	0.025	0.000	-0.016
49.400	-2.600	0.023	0.000	-0.016
49.500	-2.200	0.021	0.000	-0.016
49.600	-1.800	0.017	0.000	-0.016
49.700	-2.400	0.017	0.000	-0.016
49.800	-1.600	0.015	0.000	-0.016
49.900	-1.600	0.012	0.000	-0.016
50.000	-1.600	0.009	0.000	-0.016
50.100	-2.000	0.010	0.000	-0.016
50.200	-1.000	0.010	0.000	-0.016
50.300	-1.400	0.011	0.000	-0.016
50.400	-1.000	0.007	0.000	-0.016
50.500	-1.400	0.007	0.000	-0.016
50.600	-1.800	0.004	0.000	-0.016
50.700	-0.400	0.004	0.000	-0.016
50.800	-0.600	0.005	0.000	-0.016
50.900	-1.400	0.004	0.000	-0.016
51.000	-0.600	0.006	0.000	-0.016
51.100	-0.800	0.006	0.000	-0.016
51.200	-1.400	0.006	0.000	-0.016
51.300	-1.400	0.005	0.000	-0.016
51.400	-1.000	0.007	0.000	-0.016
51.500	-1.800	0.005	0.000	-0.016
51.600	-1.800	0.009	0.000	-0.016
51.700	-2.200	0.009	0.000	-0.016
51.800	-0.400	0.007	0.000	-0.016
51.900	-1.400	0.008	0.000	-0.016
52.000	-1.800	0.006	0.000	-0.017
52.100	-1.200	0.007	0.000	-0.017
52.200	-0.800	0.007	0.000	-0.017
52.300	-1.200	0.008	0.000	-0.017
52.400	-1.600	0.009	0.000	-0.017
52.500	-1.400	0.011	0.000	-0.017
52.600	-0.600	0.008	0.000	-0.017
52.700	-1.400	0.008	0.000	-0.017
52.800	-1.200	0.009	0.000	-0.017
52.900	-1.400	0.009	0.000	-0.017
53.000	-1.200	0.008	0.000	-0.017
53.100	-1.000	0.006	0.000	-0.017
53.200	-1.400	0.006	0.000	-0.017
53.300	-1.400	0.009	0.000	-0.017
53.400	-1.400	0.007	0.000	-0.017
53.500	-1.600	0.008	0.000	-0.017
53.600	-1.200	0.005	0.000	-0.017
53.700	-1.400	0.005	0.000	-0.017
53.800	-0.000	0.008	0.000	-0.017
53.900	-1.400	0.006	0.000	-0.017
54.000	-0.400	0.004	0.000	-0.017
54.100	-0.600	0.001	0.000	-0.017
54.200	-0.400	0.001	0.000	-0.017
54.300	-0.400	-0.002	0.000	-0.017
54.400	0.600	-0.003	0.000	-0.017
54.500	-0.400	-0.003	0.000	-0.017
54.600	0.600	-0.009	0.000	-0.017
54.700	-0.200	-0.009	0.000	-0.017
54.800	1.400	-0.012	0.000	-0.017
54.900	2.400	-0.016	0.000	-0.017
55.000	1.000	-0.017	0.000	-0.017
55.100	1.600	-0.022	0.000	-0.017
55.200	2.000	-0.022	0.000	-0.017
55.300	2.200	-0.024	0.000	-0.017
55.400	3.400	-0.028	0.000	-0.017
55.500	2.600	-0.030	0.000	-0.016
55.600	3.000	-0.035	0.000	-0.016
55.700	2.800	-0.035	0.000	-0.016
55.800	3.800	-0.041	0.000	-0.016
55.900	4.400	-0.045	0.000	-0.016
56.000	4.800	-0.045	0.000	-0.016
56.100	5.000	-0.051	0.000	-0.016
56.200	5.800	-0.051	0.000	-0.016
56.300	4.600	-0.052	0.000	-0.016
56.400	4.800	-0.054	0.000	-0.016
56.500	4.600	-0.054	0.000	-0.016
56.600	4.600	-0.059	0.000	-0.016
56.700	6.200	-0.059	0.000	-0.016
56.800	6.000	-0.060	0.000	-0.016
56.900	6.800	-0.063	0.000	-0.016
57.000	6.600	-0.070	0.000	-0.016
57.100	6.000	-0.068	0.000	-0.016
57.200	7.000	-0.068	0.000	-0.016
57.300	6.200	-0.068	0.000	-0.016
57.400	7.800	-0.073	0.000	-0.016
57.500	7.000	-0.073	0.000	-0.016
57.600	7.400	-0.072	0.000	-0.016
57.700	6.400	-0.072	0.000	-0.016
57.800	7.000	-0.077	0.000	-0.016
57.900	7.200	-0.076	0.000	-0.016
58.000	6.800	-0.081	0.000	-0.016
58.100	7.600	-0.079	0.000	-0.016
58.200	7.800	-0.079	0.000	-0.016
58.300	8.200	-0.079	0.000	-0.016
58.400	7.800	-0.083	0.000	-0.016
58.500	8.400	-0.080	0.000	-0.016
58.600	8.000	-0.081	0.000	-0.016
58.700	8.000	-0.081	0.000	-0.016
58.800	8.000	-0.083	0.000	-0.016
58.900	7.200	-0.080	0.000	-0.016
59.000	7.800	-0.081	0.000	-0.016
59.100	8.000	-0.083	0.000	-0.016
59.200	9.600	-0.083	0.000	-0.016
59.300	8.200	-0.083	0.000	-0.016
59.400	8.400	-0.084	0.000	-0.016
59.500	9.000	-0.083	0.000	-0.016
59.600	8.600	-0.085	0.000	-0.016
59.700	7.800	-0.085	0.000	-0.016
59.800	8.600	-0.089	0.000	-0.016
59.900	9.200	-0.092	0.000	-0.016
60.000	9.600	-0.092	0.000	-0.016
60.100	10.400	-0.095	0.000	-0.016
60.200	9.000	-0.095	0.000	-0.016
60.300	9.800	-0.095	0.000	-0.016
60.400	9.800	-0.098	0.000	-0.016
60.500	9.400	-0.098	0.000	-0.016
60.600	10.400	-0.103	0.000	-0.016
60.700	10.800	-0.103	0.000	-0.016
60.800	11.000	-0.106	0.000	-0.016
60.900	10.800	-0.108	0.000	-0.016
61.000	11.200	-0.110	0.000	-0.016
61.100	10.400	-0.113	0.000	-0.016
61.200	11.000	-0.113	0.000	-0.016
61.300	12.400	-0.115	0.000	-0.016
61.400	11.800	-0.116	0.000	-0.016
61.500	12.400	-0.121	0.000	-0.016
61.600	12.000	-0.123	0.000	-0.016
61.700	11.800	-0.123	0.000	-0.016
61.800	12.800	-0.123	0.000	-0.016
61.900	12.800	-0.124	0.000	-0.016
62.000	13.000	-0.132	0.000	-0.015
62.100	13.200	-0.134	0.000	-0.015
62.200	14.600	-0.134	0.000	-0.015
62.300	13.000	-0.133	0.000	-0.015
62.400	14.200	-0.135	0.000	-0.015
62.500	14.400	-0.140	0.000	-0.015
62.600	15.200	-0.143	0.000	-0.015
62.700	15.000	-0.143	0.000	-0.015
62.800	14.400	-0.143	0.000	-0.015
62.900	14.800	-0.145	0.000	-0.015
63.000	15.200	-0.144	0.000	-0.015
63.100	15.200	-0.151	0.000	-0.015
63.200	16.000	-0.151	0.000	-0.015
63.300	14.400	-0.152	0.000	-0.015
63.400	16.600	-0.153	0.000	-0.015
63.500	14.600	-0.157	0.000	-0.015
63.600	16.000	-0.159	0.000	-0.015
63.700	16.400	-0.159	0.000	-0.015
63.800	15.800	-0.163	0.000	-0.015
63.900	16.000	-0.160	0.000	-0.015
64.000	16.200	-0.165	0.000	-0.015
64.100	16.600	-0.166	0.000	-0.015
64.200	17.200	-0.166	0.000	-0.015
64.300	16.800	-0.169	0.000	-0.015
64.400	16.600	-0.168	0.000	-0.015
64.500	16.200	-0.168	0.000	-0.015
64.600	17.000	-0.172	0.000	-0.015
64.700	16.800	-0.172	0.000	-0.015
64.800	17.000	-0.169	0.000	-0.015
64.900	17.000	-0.170	0.000	-0.015
65.000	17.200	-0.169	0.000	-0.015
65.100	16.400	-0.168	0.000	-0.015
65.200	17.000	-0.168	0.000	-0.015
65.300	16.800	-0.168	0.000	-0.015
65.400	17.000	-0.167	0.000	-0.015
65.500	15.600	-0.165	0.000	-0.015
65.600	15.600	-0.161	0.000	-0.015
65.700	16.600	-0.161	0.000	-0.015
65.800	17.200	-0.164	0.000	-0.015
65.900	17.000	-0.163	0.000	-0.015
66.000	16.000	-0.163	0.000	-0.014
66.100	15.800	-0.161	0.000	-0.014
66.200	15.600	-0.161	0.000	-0.014
66.300	15.400	-0.159	0.000	-0.014
66.400	16.000	-0.158	0.000	-0.014
66.500	16.000	-0.156	0.000	-0.014
66.600	14.600	-0.156	0.000	-0.014
66.700	15.400	-0.156	0.000	-0.014
66.800	15.800	-0.157	0.000	-0.014
66.900	15.400	-0.154	0.000	-0.014
67.000	15.200	-0.152	0.000	-0.014
67.100	15.800	-0.150	0.000	-0.014
67.200	15.000	-0.150	0.000	-0.014
67.300	14.200	-0.150	0.000	-0.014
67.400	15.800	-0.147	0.000	-0.014
67.500	14.000	-0.146	0.000	-0.014
67.600	13.800	-0.142	0.000	-0.014
67.700	14.600	-0.142	0.000	-0.014
67.800	13.400	-0.140	0.000	-0.014
67.900	12.800	-0.140	0.000	-0.014
68.000	13.400	-0.140	0.000	-0.014
68.100	14.200	-0.136	0.000	-0.014
68.200	13.400	-0.136	0.000	-0.014
68.300	13.200	-0.134	0.000	-0.014
68.400	13.400	-0.132	0.000	-0.014
68.500	12.400	-0.133	0.000	-0.014
68.600	12.600	-0.127	0.000	-0.014
68.700	12.200	-0.127	0.000	-0.014
68.800	12.800	-0.127	0.000	-0.014
68.900	12.200	-0.122	0.000	-0.014
69.000	12.000	-0.125	0.000	-0.014
69.100	12.200	-0.120	0.000	-0.014
69.200	12.000	-0.120	0.000	-0.014
69.300	12.800	-0.119	0.000	-0.014
69.400	11.600	-0.119	0.000	-0.014
69.500	12.200	-0.117	0.000	-0.014
69.600	11.000	-0.115	0.000	-0.014
69.700	11.600	-0.115	0.000	-0.014
69.800	11.200	-0.115	0.000	-0.014
69.900	10.600	-0.114	0.000	-0.014
70.000	11.200	-0.111	0.000	-0.013
70.100	12.200	-0.115	0.000	-0.013
70.200	11.000	-0.115	0.000	-0.013
70.300	11.600	-0.112	0.000	-0.013
70.400	10.600	-0.112	0.000	-0.013
70.500	11.600	-0.113	0.000	-0.013
70.600	11.200	-0.114	0.000	-0.013
70.700	10.400	-0.114	0.000	-0.013
70.800	10.800	-0.115	0.000	-0.013
70.900	10.800	-0.115	0.000	-0.013
71.000	10.400	-0.111	0.000	-0.013
71.100	11.000	-0.111	0.000	-0.013
71.200	10.800	-0.111	0.000	-0.013
71.300	10.800	-0.114	0.000	-0.013
71.400	11.000	-0.113	0.000	-0.013
71.500	10.200	-0.111	0.000	-0.013
71.600	11.800	-0.110	0.000	-0.013
71.700	10.200	-0.110	0.000	-0.013
71.800	10.600	-0.110	0.000	-0.013
71.900	10.600	-0.109	0.000	-0.013
72.000	10.600	-0.107	0.000	-0.013
72.100	10.600	-0.104	0.000	-0.013
72.200	9.400	-0.104	0.000	-0.013
72.300	10.400	-0.103	0.000	-0.013
72.400	9.400	-0.099	0.000	-0.013
72.500	9.600	-0.098	0.000	-0.013
72.600	8.800	-0.092	0.000	-0.013
72.700	8.800	-0.092	0.000	-0.013
72.800	9.400	-0.096	0.000	-0.013
72.900	8.600	-0.091	0.000	-0.013
73.000	8.800	-0.089	0.000	-0.013
73.100	8.400	-0.082	0.000	-0.013
73.200	7.800	-0.082	0.000	-0.013
73.300	7.600	-0.082	0.000	-0.013
73.400	7.600	-0.078	0.000	-0.013
73.500	7.000	-0.080	0.000	-0.013
73.600	6.400	-0.076	0.000	-0.013
73.700	7.400	-0.076	0.000	-0.013
73.800	6.600	-0.076	0.000	-0.013
73.900	7.400	-0.071	0.000	-0.013
74.000	7.000	-0.075	0.000	-0.013
74.100	7.000	-0.076	0.000	-0.013
74.200	7.400	-0.076	0.000	-0.013
74.300	7.200	-0.074	0.000	-0.013
74.400	7.200	-0.075	0.000	-0.013
74.500	7.800	-0.076	0.000	-0.013
74.600	8.000	-0.079	0.000	-0.013
74.700	7.200	-0.079	0.000	-0.013
74.800	8.400	-0.077	0.000	-0.013
74.900	8.000	-0.081	0.000	-0.013
75.000	8.600	-0.082	0.000	-0.013
75.100	7.600	-0.087	0.000	-0.013
75.200	9.400	-0.087	0.000	-0.013
75.300	8.400	-0.087	0.000	-0.013
75.400	9.800	-0.090	0.000	-0.013
75.500	10.000	-0.095	0.000	-0.013
75.600	8.800	-0.097	0.000	-0.013
75.700	10.200	-0.097	0.000	-0.013
75.800	10.600	-0.099	0.000	-0.013
75.900	11.200	-0.102	0.000	-0.013
76.000	10.600	-0.107	0.000	-0.013
76.100	10.800	-0.111	0.000	-0.013
76.200	11.400	-0.111	0.000	-0.013
76.300	11.800	-0.113	0.000	-0.013
76.400	11.400	-0.114	0.000	-0.013
76.500	11.200	-0.116	0.000	-0.013
76.600	12.200	-0.119	0.000	-0.013
76.700	12.000	-0.119	0.000	-0.013
76.800	13.000	-0.117	0.000	-0.013
76.900	11.600	-0.120	0.000	-0.013
77.000	12.000	-0.120	0.000	-0.012
77.100	12.200	-0.121	0.000	-0.012
77.200	11.800	-0.121	0.000	-0.012
77.300	12.600	-0.121	0.000	-0.012
77.400	12.400	-0.121	0.000	-0.012
77.500	12.200	-0.122	0.000	-0.012
77.600	12.000	-0.123	0.000	-0.012
77.700	12.800	-0.123	0.000	-0.012
77.800	12.000	-0.122	0.000	-0.012
77.900	11.400	-0.122	0.000	-0.012
78.000	11.600	-0.119	0.000	-0.012
78.100	12.000	-0.121	0.000	-0.012
78.200	12.400	-0.121	0.000	-0.012
78.300	12.400	-0.121	0.000	-0.012
78.400	11.800	-0.121	0.000	-0.012
78.500	12.600	-0.119	0.000	-0.012
78.600	11.600	-0.122	0.000	-0.012
78.700	12.000	-0.122	0.000	-0.012
78.800	11.800	-0.120	0.000	-0.012
78.900	12.400	-0.118	0.000	-0.012
79.000	11.600	-0.118	0.000	-0.012
79.100	12.600	-0.118	0.000	-0.012
79.200	12.000	-0.118	0.000	-0.012
79.300	12.400	-0.123	0.000	-0.012
79.400	12.400	-0.121	0.000	-0.012
79.500	11.200	-0.123	0.000	-0.012
79.600	13.200	-0.124	0.000	-0.012
79.700	12.600	-0.124	0.000	-0.012
79.800	13.000	-0.125	0.000	-0.012
79.900	12.400	-0.128	0.000	-0.012
80.000	14.400	-0.129	0.000	-0.012
80.100	13.200	-0.129	0.000	-0.012
80.200	13.200	-0.129	0.000	-0.012
80.300	13.600	-0.131	0.000	-0.012
80.400	13.600	-0.132	0.000	-0.012
80.500	14.400	-0.133	0.000	-0.012
80.600	13.600	-0.135	0.000	-0.012
80.700	13.400	-0.135	0.000	-0.012
80.800	15.000	-0.137	0.000	-0.012
80.900	14.000	-0.138	0.000	-0.012
81.000	13.000	-0.138	0.000	-0.011
81.100	14.400	-0.137	0.000	-0.011
81.200	14.000	-0.137	0.000	-0.011
81.300	15.200	-0.139	0.000	-0.011
81.400	13.600	-0.138	0.000	-0.011
81.500	14.200	-0.143	0.000	-0.011
81.600	13.400	-0.142	0.000	-0.011
81.700	15.200	-0.142	0.000	-0.011
81.800	13.800	-0.144	0.000	-0.011
81.900	14.400	-0.140	0.000	-0.011
82.000	14.400	-0.143	0.000	-0.011
82.100	14.000	-0.143	0.000	-0.011
82.200	13.600	-0.143	0.000	-0.011
82.300	14.400	-0.141	0.000	-0.011
82.400	14.400	-0.140	0.000	-0.011
82.500	14.400	-0.143	0.000	-0.011
82.600	13.400	-0.140	0.000	-0.011
82.700	13.400	-0.140	0.000	-0.011
82.800	14.200	-0.139	0.000	-0.011
82.900	14.800	-0.139	0.000	-0.011
83.000	14.200	-0.139	0.000	-0.011
83.100	14.800	-0.139	0.000	-0.011
83.200	14.400	-0.139	0.000	-0.011
83.300	15.200	-0.137	0.000	-0.011
83.400	14.400	-0.142	0.000	-0.011
83.500	13.000	-0.140	0.000	-0.011
83.600	13.800	-0.138	0.000	-0.011
83.700	13.000	-0.138	0.000	-0.011
83.800	13.800	-0.136	0.000	-0.011
83.900	14.200	-0.138	0.000	-0.011
84.000	13.800	-0.138	0.000	-0.011
84.100	13.600	-0.134	0.000	-0.011
84.200	13.400	-0.134	0.000	-0.011
84.300	13.800	-0.137	0.000	-0.011
84.400	13.000	-0.136	0.000	-0.011
84.500	13.400	-0.136	0.000	-0.011
84.600	13.400	-0.132	0.000	-0.011
84.700	14.000	-0.132	0.000	-0.011
84.800	13.800	-0.134	0.000	-0.011
84.900	14.400	-0.136	0.000	-0.011
85.000	13.600	-0.135	0.000	-0.011
85.100	13.600	-0.133	0.000	-0.011
85.200	13.400	-0.133	0.000	-0.011
85.300	13.200	-0.134	0.000	-0.011
85.400	12.800	-0.134	0.000	-0.011
85.500	13.200	-0.134	0.000	-0.011
85.600	14.000	-0.136	0.000	-0.011
85.700	14.000	-0.136	0.000	-0.011
85.800	13.800	-0.136	0.000	-0.011
85.900	12.800	-0.133	0.000	-0.011
86.000	13.600	-0.133	0.000	-0.010
86.100	13.600	-0.134	0.000	-0.010
86.200	13.800	-0.134	0.000	-0.010
86.300	13.600	-0.135	0.000	-0.010
86.400	13.200	-0.136	0.000	-0.010
86.500	13.000	-0.135	0.000	-0.010
86.600	13.400	-0.134	0.000	-0.010
86.700	13.800	-0.134	0.000	-0.010
86.800	14.200	-0.136	0.000	-0.010
86.900	13.800	-0.135	0.000	-0.010
87.000	12.800	-0.131	0.000	-0.010
87.100	12.800	-0.134	0.000	-0.010
87.200	13.400	-0.134	0.000	-0.010
87.300	13.200	-0.131	0.000	-0.010
87.400	13.000	-0.133	0.000	-0.010
87.500	13.200	-0.130	0.000	-0.010
87.600	13.600	-0.130	0.000	-0.010
87.700	13.800	-0.130	0.000	-0.010
87.800	14.200	-0.131	0.000	-0.010
87.900	12.400	-0.130	0.000	-0.010
88.000	14.000	-0.130	0.000	-0.010
88.100	13.200	-0.131	0.000	-0.010
88.200	13.600	-0.131	0.000	-0.010
88.300	13.400	-0.129	0.000	-0.010
88.400	13.000	-0.132	0.000	-0.010
88.500	13.400	-0.129	0.000	-0.010
88.600	11.400	-0.128	0.000	-0.010
88.700	13.000	-0.128	0.000	-0.010
88.800	13.200	-0.131	0.000	-0.010
88.900	12.200	-0.129	0.000	-0.010
89.000	13.000	-0.129	0.000	-0.010
89.100	12.000	-0.128	0.000	-0.010
89.200	12.800	-0.128	0.000	-0.010
89.300	12.000	-0.128	0.000	-0.010
89.400	11.800	-0.128	0.000	-0.010
89.500	12.600	-0.127	0.000	-0.010
89.600	12.400	-0.127	0.000	-0.010
89.700	12.200	-0.127	0.000	-0.010
89.800	12.400	-0.128	0.000	-0.010
89.900	12.600	-0.127	0.000	-0.010
90.000	11.600	-0.127	0.000	-0.009
90.100	12.400	-0.124	0.000	-0.009
90.200	13.000	-0.124	0.000	-0.009
90.300	13.000	-0.126	0.000	-0.009
90.400	12.200	-0.125	0.000	-0.009
90.500	12.600	-0.127	0.000	-0.009
90.600	12.400	-0.127	0.000	-0.009
90.700	12.200	-0.127	0.000	-0.009
90.800	13.800	-0.125	0.000	-0.009
90.900	12.400	-0.127	0.000	-0.009
91.000	12.400	-0.130	0.000	-0.009
91.100	11.800	-0.128	0.000	-0.009
91.200	12.800	-0.128	0.000	-0.009
91.300	13.400	-0.128	0.000	-0.009
91.400	12.200	-0.126	0.000	-0.009
91.500	12.400	-0.127	0.000	-0.009
91.600	12.000	-0.125	0.000	-0.009
91.700	13.000	-0.125	0.000	-0.009
91.800	11.600	-0.125	0.000	-0.009
91.900	12.000	-0.122	0.000	-0.009
92.000	12.200	-0.123	0.000	-0.009
92.100	12.600	-0.122	0.000	-0.009
92.200	11.600	-0.122	0.000	-0.009
92.300	11.800	-0.122	0.000	-0.009
92.400	10.800	-0.119	0.000	-0.009
92.500	12.200	-0.121	0.000	-0.009
92.600	11.400	-0.117	0.000	-0.009
92.700	12.400	-0.117	0.000	-0.009
92.800	11.200	-0.117	0.000	-0.009
92.900	10.800	-0.116	0.000	-0.009
93.000	10.200	-0.115	0.000	-0.009
93.100	11.600	-0.109	0.000	-0.009
93.200	10.800	-0.109	0.000	-0.009
93.300	11.200	-0.111	0.000	-0.009
93.400	10.400	-0.107	0.000	-0.009
93.500	11.000	-0.107	0.000	-0.009
93.600	10.200	-0.106	0.000	-0.009
93.700	11.000	-0.106	0.000	-0.009
93.800	9.800	-0.103	0.000	-0.009
93.900	10.400	-0.105	0.000	-0.009
94.000	10.400	-0.105	0.000	-0.009
94.100	10.200	-0.102	0.000	-0.009
94.200	9.800	-0.102	0.000	-0.009
94.300	9.200	-0.100	0.000	-0.009
94.400	9.800	-0.099	0.000	-0.009
94.500	8.400	-0.100	0.000	-0.009
94.600	8.000	-0.097	0.000	-0.009
94.700	10.200	-0.097	0.000	-0.009
94.800	10.400	-0.100	0.000	-0.009
94.900	8.600	-0.097	0.000	-0.009
95.000	9.000	-0.096	0.000	-0.009
95.100	8.800	-0.095	0.000	-0.009
95.200	9.400	-0.095	0.000	-0.009
95.300	9.800	-0.094	0.000	-0.009
95.400	9.000	-0.095	0.000	-0.009
95.500	9.400	-0.094	0.000	-0.009
95.600	9.400	-0.095	0.000	-0.009
95.700	9.400	-0.095	0.000	-0.009
95.800	8.600	-0.095	0.000	-0.009
95.900	9.200	-0.096	0.000	-0.009
96.000	8.600	-0.092	0.000	-0.009
96.100	8.200	-0.092	0.000	-0.009
96.200	8.800	-0.092	0.000	-0.009
96.300	7.800	-0.087	0.000	-0.009
96.400	8.400	-0.090	0.000	-0.009
96.500	9.400	-0.091	0.000	-0.008
96.600	8.200	-0.090	0.000	-0.008
96.700	8.800	-0.090	0.000	-0.008
96.800	9.400	-0.089	0.000	-0.008
96.900	9.000	-0.090	0.000	-0.008
97.000	8.800	-0.089	0.000	-0.008
97.100	8.400	-0.089	0.000	-0.008
97.200	8.200	-0.089	0.000	-0.008
97.300	9.000	-0.085	0.000	-0.008
97.400	8.400	-0.086	0.000	-0.008
97.500	7.200	-0.086	0.000	-0.008
97.600	8.600	-0.086	0.000	-0.008
97.700	7.400	-0.086	0.000	-0.008
97.800	8.000	-0.084	0.000	-0.008
97.900	7.800	-0.086	0.000	-0.008
98.000	8.600	-0.083	0.000	-0.008
98.100	7.200	-0.085	0.000	-0.008
98.200	7.600	-0.085	0.000	-0.008
98.300	8.400	-0.087	0.000	-0.008
98.400	8.200	-0.085	0.000	-0.008
98.500	8.200	-0.082	0.000	-0.008
98.600	9.200	-0.084	0.000	-0.008
98.700	8.400	-0.084	0.000	-0.008
98.800	8.600	-0.086	0.000	-0.008
98.900	8.800	-0.087	0.000	-0.008
99.000	7.800	-0.085	0.000	-0.008
99.100	9.200	-0.085	0.000	-0.008
99.200	8.400	-0.085	0.000	-0.008
99.300	8.800	-0.086	0.000	-0.008
99.400	9.000	-0.086	0.000	-0.008
99.500	8.400	-0.086	0.000	-0.008
99.600	7.200	-0.084	0.000	-0.008
99.700	8.200	-0.084	0.000	-0.008
99.800	8.600	-0.085	0.000	-0.008
99.900	9.000	-0.085	0.000	-0.008
100.000	8.200	-0.086	0.000	-0.008
100.100	8.800	-0.087	0.000	-0.008
100.200	8.800	-0.087	0.000	-0.008
100.300	8.000	-0.085	0.000	-0.008
100.400	8.400	-0.087	0.000	-0.008
100.500	8.000	-0.086	0.000	-0.008
100.600	9.200	-0.088	0.000	-0.008
100.700	9.600	-0.088	0.000	-0.008
100.800	9.400	-0.090	0.000	-0.008
100.900	8.800	-0.090	0.000	-0.008
101.000	8.600	-0.091	0.000	-0.008
101.100	9.200	-0.092	0.000	-0.008
101.200	9.000	-0.092	0.000	-0.008
101.300	8.200	-0.092	0.000	-0.008
101.400	9.000	-0.094	0.000	-0.008
101.500	9.400	-0.094	0.000	-0.008
101.600	9.400	-0.093	0.000	-0.008
101.700	9.600	-0.093	0.000	-0.008
101.800	10.000	-0.096	0.000	-0.008
101.900	9.800	-0.094	0.000	-0.008
102.000	9.200	-0.095	0.000	-0.008
102.100	9.200	-0.094	0.000	-0.008
102.200	9.800	-0.094	0.000	-0.008
102.300	9.800	-0.097	0.000	-0.008
102.400	9.800	-0.097	0.000	-0.008
102.500	9.600	-0.098	0.000	-0.007
102.600	10.000	-0.100	0.000	-0.007
102.700	10.000	-0.100	0.000	-0.007
102.800	10.600	-0.102	0.000	-0.007
102.900	11.000	-0.101	0.000	-0.007
103.000	9.600	-0.104	0.000	-0.007
103.100	10.000	-0.107	0.000	-0.007
103.200	10.800	-0.107	0.000	-0.007
103.300	10.800	-0.107	0.000	-0.007
103.400	11.200	-0.104	0.000	-0.007
103.500	10.800	-0.107	0.000	-0.007
103.600	10.800	-0.111	0.000	-0.007
103.700	10.600	-0.111	0.000	-0.007
103.800	10.400	-0.112	0.000	-0.007
103.900	10.800	-0.111	0.000	-0.007
104.000	11.400	-0.112	0.000	-0.007
104.100	11.000	-0.113	0.000	-0.007
104.200	10.400	-0.113	0.000	-0.007
104.300	11.200	-0.113	0.000	-0.007
104.400	10.800	-0.113	0.000	-0.007
104.500	12.000	-0.116	0.000	-0.007
104.600	11.800	-0.115	0.000	-0.007
104.700	11.800	-0.115	0.000	-0.007
104.800	11.400	-0.113	0.000	-0.007
104.900	11.800	-0.120	0.000	-0.007
105.000	11.000	-0.118	0.000	-0.007
105.100	13.000	-0.118	0.000	-0.007
105.200	11.000	-0.118	0.000	-0.007
105.300	10.800	-0.118	0.000	-0.007
105.400	11.800	-0.120	0.000	-0.007
105.500	11.600	-0.117	0.000	-0.007
105.600	11.400	-0.116	0.000	-0.007
105.700	11.800	-0.116	0.000	-0.007
105.800	11.600	-0.118	0.000	-0.007
105.900	11.600	-0.116	0.000	-0.007
106.000	11.400	-0.118	0.000	-0.007
106.100	11.400	-0.116	0.000	-0.007
106.200	11.800	-0.116	0.000	-0.007
106.300	11.400	-0.118	0.000	-0.007
106.400	12.000	-0.117	0.000	-0.007
106.500	11.800	-0.117	0.000	-0.007
106.600	12.000	-0.122	0.000	-0.007
106.700	12.000	-0.122	0.000	-0.007
106.800	11.600	-0.121	0.000	-0.007
106.900	12.400	-0.121	0.000	-0.007
107.000	11.600	-0.119	0.000	-0.007
107.100	12.400	-0.125	0.000	-0.007
107.200	12.600	-0.125	0.000	-0.007
107.300	12.200	-0.124	0.000	-0.007
107.400	12.800	-0.125	0.000	-0.007
107.500	12.000	-0.122	0.000	-0.007
107.600	13.000	-0.123	0.000	-0.007
107.700	12.400	-0.123	0.000	-0.007
107.800	12.200	-0.124	0.000	-0.007
107.900	12.200	-0.126	0.000	-0.006
108.000	12.200	-0.127	0.000	-0.006
108.100	13.000	-0.127	0.000	-0.006
108.200	12.600	-0.127	0.000	-0.006
108.300	12.000	-0.127	0.000	-0.006
108.400	13.600	-0.129	0.000	-0.006
108.500	13.400	-0.129	0.000	-0.006
108.600	12.400	-0.129	0.000	-0.006
108.700	13.600	-0.129	0.000	-0.006
108.800	12.200	-0.127	0.000	-0.006
108.900	13.400	-0.130	0.000	-0.006
109.000	13.200	-0.136	0.000	-0.006
109.100	12.800	-0.133	0.000	-0.006
109.200	13.200	-0.133	0.000	-0.006
109.300	13.400	-0.134	0.000	-0.006
109.400	13.600	-0.132	0.000	-0.006
109.500	13.200	-0.133	0.000	-0.006
109.600	13.400	-0.133	0.000	-0.006
109.700	13.600	-0.133	0.000	-0.006
109.800	13.200	-0.138	0.000	-0.006
109.900	12.800	-0.135	0.000	-0.006
110.000	12.800	-0.133	0.000	-0.006
110.100	13.400	-0.135	0.000	-0.006
110.200	13.400	-0.135	0.000	-0.006
110.300	12.800	-0.134	0.000	-0.006
110.400	13.400	-0.134	0.000	-0.006
110.500	13.000	-0.135	0.000	-0.006
110.600	13.200	-0.135	0.000	-0.006
110.700	13.600	-0.135	0.000	-0.006
110.800	14.200	-0.135	0.000	-0.006
110.900	13.800	-0.134	0.000	-0.006
111.000	12.000	-0.133	0.000	-0.006
111.100	12.400	-0.134	0.000	-0.006
111.200	13.400	-0.134	0.000	-0.006
111.300	13.200	-0.132	0.000	-0.006
111.400	12.800	-0.135	0.000	-0.006
111.500	13.400	-0.132	0.000	-0.006
111.600	13.200	-0.132	0.000	-0.006
111.700	13.600	-0.132	0.000	-0.006
111.800	13.000	-0.132	0.000	-0.006
111.900	13.200	-0.131	0.000	-0.006
112.000	13.200	-0.131	0.000	-0.006
112.100	12.400	-0.131	0.000	-0.006
112.200	13.600	-0.131	0.000	-0.006
112.300	12.400	-0.131	0.000	-0.006
112.400	13.000	-0.130	0.000	-0.005
112.500	12.200	-0.129	0.000	-0.005
112.600	12.200	-0.127	0.000	-0.005
112.700	12.600	-0.127	0.000	-0.005
112.800	12.000	-0.128	0.000	-0.005
112.900	12.800	-0.124	0.000	-0.005
113.000	12.200	-0.127	0.000	-0.005
113.100	12.600	-0.125	0.000	-0.005
113.200	12.600	-0.125	0.000	-0.005
113.300	12.800	-0.124	0.000	-0.005
113.400	12.600	-0.124	0.000	-0.005
113.500	12.000	-0.123	0.000	-0.005
113.600	12.200	-0.121	0.000	-0.005
113.700	11.800	-0.121	0.000	-0.005
113.800	12.000	-0.120	0.000	-0.005
113.900	11.400	-0.120	0.000	-0.005
114.000	11.200	-0.120	0.000	-0.005
114.100	11.800	-0.120	0.000	-0.005
114.200	11.400	-0.120	0.000	-0.005
114.300	11.400	-0.117	0.000	-0.005
114.400	11.800	-0.117	0.000	-0.005
114.500	10.600	-0.115	0.000	-0.005
114.600	11.200	-0.114	0.000	-0.005
114.700	10.800	-0.114	0.000	-0.005
114.800	10.600	-0.111	0.000	-0.005
114.900	10.800	-0.114	0.000	-0.005
115.000	11.400	-0.110	0.000	-0.005
115.100	10.800	-0.112	0.000	-0.005
115.200	12.000	-0.112	0.000	-0.005
115.300	11.000	-0.112	0.000	-0.005
115.400	10.200	-0.110	0.000	-0.005
115.500	11.400	-0.109	0.000	-0.005
115.600	10.800	-0.109	0.000	-0.005
115.700	10.800	-0.109	0.000	-0.005
115.800	11.400	-0.107	0.000	-0.005
115.900	11.200	-0.110	0.000	-0.005
116.000	11.800	-0.106	0.000	-0.005
116.100	11.200	-0.107	0.000	-0.005
116.200	11.000	-0.107	0.000	-0.005
116.300	10.600	-0.112	0.000	-0.005
116.400	10.800	-0.108	0.000	-0.005
116.500	11.200	-0.109	0.000	-0.005
116.600	10.400	-0.107	0.000	-0.005
116.700	10.600	-0.107	0.000	-0.005
116.800	11.400	-0.109	0.000	-0.005
116.900	10.200	-0.109	0.000	-0.005
117.000	11.400	-0.109	0.000	-0.005
117.100	10.400	-0.111	0.000	-0.005
117.200	11.600	-0.111	0.000	-0.005
117.300	11.400	-0.110	0.000	-0.005
117.400	11.000	-0.111	0.000	-0.004
117.500	9.400	-0.108	0.000	-0.004
117.600	10.600	-0.109	0.000	-0.004
117.700	10.400	-0.109	0.000	-0.004
117.800	10.600	-0.109	0.000	-0.004
117.900	10.600	-0.106	0.000	-0.004
118.000	10.600	-0.105	0.000	-0.004
118.100	10.000	-0.107	0.000	-0.004
118.200	10.000	-0.107	0.000	-0.004
118.300	10.400	-0.105	0.000	-0.004
118.400	10.000	-0.102	0.000	-0.004
118.500	8.600	-0.101	0.000	-0.004
118.600	10.600	-0.099	0.000	-0.004
118.700	8.800	-0.099	0.000	-0.004
118.800	8.600	-0.101	0.000	-0.004
118.900	9.000	-0.097	0.000	-0.004
119.000	9.800	-0.097	0.000	-0.004
119.100	9.800	-0.097	0.000	-0.004
119.200	9.800	-0.097	0.000	-0.004
119.300	9.000	-0.097	0.000	-0.004
119.400	9.400	-0.095	0.000	-0.004
119.500	9.200	-0.097	0.000	-0.004
119.600	9.600	-0.095	0.000	-0.004
119.700	9.800	-0.095	0.000	-0.004
119.800	9.000	-0.097	0.000	-0.004
119.900	9.400	-0.096	0.000	-0.004
120.000	9.200	-0.096	0.000	-0.004
120.100	9.200	-0.097	0.000	-0.004
120.200	9.800	-0.097	0.000	-0.004
120.300	10.000	-0.097	0.000	-0.004
120.400	9.800	-0.096	0.000	-0.004
120.500	9.800	-0.099	0.000	-0.004
120.600	9.600	-0.096	0.000	-0.004
120.700	9.200	-0.096	0.000	-0.004
120.800	9.000	-0.097	0.000	-0.004
120.900	9.600	-0.096	0.000	-0.004
121.000	10.200	-0.098	0.000	-0.004
121.100	9.400	-0.100	0.000	-0.004
121.200	10.000	-0.100	0.000	-0.004
121.300	10.000	-0.099	0.000	-0.004
121.400	9.200	-0.099	0.000	-0.004
121.500	9.800	-0.098	0.000	-0.004
121.600	10.400	-0.099	0.000	-0.004
121.700	11.000	-0.099	0.000	-0.004
121.800	8.800	-0.100	0.000	-0.004
121.900	10.400	-0.099	0.000	-0.004
122.000	9.800	-0.099	0.000	-0.004
122.100	9.400	-0.101	0.000	-0.004
122.200	9.400	-0.101	0.000	-0.004
122.300	10.400	-0.101	0.000	-0.004
122.400	10.200	-0.101	0.000	-0.004
122.500	9.400	-0.102	0.000	-0.004
122.600	10.800	-0.102	0.000	-0.004
122.700	9.800	-0.102	0.000	-0.004
122.800	10.800	-0.103	0.000	-0.004
122.900	10.800	-0.105	0.000	-0.004
123.000	9.800	-0.104	0.000	-0.004
123.100	11.000	-0.103	0.000	-0.004
123.200	10.800	-0.103	0.000	-0.004
123.300	11.000	-0.102	0.000	-0.004
123.400	10.800	-0.105	0.000	-0.004
123.500	10.400	-0.104	0.000	-0.004
123.600	10.800	-0.106	0.000	-0.004
123.700	10.400	-0.106	0.000	-0.004
123.800	10.800	-0.104	0.000	-0.004
123.900	9.400	-0.106	0.000	-0.004
124.000	9.800	-0.102	0.000	-0.004
124.100	10.200	-0.104	0.000	-0.004
124.200	10.600	-0.104	0.000	-0.004
124.300	11.000	-0.104	0.000	-0.004
124.400	10.000	-0.102	0.000	-0.003
124.500	10.400	-0.102	0.000	-0.003
124.600	9.200	-0.102	0.000	-0.003
124.700	9.200	-0.102	0.000	-0.003
124.800	10.400	-0.103	0.000	-0.003
124.900	10.600	-0.102	0.000	-0.003
125.000	10.400	-0.101	0.000	-0.003
125.100	9.600	-0.100	0.000	-0.003
125.200	9.800	-0.100	0.000	-0.003
125.300	9.800	-0.102	0.000	-0.003
125.400	9.800	-0.102	0.000	-0.003
125.500	10.200	-0.103	0.000	-0.003
125.600	10.200	-0.103	0.000	-0.003
125.700	10.600	-0.103	0.000	-0.003
125.800	10.400	-0.102	0.000	-0.003
125.900	10.000	-0.101	0.000	-0.003
126.000	10.600	-0.100	0.000	-0.003
126.100	11.200	-0.099	0.000	-0.003
126.200	9.800	-0.099	0.000	-0.003
126.300	9.400	-0.102	0.000	-0.003
126.400	9.200	-0.099	0.000	-0.003
126.500	9.200	-0.101	0.000	-0.003
126.600	9.800	-0.100	0.000	-0.003
126.700	10.200	-0.100	0.000	-0.003
126.800	10.000	-0.100	0.000	-0.003
126.900	10.600	-0.099	0.000	-0.003
127.000	10.400	-0.100	0.000	-0.003
127.100	10.200	-0.100	0.000	-0.003
127.200	10.400	-0.100	0.000	-0.003
127.300	9.600	-0.098	0.000	-0.003
127.400	10.600	-0.100	0.000	-0.003
127.500	10.200	-0.099	0.000	-0.003
127.600	11.200	-0.102	0.000	-0.003
127.700	10.000	-0.102	0.000	-0.003
127.800	9.200	-0.102	0.000	-0.003
127.900	10.000	-0.102	0.000	-0.003
128.000	10.000	-0.103	0.000	-0.003
128.100	9.800	-0.102	0.000	-0.003
128.200	9.800	-0.102	0.000	-0.003
128.300	10.600	-0.100	0.000	-0.003
128.400	9.400	-0.099	0.000	-0.003
128.500	10.600	-0.102	0.000	-0.003
128.600	9.600	-0.097	0.000	-0.003
128.700	9.200	-0.097	0.000	-0.003
128.800	10.600	-0.098	0.000	-0.003
128.900	10.200	-0.103	0.000	-0.003
129.000	9.800	-0.097	0.000	-0.003
129.100	9.600	-0.098	0.000	-0.003
129.200	9.200	-0.098	0.000	-0.003
129.300	9.600	-0.099	0.000	-0.003
129.400	9.400	-0.098	0.000	-0.003
129.500	9.800	-0.098	0.000	-0.003
129.600	9.600	-0.099	0.000	-0.003
129.700	9.800	-0.099	0.000	-0.003
129.800	9.800	-0.096	0.000	-0.003
129.900	10.200	-0.096	0.000	-0.003
130.000	9.800	-0.095	0.000	-0.003
130.100	10.600	-0.097	0.000	-0.003
130.200	9.400	-0.097	0.000	-0.003
130.300	9.400	-0.093	0.000	-0.003
130.400	9.600	-0.096	0.000	-0.002
130.500	8.400	-0.092	0.000	-0.002
130.600	9.400	-0.093	0.000	-0.002
130.700	9.400	-0.093	0.000	-0.002
130.800	10.200	-0.094	0.000	-0.002
130.900	9.600	-0.094	0.000	-0.002
131.000	8.600	-0.092	0.000	-0.002
131.100	10.200	-0.091	0.000	-0.002
131.200	8.200	-0.091	0.000	-0.002
131.300	9.200	-0.094	0.000	-0.002
131.400	9.600	-0.096	0.000	-0.002
131.500	9.400	-0.094	0.000	-0.002
131.600	9.200	-0.092	0.000	-0.002
131.700	8.200	-0.092	0.000	-0.002
131.800	8.800	-0.091	0.000	-0.002
131.900	8.800	-0.091	0.000	-0.002
132.000	8.800	-0.091	0.000	-0.002
132.100	8.600	-0.090	0.000	-0.002
132.200	8.400	-0.090	0.000	-0.002
132.300	9.400	-0.092	0.000	-0.002
132.400	9.600	-0.093	0.000	-0.002
132.500	8.200	-0.093	0.000	-0.002
132.600	9.200	-0.093	0.000	-0.002
132.700	9.200	-0.093	0.000	-0.002
132.800	8.400	-0.092	0.000	-0.002
132.900	10.200	-0.093	0.000	-0.002
133.000	8.600	-0.092	0.000	-0.002
133.100	9.000	-0.094	0.000	-0.002
133.200	10.000	-0.094	0.000	-0.002
133.300	9.000	-0.093	0.000	-0.002
133.400	8.800	-0.092	0.000	-0.002
133.500	9.600	-0.092	0.000	-0.002
133.600	9.000	-0.092	0.000	-0.002
133.700	9.000	-0.092	0.000	-0.002
133.800	9.800	-0.092	0.000	-0.002
133.900	9.600	-0.092	0.000	-0.002
134.000	8.800	-0.092	0.000	-0.002
134.100	9.000	-0.090	0.000	-0.002
134.200	8.800	-0.090	0.000	-0.002
134.300	8.800	-0.092	0.000	-0.002
134.400	7.800	-0.091	0.000	-0.002
134.500	9.600	-0.090	0.000	-0.002
134.600	8.600	-0.091	0.000	-0.002
134.700	9.000	-0.091	0.000	-0.002
134.800	9.000	-0.089	0.000	-0.002
134.900	9.800	-0.089	0.000	-0.002
135.000	8.800	-0.090	0.000	-0.002
135.100	8.400	-0.091	0.000	-0.002
135.200	9.400	-0.091	0.000	-0.002
135.300	9.800	-0.089	0.000	-0.002
135.400	7.600	-0.089	0.000	-0.002
135.500	9.000	-0.088	0.000	-0.002
135.600	9.800	-0.090	0.000	-0.002
135.700	9.600	-0.090	0.000	-0.002
135.800	8.400	-0.090	0.000	-0.002
135.900	9.400	-0.088	0.000	-0.002
136.000	9.200	-0.090	0.000	-0.002
136.100	8.400	-0.090	0.000	-0.002
136.200	9.200	-0.090	0.000	-0.002
136.300	9.000	-0.091	0.000	-0.002
136.400	9.000	-0.088	0.000	-0.002
136.500	9.200	-0.089	0.000	-0.002
136.600	8.800	-0.091	0.000	-0.002
136.700	8.600	-0.091	0.000	-0.002
136.800	8.800	-0.092	0.000	-0.002
136.900	7.800	-0.091	0.000	-0.001
137.000	9.200	-0.091	0.000	-0.001
137.100	9.000	-0.091	0.000	-0.001
137.200	8.400	-0.091	0.000	-0.001
137.300	8.400	-0.091	0.000	-0.001
137.400	9.200	-0.089	0.000	-0.001
137.500	9.000	-0.091	0.000	-0.001
137.600	8.400	-0.091	0.000	-0.001
137.700	9.400	-0.091	0.000	-0.001
137.800	8.600	-0.090	0.000	-0.001
137.900	9.200	-0.092	0.000	-0.001
138.000	8.800	-0.091	0.000	-0.001
138.100	9.800	-0.090	0.000	-0.001
138.200	9.200	-0.090	0.000	-0.001
138.300	9.600	-0.091	0.000	-0.001
138.400	8.600	-0.092	0.000	-0.001
138.500	8.600	-0.092	0.000	-0.001
138.600	8.800	-0.093	0.000	-0.001
138.700	8.400	-0.093	0.000	-0.001
138.800	9.800	-0.091	0.000	-0.001
138.900	9.000	-0.092	0.000	-0.001
139.000	7.600	-0.090	0.000	-0.001
139.100	8.800	-0.091	0.000	-0.001
139.200	8.600	-0.091	0.000	-0.001
139.300	9.000	-0.089	0.000	-0.001
139.400	10.200	-0.090	0.000	-0.001
139.500	9.000	-0.086	0.000	-0.001
139.600	8.800	-0.088	0.000	-0.001
139.700	9.600	-0.088	0.000	-0.001
139.800	8.800	-0.091	0.000	-0.001
139.900	8.400	-0.090	0.000	-0.001
140.000	9.200	-0.090	0.000	-0.001
140.100	9.400	-0.089	0.000	-0.001
140.200	9.400	-0.089	0.000	-0.001
140.300	8.800	-0.090	0.000	-0.001
140.400	8.800	-0.090	0.000	-0.001
140.500	8.400	-0.090	0.000	-0.001
140.600	9.400	-0.090	0.000	-0.001
140.700	8.800	-0.090	0.000	-0.001
140.800	9.200	-0.092	0.000	-0.001
140.900	8.800	-0.090	0.000	-0.001
141.000	9.400	-0.089	0.000	-0.001
141.100	10.000	-0.091	0.000	-0.001
141.200	9.400	-0.091	0.000	-0.001
141.300	9.000	-0.089	0.000	-0.001
141.400	8.200	-0.088	0.000	-0.001
141.500	8.800	-0.091	0.000	-0.001
141.600	8.800	-0.088	0.000	-0.001
141.700	7.800	-0.088	0.000	-0.001
141.800	9.000	-0.087	0.000	-0.001
141.900	8.800	-0.088	0.000	-0.001
142.000	8.800	-0.088	0.000	-0.001
142.100	9.000	-0.090	0.000	-0.001
142.200	9.000	-0.090	0.000	-0.001
142.300	10.000	-0.089	0.000	-0.001
142.400	9.400	-0.092	0.000	-0.001
142.500	9.400	-0.090	0.000	-0.001
142.600	9.400	-0.088	0.000	-0.001
142.700	9.600	-0.088	0.000	-0.001
142.800	8.800	-0.093	0.000	-0.001
142.900	8.400	-0.092	0.000	-0.001
143.000	9.400	-0.092	0.000	-0.001
143.100	9.000	-0.094	0.000	-0.001
143.200	8.800	-0.094	0.000	-0.001
143.300	9.000	-0.094	0.000	-0.001
143.400	8.800	-0.093	0.000	-0.000
143.500	10.400	-0.096	0.000	-0.000
143.600	9.200	-0.094	0.000	-0.000
143.700	9.000	-0.094	0.000	-0.000
143.800	9.400	-0.098	0.000	-0.000
143.900	10.400	-0.093	0.000	-0.000
144.000	9.600	-0.098	0.000	-0.000
144.100	10.600	-0.095	0.000	-0.000
144.200	9.800	-0.095	0.000	-0.000
144.300	10.400	-0.098	0.000	-0.000
144.400	9.200	-0.097	0.000	-0.000
144.500	10.000	-0.100	0.000	-0.000
144.600	10.000	-0.100	0.000	-0.000
144.700	9.600	-0.100	0.000	-0.000
144.800	10.000	-0.100	0.000	-0.000
144.900	10.200	-0.099	0.000	-0.000
145.000	10.200	-0.100	0.000	-0.000
145.100	10.000	-0.098	0.000	-0.000
145.200	10.600	-0.098	0.000	-0.000
145.300	9.400	-0.101	0.000	-0.000
145.400	10.400	-0.098	0.000	-0.000
145.500	9.800	-0.102	0.000	-0.000
145.600	10.800	-0.103	0.000	-0.000
145.700	10.400	-0.103	0.000	-0.000
145.800	10.600	-0.103	0.000	-0.000
145.900	9.800	-0.102	0.000	-0.000
146.000	10.000	-0.104	0.000	-0.000
146.100	10.200	-0.102	0.000	-0.000
146.200	10.000	-0.102	0.000	-0.000
146.300	9.800	-0.102	0.000	-0.000
146.400	10.200	-0.103	0.000	0.000
146.500	10.200	-0.100	0.000	0.000
146.600	10.600	-0.101	0.000	0.000
146.700	10.000	-0.101	0.000	0.000
146.800	9.800	-0.103	0.000	0.000
146.900	10.400	-0.102	0.000	0.000
147.000	10.400	-0.101	0.000	0.000
147.100	9.600	-0.104	0.000	0.000
147.200	10.600	-0.104	0.000	0.000
147.300	10.000	-0.104	0.000	0.000
147.400	10.000	-0.102	0.000	0.000
147.500	9.600	-0.101	0.000	0.000
147.600	9.400	-0.103	0.000	0.000
147.700	9.200	-0.103	0.000	0.000
147.800	10.600	-0.100	0.000	0.000
147.900	10.000	-0.100	0.000	0.000
148.000	9.200	-0.100	0.000	0.000
148.100	9.200	-0.102	0.000	0.000
148.200	10.200	-0.102	0.000	0.000
148.300	10.200	-0.102	0.000	0.000
148.400	9.200	-0.098	0.000	0.000
148.500	10.400	-0.099	0.000	0.000
148.600	9.400	-0.097	0.000	0.000
148.700	9.800	-0.097	0.000	0.000
148.800	9.200	-0.099	0.000	0.000
148.900	9.200	-0.095	0.000	0.001
149.000	9.600	-0.096	0.000	0.001
149.100	9.400	-0.096	0.000	0.001
149.200	9.600	-0.096	0.000	0.001
149.300	9.200	-0.095	0.000	0.001
149.400	9.200	-0.092	0.000	0.001
149.500	9.000	-0.094	0.000	0.001
149.600	7.800	-0.092	0.000	0.001
149.700	8.000	-0.092	0.000	0.001
149.800	8.400	-0.091	0.000	0.001
149.900	8.000	-0.091	0.000	0.001
150.000	8.800	-0.090	0.000	0.001
150.100	8.600	-0.089	0.000	0.001
150.200	9.400	-0.089	0.000	0.001
150.300	8.600	-0.083	0.000	0.001
150.400	7.800	-0.087	0.000	0.001
150.500	7.000	-0.085	0.000	0.001
150.600	7.800	-0.085	0.000	0.001
150.700	7.200	-0.085	0.000	0.001
150.800	7.000	-0.080	0.000	0.001
150.900	6.600	-0.079	0.000	0.001
151.000	6.600	-0.079	0.000	0.001
151.100	7.400	-0.075	0.000	0.001
151.200	5.800	-0.075	0.000	0.001
151.300	6.000	-0.070	0.000	0.001
151.400	6.000	-0.068	0.000	0.001
151.500	6.600	-0.060	0.000	0.001
151.600	5.000	-0.058	0.000	0.001
151.700	5.200	-0.058	0.000	0.001
151.800	3.800	-0.058	0.000	0.001
151.900	4.600	-0.055	0.000	0.001
152.000	3.600	-0.052	0.000	0.001
152.100	4.000	-0.047	0.000	0.001
152.200	3.600	-0.047	0.000	0.001
152.300	3.800	-0.047	0.000	0.001
152.400	4.000	-0.045	0.000	0.001
152.500	4.000	-0.043	0.000	0.001
152.600	3.400	-0.038	0.000	0.001
152.700	4.400	-0.038	0.000	0.001
152.800	2.800	-0.039	0.000	0.001
152.900	2.400	-0.038	0.000	0.001
153.000	3.200	-0.036	0.000	0.001
153.100	2.800	-0.035	0.000	0.001
153.200	3.200	-0.035	0.000	0.001
153.300	3.600	-0.033	0.000	0.001
153.400	2.200	-0.034	0.000	0.001
153.500	2.200	-0.035	0.000	0.001
153.600	2.800	-0.034	0.000	0.001
153.700	2.800	-0.034	0.000	0.001
153.800	3.200	-0.032	0.000	0.001
153.900	3.000	-0.032	0.000	0.001
154.000	3.600	-0.035	0.000	0.001
154.100	4.400	-0.037	0.000	0.001
154.200	4.200	-0.037	0.000	0.001
154.300	3.600	-0.035	0.000	0.001
154.400	3.600	-0.038	0.000	0.001
154.500	3.600	-0.039	0.000	0.001
154.600	3.600	-0.042	0.000	0.001
154.700	4.200	-0.042	0.000	0.001
154.800	3.200	-0.043	0.000	0.001
154.900	4.400	-0.043	0.000	0.001
155.000	5.000	-0.044	0.000	0.001
155.100	4.000	-0.050	0.000	0.001
155.200	6.000	-0.050	0.000	0.001
155.300	4.400	-0.052	0.000	0.001
155.400	5.800	-0.053	0.000	0.001
155.500	5.800	-0.056	0.000	0.001
155.600	5.800	-0.058	0.000	0.001
155.700	5.800	-0.058	0.000	0.001
155.800	6.000	-0.058	0.000	0.001
155.900	5.400	-0.057	0.000	0.001
156.000	5.600	-0.057	0.000	0.001
156.100	5.800	-0.060	0.000	0.001
156.200	6.400	-0.060	0.000	0.001
156.300	6.200	-0.062	0.000	0.001
156.400	6.000	-0.063	0.000	0.001
156.500	6.400	-0.066	0.000	0.001
156.600	6.600	-0.065	0.000	0.001
156.700	7.600	-0.065	0.000	0.001
156.800	6.200	-0.069	0.000	0.001
156.900	6.800	-0.068	0.000	0.001
157.000	6.400	-0.070	0.000	0.001
157.100	7.200	-0.070	0.000	0.001
157.200	7.400	-0.070	0.000	0.001
157.300	7.000	-0.075	0.000	0.001
157.400	7.400	-0.072	0.000	0.001
157.500	6.600	-0.077	0.000	0.001
157.600	7.000	-0.074	0.000	0.001
157.700	7.600	-0.074	0.000	0.001
157.800	7.400	-0.075	0.000	0.001
157.900	7.800	-0.076	0.000	0.001
158.000	7.200	-0.078	0.000	0.001
158.100	7.400	-0.079	0.000	0.001
158.200	7.800	-0.079	0.000	0.001
158.300	7.800	-0.079	0.000	0.001
158.400	8.800	-0.078	0.000	0.001
158.500	8.200	-0.083	0.000	0.001
158.600	7.800	-0.081	0.000	0.001
158.700	7.600	-0.081	0.000	0.001
158.800	7.600	-0.081	0.000	0.001
158.900	7.800	-0.080	0.000	0.001
159.000	8.200	-0.081	0.000	0.001
159.100	8.200	-0.080	0.000	0.001
159.200	9.000	-0.080	0.000	0.001
159.300	6.800	-0.082	0.000	0.001
159.400	6.800	-0.081	0.000	0.002
159.500	8.200	-0.081	0.000	0.002
159.600	8.200	-0.080	0.000	0.002
159.700	7.400	-0.080	0.000	0.002
159.800	7.800	-0.081	0.000	0.002
159.900	7.200	-0.081	0.000	0.002
160.000	7.000	-0.083	0.000	0.002
160.100	8.600	-0.083	0.000	0.002
160.200	7.400	-0.083	0.000	0.002
160.300	7.600	-0.080	0.000	0.002
160.400	7.400	-0.084	0.000	0.002
160.500	8.200	-0.082	0.000	0.002
160.600	7.800	-0.081	0.000	0.002
160.700	7.800	-0.081	0.000	0.002
160.800	7.000	-0.081	0.000	0.002
160.900	7.400	-0.083	0.000	0.002
161.000	7.200	-0.080	0.000	0.002
161.100	8.400	-0.084	0.000	0.002
161.200	8.200	-0.084	0.000	0.002
161.300	8.600	-0.083	0.000	0.002
161.400	8.000	-0.083	0.000	0.002
161.500	8.200	-0.082	0.000	0.002
161.600	8.200	-0.084	0.000	0.002
161.700	8.200	-0.084	0.000	0.002
161.800	8.400	-0.083	0.000	0.002
161.900	8.200	-0.085	0.000	0.002
162.000	8.800	-0.084	0.000	0.002
162.100	9.400	-0.086	0.000	0.002
162.200	9.000	-0.086	0.000	0.002
162.300	8.600	-0.089	0.000	0.002
162.400	7.200	-0.086	0.000	0.002
162.500	8.400	-0.086	0.000	0.002
162.600	9.000	-0.087	0.000	0.002
162.700	8.600	-0.087	0.000	0.002
162.800	8.600	-0.087	0.000	0.002
162.900	8.600	-0.087	0.000	0.002
163.000	8.400	-0.088	0.000	0.002
163.100	8.600	-0.088	0.000	0.002
163.200	9.000	-0.088	0.000	0.002
163.300	8.000	-0.086	0.000	0.002
163.400	8.800	-0.086	0.000	0.002
163.500	8.800	-0.087	0.000	0.002
163.600	9.400	-0.088	0.000	0.002
163.700	9.000	-0.088	0.000	0.002
163.800	8.800	-0.088	0.000	0.002
163.900	8.800	-0.087	0.000	0.002
164.000	8.200	-0.086	0.000	0.002
164.100	8.600	-0.084	0.000	0.002
164.200	8.200	-0.084	0.000	0.002
164.300	7.600	-0.086	0.000	0.002
164.400	8.800	-0.086	0.000	0.002
164.500	7.800	-0.087	0.000	0.002
164.600	8.200	-0.082	0.000	0.002
164.700	7.600	-0.082	0.000	0.002
164.800	8.000	-0.084	0.000	0.002
164.900	7.400	-0.082	0.000	0.002
165.000	7.200	-0.083	0.000	0.002
165.100	8.600	-0.084	0.000	0.002
165.200	7.600	-0.084	0.000	0.002
165.300	7.600	-0.079	0.000	0.002
165.400	7.400	-0.081	0.000	0.002
165.500	6.800	-0.079	0.000	0.002
165.600	7.400	-0.077	0.000	0.002
165.700	7.400	-0.077	0.000	0.002
165.800	7.600	-0.078	0.000	0.002
165.900	6.400	-0.077	0.000	0.003
166.000	12.600	-0.075	0.000	0.003
166.100	16.400	-0.074	0.000	0.003
166.200	28.400	-0.074	0.000	0.003
166.300	29.800	-0.079	0.000	0.003
166.400	38.400	-0.075	0.000	0.003
166.500	44.000	-0.068	0.000	0.003
166.600	56.800	-0.051	0.000	0.003
166.700	58.000	-0.051	0.000	0.003
166.800	67.400	-0.037	0.000	0.003
166.900	63.400	-0.025	0.000	0.004
167.000	75.200	-0.008	0.000	0.004
167.100	72.600	0.038	0.000	0.004
167.200	86.200	0.038	0.000	0.004
167.300	81.200	0.050	0.000	0.004
167.400	95.600	0.071	0.000	0.004
167.500	91.200	0.093	0.000	0.004
167.600	107.600	0.153	0.000	0.004
167.700	109.000	0.153	0.000	0.004
167.800	118.400	0.178	0.000	0.004
167.900	109.800	0.207	0.000	0.005
168.000	118.400	0.236	0.000	0.005
168.100	114.000	0.311	0.000	0.005
168.200	129.400	0.311	0.000	0.005
168.300	124.400	0.336	0.000	0.005
168.400	138.000	0.370	0.000	0.007
168.500	136.400	0.405	0.000	0.007
168.600	147.600	0.487	0.000	0.007
168.700	143.600	0.487	0.000	0.007
168.800	151.800	0.528	0.000	0.007
168.900	143.600	0.561	0.000	0.008
169.000	154.200	0.607	0.000	0.008
169.100	146.800	0.696	0.000	0.008
169.200	162.600	0.696	0.000	0.008
169.300	151.600	0.733	0.000	0.008
169.400	167.800	0.779	0.000	0.009
169.500	159.600	0.816	0.000	0.009
169.600	177.000	0.915	0.000	0.009
169.700	169.000	0.915	0.000	0.009
169.800	189.000	0.959	0.000	0.009
169.900	175.400	1.001	0.000	0.011
170.000	188.000	1.050	0.000	0.011
170.100	174.000	1.155	0.000	0.011
170.200	190.400	1.155	0.000	0.011
170.300	178.200	1.196	0.000	0.012
170.400	189.600	1.246	0.000	0.012
170.500	179.400	1.292	0.000	0.012
170.600	199.600	1.395	0.000	0.012
170.700	192.200	1.395	0.000	0.012
170.800	203.000	1.455	0.000	0.014
170.900	181.800	1.500	0.000	0.014
171.000	205.000	1.556	0.000	0.014
171.100	196.000	1.661	0.000	0.014
171.200	218.400	1.661	0.000	0.014
171.300	197.200	1.714	0.000	0.016
171.400	203.800	1.766	0.000	0.016
171.500	200.400	1.823	0.000	0.016
171.600	196.000	1.939	0.000	0.016
171.700	192.000	1.939	0.000	0.016
171.800	184.800	1.992	0.000	0.016
171.900	181.800	2.047	0.000	0.017
172.000	178.600	2.095	0.000	0.017
172.100	172.400	2.188	0.000	0.017
172.200	170.000	2.188	0.000	0.017
172.300	164.400	2.230	0.000	0.018
172.400	161.400	2.272	0.000	0.018
172.500	159.000	2.315	0.000	0.018
172.600	154.600	2.388	0.000	0.018
172.700	153.000	2.388	0.000	0.018
172.800	149.000	2.423	0.000	0.020
172.900	145.400	2.458	0.000	0.020
173.000	143.200	2.491	0.000	0.020
173.100	138.800	2.553	0.000	0.020
173.200	136.200	2.553	0.000	0.020
173.300	134.800	2.581	0.000	0.021
173.400	131.200	2.611	0.000	0.021
173.500	127.800	2.639	0.000	0.021
173.600	127.200	2.691	0.000	0.021
173.700	124.000	2.691	0.000	0.021
173.800	122.200	2.713	0.000	0.022
173.900	120.800	2.739	0.000	0.022
174.000	117.200	2.763	0.000	0.022
174.100	116.200	2.803	0.000	0.022
174.200	114.600	2.803	0.000	0.022
174.300	111.200	2.829	0.000	0.022
174.400	110.400	2.848	0.000	0.022
174.500	108.200	2.866	0.000	0.022
174.600	106.800	2.901	0.000	0.022
174.700	105.800	2.901	0.000	0.022
174.800	103.200	2.917	0.000	0.023
174.900	101.600	2.934	0.000	0.023
175.000	100.600	2.954	0.000	0.023
175.100	99.200	2.984	0.000	0.023
175.200	98.000	2.984	0.000	0.023
175.300	95.000	3.000	0.000	0.024
175.400	94.400	3.014	0.000	0.024
175.500	94.600	3.028	0.000	0.024
175.600	93.000	3.055	0.000	0.024
175.700	91.600	3.055	0.000	0.024
175.800	90.600	3.065	0.000	0.025
175.900	89.200	3.076	0.000	0.025
176.000	88.600	3.085	0.000	0.025
176.100	88.200	3.105	0.000	0.025
176.200	87.000	3.105	0.000	0.025
176.300	86.200	3.119	0.000	0.026
176.400	85.000	3.125	0.000	0.026
176.500	84.400	3.135	0.000	0.026
176.600	83.600	3.151	0.000	0.026
176.700	81.600	3.151	0.000	0.026
176.800	83.200	3.158	0.000	0.026
176.900	81.800	3.168	0.000	0.026
177.000	80.600	3.175	0.000	0.026
177.100	80.200	3.188	0.000	0.026
177.200	80.400	3.188	0.000	0.026
177.300	78.000	3.195	0.000	0.027
177.400	78.800	3.203	0.000	0.027
177.500	77.400	3.210	0.000	0.027
177.600	77.200	3.221	0.000	0.027
177.700	76.200	3.221	0.000	0.027
177.800	75.800	3.225	0.000	0.027
177.900	75.600	3.232	0.000	0.027
178.000	74.800	3.238	0.000	0.027
178.100	74.000	3.249	0.000	0.027
178.200	74.200	3.249	0.000	0.027
178.300	72.800	3.256	0.000	0.028
178.400	72.400	3.261	0.000	0.028
178.500	72.000	3.262	0.000	0.028
178.600	71.600	3.274	0.000	0.028
178.700	71.600	3.274	0.000	0.028
178.800	71.600	3.282	0.000	0.029
178.900	70.400	3.285	0.000	0.029
179.000	70.400	3.286	0.000	0.029
179.100	70.200	3.297	0.000	0.029
179.200	69.600	3.297	0.000	0.029
179.300	70.400	3.300	0.000	0.029
179.400	68.600	3.301	0.000	0.029
179.500	68.200	3.305	0.000	0.029
179.600	69.200	3.310	0.000	0.029
179.700	68.200	3.310	0.000	0.029
179.800	68.600	3.315	0.000	0.030
179.900	67.800	3.315	0.000	0.030
180.000	67.600	3.320	0.000	0.030
180.100	67.800	3.324	0.000	0.030
180.200	66.800	3.324	0.000	0.030
180.300	66.800	3.326	0.000	0.030
180.400	66.600	3.329	0.000	0.030
180.500	67.400	3.330	0.000	0.030
180.600	66.000	3.335	0.000	0.030
180.700	66.400	3.335	0.000	0.030
180.800	65.800	3.338	0.000	0.031
180.900	65.600	3.337	0.000	0.031
181.000	66.400	3.344	0.000	0.031
181.100	64.800	3.345	0.000	0.031
181.200	65.600	3.345	0.000	0.031
181.300	64.600	3.347	0.000	0.031
181.400	65.400	3.350	0.000	0.031
181.500	65.400	3.353	0.000	0.031
181.600	64.800	3.352	0.000	0.031
181.700	64.000	3.352	0.000	0.031
181.800	64.600	3.355	0.000	0.032
181.900	64.000	3.357	0.000	0.032
182.000	63.800	3.357	0.000	0.032
182.100	63.200	3.366	0.000	0.032
182.200	62.800	3.366	0.000	0.032
182.300	62.800	3.365	0.000	0.033
182.400	62.400	3.371	0.000	0.033
182.500	61.800	3.374	0.000	0.033
182.600	61.400	3.379	0.000	0.033
182.700	60.200	3.379	0.000	0.033
182.800	61.400	3.380	0.000	0.033
182.900	60.200	3.387	0.000	0.033
183.000	60.000	3.391	0.000	0.033
183.100	59.200	3.396	0.000	0.033
183.200	60.400	3.396	0.000	0.033
183.300	59.600	3.401	0.000	0.034
183.400	59.600	3.404	0.000	0.034
183.500	58.800	3.406	0.000	0.034
183.600	58.800	3.407	0.000	0.034
183.700	58.800	3.407	0.000	0.034
183.800	59.600	3.411	0.000	0.034
183.900	58.200	3.412	0.000	0.034
184.000	59.000	3.413	0.000	0.034
184.100	58.800	3.412	0.000	0.034
184.200	59.200	3.412	0.000	0.034
184.300	59.000	3.416	0.000	0.035
184.400	57.800	3.415	0.000	0.035
184.500	58.400	3.416	0.000	0.035
184.600	58.600	3.418	0.000	0.035
184.700	57.800	3.418	0.000	0.035
184.800	57.800	3.421	0.000	0.035
184.900	58.400	3.419	0.000	0.035
185.000	57.600	3.418	0.000	0.035
185.100	58.800	3.421	0.000	0.035
185.200	58.600	3.421	0.000	0.035
185.300	58.000	3.421	0.000	0.035
185.400	58.400	3.420	0.000	0.035
185.500	58.000	3.424	0.000	0.035
185.600	58.200	3.419	0.000	0.035
185.700	58.200	3.419	0.000	0.035
185.800	58.400	3.420	0.000	0.036
185.900	58.400	3.422	0.000	0.036
186.000	57.800	3.422	0.000	0.036
186.100	57.800	3.421	0.000	0.036
186.200	57.400	3.421	0.000	0.036
186.300	58.400	3.420	0.000	0.036
186.400	58.800	3.421	0.000	0.036
186.500	57.600	3.418	0.000	0.036
186.600	57.800	3.417	0.000	0.036
186.700	58.200	3.417	0.000	0.036
186.800	58.400	3.417	0.000	0.037
186.900	58.600	3.416	0.000	0.037
187.000	58.200	3.416	0.000	0.037
187.100	58.800	3.414	0.000	0.037
187.200	59.200	3.414	0.000	0.037
187.300	59.000	3.415	0.000	0.037
187.400	58.400	3.413	0.000	0.037
187.500	59.200	3.415	0.000	0.037
187.600	58.800	3.415	0.000	0.037
187.700	59.200	3.415	0.000	0.037
187.800	59.200	3.415	0.000	0.038
187.900	57.600	3.413	0.000	0.038
188.000	58.800	3.413	0.000	0.038
188.100	58.800	3.412	0.000	0.038
188.200	59.000	3.412	0.000	0.038
188.300	58.600	3.415	0.000	0.038
188.400	59.200	3.410	0.000	0.038
188.500	59.400	3.411	0.000	0.038
188.600	59.000	3.412	0.000	0.038
188.700	59.200	3.412	0.000	0.038
188.800	59.200	3.412	0.000	0.039
188.900	58.400	3.410	0.000	0.039
189.000	59.000	3.414	0.000	0.039
189.100	59.000	3.413	0.000	0.039
189.200	58.800	3.413	0.000	0.039
189.300	58.400	3.409	0.000	0.039
189.400	58.800	3.412	0.000	0.039
189.500	59.400	3.413	0.000	0.039
189.600	58.600	3.413	0.000	0.039
189.700	58.000	3.413	0.000	0.039
189.800	59.400	3.412	0.000	0.040
189.900	59.000	3.413	0.000	0.040
190.000	59.000	3.411	0.000	0.040
190.100	58.600	3.416	0.000	0.040
190.200	58.800	3.416	0.000	0.040
190.300	58.600	3.413	0.000	0.040
190.400	58.800	3.417	0.000	0.040
190.500	58.600	3.415	0.000	0.040
190.600	57.800	3.416	0.000	0.040
190.700	58.400	3.416	0.000	0.040
190.800	58.800	3.417	0.000	0.041
190.900	58.400	3.418	0.000	0.041
191.000	57.800	3.416	0.000	0.041
191.100	58.600	3.414	0.000	0.041
191.200	58.000	3.414	0.000	0.041
191.300	58.800	3.420	0.000	0.041
191.400	58.000	3.417	0.000	0.041
191.500	58.600	3.420	0.000	0.041
191.600	58.000	3.418	0.000	0.041
191.700	59.000	3.418	0.000	0.041
191.800	58.800	3.419	0.000	0.042
191.900	58.400	3.416	0.000	0.042
192.000	58.200	3.415	0.000	0.042
192.100	57.800	3.416	0.000	0.042
192.200	58.000	3.416	0.000	0.042
192.300	58.400	3.418	0.000	0.042
192.400	58.400	3.416	0.000	0.042
192.500	58.000	3.418	0.000	0.042
192.600	57.600	3.417	0.000	0.042
192.700	58.400	3.417	0.000	0.042
192.800	58.800	3.418	0.000	0.043
192.900	57.800	3.416	0.000	0.043
193.000	58.200	3.418	0.000	0.043
193.100	59.000	3.416	0.000	0.043
193.200	58.800	3.416	0.000	0.043
193.300	57.400	3.415	0.000	0.043
193.400	58.800	3.416	0.000	0.043
193.500	58.800	3.415	0.000	0.043
193.600	59.400	3.416	0.000	0.043
193.700	58.000	3.416	0.000	0.043
193.800	58.200	3.416	0.000	0.044
193.900	58.800	3.416	0.000	0.044
194.000	58.400	3.416	0.000	0.044
194.100	59.000	3.416	0.000	0.044
194.200	59.000	3.416	0.000	0.044
194.300	58.600	3.417	0.000	0.044
194.400	58.400	3.417	0.000	0.044
194.500	58.600	3.417	0.000	0.044
194.600	59.200	3.419	0.000	0.044
194.700	59.400	3.419	0.000	0.044
194.800	57.200	3.415	0.000	0.045
194.900	58.800	3.421	0.000	0.045
195.000	57.600	3.414	0.000	0.045
195.100	58.400	3.416	0.000	0.045
195.200	58.400	3.416	0.000	0.045
195.300	58.600	3.418	0.000	0.045
195.400	58.800	3.420	0.000	0.045
195.500	59.000	3.417	0.000	0.045
195.600	58.200	3.416	0.000	0.045
195.700	58.800	3.416	0.000	0.045
195.800	58.000	3.416	0.000	0.046
195.900	58.600	3.415	0.000	0.046
196.000	58.200	3.413	0.000	0.046
196.100	57.600	3.416	0.000	0.046
196.200	58.000	3.416	0.000	0.046
196.300	58.600	3.420	0.000	0.046
196.400	58.000	3.417	0.000	0.046
196.500	58.600	3.416	0.000	0.046
196.600	58.800	3.414	0.000	0.046
196.700	58.200	3.414	0.000	0.046
196.800	57.800	3.416	0.000	0.046
196.900	58.000	3.415	0.000	0.046
197.000	58.800	3.417	0.000	0.046
197.100	57.600	3.415	0.000	0.046
197.200	57.800	3.415	0.000	0.046
197.300	58.800	3.417	0.000	0.047
197.400	59.000	3.418	0.000	0.047
197.500	57.600	3.419	0.000	0.047
197.600	58.000	3.420	0.000	0.047
197.700	57.600	3.420	0.000	0.047
197.800	59.000	3.418	0.000	0.048
197.900	58.200	3.417	0.000	0.048
198.000	58.000	3.420	0.000	0.048
198.100	57.800	3.419	0.000	0.048
198.200	57.400	3.419	0.000	0.048
198.300	57.400	3.417	0.000	0.048
198.400	57.600	3.418	0.000	0.048
198.500	57.200	3.418	0.000	0.048
198.600	57.800	3.421	0.000	0.048
198.700	58.200	3.421	0.000	0.048
198.800	58.200	3.421	0.000	0.049
198.900	57.600	3.422	0.000	0.049
199.000	57.600	3.420	0.000	0.049
199.100	58.600	3.422	0.000	0.049
199.200	57.000	3.422	0.000	0.049
199.300	57.400	3.421	0.000	0.049
199.400	57.200	3.422	0.000	0.049
199.500	57.600	3.422	0.000	0.049
199.600	57.400	3.423	0.000	0.049
199.700	57.600	3.423	0.000	0.049
199.800	57.400	3.423	0.000	0.049
199.900	57.400	3.422	0.000	0.049
200.000	57.600	3.423	0.000	0.049
[truncated: 7,880 more rows]
