# Supplementary material for: Measurement of Outflow Facility Using iPerfusion
Source: PLoS One. 2016 Mar 7;11(3):e0150694. doi: 10.1371/journal.pone.0150694 (PMC4780770; doi:10.1371/journal.pone.0150694)
Supplement: S4 File — The raw data from the perfusion traces along with the steady state values for each pressure step. (ZIP) [file pone.0150694.s004.zip › S3/CapillaryTests/Cap_100_a/Parameters.txt]

Q 	 dQ 	 P 	 dP 	 R 	 dR 	 C 	 dC 	 K 	 dK 	 
8.5633	2.0553	-0.0871	0.0186	0.0861	0.1867	11.6102	25.1668	8.2729	1.8988
59.2127	2.7868	3.4096	0.0259	0.0687	0.0040	14.5580	0.8524	5.6129	0.0951
114.2467	2.2100	6.8632	0.0221	0.0656	0.0015	15.2512	0.3429	5.6360	0.0615
165.1567	2.2484	10.3561	0.0238	0.0666	0.0010	15.0232	0.2310	4.9620	0.0598
215.8153	2.1540	13.8521	0.0229	0.0672	0.0007	14.8887	0.1661	4.9677	0.0510
270.1860	3.1766	17.3309	0.0320	0.0665	0.0008	15.0374	0.1902	5.1587	0.0596
323.8147	3.2181	20.8100	0.0294	0.0662	0.0007	15.1004	0.1600	5.8769	0.0998
