# Supplementary material for: Measurement of Outflow Facility Using iPerfusion
Source: PLoS One. 2016 Mar 7;11(3):e0150694. doi: 10.1371/journal.pone.0150694 (PMC4780770; doi:10.1371/journal.pone.0150694)
Supplement: S4 File — The raw data from the perfusion traces along with the steady state values for each pressure step. (ZIP) [file pone.0150694.s004.zip › S3/CapillaryTests/Cap_100_b/Data.txt]

0.100	-0.400	0.001	0.000	-0.000
0.200	-0.800	0.001	0.000	-0.000
0.300	-0.400	-0.000	0.000	-0.000
0.400	-0.600	0.004	0.000	-0.000
0.500	0.600	-0.001	0.000	-0.000
0.600	-0.000	0.001	0.000	-0.000
0.700	-0.600	0.001	0.000	-0.000
0.800	0.600	0.001	0.000	-0.000
0.900	-1.000	0.002	0.000	-0.000
1.000	0.200	0.001	0.000	-0.000
1.100	-0.200	-0.002	0.000	-0.000
1.200	0.600	-0.002	0.000	-0.000
1.300	-0.200	0.002	0.000	-0.000
1.400	-0.000	0.002	0.000	-0.000
1.500	0.200	-0.001	0.000	-0.000
1.600	-0.000	-0.000	0.000	-0.000
1.700	0.800	-0.000	0.000	-0.000
1.800	-0.200	0.002	0.000	-0.000
1.900	-0.000	-0.002	0.000	-0.000
2.000	-0.400	0.004	0.000	-0.000
2.100	0.400	0.004	0.000	-0.000
2.200	0.600	0.004	0.000	-0.000
2.300	-1.000	0.001	0.000	-0.000
2.400	0.200	0.001	0.000	-0.000
2.500	-0.600	0.000	0.000	-0.000
2.600	-0.400	0.001	0.000	-0.000
2.700	0.400	0.001	0.000	-0.000
2.800	0.400	0.002	0.000	-0.000
2.900	-0.200	0.000	0.000	-0.000
3.000	-0.400	0.000	0.000	-0.000
3.100	-1.000	0.002	0.000	-0.000
3.200	-0.000	0.002	0.000	-0.000
3.300	-0.200	0.003	0.000	-0.000
3.400	-0.600	-0.001	0.000	-0.000
3.500	-0.400	0.008	0.000	-0.000
3.600	-0.400	0.006	0.000	-0.000
3.700	-0.600	0.006	0.000	-0.000
3.800	-0.200	-0.017	0.000	-0.000
3.900	-0.600	0.011	0.000	-0.000
4.000	1.000	0.030	0.000	-0.000
4.100	0.400	-0.007	0.000	-0.000
4.200	-1.400	-0.007	0.000	-0.000
4.300	-0.000	0.008	0.000	-0.000
4.400	-0.400	0.025	0.000	-0.000
4.500	-0.000	-0.048	0.000	-0.000
4.600	2.000	-0.483	0.000	0.018
4.700	1113.200	-0.483	0.000	0.018
4.800	3571.600	-3.028	0.000	0.018
4.900	3635.400	-1.436	0.000	0.018
5.000	2303.600	-0.028	0.000	0.018
5.100	628.600	-0.005	0.000	0.020
5.200	-846.400	-0.005	0.000	0.020
5.300	-954.600	-0.006	0.000	0.020
5.400	880.400	0.018	0.000	0.020
5.500	1525.600	-0.009	0.000	0.020
5.600	445.600	0.082	0.000	0.011
5.700	-2756.800	0.082	0.000	0.011
5.800	-1596.200	-0.576	0.000	0.011
5.900	-515.200	2.717	0.000	0.011
6.000	-575.400	5.403	0.000	0.011
6.100	-548.600	5.234	0.000	0.008
6.200	-506.600	5.234	0.000	0.008
6.300	-459.600	4.704	0.000	0.008
6.400	-389.800	4.148	0.000	0.008
6.500	-370.000	3.620	0.000	0.008
6.600	-342.000	3.227	0.000	0.005
6.700	-325.000	3.227	0.000	0.005
6.800	-308.200	3.054	0.000	0.005
6.900	-297.400	2.944	0.000	0.005
7.000	-285.400	2.804	0.000	0.005
7.100	-275.200	2.608	0.000	0.003
7.200	-265.600	2.608	0.000	0.003
7.300	-255.400	2.514	0.000	0.003
7.400	-247.800	2.439	0.000	0.003
7.500	-237.800	2.333	0.000	0.003
7.600	-230.400	2.181	0.000	0.001
7.700	-222.800	2.181	0.000	0.001
7.800	-214.600	2.120	0.000	0.001
7.900	-209.400	2.048	0.000	0.001
8.000	-201.000	1.970	0.000	0.001
8.100	-196.400	1.865	0.000	-0.000
8.200	-188.400	1.865	0.000	-0.000
8.300	-183.000	1.805	0.000	-0.000
8.400	-178.200	1.734	0.000	-0.000
8.500	-173.400	1.715	0.000	-0.000
8.600	-169.000	1.625	0.000	-0.002
8.700	-162.800	1.625	0.000	-0.002
8.800	-160.400	1.563	0.000	-0.002
8.900	-152.800	1.498	0.000	-0.002
9.000	-150.400	1.487	0.000	-0.002
9.100	-146.400	1.411	0.000	-0.003
9.200	-141.200	1.411	0.000	-0.003
9.300	-139.000	1.363	0.000	-0.003
9.400	-133.000	1.322	0.000	-0.003
9.500	-129.200	1.284	0.000	-0.003
9.600	-125.200	1.227	0.000	-0.004
9.700	-122.400	1.227	0.000	-0.004
9.800	-120.000	1.185	0.000	-0.004
9.900	-115.200	1.139	0.000	-0.004
10.000	-115.400	1.134	0.000	-0.004
10.100	-107.800	1.061	0.000	-0.005
10.200	-106.800	1.061	0.000	-0.005
10.300	-106.200	1.032	0.000	-0.005
10.400	-99.800	1.010	0.000	-0.005
10.500	-101.400	1.006	0.000	-0.005
10.600	-96.400	0.952	0.000	-0.005
10.700	-93.800	0.952	0.000	-0.005
10.800	-91.600	0.898	0.000	-0.005
10.900	-87.200	0.889	0.000	-0.005
11.000	-88.800	0.878	0.000	-0.005
11.100	-84.800	0.845	0.000	-0.006
11.200	-83.400	0.845	0.000	-0.006
11.300	-83.200	0.794	0.000	-0.006
11.400	-79.800	0.791	0.000	-0.006
11.500	-79.800	0.770	0.000	-0.006
11.600	-76.000	0.743	0.000	-0.007
11.700	-74.800	0.743	0.000	-0.007
11.800	-72.400	0.699	0.000	-0.007
11.900	-70.200	0.704	0.000	-0.007
12.000	-69.000	0.670	0.000	-0.007
12.100	-65.800	0.644	0.000	-0.007
12.200	-64.600	0.644	0.000	-0.007
12.300	-62.600	0.619	0.000	-0.007
12.400	-61.400	0.613	0.000	-0.007
12.500	-58.800	0.588	0.000	-0.007
12.600	-57.600	0.561	0.000	-0.008
12.700	-57.800	0.561	0.000	-0.008
12.800	-55.000	0.542	0.000	-0.008
12.900	-54.000	0.535	0.000	-0.008
13.000	-52.000	0.512	0.000	-0.008
13.100	-50.000	0.487	0.000	-0.008
13.200	-49.200	0.487	0.000	-0.008
13.300	-47.600	0.471	0.000	-0.008
13.400	-46.200	0.465	0.000	-0.008
13.500	-45.400	0.446	0.000	-0.008
13.600	-44.600	0.424	0.000	-0.009
13.700	-43.000	0.424	0.000	-0.009
13.800	-41.400	0.416	0.000	-0.009
13.900	-39.000	0.403	0.000	-0.009
14.000	-39.600	0.391	0.000	-0.009
14.100	-37.200	0.373	0.000	-0.009
14.200	-36.600	0.373	0.000	-0.009
14.300	-36.200	0.361	0.000	-0.009
14.400	-35.400	0.352	0.000	-0.009
14.500	-33.800	0.346	0.000	-0.009
14.600	-34.000	0.324	0.000	-0.009
14.700	-32.400	0.324	0.000	-0.009
14.800	-33.200	0.318	0.000	-0.009
14.900	-31.600	0.306	0.000	-0.009
15.000	-30.200	0.300	0.000	-0.009
15.100	-31.800	0.287	0.000	-0.009
15.200	-28.800	0.287	0.000	-0.009
15.300	-28.600	0.282	0.000	-0.009
15.400	-27.800	0.274	0.000	-0.009
15.500	-28.000	0.270	0.000	-0.009
15.600	-27.800	0.258	0.000	-0.010
15.700	-27.200	0.258	0.000	-0.010
15.800	-26.200	0.253	0.000	-0.010
15.900	-25.000	0.245	0.000	-0.010
16.000	-25.000	0.242	0.000	-0.010
16.100	-24.800	0.230	0.000	-0.010
16.200	-24.200	0.230	0.000	-0.010
16.300	-24.000	0.222	0.000	-0.010
16.400	-22.200	0.221	0.000	-0.010
16.500	-23.000	0.217	0.000	-0.010
16.600	-21.800	0.205	0.000	-0.010
16.700	-21.400	0.205	0.000	-0.010
16.800	-20.800	0.198	0.000	-0.010
16.900	-20.000	0.196	0.000	-0.010
17.000	-19.800	0.187	0.000	-0.010
17.100	-19.600	0.180	0.000	-0.010
17.200	-19.600	0.180	0.000	-0.010
17.300	-18.400	0.175	0.000	-0.010
17.400	-18.600	0.173	0.000	-0.010
17.500	-17.800	0.167	0.000	-0.010
17.600	-17.400	0.159	0.000	-0.010
17.700	-16.400	0.159	0.000	-0.010
17.800	-16.200	0.160	0.000	-0.010
17.900	-15.600	0.150	0.000	-0.010
18.000	-15.600	0.150	0.000	-0.010
18.100	-15.600	0.143	0.000	-0.010
18.200	-15.400	0.143	0.000	-0.010
18.300	-14.400	0.139	0.000	-0.010
18.400	-14.600	0.135	0.000	-0.010
18.500	-13.600	0.131	0.000	-0.010
18.600	-12.000	0.123	0.000	-0.011
18.700	-13.200	0.123	0.000	-0.011
18.800	-11.800	0.124	0.000	-0.011
18.900	-12.400	0.117	0.000	-0.011
19.000	-11.400	0.117	0.000	-0.011
19.100	-12.200	0.108	0.000	-0.011
19.200	-10.800	0.108	0.000	-0.011
19.300	-11.000	0.103	0.000	-0.011
19.400	-11.000	0.101	0.000	-0.011
19.500	-10.600	0.098	0.000	-0.011
19.600	-10.400	0.094	0.000	-0.011
19.700	-10.400	0.094	0.000	-0.011
19.800	-9.400	0.088	0.000	-0.011
19.900	-10.200	0.087	0.000	-0.011
20.000	-8.800	0.086	0.000	-0.011
20.100	-8.400	0.070	0.000	-0.011
20.200	-6.800	0.070	0.000	-0.011
20.300	-6.800	0.055	0.000	-0.011
20.400	-5.800	0.055	0.000	-0.011
20.500	-6.200	0.056	0.000	-0.011
20.600	-7.400	0.062	0.000	-0.011
20.700	-7.600	0.062	0.000	-0.011
20.800	-6.800	0.065	0.000	-0.011
20.900	-7.200	0.062	0.000	-0.011
21.000	-6.400	0.064	0.000	-0.011
21.100	-6.800	0.064	0.000	-0.011
21.200	-6.800	0.064	0.000	-0.011
21.300	-7.800	0.066	0.000	-0.011
21.400	-6.600	0.063	0.000	-0.011
21.500	-6.600	0.063	0.000	-0.011
21.600	-6.400	0.062	0.000	-0.011
21.700	-6.200	0.062	0.000	-0.011
21.800	-6.200	0.062	0.000	-0.011
21.900	-6.200	0.059	0.000	-0.011
22.000	-6.800	0.059	0.000	-0.011
22.100	-6.800	0.056	0.000	-0.011
22.200	-5.800	0.056	0.000	-0.011
22.300	-6.400	0.056	0.000	-0.011
22.400	-7.000	0.054	0.000	-0.011
22.500	-6.200	0.054	0.000	-0.011
22.600	-6.000	0.054	0.000	-0.011
22.700	-5.800	0.054	0.000	-0.011
22.800	-5.600	0.050	0.000	-0.011
22.900	-6.200	0.051	0.000	-0.011
23.000	-5.600	0.052	0.000	-0.011
23.100	-6.200	0.048	0.000	-0.011
23.200	-5.000	0.048	0.000	-0.011
23.300	-5.800	0.048	0.000	-0.011
23.400	-5.000	0.047	0.000	-0.011
23.500	-5.200	0.047	0.000	-0.011
23.600	-5.400	0.047	0.000	-0.011
23.700	-4.800	0.047	0.000	-0.011
23.800	-4.400	0.044	0.000	-0.011
23.900	-5.800	0.046	0.000	-0.011
24.000	-5.200	0.045	0.000	-0.011
24.100	-4.400	0.044	0.000	-0.011
24.200	-5.200	0.044	0.000	-0.011
24.300	-5.800	0.045	0.000	-0.011
24.400	-5.200	0.047	0.000	-0.011
24.500	-4.400	0.045	0.000	-0.011
24.600	-4.600	0.045	0.000	-0.011
24.700	-5.400	0.045	0.000	-0.011
24.800	-6.200	0.045	0.000	-0.011
24.900	-5.000	0.045	0.000	-0.011
25.000	-5.200	0.043	0.000	-0.011
25.100	-5.600	0.043	0.000	-0.011
25.200	-5.600	0.043	0.000	-0.011
25.300	-5.600	0.044	0.000	-0.011
25.400	-5.800	0.049	0.000	-0.011
25.500	-4.800	0.047	0.000	-0.011
25.600	-5.600	0.048	0.000	-0.011
25.700	-5.600	0.048	0.000	-0.011
25.800	-6.600	0.049	0.000	-0.011
25.900	-5.800	0.049	0.000	-0.011
26.000	-5.000	0.050	0.000	-0.011
26.100	-5.600	0.048	0.000	-0.011
26.200	-5.600	0.048	0.000	-0.011
26.300	-5.200	0.051	0.000	-0.011
26.400	-6.600	0.049	0.000	-0.011
26.500	-5.200	0.051	0.000	-0.011
26.600	-6.800	0.051	0.000	-0.011
26.700	-6.400	0.051	0.000	-0.011
26.800	-6.200	0.050	0.000	-0.011
26.900	-5.800	0.052	0.000	-0.011
27.000	-4.800	0.050	0.000	-0.011
27.100	-5.600	0.044	0.000	-0.011
27.200	-5.200	0.044	0.000	-0.011
27.300	-5.600	0.049	0.000	-0.011
27.400	-5.800	0.045	0.000	-0.011
27.500	-5.000	0.045	0.000	-0.011
27.600	-5.400	0.043	0.000	-0.011
27.700	-5.400	0.043	0.000	-0.011
27.800	-4.400	0.046	0.000	-0.011
27.900	-5.000	0.044	0.000	-0.011
28.000	-4.600	0.046	0.000	-0.011
28.100	-5.800	0.043	0.000	-0.011
28.200	-4.800	0.043	0.000	-0.011
28.300	-5.400	0.045	0.000	-0.011
28.400	-4.800	0.042	0.000	-0.011
28.500	-5.200	0.045	0.000	-0.011
28.600	-5.400	0.042	0.000	-0.011
28.700	-4.200	0.042	0.000	-0.011
28.800	-4.200	0.036	0.000	-0.011
28.900	-3.800	0.034	0.000	-0.011
29.000	-4.200	0.035	0.000	-0.011
29.100	-4.200	0.038	0.000	-0.011
29.200	-3.200	0.038	0.000	-0.011
29.300	-4.400	0.031	0.000	-0.011
29.400	-3.400	0.029	0.000	-0.011
29.500	-4.400	0.028	0.000	-0.011
29.600	-2.600	0.027	0.000	-0.011
29.700	-4.400	0.027	0.000	-0.011
29.800	-2.000	0.025	0.000	-0.011
29.900	-2.000	0.024	0.000	-0.011
30.000	-1.400	0.019	0.000	-0.011
30.100	-3.600	0.019	0.000	-0.012
30.200	-1.800	0.019	0.000	-0.012
30.300	-0.800	0.011	0.000	-0.012
30.400	-1.600	0.008	0.000	-0.012
30.500	-0.800	0.009	0.000	-0.012
30.600	-1.000	0.001	0.000	-0.012
30.700	-1.200	0.001	0.000	-0.012
30.800	0.200	0.000	0.000	-0.012
30.900	0.400	-0.006	0.000	-0.012
31.000	1.000	-0.007	0.000	-0.012
31.100	1.200	-0.015	0.000	-0.012
31.200	0.600	-0.015	0.000	-0.012
31.300	0.800	-0.015	0.000	-0.012
31.400	2.600	-0.020	0.000	-0.012
31.500	2.000	-0.023	0.000	-0.012
31.600	3.400	-0.030	0.000	-0.011
31.700	3.600	-0.030	0.000	-0.011
31.800	3.400	-0.035	0.000	-0.011
31.900	2.800	-0.038	0.000	-0.011
32.000	3.600	-0.039	0.000	-0.011
32.100	4.000	-0.044	0.000	-0.011
32.200	4.000	-0.044	0.000	-0.011
32.300	4.000	-0.046	0.000	-0.011
32.400	4.800	-0.045	0.000	-0.011
32.500	5.200	-0.046	0.000	-0.011
32.600	4.000	-0.044	0.000	-0.011
32.700	3.000	-0.044	0.000	-0.011
32.800	3.800	-0.045	0.000	-0.011
32.900	3.000	-0.044	0.000	-0.011
33.000	3.400	-0.043	0.000	-0.011
33.100	2.800	-0.040	0.000	-0.011
33.200	3.000	-0.040	0.000	-0.011
33.300	2.400	-0.037	0.000	-0.011
33.400	3.400	-0.036	0.000	-0.011
33.500	2.800	-0.032	0.000	-0.011
33.600	1.800	-0.029	0.000	-0.011
33.700	1.400	-0.029	0.000	-0.011
33.800	1.600	-0.024	0.000	-0.011
33.900	1.800	-0.022	0.000	-0.011
34.000	0.600	-0.021	0.000	-0.011
34.100	1.400	-0.017	0.000	-0.011
34.200	0.200	-0.017	0.000	-0.011
34.300	0.400	-0.013	0.000	-0.011
34.400	0.400	-0.012	0.000	-0.011
34.500	0.400	-0.010	0.000	-0.011
34.600	-0.600	-0.008	0.000	-0.011
34.700	-0.400	-0.008	0.000	-0.011
34.800	-1.800	-0.006	0.000	-0.011
34.900	-0.000	-0.005	0.000	-0.011
35.000	0.200	-0.006	0.000	-0.011
35.100	-0.400	-0.006	0.000	-0.011
35.200	-0.800	-0.006	0.000	-0.011
35.300	-0.000	-0.003	0.000	-0.011
35.400	-0.600	-0.003	0.000	-0.011
35.500	-1.000	-0.001	0.000	-0.011
35.600	-0.000	0.002	0.000	-0.011
35.700	-1.000	0.002	0.000	-0.011
35.800	-1.000	0.002	0.000	-0.011
35.900	-0.800	0.002	0.000	-0.011
36.000	-1.200	0.005	0.000	-0.011
36.100	-1.200	0.005	0.000	-0.011
36.200	-1.000	0.005	0.000	-0.011
36.300	-0.800	0.001	0.000	-0.011
36.400	-0.400	0.002	0.000	-0.011
36.500	-1.800	0.004	0.000	-0.011
36.600	-1.200	0.006	0.000	-0.011
36.700	-1.600	0.006	0.000	-0.011
36.800	-1.600	0.003	0.000	-0.011
36.900	-2.000	0.007	0.000	-0.011
37.000	-1.000	0.004	0.000	-0.011
37.100	-1.200	0.006	0.000	-0.011
37.200	-1.800	0.006	0.000	-0.011
37.300	-1.000	0.002	0.000	-0.011
37.400	-0.800	0.005	0.000	-0.011
37.500	-0.600	-0.000	0.000	-0.011
37.600	-1.600	-0.003	0.000	-0.011
37.700	-1.000	-0.003	0.000	-0.011
37.800	0.200	-0.003	0.000	-0.011
37.900	-0.000	0.000	0.000	-0.011
38.000	-0.400	-0.004	0.000	-0.011
38.100	-0.600	-0.004	0.000	-0.011
38.200	-0.000	-0.004	0.000	-0.011
38.300	0.400	-0.005	0.000	-0.011
38.400	-1.400	-0.005	0.000	-0.011
38.500	-0.600	-0.006	0.000	-0.011
38.600	-0.800	-0.007	0.000	-0.011
38.700	-0.400	-0.007	0.000	-0.011
38.800	-0.000	-0.005	0.000	-0.011
38.900	-0.400	-0.011	0.000	-0.011
39.000	0.200	-0.009	0.000	-0.011
39.100	-0.000	-0.009	0.000	-0.011
39.200	1.000	-0.009	0.000	-0.011
39.300	0.200	-0.009	0.000	-0.011
39.400	-0.200	-0.014	0.000	-0.011
39.500	1.000	-0.012	0.000	-0.011
39.600	0.400	-0.016	0.000	-0.011
39.700	1.000	-0.016	0.000	-0.011
39.800	0.800	-0.013	0.000	-0.011
39.900	0.600	-0.015	0.000	-0.011
40.000	0.800	-0.015	0.000	-0.011
40.100	1.400	-0.022	0.000	-0.011
40.200	1.000	-0.022	0.000	-0.011
40.300	1.400	-0.017	0.000	-0.011
40.400	1.400	-0.023	0.000	-0.011
40.500	1.400	-0.021	0.000	-0.011
40.600	2.000	-0.026	0.000	-0.011
40.700	2.200	-0.026	0.000	-0.011
40.800	2.400	-0.029	0.000	-0.011
40.900	2.600	-0.030	0.000	-0.011
41.000	2.600	-0.028	0.000	-0.011
41.100	2.600	-0.030	0.000	-0.011
41.200	2.800	-0.030	0.000	-0.011
41.300	3.400	-0.031	0.000	-0.011
41.400	2.200	-0.030	0.000	-0.011
41.500	2.600	-0.031	0.000	-0.011
41.600	2.600	-0.033	0.000	-0.011
41.700	2.000	-0.033	0.000	-0.011
41.800	2.200	-0.037	0.000	-0.011
41.900	3.200	-0.036	0.000	-0.011
42.000	2.200	-0.035	0.000	-0.011
42.100	2.400	-0.035	0.000	-0.011
42.200	3.200	-0.035	0.000	-0.011
42.300	2.800	-0.034	0.000	-0.011
42.400	2.200	-0.036	0.000	-0.011
42.500	1.600	-0.036	0.000	-0.011
42.600	2.000	-0.031	0.000	-0.011
42.700	2.000	-0.031	0.000	-0.011
42.800	1.400	-0.028	0.000	-0.011
42.900	2.000	-0.030	0.000	-0.011
43.000	1.600	-0.029	0.000	-0.011
43.100	1.600	-0.026	0.000	-0.011
43.200	1.400	-0.026	0.000	-0.011
43.300	0.400	-0.020	0.000	-0.011
43.400	1.200	-0.020	0.000	-0.011
43.500	1.000	-0.015	0.000	-0.011
43.600	1.000	-0.014	0.000	-0.011
43.700	-0.600	-0.014	0.000	-0.011
43.800	-0.200	-0.011	0.000	-0.011
43.900	0.200	-0.009	0.000	-0.011
44.000	0.200	-0.007	0.000	-0.011
44.100	-0.200	-0.004	0.000	-0.011
44.200	-1.600	-0.004	0.000	-0.011
44.300	-0.600	-0.004	0.000	-0.011
44.400	-1.000	-0.003	0.000	-0.011
44.500	-1.800	0.002	0.000	-0.011
44.600	-0.000	0.002	0.000	-0.011
44.700	-1.200	0.002	0.000	-0.011
44.800	-0.600	0.001	0.000	-0.011
44.900	-0.800	0.003	0.000	-0.011
45.000	-1.200	0.006	0.000	-0.011
45.100	-1.400	0.006	0.000	-0.011
45.200	-1.800	0.006	0.000	-0.011
45.300	-1.800	0.002	0.000	-0.011
45.400	-2.000	0.006	0.000	-0.011
45.500	-1.200	0.002	0.000	-0.011
45.600	-0.800	0.003	0.000	-0.011
45.700	-1.000	0.003	0.000	-0.011
45.800	-0.400	0.000	0.000	-0.011
45.900	-1.200	0.003	0.000	-0.011
46.000	-0.000	-0.003	0.000	-0.011
46.100	-0.000	-0.002	0.000	-0.011
46.200	-0.400	-0.002	0.000	-0.011
46.300	-0.000	-0.005	0.000	-0.011
46.400	-0.600	-0.003	0.000	-0.011
46.500	0.600	-0.008	0.000	-0.011
46.600	-0.400	-0.011	0.000	-0.011
46.700	-0.000	-0.011	0.000	-0.011
46.800	1.400	-0.010	0.000	-0.011
46.900	-0.600	-0.009	0.000	-0.011
47.000	-0.000	-0.013	0.000	-0.011
47.100	-0.200	-0.015	0.000	-0.011
47.200	2.000	-0.015	0.000	-0.011
47.300	1.200	-0.016	0.000	-0.011
47.400	0.600	-0.018	0.000	-0.011
47.500	0.800	-0.018	0.000	-0.011
47.600	1.000	-0.023	0.000	-0.011
47.700	2.200	-0.023	0.000	-0.011
47.800	0.600	-0.023	0.000	-0.011
47.900	2.800	-0.026	0.000	-0.011
48.000	2.000	-0.027	0.000	-0.011
48.100	3.000	-0.028	0.000	-0.011
48.200	2.800	-0.028	0.000	-0.011
48.300	2.400	-0.033	0.000	-0.011
48.400	2.800	-0.034	0.000	-0.011
48.500	3.000	-0.035	0.000	-0.011
48.600	3.600	-0.041	0.000	-0.011
48.700	3.000	-0.041	0.000	-0.011
48.800	3.000	-0.043	0.000	-0.011
48.900	4.200	-0.043	0.000	-0.011
49.000	4.600	-0.046	0.000	-0.011
49.100	4.600	-0.051	0.000	-0.011
49.200	5.200	-0.051	0.000	-0.011
49.300	4.400	-0.053	0.000	-0.011
49.400	5.600	-0.052	0.000	-0.011
49.500	5.800	-0.056	0.000	-0.011
49.600	6.800	-0.064	0.000	-0.011
49.700	5.200	-0.064	0.000	-0.011
49.800	6.400	-0.068	0.000	-0.011
49.900	6.400	-0.068	0.000	-0.011
50.000	6.400	-0.074	0.000	-0.011
50.100	7.000	-0.078	0.000	-0.011
50.200	7.400	-0.078	0.000	-0.011
50.300	7.600	-0.081	0.000	-0.011
50.400	8.400	-0.083	0.000	-0.011
50.500	10.000	-0.087	0.000	-0.011
50.600	9.400	-0.096	0.000	-0.011
50.700	10.000	-0.096	0.000	-0.011
50.800	10.000	-0.097	0.000	-0.011
50.900	9.600	-0.102	0.000	-0.011
51.000	10.800	-0.106	0.000	-0.011
51.100	11.000	-0.109	0.000	-0.011
51.200	11.000	-0.109	0.000	-0.011
51.300	11.600	-0.111	0.000	-0.011
51.400	11.400	-0.118	0.000	-0.011
51.500	11.400	-0.121	0.000	-0.011
51.600	12.000	-0.126	0.000	-0.011
51.700	13.200	-0.126	0.000	-0.011
51.800	12.600	-0.128	0.000	-0.011
51.900	14.200	-0.132	0.000	-0.011
52.000	13.800	-0.133	0.000	-0.011
52.100	13.800	-0.138	0.000	-0.011
52.200	13.800	-0.138	0.000	-0.011
52.300	14.600	-0.141	0.000	-0.011
52.400	14.400	-0.144	0.000	-0.011
52.500	13.800	-0.146	0.000	-0.011
52.600	15.200	-0.154	0.000	-0.011
52.700	14.400	-0.154	0.000	-0.011
52.800	14.600	-0.153	0.000	-0.011
52.900	15.000	-0.156	0.000	-0.011
53.000	15.600	-0.158	0.000	-0.011
53.100	16.000	-0.163	0.000	-0.011
53.200	17.000	-0.163	0.000	-0.011
53.300	16.400	-0.166	0.000	-0.011
53.400	16.800	-0.171	0.000	-0.011
53.500	16.800	-0.169	0.000	-0.010
53.600	17.600	-0.173	0.000	-0.010
53.700	17.800	-0.173	0.000	-0.010
53.800	17.400	-0.175	0.000	-0.010
53.900	17.800	-0.176	0.000	-0.010
54.000	17.200	-0.176	0.000	-0.010
54.100	17.800	-0.178	0.000	-0.010
54.200	18.400	-0.178	0.000	-0.010
54.300	17.200	-0.182	0.000	-0.010
54.400	17.800	-0.181	0.000	-0.010
54.500	18.000	-0.184	0.000	-0.010
54.600	17.800	-0.181	0.000	-0.010
54.700	18.000	-0.181	0.000	-0.010
54.800	17.800	-0.185	0.000	-0.010
54.900	17.800	-0.180	0.000	-0.010
55.000	19.000	-0.184	0.000	-0.010
55.100	17.600	-0.176	0.000	-0.010
55.200	17.200	-0.176	0.000	-0.010
55.300	17.400	-0.176	0.000	-0.010
55.400	17.000	-0.173	0.000	-0.010
55.500	17.600	-0.176	0.000	-0.010
55.600	16.800	-0.170	0.000	-0.010
55.700	15.800	-0.170	0.000	-0.010
55.800	16.200	-0.166	0.000	-0.010
55.900	15.600	-0.162	0.000	-0.010
56.000	15.600	-0.164	0.000	-0.010
56.100	15.200	-0.158	0.000	-0.010
56.200	15.200	-0.158	0.000	-0.010
56.300	13.800	-0.152	0.000	-0.010
56.400	14.400	-0.153	0.000	-0.010
56.500	14.800	-0.149	0.000	-0.009
56.600	14.000	-0.146	0.000	-0.009
56.700	13.400	-0.146	0.000	-0.009
56.800	13.400	-0.142	0.000	-0.009
56.900	13.000	-0.139	0.000	-0.009
57.000	13.200	-0.138	0.000	-0.009
57.100	13.200	-0.132	0.000	-0.009
57.200	12.600	-0.132	0.000	-0.009
57.300	13.000	-0.127	0.000	-0.009
57.400	12.000	-0.129	0.000	-0.009
57.500	12.000	-0.125	0.000	-0.009
57.600	10.400	-0.117	0.000	-0.009
57.700	12.000	-0.117	0.000	-0.009
57.800	10.400	-0.115	0.000	-0.009
57.900	10.600	-0.115	0.000	-0.009
58.000	9.400	-0.107	0.000	-0.009
58.100	9.600	-0.103	0.000	-0.009
58.200	9.800	-0.103	0.000	-0.009
58.300	9.400	-0.098	0.000	-0.009
58.400	9.200	-0.097	0.000	-0.009
58.500	9.000	-0.095	0.000	-0.009
58.600	8.000	-0.089	0.000	-0.009
58.700	8.200	-0.089	0.000	-0.009
58.800	7.800	-0.088	0.000	-0.009
58.900	6.800	-0.084	0.000	-0.009
59.000	7.600	-0.081	0.000	-0.009
59.100	7.200	-0.077	0.000	-0.009
59.200	7.800	-0.077	0.000	-0.009
59.300	7.200	-0.075	0.000	-0.009
59.400	6.200	-0.071	0.000	-0.009
59.500	5.600	-0.067	0.000	-0.009
59.600	6.600	-0.066	0.000	-0.009
59.700	5.600	-0.066	0.000	-0.009
59.800	6.000	-0.065	0.000	-0.009
59.900	5.000	-0.062	0.000	-0.009
60.000	5.600	-0.060	0.000	-0.009
60.100	4.800	-0.055	0.000	-0.009
60.200	5.400	-0.055	0.000	-0.009
60.300	5.000	-0.053	0.000	-0.009
60.400	3.400	-0.053	0.000	-0.009
60.500	4.400	-0.052	0.000	-0.009
60.600	3.000	-0.046	0.000	-0.009
60.700	3.400	-0.046	0.000	-0.009
60.800	3.400	-0.045	0.000	-0.009
60.900	3.600	-0.043	0.000	-0.009
61.000	3.200	-0.042	0.000	-0.009
61.100	3.200	-0.040	0.000	-0.009
61.200	2.800	-0.040	0.000	-0.009
61.300	3.000	-0.037	0.000	-0.009
61.400	3.000	-0.036	0.000	-0.009
61.500	3.200	-0.037	0.000	-0.009
61.600	2.800	-0.033	0.000	-0.009
61.700	2.400	-0.033	0.000	-0.009
61.800	1.400	-0.032	0.000	-0.009
61.900	0.800	-0.030	0.000	-0.009
62.000	1.400	-0.012	0.000	-0.009
62.100	1.600	-0.015	0.000	-0.009
62.200	1.800	-0.015	0.000	-0.009
62.300	2.200	-0.029	0.000	-0.009
62.400	2.600	-0.029	0.000	-0.009
62.500	3.400	-0.036	0.000	-0.009
62.600	3.600	-0.043	0.000	-0.009
62.700	3.200	-0.043	0.000	-0.009
62.800	3.800	-0.044	0.000	-0.009
62.900	4.000	-0.044	0.000	-0.009
63.000	4.400	-0.046	0.000	-0.009
63.100	4.600	-0.048	0.000	-0.009
63.200	4.200	-0.048	0.000	-0.009
63.300	4.400	-0.052	0.000	-0.009
63.400	4.000	-0.049	0.000	-0.009
63.500	5.200	-0.052	0.000	-0.009
63.600	3.800	-0.053	0.000	-0.009
63.700	3.800	-0.053	0.000	-0.009
63.800	3.600	-0.048	0.000	-0.009
63.900	3.600	-0.045	0.000	-0.009
64.000	5.000	-0.050	0.000	-0.009
64.100	4.200	-0.053	0.000	-0.009
64.200	5.600	-0.053	0.000	-0.009
64.300	5.400	-0.056	0.000	-0.009
64.400	5.600	-0.055	0.000	-0.009
64.500	4.000	-0.058	0.000	-0.009
64.600	5.000	-0.056	0.000	-0.009
64.700	4.400	-0.056	0.000	-0.009
64.800	4.600	-0.056	0.000	-0.009
64.900	4.200	-0.059	0.000	-0.009
65.000	4.200	-0.056	0.000	-0.009
65.100	5.200	-0.057	0.000	-0.009
65.200	5.200	-0.057	0.000	-0.009
65.300	5.800	-0.057	0.000	-0.009
65.400	4.200	-0.057	0.000	-0.009
65.500	4.200	-0.056	0.000	-0.009
65.600	4.600	-0.054	0.000	-0.009
65.700	3.800	-0.054	0.000	-0.009
65.800	4.600	-0.055	0.000	-0.009
65.900	3.800	-0.049	0.000	-0.009
66.000	3.600	-0.047	0.000	-0.009
66.100	3.200	-0.043	0.000	-0.009
66.200	3.400	-0.043	0.000	-0.009
66.300	2.800	-0.041	0.000	-0.009
66.400	2.200	-0.043	0.000	-0.009
66.500	5.000	-0.041	0.000	-0.009
66.600	2.400	-0.035	0.000	-0.009
66.700	4.200	-0.035	0.000	-0.009
66.800	2.800	-0.038	0.000	-0.009
66.900	2.600	-0.035	0.000	-0.009
67.000	2.000	-0.039	0.000	-0.009
67.100	2.400	-0.040	0.000	-0.009
67.200	2.800	-0.040	0.000	-0.009
67.300	2.000	-0.024	0.000	-0.009
67.400	3.600	-0.040	0.000	-0.009
67.500	2.600	-0.027	0.000	-0.009
67.600	2.200	-0.031	0.000	-0.009
67.700	2.600	-0.031	0.000	-0.009
67.800	2.400	-0.036	0.000	-0.009
67.900	3.000	-0.032	0.000	-0.009
68.000	3.000	-0.037	0.000	-0.009
68.100	2.600	-0.034	0.000	-0.009
68.200	2.800	-0.034	0.000	-0.009
68.300	2.800	-0.034	0.000	-0.009
68.400	2.600	-0.035	0.000	-0.009
68.500	3.000	-0.035	0.000	-0.009
68.600	2.800	-0.034	0.000	-0.009
68.700	2.200	-0.034	0.000	-0.009
68.800	3.000	-0.033	0.000	-0.009
68.900	3.600	-0.034	0.000	-0.009
69.000	2.600	-0.030	0.000	-0.009
69.100	4.400	-0.033	0.000	-0.009
69.200	2.800	-0.033	0.000	-0.009
69.300	1.800	-0.035	0.000	-0.009
69.400	1.800	-0.035	0.000	-0.009
69.500	2.400	-0.033	0.000	-0.009
69.600	2.400	-0.032	0.000	-0.009
69.700	3.400	-0.032	0.000	-0.009
69.800	2.600	-0.032	0.000	-0.009
69.900	2.600	-0.035	0.000	-0.009
70.000	3.400	-0.033	0.000	-0.009
70.100	2.400	-0.033	0.000	-0.009
70.200	1.800	-0.033	0.000	-0.009
70.300	2.800	-0.034	0.000	-0.009
70.400	2.400	-0.034	0.000	-0.009
70.500	1.600	-0.031	0.000	-0.009
70.600	3.600	-0.032	0.000	-0.009
70.700	3.000	-0.032	0.000	-0.009
70.800	2.200	-0.033	0.000	-0.009
70.900	2.600	-0.033	0.000	-0.009
71.000	2.400	-0.033	0.000	-0.009
71.100	2.600	-0.031	0.000	-0.009
71.200	2.800	-0.031	0.000	-0.009
71.300	2.400	-0.032	0.000	-0.009
71.400	2.400	-0.030	0.000	-0.009
71.500	2.000	-0.032	0.000	-0.008
71.600	2.000	-0.031	0.000	-0.008
71.700	0.600	-0.031	0.000	-0.008
71.800	1.000	-0.029	0.000	-0.008
71.900	2.400	-0.026	0.000	-0.008
72.000	1.600	-0.029	0.000	-0.008
72.100	1.000	-0.028	0.000	-0.008
72.200	2.200	-0.028	0.000	-0.008
72.300	0.600	-0.024	0.000	-0.008
72.400	1.400	-0.024	0.000	-0.008
72.500	1.600	-0.026	0.000	-0.008
72.600	0.800	-0.026	0.000	-0.008
72.700	2.200	-0.026	0.000	-0.008
72.800	1.000	-0.024	0.000	-0.008
72.900	2.600	-0.025	0.000	-0.008
73.000	1.200	-0.026	0.000	-0.008
73.100	2.200	-0.025	0.000	-0.008
73.200	2.000	-0.025	0.000	-0.008
73.300	2.000	-0.025	0.000	-0.008
73.400	1.800	-0.026	0.000	-0.008
73.500	2.400	-0.026	0.000	-0.008
73.600	2.600	-0.030	0.000	-0.008
73.700	2.200	-0.030	0.000	-0.008
73.800	3.000	-0.034	0.000	-0.008
73.900	2.400	-0.035	0.000	-0.008
74.000	3.200	-0.032	0.000	-0.008
74.100	3.400	-0.037	0.000	-0.008
74.200	3.200	-0.037	0.000	-0.008
74.300	2.200	-0.038	0.000	-0.008
74.400	3.200	-0.039	0.000	-0.008
74.500	4.200	-0.039	0.000	-0.008
74.600	3.200	-0.041	0.000	-0.008
74.700	3.800	-0.041	0.000	-0.008
74.800	3.800	-0.044	0.000	-0.008
74.900	4.400	-0.045	0.000	-0.008
75.000	3.200	-0.045	0.000	-0.008
75.100	4.400	-0.048	0.000	-0.008
75.200	3.400	-0.048	0.000	-0.008
75.300	4.000	-0.047	0.000	-0.008
75.400	4.000	-0.049	0.000	-0.008
75.500	4.600	-0.052	0.000	-0.008
75.600	4.600	-0.052	0.000	-0.008
75.700	4.800	-0.052	0.000	-0.008
75.800	4.200	-0.053	0.000	-0.008
75.900	4.600	-0.054	0.000	-0.008
76.000	4.800	-0.057	0.000	-0.008
76.100	4.200	-0.056	0.000	-0.008
76.200	5.800	-0.056	0.000	-0.008
76.300	5.600	-0.056	0.000	-0.008
76.400	4.200	-0.057	0.000	-0.008
76.500	5.200	-0.060	0.000	-0.008
76.600	5.600	-0.060	0.000	-0.008
76.700	4.800	-0.060	0.000	-0.008
76.800	4.200	-0.059	0.000	-0.008
76.900	5.200	-0.060	0.000	-0.008
77.000	4.600	-0.058	0.000	-0.008
77.100	5.000	-0.059	0.000	-0.008
77.200	4.800	-0.059	0.000	-0.008
77.300	5.400	-0.057	0.000	-0.008
77.400	5.200	-0.058	0.000	-0.008
77.500	5.600	-0.059	0.000	-0.008
77.600	4.400	-0.057	0.000	-0.008
77.700	6.000	-0.057	0.000	-0.008
77.800	5.200	-0.058	0.000	-0.008
77.900	5.800	-0.060	0.000	-0.008
78.000	5.000	-0.057	0.000	-0.008
78.100	5.400	-0.059	0.000	-0.008
78.200	5.600	-0.059	0.000	-0.008
78.300	6.200	-0.062	0.000	-0.008
78.400	4.600	-0.063	0.000	-0.008
78.500	5.600	-0.060	0.000	-0.008
78.600	5.600	-0.061	0.000	-0.008
78.700	6.600	-0.061	0.000	-0.008
78.800	5.600	-0.063	0.000	-0.008
78.900	6.200	-0.064	0.000	-0.008
79.000	5.800	-0.064	0.000	-0.008
79.100	6.400	-0.067	0.000	-0.008
79.200	6.000	-0.067	0.000	-0.008
79.300	6.800	-0.067	0.000	-0.008
79.400	6.400	-0.064	0.000	-0.008
79.500	6.400	-0.069	0.000	-0.008
79.600	5.600	-0.067	0.000	-0.008
79.700	7.000	-0.067	0.000	-0.008
79.800	6.800	-0.068	0.000	-0.008
79.900	6.600	-0.067	0.000	-0.008
80.000	5.400	-0.068	0.000	-0.008
80.100	5.800	-0.066	0.000	-0.008
80.200	6.200	-0.066	0.000	-0.008
80.300	6.600	-0.068	0.000	-0.008
80.400	7.000	-0.070	0.000	-0.008
80.500	6.800	-0.071	0.000	-0.008
80.600	6.200	-0.072	0.000	-0.008
80.700	6.400	-0.072	0.000	-0.008
80.800	6.400	-0.069	0.000	-0.008
80.900	6.800	-0.070	0.000	-0.008
81.000	6.800	-0.068	0.000	-0.008
81.100	6.800	-0.071	0.000	-0.008
81.200	7.600	-0.071	0.000	-0.008
81.300	6.600	-0.071	0.000	-0.008
81.400	7.000	-0.071	0.000	-0.008
81.500	6.600	-0.069	0.000	-0.008
81.600	7.200	-0.071	0.000	-0.008
81.700	6.400	-0.071	0.000	-0.008
81.800	7.800	-0.071	0.000	-0.008
81.900	6.800	-0.072	0.000	-0.008
82.000	6.800	-0.072	0.000	-0.008
82.100	6.600	-0.072	0.000	-0.008
82.200	7.000	-0.072	0.000	-0.008
82.300	6.600	-0.072	0.000	-0.008
82.400	7.200	-0.074	0.000	-0.008
82.500	7.600	-0.073	0.000	-0.007
82.600	6.600	-0.074	0.000	-0.007
82.700	6.600	-0.074	0.000	-0.007
82.800	7.400	-0.074	0.000	-0.007
82.900	7.200	-0.075	0.000	-0.007
83.000	6.600	-0.073	0.000	-0.007
83.100	7.200	-0.075	0.000	-0.007
83.200	7.000	-0.075	0.000	-0.007
83.300	7.000	-0.075	0.000	-0.007
83.400	7.000	-0.074	0.000	-0.007
83.500	8.200	-0.076	0.000	-0.007
83.600	7.400	-0.076	0.000	-0.007
83.700	7.800	-0.076	0.000	-0.007
83.800	7.000	-0.079	0.000	-0.007
83.900	7.600	-0.075	0.000	-0.007
84.000	7.800	-0.080	0.000	-0.007
84.100	8.000	-0.079	0.000	-0.007
84.200	8.000	-0.079	0.000	-0.007
84.300	7.400	-0.079	0.000	-0.007
84.400	7.000	-0.080	0.000	-0.007
84.500	6.600	-0.082	0.000	-0.007
84.600	7.000	-0.079	0.000	-0.007
84.700	7.800	-0.079	0.000	-0.007
84.800	7.000	-0.081	0.000	-0.007
84.900	7.200	-0.077	0.000	-0.007
85.000	8.000	-0.080	0.000	-0.007
85.100	6.600	-0.077	0.000	-0.007
85.200	7.800	-0.077	0.000	-0.007
85.300	7.000	-0.078	0.000	-0.007
85.400	7.600	-0.078	0.000	-0.007
85.500	6.200	-0.076	0.000	-0.007
85.600	7.600	-0.072	0.000	-0.007
85.700	6.800	-0.072	0.000	-0.007
85.800	6.000	-0.073	0.000	-0.007
85.900	6.400	-0.071	0.000	-0.007
86.000	6.600	-0.069	0.000	-0.007
86.100	6.200	-0.069	0.000	-0.007
86.200	5.400	-0.069	0.000	-0.007
86.300	6.800	-0.065	0.000	-0.007
86.400	5.800	-0.065	0.000	-0.007
86.500	5.600	-0.064	0.000	-0.007
86.600	4.400	-0.060	0.000	-0.007
86.700	5.000	-0.060	0.000	-0.007
86.800	5.000	-0.058	0.000	-0.007
86.900	3.400	-0.053	0.000	-0.007
87.000	3.800	-0.056	0.000	-0.007
87.100	3.800	-0.049	0.000	-0.007
87.200	4.000	-0.049	0.000	-0.007
87.300	3.800	-0.047	0.000	-0.007
87.400	3.400	-0.044	0.000	-0.007
87.500	1.800	-0.041	0.000	-0.007
87.600	2.000	-0.034	0.000	-0.007
87.700	1.400	-0.034	0.000	-0.007
87.800	1.400	-0.031	0.000	-0.007
87.900	2.000	-0.026	0.000	-0.007
88.000	1.200	-0.025	0.000	-0.007
88.100	1.800	-0.018	0.000	-0.007
88.200	0.600	-0.018	0.000	-0.007
88.300	1.200	-0.013	0.000	-0.007
88.400	-0.600	-0.013	0.000	-0.007
88.500	-0.600	-0.011	0.000	-0.007
88.600	-0.400	-0.006	0.000	-0.007
88.700	-0.400	-0.006	0.000	-0.007
88.800	-1.200	-0.004	0.000	-0.007
88.900	-0.400	-0.002	0.000	-0.007
89.000	-1.600	-0.002	0.000	-0.007
89.100	-1.600	0.004	0.000	-0.007
89.200	-1.600	0.004	0.000	-0.007
89.300	-2.400	0.009	0.000	-0.007
89.400	-2.400	0.008	0.000	-0.007
89.500	-2.200	0.009	0.000	-0.007
89.600	-2.400	0.009	0.000	-0.007
89.700	-2.200	0.009	0.000	-0.007
89.800	-2.000	0.011	0.000	-0.007
89.900	-2.800	0.011	0.000	-0.007
90.000	-1.800	0.013	0.000	-0.007
90.100	-2.800	0.011	0.000	-0.007
90.200	-2.400	0.011	0.000	-0.007
90.300	-2.600	0.013	0.000	-0.007
90.400	-2.600	0.012	0.000	-0.007
90.500	-2.800	0.012	0.000	-0.007
90.600	-2.400	0.008	0.000	-0.007
90.700	-2.200	0.008	0.000	-0.007
90.800	-1.800	0.009	0.000	-0.007
90.900	-2.200	0.008	0.000	-0.007
91.000	-1.600	0.008	0.000	-0.007
91.100	-0.400	0.004	0.000	-0.007
91.200	-0.600	0.004	0.000	-0.007
91.300	-1.000	0.004	0.000	-0.007
91.400	-1.800	0.001	0.000	-0.007
91.500	-1.000	0.001	0.000	-0.007
91.600	-0.400	-0.002	0.000	-0.007
91.700	-0.400	-0.002	0.000	-0.007
91.800	-0.800	-0.002	0.000	-0.007
91.900	0.200	-0.004	0.000	-0.007
92.000	0.200	-0.004	0.000	-0.007
92.100	-0.000	-0.007	0.000	-0.007
92.200	0.600	-0.007	0.000	-0.007
92.300	-0.000	-0.009	0.000	-0.007
92.400	0.600	-0.011	0.000	-0.007
92.500	0.800	-0.012	0.000	-0.007
92.600	0.200	-0.019	0.000	-0.007
92.700	1.200	-0.019	0.000	-0.007
92.800	1.200	-0.020	0.000	-0.007
92.900	1.400	-0.020	0.000	-0.007
93.000	1.800	-0.022	0.000	-0.007
93.100	1.000	-0.024	0.000	-0.007
93.200	1.600	-0.024	0.000	-0.007
93.300	2.800	-0.027	0.000	-0.007
93.400	2.600	-0.028	0.000	-0.007
93.500	2.000	-0.028	0.000	-0.007
93.600	1.800	-0.032	0.000	-0.007
93.700	2.400	-0.032	0.000	-0.007
93.800	2.200	-0.030	0.000	-0.007
93.900	2.000	-0.033	0.000	-0.007
94.000	2.400	-0.031	0.000	-0.007
94.100	2.400	-0.031	0.000	-0.007
94.200	2.800	-0.031	0.000	-0.007
94.300	2.000	-0.031	0.000	-0.007
94.400	2.200	-0.032	0.000	-0.007
94.500	2.400	-0.030	0.000	-0.007
94.600	1.800	-0.028	0.000	-0.007
94.700	1.600	-0.028	0.000	-0.007
94.800	1.600	-0.025	0.000	-0.007
94.900	2.000	-0.026	0.000	-0.007
95.000	1.400	-0.024	0.000	-0.007
95.100	1.600	-0.022	0.000	-0.007
95.200	2.000	-0.022	0.000	-0.007
95.300	1.600	-0.020	0.000	-0.007
95.400	1.400	-0.020	0.000	-0.007
95.500	0.600	-0.018	0.000	-0.007
95.600	0.600	-0.017	0.000	-0.007
95.700	1.000	-0.017	0.000	-0.007
95.800	2.000	-0.016	0.000	-0.007
95.900	1.000	-0.018	0.000	-0.007
96.000	0.200	-0.015	0.000	-0.007
96.100	1.200	-0.015	0.000	-0.007
96.200	-0.600	-0.015	0.000	-0.007
96.300	0.600	-0.015	0.000	-0.007
96.400	0.200	-0.014	0.000	-0.007
96.500	1.200	-0.014	0.000	-0.007
96.600	1.200	-0.016	0.000	-0.007
96.700	0.400	-0.016	0.000	-0.007
96.800	1.000	-0.019	0.000	-0.007
96.900	0.400	-0.018	0.000	-0.007
97.000	1.200	-0.022	0.000	-0.007
97.100	1.000	-0.022	0.000	-0.007
97.200	2.600	-0.022	0.000	-0.007
97.300	1.600	-0.026	0.000	-0.007
97.400	2.800	-0.023	0.000	-0.007
97.500	4.000	-0.028	0.000	-0.007
97.600	2.600	-0.032	0.000	-0.007
97.700	3.600	-0.032	0.000	-0.007
97.800	3.200	-0.031	0.000	-0.007
97.900	2.200	-0.036	0.000	-0.007
98.000	3.800	-0.038	0.000	-0.007
98.100	3.600	-0.040	0.000	-0.007
98.200	3.400	-0.040	0.000	-0.007
98.300	4.000	-0.040	0.000	-0.007
98.400	4.200	-0.045	0.000	-0.007
98.500	4.000	-0.045	0.000	-0.007
98.600	4.000	-0.052	0.000	-0.007
98.700	3.800	-0.052	0.000	-0.007
98.800	4.600	-0.051	0.000	-0.007
98.900	4.600	-0.053	0.000	-0.007
99.000	4.400	-0.051	0.000	-0.007
99.100	4.600	-0.055	0.000	-0.007
99.200	4.800	-0.055	0.000	-0.007
99.300	5.400	-0.057	0.000	-0.007
99.400	4.800	-0.055	0.000	-0.007
99.500	5.400	-0.057	0.000	-0.007
99.600	5.400	-0.055	0.000	-0.007
99.700	5.200	-0.055	0.000	-0.007
99.800	3.800	-0.057	0.000	-0.007
99.900	4.400	-0.055	0.000	-0.007
100.000	5.200	-0.056	0.000	-0.007
100.100	4.400	-0.055	0.000	-0.007
100.200	4.600	-0.055	0.000	-0.007
100.300	4.400	-0.055	0.000	-0.007
100.400	5.000	-0.055	0.000	-0.007
100.500	5.200	-0.052	0.000	-0.007
100.600	4.000	-0.049	0.000	-0.007
100.700	3.600	-0.049	0.000	-0.007
100.800	4.000	-0.045	0.000	-0.007
100.900	3.800	-0.048	0.000	-0.007
101.000	3.800	-0.044	0.000	-0.007
101.100	3.200	-0.042	0.000	-0.007
101.200	3.000	-0.042	0.000	-0.007
101.300	3.600	-0.041	0.000	-0.007
101.400	2.600	-0.042	0.000	-0.007
101.500	3.400	-0.041	0.000	-0.007
101.600	3.200	-0.040	0.000	-0.007
101.700	2.800	-0.040	0.000	-0.007
101.800	2.600	-0.038	0.000	-0.007
101.900	3.000	-0.040	0.000	-0.007
102.000	2.400	-0.038	0.000	-0.007
102.100	3.000	-0.037	0.000	-0.007
102.200	2.600	-0.037	0.000	-0.007
102.300	3.600	-0.040	0.000	-0.007
102.400	3.000	-0.039	0.000	-0.007
102.500	2.800	-0.037	0.000	-0.007
102.600	3.200	-0.037	0.000	-0.007
102.700	2.400	-0.037	0.000	-0.007
102.800	3.200	-0.039	0.000	-0.007
102.900	2.000	-0.038	0.000	-0.007
103.000	3.000	-0.040	0.000	-0.007
103.100	3.800	-0.040	0.000	-0.007
103.200	3.800	-0.040	0.000	-0.007
103.300	3.400	-0.043	0.000	-0.007
103.400	3.200	-0.039	0.000	-0.007
103.500	3.000	-0.042	0.000	-0.007
103.600	3.600	-0.041	0.000	-0.007
103.700	3.600	-0.041	0.000	-0.007
103.800	4.000	-0.045	0.000	-0.007
103.900	4.000	-0.045	0.000	-0.007
104.000	4.600	-0.049	0.000	-0.007
104.100	3.800	-0.048	0.000	-0.007
104.200	4.400	-0.048	0.000	-0.007
104.300	4.800	-0.050	0.000	-0.007
104.400	4.400	-0.051	0.000	-0.006
104.500	4.800	-0.056	0.000	-0.006
104.600	5.400	-0.055	0.000	-0.006
104.700	5.000	-0.055	0.000	-0.006
104.800	5.800	-0.054	0.000	-0.006
104.900	5.600	-0.057	0.000	-0.006
105.000	6.400	-0.059	0.000	-0.006
105.100	4.600	-0.059	0.000	-0.006
105.200	5.800	-0.059	0.000	-0.006
105.300	6.400	-0.059	0.000	-0.006
105.400	5.800	-0.060	0.000	-0.006
105.500	5.200	-0.061	0.000	-0.006
105.600	6.000	-0.065	0.000	-0.006
105.700	6.200	-0.065	0.000	-0.006
105.800	5.000	-0.066	0.000	-0.006
105.900	5.600	-0.066	0.000	-0.006
106.000	7.200	-0.067	0.000	-0.006
106.100	6.000	-0.066	0.000	-0.006
106.200	6.800	-0.066	0.000	-0.006
106.300	6.000	-0.069	0.000	-0.006
106.400	6.800	-0.068	0.000	-0.006
106.500	6.400	-0.072	0.000	-0.006
106.600	6.000	-0.069	0.000	-0.006
106.700	5.600	-0.069	0.000	-0.006
106.800	7.000	-0.074	0.000	-0.006
106.900	6.600	-0.073	0.000	-0.006
107.000	7.400	-0.074	0.000	-0.006
107.100	6.800	-0.074	0.000	-0.006
107.200	6.800	-0.074	0.000	-0.006
107.300	7.600	-0.074	0.000	-0.006
107.400	7.800	-0.073	0.000	-0.006
107.500	6.800	-0.079	0.000	-0.006
107.600	7.200	-0.079	0.000	-0.006
107.700	6.800	-0.079	0.000	-0.006
107.800	8.200	-0.074	0.000	-0.006
107.900	6.800	-0.076	0.000	-0.006
108.000	6.600	-0.077	0.000	-0.006
108.100	6.800	-0.077	0.000	-0.006
108.200	7.400	-0.077	0.000	-0.006
108.300	5.600	-0.077	0.000	-0.006
108.400	7.200	-0.076	0.000	-0.006
108.500	6.800	-0.076	0.000	-0.006
108.600	7.400	-0.076	0.000	-0.006
108.700	7.200	-0.076	0.000	-0.006
108.800	6.600	-0.076	0.000	-0.006
108.900	7.800	-0.075	0.000	-0.006
109.000	7.000	-0.075	0.000	-0.006
109.100	6.800	-0.077	0.000	-0.006
109.200	7.200	-0.077	0.000	-0.006
109.300	7.000	-0.076	0.000	-0.006
109.400	7.000	-0.078	0.000	-0.006
109.500	6.200	-0.079	0.000	-0.006
109.600	7.200	-0.081	0.000	-0.006
109.700	7.200	-0.081	0.000	-0.006
109.800	7.600	-0.079	0.000	-0.006
109.900	8.000	-0.080	0.000	-0.006
110.000	6.800	-0.080	0.000	-0.006
110.100	7.800	-0.082	0.000	-0.006
110.200	8.200	-0.082	0.000	-0.006
110.300	8.200	-0.081	0.000	-0.006
110.400	8.000	-0.084	0.000	-0.006
110.500	7.600	-0.084	0.000	-0.006
110.600	7.600	-0.086	0.000	-0.006
110.700	8.000	-0.086	0.000	-0.006
110.800	8.000	-0.083	0.000	-0.006
110.900	8.600	-0.089	0.000	-0.006
111.000	8.400	-0.087	0.000	-0.006
111.100	8.400	-0.091	0.000	-0.006
111.200	9.000	-0.091	0.000	-0.006
111.300	8.600	-0.089	0.000	-0.006
111.400	8.000	-0.092	0.000	-0.006
111.500	9.000	-0.091	0.000	-0.006
111.600	9.200	-0.094	0.000	-0.006
111.700	8.600	-0.094	0.000	-0.006
111.800	7.800	-0.093	0.000	-0.006
111.900	9.600	-0.095	0.000	-0.006
112.000	9.800	-0.097	0.000	-0.006
112.100	10.800	-0.098	0.000	-0.006
112.200	9.800	-0.098	0.000	-0.006
112.300	9.800	-0.101	0.000	-0.006
112.400	10.600	-0.104	0.000	-0.005
112.500	10.400	-0.105	0.000	-0.005
112.600	10.800	-0.108	0.000	-0.005
112.700	10.800	-0.108	0.000	-0.005
112.800	10.600	-0.112	0.000	-0.005
112.900	11.800	-0.112	0.000	-0.005
113.000	11.800	-0.115	0.000	-0.005
113.100	11.200	-0.119	0.000	-0.005
113.200	11.600	-0.119	0.000	-0.005
113.300	12.400	-0.120	0.000	-0.005
113.400	12.400	-0.123	0.000	-0.005
113.500	12.600	-0.126	0.000	-0.005
113.600	12.200	-0.130	0.000	-0.005
113.700	13.200	-0.130	0.000	-0.005
113.800	13.400	-0.131	0.000	-0.005
113.900	13.000	-0.133	0.000	-0.005
114.000	12.600	-0.134	0.000	-0.005
114.100	13.600	-0.136	0.000	-0.005
114.200	12.800	-0.136	0.000	-0.005
114.300	13.600	-0.137	0.000	-0.005
114.400	13.600	-0.135	0.000	-0.005
114.500	13.800	-0.139	0.000	-0.005
114.600	13.400	-0.137	0.000	-0.005
114.700	13.000	-0.137	0.000	-0.005
114.800	12.600	-0.135	0.000	-0.005
114.900	13.000	-0.134	0.000	-0.005
115.000	12.000	-0.133	0.000	-0.005
115.100	12.600	-0.132	0.000	-0.005
115.200	11.600	-0.132	0.000	-0.005
115.300	12.600	-0.127	0.000	-0.005
115.400	12.200	-0.124	0.000	-0.005
115.500	10.600	-0.124	0.000	-0.005
115.600	10.800	-0.120	0.000	-0.005
115.700	10.600	-0.120	0.000	-0.005
115.800	9.800	-0.118	0.000	-0.005
115.900	10.400	-0.113	0.000	-0.005
116.000	9.800	-0.112	0.000	-0.005
116.100	9.600	-0.103	0.000	-0.005
116.200	8.200	-0.103	0.000	-0.005
116.300	10.000	-0.101	0.000	-0.005
116.400	8.800	-0.098	0.000	-0.005
116.500	8.200	-0.097	0.000	-0.005
116.600	7.800	-0.092	0.000	-0.005
116.700	7.000	-0.092	0.000	-0.005
116.800	7.400	-0.084	0.000	-0.005
116.900	7.800	-0.083	0.000	-0.005
117.000	7.000	-0.080	0.000	-0.005
117.100	6.400	-0.075	0.000	-0.005
117.200	7.800	-0.075	0.000	-0.005
117.300	6.200	-0.067	0.000	-0.005
117.400	5.600	-0.069	0.000	-0.005
117.500	5.600	-0.066	0.000	-0.005
117.600	4.400	-0.060	0.000	-0.005
117.700	4.200	-0.060	0.000	-0.005
117.800	5.200	-0.057	0.000	-0.005
117.900	5.000	-0.054	0.000	-0.005
118.000	4.000	-0.051	0.000	-0.005
118.100	3.200	-0.048	0.000	-0.005
118.200	3.800	-0.048	0.000	-0.005
118.300	3.200	-0.043	0.000	-0.005
118.400	3.000	-0.043	0.000	-0.005
118.500	3.000	-0.039	0.000	-0.005
118.600	2.600	-0.037	0.000	-0.005
118.700	2.200	-0.037	0.000	-0.005
118.800	2.600	-0.036	0.000	-0.005
118.900	3.000	-0.037	0.000	-0.005
119.000	2.600	-0.036	0.000	-0.005
119.100	2.200	-0.034	0.000	-0.005
119.200	2.600	-0.034	0.000	-0.005
119.300	3.000	-0.035	0.000	-0.005
119.400	2.800	-0.034	0.000	-0.005
119.500	3.200	-0.037	0.000	-0.005
119.600	2.600	-0.033	0.000	-0.005
119.700	2.800	-0.033	0.000	-0.005
119.800	3.000	-0.035	0.000	-0.005
119.900	2.600	-0.039	0.000	-0.004
120.000	3.000	-0.038	0.000	-0.004
120.100	3.200	-0.039	0.000	-0.004
120.200	2.800	-0.039	0.000	-0.004
120.300	3.000	-0.042	0.000	-0.004
120.400	4.000	-0.041	0.000	-0.004
120.500	4.000	-0.042	0.000	-0.004
120.600	2.800	-0.040	0.000	-0.004
120.700	3.800	-0.040	0.000	-0.004
120.800	2.400	-0.040	0.000	-0.004
120.900	3.000	-0.040	0.000	-0.004
121.000	3.600	-0.041	0.000	-0.004
121.100	3.000	-0.036	0.000	-0.004
121.200	2.800	-0.036	0.000	-0.004
121.300	3.000	-0.036	0.000	-0.004
121.400	1.800	-0.039	0.000	-0.004
121.500	2.000	-0.035	0.000	-0.004
121.600	2.200	-0.033	0.000	-0.004
121.700	1.600	-0.033	0.000	-0.004
121.800	1.400	-0.033	0.000	-0.004
121.900	1.200	-0.029	0.000	-0.004
122.000	1.600	-0.026	0.000	-0.004
122.100	1.000	-0.024	0.000	-0.004
122.200	0.800	-0.024	0.000	-0.004
122.300	1.400	-0.021	0.000	-0.004
122.400	-0.000	-0.019	0.000	-0.004
122.500	0.800	-0.015	0.000	-0.004
122.600	-0.000	-0.012	0.000	-0.004
122.700	1.200	-0.012	0.000	-0.004
122.800	-0.200	-0.011	0.000	-0.004
122.900	-0.600	-0.010	0.000	-0.004
123.000	-1.400	-0.007	0.000	-0.004
123.100	-1.200	-0.005	0.000	-0.004
123.200	0.600	-0.005	0.000	-0.004
123.300	-0.000	-0.002	0.000	-0.004
123.400	-1.000	-0.002	0.000	-0.004
123.500	-0.800	-0.003	0.000	-0.004
123.600	-0.400	0.001	0.000	-0.004
123.700	-0.800	0.001	0.000	-0.004
123.800	-0.800	-0.001	0.000	-0.004
123.900	-0.200	0.003	0.000	-0.004
124.000	-1.800	0.002	0.000	-0.004
124.100	-1.800	0.004	0.000	-0.004
124.200	-1.400	0.004	0.000	-0.004
124.300	-1.400	0.001	0.000	-0.004
124.400	-1.600	0.005	0.000	-0.004
124.500	-1.400	0.002	0.000	-0.004
124.600	-0.600	0.005	0.000	-0.004
124.700	-1.800	0.005	0.000	-0.004
124.800	-1.600	0.003	0.000	-0.004
124.900	-0.800	0.003	0.000	-0.004
125.000	-1.200	0.003	0.000	-0.004
125.100	-0.800	0.001	0.000	-0.004
125.200	-1.800	0.001	0.000	-0.004
125.300	-1.600	0.004	0.000	-0.004
125.400	-1.000	0.001	0.000	-0.004
125.500	-1.200	0.001	0.000	-0.004
125.600	-0.600	0.002	0.000	-0.004
125.700	-0.600	0.002	0.000	-0.004
125.800	-0.000	0.001	0.000	-0.004
125.900	-0.600	0.001	0.000	-0.004
126.000	-0.400	-0.001	0.000	-0.004
126.100	-0.600	-0.003	0.000	-0.004
126.200	-1.200	-0.003	0.000	-0.004
126.300	-0.400	-0.003	0.000	-0.004
126.400	-0.200	-0.003	0.000	-0.004
126.500	-0.600	-0.004	0.000	-0.004
126.600	-1.200	-0.007	0.000	-0.004
126.700	-0.400	-0.007	0.000	-0.004
126.800	-0.200	-0.004	0.000	-0.004
126.900	-0.000	-0.006	0.000	-0.004
127.000	0.400	-0.007	0.000	-0.004
127.100	1.200	-0.011	0.000	-0.004
127.200	0.200	-0.011	0.000	-0.004
127.300	0.400	-0.014	0.000	-0.004
127.400	0.800	-0.013	0.000	-0.004
127.500	1.000	-0.013	0.000	-0.004
127.600	0.600	-0.014	0.000	-0.004
127.700	1.000	-0.014	0.000	-0.004
127.800	1.000	-0.015	0.000	-0.004
127.900	2.000	-0.017	0.000	-0.004
128.000	1.600	-0.018	0.000	-0.004
128.100	1.800	-0.019	0.000	-0.004
128.200	1.400	-0.019	0.000	-0.004
128.300	1.000	-0.023	0.000	-0.004
128.400	2.000	-0.023	0.000	-0.004
128.500	1.400	-0.025	0.000	-0.004
128.600	2.400	-0.030	0.000	-0.004
128.700	2.800	-0.030	0.000	-0.004
128.800	3.000	-0.031	0.000	-0.004
128.900	2.600	-0.030	0.000	-0.004
129.000	3.600	-0.033	0.000	-0.004
129.100	2.800	-0.036	0.000	-0.004
129.200	3.200	-0.036	0.000	-0.004
129.300	3.600	-0.041	0.000	-0.004
129.400	4.400	-0.044	0.000	-0.004
129.500	4.400	-0.045	0.000	-0.004
129.600	3.600	-0.052	0.000	-0.004
129.700	5.600	-0.052	0.000	-0.004
129.800	5.600	-0.054	0.000	-0.004
129.900	6.600	-0.056	0.000	-0.004
130.000	6.600	-0.059	0.000	-0.004
130.100	6.600	-0.066	0.000	-0.004
130.200	6.800	-0.066	0.000	-0.004
130.300	6.800	-0.067	0.000	-0.004
130.400	7.200	-0.073	0.000	-0.004
130.500	8.200	-0.076	0.000	-0.004
130.600	8.200	-0.082	0.000	-0.004
130.700	8.200	-0.082	0.000	-0.004
130.800	8.800	-0.084	0.000	-0.004
130.900	8.800	-0.086	0.000	-0.004
131.000	8.400	-0.089	0.000	-0.004
131.100	9.600	-0.097	0.000	-0.004
131.200	9.400	-0.097	0.000	-0.004
131.300	11.400	-0.098	0.000	-0.004
131.400	10.400	-0.101	0.000	-0.004
131.500	10.000	-0.103	0.000	-0.004
131.600	9.800	-0.108	0.000	-0.004
131.700	11.000	-0.108	0.000	-0.004
131.800	11.000	-0.112	0.000	-0.004
131.900	11.000	-0.111	0.000	-0.004
132.000	11.200	-0.114	0.000	-0.004
132.100	11.400	-0.114	0.000	-0.004
132.200	12.000	-0.114	0.000	-0.004
132.300	10.800	-0.116	0.000	-0.004
132.400	12.000	-0.119	0.000	-0.004
132.500	11.000	-0.120	0.000	-0.004
132.600	11.600	-0.123	0.000	-0.004
132.700	12.600	-0.123	0.000	-0.004
132.800	13.200	-0.123	0.000	-0.004
132.900	13.400	-0.126	0.000	-0.004
133.000	12.600	-0.126	0.000	-0.004
133.100	12.200	-0.130	0.000	-0.004
133.200	13.600	-0.130	0.000	-0.004
133.300	13.200	-0.132	0.000	-0.004
133.400	17.200	-0.131	0.000	-0.004
133.500	23.000	-0.135	0.000	-0.004
133.600	22.000	-0.137	0.000	-0.004
133.700	37.200	-0.137	0.000	-0.004
133.800	34.800	-0.131	0.000	-0.004
133.900	51.600	-0.129	0.000	-0.003
134.000	54.400	-0.120	0.000	-0.003
134.100	62.600	-0.101	0.000	-0.003
134.200	65.200	-0.101	0.000	-0.003
134.300	74.800	-0.091	0.000	-0.003
134.400	75.400	-0.076	0.000	-0.002
134.500	84.600	-0.057	0.000	-0.002
134.600	82.600	-0.022	0.000	-0.002
134.700	95.200	-0.022	0.000	-0.002
134.800	87.600	0.004	0.000	-0.002
134.900	99.400	0.022	0.000	-0.002
135.000	104.000	0.051	0.000	-0.002
135.100	104.600	0.105	0.000	-0.002
135.200	114.600	0.105	0.000	-0.002
135.300	120.200	0.132	0.000	-0.002
135.400	127.000	0.161	0.000	-0.000
135.500	131.200	0.199	0.000	-0.000
135.600	121.400	0.265	0.000	-0.000
135.700	134.800	0.265	0.000	-0.000
135.800	136.000	0.303	0.000	-0.000
135.900	136.400	0.339	0.000	0.001
136.000	142.000	0.381	0.000	0.001
136.100	146.000	0.458	0.000	0.001
136.200	139.800	0.458	0.000	0.001
136.300	141.800	0.496	0.000	0.001
136.400	142.800	0.540	0.000	0.002
136.500	157.000	0.575	0.000	0.002
136.600	158.600	0.664	0.000	0.002
136.700	168.200	0.664	0.000	0.002
136.800	160.600	0.715	0.000	0.002
136.900	166.800	0.750	0.000	0.004
137.000	169.800	0.800	0.000	0.004
137.100	176.400	0.896	0.000	0.004
137.200	173.400	0.896	0.000	0.004
137.300	180.400	0.940	0.000	0.004
137.400	186.600	0.996	0.000	0.005
137.500	184.800	1.036	0.000	0.005
137.600	184.800	1.137	0.000	0.005
137.700	188.800	1.137	0.000	0.005
137.800	187.600	1.192	0.000	0.005
137.900	193.000	1.236	0.000	0.007
138.000	199.800	1.293	0.000	0.007
138.100	202.400	1.401	0.000	0.007
138.200	199.000	1.401	0.000	0.007
138.300	200.600	1.448	0.000	0.007
138.400	199.800	1.507	0.000	0.009
138.500	200.400	1.554	0.000	0.009
138.600	198.400	1.663	0.000	0.009
138.700	201.400	1.663	0.000	0.009
138.800	209.400	1.726	0.000	0.009
138.900	212.800	1.777	0.000	0.010
139.000	205.800	1.834	0.000	0.010
139.100	197.400	1.947	0.000	0.010
139.200	193.200	1.947	0.000	0.010
139.300	188.800	2.005	0.000	0.010
139.400	182.600	2.050	0.000	0.012
139.500	181.000	2.105	0.000	0.012
139.600	175.800	2.193	0.000	0.012
139.700	171.200	2.193	0.000	0.012
139.800	167.800	2.237	0.000	0.012
139.900	163.600	2.277	0.000	0.013
140.000	159.400	2.323	0.000	0.013
140.100	157.400	2.394	0.000	0.013
140.200	152.400	2.394	0.000	0.013
140.300	150.000	2.430	0.000	0.013
140.400	147.600	2.463	0.000	0.014
140.500	143.000	2.498	0.000	0.014
140.600	141.000	2.560	0.000	0.014
140.700	138.000	2.560	0.000	0.014
140.800	134.800	2.586	0.000	0.014
140.900	133.600	2.614	0.000	0.015
141.000	129.600	2.641	0.000	0.015
141.100	128.200	2.697	0.000	0.015
141.200	126.200	2.697	0.000	0.015
141.300	122.800	2.714	0.000	0.015
141.400	122.000	2.739	0.000	0.016
141.500	120.800	2.759	0.000	0.016
141.600	117.600	2.806	0.000	0.016
141.700	117.000	2.806	0.000	0.016
141.800	113.600	2.820	0.000	0.016
141.900	112.400	2.842	0.000	0.017
142.000	111.800	2.860	0.000	0.017
142.100	108.200	2.895	0.000	0.017
142.200	107.600	2.895	0.000	0.017
142.300	106.800	2.907	0.000	0.017
142.400	104.200	2.929	0.000	0.018
142.500	103.400	2.940	0.000	0.018
142.600	102.200	2.969	0.000	0.018
142.700	99.800	2.969	0.000	0.018
142.800	99.400	2.983	0.000	0.018
142.900	98.000	2.996	0.000	0.019
143.000	96.800	3.008	0.000	0.019
143.100	96.400	3.034	0.000	0.019
143.200	94.000	3.034	0.000	0.019
143.300	93.400	3.045	0.000	0.019
143.400	92.800	3.061	0.000	0.019
143.500	89.800	3.072	0.000	0.019
143.600	91.200	3.093	0.000	0.019
143.700	88.600	3.093	0.000	0.019
143.800	87.000	3.106	0.000	0.019
143.900	87.800	3.116	0.000	0.020
144.000	86.200	3.124	0.000	0.020
144.100	85.200	3.144	0.000	0.020
144.200	84.400	3.144	0.000	0.020
144.300	82.200	3.154	0.000	0.020
144.400	82.200	3.161	0.000	0.021
144.500	81.600	3.170	0.000	0.021
144.600	80.800	3.189	0.000	0.021
144.700	80.400	3.189	0.000	0.021
144.800	79.400	3.196	0.000	0.021
144.900	79.000	3.200	0.000	0.021
145.000	78.400	3.210	0.000	0.021
145.100	77.200	3.221	0.000	0.021
145.200	77.200	3.221	0.000	0.021
145.300	76.400	3.234	0.000	0.021
145.400	75.400	3.235	0.000	0.022
145.500	76.600	3.244	0.000	0.022
145.600	75.200	3.251	0.000	0.022
145.700	74.200	3.251	0.000	0.022
145.800	74.400	3.258	0.000	0.022
145.900	73.400	3.260	0.000	0.023
146.000	72.600	3.269	0.000	0.023
146.100	72.200	3.277	0.000	0.023
146.200	71.600	3.277	0.000	0.023
146.300	71.800	3.280	0.000	0.023
146.400	71.800	3.283	0.000	0.023
146.500	70.800	3.291	0.000	0.023
146.600	71.000	3.299	0.000	0.023
146.700	70.200	3.299	0.000	0.023
146.800	70.200	3.298	0.000	0.023
146.900	71.400	3.298	0.000	0.024
147.000	70.600	3.301	0.000	0.024
147.100	70.200	3.307	0.000	0.024
147.200	70.400	3.307	0.000	0.024
147.300	69.600	3.308	0.000	0.024
147.400	70.200	3.313	0.000	0.024
147.500	69.000	3.312	0.000	0.024
147.600	69.000	3.314	0.000	0.024
147.700	69.000	3.314	0.000	0.024
147.800	68.800	3.317	0.000	0.024
147.900	68.000	3.319	0.000	0.025
148.000	68.800	3.319	0.000	0.025
148.100	68.400	3.325	0.000	0.025
148.200	68.800	3.325	0.000	0.025
148.300	68.400	3.325	0.000	0.025
148.400	67.800	3.329	0.000	0.026
148.500	69.400	3.325	0.000	0.026
148.600	68.200	3.328	0.000	0.026
148.700	67.000	3.328	0.000	0.026
148.800	67.200	3.334	0.000	0.026
148.900	67.600	3.331	0.000	0.026
149.000	67.400	3.332	0.000	0.026
149.100	67.800	3.333	0.000	0.026
149.200	67.600	3.333	0.000	0.026
149.300	67.400	3.333	0.000	0.026
149.400	66.800	3.337	0.000	0.027
149.500	67.400	3.337	0.000	0.027
149.600	67.200	3.340	0.000	0.027
149.700	66.200	3.340	0.000	0.027
149.800	66.400	3.342	0.000	0.027
149.900	66.600	3.344	0.000	0.027
150.000	66.600	3.347	0.000	0.027
150.100	66.600	3.347	0.000	0.027
150.200	66.200	3.347	0.000	0.027
150.300	65.400	3.350	0.000	0.027
150.400	65.600	3.349	0.000	0.028
150.500	65.000	3.350	0.000	0.028
150.600	65.800	3.359	0.000	0.028
150.700	64.800	3.359	0.000	0.028
150.800	64.800	3.353	0.000	0.028
150.900	65.400	3.357	0.000	0.028
151.000	64.200	3.353	0.000	0.028
151.100	65.000	3.358	0.000	0.028
151.200	64.800	3.358	0.000	0.028
151.300	64.600	3.359	0.000	0.028
151.400	65.000	3.361	0.000	0.029
151.500	64.200	3.361	0.000	0.029
151.600	65.200	3.362	0.000	0.029
151.700	64.400	3.362	0.000	0.029
151.800	64.400	3.366	0.000	0.029
151.900	64.400	3.366	0.000	0.029
152.000	63.800	3.366	0.000	0.029
152.100	64.800	3.370	0.000	0.029
152.200	64.000	3.370	0.000	0.029
152.300	64.000	3.370	0.000	0.029
152.400	63.400	3.370	0.000	0.030
152.500	63.600	3.369	0.000	0.030
152.600	63.600	3.372	0.000	0.030
152.700	63.200	3.372	0.000	0.030
152.800	63.600	3.372	0.000	0.030
152.900	63.200	3.373	0.000	0.030
153.000	63.400	3.374	0.000	0.030
153.100	64.200	3.374	0.000	0.030
153.200	64.000	3.374	0.000	0.030
153.300	62.800	3.377	0.000	0.030
153.400	63.400	3.378	0.000	0.031
153.500	63.200	3.375	0.000	0.031
153.600	63.800	3.375	0.000	0.031
153.700	62.600	3.375	0.000	0.031
153.800	62.800	3.377	0.000	0.031
153.900	63.600	3.378	0.000	0.032
154.000	64.200	3.377	0.000	0.032
154.100	64.200	3.377	0.000	0.032
154.200	64.000	3.377	0.000	0.032
154.300	63.600	3.377	0.000	0.032
154.400	63.600	3.377	0.000	0.032
154.500	63.200	3.379	0.000	0.032
154.600	63.000	3.378	0.000	0.032
154.700	63.200	3.378	0.000	0.032
154.800	63.400	3.379	0.000	0.032
154.900	63.800	3.379	0.000	0.033
155.000	63.600	3.377	0.000	0.033
155.100	62.400	3.378	0.000	0.033
155.200	62.600	3.378	0.000	0.033
155.300	63.200	3.378	0.000	0.033
155.400	62.400	3.380	0.000	0.033
155.500	62.600	3.382	0.000	0.033
155.600	63.000	3.378	0.000	0.033
155.700	62.400	3.378	0.000	0.033
155.800	63.200	3.384	0.000	0.033
155.900	62.800	3.378	0.000	0.034
156.000	62.400	3.380	0.000	0.034
156.100	62.600	3.377	0.000	0.034
156.200	62.800	3.377	0.000	0.034
156.300	63.400	3.379	0.000	0.034
156.400	63.600	3.378	0.000	0.034
156.500	62.600	3.382	0.000	0.034
156.600	63.200	3.383	0.000	0.034
156.700	64.200	3.383	0.000	0.034
156.800	62.400	3.375	0.000	0.034
156.900	62.600	3.380	0.000	0.035
157.000	62.600	3.377	0.000	0.035
157.100	63.200	3.377	0.000	0.035
157.200	64.000	3.377	0.000	0.035
157.300	63.600	3.376	0.000	0.035
157.400	63.400	3.378	0.000	0.035
157.500	63.200	3.378	0.000	0.035
157.600	63.400	3.378	0.000	0.035
157.700	63.400	3.378	0.000	0.035
157.800	64.000	3.377	0.000	0.035
157.900	62.600	3.374	0.000	0.036
158.000	63.800	3.371	0.000	0.036
158.100	64.400	3.370	0.000	0.036
158.200	63.800	3.370	0.000	0.036
158.300	64.400	3.366	0.000	0.036
158.400	64.600	3.366	0.000	0.036
158.500	64.200	3.367	0.000	0.036
158.600	65.200	3.366	0.000	0.036
158.700	64.600	3.366	0.000	0.036
158.800	65.400	3.365	0.000	0.036
158.900	64.000	3.365	0.000	0.037
159.000	65.400	3.366	0.000	0.037
159.100	64.800	3.364	0.000	0.037
159.200	65.200	3.364	0.000	0.037
159.300	65.400	3.360	0.000	0.037
159.400	65.800	3.357	0.000	0.037
159.500	65.400	3.356	0.000	0.037
159.600	65.600	3.357	0.000	0.037
159.700	65.200	3.357	0.000	0.037
159.800	65.400	3.356	0.000	0.038
159.900	65.200	3.357	0.000	0.038
160.000	65.000	3.358	0.000	0.038
160.100	65.200	3.356	0.000	0.038
160.200	64.800	3.356	0.000	0.038
160.300	64.800	3.358	0.000	0.038
160.400	64.600	3.363	0.000	0.038
160.500	64.400	3.360	0.000	0.038
160.600	63.400	3.365	0.000	0.038
160.700	63.000	3.365	0.000	0.038
160.800	63.000	3.372	0.000	0.039
160.900	63.000	3.366	0.000	0.039
161.000	62.400	3.370	0.000	0.039
161.100	62.600	3.379	0.000	0.039
161.200	63.600	3.379	0.000	0.039
161.300	62.400	3.376	0.000	0.039
161.400	61.400	3.381	0.000	0.039
161.500	61.200	3.384	0.000	0.039
161.600	61.000	3.391	0.000	0.039
161.700	62.000	3.391	0.000	0.039
161.800	61.200	3.393	0.000	0.040
161.900	61.200	3.397	0.000	0.040
162.000	60.400	3.398	0.000	0.040
162.100	60.800	3.401	0.000	0.040
162.200	60.600	3.401	0.000	0.040
162.300	60.400	3.401	0.000	0.041
162.400	60.400	3.407	0.000	0.041
162.500	60.600	3.405	0.000	0.041
162.600	60.000	3.410	0.000	0.041
162.700	59.400	3.410	0.000	0.041
162.800	60.400	3.412	0.000	0.041
162.900	60.400	3.411	0.000	0.041
163.000	59.400	3.410	0.000	0.041
163.100	59.200	3.418	0.000	0.041
163.200	59.200	3.418	0.000	0.041
163.300	59.800	3.418	0.000	0.042
163.400	59.200	3.419	0.000	0.042
163.500	58.200	3.417	0.000	0.042
163.600	59.400	3.420	0.000	0.042
163.700	59.400	3.420	0.000	0.042
163.800	59.200	3.419	0.000	0.042
163.900	59.600	3.420	0.000	0.042
164.000	59.000	3.419	0.000	0.042
164.100	60.400	3.414	0.000	0.042
164.200	60.200	3.414	0.000	0.042
164.300	59.400	3.416	0.000	0.042
164.400	60.200	3.419	0.000	0.042
164.500	59.800	3.410	0.000	0.042
164.600	59.200	3.413	0.000	0.042
164.700	59.600	3.413	0.000	0.042
164.800	59.600	3.415	0.000	0.043
164.900	60.600	3.412	0.000	0.043
165.000	60.000	3.409	0.000	0.043
165.100	61.200	3.412	0.000	0.043
165.200	60.800	3.412	0.000	0.043
165.300	60.000	3.408	0.000	0.043
165.400	61.600	3.407	0.000	0.043
165.500	61.000	3.405	0.000	0.043
165.600	61.200	3.406	0.000	0.043
165.700	60.800	3.406	0.000	0.043
165.800	60.200	3.408	0.000	0.044
165.900	60.200	3.406	0.000	0.044
166.000	61.400	3.405	0.000	0.044
166.100	60.000	3.405	0.000	0.044
166.200	60.600	3.405	0.000	0.044
166.300	60.200	3.406	0.000	0.044
166.400	60.400	3.405	0.000	0.044
166.500	59.800	3.403	0.000	0.044
166.600	60.000	3.408	0.000	0.044
166.700	59.200	3.408	0.000	0.044
166.800	59.400	3.412	0.000	0.045
166.900	59.600	3.411	0.000	0.045
167.000	59.200	3.413	0.000	0.045
167.100	59.400	3.416	0.000	0.045
167.200	60.000	3.416	0.000	0.045
167.300	59.400	3.419	0.000	0.045
167.400	58.800	3.420	0.000	0.045
167.500	58.600	3.418	0.000	0.045
167.600	58.400	3.422	0.000	0.045
167.700	58.200	3.422	0.000	0.045
167.800	57.600	3.425	0.000	0.046
167.900	58.200	3.427	0.000	0.046
168.000	57.000	3.430	0.000	0.046
168.100	58.000	3.430	0.000	0.046
168.200	57.600	3.430	0.000	0.046
168.300	56.400	3.436	0.000	0.046
168.400	56.200	3.434	0.000	0.046
168.500	56.800	3.440	0.000	0.046
168.600	56.800	3.441	0.000	0.046
168.700	56.400	3.441	0.000	0.046
168.800	56.400	3.443	0.000	0.047
168.900	55.600	3.446	0.000	0.047
169.000	55.400	3.444	0.000	0.047
169.100	55.400	3.454	0.000	0.047
169.200	55.400	3.454	0.000	0.047
169.300	55.200	3.451	0.000	0.047
169.400	55.200	3.456	0.000	0.047
169.500	54.800	3.454	0.000	0.047
169.600	55.000	3.460	0.000	0.047
169.700	54.200	3.460	0.000	0.047
169.800	54.800	3.459	0.000	0.048
169.900	54.400	3.465	0.000	0.048
170.000	54.600	3.460	0.000	0.048
170.100	54.400	3.465	0.000	0.048
170.200	55.200	3.465	0.000	0.048
170.300	53.400	3.465	0.000	0.048
170.400	54.800	3.467	0.000	0.048
170.500	54.000	3.463	0.000	0.048
170.600	54.600	3.467	0.000	0.048
170.700	54.400	3.467	0.000	0.048
170.800	54.200	3.464	0.000	0.049
170.900	54.600	3.468	0.000	0.049
171.000	54.800	3.468	0.000	0.049
171.100	55.400	3.467	0.000	0.049
171.200	54.000	3.467	0.000	0.049
171.300	54.600	3.468	0.000	0.049
171.400	54.800	3.466	0.000	0.049
171.500	54.200	3.462	0.000	0.049
171.600	54.600	3.466	0.000	0.049
171.700	54.800	3.466	0.000	0.049
171.800	56.000	3.468	0.000	0.050
171.900	55.200	3.462	0.000	0.050
172.000	55.000	3.461	0.000	0.050
172.100	55.600	3.461	0.000	0.050
172.200	55.600	3.461	0.000	0.050
172.300	55.600	3.456	0.000	0.050
172.400	55.200	3.458	0.000	0.050
172.500	55.800	3.456	0.000	0.050
172.600	56.000	3.453	0.000	0.050
172.700	55.800	3.453	0.000	0.050
172.800	56.400	3.455	0.000	0.050
172.900	56.200	3.455	0.000	0.050
173.000	56.000	3.451	0.000	0.050
173.100	56.800	3.451	0.000	0.050
173.200	56.000	3.451	0.000	0.050
173.300	56.200	3.449	0.000	0.051
173.400	57.800	3.450	0.000	0.051
173.500	55.800	3.446	0.000	0.051
173.600	57.000	3.445	0.000	0.051
173.700	56.400	3.445	0.000	0.051
173.800	56.800	3.443	0.000	0.051
173.900	56.800	3.441	0.000	0.051
174.000	57.400	3.445	0.000	0.051
174.100	58.200	3.438	0.000	0.051
174.200	56.800	3.438	0.000	0.051
174.300	57.600	3.438	0.000	0.052
174.400	57.400	3.437	0.000	0.052
174.500	57.400	3.441	0.000	0.052
174.600	57.800	3.435	0.000	0.052
174.700	56.200	3.435	0.000	0.052
174.800	57.200	3.434	0.000	0.052
174.900	58.200	3.439	0.000	0.052
175.000	57.400	3.438	0.000	0.052
175.100	58.000	3.438	0.000	0.052
175.200	56.600	3.438	0.000	0.052
175.300	57.400	3.438	0.000	0.053
175.400	57.800	3.437	0.000	0.053
175.500	56.600	3.439	0.000	0.053
175.600	58.000	3.436	0.000	0.053
175.700	56.600	3.436	0.000	0.053
175.800	58.000	3.434	0.000	0.053
175.900	57.200	3.434	0.000	0.053
176.000	57.400	3.432	0.000	0.053
176.100	57.800	3.428	0.000	0.053
176.200	58.200	3.428	0.000	0.053
176.300	57.600	3.434	0.000	0.054
176.400	57.400	3.433	0.000	0.054
176.500	58.400	3.433	0.000	0.054
176.600	57.800	3.433	0.000	0.054
176.700	57.400	3.433	0.000	0.054
176.800	58.200	3.431	0.000	0.054
176.900	58.200	3.426	0.000	0.054
177.000	57.800	3.432	0.000	0.054
177.100	58.200	3.430	0.000	0.054
177.200	58.400	3.430	0.000	0.054
177.300	58.200	3.427	0.000	0.055
177.400	57.600	3.429	0.000	0.055
177.500	58.200	3.432	0.000	0.055
177.600	58.400	3.427	0.000	0.055
177.700	58.400	3.427	0.000	0.055
177.800	58.600	3.429	0.000	0.055
177.900	58.400	3.432	0.000	0.055
178.000	58.200	3.430	0.000	0.055
178.100	57.800	3.430	0.000	0.055
178.200	57.600	3.430	0.000	0.055
178.300	57.600	3.430	0.000	0.056
178.400	56.800	3.433	0.000	0.056
178.500	57.800	3.431	0.000	0.056
178.600	57.200	3.434	0.000	0.056
178.700	57.000	3.434	0.000	0.056
178.800	57.000	3.440	0.000	0.056
178.900	56.600	3.445	0.000	0.056
179.000	56.000	3.444	0.000	0.056
179.100	56.600	3.446	0.000	0.056
179.200	56.400	3.446	0.000	0.056
179.300	56.000	3.449	0.000	0.057
179.400	55.200	3.451	0.000	0.057
179.500	55.400	3.453	0.000	0.057
179.600	55.600	3.450	0.000	0.057
179.700	55.000	3.450	0.000	0.057
179.800	55.800	3.459	0.000	0.057
179.900	55.000	3.453	0.000	0.057
180.000	55.400	3.459	0.000	0.057
180.100	54.000	3.459	0.000	0.057
180.200	55.600	3.459	0.000	0.057
180.300	55.400	3.458	0.000	0.058
180.400	54.600	3.459	0.000	0.058
180.500	55.200	3.463	0.000	0.058
180.600	54.800	3.463	0.000	0.058
180.700	54.600	3.463	0.000	0.058
180.800	54.800	3.463	0.000	0.058
180.900	55.200	3.460	0.000	0.058
181.000	54.600	3.465	0.000	0.058
181.100	55.600	3.463	0.000	0.058
181.200	55.000	3.463	0.000	0.058
181.300	54.800	3.465	0.000	0.059
181.400	55.600	3.459	0.000	0.059
181.500	55.200	3.462	0.000	0.059
181.600	56.000	3.461	0.000	0.059
181.700	55.400	3.461	0.000	0.059
181.800	55.000	3.459	0.000	0.059
181.900	55.800	3.459	0.000	0.059
182.000	55.600	3.459	0.000	0.059
182.100	55.800	3.453	0.000	0.059
182.200	56.600	3.453	0.000	0.059
182.300	55.400	3.454	0.000	0.059
182.400	56.600	3.454	0.000	0.059
182.500	56.400	3.455	0.000	0.059
182.600	56.400	3.447	0.000	0.059
182.700	56.800	3.447	0.000	0.059
182.800	56.600	3.452	0.000	0.060
182.900	56.800	3.446	0.000	0.060
183.000	55.400	3.447	0.000	0.060
183.100	56.600	3.447	0.000	0.060
183.200	57.600	3.447	0.000	0.060
183.300	56.400	3.446	0.000	0.060
183.400	57.200	3.446	0.000	0.060
183.500	57.000	3.447	0.000	0.060
183.600	55.000	3.445	0.000	0.060
183.700	56.600	3.445	0.000	0.060
183.800	56.000	3.447	0.000	0.061
183.900	56.600	3.444	0.000	0.061
184.000	55.600	3.448	0.000	0.061
184.100	55.800	3.450	0.000	0.061
184.200	56.600	3.450	0.000	0.061
184.300	56.400	3.449	0.000	0.061
184.400	56.000	3.447	0.000	0.061
184.500	56.800	3.446	0.000	0.061
184.600	56.800	3.448	0.000	0.061
184.700	57.200	3.448	0.000	0.061
184.800	55.600	3.447	0.000	0.062
184.900	57.000	3.445	0.000	0.062
185.000	56.400	3.446	0.000	0.062
185.100	56.800	3.448	0.000	0.062
185.200	56.800	3.448	0.000	0.062
185.300	57.000	3.445	0.000	0.062
185.400	56.600	3.446	0.000	0.062
185.500	57.000	3.448	0.000	0.062
185.600	57.000	3.446	0.000	0.062
185.700	57.000	3.446	0.000	0.062
185.800	57.600	3.438	0.000	0.063
185.900	57.600	3.442	0.000	0.063
186.000	57.400	3.442	0.000	0.063
186.100	57.800	3.440	0.000	0.063
186.200	56.600	3.440	0.000	0.063
186.300	57.000	3.438	0.000	0.063
186.400	57.200	3.439	0.000	0.063
186.500	57.200	3.440	0.000	0.063
186.600	58.200	3.436	0.000	0.063
186.700	58.000	3.436	0.000	0.063
186.800	58.200	3.435	0.000	0.064
186.900	57.000	3.436	0.000	0.064
187.000	58.200	3.434	0.000	0.064
187.100	58.200	3.433	0.000	0.064
187.200	58.400	3.433	0.000	0.064
187.300	58.800	3.430	0.000	0.064
187.400	59.000	3.433	0.000	0.064
187.500	58.600	3.429	0.000	0.064
187.600	58.000	3.429	0.000	0.064
187.700	58.600	3.429	0.000	0.064
187.800	58.000	3.429	0.000	0.065
187.900	59.800	3.426	0.000	0.065
188.000	59.000	3.425	0.000	0.065
188.100	58.200	3.421	0.000	0.065
188.200	60.000	3.421	0.000	0.065
188.300	58.800	3.426	0.000	0.065
188.400	58.400	3.426	0.000	0.065
188.500	59.400	3.422	0.000	0.065
188.600	58.600	3.422	0.000	0.065
188.700	59.400	3.422	0.000	0.065
188.800	59.600	3.424	0.000	0.066
188.900	59.800	3.420	0.000	0.066
189.000	60.200	3.423	0.000	0.066
189.100	60.000	3.418	0.000	0.066
189.200	60.400	3.418	0.000	0.066
189.300	60.400	3.414	0.000	0.066
189.400	60.800	3.415	0.000	0.066
189.500	60.400	3.414	0.000	0.066
189.600	60.600	3.410	0.000	0.066
189.700	60.200	3.410	0.000	0.066
189.800	61.000	3.409	0.000	0.067
189.900	60.400	3.408	0.000	0.067
190.000	61.600	3.406	0.000	0.067
190.100	61.000	3.402	0.000	0.067
190.200	62.000	3.402	0.000	0.067
190.300	60.800	3.404	0.000	0.067
190.400	61.200	3.399	0.000	0.067
190.500	62.600	3.399	0.000	0.067
190.600	62.200	3.397	0.000	0.067
190.700	62.200	3.397	0.000	0.067
190.800	62.200	3.397	0.000	0.068
190.900	62.600	3.394	0.000	0.068
191.000	62.000	3.392	0.000	0.068
191.100	62.400	3.388	0.000	0.068
191.200	62.200	3.388	0.000	0.068
191.300	62.800	3.390	0.000	0.068
191.400	61.800	3.390	0.000	0.068
191.500	63.400	3.389	0.000	0.068
191.600	63.800	3.387	0.000	0.068
191.700	63.200	3.387	0.000	0.068
191.800	63.000	3.381	0.000	0.069
191.900	64.000	3.384	0.000	0.069
192.000	63.200	3.380	0.000	0.069
192.100	63.800	3.378	0.000	0.069
192.200	64.200	3.378	0.000	0.069
192.300	64.000	3.377	0.000	0.069
192.400	64.400	3.378	0.000	0.069
192.500	64.000	3.373	0.000	0.069
192.600	64.400	3.374	0.000	0.069
192.700	65.000	3.374	0.000	0.069
192.800	65.400	3.371	0.000	0.070
192.900	64.800	3.372	0.000	0.070
193.000	65.000	3.368	0.000	0.070
193.100	65.200	3.361	0.000	0.070
193.200	65.400	3.361	0.000	0.070
193.300	65.000	3.364	0.000	0.070
193.400	64.800	3.365	0.000	0.070
193.500	65.400	3.363	0.000	0.070
193.600	65.600	3.360	0.000	0.070
193.700	65.000	3.360	0.000	0.070
193.800	65.200	3.362	0.000	0.071
193.900	64.800	3.359	0.000	0.071
194.000	66.000	3.359	0.000	0.071
194.100	65.000	3.360	0.000	0.071
194.200	65.200	3.360	0.000	0.071
194.300	65.200	3.358	0.000	0.071
194.400	65.800	3.359	0.000	0.071
194.500	64.800	3.360	0.000	0.071
194.600	65.000	3.355	0.000	0.071
194.700	64.600	3.355	0.000	0.071
194.800	64.400	3.360	0.000	0.072
194.900	65.200	3.360	0.000	0.072
195.000	65.200	3.362	0.000	0.072
195.100	64.000	3.363	0.000	0.072
195.200	64.200	3.363	0.000	0.072
195.300	63.800	3.363	0.000	0.072
195.400	63.800	3.365	0.000	0.072
195.500	64.600	3.366	0.000	0.072
195.600	63.000	3.371	0.000	0.072
195.700	63.200	3.371	0.000	0.072
195.800	63.600	3.371	0.000	0.073
195.900	64.200	3.375	0.000	0.073
196.000	63.000	3.376	0.000	0.073
196.100	62.400	3.381	0.000	0.073
196.200	62.800	3.381	0.000	0.073
196.300	62.000	3.383	0.000	0.074
196.400	62.000	3.385	0.000	0.074
196.500	62.600	3.386	0.000	0.074
196.600	60.400	3.388	0.000	0.074
196.700	62.200	3.388	0.000	0.074
196.800	61.200	3.395	0.000	0.074
196.900	60.200	3.397	0.000	0.074
197.000	61.200	3.399	0.000	0.074
197.100	61.000	3.398	0.000	0.074
197.200	61.200	3.398	0.000	0.074
197.300	60.600	3.404	0.000	0.075
197.400	60.200	3.402	0.000	0.075
197.500	60.200	3.404	0.000	0.075
197.600	60.400	3.405	0.000	0.075
197.700	60.200	3.405	0.000	0.075
197.800	61.200	3.408	0.000	0.075
197.900	59.600	3.409	0.000	0.075
198.000	59.400	3.410	0.000	0.075
198.100	59.800	3.410	0.000	0.075
198.200	59.800	3.410	0.000	0.075
198.300	59.000	3.413	0.000	0.076
198.400	59.200	3.414	0.000	0.076
198.500	58.000	3.416	0.000	0.076
198.600	59.800	3.419	0.000	0.076
198.700	58.800	3.419	0.000	0.076
198.800	58.400	3.419	0.000	0.076
198.900	58.400	3.420	0.000	0.076
199.000	58.200	3.420	0.000	0.076
199.100	58.600	3.422	0.000	0.076
199.200	59.200	3.422	0.000	0.076
199.300	58.400	3.422	0.000	0.076
199.400	58.200	3.424	0.000	0.076
199.500	57.800	3.425	0.000	0.076
199.600	57.800	3.427	0.000	0.076
199.700	59.000	3.427	0.000	0.076
199.800	58.800	3.426	0.000	0.077
199.900	58.200	3.426	0.000	0.077
200.000	58.600	3.425	0.000	0.077
[truncated: 6,965 more rows]
