# Supplementary material for: Measurement of Outflow Facility Using iPerfusion
Source: PLoS One. 2016 Mar 7;11(3):e0150694. doi: 10.1371/journal.pone.0150694 (PMC4780770; doi:10.1371/journal.pone.0150694)
Supplement: S4 File — The raw data from the perfusion traces along with the steady state values for each pressure step. (ZIP) [file pone.0150694.s004.zip › S3/CapillaryTests/Cap_100_b/Parameters.txt]

Q 	 dQ 	 P 	 dP 	 R 	 dR 	 C 	 dC 	 K 	 dK 	 
5.3073	3.4726	-0.0601	0.0330	0.0277	0.0471	36.1644	61.5958	8.6443	3.9675
61.9400	8.1858	3.3893	0.0802	0.0622	0.0095	16.0684	2.4487	6.0222	0.1711
110.4340	3.4171	6.9058	0.0332	0.0671	0.0023	14.9083	0.5044	3.9717	0.0697
161.5993	3.2503	10.3997	0.0295	0.0675	0.0014	14.8196	0.3184	4.2845	0.0520
214.2793	2.8897	13.8745	0.0292	0.0671	0.0010	14.9050	0.2132	5.3408	0.0946
265.7267	2.1835	17.3727	0.0204	0.0673	0.0006	14.8651	0.1296	4.4686	0.0417
316.9893	1.9900	20.8796	0.0186	0.0675	0.0004	14.8236	0.0987	6.1503	0.0604
