# Supplementary material for: Measurement of Outflow Facility Using iPerfusion
Source: PLoS One. 2016 Mar 7;11(3):e0150694. doi: 10.1371/journal.pone.0150694 (PMC4780770; doi:10.1371/journal.pone.0150694)
Supplement: S4 File — The raw data from the perfusion traces along with the steady state values for each pressure step. (ZIP) [file pone.0150694.s004.zip › S3/CapillaryTests/Cap_100_c/Data.txt]

0.100	-0.400	0.001	0.000	-0.000
0.200	0.200	0.001	0.000	-0.000
0.300	-0.200	-0.004	0.000	-0.000
0.400	-1.200	0.002	0.000	-0.000
0.500	-0.000	-0.005	0.000	-0.000
0.600	-0.400	-0.000	0.000	-0.000
0.700	-1.200	-0.000	0.000	-0.000
0.800	-1.200	0.000	0.000	-0.000
0.900	0.600	0.002	0.000	-0.000
1.000	-0.400	-0.004	0.000	-0.000
1.100	0.200	-0.001	0.000	-0.000
1.200	-0.800	-0.001	0.000	-0.000
1.300	0.800	0.001	0.000	-0.000
1.400	-0.200	-0.000	0.000	-0.000
1.500	-0.200	-0.000	0.000	-0.000
1.600	-0.200	-0.003	0.000	-0.000
1.700	-1.200	-0.003	0.000	-0.000
1.800	-0.400	0.001	0.000	-0.000
1.900	0.400	-0.001	0.000	-0.000
2.000	-0.400	-0.002	0.000	-0.000
2.100	-0.400	-0.001	0.000	-0.000
2.200	0.200	-0.001	0.000	-0.000
2.300	0.400	0.004	0.000	-0.000
2.400	-0.600	-0.004	0.000	-0.000
2.500	0.600	0.002	0.000	-0.000
2.600	0.600	0.001	0.000	-0.000
2.700	0.800	0.001	0.000	-0.000
2.800	-0.000	0.001	0.000	-0.000
2.900	-0.400	0.003	0.000	-0.000
3.000	1.200	0.025	0.000	-0.000
3.100	-0.400	0.026	0.000	-0.000
3.200	-0.800	0.026	0.000	-0.000
3.300	-0.000	-0.019	0.000	-0.000
3.400	0.400	0.004	0.000	-0.000
3.500	-0.200	-0.021	0.000	-0.000
3.600	0.800	0.013	0.000	0.006
3.700	-0.200	0.013	0.000	0.006
3.800	1.400	-0.028	0.000	0.006
3.900	61.000	-0.012	0.000	0.006
4.000	3718.600	-2.197	0.000	0.006
4.100	3481.600	-0.029	0.000	0.015
4.200	2930.200	-0.029	0.000	0.015
4.300	1176.600	-0.028	0.000	0.015
4.400	-1127.400	0.035	0.000	0.015
4.500	-994.400	-0.025	0.000	0.015
4.600	1031.000	0.182	0.000	0.013
4.700	2418.400	0.182	0.000	0.013
4.800	165.400	-0.072	0.000	0.013
4.900	-3224.800	-0.058	0.000	0.013
5.000	-1570.800	0.053	0.000	0.013
5.100	-529.800	5.847	0.000	0.008
5.200	-654.000	5.847	0.000	0.008
5.300	-663.800	6.507	0.000	0.008
5.400	-615.400	6.201	0.000	0.008
5.500	-556.800	5.728	0.000	0.008
5.600	-523.000	4.908	0.000	0.004
5.700	-532.400	4.908	0.000	0.004
5.800	-495.600	5.004	0.000	0.004
5.900	-484.600	4.830	0.000	0.004
6.000	-467.400	4.638	0.000	0.004
6.100	-451.600	4.317	0.000	0.001
6.200	-435.600	4.317	0.000	0.001
6.300	-417.800	4.161	0.000	0.001
6.400	-405.200	4.007	0.000	0.001
6.500	-390.400	3.876	0.000	0.001
6.600	-378.600	3.620	0.000	-0.002
6.700	-365.400	3.620	0.000	-0.002
6.800	-352.800	3.498	0.000	-0.002
6.900	-341.000	3.377	0.000	-0.002
7.000	-329.200	3.263	0.000	-0.002
7.100	-318.800	3.024	0.000	-0.005
7.200	-307.600	3.024	0.000	-0.005
7.300	-298.800	2.948	0.000	-0.005
7.400	-286.000	2.827	0.000	-0.005
7.500	-278.200	2.761	0.000	-0.005
7.600	-267.600	2.558	0.000	-0.007
7.700	-258.000	2.558	0.000	-0.007
7.800	-250.800	2.470	0.000	-0.007
7.900	-242.000	2.400	0.000	-0.007
8.000	-234.400	2.322	0.000	-0.007
8.100	-226.200	2.155	0.000	-0.009
8.200	-218.200	2.155	0.000	-0.009
8.300	-212.800	2.094	0.000	-0.009
8.400	-205.400	2.020	0.000	-0.009
8.500	-196.400	1.944	0.000	-0.009
8.600	-192.600	1.820	0.000	-0.010
8.700	-184.800	1.820	0.000	-0.010
8.800	-180.400	1.794	0.000	-0.010
8.900	-176.600	1.707	0.000	-0.010
9.000	-169.000	1.691	0.000	-0.010
9.100	-165.400	1.570	0.000	-0.011
9.200	-158.800	1.570	0.000	-0.011
9.300	-155.200	1.545	0.000	-0.011
9.400	-149.800	1.467	0.000	-0.011
9.500	-144.800	1.454	0.000	-0.011
9.600	-142.000	1.350	0.000	-0.013
9.700	-136.000	1.350	0.000	-0.013
9.800	-133.400	1.326	0.000	-0.013
9.900	-129.200	1.266	0.000	-0.013
10.000	-125.600	1.256	0.000	-0.013
10.100	-121.800	1.176	0.000	-0.013
10.200	-117.600	1.176	0.000	-0.013
10.300	-114.000	1.138	0.000	-0.013
10.400	-111.200	1.101	0.000	-0.013
10.500	-108.200	1.080	0.000	-0.013
10.600	-104.200	1.018	0.000	-0.014
10.700	-102.000	1.018	0.000	-0.014
10.800	-98.600	0.984	0.000	-0.014
10.900	-95.000	0.950	0.000	-0.014
11.000	-92.200	0.933	0.000	-0.014
11.100	-89.000	0.882	0.000	-0.015
11.200	-86.800	0.882	0.000	-0.015
11.300	-85.600	0.842	0.000	-0.015
11.400	-83.000	0.826	0.000	-0.015
11.500	-81.200	0.799	0.000	-0.015
11.600	-79.600	0.760	0.000	-0.016
11.700	-76.400	0.760	0.000	-0.016
11.800	-74.400	0.728	0.000	-0.016
11.900	-71.000	0.720	0.000	-0.016
12.000	-69.400	0.689	0.000	-0.016
12.100	-67.000	0.650	0.000	-0.016
12.200	-66.200	0.650	0.000	-0.016
12.300	-63.600	0.629	0.000	-0.016
12.400	-62.000	0.621	0.000	-0.016
12.500	-59.600	0.598	0.000	-0.016
12.600	-59.800	0.570	0.000	-0.017
12.700	-57.000	0.570	0.000	-0.017
12.800	-55.400	0.553	0.000	-0.017
12.900	-54.200	0.545	0.000	-0.017
13.000	-54.000	0.527	0.000	-0.017
13.100	-52.800	0.503	0.000	-0.017
13.200	-50.400	0.503	0.000	-0.017
13.300	-49.400	0.492	0.000	-0.017
13.400	-48.600	0.479	0.000	-0.017
13.500	-47.200	0.466	0.000	-0.017
13.600	-46.400	0.442	0.000	-0.017
13.700	-45.600	0.442	0.000	-0.017
13.800	-44.000	0.437	0.000	-0.017
13.900	-42.600	0.423	0.000	-0.017
14.000	-41.000	0.416	0.000	-0.017
14.100	-40.000	0.392	0.000	-0.018
14.200	-39.600	0.392	0.000	-0.018
14.300	-38.800	0.389	0.000	-0.018
14.400	-37.600	0.374	0.000	-0.018
14.500	-36.400	0.373	0.000	-0.018
14.600	-35.800	0.353	0.000	-0.018
14.700	-35.000	0.353	0.000	-0.018
14.800	-34.800	0.344	0.000	-0.018
14.900	-34.800	0.336	0.000	-0.018
15.000	-33.400	0.328	0.000	-0.018
15.100	-32.200	0.309	0.000	-0.018
15.200	-31.600	0.309	0.000	-0.018
15.300	-31.000	0.304	0.000	-0.018
15.400	-30.400	0.295	0.000	-0.018
15.500	-29.200	0.288	0.000	-0.018
15.600	-28.800	0.271	0.000	-0.018
15.700	-28.800	0.271	0.000	-0.018
15.800	-27.400	0.264	0.000	-0.018
15.900	-26.400	0.258	0.000	-0.018
16.000	-26.200	0.249	0.000	-0.018
16.100	-24.800	0.236	0.000	-0.019
16.200	-24.600	0.236	0.000	-0.019
16.300	-24.400	0.227	0.000	-0.019
16.400	-22.400	0.223	0.000	-0.019
16.500	-22.400	0.217	0.000	-0.019
16.600	-21.600	0.205	0.000	-0.019
16.700	-21.400	0.205	0.000	-0.019
16.800	-20.000	0.199	0.000	-0.019
16.900	-19.800	0.195	0.000	-0.019
17.000	-19.400	0.186	0.000	-0.019
17.100	-18.600	0.181	0.000	-0.019
17.200	-18.400	0.181	0.000	-0.019
17.300	-18.400	0.173	0.000	-0.019
17.400	-17.200	0.172	0.000	-0.019
17.500	-16.800	0.164	0.000	-0.019
17.600	-16.000	0.156	0.000	-0.019
17.700	-15.400	0.156	0.000	-0.019
17.800	-15.000	0.151	0.000	-0.019
17.900	-15.000	0.146	0.000	-0.019
18.000	-14.200	0.144	0.000	-0.019
18.100	-14.000	0.135	0.000	-0.019
18.200	-14.000	0.135	0.000	-0.019
18.300	-13.400	0.132	0.000	-0.019
18.400	-13.800	0.128	0.000	-0.019
18.500	-14.000	0.128	0.000	-0.019
18.600	-12.800	0.120	0.000	-0.019
18.700	-11.400	0.120	0.000	-0.019
18.800	-12.000	0.113	0.000	-0.019
18.900	-11.200	0.112	0.000	-0.019
19.000	-11.400	0.110	0.000	-0.019
19.100	-11.200	0.105	0.000	-0.019
19.200	-10.800	0.105	0.000	-0.019
19.300	-10.800	0.099	0.000	-0.019
19.400	-10.200	0.100	0.000	-0.019
19.500	-9.800	0.093	0.000	-0.019
19.600	-10.000	0.091	0.000	-0.019
19.700	-9.800	0.091	0.000	-0.019
19.800	-10.000	0.086	0.000	-0.019
19.900	-8.200	0.085	0.000	-0.019
20.000	-8.600	0.080	0.000	-0.019
20.100	-8.800	0.075	0.000	-0.019
20.200	-8.000	0.075	0.000	-0.019
20.300	-8.200	0.076	0.000	-0.019
20.400	-8.800	0.074	0.000	-0.019
20.500	-8.400	0.071	0.000	-0.019
20.600	-8.200	0.068	0.000	-0.020
20.700	-8.000	0.068	0.000	-0.020
20.800	-7.200	0.066	0.000	-0.020
20.900	-6.200	0.063	0.000	-0.020
21.000	-8.000	0.062	0.000	-0.020
21.100	-6.600	0.060	0.000	-0.020
21.200	-7.200	0.060	0.000	-0.020
21.300	-6.200	0.057	0.000	-0.020
21.400	-6.800	0.056	0.000	-0.020
21.500	-6.400	0.054	0.000	-0.020
21.600	-5.000	0.054	0.000	-0.020
21.700	-5.200	0.054	0.000	-0.020
21.800	-6.800	0.050	0.000	-0.020
21.900	-6.200	0.051	0.000	-0.020
22.000	-5.800	0.047	0.000	-0.020
22.100	-6.000	0.045	0.000	-0.020
22.200	-5.600	0.045	0.000	-0.020
22.300	-5.800	0.044	0.000	-0.020
22.400	-4.400	0.044	0.000	-0.020
22.500	-4.600	0.042	0.000	-0.020
22.600	-5.800	0.038	0.000	-0.020
22.700	-5.400	0.038	0.000	-0.020
22.800	-4.600	0.038	0.000	-0.020
22.900	-5.000	0.038	0.000	-0.020
23.000	-5.000	0.034	0.000	-0.020
23.100	-3.800	0.029	0.000	-0.020
23.200	-4.400	0.029	0.000	-0.020
23.300	-4.200	0.031	0.000	-0.020
23.400	-3.800	0.029	0.000	-0.020
23.500	-4.400	0.029	0.000	-0.020
23.600	-3.000	0.023	0.000	-0.020
23.700	-3.800	0.023	0.000	-0.020
23.800	-3.800	0.023	0.000	-0.020
23.900	-3.400	0.021	0.000	-0.020
24.000	-3.000	0.023	0.000	-0.020
24.100	-2.600	0.020	0.000	-0.020
24.200	-2.600	0.020	0.000	-0.020
24.300	-2.400	0.021	0.000	-0.020
24.400	-2.400	0.019	0.000	-0.020
24.500	-2.800	0.021	0.000	-0.020
24.600	-3.000	0.016	0.000	-0.020
24.700	-3.400	0.016	0.000	-0.020
24.800	-2.400	0.015	0.000	-0.020
24.900	-3.000	0.014	0.000	-0.020
25.000	-1.800	0.016	0.000	-0.020
25.100	-2.400	0.013	0.000	-0.020
25.200	-2.400	0.013	0.000	-0.020
25.300	-2.200	0.012	0.000	-0.020
25.400	-2.200	0.011	0.000	-0.020
25.500	-2.200	0.014	0.000	-0.020
25.600	-2.200	0.009	0.000	-0.020
25.700	-1.600	0.009	0.000	-0.020
25.800	-2.200	0.008	0.000	-0.020
25.900	-2.000	0.009	0.000	-0.020
26.000	-1.200	0.008	0.000	-0.020
26.100	-1.200	0.008	0.000	-0.020
26.200	-2.400	0.008	0.000	-0.020
26.300	-1.600	0.001	0.000	-0.020
26.400	-2.000	0.007	0.000	-0.020
26.500	-1.000	0.001	0.000	-0.020
26.600	-0.800	0.001	0.000	-0.020
26.700	-1.600	0.001	0.000	-0.020
26.800	-1.000	-0.000	0.000	-0.020
26.900	-0.800	-0.002	0.000	-0.020
27.000	-0.400	-0.001	0.000	-0.020
27.100	-0.600	-0.003	0.000	-0.020
27.200	-0.000	-0.003	0.000	-0.020
27.300	-0.600	-0.005	0.000	-0.020
27.400	-0.600	-0.007	0.000	-0.020
27.500	-1.200	-0.007	0.000	-0.020
27.600	-1.000	-0.006	0.000	-0.020
27.700	-1.400	-0.006	0.000	-0.020
27.800	-0.400	-0.003	0.000	-0.020
27.900	-0.200	-0.004	0.000	-0.020
28.000	-0.000	-0.006	0.000	-0.020
28.100	-0.400	-0.006	0.000	-0.020
28.200	-0.600	-0.006	0.000	-0.020
28.300	-0.000	-0.006	0.000	-0.020
28.400	0.200	-0.008	0.000	-0.020
28.500	0.400	-0.006	0.000	-0.020
28.600	0.400	-0.009	0.000	-0.020
28.700	0.400	-0.009	0.000	-0.020
28.800	-0.800	-0.009	0.000	-0.020
28.900	0.200	-0.012	0.000	-0.020
29.000	1.000	-0.011	0.000	-0.020
29.100	0.600	-0.012	0.000	-0.020
29.200	0.200	-0.012	0.000	-0.020
29.300	1.400	-0.014	0.000	-0.020
29.400	1.400	-0.016	0.000	-0.020
29.500	0.600	-0.014	0.000	-0.020
29.600	1.400	-0.016	0.000	-0.020
29.700	0.800	-0.016	0.000	-0.020
29.800	0.200	-0.017	0.000	-0.020
29.900	0.600	-0.018	0.000	-0.020
30.000	0.600	-0.014	0.000	-0.020
30.100	0.800	-0.016	0.000	-0.020
30.200	1.200	-0.016	0.000	-0.020
30.300	0.600	-0.016	0.000	-0.020
30.400	-0.000	-0.016	0.000	-0.020
30.500	-0.400	-0.015	0.000	-0.020
30.600	0.400	-0.009	0.000	-0.020
30.700	-0.200	-0.009	0.000	-0.020
30.800	1.000	-0.009	0.000	-0.020
30.900	-0.200	-0.009	0.000	-0.020
31.000	-0.400	-0.007	0.000	-0.020
31.100	-0.200	-0.003	0.000	-0.020
31.200	-0.600	-0.003	0.000	-0.020
31.300	-1.200	-0.004	0.000	-0.020
31.400	-0.400	-0.003	0.000	-0.020
31.500	-1.400	-0.000	0.000	-0.020
31.600	-1.400	0.002	0.000	-0.020
31.700	-1.200	0.002	0.000	-0.020
31.800	-0.800	0.002	0.000	-0.020
31.900	-1.200	0.004	0.000	-0.020
32.000	-2.400	0.004	0.000	-0.020
32.100	-1.200	0.005	0.000	-0.020
32.200	-2.200	0.005	0.000	-0.020
32.300	-0.800	0.004	0.000	-0.020
32.400	-1.600	0.007	0.000	-0.020
32.500	-1.400	0.005	0.000	-0.020
32.600	-1.000	0.006	0.000	-0.020
32.700	-1.400	0.006	0.000	-0.020
32.800	-1.200	0.005	0.000	-0.020
32.900	-1.000	0.008	0.000	-0.020
33.000	-2.200	0.007	0.000	-0.020
33.100	-0.800	0.006	0.000	-0.020
33.200	-1.000	0.006	0.000	-0.020
33.300	-1.800	0.003	0.000	-0.020
33.400	-1.000	0.005	0.000	-0.020
33.500	-1.600	0.003	0.000	-0.020
33.600	-0.800	0.003	0.000	-0.020
33.700	-1.000	0.003	0.000	-0.020
33.800	-1.800	0.002	0.000	-0.020
33.900	-0.600	0.002	0.000	-0.020
34.000	-0.000	0.001	0.000	-0.020
34.100	0.400	-0.002	0.000	-0.020
34.200	-0.200	-0.002	0.000	-0.020
34.300	-1.000	-0.001	0.000	-0.020
34.400	-1.400	-0.001	0.000	-0.020
34.500	-1.200	0.001	0.000	-0.020
34.600	-0.400	0.001	0.000	-0.020
34.700	-0.800	0.001	0.000	-0.020
34.800	0.200	0.000	0.000	-0.020
34.900	-1.400	0.002	0.000	-0.020
35.000	-1.000	0.001	0.000	-0.020
35.100	-1.400	-0.001	0.000	-0.020
35.200	-1.800	-0.001	0.000	-0.020
35.300	-0.800	0.003	0.000	-0.020
35.400	-1.200	0.003	0.000	-0.020
35.500	-0.800	0.002	0.000	-0.020
35.600	-2.400	0.008	0.000	-0.020
35.700	-1.200	0.008	0.000	-0.020
35.800	-1.800	0.008	0.000	-0.020
35.900	-1.800	0.010	0.000	-0.020
36.000	-1.400	0.010	0.000	-0.020
36.100	-2.000	0.009	0.000	-0.020
36.200	-2.000	0.009	0.000	-0.020
36.300	-1.600	0.011	0.000	-0.020
36.400	-2.600	0.010	0.000	-0.020
36.500	-1.600	0.013	0.000	-0.020
36.600	-3.600	0.015	0.000	-0.020
36.700	-1.800	0.015	0.000	-0.020
36.800	-3.600	0.014	0.000	-0.020
36.900	-2.800	0.016	0.000	-0.020
37.000	-2.800	0.017	0.000	-0.020
37.100	-2.600	0.017	0.000	-0.020
37.200	-2.400	0.017	0.000	-0.020
37.300	-2.600	0.018	0.000	-0.020
37.400	-3.000	0.018	0.000	-0.020
37.500	-2.400	0.021	0.000	-0.020
37.600	-3.600	0.022	0.000	-0.020
37.700	-3.200	0.022	0.000	-0.020
37.800	-3.800	0.021	0.000	-0.020
37.900	-4.600	0.024	0.000	-0.020
38.000	-3.400	0.024	0.000	-0.020
38.100	-2.800	0.025	0.000	-0.020
38.200	-3.000	0.025	0.000	-0.020
38.300	-3.200	0.024	0.000	-0.020
38.400	-3.400	0.026	0.000	-0.020
38.500	-3.400	0.026	0.000	-0.020
38.600	-3.600	0.029	0.000	-0.020
38.700	-3.000	0.029	0.000	-0.020
38.800	-3.600	0.028	0.000	-0.020
38.900	-3.200	0.031	0.000	-0.020
39.000	-3.600	0.027	0.000	-0.020
39.100	-4.800	0.030	0.000	-0.020
39.200	-3.800	0.030	0.000	-0.020
39.300	-4.200	0.031	0.000	-0.020
39.400	-3.600	0.033	0.000	-0.020
39.500	-3.000	0.030	0.000	-0.020
39.600	-4.600	0.033	0.000	-0.020
39.700	-3.800	0.033	0.000	-0.020
39.800	-4.600	0.036	0.000	-0.020
39.900	-4.600	0.032	0.000	-0.020
40.000	-5.800	0.036	0.000	-0.020
40.100	-5.000	0.036	0.000	-0.020
40.200	-5.000	0.036	0.000	-0.020
40.300	-5.200	0.038	0.000	-0.020
40.400	-5.200	0.037	0.000	-0.020
40.500	-5.200	0.037	0.000	-0.020
40.600	-5.200	0.037	0.000	-0.020
40.700	-4.800	0.037	0.000	-0.020
40.800	-5.600	0.041	0.000	-0.020
40.900	-5.200	0.037	0.000	-0.020
41.000	-4.800	0.041	0.000	-0.020
41.100	-5.000	0.040	0.000	-0.020
41.200	-4.400	0.040	0.000	-0.020
41.300	-4.800	0.038	0.000	-0.020
41.400	-5.000	0.039	0.000	-0.020
41.500	-4.600	0.041	0.000	-0.020
41.600	-5.000	0.041	0.000	-0.020
41.700	-5.400	0.041	0.000	-0.020
41.800	-4.800	0.040	0.000	-0.020
41.900	-5.600	0.039	0.000	-0.020
42.000	-5.000	0.040	0.000	-0.021
42.100	-4.800	0.041	0.000	-0.021
42.200	-5.200	0.041	0.000	-0.021
42.300	-4.800	0.035	0.000	-0.021
42.400	-4.600	0.039	0.000	-0.021
42.500	-4.600	0.035	0.000	-0.021
42.600	-3.800	0.031	0.000	-0.021
42.700	-4.400	0.031	0.000	-0.021
42.800	-4.200	0.034	0.000	-0.021
42.900	-3.400	0.033	0.000	-0.021
43.000	-3.800	0.033	0.000	-0.021
43.100	-4.200	0.030	0.000	-0.021
43.200	-2.800	0.030	0.000	-0.021
43.300	-3.200	0.026	0.000	-0.021
43.400	-3.800	0.029	0.000	-0.021
43.500	-3.200	0.026	0.000	-0.021
43.600	-2.600	0.022	0.000	-0.021
43.700	-3.800	0.022	0.000	-0.021
43.800	-4.400	0.024	0.000	-0.021
43.900	-2.000	0.019	0.000	-0.021
44.000	-1.600	0.021	0.000	-0.021
44.100	-2.600	0.017	0.000	-0.021
44.200	-2.600	0.017	0.000	-0.021
44.300	-2.400	0.019	0.000	-0.021
44.400	-2.000	0.016	0.000	-0.021
44.500	-2.800	0.013	0.000	-0.021
44.600	-2.400	0.013	0.000	-0.021
44.700	-2.200	0.013	0.000	-0.021
44.800	-2.400	0.014	0.000	-0.021
44.900	-1.800	0.013	0.000	-0.021
45.000	-2.400	0.011	0.000	-0.021
45.100	-1.400	0.011	0.000	-0.021
45.200	-1.800	0.011	0.000	-0.021
45.300	-1.200	0.007	0.000	-0.021
45.400	-1.600	0.010	0.000	-0.021
45.500	-1.600	0.005	0.000	-0.021
45.600	-1.200	0.006	0.000	-0.021
45.700	-0.000	0.006	0.000	-0.021
45.800	-0.600	0.002	0.000	-0.021
45.900	-0.400	0.005	0.000	-0.021
46.000	-0.400	0.002	0.000	-0.021
46.100	-0.800	0.001	0.000	-0.021
46.200	-0.600	0.001	0.000	-0.021
46.300	-1.000	0.002	0.000	-0.021
46.400	-1.800	0.001	0.000	-0.021
46.500	-1.200	-0.000	0.000	-0.021
46.600	-1.200	-0.002	0.000	-0.021
46.700	-0.800	-0.002	0.000	-0.021
46.800	-0.600	-0.001	0.000	-0.021
46.900	-0.600	-0.002	0.000	-0.021
47.000	-1.200	-0.003	0.000	-0.021
47.100	-1.000	-0.002	0.000	-0.021
47.200	-0.800	-0.002	0.000	-0.021
47.300	-0.800	-0.002	0.000	-0.021
47.400	-0.600	-0.005	0.000	-0.021
47.500	-0.200	-0.005	0.000	-0.021
47.600	0.400	-0.009	0.000	-0.021
47.700	1.000	-0.009	0.000	-0.021
47.800	-0.600	-0.009	0.000	-0.021
47.900	-0.200	-0.008	0.000	-0.021
48.000	1.000	-0.009	0.000	-0.021
48.100	0.400	-0.012	0.000	-0.021
48.200	0.200	-0.012	0.000	-0.021
48.300	-0.400	-0.011	0.000	-0.021
48.400	0.400	-0.011	0.000	-0.021
48.500	0.600	-0.011	0.000	-0.021
48.600	-0.200	-0.011	0.000	-0.021
48.700	-0.200	-0.011	0.000	-0.021
48.800	-0.000	-0.013	0.000	-0.021
48.900	0.600	-0.013	0.000	-0.021
49.000	1.400	-0.012	0.000	-0.021
49.100	0.800	-0.016	0.000	-0.021
49.200	0.200	-0.016	0.000	-0.021
49.300	1.600	-0.016	0.000	-0.021
49.400	0.800	-0.014	0.000	-0.021
49.500	1.600	-0.016	0.000	-0.021
49.600	1.800	-0.018	0.000	-0.021
49.700	0.800	-0.018	0.000	-0.021
49.800	1.200	-0.017	0.000	-0.021
49.900	0.400	-0.015	0.000	-0.021
50.000	1.000	-0.015	0.000	-0.021
50.100	0.800	-0.016	0.000	-0.021
50.200	1.600	-0.016	0.000	-0.021
50.300	1.200	-0.019	0.000	-0.021
50.400	1.200	-0.017	0.000	-0.021
50.500	1.800	-0.021	0.000	-0.021
50.600	2.000	-0.020	0.000	-0.021
50.700	1.200	-0.020	0.000	-0.021
50.800	1.000	-0.019	0.000	-0.021
50.900	1.000	-0.015	0.000	-0.021
51.000	0.400	-0.017	0.000	-0.021
51.100	1.200	-0.021	0.000	-0.021
51.200	1.200	-0.021	0.000	-0.021
51.300	1.200	-0.019	0.000	-0.021
51.400	2.200	-0.019	0.000	-0.021
51.500	1.800	-0.020	0.000	-0.021
51.600	1.000	-0.018	0.000	-0.021
51.700	1.200	-0.018	0.000	-0.021
51.800	1.200	-0.020	0.000	-0.021
51.900	0.200	-0.018	0.000	-0.021
52.000	1.000	-0.017	0.000	-0.021
52.100	0.400	-0.020	0.000	-0.021
52.200	0.800	-0.020	0.000	-0.021
52.300	0.400	-0.016	0.000	-0.021
52.400	0.400	-0.020	0.000	-0.021
52.500	1.200	-0.018	0.000	-0.021
52.600	1.000	-0.018	0.000	-0.021
52.700	1.400	-0.018	0.000	-0.021
52.800	0.400	-0.018	0.000	-0.021
52.900	0.800	-0.017	0.000	-0.021
53.000	0.400	-0.018	0.000	-0.021
53.100	0.400	-0.018	0.000	-0.021
53.200	0.400	-0.018	0.000	-0.021
53.300	1.200	-0.018	0.000	-0.021
53.400	1.400	-0.019	0.000	-0.021
53.500	0.200	-0.019	0.000	-0.021
53.600	0.800	-0.018	0.000	-0.021
53.700	0.600	-0.018	0.000	-0.021
53.800	1.000	-0.018	0.000	-0.021
53.900	1.800	-0.017	0.000	-0.021
54.000	2.800	-0.017	0.000	-0.021
54.100	0.600	-0.019	0.000	-0.021
54.200	1.000	-0.019	0.000	-0.021
54.300	0.800	-0.017	0.000	-0.021
54.400	0.400	-0.017	0.000	-0.021
54.500	0.800	-0.018	0.000	-0.021
54.600	1.000	-0.017	0.000	-0.021
54.700	0.600	-0.017	0.000	-0.021
54.800	1.800	-0.017	0.000	-0.021
54.900	1.000	-0.019	0.000	-0.021
55.000	1.400	-0.016	0.000	-0.021
55.100	1.600	-0.016	0.000	-0.021
55.200	1.400	-0.016	0.000	-0.021
55.300	1.000	-0.015	0.000	-0.021
55.400	0.600	-0.015	0.000	-0.021
55.500	1.000	-0.018	0.000	-0.021
55.600	1.000	-0.015	0.000	-0.021
55.700	0.600	-0.015	0.000	-0.021
55.800	1.800	-0.018	0.000	-0.021
55.900	1.200	-0.015	0.000	-0.021
56.000	0.400	-0.017	0.000	-0.021
56.100	0.400	-0.014	0.000	-0.021
56.200	1.000	-0.014	0.000	-0.021
56.300	1.000	-0.018	0.000	-0.021
56.400	0.200	-0.012	0.000	-0.021
56.500	0.400	-0.015	0.000	-0.021
56.600	0.400	-0.014	0.000	-0.021
56.700	0.400	-0.014	0.000	-0.021
56.800	-0.400	-0.013	0.000	-0.021
56.900	0.400	-0.013	0.000	-0.021
57.000	0.600	-0.011	0.000	-0.021
57.100	1.800	-0.015	0.000	-0.021
57.200	-0.000	-0.015	0.000	-0.021
57.300	-0.600	-0.012	0.000	-0.021
57.400	-0.200	-0.009	0.000	-0.021
57.500	-0.600	-0.009	0.000	-0.021
57.600	-0.200	-0.013	0.000	-0.021
57.700	0.800	-0.013	0.000	-0.021
57.800	-0.600	-0.012	0.000	-0.021
57.900	-0.800	-0.011	0.000	-0.021
58.000	0.200	-0.012	0.000	-0.021
58.100	-0.000	-0.011	0.000	-0.021
58.200	-0.000	-0.011	0.000	-0.021
58.300	-0.000	-0.011	0.000	-0.021
58.400	1.400	-0.012	0.000	-0.021
58.500	-0.600	-0.011	0.000	-0.021
58.600	-0.200	-0.014	0.000	-0.021
58.700	0.400	-0.014	0.000	-0.021
58.800	-0.000	-0.014	0.000	-0.021
58.900	0.800	-0.011	0.000	-0.021
59.000	0.400	-0.012	0.000	-0.021
59.100	-0.000	-0.014	0.000	-0.021
59.200	0.800	-0.014	0.000	-0.021
59.300	1.000	-0.013	0.000	-0.021
59.400	0.400	-0.014	0.000	-0.021
59.500	0.400	-0.011	0.000	-0.021
59.600	0.800	-0.012	0.000	-0.021
59.700	-0.000	-0.012	0.000	-0.021
59.800	0.200	-0.014	0.000	-0.021
59.900	-0.600	-0.012	0.000	-0.021
60.000	-0.400	-0.015	0.000	-0.021
60.100	-0.000	-0.013	0.000	-0.021
60.200	0.400	-0.013	0.000	-0.021
60.300	0.800	-0.015	0.000	-0.021
60.400	0.600	-0.015	0.000	-0.021
60.500	1.000	-0.017	0.000	-0.021
60.600	0.600	-0.013	0.000	-0.021
60.700	0.200	-0.013	0.000	-0.021
60.800	1.200	-0.015	0.000	-0.021
60.900	0.600	-0.012	0.000	-0.021
61.000	0.800	-0.015	0.000	-0.021
61.100	-0.200	-0.015	0.000	-0.021
61.200	1.200	-0.015	0.000	-0.021
61.300	0.200	-0.014	0.000	-0.021
61.400	0.800	-0.015	0.000	-0.021
61.500	1.600	-0.015	0.000	-0.021
61.600	0.800	-0.015	0.000	-0.021
61.700	0.400	-0.015	0.000	-0.021
61.800	0.600	-0.014	0.000	-0.021
61.900	0.600	-0.016	0.000	-0.021
62.000	1.200	-0.015	0.000	-0.020
62.100	1.200	-0.017	0.000	-0.020
62.200	1.600	-0.017	0.000	-0.020
62.300	0.800	-0.016	0.000	-0.020
62.400	0.200	-0.018	0.000	-0.020
62.500	1.200	-0.015	0.000	-0.020
62.600	0.400	-0.018	0.000	-0.020
62.700	1.000	-0.018	0.000	-0.020
62.800	1.200	-0.018	0.000	-0.020
62.900	1.200	-0.018	0.000	-0.020
63.000	1.000	-0.018	0.000	-0.020
63.100	1.800	-0.020	0.000	-0.020
63.200	2.200	-0.020	0.000	-0.020
63.300	1.200	-0.021	0.000	-0.020
63.400	1.600	-0.019	0.000	-0.020
63.500	0.800	-0.021	0.000	-0.020
63.600	2.200	-0.020	0.000	-0.020
63.700	1.600	-0.020	0.000	-0.020
63.800	2.000	-0.021	0.000	-0.020
63.900	2.600	-0.024	0.000	-0.020
64.000	1.400	-0.024	0.000	-0.020
64.100	1.800	-0.024	0.000	-0.020
64.200	1.400	-0.024	0.000	-0.020
64.300	1.800	-0.022	0.000	-0.020
64.400	1.000	-0.023	0.000	-0.020
64.500	2.600	-0.024	0.000	-0.020
64.600	1.200	-0.027	0.000	-0.020
64.700	2.800	-0.027	0.000	-0.020
64.800	1.800	-0.029	0.000	-0.020
64.900	1.400	-0.028	0.000	-0.020
65.000	2.200	-0.027	0.000	-0.020
65.100	2.800	-0.030	0.000	-0.020
65.200	2.400	-0.030	0.000	-0.020
65.300	3.000	-0.030	0.000	-0.020
65.400	2.000	-0.029	0.000	-0.020
65.500	2.000	-0.029	0.000	-0.020
65.600	2.000	-0.031	0.000	-0.020
65.700	2.200	-0.031	0.000	-0.020
65.800	2.800	-0.033	0.000	-0.020
65.900	1.200	-0.032	0.000	-0.020
66.000	1.600	-0.032	0.000	-0.020
66.100	3.200	-0.032	0.000	-0.020
66.200	2.800	-0.032	0.000	-0.020
66.300	3.000	-0.034	0.000	-0.020
66.400	2.800	-0.035	0.000	-0.020
66.500	3.200	-0.034	0.000	-0.020
66.600	2.000	-0.033	0.000	-0.020
66.700	1.600	-0.033	0.000	-0.020
66.800	2.800	-0.037	0.000	-0.020
66.900	2.600	-0.038	0.000	-0.020
67.000	3.400	-0.038	0.000	-0.020
67.100	2.800	-0.038	0.000	-0.020
67.200	3.200	-0.038	0.000	-0.020
67.300	2.800	-0.038	0.000	-0.020
67.400	3.200	-0.035	0.000	-0.020
67.500	3.600	-0.039	0.000	-0.020
67.600	2.000	-0.038	0.000	-0.020
67.700	2.800	-0.038	0.000	-0.020
67.800	4.000	-0.040	0.000	-0.020
67.900	2.600	-0.039	0.000	-0.020
68.000	3.400	-0.039	0.000	-0.020
68.100	3.000	-0.040	0.000	-0.020
68.200	3.800	-0.040	0.000	-0.020
68.300	4.000	-0.042	0.000	-0.020
68.400	3.600	-0.042	0.000	-0.020
68.500	3.800	-0.042	0.000	-0.020
68.600	3.000	-0.044	0.000	-0.020
68.700	4.200	-0.044	0.000	-0.020
68.800	4.200	-0.042	0.000	-0.020
68.900	2.600	-0.042	0.000	-0.020
69.000	4.000	-0.044	0.000	-0.020
69.100	3.400	-0.044	0.000	-0.020
69.200	3.200	-0.044	0.000	-0.020
69.300	3.200	-0.045	0.000	-0.020
69.400	3.600	-0.044	0.000	-0.020
69.500	4.000	-0.046	0.000	-0.020
69.600	4.000	-0.047	0.000	-0.020
69.700	3.000	-0.047	0.000	-0.020
69.800	4.000	-0.045	0.000	-0.020
69.900	4.200	-0.050	0.000	-0.020
70.000	5.000	-0.048	0.000	-0.020
70.100	3.800	-0.049	0.000	-0.020
70.200	3.800	-0.049	0.000	-0.020
70.300	3.800	-0.049	0.000	-0.020
70.400	4.800	-0.050	0.000	-0.020
70.500	4.800	-0.050	0.000	-0.020
70.600	4.600	-0.050	0.000	-0.020
70.700	5.200	-0.050	0.000	-0.020
70.800	3.800	-0.051	0.000	-0.020
70.900	4.400	-0.054	0.000	-0.020
71.000	3.800	-0.052	0.000	-0.020
71.100	4.400	-0.055	0.000	-0.020
71.200	5.200	-0.055	0.000	-0.020
71.300	5.000	-0.055	0.000	-0.020
71.400	5.400	-0.055	0.000	-0.020
71.500	4.600	-0.054	0.000	-0.020
71.600	5.000	-0.055	0.000	-0.020
71.700	5.000	-0.055	0.000	-0.020
71.800	5.000	-0.059	0.000	-0.020
71.900	5.000	-0.058	0.000	-0.020
72.000	5.600	-0.059	0.000	-0.020
72.100	5.200	-0.059	0.000	-0.020
72.200	4.600	-0.059	0.000	-0.020
72.300	5.000	-0.060	0.000	-0.020
72.400	5.800	-0.058	0.000	-0.020
72.500	5.600	-0.059	0.000	-0.020
72.600	5.400	-0.060	0.000	-0.020
72.700	5.000	-0.060	0.000	-0.020
72.800	5.600	-0.058	0.000	-0.020
72.900	5.200	-0.059	0.000	-0.020
73.000	4.400	-0.060	0.000	-0.020
73.100	5.200	-0.060	0.000	-0.020
73.200	5.400	-0.060	0.000	-0.020
73.300	5.600	-0.061	0.000	-0.020
73.400	4.000	-0.059	0.000	-0.020
73.500	4.800	-0.058	0.000	-0.020
73.600	4.200	-0.057	0.000	-0.020
73.700	4.800	-0.057	0.000	-0.020
73.800	3.800	-0.056	0.000	-0.020
73.900	3.800	-0.055	0.000	-0.020
74.000	4.400	-0.056	0.000	-0.020
74.100	4.200	-0.054	0.000	-0.020
74.200	4.600	-0.054	0.000	-0.020
74.300	4.000	-0.054	0.000	-0.020
74.400	4.000	-0.053	0.000	-0.020
74.500	4.800	-0.052	0.000	-0.020
74.600	4.000	-0.051	0.000	-0.020
74.700	4.800	-0.051	0.000	-0.020
74.800	4.600	-0.051	0.000	-0.020
74.900	3.800	-0.048	0.000	-0.020
75.000	3.800	-0.045	0.000	-0.020
75.100	4.000	-0.046	0.000	-0.020
75.200	2.800	-0.046	0.000	-0.020
75.300	3.000	-0.042	0.000	-0.020
75.400	3.200	-0.043	0.000	-0.020
75.500	2.400	-0.041	0.000	-0.020
75.600	3.600	-0.039	0.000	-0.020
75.700	2.800	-0.039	0.000	-0.020
75.800	3.800	-0.039	0.000	-0.020
75.900	3.200	-0.038	0.000	-0.020
76.000	3.400	-0.037	0.000	-0.020
76.100	2.000	-0.038	0.000	-0.020
76.200	3.200	-0.038	0.000	-0.020
76.300	2.600	-0.039	0.000	-0.020
76.400	2.600	-0.038	0.000	-0.020
76.500	3.400	-0.035	0.000	-0.020
76.600	2.000	-0.034	0.000	-0.020
76.700	2.800	-0.034	0.000	-0.020
76.800	2.200	-0.036	0.000	-0.020
76.900	2.600	-0.036	0.000	-0.020
77.000	4.000	-0.035	0.000	-0.020
77.100	3.200	-0.038	0.000	-0.020
77.200	2.400	-0.038	0.000	-0.020
77.300	3.200	-0.038	0.000	-0.020
77.400	2.800	-0.038	0.000	-0.020
77.500	3.200	-0.039	0.000	-0.020
77.600	4.200	-0.041	0.000	-0.020
77.700	4.200	-0.041	0.000	-0.020
77.800	3.600	-0.039	0.000	-0.020
77.900	3.200	-0.042	0.000	-0.020
78.000	4.000	-0.043	0.000	-0.019
78.100	3.600	-0.045	0.000	-0.019
78.200	3.600	-0.045	0.000	-0.019
78.300	4.200	-0.045	0.000	-0.019
78.400	4.000	-0.046	0.000	-0.019
78.500	4.200	-0.047	0.000	-0.019
78.600	3.800	-0.047	0.000	-0.019
78.700	5.600	-0.047	0.000	-0.019
78.800	4.400	-0.048	0.000	-0.019
78.900	4.200	-0.052	0.000	-0.019
79.000	4.400	-0.051	0.000	-0.019
79.100	5.000	-0.054	0.000	-0.019
79.200	4.400	-0.054	0.000	-0.019
79.300	5.200	-0.054	0.000	-0.019
79.400	4.000	-0.055	0.000	-0.019
79.500	4.400	-0.051	0.000	-0.019
79.600	5.200	-0.052	0.000	-0.019
79.700	5.000	-0.052	0.000	-0.019
79.800	5.000	-0.058	0.000	-0.019
79.900	5.600	-0.055	0.000	-0.019
80.000	5.000	-0.055	0.000	-0.019
80.100	4.400	-0.056	0.000	-0.019
80.200	5.200	-0.056	0.000	-0.019
80.300	3.800	-0.056	0.000	-0.019
80.400	4.800	-0.055	0.000	-0.019
80.500	4.800	-0.055	0.000	-0.019
80.600	4.600	-0.053	0.000	-0.019
80.700	5.800	-0.053	0.000	-0.019
80.800	5.000	-0.054	0.000	-0.019
80.900	4.400	-0.052	0.000	-0.019
81.000	4.200	-0.053	0.000	-0.019
81.100	5.200	-0.052	0.000	-0.019
81.200	4.400	-0.052	0.000	-0.019
81.300	4.000	-0.052	0.000	-0.019
81.400	5.400	-0.051	0.000	-0.019
81.500	4.800	-0.052	0.000	-0.019
81.600	4.000	-0.050	0.000	-0.019
81.700	3.800	-0.050	0.000	-0.019
81.800	3.600	-0.051	0.000	-0.019
81.900	3.400	-0.050	0.000	-0.019
82.000	4.000	-0.051	0.000	-0.019
82.100	3.800	-0.051	0.000	-0.019
82.200	4.200	-0.051	0.000	-0.019
82.300	2.600	-0.050	0.000	-0.019
82.400	4.000	-0.051	0.000	-0.019
82.500	3.400	-0.051	0.000	-0.019
82.600	4.600	-0.049	0.000	-0.019
82.700	3.400	-0.049	0.000	-0.019
82.800	3.600	-0.049	0.000	-0.019
82.900	4.200	-0.048	0.000	-0.019
83.000	3.200	-0.046	0.000	-0.019
83.100	3.200	-0.045	0.000	-0.019
83.200	2.600	-0.045	0.000	-0.019
83.300	4.000	-0.045	0.000	-0.019
83.400	3.800	-0.044	0.000	-0.019
83.500	3.600	-0.044	0.000	-0.019
83.600	3.800	-0.043	0.000	-0.019
83.700	4.600	-0.043	0.000	-0.019
83.800	4.000	-0.043	0.000	-0.019
83.900	4.400	-0.041	0.000	-0.019
84.000	3.600	-0.045	0.000	-0.019
84.100	4.000	-0.047	0.000	-0.019
84.200	4.000	-0.047	0.000	-0.019
84.300	3.600	-0.042	0.000	-0.019
84.400	3.600	-0.042	0.000	-0.019
84.500	3.200	-0.044	0.000	-0.019
84.600	4.400	-0.045	0.000	-0.019
84.700	3.600	-0.045	0.000	-0.019
84.800	3.400	-0.045	0.000	-0.019
84.900	3.800	-0.045	0.000	-0.019
85.000	3.400	-0.043	0.000	-0.019
85.100	4.800	-0.048	0.000	-0.019
85.200	3.400	-0.048	0.000	-0.019
85.300	4.000	-0.046	0.000	-0.019
85.400	3.800	-0.047	0.000	-0.019
85.500	3.000	-0.049	0.000	-0.019
85.600	3.400	-0.048	0.000	-0.019
85.700	4.200	-0.048	0.000	-0.019
85.800	3.200	-0.048	0.000	-0.019
85.900	4.000	-0.048	0.000	-0.019
86.000	3.800	-0.048	0.000	-0.019
86.100	4.000	-0.048	0.000	-0.019
86.200	4.000	-0.048	0.000	-0.019
86.300	4.400	-0.048	0.000	-0.019
86.400	4.800	-0.049	0.000	-0.019
86.500	3.600	-0.049	0.000	-0.019
86.600	3.800	-0.049	0.000	-0.019
86.700	4.000	-0.049	0.000	-0.019
86.800	4.400	-0.051	0.000	-0.019
86.900	4.800	-0.051	0.000	-0.019
87.000	5.200	-0.048	0.000	-0.019
87.100	4.600	-0.051	0.000	-0.019
87.200	4.200	-0.051	0.000	-0.019
87.300	5.000	-0.053	0.000	-0.019
87.400	4.600	-0.051	0.000	-0.019
87.500	4.600	-0.054	0.000	-0.019
87.600	5.000	-0.053	0.000	-0.019
87.700	4.800	-0.053	0.000	-0.019
87.800	5.000	-0.052	0.000	-0.019
87.900	5.200	-0.053	0.000	-0.019
88.000	4.200	-0.051	0.000	-0.019
88.100	4.200	-0.054	0.000	-0.019
88.200	5.200	-0.054	0.000	-0.019
88.300	4.400	-0.054	0.000	-0.019
88.400	4.000	-0.055	0.000	-0.019
88.500	4.200	-0.053	0.000	-0.019
88.600	5.000	-0.052	0.000	-0.019
88.700	4.600	-0.052	0.000	-0.019
88.800	4.400	-0.054	0.000	-0.019
88.900	4.600	-0.056	0.000	-0.019
89.000	5.200	-0.055	0.000	-0.019
89.100	4.600	-0.052	0.000	-0.019
89.200	4.600	-0.052	0.000	-0.019
89.300	5.200	-0.054	0.000	-0.019
89.400	4.600	-0.053	0.000	-0.019
89.500	4.200	-0.055	0.000	-0.019
89.600	4.800	-0.056	0.000	-0.019
89.700	5.600	-0.056	0.000	-0.019
89.800	4.400	-0.056	0.000	-0.019
89.900	5.200	-0.054	0.000	-0.019
90.000	4.400	-0.054	0.000	-0.019
90.100	4.200	-0.054	0.000	-0.019
90.200	5.400	-0.054	0.000	-0.019
90.300	5.400	-0.055	0.000	-0.019
90.400	4.600	-0.053	0.000	-0.019
90.500	5.200	-0.054	0.000	-0.019
90.600	4.400	-0.056	0.000	-0.019
90.700	4.000	-0.056	0.000	-0.019
90.800	4.600	-0.052	0.000	-0.019
90.900	5.200	-0.053	0.000	-0.019
91.000	4.600	-0.055	0.000	-0.019
91.100	4.200	-0.054	0.000	-0.019
91.200	4.600	-0.054	0.000	-0.019
91.300	3.800	-0.052	0.000	-0.019
91.400	4.200	-0.053	0.000	-0.019
91.500	4.200	-0.053	0.000	-0.019
91.600	5.200	-0.052	0.000	-0.019
91.700	3.400	-0.052	0.000	-0.019
91.800	5.000	-0.050	0.000	-0.019
91.900	4.600	-0.050	0.000	-0.019
92.000	4.400	-0.050	0.000	-0.018
92.100	3.600	-0.050	0.000	-0.018
92.200	3.000	-0.050	0.000	-0.018
92.300	4.200	-0.049	0.000	-0.018
92.400	4.400	-0.049	0.000	-0.018
92.500	4.000	-0.046	0.000	-0.018
92.600	3.600	-0.047	0.000	-0.018
92.700	3.400	-0.047	0.000	-0.018
92.800	3.800	-0.048	0.000	-0.018
92.900	2.800	-0.045	0.000	-0.018
93.000	3.600	-0.044	0.000	-0.018
93.100	2.600	-0.043	0.000	-0.018
93.200	3.600	-0.043	0.000	-0.018
93.300	3.800	-0.043	0.000	-0.018
93.400	4.800	-0.044	0.000	-0.018
93.500	4.000	-0.041	0.000	-0.018
93.600	3.600	-0.042	0.000	-0.018
93.700	3.000	-0.042	0.000	-0.018
93.800	4.000	-0.042	0.000	-0.018
93.900	3.600	-0.043	0.000	-0.018
94.000	3.000	-0.041	0.000	-0.018
94.100	3.200	-0.040	0.000	-0.018
94.200	2.200	-0.040	0.000	-0.018
94.300	3.800	-0.041	0.000	-0.018
94.400	3.200	-0.041	0.000	-0.018
94.500	2.600	-0.039	0.000	-0.018
94.600	2.800	-0.038	0.000	-0.018
94.700	4.000	-0.038	0.000	-0.018
94.800	2.600	-0.041	0.000	-0.018
94.900	3.000	-0.038	0.000	-0.018
95.000	2.200	-0.039	0.000	-0.018
95.100	2.800	-0.038	0.000	-0.018
95.200	2.400	-0.038	0.000	-0.018
95.300	3.600	-0.040	0.000	-0.018
95.400	2.200	-0.036	0.000	-0.018
95.500	2.600	-0.036	0.000	-0.018
95.600	2.600	-0.036	0.000	-0.018
95.700	2.200	-0.036	0.000	-0.018
95.800	3.400	-0.041	0.000	-0.018
95.900	2.000	-0.039	0.000	-0.018
96.000	3.200	-0.040	0.000	-0.018
96.100	3.600	-0.040	0.000	-0.018
96.200	3.000	-0.040	0.000	-0.018
96.300	3.000	-0.041	0.000	-0.018
96.400	4.000	-0.038	0.000	-0.018
96.500	4.000	-0.044	0.000	-0.018
96.600	3.400	-0.043	0.000	-0.018
96.700	3.200	-0.043	0.000	-0.018
96.800	4.400	-0.045	0.000	-0.018
96.900	3.800	-0.046	0.000	-0.018
97.000	4.000	-0.047	0.000	-0.018
97.100	4.000	-0.045	0.000	-0.018
97.200	3.000	-0.045	0.000	-0.018
97.300	3.400	-0.043	0.000	-0.018
97.400	4.000	-0.047	0.000	-0.018
97.500	4.000	-0.043	0.000	-0.018
97.600	3.800	-0.045	0.000	-0.018
97.700	3.800	-0.045	0.000	-0.018
97.800	4.200	-0.048	0.000	-0.018
97.900	5.000	-0.048	0.000	-0.018
98.000	4.400	-0.046	0.000	-0.018
98.100	4.600	-0.049	0.000	-0.018
98.200	4.800	-0.049	0.000	-0.018
98.300	4.800	-0.048	0.000	-0.018
98.400	4.600	-0.050	0.000	-0.018
98.500	3.600	-0.049	0.000	-0.018
98.600	3.200	-0.049	0.000	-0.018
98.700	3.600	-0.049	0.000	-0.018
98.800	4.400	-0.049	0.000	-0.018
98.900	4.600	-0.049	0.000	-0.018
99.000	4.000	-0.048	0.000	-0.018
99.100	4.200	-0.047	0.000	-0.018
99.200	3.600	-0.047	0.000	-0.018
99.300	4.400	-0.049	0.000	-0.018
99.400	3.200	-0.049	0.000	-0.018
99.500	4.600	-0.049	0.000	-0.018
99.600	4.600	-0.048	0.000	-0.018
99.700	3.400	-0.048	0.000	-0.018
99.800	3.200	-0.048	0.000	-0.018
99.900	4.400	-0.049	0.000	-0.018
100.000	4.200	-0.049	0.000	-0.018
100.100	3.800	-0.047	0.000	-0.018
100.200	4.200	-0.047	0.000	-0.018
100.300	3.800	-0.048	0.000	-0.018
100.400	3.400	-0.048	0.000	-0.018
100.500	4.600	-0.046	0.000	-0.018
100.600	4.200	-0.049	0.000	-0.018
100.700	3.800	-0.049	0.000	-0.018
100.800	4.800	-0.047	0.000	-0.018
100.900	4.000	-0.047	0.000	-0.018
101.000	4.000	-0.047	0.000	-0.018
101.100	4.200	-0.048	0.000	-0.018
101.200	3.200	-0.048	0.000	-0.018
101.300	5.000	-0.049	0.000	-0.018
101.400	5.000	-0.049	0.000	-0.018
101.500	3.400	-0.047	0.000	-0.018
101.600	3.400	-0.047	0.000	-0.018
101.700	5.000	-0.047	0.000	-0.018
101.800	4.000	-0.049	0.000	-0.018
101.900	3.800	-0.046	0.000	-0.018
102.000	3.600	-0.048	0.000	-0.018
102.100	4.000	-0.047	0.000	-0.018
102.200	4.800	-0.047	0.000	-0.018
102.300	4.200	-0.047	0.000	-0.018
102.400	4.400	-0.047	0.000	-0.018
102.500	4.000	-0.047	0.000	-0.018
102.600	4.000	-0.048	0.000	-0.018
102.700	3.600	-0.048	0.000	-0.018
102.800	4.600	-0.049	0.000	-0.018
102.900	4.800	-0.047	0.000	-0.018
103.000	4.800	-0.051	0.000	-0.018
103.100	5.200	-0.050	0.000	-0.018
103.200	4.400	-0.050	0.000	-0.018
103.300	5.000	-0.050	0.000	-0.018
103.400	3.400	-0.051	0.000	-0.018
103.500	3.600	-0.050	0.000	-0.018
103.600	4.000	-0.053	0.000	-0.018
103.700	4.600	-0.053	0.000	-0.018
103.800	4.200	-0.050	0.000	-0.018
103.900	3.600	-0.049	0.000	-0.018
104.000	4.200	-0.051	0.000	-0.018
104.100	5.200	-0.052	0.000	-0.018
104.200	4.200	-0.052	0.000	-0.018
104.300	5.000	-0.052	0.000	-0.018
104.400	4.600	-0.056	0.000	-0.018
104.500	5.600	-0.053	0.000	-0.018
104.600	5.000	-0.056	0.000	-0.018
104.700	5.200	-0.056	0.000	-0.018
104.800	5.600	-0.059	0.000	-0.018
104.900	5.800	-0.058	0.000	-0.018
105.000	5.200	-0.061	0.000	-0.018
105.100	4.800	-0.060	0.000	-0.018
105.200	5.200	-0.060	0.000	-0.018
105.300	5.800	-0.060	0.000	-0.018
105.400	6.400	-0.062	0.000	-0.018
105.500	6.200	-0.064	0.000	-0.018
105.600	5.800	-0.063	0.000	-0.018
105.700	5.800	-0.063	0.000	-0.018
105.800	5.400	-0.064	0.000	-0.018
105.900	6.000	-0.065	0.000	-0.018
106.000	7.000	-0.067	0.000	-0.018
106.100	5.800	-0.066	0.000	-0.018
106.200	6.400	-0.066	0.000	-0.018
106.300	5.600	-0.067	0.000	-0.018
106.400	6.600	-0.066	0.000	-0.018
106.500	6.000	-0.067	0.000	-0.018
106.600	6.200	-0.070	0.000	-0.018
106.700	6.000	-0.070	0.000	-0.018
106.800	7.200	-0.067	0.000	-0.018
106.900	6.400	-0.070	0.000	-0.018
107.000	6.600	-0.067	0.000	-0.018
107.100	6.000	-0.069	0.000	-0.018
107.200	5.600	-0.069	0.000	-0.018
107.300	5.800	-0.067	0.000	-0.018
107.400	6.400	-0.066	0.000	-0.018
107.500	5.600	-0.065	0.000	-0.017
107.600	6.400	-0.065	0.000	-0.017
107.700	6.000	-0.065	0.000	-0.017
107.800	6.000	-0.067	0.000	-0.017
107.900	6.600	-0.064	0.000	-0.017
108.000	6.000	-0.067	0.000	-0.017
108.100	5.200	-0.061	0.000	-0.017
108.200	4.600	-0.061	0.000	-0.017
108.300	4.600	-0.062	0.000	-0.017
108.400	6.200	-0.062	0.000	-0.017
108.500	5.200	-0.063	0.000	-0.017
108.600	5.600	-0.060	0.000	-0.017
108.700	6.200	-0.060	0.000	-0.017
108.800	5.800	-0.059	0.000	-0.017
108.900	4.800	-0.060	0.000	-0.017
109.000	5.000	-0.061	0.000	-0.017
109.100	5.400	-0.063	0.000	-0.017
109.200	5.200	-0.063	0.000	-0.017
109.300	5.800	-0.059	0.000	-0.017
109.400	5.000	-0.061	0.000	-0.017
109.500	5.000	-0.061	0.000	-0.017
109.600	5.400	-0.061	0.000	-0.017
109.700	5.600	-0.061	0.000	-0.017
109.800	5.800	-0.060	0.000	-0.017
109.900	6.400	-0.063	0.000	-0.017
110.000	6.200	-0.063	0.000	-0.017
110.100	5.200	-0.063	0.000	-0.017
110.200	5.800	-0.063	0.000	-0.017
110.300	6.200	-0.063	0.000	-0.017
110.400	6.000	-0.065	0.000	-0.017
110.500	5.400	-0.061	0.000	-0.017
110.600	6.400	-0.065	0.000	-0.017
110.700	5.800	-0.065	0.000	-0.017
110.800	5.800	-0.064	0.000	-0.017
110.900	5.600	-0.066	0.000	-0.017
111.000	5.800	-0.064	0.000	-0.017
111.100	4.800	-0.067	0.000	-0.017
111.200	5.800	-0.067	0.000	-0.017
111.300	6.000	-0.067	0.000	-0.017
111.400	5.000	-0.066	0.000	-0.017
111.500	5.600	-0.066	0.000	-0.017
111.600	6.000	-0.064	0.000	-0.017
111.700	6.800	-0.064	0.000	-0.017
111.800	7.200	-0.065	0.000	-0.017
111.900	6.800	-0.065	0.000	-0.017
112.000	5.400	-0.067	0.000	-0.017
112.100	5.400	-0.066	0.000	-0.017
112.200	5.800	-0.066	0.000	-0.017
112.300	6.000	-0.064	0.000	-0.017
112.400	6.600	-0.066	0.000	-0.017
112.500	5.800	-0.067	0.000	-0.017
112.600	5.800	-0.066	0.000	-0.017
112.700	6.200	-0.066	0.000	-0.017
112.800	5.000	-0.067	0.000	-0.017
112.900	5.600	-0.066	0.000	-0.017
113.000	5.800	-0.066	0.000	-0.017
113.100	5.600	-0.066	0.000	-0.017
113.200	5.800	-0.066	0.000	-0.017
113.300	5.800	-0.068	0.000	-0.017
113.400	6.000	-0.067	0.000	-0.017
113.500	5.800	-0.065	0.000	-0.017
113.600	6.400	-0.065	0.000	-0.017
113.700	5.000	-0.065	0.000	-0.017
113.800	6.600	-0.067	0.000	-0.017
113.900	5.800	-0.068	0.000	-0.017
114.000	5.400	-0.066	0.000	-0.017
114.100	6.000	-0.066	0.000	-0.017
114.200	5.800	-0.066	0.000	-0.017
114.300	6.200	-0.064	0.000	-0.017
114.400	5.200	-0.065	0.000	-0.017
114.500	5.200	-0.065	0.000	-0.017
114.600	5.600	-0.066	0.000	-0.017
114.700	6.000	-0.066	0.000	-0.017
114.800	5.800	-0.065	0.000	-0.017
114.900	6.800	-0.066	0.000	-0.017
115.000	6.600	-0.068	0.000	-0.017
115.100	6.800	-0.068	0.000	-0.017
115.200	6.800	-0.068	0.000	-0.017
115.300	6.000	-0.069	0.000	-0.017
115.400	6.200	-0.066	0.000	-0.017
115.500	5.600	-0.070	0.000	-0.017
115.600	7.000	-0.069	0.000	-0.017
115.700	6.000	-0.069	0.000	-0.017
115.800	6.800	-0.069	0.000	-0.017
115.900	6.200	-0.067	0.000	-0.017
116.000	6.200	-0.069	0.000	-0.017
116.100	6.400	-0.068	0.000	-0.017
116.200	5.200	-0.068	0.000	-0.017
116.300	6.800	-0.068	0.000	-0.017
116.400	7.000	-0.069	0.000	-0.017
116.500	7.000	-0.068	0.000	-0.017
116.600	6.200	-0.069	0.000	-0.017
116.700	6.400	-0.069	0.000	-0.017
116.800	6.600	-0.070	0.000	-0.017
116.900	7.400	-0.074	0.000	-0.017
117.000	6.000	-0.066	0.000	-0.017
117.100	6.400	-0.072	0.000	-0.017
117.200	6.600	-0.072	0.000	-0.017
117.300	6.400	-0.070	0.000	-0.017
117.400	6.400	-0.072	0.000	-0.017
117.500	7.200	-0.070	0.000	-0.017
117.600	6.600	-0.070	0.000	-0.017
117.700	6.200	-0.070	0.000	-0.017
117.800	6.200	-0.070	0.000	-0.017
117.900	6.200	-0.070	0.000	-0.016
118.000	6.400	-0.070	0.000	-0.016
118.100	6.800	-0.071	0.000	-0.016
118.200	7.200	-0.071	0.000	-0.016
118.300	6.000	-0.071	0.000	-0.016
118.400	7.000	-0.071	0.000	-0.016
118.500	7.000	-0.070	0.000	-0.016
118.600	6.400	-0.069	0.000	-0.016
118.700	6.600	-0.069	0.000	-0.016
118.800	6.400	-0.072	0.000	-0.016
118.900	6.200	-0.071	0.000	-0.016
119.000	5.400	-0.069	0.000	-0.016
119.100	6.800	-0.069	0.000	-0.016
119.200	6.400	-0.069	0.000	-0.016
119.300	6.400	-0.070	0.000	-0.016
119.400	6.800	-0.067	0.000	-0.016
119.500	6.200	-0.070	0.000	-0.016
119.600	6.200	-0.067	0.000	-0.016
119.700	5.400	-0.067	0.000	-0.016
119.800	6.000	-0.067	0.000	-0.016
119.900	5.800	-0.067	0.000	-0.016
120.000	6.200	-0.067	0.000	-0.016
120.100	6.400	-0.068	0.000	-0.016
120.200	6.400	-0.068	0.000	-0.016
120.300	6.000	-0.066	0.000	-0.016
120.400	7.000	-0.067	0.000	-0.016
120.500	6.200	-0.066	0.000	-0.016
120.600	6.400	-0.066	0.000	-0.016
120.700	6.800	-0.066	0.000	-0.016
120.800	5.800	-0.067	0.000	-0.016
120.900	5.200	-0.066	0.000	-0.016
121.000	5.400	-0.064	0.000	-0.016
121.100	5.600	-0.065	0.000	-0.016
121.200	5.400	-0.065	0.000	-0.016
121.300	6.000	-0.063	0.000	-0.016
121.400	5.600	-0.065	0.000	-0.016
121.500	5.800	-0.061	0.000	-0.016
121.600	4.200	-0.063	0.000	-0.016
121.700	6.400	-0.063	0.000	-0.016
121.800	5.600	-0.061	0.000	-0.016
121.900	5.000	-0.062	0.000	-0.016
122.000	5.800	-0.059	0.000	-0.016
122.100	4.800	-0.060	0.000	-0.016
122.200	5.200	-0.060	0.000	-0.016
122.300	6.200	-0.062	0.000	-0.016
122.400	5.600	-0.059	0.000	-0.016
122.500	4.400	-0.059	0.000	-0.016
122.600	4.000	-0.056	0.000	-0.016
122.700	4.800	-0.056	0.000	-0.016
122.800	5.800	-0.057	0.000	-0.016
122.900	5.600	-0.057	0.000	-0.016
123.000	4.800	-0.055	0.000	-0.016
123.100	4.000	-0.054	0.000	-0.016
123.200	4.600	-0.054	0.000	-0.016
123.300	5.000	-0.054	0.000	-0.016
123.400	3.400	-0.055	0.000	-0.016
123.500	5.200	-0.056	0.000	-0.016
123.600	4.400	-0.053	0.000	-0.016
123.700	4.400	-0.053	0.000	-0.016
123.800	5.400	-0.053	0.000	-0.016
123.900	5.400	-0.057	0.000	-0.016
124.000	4.000	-0.052	0.000	-0.016
124.100	6.000	-0.055	0.000	-0.016
124.200	5.000	-0.055	0.000	-0.016
124.300	5.600	-0.055	0.000	-0.016
124.400	5.000	-0.054	0.000	-0.016
124.500	4.600	-0.057	0.000	-0.016
124.600	4.600	-0.056	0.000	-0.016
124.700	4.600	-0.056	0.000	-0.016
124.800	4.800	-0.054	0.000	-0.016
124.900	5.400	-0.056	0.000	-0.016
125.000	5.400	-0.054	0.000	-0.016
125.100	4.000	-0.056	0.000	-0.016
125.200	4.800	-0.056	0.000	-0.016
125.300	5.000	-0.055	0.000	-0.016
125.400	4.200	-0.056	0.000	-0.016
125.500	4.000	-0.055	0.000	-0.016
125.600	4.600	-0.056	0.000	-0.016
125.700	4.800	-0.056	0.000	-0.016
125.800	4.800	-0.054	0.000	-0.016
125.900	4.200	-0.054	0.000	-0.016
126.000	4.800	-0.053	0.000	-0.016
126.100	4.200	-0.055	0.000	-0.016
126.200	5.200	-0.055	0.000	-0.016
126.300	4.200	-0.055	0.000	-0.016
126.400	5.000	-0.054	0.000	-0.016
126.500	5.000	-0.051	0.000	-0.016
126.600	4.200	-0.054	0.000	-0.016
126.700	4.200	-0.054	0.000	-0.016
126.800	4.400	-0.054	0.000	-0.016
126.900	4.000	-0.054	0.000	-0.016
127.000	4.400	-0.052	0.000	-0.016
127.100	5.000	-0.051	0.000	-0.016
127.200	4.400	-0.051	0.000	-0.016
127.300	4.600	-0.054	0.000	-0.016
127.400	3.800	-0.051	0.000	-0.016
127.500	4.600	-0.051	0.000	-0.016
127.600	4.600	-0.048	0.000	-0.016
127.700	4.000	-0.048	0.000	-0.016
127.800	5.000	-0.050	0.000	-0.016
127.900	3.800	-0.048	0.000	-0.015
128.000	4.600	-0.053	0.000	-0.015
128.100	4.200	-0.050	0.000	-0.015
128.200	3.800	-0.050	0.000	-0.015
128.300	4.000	-0.051	0.000	-0.015
128.400	4.000	-0.049	0.000	-0.015
128.500	3.000	-0.052	0.000	-0.015
128.600	4.800	-0.051	0.000	-0.015
128.700	4.600	-0.051	0.000	-0.015
128.800	4.600	-0.050	0.000	-0.015
128.900	3.600	-0.051	0.000	-0.015
129.000	4.600	-0.052	0.000	-0.015
129.100	4.000	-0.053	0.000	-0.015
129.200	4.000	-0.053	0.000	-0.015
129.300	4.000	-0.050	0.000	-0.015
129.400	3.200	-0.051	0.000	-0.015
129.500	4.200	-0.052	0.000	-0.015
129.600	4.200	-0.054	0.000	-0.015
129.700	4.000	-0.054	0.000	-0.015
129.800	5.000	-0.051	0.000	-0.015
129.900	3.800	-0.052	0.000	-0.015
130.000	4.800	-0.053	0.000	-0.015
130.100	5.400	-0.053	0.000	-0.015
130.200	4.600	-0.053	0.000	-0.015
130.300	4.400	-0.054	0.000	-0.015
130.400	4.000	-0.053	0.000	-0.015
130.500	4.000	-0.053	0.000	-0.015
130.600	5.400	-0.054	0.000	-0.015
130.700	5.000	-0.054	0.000	-0.015
130.800	4.200	-0.054	0.000	-0.015
130.900	4.400	-0.054	0.000	-0.015
131.000	5.600	-0.057	0.000	-0.015
131.100	5.000	-0.057	0.000	-0.015
131.200	5.600	-0.057	0.000	-0.015
131.300	4.400	-0.058	0.000	-0.015
131.400	6.000	-0.057	0.000	-0.015
131.500	4.200	-0.059	0.000	-0.015
131.600	6.000	-0.059	0.000	-0.015
131.700	5.800	-0.059	0.000	-0.015
131.800	6.000	-0.061	0.000	-0.015
131.900	5.000	-0.061	0.000	-0.015
132.000	6.400	-0.060	0.000	-0.015
132.100	4.800	-0.064	0.000	-0.015
132.200	6.200	-0.064	0.000	-0.015
132.300	5.400	-0.061	0.000	-0.015
132.400	4.400	-0.062	0.000	-0.015
132.500	6.200	-0.059	0.000	-0.015
132.600	5.800	-0.060	0.000	-0.015
132.700	5.400	-0.060	0.000	-0.015
132.800	5.800	-0.063	0.000	-0.015
132.900	5.400	-0.060	0.000	-0.015
133.000	5.600	-0.062	0.000	-0.015
133.100	5.000	-0.059	0.000	-0.015
133.200	5.800	-0.059	0.000	-0.015
133.300	5.600	-0.060	0.000	-0.015
133.400	5.200	-0.063	0.000	-0.015
133.500	5.600	-0.058	0.000	-0.015
133.600	5.400	-0.060	0.000	-0.015
133.700	6.000	-0.060	0.000	-0.015
133.800	4.600	-0.060	0.000	-0.015
133.900	5.400	-0.058	0.000	-0.015
134.000	5.000	-0.060	0.000	-0.015
134.100	4.600	-0.059	0.000	-0.015
134.200	5.400	-0.059	0.000	-0.015
134.300	6.000	-0.059	0.000	-0.015
134.400	5.000	-0.057	0.000	-0.015
134.500	5.400	-0.058	0.000	-0.015
134.600	5.600	-0.061	0.000	-0.015
134.700	5.400	-0.061	0.000	-0.015
134.800	5.000	-0.057	0.000	-0.015
134.900	5.200	-0.058	0.000	-0.015
135.000	4.200	-0.057	0.000	-0.015
135.100	4.600	-0.057	0.000	-0.015
135.200	5.400	-0.057	0.000	-0.015
135.300	4.400	-0.055	0.000	-0.015
135.400	5.200	-0.059	0.000	-0.015
135.500	3.400	-0.055	0.000	-0.015
135.600	4.600	-0.053	0.000	-0.015
135.700	4.600	-0.053	0.000	-0.015
135.800	5.000	-0.057	0.000	-0.015
135.900	4.200	-0.056	0.000	-0.015
136.000	5.200	-0.055	0.000	-0.015
136.100	4.800	-0.053	0.000	-0.015
136.200	3.600	-0.053	0.000	-0.015
136.300	5.000	-0.053	0.000	-0.015
136.400	4.400	-0.056	0.000	-0.015
136.500	4.400	-0.052	0.000	-0.015
136.600	7.000	-0.052	0.000	-0.015
136.700	13.800	-0.052	0.000	-0.015
136.800	15.400	-0.059	0.000	-0.015
136.900	33.600	-0.053	0.000	-0.015
137.000	29.600	-0.048	0.000	-0.015
137.100	45.800	-0.035	0.000	-0.015
137.200	41.800	-0.035	0.000	-0.015
137.300	51.600	-0.034	0.000	-0.015
137.400	54.600	-0.018	0.000	-0.014
137.500	66.200	-0.008	0.000	-0.014
137.600	63.200	0.026	0.000	-0.014
137.700	79.600	0.026	0.000	-0.014
137.800	67.400	0.048	0.000	-0.014
137.900	86.600	0.070	0.000	-0.013
138.000	79.400	0.090	0.000	-0.013
138.100	95.800	0.141	0.000	-0.013
138.200	100.600	0.141	0.000	-0.013
138.300	101.000	0.161	0.000	-0.013
138.400	103.800	0.197	0.000	-0.012
138.500	112.400	0.227	0.000	-0.012
138.600	107.600	0.287	0.000	-0.012
138.700	126.200	0.287	0.000	-0.012
138.800	115.000	0.319	0.000	-0.012
138.900	130.400	0.350	0.000	-0.011
139.000	125.000	0.385	0.000	-0.011
139.100	133.000	0.463	0.000	-0.011
139.200	135.400	0.463	0.000	-0.011
139.300	140.400	0.495	0.000	-0.011
139.400	140.000	0.538	0.000	-0.010
139.500	144.200	0.584	0.000	-0.010
139.600	145.600	0.661	0.000	-0.010
139.700	159.600	0.661	0.000	-0.010
139.800	154.800	0.704	0.000	-0.010
139.900	160.200	0.750	0.000	-0.008
140.000	151.200	0.792	0.000	-0.008
140.100	160.800	0.887	0.000	-0.008
140.200	164.000	0.887	0.000	-0.008
140.300	170.200	0.927	0.000	-0.008
140.400	171.000	0.980	0.000	-0.007
140.500	169.400	1.029	0.000	-0.007
140.600	174.800	1.122	0.000	-0.007
140.700	175.800	1.122	0.000	-0.007
140.800	176.800	1.174	0.000	-0.007
140.900	184.400	1.226	0.000	-0.005
141.000	175.600	1.273	0.000	-0.005
141.100	184.000	1.376	0.000	-0.005
141.200	185.200	1.376	0.000	-0.005
141.300	188.200	1.427	0.000	-0.005
141.400	188.400	1.484	0.000	-0.004
141.500	195.800	1.535	0.000	-0.004
141.600	198.200	1.638	0.000	-0.004
141.700	196.800	1.638	0.000	-0.004
141.800	198.200	1.695	0.000	-0.004
141.900	196.000	1.748	0.000	-0.002
142.000	217.800	1.804	0.000	-0.002
142.100	211.800	1.914	0.000	-0.002
142.200	200.800	1.914	0.000	-0.002
142.300	190.200	1.972	0.000	-0.002
142.400	185.400	2.027	0.000	-0.001
142.500	182.200	2.081	0.000	-0.001
142.600	175.400	2.174	0.000	-0.001
142.700	172.000	2.174	0.000	-0.001
142.800	169.800	2.222	0.000	-0.001
142.900	163.000	2.264	0.000	0.001
143.000	161.400	2.309	0.000	0.001
143.100	157.600	2.389	0.000	0.001
143.200	151.800	2.389	0.000	0.001
143.300	150.600	2.429	0.000	0.001
143.400	145.800	2.460	0.000	0.002
143.500	141.000	2.501	0.000	0.002
143.600	141.000	2.561	0.000	0.002
143.700	135.200	2.561	0.000	0.002
143.800	134.000	2.599	0.000	0.002
143.900	132.000	2.626	0.000	0.003
144.000	127.400	2.656	0.000	0.003
144.100	126.800	2.712	0.000	0.003
144.200	123.600	2.712	0.000	0.003
144.300	120.600	2.736	0.000	0.003
144.400	119.600	2.761	0.000	0.004
144.500	116.000	2.788	0.000	0.004
144.600	114.400	2.837	0.000	0.004
144.700	113.800	2.837	0.000	0.004
144.800	110.400	2.855	0.000	0.004
144.900	110.000	2.875	0.000	0.005
145.000	107.000	2.897	0.000	0.005
145.100	104.200	2.933	0.000	0.005
145.200	105.000	2.933	0.000	0.005
145.300	101.600	2.948	0.000	0.005
145.400	99.800	2.968	0.000	0.005
145.500	100.600	2.981	0.000	0.005
145.600	96.800	3.014	0.000	0.005
145.700	95.600	3.014	0.000	0.005
145.800	95.200	3.025	0.000	0.005
145.900	92.800	3.043	0.000	0.006
146.000	92.600	3.055	0.000	0.006
146.100	91.200	3.081	0.000	0.006
146.200	89.400	3.081	0.000	0.006
146.300	89.200	3.092	0.000	0.006
146.400	86.400	3.108	0.000	0.007
146.500	86.200	3.116	0.000	0.007
146.600	86.600	3.139	0.000	0.007
146.700	83.800	3.139	0.000	0.007
146.800	83.800	3.150	0.000	0.007
146.900	83.000	3.159	0.000	0.008
147.000	80.800	3.168	0.000	0.008
147.100	81.200	3.186	0.000	0.008
147.200	79.400	3.186	0.000	0.008
147.300	79.400	3.196	0.000	0.008
147.400	78.800	3.204	0.000	0.008
147.500	76.800	3.214	0.000	0.008
147.600	77.800	3.227	0.000	0.008
147.700	76.200	3.227	0.000	0.008
147.800	74.800	3.235	0.000	0.008
147.900	75.400	3.240	0.000	0.009
148.000	73.400	3.245	0.000	0.009
148.100	72.800	3.261	0.000	0.009
148.200	73.600	3.261	0.000	0.009
148.300	72.800	3.268	0.000	0.009
148.400	73.200	3.272	0.000	0.009
148.500	72.200	3.276	0.000	0.009
148.600	70.800	3.287	0.000	0.009
148.700	71.200	3.287	0.000	0.009
148.800	70.800	3.289	0.000	0.009
148.900	69.400	3.297	0.000	0.010
149.000	71.400	3.300	0.000	0.010
149.100	69.800	3.305	0.000	0.010
149.200	67.600	3.305	0.000	0.010
149.300	68.800	3.314	0.000	0.010
149.400	67.200	3.316	0.000	0.011
149.500	69.200	3.322	0.000	0.011
149.600	67.400	3.327	0.000	0.011
149.700	67.000	3.327	0.000	0.011
149.800	67.800	3.330	0.000	0.011
149.900	66.800	3.331	0.000	0.011
150.000	66.600	3.335	0.000	0.011
150.100	66.000	3.342	0.000	0.011
150.200	65.400	3.342	0.000	0.011
150.300	64.000	3.346	0.000	0.011
150.400	66.600	3.349	0.000	0.012
150.500	64.200	3.350	0.000	0.012
150.600	65.000	3.356	0.000	0.012
150.700	64.000	3.356	0.000	0.012
150.800	63.800	3.357	0.000	0.012
150.900	64.000	3.360	0.000	0.012
151.000	63.400	3.362	0.000	0.012
151.100	62.800	3.369	0.000	0.012
151.200	64.000	3.369	0.000	0.012
151.300	62.000	3.369	0.000	0.012
151.400	63.600	3.374	0.000	0.013
151.500	63.200	3.374	0.000	0.013
151.600	62.000	3.380	0.000	0.013
151.700	62.400	3.380	0.000	0.013
151.800	62.000	3.378	0.000	0.013
151.900	62.000	3.383	0.000	0.013
152.000	62.600	3.387	0.000	0.013
152.100	62.200	3.388	0.000	0.013
152.200	62.000	3.388	0.000	0.013
152.300	62.400	3.390	0.000	0.013
152.400	60.400	3.390	0.000	0.014
152.500	60.800	3.391	0.000	0.014
152.600	61.800	3.394	0.000	0.014
152.700	59.600	3.394	0.000	0.014
152.800	60.800	3.396	0.000	0.014
152.900	61.000	3.397	0.000	0.014
153.000	60.600	3.397	0.000	0.014
153.100	61.000	3.400	0.000	0.014
153.200	60.200	3.400	0.000	0.014
153.300	60.000	3.404	0.000	0.014
153.400	60.000	3.402	0.000	0.015
153.500	59.800	3.407	0.000	0.015
153.600	60.000	3.410	0.000	0.015
153.700	59.600	3.410	0.000	0.015
153.800	59.400	3.410	0.000	0.015
153.900	60.400	3.409	0.000	0.015
154.000	59.400	3.409	0.000	0.015
154.100	59.200	3.412	0.000	0.015
154.200	59.800	3.412	0.000	0.015
154.300	59.200	3.414	0.000	0.015
154.400	58.600	3.416	0.000	0.016
154.500	58.800	3.417	0.000	0.016
154.600	57.600	3.417	0.000	0.016
154.700	59.800	3.417	0.000	0.016
154.800	58.800	3.414	0.000	0.016
154.900	58.200	3.417	0.000	0.016
155.000	58.400	3.421	0.000	0.016
155.100	58.600	3.424	0.000	0.016
155.200	58.000	3.424	0.000	0.016
155.300	57.600	3.421	0.000	0.016
155.400	57.200	3.424	0.000	0.017
155.500	58.800	3.424	0.000	0.017
155.600	57.600	3.428	0.000	0.017
155.700	58.000	3.428	0.000	0.017
155.800	57.800	3.427	0.000	0.017
155.900	57.200	3.428	0.000	0.017
156.000	58.400	3.427	0.000	0.017
156.100	57.600	3.431	0.000	0.017
156.200	56.400	3.431	0.000	0.017
156.300	57.400	3.433	0.000	0.017
156.400	57.200	3.433	0.000	0.018
156.500	57.000	3.435	0.000	0.018
156.600	57.600	3.438	0.000	0.018
156.700	57.400	3.438	0.000	0.018
156.800	56.800	3.440	0.000	0.018
156.900	56.800	3.438	0.000	0.018
157.000	56.600	3.438	0.000	0.018
157.100	56.000	3.440	0.000	0.018
157.200	56.800	3.440	0.000	0.018
157.300	56.400	3.439	0.000	0.018
157.400	57.000	3.438	0.000	0.019
157.500	56.800	3.442	0.000	0.019
157.600	56.400	3.441	0.000	0.019
157.700	56.200	3.441	0.000	0.019
157.800	56.000	3.439	0.000	0.019
157.900	57.400	3.442	0.000	0.019
158.000	56.600	3.441	0.000	0.019
158.100	56.200	3.443	0.000	0.019
158.200	57.400	3.443	0.000	0.019
158.300	56.200	3.441	0.000	0.019
158.400	56.600	3.440	0.000	0.019
158.500	56.800	3.443	0.000	0.019
158.600	56.200	3.444	0.000	0.019
158.700	55.800	3.444	0.000	0.019
158.800	57.800	3.442	0.000	0.019
158.900	56.200	3.443	0.000	0.020
159.000	56.600	3.441	0.000	0.020
159.100	57.800	3.443	0.000	0.020
159.200	56.800	3.443	0.000	0.020
159.300	57.000	3.442	0.000	0.020
159.400	56.800	3.443	0.000	0.021
159.500	56.600	3.442	0.000	0.021
159.600	56.200	3.447	0.000	0.021
159.700	56.400	3.447	0.000	0.021
159.800	56.200	3.444	0.000	0.021
159.900	55.800	3.445	0.000	0.021
160.000	55.400	3.442	0.000	0.021
160.100	57.200	3.441	0.000	0.021
160.200	57.000	3.441	0.000	0.021
160.300	56.000	3.442	0.000	0.021
160.400	57.400	3.441	0.000	0.021
160.500	56.600	3.440	0.000	0.021
160.600	57.000	3.441	0.000	0.021
160.700	57.200	3.441	0.000	0.021
160.800	57.200	3.442	0.000	0.021
160.900	56.800	3.441	0.000	0.022
161.000	56.400	3.441	0.000	0.022
161.100	56.800	3.441	0.000	0.022
161.200	56.400	3.441	0.000	0.022
161.300	56.200	3.442	0.000	0.022
161.400	56.800	3.441	0.000	0.022
161.500	57.200	3.441	0.000	0.022
161.600	57.000	3.441	0.000	0.022
161.700	56.600	3.441	0.000	0.022
161.800	56.600	3.443	0.000	0.022
161.900	56.200	3.442	0.000	0.023
162.000	56.800	3.440	0.000	0.023
162.100	57.000	3.441	0.000	0.023
162.200	56.400	3.441	0.000	0.023
162.300	56.000	3.442	0.000	0.023
162.400	56.400	3.442	0.000	0.023
162.500	56.400	3.442	0.000	0.023
162.600	56.400	3.441	0.000	0.023
162.700	56.600	3.441	0.000	0.023
162.800	55.400	3.441	0.000	0.023
162.900	56.200	3.445	0.000	0.024
163.000	56.000	3.448	0.000	0.024
163.100	56.600	3.448	0.000	0.024
163.200	56.400	3.448	0.000	0.024
163.300	55.400	3.448	0.000	0.024
163.400	55.400	3.447	0.000	0.024
163.500	56.800	3.447	0.000	0.024
163.600	55.800	3.450	0.000	0.024
163.700	56.000	3.450	0.000	0.024
163.800	56.000	3.448	0.000	0.024
163.900	56.400	3.450	0.000	0.025
164.000	55.400	3.447	0.000	0.025
164.100	55.800	3.448	0.000	0.025
164.200	55.800	3.448	0.000	0.025
164.300	56.000	3.450	0.000	0.025
164.400	56.200	3.450	0.000	0.025
164.500	56.200	3.448	0.000	0.025
164.600	56.600	3.446	0.000	0.025
164.700	56.000	3.446	0.000	0.025
164.800	55.000	3.454	0.000	0.025
164.900	55.800	3.445	0.000	0.026
165.000	56.200	3.449	0.000	0.026
165.100	55.400	3.449	0.000	0.026
165.200	55.600	3.449	0.000	0.026
165.300	56.000	3.451	0.000	0.026
165.400	55.800	3.448	0.000	0.026
165.500	55.200	3.451	0.000	0.026
165.600	56.400	3.454	0.000	0.026
165.700	56.400	3.454	0.000	0.026
165.800	54.400	3.451	0.000	0.026
165.900	56.200	3.452	0.000	0.027
166.000	55.200	3.454	0.000	0.027
166.100	56.600	3.451	0.000	0.027
166.200	56.400	3.451	0.000	0.027
166.300	56.000	3.450	0.000	0.027
166.400	55.800	3.450	0.000	0.027
166.500	55.400	3.449	0.000	0.027
166.600	56.800	3.451	0.000	0.027
166.700	56.400	3.451	0.000	0.027
166.800	56.200	3.449	0.000	0.027
166.900	55.600	3.452	0.000	0.028
167.000	56.000	3.451	0.000	0.028
167.100	55.600	3.450	0.000	0.028
167.200	56.400	3.450	0.000	0.028
167.300	55.200	3.450	0.000	0.028
167.400	56.800	3.449	0.000	0.028
167.500	55.600	3.448	0.000	0.028
167.600	56.000	3.450	0.000	0.028
167.700	55.800	3.450	0.000	0.028
167.800	55.800	3.449	0.000	0.028
167.900	56.600	3.447	0.000	0.028
168.000	55.200	3.448	0.000	0.028
168.100	57.000	3.450	0.000	0.028
168.200	56.000	3.450	0.000	0.028
168.300	55.800	3.445	0.000	0.028
168.400	56.000	3.450	0.000	0.029
168.500	56.200	3.445	0.000	0.029
168.600	56.200	3.446	0.000	0.029
168.700	56.200	3.446	0.000	0.029
168.800	56.600	3.445	0.000	0.029
168.900	55.800	3.446	0.000	0.029
169.000	56.200	3.445	0.000	0.029
169.100	56.000	3.443	0.000	0.029
169.200	55.800	3.443	0.000	0.029
169.300	55.800	3.446	0.000	0.029
169.400	56.000	3.442	0.000	0.030
169.500	57.600	3.445	0.000	0.030
169.600	57.000	3.443	0.000	0.030
169.700	55.800	3.443	0.000	0.030
169.800	56.400	3.443	0.000	0.030
169.900	56.600	3.442	0.000	0.030
170.000	56.000	3.440	0.000	0.030
170.100	57.400	3.442	0.000	0.030
170.200	56.400	3.442	0.000	0.030
170.300	56.000	3.442	0.000	0.030
170.400	56.600	3.441	0.000	0.031
170.500	57.200	3.440	0.000	0.031
170.600	57.200	3.439	0.000	0.031
170.700	57.200	3.439	0.000	0.031
170.800	56.800	3.442	0.000	0.031
170.900	56.400	3.438	0.000	0.031
171.000	56.600	3.439	0.000	0.031
171.100	57.800	3.438	0.000	0.031
171.200	57.000	3.438	0.000	0.031
171.300	56.800	3.440	0.000	0.031
171.400	58.000	3.438	0.000	0.032
171.500	57.400	3.437	0.000	0.032
171.600	57.200	3.437	0.000	0.032
171.700	56.600	3.437	0.000	0.032
171.800	56.600	3.441	0.000	0.032
171.900	57.600	3.439	0.000	0.032
172.000	57.200	3.441	0.000	0.032
172.100	56.800	3.438	0.000	0.032
172.200	56.800	3.438	0.000	0.032
172.300	57.400	3.440	0.000	0.032
172.400	57.400	3.438	0.000	0.033
172.500	57.800	3.437	0.000	0.033
172.600	57.800	3.437	0.000	0.033
172.700	56.800	3.437	0.000	0.033
172.800	57.600	3.437	0.000	0.033
172.900	57.400	3.438	0.000	0.033
173.000	56.600	3.438	0.000	0.033
173.100	57.200	3.437	0.000	0.033
173.200	58.000	3.437	0.000	0.033
173.300	57.400	3.438	0.000	0.033
173.400	57.600	3.437	0.000	0.034
173.500	57.200	3.440	0.000	0.034
173.600	57.000	3.439	0.000	0.034
173.700	57.000	3.439	0.000	0.034
173.800	57.000	3.436	0.000	0.034
173.900	58.000	3.437	0.000	0.034
174.000	56.400	3.438	0.000	0.034
174.100	56.600	3.437	0.000	0.034
174.200	57.400	3.437	0.000	0.034
174.300	57.000	3.436	0.000	0.034
174.400	57.000	3.437	0.000	0.035
174.500	58.200	3.436	0.000	0.035
174.600	57.600	3.435	0.000	0.035
174.700	57.400	3.435	0.000	0.035
174.800	58.200	3.434	0.000	0.035
174.900	57.600	3.438	0.000	0.035
175.000	57.400	3.435	0.000	0.035
175.100	57.000	3.435	0.000	0.035
175.200	57.200	3.435	0.000	0.035
175.300	57.600	3.436	0.000	0.035
175.400	57.200	3.436	0.000	0.036
175.500	56.600	3.433	0.000	0.036
175.600	57.200	3.432	0.000	0.036
175.700	57.200	3.432	0.000	0.036
175.800	57.400	3.437	0.000	0.036
175.900	57.800	3.437	0.000	0.036
176.000	57.200	3.436	0.000	0.036
176.100	57.600	3.435	0.000	0.036
176.200	57.000	3.435	0.000	0.036
176.300	56.800	3.438	0.000	0.036
176.400	56.400	3.436	0.000	0.036
176.500	56.800	3.436	0.000	0.036
176.600	57.400	3.435	0.000	0.036
176.700	57.600	3.435	0.000	0.036
176.800	57.600	3.435	0.000	0.036
176.900	58.000	3.433	0.000	0.037
177.000	58.200	3.435	0.000	0.037
177.100	57.200	3.435	0.000	0.037
177.200	58.000	3.435	0.000	0.037
177.300	58.000	3.433	0.000	0.037
177.400	57.400	3.434	0.000	0.037
177.500	56.600	3.435	0.000	0.037
177.600	58.200	3.434	0.000	0.037
177.700	56.000	3.434	0.000	0.037
177.800	57.200	3.437	0.000	0.037
177.900	57.800	3.434	0.000	0.038
178.000	56.800	3.436	0.000	0.038
178.100	56.800	3.436	0.000	0.038
178.200	57.800	3.436	0.000	0.038
178.300	57.000	3.437	0.000	0.038
178.400	56.600	3.435	0.000	0.038
178.500	56.600	3.434	0.000	0.038
178.600	56.600	3.436	0.000	0.038
178.700	57.200	3.436	0.000	0.038
178.800	57.200	3.435	0.000	0.038
178.900	58.400	3.434	0.000	0.039
179.000	58.600	3.435	0.000	0.039
179.100	57.600	3.433	0.000	0.039
179.200	58.000	3.433	0.000	0.039
179.300	57.200	3.435	0.000	0.039
179.400	57.000	3.433	0.000	0.039
179.500	57.800	3.431	0.000	0.039
179.600	58.800	3.432	0.000	0.039
179.700	57.200	3.432	0.000	0.039
179.800	57.400	3.431	0.000	0.039
179.900	57.800	3.431	0.000	0.040
180.000	58.000	3.433	0.000	0.040
180.100	57.600	3.432	0.000	0.040
180.200	57.000	3.432	0.000	0.040
180.300	58.400	3.430	0.000	0.040
180.400	58.000	3.428	0.000	0.040
180.500	58.800	3.429	0.000	0.040
180.600	58.000	3.427	0.000	0.040
180.700	58.400	3.427	0.000	0.040
180.800	58.400	3.425	0.000	0.040
180.900	58.200	3.425	0.000	0.041
181.000	58.000	3.425	0.000	0.041
181.100	59.000	3.426	0.000	0.041
181.200	57.600	3.426	0.000	0.041
181.300	58.200	3.422	0.000	0.041
181.400	59.000	3.423	0.000	0.041
181.500	59.200	3.424	0.000	0.041
181.600	58.200	3.422	0.000	0.041
181.700	59.400	3.422	0.000	0.041
181.800	59.000	3.420	0.000	0.041
181.900	58.600	3.421	0.000	0.042
182.000	59.200	3.419	0.000	0.042
182.100	59.400	3.421	0.000	0.042
182.200	58.800	3.421	0.000	0.042
182.300	58.600	3.419	0.000	0.042
182.400	59.400	3.419	0.000	0.042
182.500	58.800	3.418	0.000	0.042
182.600	58.400	3.418	0.000	0.042
182.700	58.200	3.418	0.000	0.042
182.800	57.800	3.418	0.000	0.042
182.900	58.600	3.421	0.000	0.043
183.000	58.600	3.422	0.000	0.043
183.100	59.400	3.422	0.000	0.043
183.200	58.400	3.422	0.000	0.043
183.300	59.000	3.422	0.000	0.043
183.400	59.000	3.422	0.000	0.043
183.500	58.400	3.420	0.000	0.043
183.600	58.600	3.420	0.000	0.043
183.700	58.800	3.420	0.000	0.043
183.800	59.000	3.423	0.000	0.043
183.900	59.000	3.421	0.000	0.044
184.000	59.000	3.420	0.000	0.044
184.100	59.000	3.422	0.000	0.044
184.200	59.200	3.422	0.000	0.044
184.300	59.000	3.421	0.000	0.044
184.400	58.600	3.420	0.000	0.044
184.500	58.000	3.421	0.000	0.044
184.600	58.800	3.421	0.000	0.044
184.700	59.000	3.421	0.000	0.044
184.800	57.800	3.419	0.000	0.045
184.900	58.400	3.419	0.000	0.045
185.000	58.600	3.421	0.000	0.045
185.100	58.200	3.421	0.000	0.045
185.200	58.800	3.421	0.000	0.045
185.300	59.400	3.422	0.000	0.045
185.400	57.800	3.419	0.000	0.045
185.500	59.000	3.423	0.000	0.045
185.600	58.800	3.418	0.000	0.045
185.700	58.600	3.418	0.000	0.045
185.800	58.800	3.420	0.000	0.046
185.900	58.800	3.418	0.000	0.046
186.000	58.600	3.423	0.000	0.046
186.100	59.000	3.422	0.000	0.046
186.200	58.600	3.422	0.000	0.046
186.300	59.200	3.418	0.000	0.046
186.400	59.400	3.422	0.000	0.046
186.500	59.600	3.422	0.000	0.046
186.600	59.400	3.421	0.000	0.046
186.700	59.400	3.421	0.000	0.046
186.800	59.200	3.421	0.000	0.047
186.900	58.600	3.422	0.000	0.047
187.000	58.200	3.422	0.000	0.047
187.100	59.000	3.423	0.000	0.047
187.200	57.800	3.423	0.000	0.047
187.300	59.400	3.423	0.000	0.047
187.400	58.400	3.421	0.000	0.047
187.500	58.200	3.420	0.000	0.047
187.600	58.000	3.422	0.000	0.047
187.700	57.800	3.422	0.000	0.047
187.800	58.400	3.425	0.000	0.048
187.900	58.600	3.423	0.000	0.048
188.000	58.800	3.424	0.000	0.048
188.100	57.600	3.423	0.000	0.048
188.200	57.400	3.423	0.000	0.048
188.300	57.400	3.427	0.000	0.048
188.400	57.800	3.426	0.000	0.048
188.500	57.000	3.426	0.000	0.048
188.600	57.400	3.424	0.000	0.048
188.700	57.200	3.424	0.000	0.048
188.800	58.000	3.426	0.000	0.049
188.900	58.800	3.427	0.000	0.049
189.000	58.200	3.427	0.000	0.049
189.100	58.000	3.428	0.000	0.049
189.200	57.600	3.428	0.000	0.049
189.300	58.000	3.429	0.000	0.049
189.400	57.400	3.428	0.000	0.049
189.500	57.400	3.431	0.000	0.049
189.600	57.200	3.433	0.000	0.049
189.700	58.000	3.433	0.000	0.049
189.800	56.800	3.434	0.000	0.050
189.900	57.400	3.432	0.000	0.050
190.000	56.800	3.433	0.000	0.050
190.100	57.400	3.434	0.000	0.050
190.200	56.800	3.434	0.000	0.050
190.300	58.200	3.435	0.000	0.050
190.400	57.800	3.435	0.000	0.050
190.500	57.800	3.434	0.000	0.050
190.600	56.800	3.438	0.000	0.050
190.700	57.000	3.438	0.000	0.050
190.800	56.600	3.435	0.000	0.051
190.900	57.400	3.438	0.000	0.051
191.000	56.800	3.435	0.000	0.051
191.100	57.400	3.438	0.000	0.051
191.200	56.600	3.438	0.000	0.051
191.300	57.000	3.439	0.000	0.051
191.400	57.200	3.440	0.000	0.051
191.500	55.800	3.439	0.000	0.051
191.600	57.200	3.440	0.000	0.051
191.700	56.800	3.440	0.000	0.051
191.800	56.400	3.441	0.000	0.051
191.900	56.400	3.440	0.000	0.051
192.000	57.000	3.438	0.000	0.051
192.100	56.600	3.442	0.000	0.051
192.200	56.400	3.442	0.000	0.051
192.300	56.600	3.441	0.000	0.052
192.400	57.400	3.438	0.000	0.052
192.500	56.200	3.440	0.000	0.052
192.600	56.400	3.441	0.000	0.052
192.700	56.800	3.441	0.000	0.052
192.800	57.200	3.440	0.000	0.052
192.900	57.200	3.440	0.000	0.052
193.000	56.800	3.438	0.000	0.052
193.100	57.600	3.440	0.000	0.052
193.200	56.400	3.440	0.000	0.052
193.300	57.400	3.441	0.000	0.053
193.400	57.000	3.442	0.000	0.053
193.500	56.600	3.437	0.000	0.053
193.600	56.800	3.437	0.000	0.053
193.700	56.800	3.437	0.000	0.053
193.800	57.200	3.440	0.000	0.053
193.900	56.600	3.442	0.000	0.053
194.000	56.400	3.439	0.000	0.053
194.100	55.600	3.439	0.000	0.053
194.200	56.800	3.439	0.000	0.053
194.300	56.400	3.442	0.000	0.054
194.400	57.000	3.442	0.000	0.054
194.500	58.000	3.442	0.000	0.054
194.600	56.600	3.442	0.000	0.054
194.700	56.600	3.442	0.000	0.054
194.800	56.400	3.444	0.000	0.054
194.900	56.800	3.440	0.000	0.054
195.000	56.000	3.445	0.000	0.054
195.100	56.000	3.445	0.000	0.054
195.200	56.400	3.445	0.000	0.054
195.300	55.400	3.447	0.000	0.055
195.400	55.600	3.445	0.000	0.055
195.500	55.800	3.449	0.000	0.055
195.600	55.200	3.446	0.000	0.055
195.700	55.400	3.446	0.000	0.055
195.800	56.200	3.451	0.000	0.055
195.900	55.800	3.448	0.000	0.055
196.000	54.600	3.453	0.000	0.055
196.100	55.800	3.452	0.000	0.055
196.200	55.600	3.452	0.000	0.055
196.300	56.000	3.452	0.000	0.056
196.400	56.000	3.451	0.000	0.056
196.500	56.000	3.453	0.000	0.056
196.600	55.800	3.453	0.000	0.056
196.700	55.400	3.453	0.000	0.056
196.800	55.400	3.450	0.000	0.056
196.900	55.600	3.454	0.000	0.056
197.000	54.600	3.452	0.000	0.056
197.100	55.200	3.454	0.000	0.056
197.200	54.800	3.454	0.000	0.056
197.300	55.000	3.454	0.000	0.057
197.400	54.400	3.455	0.000	0.057
197.500	55.600	3.454	0.000	0.057
197.600	56.400	3.456	0.000	0.057
197.700	55.800	3.456	0.000	0.057
197.800	55.400	3.454	0.000	0.057
197.900	55.800	3.455	0.000	0.057
198.000	56.000	3.453	0.000	0.057
198.100	55.400	3.452	0.000	0.057
198.200	56.400	3.452	0.000	0.057
198.300	55.600	3.453	0.000	0.058
198.400	56.000	3.452	0.000	0.058
198.500	55.600	3.451	0.000	0.058
198.600	55.400	3.455	0.000	0.058
198.700	55.400	3.455	0.000	0.058
198.800	55.600	3.457	0.000	0.058
198.900	55.800	3.453	0.000	0.058
199.000	55.400	3.453	0.000	0.058
199.100	55.800	3.454	0.000	0.058
199.200	54.800	3.454	0.000	0.058
199.300	55.200	3.454	0.000	0.058
199.400	55.400	3.456	0.000	0.058
199.500	54.600	3.454	0.000	0.058
199.600	54.800	3.456	0.000	0.058
199.700	55.400	3.456	0.000	0.058
199.800	54.800	3.456	0.000	0.059
199.900	54.600	3.455	0.000	0.059
200.000	54.400	3.455	0.000	0.059
[truncated: 7,005 more rows]
