# Supplementary material for: Measurement of Outflow Facility Using iPerfusion
Source: PLoS One. 2016 Mar 7;11(3):e0150694. doi: 10.1371/journal.pone.0150694 (PMC4780770; doi:10.1371/journal.pone.0150694)
Supplement: S4 File — The raw data from the perfusion traces along with the steady state values for each pressure step. (ZIP) [file pone.0150694.s004.zip › S3/CapillaryTests/Cap_100_c/Parameters.txt]

Q 	 dQ 	 P 	 dP 	 R 	 dR 	 C 	 dC 	 K 	 dK 	 
5.3020	1.0313	-0.0594	0.0085	-0.0861	0.2361	-11.6200	31.8782	4.7477	1.7514
54.3720	1.3527	3.4637	0.0122	0.0696	0.0029	14.3660	0.6034	5.9536	0.0647
107.5040	0.8656	6.9244	0.0073	0.0673	0.0012	14.8593	0.2611	5.5644	0.0375
161.0080	0.8814	10.3858	0.0072	0.0664	0.0008	15.0586	0.1748	5.8005	0.0233
213.6753	0.7544	13.8657	0.0049	0.0663	0.0006	15.0777	0.1266	5.0397	0.0197
265.5327	0.9494	17.3561	0.0071	0.0665	0.0005	15.0333	0.1066	5.2544	0.0222
317.5493	1.0833	20.8514	0.0080	0.0666	0.0004	15.0080	0.0922	5.2983	0.0368
