# Supplementary material for: Measurement of Outflow Facility Using iPerfusion
Source: PLoS One. 2016 Mar 7;11(3):e0150694. doi: 10.1371/journal.pone.0150694 (PMC4780770; doi:10.1371/journal.pone.0150694)
Supplement: S4 File — The raw data from the perfusion traces along with the steady state values for each pressure step. (ZIP) [file pone.0150694.s004.zip › S3/CapillaryTests/Cap_150_a/Data.txt]

0.100	0.200	-0.021	0.000	0.000
0.200	0.200	-0.021	0.000	0.000
0.300	-0.200	-0.020	0.000	0.000
0.400	-0.200	-0.022	0.000	0.000
0.500	-0.000	-0.022	0.000	0.000
0.600	0.400	-0.022	0.000	0.000
0.700	0.200	-0.022	0.000	0.000
0.800	-0.000	-0.023	0.000	0.000
0.900	0.200	-0.024	0.000	0.000
1.000	0.400	-0.021	0.000	0.000
1.100	0.200	-0.022	0.000	0.000
1.200	-0.200	-0.022	0.000	0.000
1.300	0.200	-0.025	0.000	0.000
1.400	-0.000	-0.021	0.000	0.000
1.500	-1.200	-0.024	0.000	0.000
1.600	0.800	-0.024	0.000	-0.000
1.700	-0.600	-0.024	0.000	-0.000
1.800	-1.000	-0.022	0.000	-0.000
1.900	-0.600	-0.023	0.000	-0.000
2.000	0.400	-0.022	0.000	-0.000
2.100	0.400	-0.024	0.000	-0.000
2.200	-0.000	-0.024	0.000	-0.000
2.300	-0.000	-0.025	0.000	-0.000
2.400	0.800	-0.023	0.000	-0.000
2.500	-0.600	-0.022	0.000	-0.000
2.600	-0.000	-0.023	0.000	-0.000
2.700	1.000	-0.023	0.000	-0.000
2.800	-0.800	-0.023	0.000	-0.000
2.900	-0.200	-0.025	0.000	-0.000
3.000	-1.600	-0.023	0.000	-0.000
3.100	-0.200	-0.024	0.000	-0.000
3.200	-0.400	-0.024	0.000	-0.000
3.300	-0.600	-0.022	0.000	-0.000
3.400	-0.800	-0.021	0.000	-0.000
3.500	-0.400	-0.023	0.000	-0.000
3.600	-0.800	-0.021	0.000	-0.000
3.700	-0.200	-0.021	0.000	-0.000
3.800	-0.800	-0.022	0.000	-0.000
3.900	-0.800	-0.022	0.000	-0.000
4.000	-0.800	-0.024	0.000	-0.000
4.100	-1.000	-0.023	0.000	-0.000
4.200	-0.400	-0.023	0.000	-0.000
4.300	0.600	-0.025	0.000	-0.000
4.400	-0.600	-0.021	0.000	-0.000
4.500	-0.200	-0.022	0.000	-0.000
4.600	0.400	-0.012	0.000	-0.000
4.700	0.400	-0.012	0.000	-0.000
4.800	-0.000	-0.020	0.000	-0.000
4.900	-1.200	-0.019	0.000	-0.000
5.000	0.600	-0.091	0.000	-0.000
5.100	-1.000	-0.071	0.000	-0.000
5.200	0.200	-0.071	0.000	-0.000
5.300	-0.400	0.011	0.000	-0.000
5.400	-0.800	-0.055	0.000	-0.000
5.500	-0.200	0.004	0.000	-0.000
5.600	0.800	-0.034	0.000	-0.000
5.700	0.200	-0.034	0.000	-0.000
5.800	0.800	-0.024	0.000	-0.000
5.900	1.000	-0.025	0.000	-0.000
6.000	0.200	0.030	0.000	-0.000
6.100	-0.600	-0.034	0.000	-0.000
6.200	-0.200	-0.034	0.000	-0.000
6.300	0.200	-0.005	0.000	-0.000
6.400	-0.200	-0.031	0.000	-0.000
6.500	-0.200	-0.048	0.000	-0.000
6.600	0.200	-0.030	0.000	0.003
6.700	-0.400	-0.030	0.000	0.003
6.800	3.800	-0.064	0.000	0.003
6.900	128.200	-0.365	0.000	0.003
7.000	1800.000	-1.877	0.000	0.003
7.100	2395.600	-1.456	0.000	0.019
7.200	2808.400	-1.456	0.000	0.019
7.300	2129.000	-0.024	0.000	0.019
7.400	1458.600	-0.003	0.000	0.019
7.500	580.200	-0.037	0.000	0.019
7.600	-46.200	-0.005	0.000	0.017
7.700	-264.600	-0.005	0.000	0.017
7.800	-138.600	-0.019	0.000	0.017
7.900	-156.600	-0.020	0.000	0.017
8.000	-458.800	-0.047	0.000	0.017
8.100	-1349.000	-0.033	0.000	0.017
8.200	-568.600	-0.033	0.000	0.017
8.300	364.200	-0.013	0.000	0.017
8.400	554.600	-0.026	0.000	0.017
8.500	1021.800	-0.017	0.000	0.017
8.600	1174.200	-0.025	0.000	0.014
8.700	801.000	-0.025	0.000	0.014
8.800	-472.200	-0.016	0.000	0.014
8.900	-1636.400	-0.033	0.000	0.014
9.000	-1626.600	-0.030	0.000	0.014
9.100	-1955.800	-0.136	0.000	0.009
9.200	-432.200	-0.136	0.000	0.009
9.300	-269.600	1.599	0.000	0.009
9.400	-376.200	3.023	0.000	0.009
9.500	-379.800	3.678	0.000	0.009
9.600	-360.000	3.303	0.000	0.006
9.700	-325.800	3.303	0.000	0.006
9.800	-290.800	3.027	0.000	0.006
9.900	-285.600	2.673	0.000	0.006
10.000	-279.600	2.719	0.000	0.006
10.100	-295.800	2.875	0.000	0.004
10.200	-292.400	2.875	0.000	0.004
10.300	-288.400	2.890	0.000	0.004
10.400	-295.200	2.657	0.000	0.004
10.500	-277.200	2.948	0.000	0.004
10.600	-250.000	2.561	0.000	0.001
10.700	-262.200	2.561	0.000	0.001
10.800	-230.000	2.321	0.000	0.001
10.900	-244.600	2.316	0.000	0.001
11.000	-286.200	2.653	0.000	0.001
11.100	-241.600	2.369	0.000	0.000
11.200	-229.600	2.369	0.000	0.000
11.300	-99.600	1.674	0.000	0.000
11.400	-91.000	0.748	0.000	0.000
11.500	-111.000	1.002	0.000	0.000
11.600	-113.000	1.087	0.000	-0.001
11.700	-114.000	1.087	0.000	-0.001
11.800	-116.000	1.100	0.000	-0.001
11.900	-115.600	1.102	0.000	-0.001
12.000	-117.200	1.122	0.000	-0.001
12.100	-118.000	1.130	0.000	-0.002
12.200	-117.000	1.130	0.000	-0.002
12.300	-117.800	1.126	0.000	-0.002
12.400	-118.000	1.131	0.000	-0.002
12.500	-119.000	1.136	0.000	-0.002
12.600	-119.600	1.143	0.000	-0.003
12.700	-118.600	1.143	0.000	-0.003
12.800	-119.800	1.139	0.000	-0.003
12.900	-120.000	1.143	0.000	-0.003
13.000	-119.600	1.144	0.000	-0.003
13.100	-120.200	1.144	0.000	-0.004
13.200	-120.800	1.144	0.000	-0.004
13.300	-118.800	1.141	0.000	-0.004
13.400	-119.000	1.143	0.000	-0.004
13.500	-119.200	1.135	0.000	-0.004
13.600	-118.800	1.140	0.000	-0.005
13.700	-118.000	1.140	0.000	-0.005
13.800	-116.600	1.113	0.000	-0.005
13.900	-118.000	1.138	0.000	-0.005
14.000	-115.600	1.102	0.000	-0.005
14.100	-115.600	1.096	0.000	-0.006
14.200	-115.000	1.096	0.000	-0.006
14.300	-113.800	1.103	0.000	-0.006
14.400	-115.000	1.095	0.000	-0.006
14.500	-113.000	1.084	0.000	-0.006
14.600	-114.000	1.063	0.000	-0.007
14.700	-111.800	1.063	0.000	-0.007
14.800	-111.200	1.082	0.000	-0.007
14.900	-110.000	1.045	0.000	-0.007
15.000	-109.200	1.057	0.000	-0.007
15.100	-109.400	1.038	0.000	-0.008
15.200	-109.400	1.038	0.000	-0.008
15.300	-108.000	1.032	0.000	-0.008
15.400	-106.800	1.025	0.000	-0.008
15.500	-105.400	1.008	0.000	-0.008
15.600	-104.200	0.980	0.000	-0.009
15.700	-103.000	0.980	0.000	-0.009
15.800	-101.800	0.969	0.000	-0.009
15.900	-102.800	0.967	0.000	-0.009
16.000	-101.600	0.973	0.000	-0.009
16.100	-101.600	0.953	0.000	-0.009
16.200	-102.200	0.953	0.000	-0.009
16.300	-101.200	0.957	0.000	-0.009
16.400	-99.800	0.956	0.000	-0.009
16.500	-100.000	0.950	0.000	-0.009
16.600	-98.200	0.949	0.000	-0.010
16.700	-99.400	0.949	0.000	-0.010
16.800	-97.800	0.926	0.000	-0.010
16.900	-98.600	0.931	0.000	-0.010
17.000	-96.600	0.920	0.000	-0.010
17.100	-96.400	0.914	0.000	-0.011
17.200	-94.600	0.914	0.000	-0.011
17.300	-94.200	0.896	0.000	-0.011
17.400	-93.800	0.898	0.000	-0.011
17.500	-93.400	0.888	0.000	-0.011
17.600	-92.600	0.879	0.000	-0.012
17.700	-91.600	0.879	0.000	-0.012
17.800	-90.000	0.865	0.000	-0.012
17.900	-89.600	0.867	0.000	-0.012
18.000	-88.800	0.852	0.000	-0.012
18.100	-89.000	0.841	0.000	-0.012
18.200	-88.600	0.841	0.000	-0.012
18.300	-86.800	0.831	0.000	-0.012
18.400	-87.000	0.829	0.000	-0.012
18.500	-86.800	0.817	0.000	-0.012
18.600	-85.400	0.803	0.000	-0.013
18.700	-84.600	0.803	0.000	-0.013
18.800	-83.600	0.798	0.000	-0.013
18.900	-83.600	0.789	0.000	-0.013
19.000	-82.000	0.780	0.000	-0.013
19.100	-81.200	0.764	0.000	-0.014
19.200	-80.800	0.764	0.000	-0.014
19.300	-80.000	0.760	0.000	-0.014
19.400	-79.400	0.749	0.000	-0.014
19.500	-78.600	0.742	0.000	-0.014
19.600	-78.200	0.721	0.000	-0.014
19.700	-76.000	0.721	0.000	-0.014
19.800	-76.600	0.718	0.000	-0.014
19.900	-75.400	0.706	0.000	-0.014
20.000	-74.000	0.701	0.000	-0.014
20.100	-74.200	0.684	0.000	-0.015
20.200	-71.600	0.684	0.000	-0.015
20.300	-72.000	0.676	0.000	-0.015
20.400	-70.800	0.668	0.000	-0.015
20.500	-70.200	0.661	0.000	-0.015
20.600	-69.200	0.647	0.000	-0.016
20.700	-68.600	0.647	0.000	-0.016
20.800	-67.800	0.639	0.000	-0.016
20.900	-68.200	0.630	0.000	-0.016
21.000	-66.800	0.626	0.000	-0.016
21.100	-65.400	0.611	0.000	-0.016
21.200	-65.200	0.611	0.000	-0.016
21.300	-63.600	0.601	0.000	-0.016
21.400	-63.600	0.598	0.000	-0.016
21.500	-62.400	0.589	0.000	-0.016
21.600	-62.400	0.579	0.000	-0.017
21.700	-61.800	0.579	0.000	-0.017
21.800	-61.600	0.573	0.000	-0.017
21.900	-59.800	0.570	0.000	-0.017
22.000	-60.600	0.560	0.000	-0.017
22.100	-59.200	0.548	0.000	-0.017
22.200	-59.000	0.548	0.000	-0.017
22.300	-58.000	0.544	0.000	-0.017
22.400	-57.200	0.540	0.000	-0.017
22.500	-57.000	0.534	0.000	-0.017
22.600	-57.000	0.523	0.000	-0.018
22.700	-56.600	0.523	0.000	-0.018
22.800	-55.200	0.516	0.000	-0.018
22.900	-55.000	0.513	0.000	-0.018
23.000	-54.400	0.508	0.000	-0.018
23.100	-53.200	0.497	0.000	-0.018
23.200	-53.000	0.497	0.000	-0.018
23.300	-53.400	0.493	0.000	-0.018
23.400	-52.600	0.488	0.000	-0.018
23.500	-52.000	0.483	0.000	-0.018
23.600	-52.200	0.475	0.000	-0.018
23.700	-51.400	0.475	0.000	-0.018
23.800	-50.800	0.471	0.000	-0.018
23.900	-50.600	0.466	0.000	-0.018
24.000	-50.400	0.459	0.000	-0.018
24.100	-48.800	0.451	0.000	-0.019
24.200	-47.800	0.451	0.000	-0.019
24.300	-48.400	0.446	0.000	-0.019
24.400	-47.800	0.442	0.000	-0.019
24.500	-47.200	0.438	0.000	-0.019
24.600	-46.800	0.427	0.000	-0.019
24.700	-46.000	0.427	0.000	-0.019
24.800	-44.600	0.422	0.000	-0.019
24.900	-46.200	0.416	0.000	-0.019
25.000	-44.600	0.413	0.000	-0.019
25.100	-44.400	0.403	0.000	-0.020
25.200	-43.800	0.403	0.000	-0.020
25.300	-43.400	0.401	0.000	-0.020
25.400	-42.200	0.396	0.000	-0.020
25.500	-41.400	0.391	0.000	-0.020
25.600	-40.600	0.383	0.000	-0.020
25.700	-41.200	0.383	0.000	-0.020
25.800	-40.400	0.374	0.000	-0.020
25.900	-40.600	0.371	0.000	-0.020
26.000	-39.000	0.371	0.000	-0.020
26.100	-38.800	0.358	0.000	-0.020
26.200	-38.200	0.358	0.000	-0.020
26.300	-38.200	0.355	0.000	-0.020
26.400	-37.600	0.350	0.000	-0.020
26.500	-38.200	0.348	0.000	-0.020
26.600	-36.000	0.340	0.000	-0.021
26.700	-36.400	0.340	0.000	-0.021
26.800	-35.800	0.334	0.000	-0.021
26.900	-36.400	0.331	0.000	-0.021
27.000	-35.400	0.329	0.000	-0.021
27.100	-35.800	0.322	0.000	-0.021
27.200	-35.800	0.322	0.000	-0.021
27.300	-34.800	0.319	0.000	-0.021
27.400	-35.200	0.315	0.000	-0.021
27.500	-33.800	0.312	0.000	-0.021
27.600	-34.800	0.305	0.000	-0.021
27.700	-33.600	0.305	0.000	-0.021
27.800	-33.200	0.307	0.000	-0.021
27.900	-33.800	0.302	0.000	-0.021
28.000	-33.200	0.300	0.000	-0.021
28.100	-32.600	0.295	0.000	-0.021
28.200	-32.800	0.295	0.000	-0.021
28.300	-32.400	0.289	0.000	-0.021
28.400	-32.800	0.289	0.000	-0.021
28.500	-32.400	0.288	0.000	-0.021
28.600	-30.800	0.283	0.000	-0.022
28.700	-32.200	0.283	0.000	-0.022
28.800	-31.600	0.277	0.000	-0.022
28.900	-32.200	0.275	0.000	-0.022
29.000	-30.600	0.273	0.000	-0.022
29.100	-30.600	0.270	0.000	-0.022
29.200	-30.000	0.270	0.000	-0.022
29.300	-30.400	0.264	0.000	-0.022
29.400	-30.200	0.262	0.000	-0.022
29.500	-29.800	0.258	0.000	-0.022
29.600	-28.200	0.253	0.000	-0.022
29.700	-29.600	0.253	0.000	-0.022
29.800	-28.200	0.248	0.000	-0.022
29.900	-28.800	0.247	0.000	-0.022
30.000	-28.800	0.245	0.000	-0.022
30.100	-28.600	0.236	0.000	-0.022
30.200	-27.000	0.236	0.000	-0.022
30.300	-27.200	0.237	0.000	-0.022
30.400	-27.800	0.234	0.000	-0.022
30.500	-25.800	0.231	0.000	-0.022
30.600	-26.600	0.226	0.000	-0.023
30.700	-25.400	0.226	0.000	-0.023
30.800	-25.800	0.223	0.000	-0.023
30.900	-25.400	0.224	0.000	-0.023
31.000	-25.400	0.220	0.000	-0.023
31.100	-24.600	0.217	0.000	-0.023
31.200	-24.600	0.217	0.000	-0.023
31.300	-25.200	0.211	0.000	-0.023
31.400	-25.200	0.210	0.000	-0.023
31.500	-24.800	0.209	0.000	-0.023
31.600	-24.200	0.204	0.000	-0.023
31.700	-23.600	0.204	0.000	-0.023
31.800	-23.200	0.204	0.000	-0.023
31.900	-23.800	0.203	0.000	-0.023
32.000	-23.800	0.201	0.000	-0.023
32.100	-23.600	0.199	0.000	-0.023
32.200	-23.800	0.199	0.000	-0.023
32.300	-23.600	0.197	0.000	-0.023
32.400	-23.600	0.196	0.000	-0.023
32.500	-22.600	0.194	0.000	-0.023
32.600	-22.400	0.188	0.000	-0.023
32.700	-22.000	0.188	0.000	-0.023
32.800	-22.600	0.190	0.000	-0.023
32.900	-22.400	0.186	0.000	-0.023
33.000	-22.400	0.190	0.000	-0.023
33.100	-21.600	0.185	0.000	-0.024
33.200	-21.400	0.185	0.000	-0.024
33.300	-21.800	0.183	0.000	-0.024
33.400	-22.200	0.185	0.000	-0.024
33.500	-21.400	0.181	0.000	-0.024
33.600	-22.800	0.178	0.000	-0.024
33.700	-21.600	0.178	0.000	-0.024
33.800	-21.400	0.175	0.000	-0.024
33.900	-20.800	0.176	0.000	-0.024
34.000	-21.800	0.176	0.000	-0.024
34.100	-20.800	0.172	0.000	-0.024
34.200	-21.600	0.172	0.000	-0.024
34.300	-20.400	0.173	0.000	-0.024
34.400	-20.200	0.170	0.000	-0.024
34.500	-20.200	0.169	0.000	-0.024
34.600	-20.200	0.166	0.000	-0.024
34.700	-20.000	0.166	0.000	-0.024
34.800	-20.800	0.165	0.000	-0.024
34.900	-19.400	0.166	0.000	-0.024
35.000	-20.400	0.164	0.000	-0.024
35.100	-18.800	0.161	0.000	-0.024
35.200	-19.400	0.161	0.000	-0.024
35.300	-19.800	0.159	0.000	-0.024
35.400	-19.000	0.159	0.000	-0.024
35.500	-18.400	0.157	0.000	-0.024
35.600	-19.000	0.155	0.000	-0.024
35.700	-19.200	0.155	0.000	-0.024
35.800	-18.400	0.153	0.000	-0.024
35.900	-17.200	0.152	0.000	-0.024
36.000	-18.400	0.150	0.000	-0.025
36.100	-18.600	0.148	0.000	-0.025
36.200	-17.200	0.148	0.000	-0.025
36.300	-17.800	0.148	0.000	-0.025
36.400	-17.400	0.143	0.000	-0.025
36.500	-18.000	0.144	0.000	-0.025
36.600	-17.800	0.140	0.000	-0.025
36.700	-16.800	0.140	0.000	-0.025
36.800	-18.600	0.143	0.000	-0.025
36.900	-16.400	0.138	0.000	-0.025
37.000	-15.600	0.136	0.000	-0.025
37.100	-16.200	0.132	0.000	-0.025
37.200	-16.400	0.132	0.000	-0.025
37.300	-17.000	0.133	0.000	-0.025
37.400	-16.400	0.128	0.000	-0.025
37.500	-15.400	0.130	0.000	-0.025
37.600	-16.200	0.125	0.000	-0.025
37.700	-16.000	0.125	0.000	-0.025
37.800	-16.000	0.121	0.000	-0.025
37.900	-15.600	0.120	0.000	-0.025
38.000	-14.400	0.118	0.000	-0.025
38.100	-14.400	0.115	0.000	-0.025
38.200	-14.000	0.115	0.000	-0.025
38.300	-13.600	0.113	0.000	-0.025
38.400	-13.800	0.108	0.000	-0.025
38.500	-13.800	0.107	0.000	-0.025
38.600	-14.000	0.106	0.000	-0.025
38.700	-14.000	0.106	0.000	-0.025
38.800	-13.400	0.102	0.000	-0.025
38.900	-13.800	0.100	0.000	-0.025
39.000	-12.400	0.098	0.000	-0.025
39.100	-13.200	0.100	0.000	-0.025
39.200	-13.000	0.100	0.000	-0.025
39.300	-12.600	0.094	0.000	-0.025
39.400	-13.000	0.095	0.000	-0.025
39.500	-11.800	0.091	0.000	-0.025
39.600	-11.800	0.091	0.000	-0.025
39.700	-11.200	0.091	0.000	-0.025
39.800	-11.200	0.087	0.000	-0.025
39.900	-11.400	0.090	0.000	-0.025
40.000	-10.800	0.083	0.000	-0.025
40.100	-10.800	0.081	0.000	-0.025
40.200	-10.800	0.081	0.000	-0.025
40.300	-10.400	0.079	0.000	-0.025
40.400	-11.600	0.079	0.000	-0.025
40.500	-10.600	0.075	0.000	-0.025
40.600	-10.200	0.072	0.000	-0.025
40.700	-10.000	0.072	0.000	-0.025
40.800	-10.200	0.069	0.000	-0.025
40.900	-10.200	0.069	0.000	-0.025
41.000	-9.400	0.067	0.000	-0.026
41.100	-10.000	0.064	0.000	-0.026
41.200	-9.200	0.064	0.000	-0.026
41.300	-9.200	0.059	0.000	-0.026
41.400	-8.200	0.059	0.000	-0.026
41.500	-9.000	0.056	0.000	-0.026
41.600	-9.600	0.053	0.000	-0.026
41.700	-8.200	0.053	0.000	-0.026
41.800	-7.200	0.052	0.000	-0.026
41.900	-8.000	0.049	0.000	-0.026
42.000	-7.800	0.049	0.000	-0.026
42.100	-7.800	0.045	0.000	-0.026
42.200	-8.000	0.045	0.000	-0.026
42.300	-6.800	0.043	0.000	-0.026
42.400	-7.600	0.042	0.000	-0.026
42.500	-8.000	0.042	0.000	-0.026
42.600	-6.200	0.035	0.000	-0.026
42.700	-6.600	0.035	0.000	-0.026
42.800	-7.000	0.035	0.000	-0.026
42.900	-6.400	0.033	0.000	-0.026
43.000	-5.800	0.031	0.000	-0.026
43.100	-6.000	0.028	0.000	-0.026
43.200	-6.000	0.028	0.000	-0.026
43.300	-6.000	0.027	0.000	-0.026
43.400	-5.600	0.027	0.000	-0.026
43.500	-6.000	0.027	0.000	-0.026
43.600	-5.000	0.024	0.000	-0.026
43.700	-5.200	0.024	0.000	-0.026
43.800	-5.400	0.022	0.000	-0.026
43.900	-5.000	0.018	0.000	-0.026
44.000	-4.400	0.020	0.000	-0.026
44.100	-4.000	0.020	0.000	-0.026
44.200	-4.400	0.020	0.000	-0.026
44.300	-4.800	0.016	0.000	-0.026
44.400	-5.200	0.017	0.000	-0.026
44.500	-5.200	0.015	0.000	-0.026
44.600	-4.200	0.013	0.000	-0.026
44.700	-3.800	0.013	0.000	-0.026
44.800	-4.200	0.010	0.000	-0.026
44.900	-4.000	0.011	0.000	-0.026
45.000	-4.000	0.009	0.000	-0.026
45.100	-4.000	0.008	0.000	-0.026
45.200	-4.600	0.008	0.000	-0.026
45.300	-3.800	0.006	0.000	-0.026
45.400	-4.600	0.007	0.000	-0.026
45.500	-3.200	0.005	0.000	-0.026
45.600	-4.400	0.003	0.000	-0.026
45.700	-3.800	0.003	0.000	-0.026
45.800	-3.600	0.004	0.000	-0.026
45.900	-3.000	0.003	0.000	-0.026
46.000	-4.000	0.002	0.000	-0.026
46.100	-2.600	0.001	0.000	-0.026
46.200	-3.200	0.001	0.000	-0.026
46.300	-3.200	0.002	0.000	-0.026
46.400	-3.000	-0.001	0.000	-0.026
46.500	-3.800	0.000	0.000	-0.026
46.600	-2.800	-0.003	0.000	-0.026
46.700	-3.200	-0.003	0.000	-0.026
46.800	-3.200	-0.004	0.000	-0.026
46.900	-4.000	-0.004	0.000	-0.026
47.000	-2.800	-0.004	0.000	-0.026
47.100	-3.200	-0.005	0.000	-0.026
47.200	-2.600	-0.005	0.000	-0.026
47.300	-2.600	-0.007	0.000	-0.026
47.400	-2.400	-0.007	0.000	-0.026
47.500	-3.000	-0.005	0.000	-0.026
47.600	-2.800	-0.007	0.000	-0.026
47.700	-3.000	-0.007	0.000	-0.026
47.800	-2.400	-0.007	0.000	-0.026
47.900	-2.800	-0.011	0.000	-0.026
48.000	-3.400	-0.009	0.000	-0.026
48.100	-0.800	-0.009	0.000	-0.026
48.200	-1.400	-0.009	0.000	-0.026
48.300	-0.800	-0.009	0.000	-0.026
48.400	-1.800	-0.009	0.000	-0.026
48.500	-3.200	-0.008	0.000	-0.026
48.600	-1.800	-0.010	0.000	-0.026
48.700	-3.000	-0.010	0.000	-0.026
48.800	-1.800	-0.011	0.000	-0.026
48.900	-2.400	-0.011	0.000	-0.026
49.000	-2.400	-0.010	0.000	-0.026
49.100	-2.600	-0.007	0.000	-0.026
49.200	-4.000	-0.007	0.000	-0.026
49.300	-2.200	-0.011	0.000	-0.026
49.400	-2.200	-0.007	0.000	-0.026
49.500	-1.600	-0.009	0.000	-0.026
49.600	-2.400	-0.008	0.000	-0.026
49.700	-2.800	-0.008	0.000	-0.026
49.800	-2.400	-0.011	0.000	-0.026
49.900	-1.800	-0.009	0.000	-0.026
50.000	-2.200	-0.009	0.000	-0.026
50.100	-2.400	-0.009	0.000	-0.026
50.200	-2.200	-0.009	0.000	-0.026
50.300	-2.200	-0.007	0.000	-0.026
50.400	-3.000	-0.004	0.000	-0.026
50.500	-2.000	-0.008	0.000	-0.026
50.600	-2.800	-0.007	0.000	-0.026
50.700	-2.600	-0.007	0.000	-0.026
50.800	-2.000	-0.007	0.000	-0.026
50.900	-2.800	-0.009	0.000	-0.026
51.000	-2.800	-0.009	0.000	-0.026
51.100	-1.800	-0.011	0.000	-0.026
51.200	-1.400	-0.011	0.000	-0.026
51.300	-3.200	-0.008	0.000	-0.026
51.400	-1.800	-0.009	0.000	-0.026
51.500	-2.400	-0.008	0.000	-0.026
51.600	-2.400	-0.010	0.000	-0.026
51.700	-3.000	-0.010	0.000	-0.026
51.800	-2.400	-0.009	0.000	-0.026
51.900	-2.600	-0.010	0.000	-0.026
52.000	-2.600	-0.010	0.000	-0.026
52.100	-2.400	-0.012	0.000	-0.026
52.200	-2.400	-0.012	0.000	-0.026
52.300	-2.000	-0.010	0.000	-0.026
52.400	-2.000	-0.012	0.000	-0.026
52.500	-3.200	-0.009	0.000	-0.026
52.600	-2.400	-0.010	0.000	-0.026
52.700	-1.400	-0.010	0.000	-0.026
52.800	-2.000	-0.010	0.000	-0.026
52.900	-2.200	-0.010	0.000	-0.026
53.000	-2.200	-0.010	0.000	-0.026
53.100	-2.800	-0.010	0.000	-0.026
53.200	-2.400	-0.010	0.000	-0.026
53.300	-2.600	-0.008	0.000	-0.026
53.400	-2.400	-0.010	0.000	-0.026
53.500	-2.200	-0.009	0.000	-0.026
53.600	-2.400	-0.009	0.000	-0.026
53.700	-2.800	-0.009	0.000	-0.026
53.800	-2.400	-0.009	0.000	-0.026
53.900	-2.000	-0.011	0.000	-0.026
54.000	-2.600	-0.010	0.000	-0.026
54.100	-2.800	-0.012	0.000	-0.026
54.200	-1.200	-0.012	0.000	-0.026
54.300	-1.600	-0.007	0.000	-0.026
54.400	-1.800	-0.011	0.000	-0.026
54.500	-2.200	-0.009	0.000	-0.026
54.600	-2.000	-0.010	0.000	-0.026
54.700	-3.200	-0.010	0.000	-0.026
54.800	-1.400	-0.012	0.000	-0.026
54.900	-2.200	-0.012	0.000	-0.026
55.000	-2.800	-0.010	0.000	-0.026
55.100	-2.000	-0.009	0.000	-0.026
55.200	-1.600	-0.009	0.000	-0.026
55.300	-1.800	-0.012	0.000	-0.026
55.400	-1.800	-0.010	0.000	-0.026
55.500	-2.600	-0.011	0.000	-0.026
55.600	-2.800	-0.010	0.000	-0.026
55.700	-2.800	-0.010	0.000	-0.026
55.800	-2.600	-0.011	0.000	-0.026
55.900	-2.200	-0.010	0.000	-0.026
56.000	-2.400	-0.011	0.000	-0.026
56.100	-2.000	-0.011	0.000	-0.026
56.200	-2.400	-0.011	0.000	-0.026
56.300	-2.800	-0.012	0.000	-0.026
56.400	-2.000	-0.011	0.000	-0.026
56.500	-2.000	-0.011	0.000	-0.026
56.600	-1.600	-0.010	0.000	-0.026
56.700	-2.800	-0.010	0.000	-0.026
56.800	-1.400	-0.009	0.000	-0.026
56.900	-2.200	-0.012	0.000	-0.026
57.000	-3.200	-0.010	0.000	-0.026
57.100	-1.800	-0.012	0.000	-0.026
57.200	-1.400	-0.012	0.000	-0.026
57.300	-1.800	-0.018	0.000	-0.026
57.400	-1.400	-0.013	0.000	-0.026
57.500	-1.200	-0.014	0.000	-0.026
57.600	-2.000	-0.011	0.000	-0.026
57.700	-1.800	-0.011	0.000	-0.026
57.800	-1.600	-0.014	0.000	-0.026
57.900	-1.600	-0.014	0.000	-0.026
58.000	-1.600	-0.015	0.000	-0.026
58.100	-2.000	-0.015	0.000	-0.026
58.200	-0.400	-0.015	0.000	-0.026
58.300	-2.200	-0.016	0.000	-0.026
58.400	-1.200	-0.016	0.000	-0.026
58.500	-1.200	-0.018	0.000	-0.026
58.600	-1.600	-0.019	0.000	-0.026
58.700	-1.800	-0.019	0.000	-0.026
58.800	-1.400	-0.018	0.000	-0.026
58.900	-1.000	-0.020	0.000	-0.026
59.000	-2.000	-0.017	0.000	-0.026
59.100	-1.000	-0.017	0.000	-0.026
59.200	-1.600	-0.017	0.000	-0.026
59.300	-0.200	-0.018	0.000	-0.026
59.400	-1.200	-0.018	0.000	-0.026
59.500	-0.800	-0.017	0.000	-0.026
59.600	-1.600	-0.019	0.000	-0.026
59.700	-1.400	-0.019	0.000	-0.026
59.800	-1.800	-0.020	0.000	-0.026
59.900	-0.600	-0.020	0.000	-0.026
60.000	-0.800	-0.022	0.000	-0.026
60.100	-0.000	-0.019	0.000	-0.026
60.200	-0.600	-0.019	0.000	-0.026
60.300	-1.800	-0.022	0.000	-0.026
60.400	-0.200	-0.020	0.000	-0.026
60.500	-0.600	-0.025	0.000	-0.026
60.600	-1.400	-0.024	0.000	-0.026
60.700	-0.200	-0.024	0.000	-0.026
60.800	-0.200	-0.025	0.000	-0.026
60.900	-0.600	-0.025	0.000	-0.026
61.000	0.400	-0.026	0.000	-0.026
61.100	-0.400	-0.029	0.000	-0.026
61.200	0.200	-0.029	0.000	-0.026
61.300	-0.000	-0.032	0.000	-0.026
61.400	-0.600	-0.030	0.000	-0.026
61.500	-0.000	-0.032	0.000	-0.026
61.600	0.200	-0.030	0.000	-0.026
61.700	0.600	-0.030	0.000	-0.026
61.800	1.600	-0.034	0.000	-0.026
61.900	0.800	-0.035	0.000	-0.026
62.000	0.800	-0.037	0.000	-0.026
62.100	0.600	-0.039	0.000	-0.026
62.200	0.600	-0.039	0.000	-0.026
62.300	0.200	-0.042	0.000	-0.026
62.400	1.400	-0.041	0.000	-0.026
62.500	2.000	-0.044	0.000	-0.026
62.600	1.600	-0.045	0.000	-0.026
62.700	1.800	-0.045	0.000	-0.026
62.800	2.000	-0.048	0.000	-0.026
62.900	2.400	-0.046	0.000	-0.026
63.000	1.800	-0.052	0.000	-0.026
63.100	2.800	-0.051	0.000	-0.026
63.200	1.800	-0.051	0.000	-0.026
63.300	2.000	-0.050	0.000	-0.026
63.400	1.200	-0.049	0.000	-0.026
63.500	1.400	-0.052	0.000	-0.026
63.600	2.400	-0.051	0.000	-0.026
63.700	2.000	-0.051	0.000	-0.026
63.800	1.000	-0.048	0.000	-0.026
63.900	1.400	-0.049	0.000	-0.026
64.000	2.200	-0.050	0.000	-0.026
64.100	2.600	-0.052	0.000	-0.026
64.200	2.000	-0.052	0.000	-0.026
64.300	2.400	-0.051	0.000	-0.026
64.400	2.400	-0.052	0.000	-0.026
64.500	2.000	-0.054	0.000	-0.026
64.600	2.800	-0.053	0.000	-0.026
64.700	3.200	-0.053	0.000	-0.026
64.800	3.000	-0.052	0.000	-0.026
64.900	2.400	-0.057	0.000	-0.026
65.000	2.800	-0.055	0.000	-0.026
65.100	2.000	-0.056	0.000	-0.026
65.200	2.800	-0.056	0.000	-0.026
65.300	3.600	-0.057	0.000	-0.026
65.400	2.200	-0.056	0.000	-0.026
65.500	3.600	-0.061	0.000	-0.026
65.600	3.000	-0.062	0.000	-0.026
65.700	3.000	-0.062	0.000	-0.026
65.800	3.600	-0.062	0.000	-0.026
65.900	3.200	-0.064	0.000	-0.026
66.000	3.200	-0.063	0.000	-0.026
66.100	3.400	-0.064	0.000	-0.026
66.200	3.400	-0.064	0.000	-0.026
66.300	4.400	-0.067	0.000	-0.026
66.400	3.600	-0.070	0.000	-0.026
66.500	4.200	-0.069	0.000	-0.026
66.600	5.400	-0.070	0.000	-0.026
66.700	4.000	-0.070	0.000	-0.026
66.800	4.200	-0.074	0.000	-0.026
66.900	4.400	-0.073	0.000	-0.026
67.000	4.800	-0.071	0.000	-0.026
67.100	5.600	-0.075	0.000	-0.026
67.200	3.800	-0.075	0.000	-0.026
67.300	5.000	-0.081	0.000	-0.026
67.400	4.000	-0.075	0.000	-0.026
67.500	5.000	-0.079	0.000	-0.026
67.600	4.600	-0.078	0.000	-0.026
67.700	5.200	-0.078	0.000	-0.026
67.800	4.200	-0.082	0.000	-0.026
67.900	5.000	-0.081	0.000	-0.026
68.000	5.000	-0.081	0.000	-0.026
68.100	5.000	-0.083	0.000	-0.026
68.200	5.800	-0.083	0.000	-0.026
68.300	6.000	-0.087	0.000	-0.026
68.400	5.800	-0.083	0.000	-0.026
68.500	6.400	-0.087	0.000	-0.026
68.600	5.200	-0.083	0.000	-0.026
68.700	5.600	-0.083	0.000	-0.026
68.800	5.000	-0.086	0.000	-0.026
68.900	5.600	-0.082	0.000	-0.026
69.000	6.600	-0.089	0.000	-0.026
69.100	5.400	-0.088	0.000	-0.026
69.200	6.400	-0.088	0.000	-0.026
69.300	6.000	-0.088	0.000	-0.026
69.400	6.400	-0.089	0.000	-0.026
69.500	5.600	-0.090	0.000	-0.026
69.600	6.200	-0.088	0.000	-0.026
69.700	5.600	-0.088	0.000	-0.026
69.800	6.200	-0.086	0.000	-0.026
69.900	5.800	-0.087	0.000	-0.026
70.000	6.000	-0.089	0.000	-0.026
70.100	6.400	-0.089	0.000	-0.026
70.200	6.200	-0.089	0.000	-0.026
70.300	6.200	-0.087	0.000	-0.026
70.400	6.800	-0.091	0.000	-0.026
70.500	6.400	-0.090	0.000	-0.026
70.600	5.800	-0.093	0.000	-0.026
70.700	6.800	-0.093	0.000	-0.026
70.800	6.400	-0.093	0.000	-0.026
70.900	7.200	-0.093	0.000	-0.026
71.000	6.200	-0.092	0.000	-0.026
71.100	6.600	-0.095	0.000	-0.026
71.200	6.800	-0.095	0.000	-0.026
71.300	6.400	-0.092	0.000	-0.026
71.400	7.400	-0.098	0.000	-0.026
71.500	6.600	-0.095	0.000	-0.026
71.600	5.800	-0.096	0.000	-0.026
71.700	6.600	-0.096	0.000	-0.026
71.800	7.000	-0.097	0.000	-0.026
71.900	7.200	-0.099	0.000	-0.026
72.000	6.200	-0.099	0.000	-0.026
72.100	8.000	-0.101	0.000	-0.026
72.200	6.800	-0.101	0.000	-0.026
72.300	7.800	-0.102	0.000	-0.026
72.400	6.800	-0.102	0.000	-0.026
72.500	7.600	-0.101	0.000	-0.026
72.600	7.600	-0.101	0.000	-0.026
72.700	7.400	-0.101	0.000	-0.026
72.800	7.200	-0.101	0.000	-0.026
72.900	7.400	-0.099	0.000	-0.026
73.000	6.800	-0.101	0.000	-0.026
73.100	7.200	-0.102	0.000	-0.026
73.200	6.800	-0.102	0.000	-0.026
73.300	7.400	-0.102	0.000	-0.026
73.400	7.600	-0.100	0.000	-0.026
73.500	6.000	-0.104	0.000	-0.026
73.600	6.800	-0.102	0.000	-0.026
73.700	7.600	-0.102	0.000	-0.026
73.800	7.000	-0.099	0.000	-0.026
73.900	8.200	-0.102	0.000	-0.026
74.000	7.000	-0.103	0.000	-0.025
74.100	7.400	-0.098	0.000	-0.025
74.200	7.200	-0.098	0.000	-0.025
74.300	7.800	-0.099	0.000	-0.025
74.400	6.400	-0.100	0.000	-0.025
74.500	7.000	-0.101	0.000	-0.025
74.600	7.000	-0.099	0.000	-0.025
74.700	7.600	-0.099	0.000	-0.025
74.800	7.000	-0.100	0.000	-0.025
74.900	7.000	-0.099	0.000	-0.025
75.000	8.000	-0.099	0.000	-0.025
75.100	7.800	-0.094	0.000	-0.025
75.200	6.800	-0.094	0.000	-0.025
75.300	6.400	-0.095	0.000	-0.025
75.400	6.200	-0.096	0.000	-0.025
75.500	6.600	-0.096	0.000	-0.025
75.600	6.400	-0.099	0.000	-0.025
75.700	6.800	-0.099	0.000	-0.025
75.800	6.000	-0.097	0.000	-0.025
75.900	6.400	-0.095	0.000	-0.025
76.000	6.800	-0.094	0.000	-0.025
76.100	6.600	-0.095	0.000	-0.025
76.200	6.200	-0.095	0.000	-0.025
76.300	6.600	-0.097	0.000	-0.025
76.400	6.400	-0.093	0.000	-0.025
76.500	6.600	-0.095	0.000	-0.025
76.600	5.400	-0.094	0.000	-0.025
76.700	5.400	-0.094	0.000	-0.025
76.800	5.000	-0.092	0.000	-0.025
76.900	4.800	-0.089	0.000	-0.025
77.000	6.000	-0.090	0.000	-0.025
77.100	5.600	-0.086	0.000	-0.025
77.200	5.800	-0.086	0.000	-0.025
77.300	5.000	-0.083	0.000	-0.025
77.400	5.400	-0.085	0.000	-0.025
77.500	5.000	-0.086	0.000	-0.025
77.600	5.400	-0.084	0.000	-0.025
77.700	5.200	-0.084	0.000	-0.025
77.800	4.800	-0.081	0.000	-0.025
77.900	5.600	-0.081	0.000	-0.025
78.000	3.800	-0.081	0.000	-0.025
78.100	5.000	-0.077	0.000	-0.025
78.200	4.600	-0.077	0.000	-0.025
78.300	4.200	-0.076	0.000	-0.025
78.400	5.400	-0.078	0.000	-0.025
78.500	5.000	-0.078	0.000	-0.025
78.600	4.400	-0.076	0.000	-0.025
78.700	4.200	-0.076	0.000	-0.025
78.800	4.400	-0.075	0.000	-0.025
78.900	3.000	-0.074	0.000	-0.025
79.000	5.000	-0.074	0.000	-0.025
79.100	4.000	-0.075	0.000	-0.025
79.200	3.600	-0.075	0.000	-0.025
79.300	4.200	-0.073	0.000	-0.025
79.400	4.200	-0.073	0.000	-0.025
79.500	4.400	-0.072	0.000	-0.025
79.600	3.200	-0.072	0.000	-0.025
79.700	3.600	-0.072	0.000	-0.025
79.800	4.000	-0.071	0.000	-0.025
79.900	4.400	-0.072	0.000	-0.025
80.000	3.600	-0.071	0.000	-0.025
80.100	4.200	-0.071	0.000	-0.025
80.200	4.400	-0.071	0.000	-0.025
80.300	3.800	-0.069	0.000	-0.025
80.400	3.200	-0.070	0.000	-0.025
80.500	4.800	-0.070	0.000	-0.025
80.600	4.000	-0.068	0.000	-0.025
80.700	4.000	-0.068	0.000	-0.025
80.800	3.600	-0.069	0.000	-0.025
80.900	3.600	-0.066	0.000	-0.025
81.000	3.800	-0.066	0.000	-0.025
81.100	2.800	-0.065	0.000	-0.025
81.200	3.600	-0.065	0.000	-0.025
81.300	2.200	-0.071	0.000	-0.025
81.400	3.800	-0.064	0.000	-0.025
81.500	3.000	-0.067	0.000	-0.025
81.600	3.200	-0.064	0.000	-0.025
81.700	3.000	-0.064	0.000	-0.025
81.800	2.800	-0.066	0.000	-0.025
81.900	3.200	-0.062	0.000	-0.025
82.000	3.000	-0.065	0.000	-0.025
82.100	3.400	-0.063	0.000	-0.025
82.200	3.000	-0.063	0.000	-0.025
82.300	3.400	-0.064	0.000	-0.025
82.400	3.200	-0.061	0.000	-0.025
82.500	3.600	-0.062	0.000	-0.025
82.600	2.600	-0.058	0.000	-0.025
82.700	2.400	-0.058	0.000	-0.025
82.800	3.000	-0.060	0.000	-0.025
82.900	2.600	-0.058	0.000	-0.025
83.000	2.600	-0.059	0.000	-0.025
83.100	2.600	-0.058	0.000	-0.025
83.200	2.000	-0.058	0.000	-0.025
83.300	2.800	-0.058	0.000	-0.025
83.400	2.400	-0.055	0.000	-0.025
83.500	2.800	-0.057	0.000	-0.025
83.600	2.600	-0.057	0.000	-0.025
83.700	1.400	-0.057	0.000	-0.025
83.800	2.000	-0.055	0.000	-0.025
83.900	2.000	-0.056	0.000	-0.025
84.000	2.000	-0.055	0.000	-0.025
84.100	2.000	-0.054	0.000	-0.025
84.200	2.800	-0.054	0.000	-0.025
84.300	2.400	-0.056	0.000	-0.025
84.400	2.200	-0.054	0.000	-0.025
84.500	3.200	-0.052	0.000	-0.025
84.600	2.600	-0.055	0.000	-0.025
84.700	1.600	-0.055	0.000	-0.025
84.800	2.000	-0.055	0.000	-0.025
84.900	2.000	-0.055	0.000	-0.025
85.000	2.800	-0.054	0.000	-0.025
85.100	1.400	-0.055	0.000	-0.025
85.200	2.200	-0.055	0.000	-0.025
85.300	2.200	-0.056	0.000	-0.025
85.400	2.400	-0.054	0.000	-0.025
85.500	1.600	-0.056	0.000	-0.025
85.600	3.400	-0.056	0.000	-0.025
85.700	2.200	-0.056	0.000	-0.025
85.800	1.800	-0.056	0.000	-0.025
85.900	2.600	-0.056	0.000	-0.025
86.000	2.600	-0.058	0.000	-0.025
86.100	2.600	-0.056	0.000	-0.025
86.200	3.000	-0.056	0.000	-0.025
86.300	2.600	-0.058	0.000	-0.025
86.400	2.800	-0.057	0.000	-0.025
86.500	2.200	-0.059	0.000	-0.025
86.600	1.800	-0.056	0.000	-0.025
86.700	2.400	-0.056	0.000	-0.025
86.800	3.200	-0.057	0.000	-0.025
86.900	2.600	-0.056	0.000	-0.025
87.000	2.800	-0.056	0.000	-0.025
87.100	2.800	-0.054	0.000	-0.025
87.200	2.800	-0.054	0.000	-0.025
87.300	2.200	-0.057	0.000	-0.025
87.400	3.400	-0.054	0.000	-0.025
87.500	1.800	-0.056	0.000	-0.025
87.600	3.000	-0.056	0.000	-0.025
87.700	3.000	-0.056	0.000	-0.025
87.800	2.200	-0.058	0.000	-0.025
87.900	3.000	-0.056	0.000	-0.025
88.000	2.400	-0.057	0.000	-0.025
88.100	3.600	-0.057	0.000	-0.025
88.200	3.000	-0.057	0.000	-0.025
88.300	2.200	-0.059	0.000	-0.025
88.400	2.400	-0.056	0.000	-0.025
88.500	2.600	-0.057	0.000	-0.025
88.600	2.400	-0.059	0.000	-0.025
88.700	3.000	-0.059	0.000	-0.025
88.800	3.200	-0.058	0.000	-0.025
88.900	3.000	-0.059	0.000	-0.025
89.000	3.600	-0.058	0.000	-0.025
89.100	2.800	-0.060	0.000	-0.025
89.200	3.000	-0.060	0.000	-0.025
89.300	3.200	-0.060	0.000	-0.025
89.400	2.200	-0.058	0.000	-0.025
89.500	2.200	-0.061	0.000	-0.025
89.600	3.200	-0.062	0.000	-0.025
89.700	3.600	-0.062	0.000	-0.025
89.800	3.200	-0.060	0.000	-0.025
89.900	3.800	-0.061	0.000	-0.025
90.000	2.800	-0.063	0.000	-0.025
90.100	3.200	-0.063	0.000	-0.025
90.200	2.600	-0.063	0.000	-0.025
90.300	3.600	-0.059	0.000	-0.025
90.400	2.600	-0.063	0.000	-0.025
90.500	4.400	-0.063	0.000	-0.025
90.600	3.800	-0.064	0.000	-0.025
90.700	3.400	-0.064	0.000	-0.025
90.800	2.800	-0.064	0.000	-0.025
90.900	3.200	-0.064	0.000	-0.025
91.000	3.000	-0.066	0.000	-0.025
91.100	3.600	-0.069	0.000	-0.025
91.200	4.000	-0.069	0.000	-0.025
91.300	4.400	-0.067	0.000	-0.025
91.400	4.000	-0.070	0.000	-0.025
91.500	3.600	-0.069	0.000	-0.024
91.600	3.600	-0.070	0.000	-0.024
91.700	3.800	-0.070	0.000	-0.024
91.800	3.400	-0.070	0.000	-0.024
91.900	4.200	-0.071	0.000	-0.024
92.000	3.600	-0.071	0.000	-0.024
92.100	4.000	-0.071	0.000	-0.024
92.200	4.600	-0.071	0.000	-0.024
92.300	4.400	-0.070	0.000	-0.024
92.400	3.800	-0.070	0.000	-0.024
92.500	4.000	-0.072	0.000	-0.024
92.600	3.600	-0.071	0.000	-0.024
92.700	4.600	-0.071	0.000	-0.024
92.800	5.200	-0.073	0.000	-0.024
92.900	5.400	-0.075	0.000	-0.024
93.000	4.000	-0.075	0.000	-0.024
93.100	5.000	-0.076	0.000	-0.024
93.200	5.800	-0.076	0.000	-0.024
93.300	4.000	-0.077	0.000	-0.024
93.400	4.800	-0.077	0.000	-0.024
93.500	4.400	-0.077	0.000	-0.024
93.600	6.000	-0.080	0.000	-0.024
93.700	5.000	-0.080	0.000	-0.024
93.800	5.000	-0.080	0.000	-0.024
93.900	5.400	-0.075	0.000	-0.024
94.000	5.200	-0.078	0.000	-0.024
94.100	4.200	-0.079	0.000	-0.024
94.200	4.800	-0.079	0.000	-0.024
94.300	4.200	-0.078	0.000	-0.024
94.400	5.600	-0.078	0.000	-0.024
94.500	5.200	-0.079	0.000	-0.024
94.600	4.200	-0.081	0.000	-0.024
94.700	5.000	-0.081	0.000	-0.024
94.800	6.200	-0.079	0.000	-0.024
94.900	4.800	-0.079	0.000	-0.024
95.000	5.000	-0.080	0.000	-0.024
95.100	5.400	-0.079	0.000	-0.024
95.200	5.000	-0.079	0.000	-0.024
95.300	5.200	-0.080	0.000	-0.024
95.400	4.400	-0.077	0.000	-0.024
95.500	4.400	-0.080	0.000	-0.024
95.600	4.400	-0.078	0.000	-0.024
95.700	5.800	-0.078	0.000	-0.024
95.800	4.800	-0.077	0.000	-0.024
95.900	4.800	-0.077	0.000	-0.024
96.000	5.200	-0.077	0.000	-0.024
96.100	4.000	-0.079	0.000	-0.024
96.200	4.000	-0.079	0.000	-0.024
96.300	5.000	-0.080	0.000	-0.024
96.400	4.400	-0.076	0.000	-0.024
96.500	4.200	-0.076	0.000	-0.024
96.600	4.600	-0.076	0.000	-0.024
96.700	4.000	-0.076	0.000	-0.024
96.800	3.400	-0.077	0.000	-0.024
96.900	4.600	-0.071	0.000	-0.024
97.000	3.800	-0.076	0.000	-0.024
97.100	3.800	-0.075	0.000	-0.024
97.200	5.000	-0.075	0.000	-0.024
97.300	4.200	-0.074	0.000	-0.024
97.400	4.600	-0.074	0.000	-0.024
97.500	4.400	-0.074	0.000	-0.024
97.600	3.600	-0.074	0.000	-0.024
97.700	4.000	-0.074	0.000	-0.024
97.800	4.600	-0.073	0.000	-0.024
97.900	3.600	-0.072	0.000	-0.024
98.000	3.000	-0.072	0.000	-0.024
98.100	3.400	-0.073	0.000	-0.024
98.200	4.000	-0.073	0.000	-0.024
98.300	4.800	-0.071	0.000	-0.024
98.400	3.200	-0.072	0.000	-0.024
98.500	3.600	-0.070	0.000	-0.024
98.600	4.200	-0.069	0.000	-0.024
98.700	4.600	-0.069	0.000	-0.024
98.800	5.000	-0.068	0.000	-0.024
98.900	3.800	-0.070	0.000	-0.024
99.000	5.200	-0.072	0.000	-0.024
99.100	3.800	-0.070	0.000	-0.024
99.200	3.400	-0.070	0.000	-0.024
99.300	4.600	-0.069	0.000	-0.024
99.400	3.400	-0.070	0.000	-0.024
99.500	3.200	-0.070	0.000	-0.024
99.600	4.000	-0.069	0.000	-0.024
99.700	3.800	-0.069	0.000	-0.024
99.800	4.000	-0.073	0.000	-0.024
99.900	3.800	-0.070	0.000	-0.024
100.000	3.400	-0.070	0.000	-0.024
100.100	3.200	-0.070	0.000	-0.024
100.200	4.200	-0.070	0.000	-0.024
100.300	2.800	-0.067	0.000	-0.024
100.400	3.400	-0.069	0.000	-0.024
100.500	3.200	-0.067	0.000	-0.024
100.600	4.200	-0.069	0.000	-0.024
100.700	3.600	-0.069	0.000	-0.024
100.800	3.400	-0.067	0.000	-0.024
100.900	3.800	-0.068	0.000	-0.024
101.000	2.800	-0.068	0.000	-0.024
101.100	3.200	-0.067	0.000	-0.024
101.200	3.400	-0.067	0.000	-0.024
101.300	4.000	-0.066	0.000	-0.024
101.400	3.600	-0.069	0.000	-0.024
101.500	3.800	-0.067	0.000	-0.024
101.600	4.200	-0.066	0.000	-0.024
101.700	4.000	-0.066	0.000	-0.024
101.800	2.600	-0.068	0.000	-0.024
101.900	3.800	-0.067	0.000	-0.024
102.000	3.600	-0.068	0.000	-0.024
102.100	3.400	-0.069	0.000	-0.024
102.200	4.800	-0.069	0.000	-0.024
102.300	3.200	-0.069	0.000	-0.024
102.400	3.600	-0.069	0.000	-0.024
102.500	3.800	-0.070	0.000	-0.024
102.600	3.800	-0.068	0.000	-0.024
102.700	3.400	-0.068	0.000	-0.024
102.800	2.000	-0.070	0.000	-0.024
102.900	4.000	-0.068	0.000	-0.024
103.000	4.200	-0.067	0.000	-0.024
103.100	4.200	-0.066	0.000	-0.024
103.200	3.400	-0.066	0.000	-0.024
103.300	3.200	-0.068	0.000	-0.024
103.400	3.600	-0.064	0.000	-0.024
103.500	3.800	-0.067	0.000	-0.024
103.600	2.800	-0.062	0.000	-0.024
103.700	2.600	-0.062	0.000	-0.024
103.800	3.600	-0.063	0.000	-0.024
103.900	2.400	-0.062	0.000	-0.024
104.000	3.200	-0.063	0.000	-0.024
104.100	3.000	-0.062	0.000	-0.024
104.200	2.600	-0.062	0.000	-0.024
104.300	3.000	-0.064	0.000	-0.024
104.400	3.000	-0.063	0.000	-0.024
104.500	2.800	-0.064	0.000	-0.024
104.600	3.600	-0.062	0.000	-0.024
104.700	2.600	-0.062	0.000	-0.024
104.800	2.400	-0.063	0.000	-0.024
104.900	3.200	-0.060	0.000	-0.024
105.000	3.000	-0.063	0.000	-0.024
105.100	2.600	-0.063	0.000	-0.024
105.200	2.400	-0.063	0.000	-0.024
105.300	3.800	-0.062	0.000	-0.024
105.400	4.000	-0.062	0.000	-0.024
105.500	3.600	-0.061	0.000	-0.024
105.600	3.400	-0.060	0.000	-0.024
105.700	2.200	-0.060	0.000	-0.024
105.800	3.600	-0.060	0.000	-0.024
105.900	4.400	-0.061	0.000	-0.024
106.000	2.600	-0.060	0.000	-0.024
106.100	3.000	-0.059	0.000	-0.024
106.200	2.800	-0.059	0.000	-0.024
106.300	2.400	-0.060	0.000	-0.024
106.400	3.800	-0.060	0.000	-0.024
106.500	3.400	-0.060	0.000	-0.024
106.600	2.800	-0.062	0.000	-0.024
106.700	3.600	-0.062	0.000	-0.024
106.800	3.200	-0.061	0.000	-0.024
106.900	3.400	-0.062	0.000	-0.023
107.000	2.800	-0.059	0.000	-0.023
107.100	2.200	-0.060	0.000	-0.023
107.200	2.800	-0.060	0.000	-0.023
107.300	2.800	-0.059	0.000	-0.023
107.400	2.200	-0.058	0.000	-0.023
107.500	3.400	-0.059	0.000	-0.023
107.600	2.200	-0.057	0.000	-0.023
107.700	2.400	-0.057	0.000	-0.023
107.800	4.000	-0.057	0.000	-0.023
107.900	3.000	-0.058	0.000	-0.023
108.000	2.000	-0.057	0.000	-0.023
108.100	3.000	-0.057	0.000	-0.023
108.200	1.800	-0.057	0.000	-0.023
108.300	2.600	-0.057	0.000	-0.023
108.400	2.200	-0.057	0.000	-0.023
108.500	3.400	-0.056	0.000	-0.023
108.600	2.800	-0.058	0.000	-0.023
108.700	2.200	-0.058	0.000	-0.023
108.800	1.800	-0.056	0.000	-0.023
108.900	3.400	-0.055	0.000	-0.023
109.000	1.400	-0.055	0.000	-0.023
109.100	2.400	-0.054	0.000	-0.023
109.200	2.000	-0.054	0.000	-0.023
109.300	3.000	-0.054	0.000	-0.023
109.400	2.600	-0.052	0.000	-0.023
109.500	2.600	-0.054	0.000	-0.023
109.600	2.200	-0.054	0.000	-0.023
109.700	1.600	-0.054	0.000	-0.023
109.800	2.600	-0.049	0.000	-0.023
109.900	1.000	-0.052	0.000	-0.023
110.000	1.800	-0.050	0.000	-0.023
110.100	1.400	-0.049	0.000	-0.023
110.200	1.600	-0.049	0.000	-0.023
110.300	2.600	-0.048	0.000	-0.023
110.400	1.400	-0.052	0.000	-0.023
110.500	2.400	-0.049	0.000	-0.023
110.600	1.400	-0.051	0.000	-0.023
110.700	1.800	-0.051	0.000	-0.023
110.800	1.800	-0.048	0.000	-0.023
110.900	1.600	-0.050	0.000	-0.023
111.000	1.200	-0.046	0.000	-0.023
111.100	1.600	-0.048	0.000	-0.023
111.200	1.400	-0.048	0.000	-0.023
111.300	2.000	-0.049	0.000	-0.023
111.400	2.000	-0.050	0.000	-0.023
111.500	1.600	-0.047	0.000	-0.023
111.600	2.000	-0.046	0.000	-0.023
111.700	1.800	-0.046	0.000	-0.023
111.800	1.400	-0.050	0.000	-0.023
111.900	2.200	-0.047	0.000	-0.023
112.000	1.400	-0.047	0.000	-0.023
112.100	1.600	-0.048	0.000	-0.023
112.200	1.800	-0.048	0.000	-0.023
112.300	1.800	-0.050	0.000	-0.023
112.400	2.000	-0.048	0.000	-0.023
112.500	1.000	-0.050	0.000	-0.023
112.600	1.000	-0.046	0.000	-0.023
112.700	2.800	-0.046	0.000	-0.023
112.800	2.200	-0.048	0.000	-0.023
112.900	1.200	-0.048	0.000	-0.023
113.000	1.000	-0.047	0.000	-0.023
113.100	1.200	-0.047	0.000	-0.023
113.200	3.200	-0.047	0.000	-0.023
113.300	2.000	-0.048	0.000	-0.023
113.400	2.400	-0.050	0.000	-0.023
113.500	2.800	-0.050	0.000	-0.023
113.600	1.200	-0.050	0.000	-0.023
113.700	1.800	-0.050	0.000	-0.023
113.800	1.400	-0.051	0.000	-0.023
113.900	2.000	-0.051	0.000	-0.023
114.000	1.800	-0.051	0.000	-0.023
114.100	2.000	-0.050	0.000	-0.023
114.200	1.600	-0.050	0.000	-0.023
114.300	1.800	-0.051	0.000	-0.023
114.400	2.800	-0.051	0.000	-0.023
114.500	2.200	-0.051	0.000	-0.023
114.600	2.400	-0.052	0.000	-0.023
114.700	2.000	-0.052	0.000	-0.023
114.800	2.400	-0.052	0.000	-0.023
114.900	2.000	-0.053	0.000	-0.023
115.000	2.400	-0.053	0.000	-0.023
115.100	3.000	-0.052	0.000	-0.023
115.200	3.800	-0.052	0.000	-0.023
115.300	2.600	-0.054	0.000	-0.023
115.400	1.800	-0.054	0.000	-0.023
115.500	1.600	-0.054	0.000	-0.023
115.600	1.800	-0.051	0.000	-0.023
115.700	1.200	-0.051	0.000	-0.023
115.800	1.600	-0.053	0.000	-0.023
115.900	1.200	-0.051	0.000	-0.023
116.000	2.000	-0.049	0.000	-0.023
116.100	1.600	-0.050	0.000	-0.023
116.200	1.800	-0.050	0.000	-0.023
116.300	1.600	-0.050	0.000	-0.023
116.400	2.200	-0.050	0.000	-0.023
116.500	1.200	-0.050	0.000	-0.023
116.600	1.400	-0.050	0.000	-0.023
116.700	2.200	-0.050	0.000	-0.023
116.800	3.000	-0.047	0.000	-0.023
116.900	2.000	-0.047	0.000	-0.023
117.000	0.600	-0.048	0.000	-0.023
117.100	1.600	-0.050	0.000	-0.023
117.200	1.400	-0.050	0.000	-0.023
117.300	1.600	-0.049	0.000	-0.023
117.400	2.000	-0.048	0.000	-0.023
117.500	1.200	-0.048	0.000	-0.023
117.600	2.400	-0.051	0.000	-0.023
117.700	2.200	-0.051	0.000	-0.023
117.800	1.800	-0.049	0.000	-0.023
117.900	1.400	-0.050	0.000	-0.023
118.000	3.200	-0.049	0.000	-0.023
118.100	2.000	-0.051	0.000	-0.023
118.200	2.200	-0.051	0.000	-0.023
118.300	2.600	-0.052	0.000	-0.023
118.400	2.600	-0.057	0.000	-0.023
118.500	2.000	-0.055	0.000	-0.023
118.600	3.800	-0.055	0.000	-0.023
118.700	2.800	-0.055	0.000	-0.023
118.800	3.000	-0.054	0.000	-0.023
118.900	1.400	-0.056	0.000	-0.023
119.000	2.000	-0.055	0.000	-0.023
119.100	1.200	-0.053	0.000	-0.023
119.200	2.000	-0.053	0.000	-0.023
119.300	2.000	-0.053	0.000	-0.023
119.400	2.400	-0.055	0.000	-0.023
119.500	1.800	-0.055	0.000	-0.023
119.600	2.000	-0.055	0.000	-0.023
119.700	2.000	-0.055	0.000	-0.023
119.800	2.000	-0.054	0.000	-0.023
119.900	2.800	-0.054	0.000	-0.023
120.000	2.800	-0.054	0.000	-0.023
120.100	2.800	-0.055	0.000	-0.023
120.200	2.400	-0.055	0.000	-0.023
120.300	2.200	-0.058	0.000	-0.023
120.400	2.000	-0.057	0.000	-0.023
120.500	2.600	-0.059	0.000	-0.023
120.600	2.600	-0.059	0.000	-0.023
120.700	2.400	-0.059	0.000	-0.023
120.800	2.400	-0.060	0.000	-0.023
120.900	2.400	-0.059	0.000	-0.023
121.000	2.200	-0.058	0.000	-0.023
121.100	2.800	-0.059	0.000	-0.023
121.200	2.600	-0.059	0.000	-0.023
121.300	2.600	-0.060	0.000	-0.023
121.400	3.400	-0.059	0.000	-0.023
121.500	3.200	-0.060	0.000	-0.023
121.600	3.600	-0.061	0.000	-0.023
121.700	3.600	-0.061	0.000	-0.023
121.800	2.600	-0.061	0.000	-0.023
121.900	3.200	-0.062	0.000	-0.023
122.000	3.400	-0.061	0.000	-0.023
122.100	3.200	-0.062	0.000	-0.023
122.200	3.400	-0.062	0.000	-0.023
122.300	3.600	-0.061	0.000	-0.023
122.400	2.800	-0.061	0.000	-0.023
122.500	2.400	-0.064	0.000	-0.023
122.600	2.800	-0.067	0.000	-0.023
122.700	2.800	-0.067	0.000	-0.023
122.800	2.800	-0.063	0.000	-0.023
122.900	3.200	-0.062	0.000	-0.023
123.000	4.200	-0.063	0.000	-0.023
123.100	3.800	-0.067	0.000	-0.023
123.200	3.400	-0.067	0.000	-0.023
123.300	4.000	-0.063	0.000	-0.023
123.400	3.800	-0.066	0.000	-0.023
123.500	3.000	-0.068	0.000	-0.023
123.600	3.800	-0.071	0.000	-0.023
123.700	3.600	-0.071	0.000	-0.023
123.800	4.400	-0.065	0.000	-0.023
123.900	3.000	-0.071	0.000	-0.023
124.000	4.000	-0.066	0.000	-0.023
124.100	4.200	-0.068	0.000	-0.023
124.200	3.200	-0.068	0.000	-0.023
124.300	3.800	-0.071	0.000	-0.023
124.400	3.800	-0.071	0.000	-0.023
124.500	3.800	-0.068	0.000	-0.023
124.600	3.800	-0.067	0.000	-0.023
124.700	4.800	-0.067	0.000	-0.023
124.800	4.200	-0.074	0.000	-0.023
124.900	3.600	-0.071	0.000	-0.023
125.000	4.400	-0.071	0.000	-0.023
125.100	4.200	-0.068	0.000	-0.023
125.200	3.800	-0.068	0.000	-0.023
125.300	3.800	-0.072	0.000	-0.023
125.400	4.200	-0.070	0.000	-0.023
125.500	4.400	-0.070	0.000	-0.023
125.600	3.800	-0.071	0.000	-0.023
125.700	4.000	-0.071	0.000	-0.023
125.800	4.400	-0.077	0.000	-0.023
125.900	3.800	-0.072	0.000	-0.023
126.000	4.400	-0.076	0.000	-0.023
126.100	4.000	-0.076	0.000	-0.023
126.200	4.600	-0.076	0.000	-0.023
126.300	6.000	-0.075	0.000	-0.023
126.400	4.600	-0.074	0.000	-0.023
126.500	4.400	-0.076	0.000	-0.023
126.600	4.400	-0.077	0.000	-0.023
126.700	4.600	-0.077	0.000	-0.023
126.800	4.200	-0.075	0.000	-0.023
126.900	4.400	-0.074	0.000	-0.023
127.000	4.800	-0.077	0.000	-0.023
127.100	3.600	-0.074	0.000	-0.023
127.200	4.800	-0.074	0.000	-0.023
127.300	4.000	-0.072	0.000	-0.023
127.400	3.200	-0.075	0.000	-0.022
127.500	4.200	-0.072	0.000	-0.022
127.600	3.400	-0.073	0.000	-0.022
127.700	4.000	-0.073	0.000	-0.022
127.800	3.200	-0.075	0.000	-0.022
127.900	4.200	-0.072	0.000	-0.022
128.000	4.800	-0.073	0.000	-0.022
128.100	4.800	-0.072	0.000	-0.022
128.200	4.200	-0.072	0.000	-0.022
128.300	4.000	-0.074	0.000	-0.022
128.400	3.800	-0.073	0.000	-0.022
128.500	4.200	-0.072	0.000	-0.022
128.600	4.200	-0.074	0.000	-0.022
128.700	3.400	-0.074	0.000	-0.022
128.800	4.200	-0.073	0.000	-0.022
128.900	4.400	-0.076	0.000	-0.022
129.000	5.000	-0.073	0.000	-0.022
129.100	4.600	-0.073	0.000	-0.022
129.200	4.600	-0.073	0.000	-0.022
129.300	5.200	-0.075	0.000	-0.022
129.400	4.000	-0.075	0.000	-0.022
129.500	4.000	-0.076	0.000	-0.022
129.600	4.600	-0.076	0.000	-0.022
129.700	5.400	-0.076	0.000	-0.022
129.800	3.400	-0.074	0.000	-0.022
129.900	4.000	-0.076	0.000	-0.022
130.000	4.200	-0.075	0.000	-0.022
130.100	4.000	-0.071	0.000	-0.022
130.200	3.200	-0.071	0.000	-0.022
130.300	4.200	-0.074	0.000	-0.022
130.400	4.000	-0.072	0.000	-0.022
130.500	3.600	-0.073	0.000	-0.022
130.600	4.000	-0.072	0.000	-0.022
130.700	4.000	-0.072	0.000	-0.022
130.800	5.200	-0.071	0.000	-0.022
130.900	3.600	-0.071	0.000	-0.022
131.000	4.800	-0.070	0.000	-0.022
131.100	2.600	-0.071	0.000	-0.022
131.200	3.600	-0.071	0.000	-0.022
131.300	3.800	-0.069	0.000	-0.022
131.400	3.600	-0.068	0.000	-0.022
131.500	4.000	-0.068	0.000	-0.022
131.600	3.800	-0.066	0.000	-0.022
131.700	3.000	-0.066	0.000	-0.022
131.800	3.600	-0.067	0.000	-0.022
131.900	3.800	-0.067	0.000	-0.022
132.000	2.200	-0.066	0.000	-0.022
132.100	3.200	-0.064	0.000	-0.022
132.200	4.200	-0.064	0.000	-0.022
132.300	3.200	-0.067	0.000	-0.022
132.400	3.200	-0.065	0.000	-0.022
132.500	4.000	-0.065	0.000	-0.022
132.600	3.800	-0.065	0.000	-0.022
132.700	2.600	-0.065	0.000	-0.022
132.800	3.400	-0.063	0.000	-0.022
132.900	3.200	-0.062	0.000	-0.022
133.000	3.400	-0.064	0.000	-0.022
133.100	3.400	-0.062	0.000	-0.022
133.200	3.400	-0.062	0.000	-0.022
133.300	2.600	-0.063	0.000	-0.022
133.400	3.800	-0.065	0.000	-0.022
133.500	4.400	-0.064	0.000	-0.022
133.600	3.200	-0.066	0.000	-0.022
133.700	3.000	-0.066	0.000	-0.022
133.800	3.400	-0.065	0.000	-0.022
133.900	4.000	-0.066	0.000	-0.022
134.000	3.600	-0.064	0.000	-0.022
134.100	3.600	-0.062	0.000	-0.022
134.200	3.800	-0.062	0.000	-0.022
134.300	4.000	-0.065	0.000	-0.022
134.400	3.800	-0.064	0.000	-0.022
134.500	3.200	-0.066	0.000	-0.022
134.600	3.600	-0.067	0.000	-0.022
134.700	2.800	-0.067	0.000	-0.022
134.800	3.200	-0.065	0.000	-0.022
134.900	3.200	-0.064	0.000	-0.022
135.000	3.200	-0.067	0.000	-0.022
135.100	4.600	-0.065	0.000	-0.022
135.200	2.800	-0.065	0.000	-0.022
135.300	2.400	-0.066	0.000	-0.022
135.400	3.200	-0.066	0.000	-0.022
135.500	3.000	-0.067	0.000	-0.022
135.600	4.200	-0.069	0.000	-0.022
135.700	2.600	-0.069	0.000	-0.022
135.800	4.200	-0.066	0.000	-0.022
135.900	3.400	-0.065	0.000	-0.022
136.000	3.800	-0.064	0.000	-0.022
136.100	3.800	-0.064	0.000	-0.022
136.200	3.000	-0.064	0.000	-0.022
136.300	3.400	-0.062	0.000	-0.022
136.400	3.200	-0.065	0.000	-0.022
136.500	3.800	-0.064	0.000	-0.022
136.600	2.600	-0.063	0.000	-0.022
136.700	3.000	-0.063	0.000	-0.022
136.800	4.200	-0.062	0.000	-0.022
136.900	3.200	-0.066	0.000	-0.022
137.000	3.800	-0.065	0.000	-0.022
137.100	3.200	-0.068	0.000	-0.022
137.200	1.800	-0.068	0.000	-0.022
137.300	4.000	-0.065	0.000	-0.022
137.400	3.800	-0.067	0.000	-0.022
137.500	4.200	-0.064	0.000	-0.022
137.600	3.200	-0.064	0.000	-0.022
137.700	2.400	-0.064	0.000	-0.022
137.800	3.600	-0.063	0.000	-0.022
137.900	3.200	-0.064	0.000	-0.022
138.000	3.000	-0.062	0.000	-0.022
138.100	2.000	-0.060	0.000	-0.022
138.200	3.400	-0.060	0.000	-0.022
138.300	2.600	-0.058	0.000	-0.022
138.400	3.800	-0.062	0.000	-0.022
138.500	4.200	-0.058	0.000	-0.022
138.600	2.800	-0.059	0.000	-0.022
138.700	2.200	-0.059	0.000	-0.022
138.800	3.000	-0.060	0.000	-0.022
138.900	2.600	-0.059	0.000	-0.022
139.000	2.800	-0.060	0.000	-0.022
139.100	2.600	-0.056	0.000	-0.022
139.200	3.600	-0.056	0.000	-0.022
139.300	3.000	-0.059	0.000	-0.022
139.400	3.000	-0.058	0.000	-0.022
139.500	3.000	-0.060	0.000	-0.022
139.600	2.800	-0.059	0.000	-0.022
139.700	2.400	-0.059	0.000	-0.022
139.800	2.200	-0.058	0.000	-0.022
139.900	2.800	-0.061	0.000	-0.022
140.000	1.200	-0.058	0.000	-0.022
140.100	3.000	-0.057	0.000	-0.022
140.200	3.000	-0.057	0.000	-0.022
140.300	3.000	-0.058	0.000	-0.022
140.400	2.200	-0.055	0.000	-0.022
140.500	2.600	-0.057	0.000	-0.022
140.600	3.400	-0.057	0.000	-0.022
140.700	2.000	-0.057	0.000	-0.022
140.800	1.800	-0.056	0.000	-0.022
140.900	1.400	-0.058	0.000	-0.022
141.000	1.600	-0.051	0.000	-0.022
141.100	1.800	-0.053	0.000	-0.022
141.200	2.400	-0.053	0.000	-0.022
141.300	1.000	-0.051	0.000	-0.022
141.400	2.200	-0.053	0.000	-0.022
141.500	1.800	-0.050	0.000	-0.022
141.600	1.200	-0.050	0.000	-0.022
141.700	2.200	-0.050	0.000	-0.022
141.800	1.600	-0.052	0.000	-0.022
141.900	2.000	-0.051	0.000	-0.022
142.000	2.200	-0.050	0.000	-0.022
142.100	1.600	-0.048	0.000	-0.022
142.200	2.400	-0.048	0.000	-0.022
142.300	2.000	-0.052	0.000	-0.022
142.400	2.400	-0.047	0.000	-0.022
142.500	2.600	-0.049	0.000	-0.022
142.600	1.000	-0.048	0.000	-0.022
142.700	1.400	-0.048	0.000	-0.022
142.800	2.000	-0.051	0.000	-0.022
142.900	2.000	-0.047	0.000	-0.022
143.000	2.600	-0.049	0.000	-0.022
143.100	2.400	-0.046	0.000	-0.022
143.200	2.800	-0.046	0.000	-0.022
143.300	2.800	-0.045	0.000	-0.022
143.400	1.600	-0.050	0.000	-0.022
143.500	2.200	-0.051	0.000	-0.022
143.600	2.400	-0.049	0.000	-0.022
143.700	2.000	-0.049	0.000	-0.022
143.800	2.200	-0.047	0.000	-0.022
143.900	1.600	-0.046	0.000	-0.022
144.000	1.000	-0.049	0.000	-0.022
144.100	0.800	-0.049	0.000	-0.022
144.200	0.600	-0.049	0.000	-0.022
144.300	1.600	-0.050	0.000	-0.022
144.400	2.200	-0.047	0.000	-0.022
144.500	1.200	-0.046	0.000	-0.022
144.600	1.400	-0.046	0.000	-0.022
144.700	1.000	-0.046	0.000	-0.022
144.800	1.400	-0.047	0.000	-0.022
144.900	1.200	-0.048	0.000	-0.022
145.000	1.800	-0.049	0.000	-0.022
145.100	2.400	-0.048	0.000	-0.022
145.200	0.800	-0.048	0.000	-0.022
145.300	1.200	-0.048	0.000	-0.022
145.400	10.000	-0.044	0.000	-0.021
145.500	17.200	-0.047	0.000	-0.021
145.600	11.600	-0.048	0.000	-0.021
145.700	30.600	-0.048	0.000	-0.021
145.800	24.800	-0.050	0.000	-0.021
145.900	43.200	-0.051	0.000	-0.021
146.000	38.200	-0.039	0.000	-0.021
146.100	58.800	-0.031	0.000	-0.021
146.200	48.400	-0.031	0.000	-0.021
146.300	69.600	-0.026	0.000	-0.021
146.400	63.200	-0.010	0.000	-0.020
146.500	93.800	-0.003	0.000	-0.020
146.600	78.200	0.025	0.000	-0.020
146.700	100.800	0.025	0.000	-0.020
146.800	87.200	0.032	0.000	-0.020
146.900	105.400	0.046	0.000	-0.019
147.000	97.000	0.066	0.000	-0.019
147.100	119.600	0.105	0.000	-0.019
147.200	107.200	0.105	0.000	-0.019
147.300	133.800	0.109	0.000	-0.019
147.400	118.200	0.142	0.000	-0.018
147.500	150.200	0.157	0.000	-0.018
147.600	133.800	0.211	0.000	-0.018
147.700	156.000	0.211	0.000	-0.018
147.800	144.200	0.231	0.000	-0.018
147.900	163.800	0.247	0.000	-0.017
148.000	149.800	0.287	0.000	-0.017
148.100	170.800	0.339	0.000	-0.017
148.200	152.600	0.339	0.000	-0.017
148.300	181.800	0.353	0.000	-0.017
148.400	162.400	0.392	0.000	-0.015
148.500	192.200	0.415	0.000	-0.015
148.600	174.200	0.478	0.000	-0.015
148.700	202.600	0.478	0.000	-0.015
148.800	180.600	0.514	0.000	-0.015
148.900	206.200	0.536	0.000	-0.014
149.000	189.000	0.576	0.000	-0.014
149.100	217.000	0.647	0.000	-0.014
149.200	194.600	0.647	0.000	-0.014
149.300	216.800	0.665	0.000	-0.014
149.400	202.800	0.706	0.000	-0.012
149.500	230.200	0.736	0.000	-0.012
149.600	217.000	0.813	0.000	-0.012
149.700	245.200	0.813	0.000	-0.012
149.800	212.400	0.852	0.000	-0.012
149.900	239.800	0.888	0.000	-0.010
150.000	218.000	0.939	0.000	-0.010
150.100	247.400	1.019	0.000	-0.010
150.200	225.400	1.019	0.000	-0.010
150.300	255.000	1.044	0.000	-0.010
150.400	236.800	1.096	0.000	-0.008
150.500	265.800	1.129	0.000	-0.008
150.600	243.600	1.213	0.000	-0.008
150.700	271.800	1.213	0.000	-0.008
150.800	254.600	1.256	0.000	-0.008
150.900	257.400	1.292	0.000	-0.006
151.000	258.200	1.349	0.000	-0.006
151.100	250.000	1.433	0.000	-0.006
151.200	246.000	1.433	0.000	-0.006
151.300	242.400	1.477	0.000	-0.006
151.400	237.400	1.516	0.000	-0.004
151.500	234.400	1.559	0.000	-0.004
151.600	230.800	1.634	0.000	-0.004
151.700	226.200	1.634	0.000	-0.004
151.800	224.200	1.672	0.000	-0.004
151.900	220.000	1.704	0.000	-0.002
152.000	215.600	1.741	0.000	-0.002
152.100	214.200	1.806	0.000	-0.002
152.200	210.800	1.806	0.000	-0.002
152.300	206.400	1.843	0.000	-0.002
152.400	204.400	1.868	0.000	-0.000
152.500	201.600	1.904	0.000	-0.000
152.600	198.800	1.963	0.000	-0.000
152.700	195.800	1.963	0.000	-0.000
152.800	192.400	1.992	0.000	-0.000
152.900	191.400	2.020	0.000	0.001
153.000	187.400	2.051	0.000	0.001
153.100	184.800	2.102	0.000	0.001
153.200	183.200	2.102	0.000	0.001
153.300	179.400	2.127	0.000	0.001
153.400	178.000	2.152	0.000	0.003
153.500	175.800	2.176	0.000	0.003
153.600	172.200	2.222	0.000	0.003
153.700	171.600	2.222	0.000	0.003
153.800	169.200	2.245	0.000	0.003
153.900	166.800	2.265	0.000	0.004
154.000	166.200	2.289	0.000	0.004
154.100	162.200	2.331	0.000	0.004
154.200	160.600	2.331	0.000	0.004
154.300	158.600	2.352	0.000	0.004
154.400	156.400	2.372	0.000	0.005
154.500	155.600	2.393	0.000	0.005
154.600	153.000	2.430	0.000	0.005
154.700	150.600	2.430	0.000	0.005
154.800	149.200	2.450	0.000	0.005
154.900	147.400	2.466	0.000	0.006
155.000	145.400	2.486	0.000	0.006
155.100	143.800	2.519	0.000	0.006
155.200	142.800	2.519	0.000	0.006
155.300	141.200	2.537	0.000	0.006
155.400	141.200	2.554	0.000	0.008
155.500	138.400	2.565	0.000	0.008
155.600	136.600	2.599	0.000	0.008
155.700	136.200	2.599	0.000	0.008
155.800	133.400	2.613	0.000	0.008
155.900	131.800	2.630	0.000	0.009
156.000	131.200	2.643	0.000	0.009
156.100	128.800	2.670	0.000	0.009
156.200	129.000	2.670	0.000	0.009
156.300	126.400	2.684	0.000	0.009
156.400	125.800	2.700	0.000	0.010
156.500	126.000	2.709	0.000	0.010
156.600	123.000	2.736	0.000	0.010
156.700	122.200	2.736	0.000	0.010
156.800	121.000	2.747	0.000	0.010
156.900	119.200	2.760	0.000	0.011
157.000	118.600	2.774	0.000	0.011
157.100	117.400	2.797	0.000	0.011
157.200	116.800	2.797	0.000	0.011
157.300	115.600	2.807	0.000	0.011
157.400	114.200	2.818	0.000	0.012
157.500	113.600	2.830	0.000	0.012
157.600	112.200	2.854	0.000	0.012
157.700	111.400	2.854	0.000	0.012
157.800	110.200	2.861	0.000	0.012
157.900	108.800	2.870	0.000	0.013
158.000	107.800	2.877	0.000	0.013
158.100	107.600	2.899	0.000	0.013
158.200	105.800	2.899	0.000	0.013
158.300	105.600	2.908	0.000	0.013
158.400	105.600	2.917	0.000	0.013
158.500	103.800	2.927	0.000	0.013
158.600	104.200	2.945	0.000	0.013
158.700	103.200	2.945	0.000	0.013
158.800	101.200	2.952	0.000	0.013
158.900	100.800	2.962	0.000	0.014
159.000	99.000	2.968	0.000	0.014
159.100	98.600	2.983	0.000	0.014
159.200	99.200	2.983	0.000	0.014
159.300	97.200	2.995	0.000	0.014
159.400	97.200	3.005	0.000	0.015
159.500	96.400	3.011	0.000	0.015
159.600	94.600	3.025	0.000	0.015
159.700	93.800	3.025	0.000	0.015
159.800	93.600	3.035	0.000	0.015
159.900	92.800	3.044	0.000	0.016
160.000	91.600	3.051	0.000	0.016
160.100	90.800	3.066	0.000	0.016
160.200	90.200	3.066	0.000	0.016
160.300	90.400	3.072	0.000	0.016
160.400	89.200	3.080	0.000	0.017
160.500	88.200	3.087	0.000	0.017
160.600	87.600	3.100	0.000	0.017
160.700	87.000	3.100	0.000	0.017
160.800	86.800	3.110	0.000	0.017
160.900	85.600	3.115	0.000	0.017
161.000	83.800	3.122	0.000	0.017
161.100	84.200	3.138	0.000	0.017
161.200	84.000	3.138	0.000	0.017
161.300	83.200	3.143	0.000	0.017
161.400	82.200	3.149	0.000	0.018
161.500	80.800	3.155	0.000	0.018
161.600	80.200	3.173	0.000	0.018
161.700	80.800	3.173	0.000	0.018
161.800	79.800	3.172	0.000	0.018
161.900	79.200	3.182	0.000	0.019
162.000	78.600	3.184	0.000	0.019
162.100	78.000	3.200	0.000	0.019
162.200	77.200	3.200	0.000	0.019
162.300	76.200	3.203	0.000	0.019
162.400	75.400	3.213	0.000	0.019
162.500	75.200	3.216	0.000	0.019
162.600	74.200	3.230	0.000	0.019
162.700	75.000	3.230	0.000	0.019
162.800	73.800	3.236	0.000	0.019
162.900	74.200	3.240	0.000	0.020
163.000	72.800	3.247	0.000	0.020
163.100	72.000	3.257	0.000	0.020
163.200	72.000	3.257	0.000	0.020
163.300	71.000	3.263	0.000	0.020
163.400	70.200	3.268	0.000	0.020
163.500	69.400	3.272	0.000	0.020
163.600	70.200	3.283	0.000	0.020
163.700	69.200	3.283	0.000	0.020
163.800	68.400	3.285	0.000	0.020
163.900	68.200	3.288	0.000	0.021
164.000	67.800	3.295	0.000	0.021
164.100	67.200	3.307	0.000	0.021
164.200	67.600	3.307	0.000	0.021
164.300	65.600	3.309	0.000	0.021
164.400	66.400	3.316	0.000	0.021
164.500	65.200	3.317	0.000	0.021
164.600	64.800	3.325	0.000	0.021
164.700	64.600	3.325	0.000	0.021
164.800	64.400	3.332	0.000	0.021
164.900	64.200	3.335	0.000	0.022
165.000	63.000	3.341	0.000	0.022
165.100	62.400	3.349	0.000	0.022
165.200	62.200	3.349	0.000	0.022
165.300	62.400	3.351	0.000	0.022
165.400	62.200	3.356	0.000	0.022
165.500	62.000	3.360	0.000	0.022
165.600	61.000	3.365	0.000	0.022
165.700	61.400	3.365	0.000	0.022
165.800	61.600	3.372	0.000	0.023
165.900	61.400	3.374	0.000	0.023
166.000	59.800	3.381	0.000	0.023
166.100	59.400	3.387	0.000	0.023
166.200	59.800	3.387	0.000	0.023
166.300	59.000	3.388	0.000	0.024
166.400	59.000	3.392	0.000	0.024
166.500	58.000	3.397	0.000	0.024
166.600	57.600	3.402	0.000	0.024
166.700	57.600	3.402	0.000	0.024
166.800	57.000	3.404	0.000	0.024
166.900	56.600	3.409	0.000	0.024
167.000	56.200	3.410	0.000	0.024
167.100	57.200	3.417	0.000	0.024
167.200	56.200	3.417	0.000	0.024
167.300	56.000	3.419	0.000	0.024
167.400	55.200	3.422	0.000	0.024
167.500	54.600	3.423	0.000	0.024
167.600	54.000	3.429	0.000	0.024
167.700	54.800	3.429	0.000	0.024
167.800	54.000	3.430	0.000	0.025
167.900	53.600	3.435	0.000	0.025
168.000	54.400	3.435	0.000	0.025
168.100	53.800	3.441	0.000	0.025
168.200	53.400	3.441	0.000	0.025
168.300	53.400	3.448	0.000	0.025
168.400	52.200	3.447	0.000	0.025
168.500	52.200	3.451	0.000	0.025
168.600	51.600	3.456	0.000	0.025
168.700	51.600	3.456	0.000	0.025
168.800	51.400	3.460	0.000	0.026
168.900	51.200	3.462	0.000	0.026
169.000	51.200	3.465	0.000	0.026
169.100	51.600	3.471	0.000	0.026
169.200	50.400	3.471	0.000	0.026
169.300	50.000	3.474	0.000	0.026
169.400	49.600	3.474	0.000	0.026
169.500	49.400	3.480	0.000	0.026
169.600	49.800	3.484	0.000	0.026
169.700	49.600	3.484	0.000	0.026
169.800	49.000	3.488	0.000	0.027
169.900	48.800	3.492	0.000	0.027
170.000	48.600	3.492	0.000	0.027
170.100	48.600	3.495	0.000	0.027
170.200	48.600	3.495	0.000	0.027
170.300	48.400	3.498	0.000	0.027
170.400	47.000	3.497	0.000	0.027
170.500	48.200	3.502	0.000	0.027
170.600	47.800	3.503	0.000	0.027
170.700	48.000	3.503	0.000	0.027
170.800	47.800	3.505	0.000	0.027
170.900	47.400	3.504	0.000	0.027
171.000	46.800	3.510	0.000	0.027
171.100	47.400	3.512	0.000	0.027
171.200	46.400	3.512	0.000	0.027
171.300	47.200	3.511	0.000	0.028
171.400	46.200	3.512	0.000	0.028
171.500	47.200	3.512	0.000	0.028
171.600	47.400	3.518	0.000	0.028
171.700	45.200	3.518	0.000	0.028
171.800	47.200	3.514	0.000	0.028
171.900	46.000	3.521	0.000	0.028
172.000	46.600	3.517	0.000	0.028
172.100	45.800	3.522	0.000	0.028
172.200	46.400	3.522	0.000	0.028
172.300	46.400	3.522	0.000	0.029
172.400	46.200	3.522	0.000	0.029
172.500	46.000	3.522	0.000	0.029
172.600	45.400	3.521	0.000	0.029
172.700	45.600	3.521	0.000	0.029
172.800	46.400	3.523	0.000	0.029
172.900	46.400	3.524	0.000	0.029
173.000	46.200	3.526	0.000	0.029
173.100	45.600	3.524	0.000	0.029
173.200	45.000	3.524	0.000	0.029
173.300	45.800	3.526	0.000	0.029
173.400	46.000	3.522	0.000	0.029
173.500	46.800	3.527	0.000	0.029
173.600	45.600	3.526	0.000	0.029
173.700	45.400	3.526	0.000	0.029
173.800	46.200	3.529	0.000	0.030
173.900	46.000	3.527	0.000	0.030
174.000	46.000	3.527	0.000	0.030
174.100	46.000	3.529	0.000	0.030
174.200	45.400	3.529	0.000	0.030
174.300	45.200	3.528	0.000	0.030
174.400	46.200	3.529	0.000	0.030
174.500	45.200	3.529	0.000	0.030
174.600	45.400	3.530	0.000	0.030
174.700	44.800	3.530	0.000	0.030
174.800	45.000	3.526	0.000	0.030
174.900	46.400	3.527	0.000	0.030
175.000	44.800	3.528	0.000	0.030
175.100	45.200	3.530	0.000	0.030
175.200	45.200	3.530	0.000	0.030
175.300	46.000	3.528	0.000	0.031
175.400	45.600	3.530	0.000	0.031
175.500	44.800	3.529	0.000	0.031
175.600	44.600	3.530	0.000	0.031
175.700	45.400	3.530	0.000	0.031
175.800	45.400	3.529	0.000	0.031
175.900	44.800	3.530	0.000	0.031
176.000	46.000	3.534	0.000	0.031
176.100	45.000	3.532	0.000	0.031
176.200	45.000	3.532	0.000	0.031
176.300	44.800	3.534	0.000	0.032
176.400	44.800	3.533	0.000	0.032
176.500	45.400	3.534	0.000	0.032
176.600	45.800	3.533	0.000	0.032
176.700	44.400	3.533	0.000	0.032
176.800	44.200	3.538	0.000	0.032
176.900	44.400	3.532	0.000	0.032
177.000	44.400	3.537	0.000	0.032
177.100	44.000	3.538	0.000	0.032
177.200	43.800	3.538	0.000	0.032
177.300	43.800	3.538	0.000	0.032
177.400	43.000	3.539	0.000	0.032
177.500	44.400	3.542	0.000	0.032
177.600	44.200	3.540	0.000	0.032
177.700	43.200	3.540	0.000	0.032
177.800	43.600	3.541	0.000	0.033
177.900	43.800	3.543	0.000	0.033
178.000	43.800	3.543	0.000	0.033
178.100	44.000	3.542	0.000	0.033
178.200	43.200	3.542	0.000	0.033
178.300	43.800	3.541	0.000	0.033
178.400	44.400	3.544	0.000	0.033
178.500	44.000	3.546	0.000	0.033
178.600	45.600	3.545	0.000	0.033
178.700	44.000	3.545	0.000	0.033
178.800	43.800	3.545	0.000	0.033
178.900	43.200	3.545	0.000	0.033
179.000	43.600	3.545	0.000	0.033
179.100	43.400	3.545	0.000	0.033
179.200	42.400	3.545	0.000	0.033
179.300	44.000	3.543	0.000	0.034
179.400	43.600	3.547	0.000	0.034
179.500	43.200	3.543	0.000	0.034
179.600	43.800	3.546	0.000	0.034
179.700	44.200	3.546	0.000	0.034
179.800	43.800	3.543	0.000	0.034
179.900	43.600	3.548	0.000	0.034
180.000	43.000	3.545	0.000	0.034
180.100	43.400	3.545	0.000	0.034
180.200	43.200	3.545	0.000	0.034
180.300	43.400	3.547	0.000	0.035
180.400	43.600	3.547	0.000	0.035
180.500	43.400	3.543	0.000	0.035
180.600	44.000	3.545	0.000	0.035
180.700	43.200	3.545	0.000	0.035
180.800	43.200	3.546	0.000	0.035
180.900	42.600	3.546	0.000	0.035
181.000	42.800	3.546	0.000	0.035
181.100	43.000	3.545	0.000	0.035
181.200	43.200	3.545	0.000	0.035
181.300	43.600	3.551	0.000	0.035
181.400	42.800	3.547	0.000	0.035
181.500	43.400	3.549	0.000	0.035
181.600	43.400	3.547	0.000	0.035
181.700	43.800	3.547	0.000	0.035
181.800	43.800	3.549	0.000	0.035
181.900	44.000	3.548	0.000	0.035
182.000	42.800	3.550	0.000	0.035
182.100	43.400	3.549	0.000	0.035
182.200	43.000	3.549	0.000	0.035
182.300	44.000	3.553	0.000	0.036
182.400	43.400	3.551	0.000	0.036
182.500	42.800	3.551	0.000	0.036
182.600	42.200	3.549	0.000	0.036
182.700	42.800	3.549	0.000	0.036
182.800	43.000	3.553	0.000	0.036
182.900	43.000	3.550	0.000	0.036
183.000	42.800	3.554	0.000	0.036
183.100	42.800	3.551	0.000	0.036
183.200	42.600	3.551	0.000	0.036
183.300	41.800	3.551	0.000	0.037
183.400	42.000	3.553	0.000	0.037
183.500	42.800	3.554	0.000	0.037
183.600	42.600	3.554	0.000	0.037
183.700	43.000	3.554	0.000	0.037
183.800	42.800	3.556	0.000	0.037
183.900	43.200	3.557	0.000	0.037
184.000	42.400	3.557	0.000	0.037
184.100	43.000	3.556	0.000	0.037
184.200	43.000	3.556	0.000	0.037
184.300	43.000	3.556	0.000	0.037
184.400	42.600	3.554	0.000	0.037
184.500	43.200	3.557	0.000	0.037
184.600	43.600	3.555	0.000	0.037
184.700	42.600	3.555	0.000	0.037
184.800	42.400	3.553	0.000	0.038
184.900	42.800	3.555	0.000	0.038
185.000	42.400	3.553	0.000	0.038
185.100	43.200	3.553	0.000	0.038
185.200	42.400	3.553	0.000	0.038
185.300	42.800	3.555	0.000	0.038
185.400	43.800	3.556	0.000	0.038
185.500	43.400	3.555	0.000	0.038
185.600	43.200	3.555	0.000	0.038
185.700	43.600	3.555	0.000	0.038
185.800	43.600	3.552	0.000	0.038
185.900	43.800	3.555	0.000	0.038
186.000	43.000	3.552	0.000	0.038
186.100	44.000	3.550	0.000	0.038
186.200	43.000	3.550	0.000	0.038
186.300	43.400	3.551	0.000	0.039
186.400	42.400	3.553	0.000	0.039
186.500	42.600	3.552	0.000	0.039
186.600	43.000	3.550	0.000	0.039
186.700	42.800	3.550	0.000	0.039
186.800	41.600	3.551	0.000	0.039
186.900	43.400	3.551	0.000	0.039
187.000	42.800	3.550	0.000	0.039
187.100	43.200	3.549	0.000	0.039
187.200	43.400	3.549	0.000	0.039
187.300	43.200	3.549	0.000	0.039
187.400	43.400	3.550	0.000	0.039
187.500	44.400	3.550	0.000	0.039
187.600	42.800	3.548	0.000	0.039
187.700	43.800	3.548	0.000	0.039
187.800	42.800	3.549	0.000	0.040
187.900	43.800	3.550	0.000	0.040
188.000	44.400	3.549	0.000	0.040
188.100	43.800	3.548	0.000	0.040
188.200	43.000	3.548	0.000	0.040
188.300	43.800	3.546	0.000	0.040
188.400	42.800	3.547	0.000	0.040
188.500	43.400	3.547	0.000	0.040
188.600	43.800	3.550	0.000	0.040
188.700	44.200	3.550	0.000	0.040
188.800	42.800	3.550	0.000	0.041
188.900	42.600	3.546	0.000	0.041
189.000	43.200	3.549	0.000	0.041
189.100	43.000	3.549	0.000	0.041
189.200	43.000	3.549	0.000	0.041
189.300	42.400	3.549	0.000	0.041
189.400	43.800	3.548	0.000	0.041
189.500	42.800	3.550	0.000	0.041
189.600	42.800	3.550	0.000	0.041
189.700	43.400	3.550	0.000	0.041
189.800	43.800	3.549	0.000	0.041
189.900	43.000	3.554	0.000	0.041
190.000	42.200	3.551	0.000	0.041
190.100	43.600	3.551	0.000	0.041
190.200	43.200	3.551	0.000	0.041
190.300	43.200	3.550	0.000	0.042
190.400	43.000	3.551	0.000	0.042
190.500	43.400	3.552	0.000	0.042
190.600	43.400	3.553	0.000	0.042
190.700	43.200	3.553	0.000	0.042
190.800	43.000	3.553	0.000	0.042
190.900	43.400	3.552	0.000	0.042
191.000	43.400	3.552	0.000	0.042
191.100	43.400	3.554	0.000	0.042
191.200	42.200	3.554	0.000	0.042
191.300	43.400	3.552	0.000	0.042
191.400	43.200	3.554	0.000	0.042
191.500	42.800	3.553	0.000	0.042
191.600	42.400	3.553	0.000	0.042
191.700	42.400	3.553	0.000	0.042
191.800	42.200	3.555	0.000	0.043
191.900	43.400	3.557	0.000	0.043
192.000	42.000	3.555	0.000	0.043
192.100	42.600	3.553	0.000	0.043
192.200	42.800	3.553	0.000	0.043
192.300	42.600	3.557	0.000	0.043
192.400	43.400	3.554	0.000	0.043
192.500	43.200	3.556	0.000	0.043
192.600	43.800	3.557	0.000	0.043
192.700	43.200	3.557	0.000	0.043
192.800	42.400	3.555	0.000	0.043
192.900	42.200	3.555	0.000	0.043
193.000	41.800	3.557	0.000	0.043
193.100	42.400	3.558	0.000	0.043
193.200	42.400	3.558	0.000	0.043
193.300	41.600	3.557	0.000	0.044
193.400	42.600	3.556	0.000	0.044
193.500	42.600	3.558	0.000	0.044
193.600	42.000	3.560	0.000	0.044
193.700	42.200	3.560	0.000	0.044
193.800	43.000	3.556	0.000	0.044
193.900	42.200	3.558	0.000	0.044
194.000	42.000	3.557	0.000	0.044
194.100	43.000	3.559	0.000	0.044
194.200	41.400	3.559	0.000	0.044
194.300	42.000	3.558	0.000	0.044
194.400	43.200	3.561	0.000	0.044
194.500	41.600	3.560	0.000	0.044
194.600	43.400	3.560	0.000	0.044
194.700	42.200	3.560	0.000	0.044
194.800	42.200	3.559	0.000	0.045
194.900	42.600	3.562	0.000	0.045
195.000	41.200	3.559	0.000	0.045
195.100	42.200	3.558	0.000	0.045
195.200	42.200	3.558	0.000	0.045
195.300	41.800	3.561	0.000	0.045
195.400	41.600	3.561	0.000	0.045
195.500	41.600	3.562	0.000	0.045
195.600	42.000	3.559	0.000	0.045
195.700	42.800	3.559	0.000	0.045
195.800	41.200	3.560	0.000	0.045
195.900	42.200	3.562	0.000	0.045
196.000	42.200	3.563	0.000	0.045
196.100	42.200	3.562	0.000	0.045
196.200	41.200	3.562	0.000	0.045
196.300	42.000	3.560	0.000	0.046
196.400	41.200	3.559	0.000	0.046
196.500	41.200	3.561	0.000	0.046
196.600	43.200	3.563	0.000	0.046
196.700	42.000	3.563	0.000	0.046
196.800	41.600	3.564	0.000	0.046
196.900	42.600	3.565	0.000	0.046
197.000	41.400	3.563	0.000	0.046
197.100	42.400	3.567	0.000	0.046
197.200	42.000	3.567	0.000	0.046
197.300	41.800	3.564	0.000	0.046
197.400	41.400	3.565	0.000	0.046
197.500	41.200	3.563	0.000	0.046
197.600	41.800	3.566	0.000	0.046
197.700	42.400	3.566	0.000	0.046
197.800	41.800	3.564	0.000	0.047
197.900	42.200	3.565	0.000	0.047
198.000	41.200	3.564	0.000	0.047
198.100	41.200	3.567	0.000	0.047
198.200	42.000	3.567	0.000	0.047
198.300	41.400	3.570	0.000	0.047
198.400	41.000	3.567	0.000	0.047
198.500	42.000	3.570	0.000	0.047
198.600	40.000	3.567	0.000	0.047
198.700	41.000	3.567	0.000	0.047
198.800	41.200	3.571	0.000	0.048
198.900	41.800	3.571	0.000	0.048
199.000	41.000	3.573	0.000	0.048
199.100	41.200	3.570	0.000	0.048
199.200	41.200	3.570	0.000	0.048
199.300	41.200	3.571	0.000	0.048
199.400	40.800	3.568	0.000	0.048
199.500	40.600	3.570	0.000	0.048
199.600	40.600	3.573	0.000	0.048
199.700	41.800	3.573	0.000	0.048
199.800	40.200	3.573	0.000	0.048
199.900	41.400	3.570	0.000	0.048
200.000	40.600	3.574	0.000	0.048
[truncated: 7,140 more rows]
