# Supplementary material for: Measurement of Outflow Facility Using iPerfusion
Source: PLoS One. 2016 Mar 7;11(3):e0150694. doi: 10.1371/journal.pone.0150694 (PMC4780770; doi:10.1371/journal.pone.0150694)
Supplement: S4 File — The raw data from the perfusion traces along with the steady state values for each pressure step. (ZIP) [file pone.0150694.s004.zip › S3/CapillaryTests/Cap_150_a/Parameters.txt]

Q 	 dQ 	 P 	 dP 	 R 	 dR 	 C 	 dC 	 K 	 dK 	 
2.9580	1.0440	-0.0605	0.0091	0.0735	0.1656	13.6090	30.6659	19.8972	5.4651
41.0880	1.0408	3.5699	0.0096	0.0957	0.0048	10.4503	0.5188	11.2346	0.0588
82.4100	1.0366	7.1519	0.0101	0.0910	0.0021	10.9942	0.2587	12.7238	0.0647
119.9740	1.6590	10.7843	0.0170	0.0928	0.0018	10.7743	0.2099	14.8019	0.0974
159.7873	1.1901	14.3832	0.0109	0.0922	0.0011	10.8464	0.1349	13.2823	0.0617
197.8793	0.7648	18.0093	0.0054	0.0928	0.0008	10.7776	0.0950	12.7486	0.0704
236.2933	1.3410	21.6317	0.0125	0.0930	0.0008	10.7487	0.0942	12.9121	0.0696
