# Supplementary material for: Measurement of Outflow Facility Using iPerfusion
Source: PLoS One. 2016 Mar 7;11(3):e0150694. doi: 10.1371/journal.pone.0150694 (PMC4780770; doi:10.1371/journal.pone.0150694)
Supplement: S4 File — The raw data from the perfusion traces along with the steady state values for each pressure step. (ZIP) [file pone.0150694.s004.zip › S3/CapillaryTests/Cap_150_b/Data.txt]

0.100	-0.200	0.004	0.000	-0.000
0.200	-0.400	0.004	0.000	-0.000
0.300	-1.200	0.001	0.000	-0.000
0.400	-0.000	0.002	0.000	-0.000
0.500	-0.000	0.002	0.000	-0.000
0.600	1.000	0.005	0.000	-0.000
0.700	0.200	0.005	0.000	-0.000
0.800	-0.200	-0.002	0.000	-0.000
0.900	0.400	0.001	0.000	-0.000
1.000	-0.400	-0.000	0.000	-0.000
1.100	-0.600	0.002	0.000	-0.000
1.200	-0.000	0.002	0.000	-0.000
1.300	-0.400	0.000	0.000	-0.000
1.400	-0.200	0.003	0.000	-0.000
1.500	-0.000	-0.002	0.000	-0.000
1.600	-0.400	-0.001	0.000	-0.000
1.700	-0.200	-0.001	0.000	-0.000
1.800	-0.600	0.001	0.000	-0.000
1.900	-0.000	0.002	0.000	-0.000
2.000	0.600	0.000	0.000	-0.000
2.100	0.400	-0.001	0.000	-0.000
2.200	-1.000	-0.001	0.000	-0.000
2.300	0.600	0.003	0.000	-0.000
2.400	-0.400	-0.001	0.000	-0.000
2.500	-0.000	0.004	0.000	-0.000
2.600	0.400	0.003	0.000	-0.000
2.700	0.400	0.003	0.000	-0.000
2.800	1.000	-0.002	0.000	-0.000
2.900	-0.800	0.003	0.000	-0.000
3.000	-0.600	0.001	0.000	-0.000
3.100	-0.000	0.003	0.000	-0.000
3.200	-0.000	0.003	0.000	-0.000
3.300	1.200	-0.001	0.000	-0.000
3.400	0.400	0.001	0.000	-0.000
3.500	-0.800	0.002	0.000	-0.000
3.600	0.400	-0.001	0.000	-0.000
3.700	0.400	-0.001	0.000	-0.000
3.800	-0.400	0.002	0.000	-0.000
3.900	-0.200	0.000	0.000	-0.000
4.000	-0.000	-0.000	0.000	-0.000
4.100	-0.000	0.003	0.000	-0.000
4.200	0.200	0.003	0.000	-0.000
4.300	-0.000	0.002	0.000	-0.000
4.400	0.800	0.001	0.000	-0.000
4.500	-0.000	0.002	0.000	-0.000
4.600	-0.200	0.001	0.000	0.000
4.700	-0.200	0.001	0.000	0.000
4.800	-0.000	0.002	0.000	0.000
4.900	0.800	0.001	0.000	0.000
5.000	0.200	-0.001	0.000	0.000
5.100	-0.200	0.001	0.000	-0.000
5.200	-0.200	0.001	0.000	-0.000
5.300	0.400	-0.001	0.000	-0.000
5.400	-0.600	0.003	0.000	-0.000
5.500	-0.400	0.001	0.000	-0.000
5.600	-1.000	0.002	0.000	-0.000
5.700	-0.400	0.002	0.000	-0.000
5.800	-0.800	-0.002	0.000	-0.000
5.900	-0.400	0.002	0.000	-0.000
6.000	-0.600	0.002	0.000	-0.000
6.100	0.600	0.004	0.000	-0.000
6.200	-1.200	0.004	0.000	-0.000
6.300	-0.000	0.000	0.000	-0.000
6.400	-0.400	0.002	0.000	-0.000
6.500	0.200	0.003	0.000	-0.000
6.600	-0.200	0.003	0.000	-0.000
6.700	0.400	0.003	0.000	-0.000
6.800	-0.400	-0.003	0.000	-0.000
6.900	-0.000	0.003	0.000	-0.000
7.000	-0.000	-0.001	0.000	-0.000
7.100	-0.000	-0.001	0.000	-0.000
7.200	-0.600	-0.001	0.000	-0.000
7.300	-0.200	0.002	0.000	-0.000
7.400	0.600	0.002	0.000	-0.000
7.500	1.000	0.001	0.000	-0.000
7.600	-0.600	0.004	0.000	-0.000
7.700	-0.600	0.004	0.000	-0.000
7.800	-0.000	0.001	0.000	-0.000
7.900	-0.400	0.003	0.000	-0.000
8.000	0.600	0.002	0.000	-0.000
8.100	-0.400	0.002	0.000	-0.000
8.200	-0.800	0.002	0.000	-0.000
8.300	-0.000	0.003	0.000	-0.000
8.400	0.200	0.002	0.000	-0.000
8.500	-0.200	0.000	0.000	-0.000
8.600	-0.800	0.003	0.000	-0.000
8.700	-0.400	0.003	0.000	-0.000
8.800	0.600	-0.002	0.000	-0.000
8.900	0.200	0.002	0.000	-0.000
9.000	-1.000	-0.001	0.000	-0.000
9.100	-0.600	-0.002	0.000	-0.000
9.200	-0.000	-0.002	0.000	-0.000
9.300	-0.400	0.000	0.000	-0.000
9.400	-0.000	0.002	0.000	-0.000
9.500	-0.200	0.001	0.000	-0.000
9.600	-0.000	0.001	0.000	-0.000
9.700	-0.600	0.001	0.000	-0.000
9.800	-0.000	0.002	0.000	-0.000
9.900	-0.200	0.000	0.000	-0.000
10.000	-0.600	0.001	0.000	-0.000
10.100	-0.600	0.002	0.000	-0.000
10.200	0.600	0.002	0.000	-0.000
10.300	-0.600	-0.001	0.000	-0.000
10.400	0.200	0.003	0.000	-0.000
10.500	-1.400	-0.000	0.000	-0.000
10.600	-0.800	0.001	0.000	-0.000
10.700	0.600	0.001	0.000	-0.000
10.800	0.600	-0.001	0.000	-0.000
10.900	0.400	0.005	0.000	-0.000
11.000	0.200	0.001	0.000	-0.000
11.100	0.600	-0.001	0.000	-0.000
11.200	-0.800	-0.001	0.000	-0.000
11.300	0.400	0.000	0.000	-0.000
11.400	0.200	0.002	0.000	-0.000
11.500	-0.200	0.000	0.000	-0.000
11.600	-0.400	0.001	0.000	-0.000
11.700	-0.200	0.001	0.000	-0.000
11.800	0.600	0.001	0.000	-0.000
11.900	-0.800	0.000	0.000	-0.000
12.000	0.600	0.000	0.000	-0.000
12.100	-0.600	-0.000	0.000	-0.000
12.200	0.200	-0.000	0.000	-0.000
12.300	-0.800	0.002	0.000	-0.000
12.400	-0.600	-0.000	0.000	-0.000
12.500	-0.600	0.000	0.000	-0.000
12.600	-0.400	-0.000	0.000	-0.000
12.700	-0.000	-0.000	0.000	-0.000
12.800	-0.000	0.003	0.000	-0.000
12.900	-0.200	-0.000	0.000	-0.000
13.000	-0.200	0.001	0.000	-0.000
13.100	-0.200	0.003	0.000	-0.000
13.200	0.600	0.003	0.000	-0.000
13.300	-0.800	-0.000	0.000	-0.000
13.400	-0.200	0.001	0.000	-0.000
13.500	-0.800	0.001	0.000	-0.000
13.600	-0.800	0.001	0.000	-0.000
13.700	-0.400	0.001	0.000	-0.000
13.800	-0.600	-0.001	0.000	-0.000
13.900	-0.200	0.003	0.000	-0.000
14.000	-0.000	-0.001	0.000	-0.000
14.100	-1.000	0.000	0.000	-0.000
14.200	-0.000	0.000	0.000	-0.000
14.300	0.400	0.002	0.000	-0.000
14.400	0.400	0.001	0.000	-0.000
14.500	-0.000	0.002	0.000	-0.000
14.600	-0.200	-0.004	0.000	-0.000
14.700	-0.200	-0.004	0.000	-0.000
14.800	-1.200	-0.000	0.000	-0.000
14.900	0.400	0.002	0.000	-0.000
15.000	-0.800	0.010	0.000	-0.000
15.100	-0.600	0.012	0.000	-0.000
15.200	-1.000	0.012	0.000	-0.000
15.300	-0.200	-0.102	0.000	-0.000
15.400	0.200	0.128	0.000	-0.000
15.500	0.200	-0.003	0.000	-0.000
15.600	0.600	0.020	0.000	-0.000
15.700	0.800	0.020	0.000	-0.000
15.800	-1.000	-0.039	0.000	-0.000
15.900	-0.000	0.024	0.000	-0.000
16.000	0.600	-0.017	0.000	-0.000
16.100	153.400	-2.134	0.000	0.016
16.200	3456.000	-2.134	0.000	0.016
16.300	3237.400	-2.853	0.000	0.016
16.400	2743.800	0.032	0.000	0.016
16.500	204.200	0.009	0.000	0.016
16.600	-1625.800	-0.321	0.000	0.019
16.700	-42.000	-0.321	0.000	0.019
16.800	1794.800	-0.083	0.000	0.019
16.900	1254.800	0.078	0.000	0.019
17.000	291.600	0.087	0.000	0.019
17.100	-485.800	0.024	0.000	0.011
17.200	-3268.800	0.024	0.000	0.011
17.300	-414.800	0.864	0.000	0.011
17.400	-466.000	3.548	0.000	0.011
17.500	-513.200	4.700	0.000	0.011
17.600	-568.800	5.422	0.000	0.006
17.700	-511.000	5.422	0.000	0.006
17.800	-469.800	4.776	0.000	0.006
17.900	-446.200	4.396	0.000	0.006
18.000	-450.800	4.248	0.000	0.006
18.100	-414.600	3.610	0.000	0.004
18.200	-317.000	3.610	0.000	0.004
18.300	-325.400	3.155	0.000	0.004
18.400	-315.400	3.085	0.000	0.004
18.500	-320.200	2.873	0.000	0.004
18.600	-336.000	3.058	0.000	0.001
18.700	-307.400	3.058	0.000	0.001
18.800	-275.800	3.048	0.000	0.001
18.900	-278.400	2.709	0.000	0.001
19.000	-117.000	2.188	0.000	0.001
19.100	-137.200	1.589	0.000	0.000
19.200	-152.800	1.589	0.000	0.000
19.300	-146.800	1.458	0.000	0.000
19.400	-142.400	1.439	0.000	0.000
19.500	-139.400	1.362	0.000	0.000
19.600	-134.000	1.313	0.000	-0.001
19.700	-131.800	1.313	0.000	-0.001
19.800	-127.400	1.247	0.000	-0.001
19.900	-125.000	1.252	0.000	-0.001
20.000	-122.400	1.197	0.000	-0.001
20.100	-118.800	1.164	0.000	-0.002
20.200	-118.000	1.164	0.000	-0.002
20.300	-114.400	1.127	0.000	-0.002
20.400	-114.000	1.133	0.000	-0.002
20.500	-109.800	1.071	0.000	-0.002
20.600	-109.600	1.054	0.000	-0.003
20.700	-107.400	1.054	0.000	-0.003
20.800	-104.400	1.031	0.000	-0.003
20.900	-104.200	1.031	0.000	-0.003
21.000	-102.200	1.006	0.000	-0.003
21.100	-98.400	0.958	0.000	-0.004
21.200	-98.000	0.958	0.000	-0.004
21.300	-95.200	0.959	0.000	-0.004
21.400	-94.200	0.953	0.000	-0.004
21.500	-93.800	0.884	0.000	-0.004
21.600	-88.000	0.929	0.000	-0.004
21.700	-92.800	0.929	0.000	-0.004
21.800	-87.600	0.810	0.000	-0.004
21.900	-86.800	0.914	0.000	-0.004
22.000	-87.200	0.806	0.000	-0.004
22.100	-81.800	0.814	0.000	-0.005
22.200	-82.800	0.814	0.000	-0.005
22.300	-78.200	0.733	0.000	-0.005
22.400	-75.400	0.770	0.000	-0.005
22.500	-75.600	0.694	0.000	-0.005
22.600	-72.200	0.701	0.000	-0.005
22.700	-73.600	0.701	0.000	-0.005
22.800	-69.800	0.662	0.000	-0.005
22.900	-68.200	0.710	0.000	-0.005
23.000	-66.200	0.629	0.000	-0.005
23.100	-64.200	0.634	0.000	-0.006
23.200	-65.400	0.634	0.000	-0.006
23.300	-59.400	0.572	0.000	-0.006
23.400	-60.000	0.619	0.000	-0.006
23.500	-58.600	0.548	0.000	-0.006
23.600	-56.800	0.545	0.000	-0.006
23.700	-57.200	0.545	0.000	-0.006
23.800	-53.400	0.512	0.000	-0.006
23.900	-53.400	0.531	0.000	-0.006
24.000	-50.600	0.481	0.000	-0.006
24.100	-49.200	0.467	0.000	-0.007
24.200	-49.000	0.467	0.000	-0.007
24.300	-46.200	0.445	0.000	-0.007
24.400	-45.600	0.452	0.000	-0.007
24.500	-43.800	0.411	0.000	-0.007
24.600	-42.600	0.397	0.000	-0.007
24.700	-42.000	0.397	0.000	-0.007
24.800	-40.000	0.396	0.000	-0.007
24.900	-39.800	0.383	0.000	-0.007
25.000	-38.000	0.367	0.000	-0.007
25.100	-37.200	0.351	0.000	-0.007
25.200	-37.000	0.351	0.000	-0.007
25.300	-36.600	0.353	0.000	-0.007
25.400	-36.000	0.343	0.000	-0.007
25.500	-34.600	0.330	0.000	-0.007
25.600	-34.400	0.311	0.000	-0.008
25.700	-32.600	0.311	0.000	-0.008
25.800	-32.600	0.312	0.000	-0.008
25.900	-31.600	0.293	0.000	-0.008
26.000	-29.800	0.286	0.000	-0.008
26.100	-29.800	0.261	0.000	-0.008
26.200	-29.000	0.261	0.000	-0.008
26.300	-26.600	0.260	0.000	-0.008
26.400	-25.600	0.239	0.000	-0.008
26.500	-24.800	0.236	0.000	-0.008
26.600	-24.200	0.210	0.000	-0.008
26.700	-23.400	0.210	0.000	-0.008
26.800	-22.800	0.211	0.000	-0.008
26.900	-21.200	0.192	0.000	-0.008
27.000	-21.200	0.194	0.000	-0.008
27.100	-20.200	0.180	0.000	-0.008
27.200	-21.000	0.180	0.000	-0.008
27.300	-18.600	0.174	0.000	-0.008
27.400	-18.000	0.165	0.000	-0.008
27.500	-18.200	0.163	0.000	-0.008
27.600	-16.000	0.149	0.000	-0.008
27.700	-16.000	0.149	0.000	-0.008
27.800	-15.000	0.137	0.000	-0.008
27.900	-13.400	0.129	0.000	-0.008
28.000	-12.600	0.121	0.000	-0.008
28.100	-12.000	0.103	0.000	-0.009
28.200	-10.000	0.103	0.000	-0.009
28.300	-9.800	0.093	0.000	-0.009
28.400	-9.600	0.084	0.000	-0.009
28.500	-9.000	0.076	0.000	-0.009
28.600	-8.600	0.063	0.000	-0.009
28.700	-7.000	0.063	0.000	-0.009
28.800	-7.000	0.055	0.000	-0.009
28.900	-6.600	0.051	0.000	-0.009
29.000	-5.400	0.041	0.000	-0.009
29.100	-5.600	0.032	0.000	-0.009
29.200	-4.000	0.032	0.000	-0.009
29.300	-4.000	0.026	0.000	-0.009
29.400	-3.600	0.020	0.000	-0.009
29.500	-1.800	0.013	0.000	-0.009
29.600	-2.600	0.003	0.000	-0.009
29.700	-0.800	0.003	0.000	-0.009
29.800	-1.600	-0.003	0.000	-0.009
29.900	0.200	-0.007	0.000	-0.009
30.000	0.600	-0.014	0.000	-0.009
30.100	1.200	-0.026	0.000	-0.009
30.200	1.200	-0.026	0.000	-0.009
30.300	1.800	-0.029	0.000	-0.009
30.400	2.400	-0.034	0.000	-0.009
30.500	3.000	-0.039	0.000	-0.009
30.600	2.600	-0.051	0.000	-0.009
30.700	4.000	-0.051	0.000	-0.009
30.800	3.400	-0.055	0.000	-0.009
30.900	3.800	-0.060	0.000	-0.009
31.000	5.000	-0.062	0.000	-0.009
31.100	5.800	-0.068	0.000	-0.009
31.200	4.600	-0.068	0.000	-0.009
31.300	6.000	-0.074	0.000	-0.009
31.400	7.000	-0.077	0.000	-0.009
31.500	6.800	-0.080	0.000	-0.009
31.600	7.600	-0.086	0.000	-0.008
31.700	7.200	-0.086	0.000	-0.008
31.800	7.600	-0.092	0.000	-0.008
31.900	8.800	-0.093	0.000	-0.008
32.000	8.400	-0.097	0.000	-0.008
32.100	8.800	-0.105	0.000	-0.008
32.200	9.600	-0.105	0.000	-0.008
32.300	9.000	-0.112	0.000	-0.008
32.400	10.200	-0.112	0.000	-0.008
32.500	10.000	-0.117	0.000	-0.008
32.600	10.800	-0.124	0.000	-0.008
32.700	11.200	-0.124	0.000	-0.008
32.800	11.200	-0.130	0.000	-0.008
32.900	12.200	-0.131	0.000	-0.008
33.000	13.000	-0.141	0.000	-0.008
33.100	13.400	-0.146	0.000	-0.008
33.200	14.200	-0.146	0.000	-0.008
33.300	14.200	-0.150	0.000	-0.008
33.400	14.600	-0.154	0.000	-0.008
33.500	16.200	-0.160	0.000	-0.008
33.600	15.000	-0.169	0.000	-0.008
33.700	16.600	-0.169	0.000	-0.008
33.800	16.000	-0.173	0.000	-0.008
33.900	16.800	-0.179	0.000	-0.008
34.000	17.400	-0.181	0.000	-0.008
34.100	18.400	-0.190	0.000	-0.008
34.200	19.000	-0.190	0.000	-0.008
34.300	17.600	-0.194	0.000	-0.008
34.400	19.600	-0.201	0.000	-0.008
34.500	19.400	-0.204	0.000	-0.008
34.600	19.600	-0.215	0.000	-0.008
34.700	20.000	-0.215	0.000	-0.008
34.800	20.600	-0.215	0.000	-0.008
34.900	22.000	-0.221	0.000	-0.008
35.000	22.200	-0.221	0.000	-0.008
35.100	22.000	-0.230	0.000	-0.007
35.200	22.000	-0.230	0.000	-0.007
35.300	22.400	-0.234	0.000	-0.007
35.400	22.800	-0.235	0.000	-0.007
35.500	22.600	-0.238	0.000	-0.007
35.600	23.200	-0.244	0.000	-0.007
35.700	23.200	-0.244	0.000	-0.007
35.800	23.400	-0.244	0.000	-0.007
35.900	23.800	-0.243	0.000	-0.007
36.000	23.000	-0.243	0.000	-0.007
36.100	23.600	-0.242	0.000	-0.007
36.200	23.200	-0.242	0.000	-0.007
36.300	22.800	-0.243	0.000	-0.007
36.400	24.000	-0.242	0.000	-0.007
36.500	23.000	-0.242	0.000	-0.007
36.600	22.800	-0.238	0.000	-0.007
36.700	22.200	-0.238	0.000	-0.007
36.800	22.800	-0.237	0.000	-0.007
36.900	22.200	-0.235	0.000	-0.007
37.000	22.000	-0.232	0.000	-0.007
37.100	21.800	-0.231	0.000	-0.007
37.200	21.400	-0.231	0.000	-0.007
37.300	21.400	-0.227	0.000	-0.007
37.400	21.800	-0.226	0.000	-0.007
37.500	21.800	-0.224	0.000	-0.007
37.600	21.000	-0.225	0.000	-0.007
37.700	21.400	-0.225	0.000	-0.007
37.800	21.800	-0.223	0.000	-0.007
37.900	20.400	-0.221	0.000	-0.007
38.000	20.800	-0.221	0.000	-0.006
38.100	20.600	-0.222	0.000	-0.006
38.200	21.000	-0.222	0.000	-0.006
38.300	20.000	-0.216	0.000	-0.006
38.400	21.400	-0.217	0.000	-0.006
38.500	20.400	-0.216	0.000	-0.006
38.600	20.400	-0.215	0.000	-0.006
38.700	20.000	-0.215	0.000	-0.006
38.800	19.600	-0.216	0.000	-0.006
38.900	20.000	-0.216	0.000	-0.006
39.000	20.600	-0.215	0.000	-0.006
39.100	21.400	-0.215	0.000	-0.006
39.200	21.000	-0.215	0.000	-0.006
39.300	19.800	-0.213	0.000	-0.006
39.400	20.200	-0.215	0.000	-0.006
39.500	19.400	-0.217	0.000	-0.006
39.600	20.600	-0.214	0.000	-0.006
39.700	19.800	-0.214	0.000	-0.006
39.800	19.600	-0.212	0.000	-0.006
39.900	19.800	-0.214	0.000	-0.006
40.000	19.800	-0.209	0.000	-0.006
40.100	19.200	-0.204	0.000	-0.006
40.200	19.800	-0.204	0.000	-0.006
40.300	17.400	-0.200	0.000	-0.006
40.400	18.200	-0.200	0.000	-0.006
40.500	18.000	-0.194	0.000	-0.006
40.600	17.400	-0.190	0.000	-0.006
40.700	18.000	-0.190	0.000	-0.006
40.800	17.600	-0.185	0.000	-0.006
40.900	17.000	-0.184	0.000	-0.006
41.000	16.800	-0.178	0.000	-0.005
41.100	16.000	-0.175	0.000	-0.005
41.200	16.600	-0.175	0.000	-0.005
41.300	16.000	-0.177	0.000	-0.005
41.400	17.400	-0.175	0.000	-0.005
41.500	16.200	-0.175	0.000	-0.005
41.600	16.600	-0.176	0.000	-0.005
41.700	17.000	-0.176	0.000	-0.005
41.800	17.200	-0.185	0.000	-0.005
41.900	17.000	-0.183	0.000	-0.005
42.000	18.000	-0.188	0.000	-0.005
42.100	18.600	-0.193	0.000	-0.005
42.200	18.400	-0.193	0.000	-0.005
42.300	19.200	-0.197	0.000	-0.005
42.400	19.200	-0.199	0.000	-0.005
42.500	19.800	-0.206	0.000	-0.005
42.600	19.400	-0.210	0.000	-0.005
42.700	20.200	-0.210	0.000	-0.005
42.800	20.400	-0.216	0.000	-0.005
42.900	21.000	-0.223	0.000	-0.005
43.000	21.600	-0.226	0.000	-0.005
43.100	22.600	-0.236	0.000	-0.005
43.200	22.400	-0.236	0.000	-0.005
43.300	23.000	-0.237	0.000	-0.005
43.400	23.800	-0.244	0.000	-0.005
43.500	23.800	-0.246	0.000	-0.005
43.600	25.200	-0.254	0.000	-0.005
43.700	25.200	-0.254	0.000	-0.005
43.800	24.600	-0.260	0.000	-0.005
43.900	25.400	-0.261	0.000	-0.005
44.000	26.800	-0.264	0.000	-0.004
44.100	23.600	-0.270	0.000	-0.004
44.200	26.400	-0.270	0.000	-0.004
44.300	26.800	-0.271	0.000	-0.004
44.400	26.600	-0.272	0.000	-0.004
44.500	25.800	-0.275	0.000	-0.004
44.600	26.400	-0.275	0.000	-0.004
44.700	27.000	-0.275	0.000	-0.004
44.800	26.800	-0.276	0.000	-0.004
44.900	26.800	-0.278	0.000	-0.004
45.000	27.400	-0.281	0.000	-0.004
45.100	26.200	-0.281	0.000	-0.004
45.200	27.000	-0.281	0.000	-0.004
45.300	27.200	-0.278	0.000	-0.004
45.400	25.800	-0.277	0.000	-0.004
45.500	27.200	-0.276	0.000	-0.004
45.600	27.200	-0.273	0.000	-0.004
45.700	26.400	-0.273	0.000	-0.004
45.800	26.600	-0.275	0.000	-0.004
45.900	26.800	-0.273	0.000	-0.004
46.000	25.600	-0.274	0.000	-0.004
46.100	26.400	-0.273	0.000	-0.004
46.200	25.200	-0.273	0.000	-0.004
46.300	25.600	-0.271	0.000	-0.004
46.400	25.600	-0.273	0.000	-0.004
46.500	26.200	-0.271	0.000	-0.003
46.600	26.000	-0.273	0.000	-0.003
46.700	25.800	-0.273	0.000	-0.003
46.800	25.800	-0.272	0.000	-0.003
46.900	27.200	-0.274	0.000	-0.003
47.000	27.000	-0.272	0.000	-0.003
47.100	26.000	-0.277	0.000	-0.003
47.200	26.400	-0.277	0.000	-0.003
47.300	27.800	-0.279	0.000	-0.003
47.400	28.200	-0.281	0.000	-0.003
47.500	27.400	-0.281	0.000	-0.003
47.600	28.000	-0.287	0.000	-0.003
47.700	27.200	-0.287	0.000	-0.003
47.800	28.200	-0.290	0.000	-0.003
47.900	27.600	-0.292	0.000	-0.003
48.000	28.400	-0.292	0.000	-0.003
48.100	28.600	-0.297	0.000	-0.003
48.200	29.400	-0.297	0.000	-0.003
48.300	29.400	-0.299	0.000	-0.003
48.400	28.400	-0.299	0.000	-0.003
48.500	29.000	-0.302	0.000	-0.002
48.600	29.600	-0.307	0.000	-0.002
48.700	29.800	-0.307	0.000	-0.002
48.800	29.000	-0.305	0.000	-0.002
48.900	30.600	-0.307	0.000	-0.002
49.000	29.200	-0.307	0.000	-0.002
49.100	29.000	-0.307	0.000	-0.002
49.200	30.600	-0.307	0.000	-0.002
49.300	29.800	-0.309	0.000	-0.002
49.400	30.200	-0.310	0.000	-0.002
49.500	30.000	-0.309	0.000	-0.002
49.600	30.800	-0.310	0.000	-0.002
49.700	30.400	-0.310	0.000	-0.002
49.800	31.200	-0.312	0.000	-0.002
49.900	29.000	-0.311	0.000	-0.002
50.000	30.600	-0.310	0.000	-0.002
50.100	30.400	-0.313	0.000	-0.002
50.200	30.200	-0.313	0.000	-0.002
50.300	30.800	-0.312	0.000	-0.002
50.400	30.800	-0.315	0.000	-0.002
50.500	30.800	-0.311	0.000	-0.001
50.600	30.200	-0.313	0.000	-0.001
50.700	30.600	-0.313	0.000	-0.001
50.800	29.800	-0.318	0.000	-0.001
50.900	31.000	-0.316	0.000	-0.001
51.000	30.400	-0.316	0.000	-0.001
51.100	30.600	-0.315	0.000	-0.001
51.200	30.800	-0.315	0.000	-0.001
51.300	31.400	-0.319	0.000	-0.001
51.400	31.200	-0.318	0.000	-0.001
51.500	31.200	-0.319	0.000	-0.001
51.600	30.200	-0.316	0.000	-0.001
51.700	31.000	-0.316	0.000	-0.001
51.800	30.600	-0.318	0.000	-0.001
51.900	30.400	-0.320	0.000	-0.001
52.000	30.400	-0.315	0.000	-0.001
52.100	31.000	-0.316	0.000	-0.001
52.200	30.400	-0.316	0.000	-0.001
52.300	30.200	-0.319	0.000	-0.001
52.400	31.000	-0.319	0.000	-0.001
52.500	30.800	-0.318	0.000	-0.000
52.600	30.800	-0.320	0.000	-0.000
52.700	31.800	-0.320	0.000	-0.000
52.800	31.000	-0.325	0.000	-0.000
52.900	31.400	-0.320	0.000	-0.000
53.000	31.600	-0.323	0.000	-0.000
53.100	31.800	-0.323	0.000	-0.000
53.200	31.400	-0.323	0.000	-0.000
53.300	31.400	-0.325	0.000	-0.000
53.400	30.800	-0.324	0.000	-0.000
53.500	30.800	-0.324	0.000	0.000
53.600	31.400	-0.323	0.000	0.000
53.700	31.800	-0.323	0.000	0.000
53.800	31.800	-0.326	0.000	0.000
53.900	30.800	-0.324	0.000	0.000
54.000	31.600	-0.327	0.000	0.001
54.100	31.400	-0.327	0.000	0.001
54.200	32.000	-0.327	0.000	0.001
54.300	31.400	-0.324	0.000	0.001
54.400	31.200	-0.326	0.000	0.001
54.500	32.400	-0.326	0.000	0.001
54.600	31.800	-0.330	0.000	0.001
54.700	32.600	-0.330	0.000	0.001
54.800	32.600	-0.326	0.000	0.001
54.900	32.800	-0.329	0.000	0.001
55.000	31.400	-0.331	0.000	0.001
55.100	30.800	-0.330	0.000	0.001
55.200	31.200	-0.330	0.000	0.001
55.300	32.200	-0.330	0.000	0.001
55.400	32.800	-0.331	0.000	0.001
55.500	32.400	-0.331	0.000	0.001
55.600	32.400	-0.331	0.000	0.001
55.700	32.400	-0.331	0.000	0.001
55.800	32.000	-0.332	0.000	0.001
55.900	32.800	-0.332	0.000	0.001
56.000	31.400	-0.330	0.000	0.002
56.100	31.800	-0.328	0.000	0.002
56.200	32.200	-0.328	0.000	0.002
56.300	32.000	-0.329	0.000	0.002
56.400	31.200	-0.327	0.000	0.002
56.500	31.800	-0.327	0.000	0.002
56.600	31.600	-0.325	0.000	0.002
56.700	31.800	-0.325	0.000	0.002
56.800	30.400	-0.324	0.000	0.002
56.900	30.400	-0.320	0.000	0.002
57.000	30.200	-0.322	0.000	0.002
57.100	29.600	-0.316	0.000	0.002
57.200	29.600	-0.316	0.000	0.002
57.300	30.600	-0.315	0.000	0.002
57.400	29.800	-0.310	0.000	0.002
57.500	29.000	-0.311	0.000	0.002
57.600	29.000	-0.305	0.000	0.002
57.700	29.400	-0.305	0.000	0.002
57.800	28.800	-0.302	0.000	0.002
57.900	28.400	-0.299	0.000	0.002
58.000	28.400	-0.300	0.000	0.003
58.100	28.600	-0.296	0.000	0.003
58.200	29.400	-0.296	0.000	0.003
58.300	29.000	-0.296	0.000	0.003
58.400	28.800	-0.294	0.000	0.003
58.500	27.600	-0.294	0.000	0.003
58.600	29.000	-0.292	0.000	0.003
58.700	27.600	-0.292	0.000	0.003
58.800	28.400	-0.288	0.000	0.003
58.900	27.200	-0.291	0.000	0.003
59.000	28.800	-0.291	0.000	0.003
59.100	28.000	-0.290	0.000	0.003
59.200	27.400	-0.290	0.000	0.003
59.300	28.000	-0.291	0.000	0.003
59.400	28.600	-0.288	0.000	0.003
59.500	27.600	-0.288	0.000	0.003
59.600	28.400	-0.287	0.000	0.003
59.700	27.200	-0.287	0.000	0.003
59.800	27.600	-0.287	0.000	0.003
59.900	27.600	-0.285	0.000	0.003
60.000	27.800	-0.288	0.000	0.003
60.100	27.600	-0.286	0.000	0.003
60.200	26.800	-0.286	0.000	0.003
60.300	26.800	-0.285	0.000	0.003
60.400	27.800	-0.286	0.000	0.003
60.500	27.200	-0.286	0.000	0.004
60.600	27.000	-0.284	0.000	0.004
60.700	26.800	-0.284	0.000	0.004
60.800	26.800	-0.284	0.000	0.004
60.900	27.400	-0.283	0.000	0.004
61.000	27.600	-0.284	0.000	0.004
61.100	27.000	-0.285	0.000	0.004
61.200	27.600	-0.285	0.000	0.004
61.300	28.000	-0.282	0.000	0.004
61.400	26.800	-0.281	0.000	0.004
61.500	27.600	-0.280	0.000	0.004
61.600	27.200	-0.278	0.000	0.004
61.700	26.400	-0.278	0.000	0.004
61.800	26.800	-0.275	0.000	0.004
61.900	26.000	-0.279	0.000	0.004
62.000	26.400	-0.273	0.000	0.004
62.100	25.800	-0.276	0.000	0.004
62.200	26.200	-0.276	0.000	0.004
62.300	27.000	-0.272	0.000	0.004
62.400	26.000	-0.273	0.000	0.004
62.500	26.600	-0.270	0.000	0.005
62.600	25.800	-0.268	0.000	0.005
62.700	24.800	-0.268	0.000	0.005
62.800	25.400	-0.270	0.000	0.005
62.900	25.600	-0.268	0.000	0.005
63.000	25.800	-0.266	0.000	0.005
63.100	25.200	-0.264	0.000	0.005
63.200	25.400	-0.264	0.000	0.005
63.300	25.400	-0.264	0.000	0.005
63.400	25.000	-0.264	0.000	0.005
63.500	25.800	-0.266	0.000	0.005
63.600	26.200	-0.265	0.000	0.005
63.700	25.800	-0.265	0.000	0.005
63.800	24.600	-0.264	0.000	0.005
63.900	25.600	-0.264	0.000	0.005
64.000	26.400	-0.268	0.000	0.005
64.100	25.600	-0.265	0.000	0.005
64.200	25.400	-0.265	0.000	0.005
64.300	25.800	-0.266	0.000	0.005
64.400	24.400	-0.265	0.000	0.005
64.500	26.000	-0.269	0.000	0.005
64.600	25.400	-0.269	0.000	0.005
64.700	25.000	-0.269	0.000	0.005
64.800	25.800	-0.265	0.000	0.005
64.900	25.400	-0.265	0.000	0.005
65.000	25.000	-0.266	0.000	0.006
65.100	25.200	-0.268	0.000	0.006
65.200	25.400	-0.268	0.000	0.006
65.300	25.400	-0.267	0.000	0.006
65.400	26.000	-0.269	0.000	0.006
65.500	26.000	-0.267	0.000	0.006
65.600	25.600	-0.269	0.000	0.006
65.700	25.600	-0.269	0.000	0.006
65.800	25.800	-0.266	0.000	0.006
65.900	26.200	-0.270	0.000	0.006
66.000	25.800	-0.267	0.000	0.006
66.100	25.200	-0.269	0.000	0.006
66.200	25.400	-0.269	0.000	0.006
66.300	26.000	-0.271	0.000	0.006
66.400	27.000	-0.269	0.000	0.006
66.500	25.600	-0.272	0.000	0.006
66.600	25.800	-0.271	0.000	0.006
66.700	26.200	-0.271	0.000	0.006
66.800	26.200	-0.270	0.000	0.006
66.900	25.800	-0.271	0.000	0.006
67.000	25.800	-0.272	0.000	0.006
67.100	27.000	-0.274	0.000	0.006
67.200	26.400	-0.274	0.000	0.006
67.300	26.800	-0.275	0.000	0.006
67.400	27.400	-0.273	0.000	0.006
67.500	26.200	-0.276	0.000	0.007
67.600	26.800	-0.277	0.000	0.007
67.700	26.400	-0.277	0.000	0.007
67.800	27.000	-0.279	0.000	0.007
67.900	27.400	-0.279	0.000	0.007
68.000	27.200	-0.282	0.000	0.007
68.100	26.200	-0.283	0.000	0.007
68.200	27.200	-0.283	0.000	0.007
68.300	27.800	-0.282	0.000	0.007
68.400	27.200	-0.283	0.000	0.007
68.500	28.400	-0.282	0.000	0.007
68.600	27.400	-0.289	0.000	0.007
68.700	27.800	-0.289	0.000	0.007
68.800	28.000	-0.286	0.000	0.007
68.900	27.800	-0.288	0.000	0.007
69.000	28.600	-0.288	0.000	0.007
69.100	27.800	-0.289	0.000	0.007
69.200	27.400	-0.289	0.000	0.007
69.300	27.800	-0.291	0.000	0.007
69.400	28.200	-0.290	0.000	0.007
69.500	28.600	-0.291	0.000	0.008
69.600	27.200	-0.289	0.000	0.008
69.700	28.000	-0.289	0.000	0.008
69.800	27.800	-0.291	0.000	0.008
69.900	28.000	-0.288	0.000	0.008
70.000	28.000	-0.290	0.000	0.008
70.100	27.200	-0.293	0.000	0.008
70.200	28.000	-0.293	0.000	0.008
70.300	28.200	-0.292	0.000	0.008
70.400	28.800	-0.292	0.000	0.008
70.500	28.200	-0.291	0.000	0.008
70.600	28.200	-0.293	0.000	0.008
70.700	27.800	-0.293	0.000	0.008
70.800	27.800	-0.291	0.000	0.008
70.900	27.600	-0.293	0.000	0.008
71.000	29.000	-0.294	0.000	0.008
71.100	28.600	-0.296	0.000	0.008
71.200	28.800	-0.296	0.000	0.008
71.300	28.000	-0.295	0.000	0.008
71.400	28.000	-0.294	0.000	0.008
71.500	28.000	-0.296	0.000	0.009
71.600	29.200	-0.294	0.000	0.009
71.700	28.400	-0.294	0.000	0.009
71.800	29.000	-0.293	0.000	0.009
71.900	29.200	-0.294	0.000	0.009
72.000	29.400	-0.295	0.000	0.009
72.100	28.400	-0.295	0.000	0.009
72.200	29.000	-0.295	0.000	0.009
72.300	29.000	-0.296	0.000	0.009
72.400	28.800	-0.295	0.000	0.009
72.500	28.800	-0.298	0.000	0.009
72.600	28.400	-0.297	0.000	0.009
72.700	28.200	-0.297	0.000	0.009
72.800	29.000	-0.296	0.000	0.009
72.900	28.600	-0.297	0.000	0.009
73.000	28.600	-0.298	0.000	0.009
73.100	27.800	-0.298	0.000	0.009
73.200	28.400	-0.298	0.000	0.009
73.300	28.000	-0.297	0.000	0.009
73.400	28.800	-0.296	0.000	0.009
73.500	29.400	-0.298	0.000	0.009
73.600	28.000	-0.297	0.000	0.009
73.700	28.200	-0.297	0.000	0.009
73.800	27.800	-0.294	0.000	0.009
73.900	27.600	-0.295	0.000	0.009
74.000	28.800	-0.294	0.000	0.010
74.100	28.200	-0.297	0.000	0.010
74.200	28.400	-0.297	0.000	0.010
74.300	28.400	-0.297	0.000	0.010
74.400	28.800	-0.295	0.000	0.010
74.500	28.600	-0.295	0.000	0.010
74.600	29.200	-0.295	0.000	0.010
74.700	28.400	-0.295	0.000	0.010
74.800	27.800	-0.292	0.000	0.010
74.900	28.200	-0.295	0.000	0.010
75.000	27.600	-0.290	0.000	0.010
75.100	29.000	-0.289	0.000	0.010
75.200	28.200	-0.289	0.000	0.010
75.300	28.200	-0.291	0.000	0.010
75.400	27.200	-0.288	0.000	0.010
75.500	28.400	-0.288	0.000	0.011
75.600	28.000	-0.287	0.000	0.011
75.700	27.800	-0.287	0.000	0.011
75.800	26.800	-0.288	0.000	0.011
75.900	26.200	-0.282	0.000	0.011
76.000	28.000	-0.284	0.000	0.011
76.100	27.600	-0.285	0.000	0.011
76.200	27.400	-0.285	0.000	0.011
76.300	27.000	-0.282	0.000	0.011
76.400	27.000	-0.283	0.000	0.011
76.500	27.400	-0.284	0.000	0.011
76.600	27.800	-0.283	0.000	0.011
76.700	27.200	-0.283	0.000	0.011
76.800	26.000	-0.280	0.000	0.011
76.900	26.800	-0.282	0.000	0.011
77.000	26.400	-0.280	0.000	0.011
77.100	28.200	-0.280	0.000	0.011
77.200	27.200	-0.280	0.000	0.011
77.300	27.200	-0.281	0.000	0.011
77.400	26.600	-0.281	0.000	0.011
77.500	26.800	-0.279	0.000	0.011
77.600	27.200	-0.281	0.000	0.011
77.700	26.800	-0.281	0.000	0.011
77.800	27.200	-0.283	0.000	0.011
77.900	26.600	-0.285	0.000	0.011
78.000	26.600	-0.282	0.000	0.012
78.100	27.200	-0.281	0.000	0.012
78.200	27.000	-0.281	0.000	0.012
78.300	27.000	-0.288	0.000	0.012
78.400	27.000	-0.285	0.000	0.012
78.500	27.400	-0.286	0.000	0.012
78.600	27.200	-0.283	0.000	0.012
78.700	27.400	-0.283	0.000	0.012
78.800	27.200	-0.288	0.000	0.012
78.900	27.200	-0.283	0.000	0.012
79.000	27.600	-0.286	0.000	0.012
79.100	26.800	-0.285	0.000	0.012
79.200	28.000	-0.285	0.000	0.012
79.300	27.000	-0.285	0.000	0.012
79.400	27.600	-0.284	0.000	0.012
79.500	28.000	-0.285	0.000	0.012
79.600	28.000	-0.286	0.000	0.012
79.700	27.400	-0.286	0.000	0.012
79.800	28.400	-0.286	0.000	0.012
79.900	27.800	-0.283	0.000	0.012
80.000	27.800	-0.285	0.000	0.013
80.100	28.400	-0.286	0.000	0.013
80.200	27.600	-0.286	0.000	0.013
80.300	26.600	-0.285	0.000	0.013
80.400	27.200	-0.285	0.000	0.013
80.500	27.800	-0.287	0.000	0.013
80.600	27.600	-0.286	0.000	0.013
80.700	27.800	-0.286	0.000	0.013
80.800	27.200	-0.289	0.000	0.013
80.900	28.200	-0.287	0.000	0.013
81.000	27.600	-0.286	0.000	0.013
81.100	27.400	-0.288	0.000	0.013
81.200	28.000	-0.288	0.000	0.013
81.300	27.600	-0.289	0.000	0.013
81.400	27.600	-0.289	0.000	0.013
81.500	27.800	-0.290	0.000	0.013
81.600	27.800	-0.289	0.000	0.013
81.700	28.000	-0.289	0.000	0.013
81.800	28.200	-0.288	0.000	0.013
81.900	28.200	-0.291	0.000	0.013
82.000	28.800	-0.289	0.000	0.013
82.100	29.200	-0.291	0.000	0.013
82.200	28.400	-0.291	0.000	0.013
82.300	29.200	-0.294	0.000	0.013
82.400	28.400	-0.297	0.000	0.013
82.500	27.000	-0.294	0.000	0.014
82.600	29.600	-0.297	0.000	0.014
82.700	30.200	-0.297	0.000	0.014
82.800	29.200	-0.297	0.000	0.014
82.900	28.000	-0.300	0.000	0.014
83.000	28.600	-0.296	0.000	0.014
83.100	29.000	-0.298	0.000	0.014
83.200	28.600	-0.298	0.000	0.014
83.300	30.000	-0.299	0.000	0.014
83.400	28.600	-0.300	0.000	0.014
83.500	28.800	-0.301	0.000	0.014
83.600	28.800	-0.301	0.000	0.014
83.700	29.200	-0.301	0.000	0.014
83.800	29.400	-0.303	0.000	0.014
83.900	28.400	-0.301	0.000	0.014
84.000	29.200	-0.299	0.000	0.014
84.100	28.800	-0.300	0.000	0.014
84.200	29.000	-0.300	0.000	0.014
84.300	29.400	-0.300	0.000	0.014
84.400	29.400	-0.299	0.000	0.014
84.500	28.000	-0.301	0.000	0.015
84.600	28.200	-0.300	0.000	0.015
84.700	29.000	-0.300	0.000	0.015
84.800	28.200	-0.301	0.000	0.015
84.900	28.400	-0.300	0.000	0.015
85.000	29.400	-0.300	0.000	0.015
85.100	29.200	-0.299	0.000	0.015
85.200	28.600	-0.299	0.000	0.015
85.300	28.600	-0.296	0.000	0.015
85.400	29.200	-0.297	0.000	0.015
85.500	28.200	-0.297	0.000	0.015
85.600	29.600	-0.294	0.000	0.015
85.700	28.200	-0.294	0.000	0.015
85.800	28.200	-0.297	0.000	0.015
85.900	27.400	-0.294	0.000	0.015
86.000	27.600	-0.294	0.000	0.015
86.100	26.800	-0.292	0.000	0.015
86.200	27.200	-0.292	0.000	0.015
86.300	26.800	-0.289	0.000	0.015
86.400	27.600	-0.290	0.000	0.015
86.500	27.000	-0.288	0.000	0.016
86.600	28.600	-0.282	0.000	0.016
86.700	27.200	-0.282	0.000	0.016
86.800	26.800	-0.283	0.000	0.016
86.900	25.600	-0.279	0.000	0.016
87.000	25.800	-0.275	0.000	0.016
87.100	25.400	-0.269	0.000	0.016
87.200	26.000	-0.269	0.000	0.016
87.300	24.400	-0.267	0.000	0.016
87.400	24.800	-0.260	0.000	0.016
87.500	23.600	-0.255	0.000	0.016
87.600	23.000	-0.251	0.000	0.016
87.700	22.600	-0.251	0.000	0.016
87.800	22.800	-0.244	0.000	0.016
87.900	21.600	-0.239	0.000	0.016
88.000	22.600	-0.238	0.000	0.016
88.100	20.600	-0.230	0.000	0.016
88.200	20.400	-0.230	0.000	0.016
88.300	21.400	-0.224	0.000	0.016
88.400	20.200	-0.219	0.000	0.016
88.500	20.600	-0.220	0.000	0.016
88.600	19.800	-0.212	0.000	0.016
88.700	18.600	-0.212	0.000	0.016
88.800	19.600	-0.205	0.000	0.016
88.900	18.000	-0.208	0.000	0.016
89.000	17.200	-0.200	0.000	0.017
89.100	18.600	-0.196	0.000	0.017
89.200	18.000	-0.196	0.000	0.017
89.300	18.000	-0.194	0.000	0.017
89.400	16.800	-0.192	0.000	0.017
89.500	17.400	-0.190	0.000	0.017
89.600	17.200	-0.187	0.000	0.017
89.700	17.400	-0.187	0.000	0.017
89.800	16.400	-0.185	0.000	0.017
89.900	17.200	-0.186	0.000	0.017
90.000	17.400	-0.183	0.000	0.017
90.100	17.200	-0.179	0.000	0.017
90.200	15.800	-0.179	0.000	0.017
90.300	17.000	-0.182	0.000	0.017
90.400	16.800	-0.178	0.000	0.017
90.500	15.600	-0.178	0.000	0.017
90.600	16.800	-0.177	0.000	0.017
90.700	15.800	-0.177	0.000	0.017
90.800	16.600	-0.180	0.000	0.017
90.900	16.200	-0.180	0.000	0.017
91.000	16.200	-0.178	0.000	0.017
91.100	17.000	-0.175	0.000	0.017
91.200	16.400	-0.175	0.000	0.017
91.300	16.000	-0.178	0.000	0.017
91.400	16.400	-0.177	0.000	0.017
91.500	17.200	-0.181	0.000	0.017
91.600	17.400	-0.182	0.000	0.017
91.700	17.000	-0.182	0.000	0.017
91.800	18.400	-0.185	0.000	0.017
91.900	17.800	-0.185	0.000	0.017
92.000	17.200	-0.186	0.000	0.017
92.100	17.000	-0.187	0.000	0.017
92.200	18.200	-0.187	0.000	0.017
92.300	18.400	-0.193	0.000	0.017
92.400	18.400	-0.193	0.000	0.017
92.500	19.800	-0.197	0.000	0.018
92.600	20.000	-0.200	0.000	0.018
92.700	19.400	-0.200	0.000	0.018
92.800	19.600	-0.204	0.000	0.018
92.900	19.800	-0.207	0.000	0.018
93.000	20.000	-0.210	0.000	0.018
93.100	20.000	-0.210	0.000	0.018
93.200	20.600	-0.210	0.000	0.018
93.300	21.000	-0.212	0.000	0.018
93.400	20.400	-0.215	0.000	0.018
93.500	20.200	-0.219	0.000	0.018
93.600	21.200	-0.224	0.000	0.018
93.700	21.800	-0.224	0.000	0.018
93.800	21.200	-0.222	0.000	0.018
93.900	21.400	-0.227	0.000	0.018
94.000	22.000	-0.229	0.000	0.018
94.100	22.400	-0.234	0.000	0.018
94.200	22.600	-0.234	0.000	0.018
94.300	22.800	-0.232	0.000	0.018
94.400	22.800	-0.237	0.000	0.018
94.500	23.000	-0.239	0.000	0.018
94.600	23.000	-0.242	0.000	0.018
94.700	22.400	-0.242	0.000	0.018
94.800	23.200	-0.246	0.000	0.018
94.900	22.800	-0.247	0.000	0.018
95.000	24.400	-0.249	0.000	0.018
95.100	24.000	-0.250	0.000	0.018
95.200	23.400	-0.250	0.000	0.018
95.300	24.600	-0.256	0.000	0.018
95.400	24.600	-0.252	0.000	0.018
95.500	23.600	-0.254	0.000	0.019
95.600	25.200	-0.256	0.000	0.019
95.700	25.200	-0.256	0.000	0.019
95.800	25.200	-0.263	0.000	0.019
95.900	25.800	-0.260	0.000	0.019
96.000	25.000	-0.262	0.000	0.019
96.100	25.400	-0.266	0.000	0.019
96.200	25.000	-0.266	0.000	0.019
96.300	25.000	-0.263	0.000	0.019
96.400	24.800	-0.265	0.000	0.019
96.500	26.200	-0.267	0.000	0.019
96.600	26.000	-0.268	0.000	0.019
96.700	26.000	-0.268	0.000	0.019
96.800	26.000	-0.270	0.000	0.019
96.900	25.800	-0.267	0.000	0.019
97.000	26.000	-0.272	0.000	0.019
97.100	25.600	-0.273	0.000	0.019
97.200	26.000	-0.273	0.000	0.019
97.300	25.800	-0.271	0.000	0.019
97.400	26.200	-0.272	0.000	0.019
97.500	26.000	-0.275	0.000	0.019
97.600	25.600	-0.273	0.000	0.019
97.700	26.000	-0.273	0.000	0.019
97.800	25.800	-0.273	0.000	0.019
97.900	26.000	-0.271	0.000	0.019
98.000	26.800	-0.276	0.000	0.020
98.100	25.800	-0.275	0.000	0.020
98.200	25.800	-0.275	0.000	0.020
98.300	26.400	-0.273	0.000	0.020
98.400	27.200	-0.274	0.000	0.020
98.500	27.400	-0.277	0.000	0.020
98.600	26.600	-0.274	0.000	0.020
98.700	26.400	-0.274	0.000	0.020
98.800	26.400	-0.276	0.000	0.020
98.900	26.400	-0.276	0.000	0.020
99.000	25.800	-0.275	0.000	0.020
99.100	27.200	-0.276	0.000	0.020
99.200	27.200	-0.276	0.000	0.020
99.300	26.800	-0.276	0.000	0.020
99.400	26.600	-0.274	0.000	0.020
99.500	25.800	-0.277	0.000	0.020
99.600	26.000	-0.274	0.000	0.020
99.700	25.400	-0.274	0.000	0.020
99.800	27.000	-0.274	0.000	0.020
99.900	25.400	-0.272	0.000	0.020
100.000	26.200	-0.273	0.000	0.021
100.100	26.600	-0.271	0.000	0.021
100.200	25.600	-0.271	0.000	0.021
100.300	25.600	-0.270	0.000	0.021
100.400	26.000	-0.269	0.000	0.021
100.500	25.400	-0.271	0.000	0.021
100.600	25.600	-0.269	0.000	0.021
100.700	26.200	-0.269	0.000	0.021
100.800	26.200	-0.266	0.000	0.021
100.900	25.200	-0.266	0.000	0.021
101.000	25.800	-0.268	0.000	0.021
101.100	24.800	-0.264	0.000	0.021
101.200	24.400	-0.264	0.000	0.021
101.300	25.600	-0.262	0.000	0.021
101.400	24.800	-0.258	0.000	0.021
101.500	25.200	-0.259	0.000	0.021
101.600	24.000	-0.255	0.000	0.021
101.700	25.000	-0.255	0.000	0.021
101.800	24.400	-0.255	0.000	0.021
101.900	24.600	-0.252	0.000	0.021
102.000	23.800	-0.253	0.000	0.021
102.100	23.400	-0.249	0.000	0.021
102.200	23.400	-0.249	0.000	0.021
102.300	21.600	-0.246	0.000	0.021
102.400	23.000	-0.245	0.000	0.021
102.500	23.200	-0.242	0.000	0.022
102.600	22.400	-0.236	0.000	0.022
102.700	22.200	-0.236	0.000	0.022
102.800	22.600	-0.236	0.000	0.022
102.900	21.800	-0.234	0.000	0.022
103.000	21.600	-0.234	0.000	0.022
103.100	21.800	-0.227	0.000	0.022
103.200	21.600	-0.227	0.000	0.022
103.300	21.800	-0.227	0.000	0.022
103.400	21.200	-0.225	0.000	0.022
103.500	19.800	-0.222	0.000	0.022
103.600	20.200	-0.222	0.000	0.022
103.700	20.400	-0.222	0.000	0.022
103.800	20.600	-0.219	0.000	0.022
103.900	20.000	-0.217	0.000	0.022
104.000	20.600	-0.214	0.000	0.022
104.100	21.200	-0.216	0.000	0.022
104.200	20.600	-0.216	0.000	0.022
104.300	20.200	-0.215	0.000	0.022
104.400	20.600	-0.217	0.000	0.022
104.500	21.000	-0.214	0.000	0.022
104.600	19.400	-0.213	0.000	0.022
104.700	19.400	-0.213	0.000	0.022
104.800	20.000	-0.214	0.000	0.022
104.900	19.400	-0.210	0.000	0.022
105.000	20.000	-0.211	0.000	0.022
105.100	20.600	-0.212	0.000	0.022
105.200	20.000	-0.212	0.000	0.022
105.300	20.000	-0.214	0.000	0.022
105.400	20.000	-0.213	0.000	0.022
105.500	20.200	-0.210	0.000	0.023
105.600	19.800	-0.212	0.000	0.023
105.700	19.800	-0.212	0.000	0.023
105.800	19.600	-0.214	0.000	0.023
105.900	20.400	-0.214	0.000	0.023
106.000	20.600	-0.216	0.000	0.023
106.100	20.000	-0.215	0.000	0.023
106.200	20.600	-0.215	0.000	0.023
106.300	20.800	-0.219	0.000	0.023
106.400	21.600	-0.215	0.000	0.023
106.500	21.000	-0.218	0.000	0.023
106.600	20.400	-0.222	0.000	0.023
106.700	21.000	-0.222	0.000	0.023
106.800	21.600	-0.224	0.000	0.023
106.900	21.200	-0.225	0.000	0.023
107.000	21.400	-0.224	0.000	0.023
107.100	20.200	-0.223	0.000	0.023
107.200	22.200	-0.223	0.000	0.023
107.300	22.400	-0.226	0.000	0.023
107.400	21.400	-0.224	0.000	0.023
107.500	22.200	-0.227	0.000	0.023
107.600	21.600	-0.228	0.000	0.023
107.700	21.800	-0.228	0.000	0.023
107.800	20.800	-0.230	0.000	0.023
107.900	21.800	-0.227	0.000	0.024
108.000	21.800	-0.231	0.000	0.024
108.100	22.400	-0.232	0.000	0.024
108.200	22.200	-0.232	0.000	0.024
108.300	20.800	-0.230	0.000	0.024
108.400	22.600	-0.229	0.000	0.024
108.500	22.000	-0.233	0.000	0.024
108.600	21.600	-0.231	0.000	0.024
108.700	22.000	-0.231	0.000	0.024
108.800	21.800	-0.229	0.000	0.024
108.900	22.400	-0.231	0.000	0.024
109.000	21.800	-0.228	0.000	0.024
109.100	21.400	-0.229	0.000	0.024
109.200	21.600	-0.229	0.000	0.024
109.300	20.800	-0.232	0.000	0.024
109.400	22.600	-0.230	0.000	0.024
109.500	22.000	-0.228	0.000	0.024
109.600	21.000	-0.230	0.000	0.024
109.700	21.600	-0.230	0.000	0.024
109.800	20.800	-0.228	0.000	0.024
109.900	21.200	-0.225	0.000	0.024
110.000	20.400	-0.227	0.000	0.024
110.100	20.800	-0.223	0.000	0.024
110.200	21.400	-0.223	0.000	0.024
110.300	21.000	-0.224	0.000	0.024
110.400	20.400	-0.223	0.000	0.024
110.500	20.800	-0.225	0.000	0.024
110.600	20.600	-0.220	0.000	0.024
110.700	20.000	-0.220	0.000	0.024
110.800	21.400	-0.221	0.000	0.024
110.900	20.200	-0.222	0.000	0.025
111.000	21.000	-0.219	0.000	0.025
111.100	21.000	-0.221	0.000	0.025
111.200	20.800	-0.221	0.000	0.025
111.300	20.800	-0.221	0.000	0.025
111.400	20.600	-0.223	0.000	0.025
111.500	21.600	-0.223	0.000	0.025
111.600	19.800	-0.219	0.000	0.025
111.700	20.600	-0.219	0.000	0.025
111.800	21.400	-0.221	0.000	0.025
111.900	20.400	-0.222	0.000	0.025
112.000	21.400	-0.221	0.000	0.025
112.100	21.200	-0.224	0.000	0.025
112.200	20.000	-0.224	0.000	0.025
112.300	21.200	-0.225	0.000	0.025
112.400	20.800	-0.223	0.000	0.025
112.500	22.400	-0.226	0.000	0.025
112.600	22.000	-0.225	0.000	0.025
112.700	21.200	-0.225	0.000	0.025
112.800	21.800	-0.228	0.000	0.025
112.900	22.600	-0.227	0.000	0.025
113.000	22.200	-0.229	0.000	0.025
113.100	22.200	-0.229	0.000	0.025
113.200	23.200	-0.229	0.000	0.025
113.300	22.600	-0.233	0.000	0.025
113.400	22.000	-0.232	0.000	0.025
113.500	22.600	-0.235	0.000	0.025
113.600	22.200	-0.235	0.000	0.025
113.700	22.000	-0.235	0.000	0.025
113.800	22.400	-0.235	0.000	0.025
113.900	23.000	-0.238	0.000	0.026
114.000	22.400	-0.235	0.000	0.026
114.100	22.800	-0.237	0.000	0.026
114.200	22.400	-0.237	0.000	0.026
114.300	23.800	-0.237	0.000	0.026
114.400	22.400	-0.239	0.000	0.026
114.500	23.600	-0.243	0.000	0.026
114.600	23.400	-0.245	0.000	0.026
114.700	22.800	-0.245	0.000	0.026
114.800	23.000	-0.242	0.000	0.026
114.900	23.400	-0.244	0.000	0.026
115.000	23.000	-0.245	0.000	0.026
115.100	23.600	-0.246	0.000	0.026
115.200	23.800	-0.246	0.000	0.026
115.300	23.800	-0.245	0.000	0.026
115.400	23.400	-0.246	0.000	0.026
115.500	24.200	-0.246	0.000	0.026
115.600	23.400	-0.250	0.000	0.026
115.700	24.200	-0.250	0.000	0.026
115.800	23.600	-0.248	0.000	0.026
115.900	24.400	-0.250	0.000	0.026
116.000	22.800	-0.252	0.000	0.026
116.100	24.200	-0.252	0.000	0.026
116.200	23.400	-0.252	0.000	0.026
116.300	24.600	-0.257	0.000	0.026
116.400	24.600	-0.253	0.000	0.027
116.500	24.800	-0.252	0.000	0.027
116.600	24.600	-0.252	0.000	0.027
116.700	24.800	-0.252	0.000	0.027
116.800	24.600	-0.255	0.000	0.027
116.900	24.200	-0.257	0.000	0.027
117.000	24.000	-0.256	0.000	0.027
117.100	25.200	-0.257	0.000	0.027
117.200	23.600	-0.257	0.000	0.027
117.300	25.200	-0.257	0.000	0.027
117.400	25.200	-0.255	0.000	0.027
117.500	24.400	-0.257	0.000	0.027
117.600	24.400	-0.258	0.000	0.027
117.700	24.800	-0.258	0.000	0.027
117.800	24.400	-0.256	0.000	0.027
117.900	24.400	-0.257	0.000	0.027
118.000	24.600	-0.256	0.000	0.027
118.100	24.200	-0.258	0.000	0.027
118.200	24.200	-0.258	0.000	0.027
118.300	24.400	-0.256	0.000	0.027
118.400	24.000	-0.255	0.000	0.027
118.500	24.600	-0.255	0.000	0.027
118.600	24.800	-0.256	0.000	0.027
118.700	24.800	-0.256	0.000	0.027
118.800	24.600	-0.255	0.000	0.027
118.900	24.400	-0.257	0.000	0.028
119.000	24.600	-0.254	0.000	0.028
119.100	24.400	-0.255	0.000	0.028
119.200	25.200	-0.255	0.000	0.028
119.300	24.000	-0.258	0.000	0.028
119.400	24.600	-0.255	0.000	0.028
119.500	25.000	-0.260	0.000	0.028
119.600	25.000	-0.257	0.000	0.028
119.700	24.600	-0.257	0.000	0.028
119.800	25.000	-0.256	0.000	0.028
119.900	24.400	-0.256	0.000	0.028
120.000	25.000	-0.256	0.000	0.028
120.100	25.400	-0.256	0.000	0.028
120.200	24.600	-0.256	0.000	0.028
120.300	25.000	-0.258	0.000	0.028
120.400	24.200	-0.257	0.000	0.028
120.500	24.800	-0.257	0.000	0.028
120.600	25.200	-0.261	0.000	0.028
120.700	24.600	-0.261	0.000	0.028
120.800	25.000	-0.256	0.000	0.028
120.900	25.200	-0.261	0.000	0.028
121.000	24.600	-0.257	0.000	0.028
121.100	25.600	-0.260	0.000	0.028
121.200	25.000	-0.260	0.000	0.028
121.300	24.400	-0.257	0.000	0.028
121.400	25.200	-0.263	0.000	0.029
121.500	25.400	-0.260	0.000	0.029
121.600	24.600	-0.262	0.000	0.029
121.700	25.800	-0.262	0.000	0.029
121.800	25.800	-0.262	0.000	0.029
121.900	25.600	-0.264	0.000	0.029
122.000	24.400	-0.262	0.000	0.029
122.100	26.000	-0.262	0.000	0.029
122.200	25.000	-0.262	0.000	0.029
122.300	24.000	-0.264	0.000	0.029
122.400	26.400	-0.260	0.000	0.029
122.500	25.600	-0.265	0.000	0.029
122.600	25.600	-0.266	0.000	0.029
122.700	25.800	-0.266	0.000	0.029
122.800	25.000	-0.265	0.000	0.029
122.900	25.000	-0.261	0.000	0.029
123.000	24.800	-0.266	0.000	0.029
123.100	25.600	-0.267	0.000	0.029
123.200	26.400	-0.267	0.000	0.029
123.300	26.000	-0.265	0.000	0.029
123.400	24.800	-0.264	0.000	0.029
123.500	25.600	-0.265	0.000	0.029
123.600	24.800	-0.266	0.000	0.029
123.700	25.200	-0.266	0.000	0.029
123.800	25.200	-0.263	0.000	0.029
123.900	25.600	-0.267	0.000	0.030
124.000	25.800	-0.265	0.000	0.030
124.100	25.200	-0.264	0.000	0.030
124.200	26.400	-0.264	0.000	0.030
124.300	25.200	-0.267	0.000	0.030
124.400	25.600	-0.267	0.000	0.030
124.500	25.200	-0.269	0.000	0.030
124.600	24.600	-0.267	0.000	0.030
124.700	26.800	-0.267	0.000	0.030
124.800	26.400	-0.267	0.000	0.030
124.900	25.600	-0.268	0.000	0.030
125.000	24.800	-0.269	0.000	0.030
125.100	25.000	-0.266	0.000	0.030
125.200	25.800	-0.266	0.000	0.030
125.300	26.000	-0.269	0.000	0.030
125.400	25.000	-0.269	0.000	0.030
125.500	25.400	-0.268	0.000	0.030
125.600	25.800	-0.267	0.000	0.030
125.700	25.600	-0.267	0.000	0.030
125.800	26.000	-0.269	0.000	0.030
125.900	26.200	-0.269	0.000	0.031
126.000	26.200	-0.269	0.000	0.031
126.100	25.800	-0.267	0.000	0.031
126.200	25.000	-0.267	0.000	0.031
126.300	25.000	-0.268	0.000	0.031
126.400	26.200	-0.269	0.000	0.031
126.500	26.400	-0.269	0.000	0.031
126.600	26.600	-0.270	0.000	0.031
126.700	25.400	-0.270	0.000	0.031
126.800	27.200	-0.270	0.000	0.031
126.900	25.400	-0.272	0.000	0.031
127.000	26.400	-0.270	0.000	0.031
127.100	26.400	-0.273	0.000	0.031
127.200	25.600	-0.273	0.000	0.031
127.300	25.800	-0.274	0.000	0.031
127.400	26.000	-0.274	0.000	0.031
127.500	26.000	-0.275	0.000	0.031
127.600	26.200	-0.276	0.000	0.031
127.700	26.200	-0.276	0.000	0.031
127.800	25.600	-0.274	0.000	0.031
127.900	26.800	-0.276	0.000	0.032
128.000	26.800	-0.277	0.000	0.032
128.100	27.400	-0.278	0.000	0.032
128.200	26.600	-0.278	0.000	0.032
128.300	27.000	-0.278	0.000	0.032
128.400	27.200	-0.280	0.000	0.032
128.500	26.800	-0.280	0.000	0.032
128.600	26.800	-0.279	0.000	0.032
128.700	27.400	-0.279	0.000	0.032
128.800	28.000	-0.280	0.000	0.032
128.900	27.400	-0.281	0.000	0.032
129.000	27.200	-0.282	0.000	0.032
129.100	28.600	-0.282	0.000	0.032
129.200	27.600	-0.282	0.000	0.032
129.300	28.000	-0.286	0.000	0.032
129.400	26.800	-0.285	0.000	0.032
129.500	27.800	-0.284	0.000	0.032
129.600	28.000	-0.284	0.000	0.032
129.700	26.800	-0.284	0.000	0.032
129.800	27.400	-0.284	0.000	0.032
129.900	27.400	-0.284	0.000	0.032
130.000	26.400	-0.283	0.000	0.032
130.100	27.600	-0.285	0.000	0.032
130.200	27.800	-0.285	0.000	0.032
130.300	27.800	-0.284	0.000	0.032
130.400	27.200	-0.282	0.000	0.033
130.500	26.000	-0.282	0.000	0.033
130.600	26.800	-0.281	0.000	0.033
130.700	27.200	-0.281	0.000	0.033
130.800	27.600	-0.279	0.000	0.033
130.900	27.200	-0.281	0.000	0.033
131.000	26.400	-0.278	0.000	0.033
131.100	27.000	-0.277	0.000	0.033
131.200	25.800	-0.277	0.000	0.033
131.300	26.400	-0.279	0.000	0.033
131.400	26.400	-0.278	0.000	0.033
131.500	25.800	-0.278	0.000	0.033
131.600	26.600	-0.278	0.000	0.033
131.700	26.400	-0.278	0.000	0.033
131.800	26.600	-0.276	0.000	0.033
131.900	26.200	-0.275	0.000	0.033
132.000	27.000	-0.276	0.000	0.033
132.100	26.800	-0.273	0.000	0.033
132.200	26.600	-0.273	0.000	0.033
132.300	26.000	-0.274	0.000	0.033
132.400	25.800	-0.271	0.000	0.034
132.500	26.000	-0.274	0.000	0.034
132.600	26.000	-0.273	0.000	0.034
132.700	25.400	-0.273	0.000	0.034
132.800	25.400	-0.271	0.000	0.034
132.900	26.600	-0.272	0.000	0.034
133.000	26.200	-0.271	0.000	0.034
133.100	26.000	-0.273	0.000	0.034
133.200	26.000	-0.273	0.000	0.034
133.300	25.800	-0.270	0.000	0.034
133.400	25.400	-0.270	0.000	0.034
133.500	26.400	-0.268	0.000	0.034
133.600	26.200	-0.268	0.000	0.034
133.700	25.800	-0.268	0.000	0.034
133.800	24.800	-0.270	0.000	0.034
133.900	25.400	-0.271	0.000	0.034
134.000	25.000	-0.268	0.000	0.034
134.100	25.200	-0.267	0.000	0.034
134.200	25.600	-0.267	0.000	0.034
134.300	24.000	-0.264	0.000	0.034
134.400	25.600	-0.264	0.000	0.034
134.500	25.200	-0.264	0.000	0.034
134.600	25.400	-0.258	0.000	0.034
134.700	25.000	-0.258	0.000	0.034
134.800	25.000	-0.259	0.000	0.034
134.900	24.600	-0.256	0.000	0.035
135.000	23.600	-0.257	0.000	0.035
135.100	23.400	-0.254	0.000	0.035
135.200	24.000	-0.254	0.000	0.035
135.300	24.400	-0.251	0.000	0.035
135.400	23.400	-0.250	0.000	0.035
135.500	22.200	-0.249	0.000	0.035
135.600	23.200	-0.247	0.000	0.035
135.700	23.000	-0.247	0.000	0.035
135.800	23.000	-0.243	0.000	0.035
135.900	21.800	-0.242	0.000	0.035
136.000	22.200	-0.237	0.000	0.035
136.100	21.800	-0.233	0.000	0.035
136.200	20.800	-0.233	0.000	0.035
136.300	21.400	-0.228	0.000	0.035
136.400	20.400	-0.229	0.000	0.035
136.500	20.400	-0.225	0.000	0.035
136.600	20.200	-0.222	0.000	0.035
136.700	20.600	-0.222	0.000	0.035
136.800	20.600	-0.218	0.000	0.035
136.900	19.600	-0.217	0.000	0.035
137.000	19.200	-0.213	0.000	0.035
137.100	20.200	-0.209	0.000	0.035
137.200	19.000	-0.209	0.000	0.035
137.300	18.400	-0.207	0.000	0.035
137.400	18.600	-0.203	0.000	0.035
137.500	18.400	-0.201	0.000	0.035
137.600	18.200	-0.198	0.000	0.035
137.700	18.000	-0.198	0.000	0.035
137.800	17.800	-0.196	0.000	0.035
137.900	17.400	-0.193	0.000	0.035
138.000	17.000	-0.189	0.000	0.035
138.100	17.200	-0.186	0.000	0.035
138.200	17.000	-0.186	0.000	0.035
138.300	17.200	-0.183	0.000	0.035
138.400	16.600	-0.185	0.000	0.036
138.500	17.000	-0.179	0.000	0.036
138.600	16.800	-0.178	0.000	0.036
138.700	16.000	-0.178	0.000	0.036
138.800	15.200	-0.173	0.000	0.036
138.900	15.600	-0.173	0.000	0.036
139.000	15.600	-0.172	0.000	0.036
139.100	15.200	-0.169	0.000	0.036
139.200	16.400	-0.169	0.000	0.036
139.300	14.600	-0.170	0.000	0.036
139.400	15.200	-0.167	0.000	0.036
139.500	14.800	-0.165	0.000	0.036
139.600	14.800	-0.161	0.000	0.036
139.700	15.800	-0.161	0.000	0.036
139.800	15.800	-0.164	0.000	0.036
139.900	14.000	-0.160	0.000	0.036
140.000	14.200	-0.161	0.000	0.036
140.100	14.800	-0.158	0.000	0.036
140.200	14.600	-0.158	0.000	0.036
140.300	13.800	-0.158	0.000	0.036
140.400	13.800	-0.155	0.000	0.036
140.500	13.800	-0.157	0.000	0.036
140.600	14.200	-0.156	0.000	0.036
140.700	13.400	-0.156	0.000	0.036
140.800	13.600	-0.153	0.000	0.036
140.900	13.400	-0.152	0.000	0.036
141.000	14.200	-0.151	0.000	0.036
141.100	12.800	-0.153	0.000	0.036
141.200	13.600	-0.153	0.000	0.036
141.300	12.400	-0.150	0.000	0.036
141.400	14.200	-0.150	0.000	0.036
141.500	14.200	-0.150	0.000	0.036
141.600	14.600	-0.151	0.000	0.036
141.700	13.000	-0.151	0.000	0.036
141.800	13.600	-0.148	0.000	0.036
141.900	14.000	-0.151	0.000	0.036
142.000	13.000	-0.149	0.000	0.036
142.100	12.600	-0.145	0.000	0.036
142.200	13.200	-0.145	0.000	0.036
142.300	12.600	-0.147	0.000	0.036
142.400	13.000	-0.146	0.000	0.037
142.500	13.400	-0.146	0.000	0.037
142.600	12.600	-0.145	0.000	0.037
142.700	13.400	-0.145	0.000	0.037
142.800	12.800	-0.144	0.000	0.037
142.900	12.800	-0.145	0.000	0.037
143.000	12.600	-0.143	0.000	0.037
143.100	12.600	-0.143	0.000	0.037
143.200	12.800	-0.143	0.000	0.037
143.300	12.600	-0.142	0.000	0.037
143.400	12.600	-0.143	0.000	0.037
143.500	13.000	-0.142	0.000	0.037
143.600	12.800	-0.141	0.000	0.037
143.700	11.600	-0.141	0.000	0.037
143.800	12.600	-0.142	0.000	0.037
143.900	13.000	-0.142	0.000	0.037
144.000	13.200	-0.142	0.000	0.037
144.100	12.400	-0.140	0.000	0.037
144.200	12.000	-0.140	0.000	0.037
144.300	12.400	-0.141	0.000	0.037
144.400	12.000	-0.138	0.000	0.037
144.500	12.200	-0.139	0.000	0.037
144.600	12.000	-0.137	0.000	0.037
144.700	12.000	-0.137	0.000	0.037
144.800	13.000	-0.137	0.000	0.037
144.900	12.800	-0.136	0.000	0.037
145.000	11.800	-0.136	0.000	0.037
145.100	13.000	-0.135	0.000	0.037
145.200	11.800	-0.135	0.000	0.037
145.300	12.600	-0.133	0.000	0.037
145.400	12.000	-0.134	0.000	0.037
145.500	12.200	-0.134	0.000	0.037
145.600	11.000	-0.133	0.000	0.037
145.700	11.800	-0.133	0.000	0.037
145.800	11.600	-0.131	0.000	0.037
145.900	12.400	-0.133	0.000	0.037
146.000	10.800	-0.130	0.000	0.037
146.100	11.600	-0.128	0.000	0.037
146.200	11.600	-0.128	0.000	0.037
146.300	11.200	-0.130	0.000	0.037
146.400	11.200	-0.129	0.000	0.037
146.500	12.000	-0.131	0.000	0.037
146.600	11.200	-0.129	0.000	0.037
146.700	11.800	-0.129	0.000	0.037
146.800	12.400	-0.128	0.000	0.037
146.900	11.800	-0.127	0.000	0.038
147.000	17.800	-0.132	0.000	0.038
147.100	26.800	-0.131	0.000	0.038
147.200	22.400	-0.131	0.000	0.038
147.300	40.400	-0.134	0.000	0.038
147.400	33.200	-0.132	0.000	0.038
147.500	56.800	-0.134	0.000	0.038
147.600	48.800	-0.116	0.000	0.038
147.700	68.000	-0.116	0.000	0.038
147.800	59.800	-0.104	0.000	0.038
147.900	81.600	-0.101	0.000	0.039
148.000	75.200	-0.084	0.000	0.039
148.100	91.200	-0.058	0.000	0.039
148.200	84.400	-0.058	0.000	0.039
148.300	106.000	-0.046	0.000	0.039
148.400	95.600	-0.037	0.000	0.040
148.500	120.200	-0.015	0.000	0.040
148.600	105.400	0.025	0.000	0.040
148.700	126.000	0.025	0.000	0.040
148.800	116.800	0.050	0.000	0.040
148.900	139.200	0.064	0.000	0.041
149.000	121.400	0.088	0.000	0.041
149.100	145.600	0.143	0.000	0.041
149.200	134.800	0.143	0.000	0.041
149.300	164.000	0.166	0.000	0.041
149.400	142.200	0.196	0.000	0.042
149.500	165.600	0.221	0.000	0.042
149.600	148.000	0.284	0.000	0.042
149.700	167.400	0.284	0.000	0.042
149.800	156.800	0.316	0.000	0.042
149.900	183.800	0.341	0.000	0.044
150.000	170.800	0.370	0.000	0.044
150.100	192.600	0.440	0.000	0.044
150.200	174.800	0.440	0.000	0.044
150.300	199.400	0.476	0.000	0.044
150.400	175.600	0.505	0.000	0.045
150.500	202.600	0.541	0.000	0.045
150.600	183.400	0.618	0.000	0.045
150.700	207.000	0.618	0.000	0.045
150.800	195.800	0.661	0.000	0.045
150.900	218.600	0.685	0.000	0.047
151.000	203.000	0.728	0.000	0.047
151.100	226.200	0.809	0.000	0.047
151.200	205.000	0.809	0.000	0.047
151.300	235.000	0.849	0.000	0.047
151.400	217.600	0.886	0.000	0.049
151.500	244.400	0.928	0.000	0.049
151.600	216.600	1.012	0.000	0.049
151.700	242.000	1.012	0.000	0.049
151.800	223.000	1.062	0.000	0.049
151.900	251.600	1.096	0.000	0.051
152.000	230.400	1.145	0.000	0.051
152.100	256.000	1.235	0.000	0.051
152.200	243.000	1.235	0.000	0.051
152.300	271.200	1.274	0.000	0.051
152.400	255.400	1.322	0.000	0.053
152.500	254.600	1.365	0.000	0.053
152.600	250.800	1.460	0.000	0.053
152.700	244.000	1.460	0.000	0.053
152.800	240.200	1.506	0.000	0.053
152.900	235.800	1.551	0.000	0.055
153.000	231.800	1.594	0.000	0.055
153.100	228.400	1.676	0.000	0.055
153.200	224.000	1.676	0.000	0.055
153.300	219.800	1.714	0.000	0.055
153.400	216.400	1.753	0.000	0.057
153.500	214.200	1.790	0.000	0.057
153.600	209.800	1.859	0.000	0.057
153.700	206.600	1.859	0.000	0.057
153.800	203.600	1.896	0.000	0.057
153.900	200.800	1.928	0.000	0.059
154.000	196.800	1.960	0.000	0.059
154.100	194.000	2.021	0.000	0.059
154.200	191.800	2.021	0.000	0.059
154.300	188.200	2.053	0.000	0.059
154.400	186.400	2.081	0.000	0.060
154.500	183.800	2.110	0.000	0.060
154.600	180.800	2.166	0.000	0.060
154.700	178.600	2.166	0.000	0.060
154.800	175.600	2.191	0.000	0.060
154.900	173.600	2.216	0.000	0.061
155.000	170.800	2.241	0.000	0.061
155.100	167.600	2.287	0.000	0.061
155.200	166.200	2.287	0.000	0.061
155.300	163.800	2.308	0.000	0.061
155.400	161.600	2.333	0.000	0.063
155.500	160.000	2.351	0.000	0.063
155.600	158.800	2.397	0.000	0.063
155.700	155.600	2.397	0.000	0.063
155.800	153.600	2.416	0.000	0.063
155.900	151.600	2.439	0.000	0.064
156.000	150.400	2.456	0.000	0.064
156.100	147.200	2.493	0.000	0.064
156.200	146.600	2.493	0.000	0.064
156.300	145.000	2.511	0.000	0.064
156.400	143.200	2.532	0.000	0.065
156.500	142.000	2.547	0.000	0.065
156.600	140.000	2.580	0.000	0.065
156.700	137.400	2.580	0.000	0.065
156.800	136.800	2.601	0.000	0.065
156.900	134.400	2.611	0.000	0.066
157.000	133.200	2.629	0.000	0.066
157.100	132.600	2.656	0.000	0.066
157.200	131.800	2.656	0.000	0.066
157.300	129.400	2.676	0.000	0.066
157.400	129.400	2.684	0.000	0.067
157.500	127.000	2.700	0.000	0.067
157.600	125.400	2.728	0.000	0.067
157.700	124.600	2.728	0.000	0.067
157.800	123.600	2.742	0.000	0.067
157.900	122.400	2.750	0.000	0.068
158.000	120.800	2.767	0.000	0.068
158.100	119.600	2.792	0.000	0.068
158.200	119.000	2.792	0.000	0.068
158.300	117.200	2.797	0.000	0.068
158.400	117.600	2.813	0.000	0.069
158.500	115.800	2.821	0.000	0.069
158.600	114.800	2.840	0.000	0.069
158.700	114.400	2.840	0.000	0.069
158.800	112.200	2.852	0.000	0.069
158.900	111.800	2.862	0.000	0.070
159.000	111.200	2.872	0.000	0.070
159.100	110.200	2.889	0.000	0.070
159.200	109.000	2.889	0.000	0.070
159.300	108.200	2.896	0.000	0.070
159.400	107.600	2.904	0.000	0.071
159.500	108.000	2.911	0.000	0.071
159.600	107.000	2.928	0.000	0.071
159.700	105.600	2.928	0.000	0.071
159.800	104.600	2.933	0.000	0.071
159.900	105.200	2.942	0.000	0.072
160.000	104.000	2.946	0.000	0.072
160.100	103.600	2.961	0.000	0.072
160.200	103.200	2.961	0.000	0.072
160.300	102.400	2.966	0.000	0.072
160.400	101.800	2.973	0.000	0.073
160.500	101.400	2.977	0.000	0.073
160.600	100.400	2.991	0.000	0.073
160.700	99.800	2.991	0.000	0.073
160.800	100.600	2.994	0.000	0.073
160.900	99.000	3.002	0.000	0.073
161.000	99.400	3.005	0.000	0.073
161.100	98.200	3.017	0.000	0.073
161.200	96.800	3.017	0.000	0.073
161.300	96.600	3.021	0.000	0.073
161.400	96.400	3.024	0.000	0.074
161.500	95.200	3.031	0.000	0.074
161.600	96.000	3.042	0.000	0.074
161.700	94.800	3.042	0.000	0.074
161.800	94.200	3.044	0.000	0.074
161.900	95.000	3.050	0.000	0.075
162.000	94.600	3.054	0.000	0.075
162.100	93.000	3.063	0.000	0.075
162.200	93.600	3.063	0.000	0.075
162.300	92.600	3.066	0.000	0.075
162.400	92.200	3.072	0.000	0.076
162.500	92.600	3.074	0.000	0.076
162.600	90.800	3.080	0.000	0.076
162.700	91.200	3.080	0.000	0.076
162.800	90.600	3.087	0.000	0.076
162.900	90.800	3.089	0.000	0.077
163.000	90.600	3.092	0.000	0.077
163.100	90.200	3.100	0.000	0.077
163.200	89.600	3.100	0.000	0.077
163.300	88.800	3.102	0.000	0.077
163.400	88.400	3.105	0.000	0.077
163.500	88.800	3.110	0.000	0.077
163.600	88.400	3.113	0.000	0.077
163.700	88.800	3.113	0.000	0.077
163.800	88.400	3.117	0.000	0.077
163.900	87.400	3.119	0.000	0.078
164.000	87.200	3.126	0.000	0.078
164.100	87.200	3.130	0.000	0.078
164.200	86.400	3.130	0.000	0.078
164.300	86.400	3.132	0.000	0.078
164.400	86.200	3.133	0.000	0.079
164.500	86.000	3.136	0.000	0.079
164.600	86.000	3.142	0.000	0.079
164.700	86.000	3.142	0.000	0.079
164.800	84.200	3.143	0.000	0.079
164.900	85.800	3.145	0.000	0.080
165.000	84.800	3.150	0.000	0.080
165.100	84.800	3.154	0.000	0.080
165.200	85.200	3.154	0.000	0.080
165.300	84.000	3.153	0.000	0.080
165.400	83.400	3.159	0.000	0.080
165.500	83.800	3.159	0.000	0.080
165.600	84.000	3.167	0.000	0.080
165.700	83.400	3.167	0.000	0.080
165.800	83.600	3.165	0.000	0.080
165.900	83.600	3.169	0.000	0.081
166.000	83.800	3.168	0.000	0.081
166.100	83.400	3.175	0.000	0.081
166.200	83.200	3.175	0.000	0.081
166.300	81.800	3.174	0.000	0.081
166.400	82.000	3.179	0.000	0.082
166.500	81.000	3.179	0.000	0.082
166.600	82.000	3.183	0.000	0.082
166.700	81.400	3.183	0.000	0.082
166.800	81.600	3.183	0.000	0.082
166.900	81.400	3.186	0.000	0.082
167.000	80.600	3.186	0.000	0.082
167.100	81.000	3.192	0.000	0.082
167.200	80.600	3.192	0.000	0.082
167.300	79.800	3.194	0.000	0.082
167.400	80.400	3.194	0.000	0.083
167.500	80.400	3.196	0.000	0.083
167.600	80.200	3.199	0.000	0.083
167.700	79.200	3.199	0.000	0.083
167.800	79.800	3.200	0.000	0.083
167.900	80.000	3.204	0.000	0.084
168.000	79.600	3.208	0.000	0.084
168.100	79.400	3.206	0.000	0.084
168.200	79.200	3.206	0.000	0.084
168.300	78.800	3.209	0.000	0.084
168.400	78.400	3.210	0.000	0.084
168.500	78.600	3.212	0.000	0.084
168.600	79.000	3.214	0.000	0.084
168.700	79.200	3.214	0.000	0.084
168.800	78.400	3.217	0.000	0.084
168.900	78.400	3.218	0.000	0.085
169.000	77.800	3.222	0.000	0.085
169.100	77.400	3.222	0.000	0.085
169.200	78.600	3.222	0.000	0.085
169.300	77.400	3.223	0.000	0.085
169.400	77.400	3.221	0.000	0.086
169.500	77.600	3.228	0.000	0.086
169.600	77.200	3.230	0.000	0.086
169.700	76.600	3.230	0.000	0.086
169.800	76.800	3.227	0.000	0.086
169.900	77.000	3.230	0.000	0.086
170.000	76.400	3.232	0.000	0.086
170.100	76.800	3.235	0.000	0.086
170.200	76.800	3.235	0.000	0.086
170.300	76.800	3.235	0.000	0.086
170.400	76.600	3.236	0.000	0.087
170.500	76.000	3.236	0.000	0.087
170.600	76.800	3.239	0.000	0.087
170.700	75.600	3.239	0.000	0.087
170.800	76.000	3.237	0.000	0.087
170.900	75.800	3.240	0.000	0.087
171.000	76.000	3.238	0.000	0.087
171.100	76.200	3.240	0.000	0.087
171.200	75.800	3.240	0.000	0.087
171.300	76.000	3.242	0.000	0.087
171.400	75.200	3.244	0.000	0.088
171.500	75.200	3.242	0.000	0.088
171.600	76.000	3.245	0.000	0.088
171.700	75.400	3.245	0.000	0.088
171.800	75.400	3.247	0.000	0.088
171.900	76.000	3.246	0.000	0.089
172.000	76.400	3.247	0.000	0.089
172.100	75.200	3.245	0.000	0.089
172.200	74.400	3.245	0.000	0.089
172.300	75.000	3.249	0.000	0.089
172.400	75.600	3.246	0.000	0.089
172.500	74.200	3.249	0.000	0.089
172.600	75.200	3.250	0.000	0.089
172.700	74.200	3.250	0.000	0.089
172.800	74.600	3.254	0.000	0.089
172.900	74.200	3.251	0.000	0.090
173.000	74.600	3.255	0.000	0.090
173.100	74.800	3.254	0.000	0.090
173.200	74.000	3.254	0.000	0.090
173.300	73.800	3.259	0.000	0.090
173.400	74.000	3.257	0.000	0.090
173.500	73.200	3.260	0.000	0.090
173.600	73.200	3.262	0.000	0.090
173.700	73.400	3.262	0.000	0.090
173.800	73.000	3.266	0.000	0.090
173.900	73.800	3.265	0.000	0.091
174.000	73.000	3.268	0.000	0.091
174.100	73.200	3.267	0.000	0.091
174.200	73.000	3.267	0.000	0.091
174.300	72.600	3.271	0.000	0.091
174.400	72.000	3.270	0.000	0.092
174.500	72.600	3.272	0.000	0.092
174.600	72.400	3.273	0.000	0.092
174.700	72.600	3.273	0.000	0.092
174.800	72.400	3.274	0.000	0.092
174.900	72.000	3.276	0.000	0.092
175.000	71.800	3.278	0.000	0.092
175.100	71.800	3.281	0.000	0.092
175.200	71.200	3.281	0.000	0.092
175.300	72.800	3.281	0.000	0.092
175.400	71.800	3.280	0.000	0.093
175.500	70.800	3.283	0.000	0.093
175.600	72.000	3.286	0.000	0.093
175.700	71.000	3.286	0.000	0.093
175.800	72.200	3.286	0.000	0.093
175.900	70.000	3.287	0.000	0.093
176.000	70.600	3.287	0.000	0.093
176.100	70.400	3.292	0.000	0.093
176.200	71.400	3.292	0.000	0.093
176.300	71.200	3.289	0.000	0.094
176.400	70.200	3.292	0.000	0.094
176.500	71.000	3.293	0.000	0.094
176.600	70.600	3.296	0.000	0.094
176.700	70.600	3.296	0.000	0.094
176.800	71.400	3.295	0.000	0.095
176.900	70.400	3.296	0.000	0.095
177.000	69.800	3.295	0.000	0.095
177.100	70.000	3.299	0.000	0.095
177.200	70.400	3.299	0.000	0.095
177.300	70.400	3.298	0.000	0.095
177.400	69.400	3.302	0.000	0.095
177.500	69.800	3.301	0.000	0.095
177.600	69.600	3.301	0.000	0.095
177.700	68.600	3.301	0.000	0.095
177.800	70.000	3.304	0.000	0.096
177.900	68.800	3.303	0.000	0.096
178.000	69.200	3.305	0.000	0.096
178.100	69.800	3.306	0.000	0.096
178.200	68.800	3.306	0.000	0.096
178.300	69.000	3.305	0.000	0.096
178.400	68.800	3.307	0.000	0.096
178.500	69.800	3.308	0.000	0.096
178.600	70.000	3.309	0.000	0.096
178.700	68.000	3.309	0.000	0.096
178.800	69.000	3.310	0.000	0.097
178.900	68.800	3.311	0.000	0.097
179.000	67.600	3.311	0.000	0.097
179.100	68.600	3.314	0.000	0.097
179.200	68.400	3.314	0.000	0.097
179.300	67.800	3.316	0.000	0.098
179.400	68.600	3.316	0.000	0.098
179.500	68.600	3.315	0.000	0.098
179.600	68.600	3.317	0.000	0.098
179.700	68.200	3.317	0.000	0.098
179.800	67.800	3.318	0.000	0.098
179.900	67.800	3.321	0.000	0.098
180.000	67.800	3.321	0.000	0.098
180.100	66.400	3.325	0.000	0.098
180.200	65.800	3.325	0.000	0.098
180.300	66.400	3.328	0.000	0.099
180.400	67.200	3.328	0.000	0.099
180.500	66.200	3.331	0.000	0.099
180.600	66.000	3.334	0.000	0.099
180.700	66.400	3.334	0.000	0.099
180.800	65.400	3.335	0.000	0.099
180.900	66.200	3.336	0.000	0.099
181.000	65.600	3.339	0.000	0.099
181.100	66.600	3.340	0.000	0.099
181.200	65.200	3.340	0.000	0.099
181.300	65.200	3.342	0.000	0.100
181.400	64.800	3.343	0.000	0.100
181.500	65.800	3.344	0.000	0.100
181.600	65.400	3.348	0.000	0.100
181.700	65.400	3.348	0.000	0.100
181.800	65.000	3.350	0.000	0.100
181.900	64.800	3.352	0.000	0.100
182.000	64.600	3.351	0.000	0.100
182.100	64.200	3.356	0.000	0.100
182.200	63.400	3.356	0.000	0.100
182.300	64.400	3.356	0.000	0.101
182.400	64.000	3.358	0.000	0.101
182.500	63.000	3.360	0.000	0.101
182.600	63.000	3.361	0.000	0.101
182.700	64.000	3.361	0.000	0.101
182.800	62.400	3.361	0.000	0.101
182.900	62.400	3.368	0.000	0.101
183.000	62.000	3.365	0.000	0.101
183.100	63.200	3.369	0.000	0.101
183.200	62.000	3.369	0.000	0.101
183.300	62.400	3.372	0.000	0.102
183.400	61.200	3.374	0.000	0.102
183.500	62.400	3.375	0.000	0.102
183.600	61.400	3.377	0.000	0.102
183.700	61.400	3.377	0.000	0.102
183.800	61.600	3.381	0.000	0.102
183.900	61.600	3.380	0.000	0.102
184.000	61.400	3.382	0.000	0.102
184.100	61.200	3.382	0.000	0.102
184.200	61.000	3.382	0.000	0.102
184.300	61.000	3.387	0.000	0.103
184.400	61.200	3.385	0.000	0.103
184.500	60.800	3.390	0.000	0.103
184.600	60.200	3.391	0.000	0.103
184.700	60.200	3.391	0.000	0.103
184.800	60.400	3.393	0.000	0.103
184.900	61.000	3.392	0.000	0.103
185.000	59.800	3.393	0.000	0.103
185.100	59.600	3.397	0.000	0.103
185.200	59.600	3.397	0.000	0.103
185.300	59.600	3.400	0.000	0.104
185.400	60.200	3.400	0.000	0.104
185.500	59.800	3.402	0.000	0.104
185.600	59.400	3.403	0.000	0.104
185.700	58.800	3.403	0.000	0.104
185.800	60.000	3.401	0.000	0.104
185.900	58.800	3.402	0.000	0.104
186.000	58.800	3.405	0.000	0.104
186.100	59.000	3.405	0.000	0.104
186.200	58.600	3.405	0.000	0.104
186.300	58.800	3.406	0.000	0.105
186.400	58.600	3.408	0.000	0.105
186.500	58.400	3.409	0.000	0.105
186.600	58.600	3.411	0.000	0.105
186.700	58.400	3.411	0.000	0.105
186.800	58.800	3.410	0.000	0.105
186.900	57.800	3.411	0.000	0.105
187.000	58.600	3.416	0.000	0.105
187.100	58.200	3.416	0.000	0.105
187.200	57.800	3.416	0.000	0.105
187.300	58.400	3.415	0.000	0.106
187.400	57.600	3.415	0.000	0.106
187.500	58.000	3.419	0.000	0.106
187.600	58.800	3.420	0.000	0.106
187.700	58.400	3.420	0.000	0.106
187.800	58.200	3.418	0.000	0.106
187.900	57.600	3.419	0.000	0.106
188.000	57.000	3.421	0.000	0.106
188.100	57.200	3.425	0.000	0.106
188.200	57.200	3.425	0.000	0.106
188.300	57.800	3.428	0.000	0.107
188.400	56.600	3.430	0.000	0.107
188.500	57.000	3.426	0.000	0.107
188.600	57.000	3.428	0.000	0.107
188.700	56.800	3.428	0.000	0.107
188.800	56.600	3.432	0.000	0.107
188.900	55.800	3.430	0.000	0.107
189.000	55.800	3.433	0.000	0.107
189.100	56.400	3.434	0.000	0.107
189.200	57.000	3.434	0.000	0.107
189.300	56.000	3.435	0.000	0.108
189.400	55.600	3.437	0.000	0.108
189.500	55.800	3.439	0.000	0.108
189.600	54.400	3.440	0.000	0.108
189.700	55.600	3.440	0.000	0.108
189.800	55.400	3.440	0.000	0.108
189.900	55.600	3.440	0.000	0.108
190.000	56.000	3.443	0.000	0.108
190.100	55.600	3.445	0.000	0.108
190.200	54.800	3.445	0.000	0.108
190.300	54.400	3.444	0.000	0.109
190.400	55.000	3.445	0.000	0.109
190.500	54.600	3.446	0.000	0.109
190.600	54.400	3.450	0.000	0.109
190.700	54.400	3.450	0.000	0.109
190.800	55.000	3.449	0.000	0.109
190.900	54.200	3.449	0.000	0.109
191.000	54.400	3.451	0.000	0.109
191.100	54.400	3.452	0.000	0.109
191.200	54.000	3.452	0.000	0.109
191.300	55.600	3.452	0.000	0.110
191.400	54.400	3.453	0.000	0.110
191.500	54.800	3.454	0.000	0.110
191.600	53.800	3.456	0.000	0.110
191.700	54.600	3.456	0.000	0.110
191.800	53.400	3.456	0.000	0.110
191.900	53.200	3.457	0.000	0.110
192.000	53.600	3.458	0.000	0.110
192.100	54.600	3.460	0.000	0.110
192.200	53.400	3.460	0.000	0.110
192.300	54.000	3.457	0.000	0.110
192.400	53.200	3.459	0.000	0.110
192.500	53.000	3.460	0.000	0.110
192.600	54.200	3.463	0.000	0.110
192.700	54.000	3.463	0.000	0.110
192.800	53.800	3.461	0.000	0.111
192.900	54.400	3.459	0.000	0.111
193.000	52.800	3.462	0.000	0.111
193.100	53.400	3.463	0.000	0.111
193.200	53.600	3.463	0.000	0.111
193.300	52.600	3.461	0.000	0.111
193.400	53.800	3.462	0.000	0.111
193.500	54.200	3.460	0.000	0.111
193.600	53.800	3.460	0.000	0.111
193.700	53.800	3.460	0.000	0.111
193.800	53.000	3.461	0.000	0.112
193.900	54.200	3.460	0.000	0.112
194.000	54.000	3.460	0.000	0.112
194.100	54.600	3.458	0.000	0.112
194.200	54.400	3.458	0.000	0.112
194.300	54.400	3.460	0.000	0.112
194.400	54.400	3.460	0.000	0.112
194.500	53.400	3.459	0.000	0.112
194.600	53.400	3.456	0.000	0.112
194.700	54.200	3.456	0.000	0.112
194.800	54.400	3.458	0.000	0.113
194.900	54.800	3.458	0.000	0.113
195.000	54.600	3.457	0.000	0.113
195.100	54.200	3.453	0.000	0.113
195.200	54.200	3.453	0.000	0.113
195.300	55.000	3.452	0.000	0.113
195.400	55.200	3.453	0.000	0.113
195.500	54.200	3.454	0.000	0.113
195.600	54.600	3.449	0.000	0.113
195.700	54.600	3.449	0.000	0.113
195.800	54.400	3.454	0.000	0.114
195.900	55.000	3.452	0.000	0.114
196.000	56.000	3.453	0.000	0.114
196.100	55.200	3.449	0.000	0.114
196.200	54.800	3.449	0.000	0.114
196.300	55.600	3.447	0.000	0.114
196.400	55.600	3.445	0.000	0.114
196.500	54.800	3.448	0.000	0.114
196.600	55.000	3.445	0.000	0.114
196.700	55.600	3.445	0.000	0.114
196.800	55.400	3.446	0.000	0.115
196.900	55.400	3.446	0.000	0.115
197.000	55.600	3.444	0.000	0.115
197.100	55.800	3.441	0.000	0.115
197.200	56.600	3.441	0.000	0.115
197.300	56.000	3.442	0.000	0.115
197.400	56.600	3.441	0.000	0.115
197.500	56.400	3.439	0.000	0.115
197.600	56.600	3.437	0.000	0.115
197.700	55.800	3.437	0.000	0.115
197.800	56.600	3.437	0.000	0.116
197.900	57.200	3.433	0.000	0.116
198.000	57.200	3.433	0.000	0.116
198.100	57.800	3.430	0.000	0.116
198.200	56.800	3.430	0.000	0.116
198.300	57.200	3.429	0.000	0.116
198.400	57.400	3.426	0.000	0.116
198.500	57.800	3.427	0.000	0.116
198.600	57.600	3.427	0.000	0.116
198.700	57.400	3.427	0.000	0.116
198.800	57.400	3.421	0.000	0.116
198.900	57.400	3.421	0.000	0.116
199.000	59.000	3.422	0.000	0.116
199.100	58.400	3.421	0.000	0.116
199.200	59.000	3.421	0.000	0.116
199.300	57.600	3.419	0.000	0.117
199.400	57.000	3.421	0.000	0.117
199.500	57.600	3.416	0.000	0.117
199.600	58.000	3.418	0.000	0.117
199.700	58.600	3.418	0.000	0.117
199.800	57.600	3.417	0.000	0.117
199.900	59.000	3.419	0.000	0.117
200.000	58.000	3.417	0.000	0.117
[truncated: 7,155 more rows]
