# Supplementary material for: Measurement of Outflow Facility Using iPerfusion
Source: PLoS One. 2016 Mar 7;11(3):e0150694. doi: 10.1371/journal.pone.0150694 (PMC4780770; doi:10.1371/journal.pone.0150694)
Supplement: S4 File — The raw data from the perfusion traces along with the steady state values for each pressure step. (ZIP) [file pone.0150694.s004.zip › S3/CapillaryTests/Cap_150_b/Parameters.txt]

Q 	 dQ 	 P 	 dP 	 R 	 dR 	 C 	 dC 	 K 	 dK 	 
24.2887	2.0837	-0.2543	0.0194	0.7427	4.7600	1.3465	8.6296	7.1222	0.6184
55.0827	3.3024	3.4463	0.0312	0.1132	0.0126	8.8361	0.9820	14.4913	0.1558
87.4253	2.4518	7.1225	0.0242	0.1134	0.0046	8.8163	0.3587	14.8714	0.1240
125.4480	1.7851	10.7421	0.0172	0.1066	0.0020	9.3852	0.1787	15.5334	0.0862
161.7120	3.2798	14.3860	0.0320	0.1049	0.0026	9.5288	0.2339	15.0151	0.1072
195.6673	3.8019	18.0500	0.0360	0.1055	0.0024	9.4757	0.2149	12.1041	0.0831
228.2093	2.7710	21.7304	0.0270	0.1067	0.0015	9.3684	0.1319	13.4179	0.1007
