# Supplementary material for: Measurement of Outflow Facility Using iPerfusion
Source: PLoS One. 2016 Mar 7;11(3):e0150694. doi: 10.1371/journal.pone.0150694 (PMC4780770; doi:10.1371/journal.pone.0150694)
Supplement: S4 File — The raw data from the perfusion traces along with the steady state values for each pressure step. (ZIP) [file pone.0150694.s004.zip › S3/CapillaryTests/Cap_150_c/Data.txt]

0.100	-0.800	0.001	0.000	0.000
0.200	-0.400	0.001	0.000	0.000
0.300	-0.200	0.004	0.000	0.000
0.400	0.600	0.003	0.000	0.000
0.500	1.400	-0.006	0.000	0.000
0.600	-1.000	-0.028	0.000	0.000
0.700	0.200	-0.028	0.000	0.000
0.800	-0.000	0.027	0.000	0.000
0.900	-0.400	-0.027	0.000	0.000
1.000	0.600	0.029	0.000	0.000
1.100	0.200	0.007	0.000	-0.000
1.200	-1.000	0.007	0.000	-0.000
1.300	-0.400	0.014	0.000	-0.000
1.400	-1.600	-0.012	0.000	-0.000
1.500	-0.600	-0.029	0.000	-0.000
1.600	0.200	-0.016	0.000	-0.000
1.700	0.800	-0.016	0.000	-0.000
1.800	-1.200	0.083	0.000	-0.000
1.900	-0.400	0.019	0.000	-0.000
2.000	-0.200	-0.052	0.000	-0.000
2.100	-0.400	-0.018	0.000	-0.000
2.200	-0.600	-0.018	0.000	-0.000
2.300	-0.000	0.038	0.000	-0.000
2.400	-0.200	0.011	0.000	-0.000
2.500	0.200	-0.002	0.000	-0.000
2.600	0.200	-0.018	0.000	-0.000
2.700	-0.400	-0.018	0.000	-0.000
2.800	-0.200	0.033	0.000	-0.000
2.900	-0.000	-0.015	0.000	-0.000
3.000	0.800	0.022	0.000	-0.000
3.100	0.400	-0.007	0.000	-0.000
3.200	-0.000	-0.007	0.000	-0.000
3.300	-0.600	0.026	0.000	-0.000
3.400	0.800	-0.016	0.000	-0.000
3.500	-0.000	0.023	0.000	-0.000
3.600	0.200	0.004	0.000	-0.000
3.700	0.400	0.004	0.000	-0.000
3.800	0.200	0.018	0.000	-0.000
3.900	-0.200	-0.003	0.000	-0.000
4.000	-1.400	0.014	0.000	-0.000
4.100	0.600	0.009	0.000	-0.000
4.200	0.400	0.009	0.000	-0.000
4.300	0.400	0.013	0.000	-0.000
4.400	-0.400	-0.000	0.000	-0.000
4.500	0.600	0.015	0.000	-0.000
4.600	-0.400	0.007	0.000	-0.000
4.700	-0.200	0.007	0.000	-0.000
4.800	-0.800	0.021	0.000	-0.000
4.900	-1.400	0.175	0.000	-0.000
5.000	-0.200	-0.163	0.000	-0.000
5.100	1.200	0.076	0.000	-0.000
5.200	-1.200	0.076	0.000	-0.000
5.300	3.000	0.054	0.000	-0.000
5.400	-0.600	0.062	0.000	-0.000
5.500	-0.400	-0.086	0.000	-0.000
5.600	1856.800	-1.917	0.000	0.016
5.700	5242.200	-1.917	0.000	0.016
5.800	2644.200	-0.016	0.000	0.016
5.900	-465.800	-0.020	0.000	0.016
6.000	216.000	0.069	0.000	0.016
6.100	2334.600	0.108	0.000	0.011
6.200	-3378.400	0.108	0.000	0.011
6.300	-734.200	-0.121	0.000	0.011
6.400	-508.200	3.748	0.000	0.011
6.500	-481.600	4.845	0.000	0.011
6.600	-406.000	4.137	0.000	0.008
6.700	-431.800	4.137	0.000	0.008
6.800	-400.400	3.703	0.000	0.008
6.900	-286.000	4.034	0.000	0.008
7.000	-302.800	2.494	0.000	0.008
7.100	-258.600	2.453	0.000	0.006
7.200	-245.000	2.453	0.000	0.006
7.300	-235.600	2.336	0.000	0.006
7.400	-225.600	2.239	0.000	0.006
7.500	-217.600	2.165	0.000	0.006
7.600	-209.600	2.020	0.000	0.004
7.700	-203.400	2.020	0.000	0.004
7.800	-197.400	1.942	0.000	0.004
7.900	-190.600	1.892	0.000	0.004
8.000	-185.200	1.833	0.000	0.004
8.100	-178.400	1.733	0.000	0.003
8.200	-173.400	1.733	0.000	0.003
8.300	-168.200	1.657	0.000	0.003
8.400	-165.600	1.647	0.000	0.003
8.500	-159.800	1.572	0.000	0.003
8.600	-155.800	1.504	0.000	0.002
8.700	-151.200	1.504	0.000	0.002
8.800	-147.200	1.464	0.000	0.002
8.900	-145.000	1.432	0.000	0.002
9.000	-140.400	1.393	0.000	0.002
9.100	-135.400	1.297	0.000	0.001
9.200	-128.000	1.297	0.000	0.001
9.300	-120.600	1.225	0.000	0.001
9.400	-116.400	1.164	0.000	0.001
9.500	-111.000	1.138	0.000	0.001
9.600	-107.400	1.024	0.000	0.000
9.700	-102.200	1.024	0.000	0.000
9.800	-96.200	0.994	0.000	0.000
9.900	-92.000	0.934	0.000	0.000
10.000	-91.400	0.903	0.000	0.000
10.100	-88.600	0.850	0.000	-0.001
10.200	-85.800	0.850	0.000	-0.001
10.300	-82.600	0.859	0.000	-0.001
10.400	-81.000	0.802	0.000	-0.001
10.500	-79.200	0.796	0.000	-0.001
10.600	-77.000	0.743	0.000	-0.001
10.700	-75.600	0.743	0.000	-0.001
10.800	-73.800	0.730	0.000	-0.001
10.900	-71.200	0.709	0.000	-0.001
11.000	-70.000	0.701	0.000	-0.001
11.100	-69.400	0.676	0.000	-0.002
11.200	-67.400	0.676	0.000	-0.002
11.300	-67.200	0.671	0.000	-0.002
11.400	-66.800	0.663	0.000	-0.002
11.500	-66.600	0.657	0.000	-0.002
11.600	-65.400	0.646	0.000	-0.002
11.700	-64.200	0.646	0.000	-0.002
11.800	-63.800	0.642	0.000	-0.002
11.900	-63.800	0.637	0.000	-0.002
12.000	-63.400	0.635	0.000	-0.002
12.100	-63.200	0.631	0.000	-0.003
12.200	-63.600	0.631	0.000	-0.003
12.300	-63.600	0.632	0.000	-0.003
12.400	-62.800	0.625	0.000	-0.003
12.500	-62.000	0.626	0.000	-0.003
12.600	-61.200	0.609	0.000	-0.003
12.700	-60.000	0.609	0.000	-0.003
12.800	-59.800	0.597	0.000	-0.003
12.900	-59.000	0.589	0.000	-0.003
13.000	-56.600	0.580	0.000	-0.003
13.100	-57.400	0.564	0.000	-0.004
13.200	-56.200	0.564	0.000	-0.004
13.300	-56.200	0.554	0.000	-0.004
13.400	-54.400	0.547	0.000	-0.004
13.500	-54.200	0.538	0.000	-0.004
13.600	-54.200	0.529	0.000	-0.004
13.700	-53.400	0.529	0.000	-0.004
13.800	-52.200	0.524	0.000	-0.004
13.900	-51.600	0.518	0.000	-0.004
14.000	-50.800	0.513	0.000	-0.004
14.100	-51.000	0.504	0.000	-0.005
14.200	-50.200	0.504	0.000	-0.005
14.300	-49.400	0.496	0.000	-0.005
14.400	-49.800	0.491	0.000	-0.005
14.500	-49.000	0.483	0.000	-0.005
14.600	-47.600	0.473	0.000	-0.005
14.700	-47.200	0.473	0.000	-0.005
14.800	-46.600	0.468	0.000	-0.005
14.900	-46.200	0.463	0.000	-0.005
15.000	-45.600	0.457	0.000	-0.005
15.100	-45.800	0.443	0.000	-0.005
15.200	-44.600	0.443	0.000	-0.005
15.300	-44.000	0.442	0.000	-0.005
15.400	-44.000	0.436	0.000	-0.005
15.500	-42.200	0.432	0.000	-0.005
15.600	-42.000	0.420	0.000	-0.006
15.700	-41.200	0.420	0.000	-0.006
15.800	-41.200	0.418	0.000	-0.006
15.900	-41.000	0.411	0.000	-0.006
16.000	-40.600	0.410	0.000	-0.006
16.100	-40.000	0.404	0.000	-0.006
16.200	-39.600	0.404	0.000	-0.006
16.300	-38.600	0.399	0.000	-0.006
16.400	-37.800	0.395	0.000	-0.006
16.500	-37.600	0.388	0.000	-0.006
16.600	-37.000	0.369	0.000	-0.006
16.700	-36.400	0.369	0.000	-0.006
16.800	-35.600	0.359	0.000	-0.006
16.900	-34.400	0.349	0.000	-0.006
17.000	-32.000	0.338	0.000	-0.006
17.100	-32.800	0.320	0.000	-0.007
17.200	-32.000	0.320	0.000	-0.007
17.300	-30.200	0.311	0.000	-0.007
17.400	-31.000	0.301	0.000	-0.007
17.500	-29.200	0.295	0.000	-0.007
17.600	-29.200	0.280	0.000	-0.007
17.700	-28.400	0.280	0.000	-0.007
17.800	-27.200	0.272	0.000	-0.007
17.900	-26.800	0.265	0.000	-0.007
18.000	-26.400	0.259	0.000	-0.007
18.100	-25.000	0.249	0.000	-0.007
18.200	-24.600	0.249	0.000	-0.007
18.300	-24.400	0.240	0.000	-0.007
18.400	-24.600	0.236	0.000	-0.007
18.500	-22.600	0.229	0.000	-0.007
18.600	-23.200	0.219	0.000	-0.007
18.700	-23.000	0.219	0.000	-0.007
18.800	-22.000	0.222	0.000	-0.007
18.900	-20.800	0.213	0.000	-0.007
19.000	-22.200	0.211	0.000	-0.007
19.100	-21.200	0.211	0.000	-0.007
19.200	-21.800	0.211	0.000	-0.007
19.300	-20.800	0.212	0.000	-0.007
19.400	-20.800	0.205	0.000	-0.007
19.500	-21.600	0.207	0.000	-0.007
19.600	-21.200	0.209	0.000	-0.008
19.700	-21.400	0.209	0.000	-0.008
19.800	-20.800	0.207	0.000	-0.008
19.900	-21.400	0.207	0.000	-0.008
20.000	-20.600	0.207	0.000	-0.008
20.100	-21.000	0.206	0.000	-0.008
20.200	-21.600	0.206	0.000	-0.008
20.300	-20.600	0.206	0.000	-0.008
20.400	-20.800	0.207	0.000	-0.008
20.500	-20.200	0.208	0.000	-0.008
20.600	-20.800	0.205	0.000	-0.008
20.700	-20.600	0.205	0.000	-0.008
20.800	-20.800	0.206	0.000	-0.008
20.900	-21.400	0.204	0.000	-0.008
21.000	-20.800	0.202	0.000	-0.008
21.100	-19.600	0.202	0.000	-0.008
21.200	-20.400	0.202	0.000	-0.008
21.300	-19.800	0.198	0.000	-0.008
21.400	-19.600	0.197	0.000	-0.008
21.500	-19.200	0.195	0.000	-0.008
21.600	-18.400	0.189	0.000	-0.008
21.700	-19.200	0.189	0.000	-0.008
21.800	-19.400	0.185	0.000	-0.008
21.900	-18.800	0.188	0.000	-0.008
22.000	-18.000	0.184	0.000	-0.008
22.100	-18.800	0.184	0.000	-0.008
22.200	-17.800	0.184	0.000	-0.008
22.300	-18.600	0.185	0.000	-0.008
22.400	-20.000	0.186	0.000	-0.008
22.500	-19.200	0.185	0.000	-0.008
22.600	-19.600	0.185	0.000	-0.009
22.700	-17.600	0.185	0.000	-0.009
22.800	-18.600	0.187	0.000	-0.009
22.900	-18.200	0.184	0.000	-0.009
23.000	-18.600	0.180	0.000	-0.009
23.100	-18.600	0.176	0.000	-0.009
23.200	-18.000	0.176	0.000	-0.009
23.300	-17.400	0.176	0.000	-0.009
23.400	-17.400	0.171	0.000	-0.009
23.500	-15.600	0.168	0.000	-0.009
23.600	-15.800	0.161	0.000	-0.009
23.700	-15.800	0.161	0.000	-0.009
23.800	-16.400	0.157	0.000	-0.009
23.900	-16.200	0.153	0.000	-0.009
24.000	-14.200	0.151	0.000	-0.009
24.100	-13.400	0.145	0.000	-0.009
24.200	-14.400	0.145	0.000	-0.009
24.300	-13.600	0.141	0.000	-0.009
24.400	-13.600	0.139	0.000	-0.009
24.500	-12.600	0.136	0.000	-0.009
24.600	-13.400	0.131	0.000	-0.009
24.700	-11.400	0.131	0.000	-0.009
24.800	-12.600	0.126	0.000	-0.009
24.900	-11.800	0.124	0.000	-0.009
25.000	-12.400	0.123	0.000	-0.009
25.100	-11.400	0.116	0.000	-0.009
25.200	-11.800	0.116	0.000	-0.009
25.300	-11.200	0.112	0.000	-0.009
25.400	-11.200	0.111	0.000	-0.009
25.500	-11.000	0.109	0.000	-0.009
25.600	-11.000	0.103	0.000	-0.009
25.700	-10.400	0.103	0.000	-0.009
25.800	-10.400	0.102	0.000	-0.009
25.900	-10.000	0.100	0.000	-0.009
26.000	-9.800	0.098	0.000	-0.009
26.100	-10.200	0.095	0.000	-0.009
26.200	-9.000	0.095	0.000	-0.009
26.300	-8.200	0.089	0.000	-0.009
26.400	-8.200	0.088	0.000	-0.009
26.500	-8.800	0.085	0.000	-0.009
26.600	-8.400	0.082	0.000	-0.009
26.700	-7.200	0.082	0.000	-0.009
26.800	-7.200	0.079	0.000	-0.009
26.900	-7.200	0.077	0.000	-0.009
27.000	-7.200	0.074	0.000	-0.009
27.100	-8.000	0.070	0.000	-0.009
27.200	-7.200	0.070	0.000	-0.009
27.300	-7.200	0.067	0.000	-0.009
27.400	-6.600	0.070	0.000	-0.009
27.500	-7.000	0.066	0.000	-0.009
27.600	-6.200	0.061	0.000	-0.009
27.700	-5.800	0.061	0.000	-0.009
27.800	-5.200	0.059	0.000	-0.009
27.900	-5.600	0.059	0.000	-0.009
28.000	-5.600	0.054	0.000	-0.009
28.100	-5.600	0.050	0.000	-0.009
28.200	-5.000	0.050	0.000	-0.010
28.300	-5.200	0.048	0.000	-0.010
28.400	-5.400	0.047	0.000	-0.010
28.500	-3.800	0.047	0.000	-0.010
28.600	-4.600	0.041	0.000	-0.010
28.700	-4.400	0.041	0.000	-0.010
28.800	-3.600	0.041	0.000	-0.010
28.900	-4.200	0.038	0.000	-0.010
29.000	-3.800	0.036	0.000	-0.010
29.100	-3.800	0.035	0.000	-0.010
29.200	-2.800	0.035	0.000	-0.010
29.300	-2.800	0.030	0.000	-0.010
29.400	-2.800	0.029	0.000	-0.010
29.500	0.600	0.026	0.000	-0.010
29.600	-2.800	0.025	0.000	-0.010
29.700	-2.000	0.025	0.000	-0.010
29.800	-2.000	0.023	0.000	-0.010
29.900	-2.600	0.021	0.000	-0.010
30.000	-2.400	0.021	0.000	-0.010
30.100	-1.400	0.017	0.000	-0.010
30.200	-1.600	0.017	0.000	-0.010
30.300	-0.000	0.012	0.000	-0.010
30.400	-1.600	0.015	0.000	-0.010
30.500	-1.000	0.014	0.000	-0.010
30.600	-1.400	0.013	0.000	-0.010
30.700	-1.400	0.013	0.000	-0.010
30.800	-1.400	0.007	0.000	-0.010
30.900	-0.600	0.009	0.000	-0.010
31.000	-0.400	0.005	0.000	-0.010
31.100	-0.800	0.004	0.000	-0.010
31.200	-1.200	0.004	0.000	-0.010
31.300	-0.800	0.002	0.000	-0.010
31.400	-1.000	0.005	0.000	-0.010
31.500	-0.200	0.001	0.000	-0.010
31.600	-0.200	0.002	0.000	-0.010
31.700	-0.400	0.002	0.000	-0.010
31.800	-0.000	0.001	0.000	-0.010
31.900	0.400	-0.002	0.000	-0.010
32.000	0.400	-0.004	0.000	-0.010
32.100	0.800	-0.006	0.000	-0.010
32.200	1.000	-0.006	0.000	-0.010
32.300	0.600	-0.004	0.000	-0.010
32.400	0.200	-0.006	0.000	-0.010
32.500	0.600	-0.005	0.000	-0.010
32.600	0.800	-0.009	0.000	-0.010
32.700	0.600	-0.009	0.000	-0.010
32.800	0.400	-0.009	0.000	-0.010
32.900	2.200	-0.012	0.000	-0.010
33.000	0.800	-0.012	0.000	-0.010
33.100	2.000	-0.013	0.000	-0.010
33.200	1.600	-0.013	0.000	-0.010
33.300	1.000	-0.014	0.000	-0.010
33.400	2.600	-0.014	0.000	-0.010
33.500	1.400	-0.014	0.000	-0.010
33.600	1.600	-0.014	0.000	-0.010
33.700	1.800	-0.014	0.000	-0.010
33.800	1.400	-0.016	0.000	-0.010
33.900	1.200	-0.015	0.000	-0.010
34.000	1.400	-0.019	0.000	-0.010
34.100	1.400	-0.018	0.000	-0.010
34.200	2.000	-0.018	0.000	-0.010
34.300	2.600	-0.018	0.000	-0.010
34.400	2.600	-0.016	0.000	-0.010
34.500	2.400	-0.018	0.000	-0.010
34.600	3.200	-0.022	0.000	-0.010
34.700	2.000	-0.022	0.000	-0.010
34.800	1.600	-0.019	0.000	-0.010
34.900	2.600	-0.025	0.000	-0.010
35.000	2.600	-0.023	0.000	-0.010
35.100	2.800	-0.024	0.000	-0.010
35.200	2.600	-0.024	0.000	-0.009
35.300	2.400	-0.023	0.000	-0.009
35.400	2.400	-0.024	0.000	-0.009
35.500	2.800	-0.024	0.000	-0.009
35.600	3.800	-0.025	0.000	-0.009
35.700	2.800	-0.025	0.000	-0.009
35.800	1.800	-0.025	0.000	-0.009
35.900	4.200	-0.026	0.000	-0.009
36.000	3.000	-0.027	0.000	-0.009
36.100	2.600	-0.028	0.000	-0.009
36.200	3.600	-0.028	0.000	-0.009
36.300	3.800	-0.028	0.000	-0.009
36.400	2.800	-0.029	0.000	-0.009
36.500	4.000	-0.029	0.000	-0.009
36.600	3.000	-0.031	0.000	-0.009
36.700	3.000	-0.031	0.000	-0.009
36.800	3.000	-0.032	0.000	-0.009
36.900	2.600	-0.031	0.000	-0.009
37.000	3.400	-0.030	0.000	-0.009
37.100	3.600	-0.033	0.000	-0.009
37.200	3.200	-0.033	0.000	-0.009
37.300	3.200	-0.035	0.000	-0.009
37.400	4.400	-0.035	0.000	-0.009
37.500	2.600	-0.034	0.000	-0.009
37.600	4.200	-0.034	0.000	-0.009
37.700	3.200	-0.034	0.000	-0.009
37.800	3.200	-0.036	0.000	-0.009
37.900	3.800	-0.034	0.000	-0.009
38.000	3.400	-0.034	0.000	-0.009
38.100	3.600	-0.034	0.000	-0.009
38.200	4.000	-0.034	0.000	-0.009
38.300	3.000	-0.035	0.000	-0.009
38.400	3.800	-0.035	0.000	-0.009
38.500	3.800	-0.037	0.000	-0.009
38.600	2.600	-0.033	0.000	-0.009
38.700	4.000	-0.033	0.000	-0.009
38.800	4.000	-0.033	0.000	-0.009
38.900	3.600	-0.037	0.000	-0.009
39.000	4.400	-0.034	0.000	-0.009
39.100	4.000	-0.037	0.000	-0.009
39.200	3.800	-0.037	0.000	-0.009
39.300	4.400	-0.038	0.000	-0.009
39.400	4.800	-0.040	0.000	-0.009
39.500	4.000	-0.041	0.000	-0.009
39.600	4.200	-0.042	0.000	-0.009
39.700	5.000	-0.042	0.000	-0.009
39.800	3.800	-0.043	0.000	-0.009
39.900	4.200	-0.045	0.000	-0.009
40.000	4.400	-0.045	0.000	-0.009
40.100	5.000	-0.048	0.000	-0.009
40.200	4.600	-0.048	0.000	-0.009
40.300	4.600	-0.050	0.000	-0.009
40.400	5.200	-0.052	0.000	-0.009
40.500	5.400	-0.052	0.000	-0.009
40.600	5.200	-0.053	0.000	-0.009
40.700	5.800	-0.053	0.000	-0.009
40.800	5.400	-0.053	0.000	-0.009
40.900	5.200	-0.055	0.000	-0.009
41.000	6.400	-0.056	0.000	-0.009
41.100	6.400	-0.057	0.000	-0.009
41.200	6.200	-0.057	0.000	-0.009
41.300	5.800	-0.056	0.000	-0.009
41.400	5.600	-0.059	0.000	-0.009
41.500	7.000	-0.060	0.000	-0.009
41.600	6.800	-0.061	0.000	-0.009
41.700	6.600	-0.061	0.000	-0.009
41.800	6.200	-0.059	0.000	-0.009
41.900	5.800	-0.061	0.000	-0.009
42.000	6.000	-0.061	0.000	-0.009
42.100	6.200	-0.062	0.000	-0.009
42.200	6.600	-0.062	0.000	-0.009
42.300	6.800	-0.061	0.000	-0.009
42.400	7.200	-0.063	0.000	-0.009
42.500	6.200	-0.063	0.000	-0.009
42.600	7.200	-0.065	0.000	-0.009
42.700	6.600	-0.065	0.000	-0.009
42.800	6.600	-0.064	0.000	-0.009
42.900	8.000	-0.063	0.000	-0.009
43.000	6.800	-0.066	0.000	-0.009
43.100	5.600	-0.067	0.000	-0.009
43.200	6.600	-0.067	0.000	-0.009
43.300	6.400	-0.067	0.000	-0.009
43.400	7.000	-0.070	0.000	-0.009
43.500	6.600	-0.068	0.000	-0.009
43.600	7.600	-0.069	0.000	-0.009
43.700	7.200	-0.069	0.000	-0.009
43.800	7.800	-0.069	0.000	-0.009
43.900	7.200	-0.069	0.000	-0.009
44.000	7.200	-0.069	0.000	-0.009
44.100	7.400	-0.070	0.000	-0.009
44.200	6.800	-0.070	0.000	-0.009
44.300	8.800	-0.074	0.000	-0.009
44.400	6.800	-0.072	0.000	-0.009
44.500	7.200	-0.074	0.000	-0.009
44.600	6.400	-0.075	0.000	-0.009
44.700	7.000	-0.075	0.000	-0.009
44.800	8.200	-0.074	0.000	-0.009
44.900	7.600	-0.075	0.000	-0.009
45.000	8.200	-0.077	0.000	-0.009
45.100	7.800	-0.078	0.000	-0.009
45.200	7.600	-0.078	0.000	-0.009
45.300	8.400	-0.077	0.000	-0.009
45.400	8.600	-0.078	0.000	-0.009
45.500	8.200	-0.082	0.000	-0.009
45.600	8.000	-0.080	0.000	-0.009
45.700	8.400	-0.080	0.000	-0.009
45.800	9.200	-0.077	0.000	-0.009
45.900	8.000	-0.082	0.000	-0.009
46.000	8.600	-0.080	0.000	-0.009
46.100	9.000	-0.084	0.000	-0.009
46.200	8.400	-0.084	0.000	-0.009
46.300	8.000	-0.081	0.000	-0.009
46.400	9.200	-0.086	0.000	-0.009
46.500	7.400	-0.081	0.000	-0.009
46.600	8.400	-0.085	0.000	-0.009
46.700	8.000	-0.085	0.000	-0.008
46.800	8.200	-0.082	0.000	-0.008
46.900	9.400	-0.085	0.000	-0.008
47.000	9.600	-0.081	0.000	-0.008
47.100	8.800	-0.084	0.000	-0.008
47.200	8.400	-0.084	0.000	-0.008
47.300	8.400	-0.085	0.000	-0.008
47.400	9.200	-0.086	0.000	-0.008
47.500	8.400	-0.084	0.000	-0.008
47.600	10.000	-0.086	0.000	-0.008
47.700	9.600	-0.086	0.000	-0.008
47.800	8.000	-0.086	0.000	-0.008
47.900	9.000	-0.085	0.000	-0.008
48.000	8.400	-0.087	0.000	-0.008
48.100	10.000	-0.084	0.000	-0.008
48.200	8.000	-0.084	0.000	-0.008
48.300	9.000	-0.089	0.000	-0.008
48.400	8.800	-0.088	0.000	-0.008
48.500	9.600	-0.088	0.000	-0.008
48.600	8.600	-0.088	0.000	-0.008
48.700	9.800	-0.088	0.000	-0.008
48.800	9.400	-0.092	0.000	-0.008
48.900	9.600	-0.088	0.000	-0.008
49.000	9.600	-0.090	0.000	-0.008
49.100	7.600	-0.089	0.000	-0.008
49.200	9.600	-0.089	0.000	-0.008
49.300	10.600	-0.092	0.000	-0.008
49.400	9.600	-0.091	0.000	-0.008
49.500	9.600	-0.092	0.000	-0.008
49.600	9.600	-0.089	0.000	-0.008
49.700	9.800	-0.089	0.000	-0.008
49.800	9.800	-0.091	0.000	-0.008
49.900	9.800	-0.090	0.000	-0.008
50.000	9.000	-0.091	0.000	-0.008
50.100	9.600	-0.092	0.000	-0.008
50.200	9.800	-0.092	0.000	-0.008
50.300	8.400	-0.092	0.000	-0.008
50.400	8.800	-0.095	0.000	-0.008
50.500	9.600	-0.091	0.000	-0.008
50.600	9.800	-0.093	0.000	-0.008
50.700	9.000	-0.093	0.000	-0.008
50.800	9.200	-0.092	0.000	-0.008
50.900	9.600	-0.091	0.000	-0.008
51.000	9.800	-0.091	0.000	-0.008
51.100	10.000	-0.093	0.000	-0.008
51.200	10.000	-0.093	0.000	-0.008
51.300	9.000	-0.092	0.000	-0.008
51.400	9.000	-0.091	0.000	-0.008
51.500	9.600	-0.092	0.000	-0.008
51.600	8.600	-0.091	0.000	-0.008
51.700	9.400	-0.091	0.000	-0.008
51.800	9.600	-0.090	0.000	-0.008
51.900	9.600	-0.092	0.000	-0.008
52.000	9.000	-0.090	0.000	-0.008
52.100	10.800	-0.090	0.000	-0.008
52.200	9.800	-0.090	0.000	-0.008
52.300	10.000	-0.092	0.000	-0.008
52.400	10.000	-0.091	0.000	-0.008
52.500	8.400	-0.090	0.000	-0.008
52.600	9.200	-0.089	0.000	-0.007
52.700	9.600	-0.089	0.000	-0.007
52.800	9.200	-0.086	0.000	-0.007
52.900	8.800	-0.088	0.000	-0.007
53.000	8.600	-0.086	0.000	-0.007
53.100	9.400	-0.085	0.000	-0.007
53.200	9.400	-0.085	0.000	-0.007
53.300	9.000	-0.086	0.000	-0.007
53.400	9.200	-0.085	0.000	-0.007
53.500	8.400	-0.085	0.000	-0.007
53.600	8.400	-0.085	0.000	-0.007
53.700	9.200	-0.085	0.000	-0.007
53.800	8.600	-0.087	0.000	-0.007
53.900	8.800	-0.083	0.000	-0.007
54.000	8.200	-0.086	0.000	-0.007
54.100	8.400	-0.085	0.000	-0.007
54.200	8.000	-0.085	0.000	-0.007
54.300	7.800	-0.086	0.000	-0.007
54.400	9.400	-0.083	0.000	-0.007
54.500	8.400	-0.083	0.000	-0.007
54.600	9.000	-0.083	0.000	-0.007
54.700	8.400	-0.083	0.000	-0.007
54.800	9.200	-0.085	0.000	-0.007
54.900	8.600	-0.083	0.000	-0.007
55.000	9.600	-0.084	0.000	-0.007
55.100	9.200	-0.086	0.000	-0.007
55.200	8.400	-0.086	0.000	-0.007
55.300	7.800	-0.081	0.000	-0.007
55.400	8.600	-0.083	0.000	-0.007
55.500	8.200	-0.080	0.000	-0.007
55.600	9.000	-0.080	0.000	-0.007
55.700	8.000	-0.080	0.000	-0.007
55.800	7.600	-0.083	0.000	-0.007
55.900	8.000	-0.083	0.000	-0.007
56.000	9.200	-0.080	0.000	-0.007
56.100	8.800	-0.081	0.000	-0.007
56.200	7.400	-0.081	0.000	-0.007
56.300	9.000	-0.081	0.000	-0.007
56.400	8.200	-0.082	0.000	-0.007
56.500	7.800	-0.082	0.000	-0.007
56.600	7.800	-0.082	0.000	-0.007
56.700	8.400	-0.082	0.000	-0.007
56.800	8.400	-0.079	0.000	-0.007
56.900	7.000	-0.082	0.000	-0.007
57.000	8.000	-0.081	0.000	-0.007
57.100	8.000	-0.081	0.000	-0.007
57.200	8.200	-0.081	0.000	-0.007
57.300	8.000	-0.080	0.000	-0.007
57.400	8.800	-0.078	0.000	-0.007
57.500	8.200	-0.077	0.000	-0.007
57.600	8.400	-0.079	0.000	-0.007
57.700	8.000	-0.079	0.000	-0.007
57.800	8.000	-0.078	0.000	-0.007
57.900	7.600	-0.077	0.000	-0.007
58.000	8.200	-0.078	0.000	-0.007
58.100	8.600	-0.076	0.000	-0.007
58.200	8.600	-0.076	0.000	-0.007
58.300	8.000	-0.075	0.000	-0.007
58.400	9.200	-0.077	0.000	-0.007
58.500	8.000	-0.074	0.000	-0.007
58.600	7.800	-0.076	0.000	-0.007
58.700	7.800	-0.076	0.000	-0.007
58.800	7.000	-0.076	0.000	-0.007
58.900	7.800	-0.077	0.000	-0.007
59.000	7.600	-0.076	0.000	-0.007
59.100	7.800	-0.074	0.000	-0.007
59.200	7.400	-0.074	0.000	-0.007
59.300	8.000	-0.074	0.000	-0.007
59.400	7.400	-0.074	0.000	-0.007
59.500	8.200	-0.072	0.000	-0.007
59.600	7.000	-0.073	0.000	-0.006
59.700	8.200	-0.073	0.000	-0.006
59.800	10.000	-0.077	0.000	-0.006
59.900	8.200	-0.075	0.000	-0.006
60.000	7.400	-0.076	0.000	-0.006
60.100	8.200	-0.076	0.000	-0.006
60.200	8.800	-0.076	0.000	-0.006
60.300	7.600	-0.077	0.000	-0.006
60.400	7.400	-0.076	0.000	-0.006
60.500	7.600	-0.075	0.000	-0.006
60.600	8.000	-0.075	0.000	-0.006
60.700	8.000	-0.075	0.000	-0.006
60.800	7.000	-0.078	0.000	-0.006
60.900	7.600	-0.076	0.000	-0.006
61.000	8.000	-0.076	0.000	-0.006
61.100	8.200	-0.077	0.000	-0.006
61.200	8.400	-0.077	0.000	-0.006
61.300	8.800	-0.075	0.000	-0.006
61.400	7.400	-0.077	0.000	-0.006
61.500	8.800	-0.074	0.000	-0.006
61.600	8.800	-0.077	0.000	-0.006
61.700	8.600	-0.077	0.000	-0.006
61.800	7.400	-0.078	0.000	-0.006
61.900	7.600	-0.076	0.000	-0.006
62.000	8.200	-0.075	0.000	-0.006
62.100	8.400	-0.078	0.000	-0.006
62.200	7.800	-0.078	0.000	-0.006
62.300	8.600	-0.077	0.000	-0.006
62.400	8.400	-0.077	0.000	-0.006
62.500	9.000	-0.077	0.000	-0.006
62.600	8.000	-0.077	0.000	-0.006
62.700	8.200	-0.077	0.000	-0.006
62.800	7.600	-0.075	0.000	-0.006
62.900	7.800	-0.077	0.000	-0.006
63.000	8.600	-0.077	0.000	-0.006
63.100	8.600	-0.077	0.000	-0.006
63.200	7.200	-0.077	0.000	-0.006
63.300	8.400	-0.077	0.000	-0.006
63.400	7.200	-0.075	0.000	-0.006
63.500	8.200	-0.077	0.000	-0.006
63.600	8.400	-0.077	0.000	-0.006
63.700	7.600	-0.077	0.000	-0.006
63.800	9.000	-0.079	0.000	-0.006
63.900	7.600	-0.073	0.000	-0.006
64.000	7.400	-0.077	0.000	-0.006
64.100	8.400	-0.077	0.000	-0.006
64.200	8.200	-0.077	0.000	-0.006
64.300	8.800	-0.078	0.000	-0.006
64.400	7.800	-0.074	0.000	-0.006
64.500	7.200	-0.077	0.000	-0.006
64.600	7.000	-0.078	0.000	-0.006
64.700	7.800	-0.078	0.000	-0.006
64.800	7.200	-0.077	0.000	-0.006
64.900	8.400	-0.078	0.000	-0.006
65.000	7.000	-0.078	0.000	-0.006
65.100	8.400	-0.078	0.000	-0.006
65.200	8.200	-0.078	0.000	-0.006
65.300	8.600	-0.074	0.000	-0.006
65.400	8.000	-0.077	0.000	-0.006
65.500	8.600	-0.079	0.000	-0.006
65.600	7.600	-0.079	0.000	-0.006
65.700	7.400	-0.079	0.000	-0.006
65.800	7.400	-0.076	0.000	-0.006
65.900	8.000	-0.079	0.000	-0.006
66.000	7.400	-0.077	0.000	-0.006
66.100	8.200	-0.078	0.000	-0.006
66.200	7.800	-0.078	0.000	-0.006
66.300	9.000	-0.075	0.000	-0.006
66.400	8.800	-0.078	0.000	-0.006
66.500	8.600	-0.075	0.000	-0.006
66.600	8.400	-0.078	0.000	-0.006
66.700	7.800	-0.078	0.000	-0.006
66.800	8.200	-0.076	0.000	-0.006
66.900	7.800	-0.077	0.000	-0.006
67.000	7.600	-0.076	0.000	-0.006
67.100	8.200	-0.076	0.000	-0.005
67.200	8.000	-0.076	0.000	-0.005
67.300	8.800	-0.078	0.000	-0.005
67.400	8.000	-0.077	0.000	-0.005
67.500	6.200	-0.077	0.000	-0.005
67.600	8.200	-0.076	0.000	-0.005
67.700	7.800	-0.076	0.000	-0.005
67.800	8.000	-0.078	0.000	-0.005
67.900	8.000	-0.078	0.000	-0.005
68.000	7.600	-0.076	0.000	-0.005
68.100	8.000	-0.076	0.000	-0.005
68.200	7.400	-0.076	0.000	-0.005
68.300	7.600	-0.079	0.000	-0.005
68.400	7.200	-0.079	0.000	-0.005
68.500	7.000	-0.079	0.000	-0.005
68.600	7.600	-0.080	0.000	-0.005
68.700	7.800	-0.080	0.000	-0.005
68.800	8.400	-0.079	0.000	-0.005
68.900	8.200	-0.079	0.000	-0.005
69.000	8.600	-0.080	0.000	-0.005
69.100	7.600	-0.081	0.000	-0.005
69.200	8.400	-0.081	0.000	-0.005
69.300	8.400	-0.079	0.000	-0.005
69.400	9.000	-0.080	0.000	-0.005
69.500	7.800	-0.079	0.000	-0.005
69.600	8.600	-0.079	0.000	-0.005
69.700	7.800	-0.079	0.000	-0.005
69.800	7.600	-0.078	0.000	-0.005
69.900	7.600	-0.077	0.000	-0.005
70.000	8.400	-0.077	0.000	-0.005
70.100	8.200	-0.079	0.000	-0.005
70.200	8.400	-0.079	0.000	-0.005
70.300	7.600	-0.077	0.000	-0.005
70.400	8.400	-0.078	0.000	-0.005
70.500	7.400	-0.074	0.000	-0.005
70.600	8.200	-0.074	0.000	-0.005
70.700	8.000	-0.074	0.000	-0.005
70.800	8.400	-0.077	0.000	-0.005
70.900	7.800	-0.075	0.000	-0.005
71.000	8.000	-0.076	0.000	-0.005
71.100	7.400	-0.074	0.000	-0.005
71.200	8.200	-0.074	0.000	-0.005
71.300	8.600	-0.076	0.000	-0.005
71.400	7.800	-0.076	0.000	-0.005
71.500	7.600	-0.079	0.000	-0.005
71.600	8.600	-0.076	0.000	-0.005
71.700	9.000	-0.076	0.000	-0.005
71.800	7.200	-0.078	0.000	-0.005
71.900	8.800	-0.076	0.000	-0.005
72.000	8.400	-0.080	0.000	-0.005
72.100	6.800	-0.082	0.000	-0.005
72.200	7.600	-0.082	0.000	-0.005
72.300	7.800	-0.080	0.000	-0.005
72.400	9.200	-0.076	0.000	-0.005
72.500	7.800	-0.080	0.000	-0.005
72.600	8.400	-0.081	0.000	-0.005
72.700	7.600	-0.081	0.000	-0.005
72.800	8.400	-0.079	0.000	-0.005
72.900	8.800	-0.081	0.000	-0.005
73.000	8.600	-0.081	0.000	-0.005
73.100	8.400	-0.083	0.000	-0.005
73.200	8.200	-0.083	0.000	-0.005
73.300	9.000	-0.083	0.000	-0.005
73.400	9.400	-0.084	0.000	-0.005
73.500	9.000	-0.081	0.000	-0.005
73.600	8.800	-0.082	0.000	-0.005
73.700	8.600	-0.082	0.000	-0.005
73.800	9.400	-0.085	0.000	-0.005
73.900	8.400	-0.087	0.000	-0.005
74.000	8.800	-0.083	0.000	-0.005
74.100	8.400	-0.084	0.000	-0.005
74.200	8.600	-0.084	0.000	-0.005
74.300	9.000	-0.086	0.000	-0.005
74.400	8.400	-0.086	0.000	-0.005
74.500	8.400	-0.084	0.000	-0.005
74.600	8.600	-0.084	0.000	-0.004
74.700	8.600	-0.084	0.000	-0.004
74.800	9.400	-0.086	0.000	-0.004
74.900	9.200	-0.087	0.000	-0.004
75.000	9.200	-0.086	0.000	-0.004
75.100	9.400	-0.087	0.000	-0.004
75.200	9.000	-0.087	0.000	-0.004
75.300	8.600	-0.090	0.000	-0.004
75.400	9.600	-0.089	0.000	-0.004
75.500	9.800	-0.090	0.000	-0.004
75.600	9.800	-0.088	0.000	-0.004
75.700	10.000	-0.088	0.000	-0.004
75.800	9.400	-0.089	0.000	-0.004
75.900	9.000	-0.087	0.000	-0.004
76.000	9.200	-0.088	0.000	-0.004
76.100	8.200	-0.087	0.000	-0.004
76.200	9.200	-0.087	0.000	-0.004
76.300	8.800	-0.090	0.000	-0.004
76.400	8.800	-0.085	0.000	-0.004
76.500	9.400	-0.086	0.000	-0.004
76.600	8.200	-0.087	0.000	-0.004
76.700	8.600	-0.087	0.000	-0.004
76.800	8.400	-0.085	0.000	-0.004
76.900	8.600	-0.085	0.000	-0.004
77.000	8.800	-0.085	0.000	-0.004
77.100	8.800	-0.083	0.000	-0.004
77.200	8.600	-0.083	0.000	-0.004
77.300	7.400	-0.082	0.000	-0.004
77.400	8.800	-0.082	0.000	-0.004
77.500	8.400	-0.080	0.000	-0.004
77.600	8.400	-0.079	0.000	-0.004
77.700	8.000	-0.079	0.000	-0.004
77.800	7.800	-0.075	0.000	-0.004
77.900	7.400	-0.078	0.000	-0.004
78.000	7.200	-0.076	0.000	-0.004
78.100	7.200	-0.073	0.000	-0.004
78.200	6.200	-0.073	0.000	-0.004
78.300	7.800	-0.072	0.000	-0.004
78.400	7.200	-0.074	0.000	-0.004
78.500	7.600	-0.070	0.000	-0.004
78.600	8.000	-0.070	0.000	-0.004
78.700	6.800	-0.070	0.000	-0.004
78.800	5.800	-0.074	0.000	-0.004
78.900	6.800	-0.068	0.000	-0.004
79.000	7.200	-0.069	0.000	-0.004
79.100	6.400	-0.068	0.000	-0.004
79.200	6.800	-0.068	0.000	-0.004
79.300	7.000	-0.067	0.000	-0.004
79.400	6.800	-0.065	0.000	-0.004
79.500	6.200	-0.066	0.000	-0.004
79.600	6.400	-0.065	0.000	-0.004
79.700	6.200	-0.065	0.000	-0.004
79.800	6.400	-0.062	0.000	-0.004
79.900	6.800	-0.061	0.000	-0.004
80.000	6.600	-0.060	0.000	-0.004
80.100	6.200	-0.061	0.000	-0.004
80.200	5.800	-0.061	0.000	-0.004
80.300	6.200	-0.060	0.000	-0.004
80.400	6.600	-0.060	0.000	-0.004
80.500	5.200	-0.058	0.000	-0.004
80.600	6.400	-0.057	0.000	-0.004
80.700	5.600	-0.057	0.000	-0.004
80.800	5.400	-0.056	0.000	-0.004
80.900	5.800	-0.059	0.000	-0.004
81.000	6.000	-0.055	0.000	-0.004
81.100	6.200	-0.055	0.000	-0.004
81.200	6.600	-0.055	0.000	-0.004
81.300	5.600	-0.056	0.000	-0.004
81.400	5.200	-0.054	0.000	-0.004
81.500	5.200	-0.055	0.000	-0.004
81.600	5.600	-0.055	0.000	-0.004
81.700	5.000	-0.055	0.000	-0.004
81.800	5.200	-0.053	0.000	-0.004
81.900	5.600	-0.053	0.000	-0.004
82.000	5.600	-0.055	0.000	-0.004
82.100	5.600	-0.054	0.000	-0.004
82.200	5.800	-0.054	0.000	-0.004
82.300	5.400	-0.054	0.000	-0.004
82.400	5.400	-0.050	0.000	-0.004
82.500	5.600	-0.053	0.000	-0.004
82.600	5.200	-0.051	0.000	-0.004
82.700	4.600	-0.051	0.000	-0.004
82.800	6.200	-0.049	0.000	-0.004
82.900	4.000	-0.053	0.000	-0.004
83.000	5.600	-0.049	0.000	-0.004
83.100	5.800	-0.050	0.000	-0.004
83.200	6.000	-0.050	0.000	-0.004
83.300	6.000	-0.051	0.000	-0.004
83.400	5.000	-0.052	0.000	-0.004
83.500	5.000	-0.051	0.000	-0.004
83.600	6.400	-0.051	0.000	-0.004
83.700	5.800	-0.051	0.000	-0.004
83.800	5.400	-0.053	0.000	-0.004
83.900	4.800	-0.052	0.000	-0.004
84.000	6.800	-0.054	0.000	-0.004
84.100	4.800	-0.053	0.000	-0.003
84.200	4.800	-0.053	0.000	-0.003
84.300	5.600	-0.053	0.000	-0.003
84.400	6.000	-0.052	0.000	-0.003
84.500	4.800	-0.053	0.000	-0.003
84.600	6.000	-0.052	0.000	-0.003
84.700	6.400	-0.052	0.000	-0.003
84.800	5.600	-0.054	0.000	-0.003
84.900	5.800	-0.049	0.000	-0.003
85.000	6.200	-0.052	0.000	-0.003
85.100	6.600	-0.054	0.000	-0.003
85.200	5.400	-0.054	0.000	-0.003
85.300	5.600	-0.053	0.000	-0.003
85.400	5.800	-0.053	0.000	-0.003
85.500	5.800	-0.055	0.000	-0.003
85.600	4.800	-0.056	0.000	-0.003
85.700	5.600	-0.056	0.000	-0.003
85.800	6.200	-0.053	0.000	-0.003
85.900	5.400	-0.054	0.000	-0.003
86.000	6.000	-0.058	0.000	-0.003
86.100	5.400	-0.056	0.000	-0.003
86.200	4.800	-0.056	0.000	-0.003
86.300	6.200	-0.051	0.000	-0.003
86.400	4.800	-0.056	0.000	-0.003
86.500	5.400	-0.053	0.000	-0.003
86.600	6.600	-0.056	0.000	-0.003
86.700	6.000	-0.056	0.000	-0.003
86.800	5.400	-0.055	0.000	-0.003
86.900	5.200	-0.059	0.000	-0.003
87.000	5.600	-0.057	0.000	-0.003
87.100	6.400	-0.057	0.000	-0.003
87.200	5.600	-0.057	0.000	-0.003
87.300	6.800	-0.056	0.000	-0.003
87.400	6.000	-0.058	0.000	-0.003
87.500	6.600	-0.056	0.000	-0.003
87.600	6.800	-0.058	0.000	-0.003
87.700	7.000	-0.058	0.000	-0.003
87.800	7.000	-0.059	0.000	-0.003
87.900	6.200	-0.061	0.000	-0.003
88.000	6.000	-0.060	0.000	-0.003
88.100	6.000	-0.056	0.000	-0.003
88.200	6.000	-0.056	0.000	-0.003
88.300	6.200	-0.060	0.000	-0.003
88.400	5.800	-0.062	0.000	-0.003
88.500	7.200	-0.058	0.000	-0.003
88.600	6.000	-0.058	0.000	-0.003
88.700	6.000	-0.058	0.000	-0.003
88.800	7.000	-0.062	0.000	-0.003
88.900	6.600	-0.061	0.000	-0.003
89.000	7.200	-0.062	0.000	-0.003
89.100	6.200	-0.062	0.000	-0.003
89.200	7.200	-0.062	0.000	-0.003
89.300	6.800	-0.067	0.000	-0.003
89.400	7.000	-0.067	0.000	-0.003
89.500	6.400	-0.067	0.000	-0.003
89.600	6.000	-0.066	0.000	-0.003
89.700	6.400	-0.066	0.000	-0.003
89.800	7.400	-0.069	0.000	-0.003
89.900	6.600	-0.068	0.000	-0.003
90.000	7.000	-0.071	0.000	-0.003
90.100	6.000	-0.071	0.000	-0.003
90.200	6.600	-0.071	0.000	-0.003
90.300	7.000	-0.069	0.000	-0.003
90.400	6.800	-0.072	0.000	-0.003
90.500	7.800	-0.071	0.000	-0.003
90.600	8.000	-0.072	0.000	-0.003
90.700	8.000	-0.072	0.000	-0.003
90.800	7.200	-0.072	0.000	-0.003
90.900	7.600	-0.075	0.000	-0.003
91.000	8.200	-0.073	0.000	-0.003
91.100	7.400	-0.074	0.000	-0.003
91.200	8.000	-0.074	0.000	-0.003
91.300	8.000	-0.076	0.000	-0.003
91.400	8.600	-0.077	0.000	-0.003
91.500	8.000	-0.080	0.000	-0.003
91.600	8.200	-0.081	0.000	-0.003
91.700	8.000	-0.081	0.000	-0.003
91.800	8.400	-0.079	0.000	-0.003
91.900	8.000	-0.080	0.000	-0.003
92.000	8.400	-0.082	0.000	-0.003
92.100	9.000	-0.081	0.000	-0.003
92.200	9.000	-0.081	0.000	-0.003
92.300	9.400	-0.083	0.000	-0.003
92.400	9.200	-0.085	0.000	-0.003
92.500	8.400	-0.083	0.000	-0.003
92.600	8.800	-0.085	0.000	-0.003
92.700	8.600	-0.085	0.000	-0.003
92.800	8.600	-0.085	0.000	-0.003
92.900	8.200	-0.087	0.000	-0.003
93.000	8.800	-0.085	0.000	-0.003
93.100	8.400	-0.084	0.000	-0.002
93.200	9.400	-0.084	0.000	-0.002
93.300	8.600	-0.088	0.000	-0.002
93.400	9.000	-0.084	0.000	-0.002
93.500	8.400	-0.085	0.000	-0.002
93.600	8.800	-0.086	0.000	-0.002
93.700	8.600	-0.086	0.000	-0.002
93.800	9.000	-0.088	0.000	-0.002
93.900	9.000	-0.086	0.000	-0.002
94.000	8.600	-0.087	0.000	-0.002
94.100	8.600	-0.085	0.000	-0.002
94.200	8.600	-0.085	0.000	-0.002
94.300	8.800	-0.087	0.000	-0.002
94.400	8.800	-0.086	0.000	-0.002
94.500	9.000	-0.085	0.000	-0.002
94.600	8.200	-0.086	0.000	-0.002
94.700	9.600	-0.086	0.000	-0.002
94.800	9.200	-0.088	0.000	-0.002
94.900	9.000	-0.087	0.000	-0.002
95.000	8.600	-0.086	0.000	-0.002
95.100	9.400	-0.086	0.000	-0.002
95.200	9.400	-0.086	0.000	-0.002
95.300	8.200	-0.084	0.000	-0.002
95.400	9.400	-0.086	0.000	-0.002
95.500	9.600	-0.086	0.000	-0.002
95.600	9.600	-0.084	0.000	-0.002
95.700	8.400	-0.084	0.000	-0.002
95.800	9.000	-0.086	0.000	-0.002
95.900	8.600	-0.086	0.000	-0.002
96.000	8.200	-0.087	0.000	-0.002
96.100	8.400	-0.087	0.000	-0.002
96.200	8.600	-0.087	0.000	-0.002
96.300	9.400	-0.085	0.000	-0.002
96.400	9.400	-0.086	0.000	-0.002
96.500	9.600	-0.086	0.000	-0.002
96.600	8.600	-0.087	0.000	-0.002
96.700	9.600	-0.087	0.000	-0.002
96.800	9.400	-0.089	0.000	-0.002
96.900	10.000	-0.092	0.000	-0.002
97.000	8.600	-0.091	0.000	-0.002
97.100	8.800	-0.093	0.000	-0.002
97.200	8.400	-0.093	0.000	-0.002
97.300	9.000	-0.089	0.000	-0.002
97.400	9.600	-0.092	0.000	-0.002
97.500	9.000	-0.090	0.000	-0.002
97.600	9.000	-0.090	0.000	-0.002
97.700	9.000	-0.090	0.000	-0.002
97.800	9.600	-0.090	0.000	-0.002
97.900	9.200	-0.092	0.000	-0.002
98.000	9.800	-0.091	0.000	-0.002
98.100	9.400	-0.089	0.000	-0.002
98.200	8.600	-0.089	0.000	-0.002
98.300	9.800	-0.088	0.000	-0.002
98.400	9.600	-0.088	0.000	-0.002
98.500	10.000	-0.088	0.000	-0.002
98.600	9.000	-0.088	0.000	-0.002
98.700	9.600	-0.088	0.000	-0.002
98.800	8.400	-0.086	0.000	-0.002
98.900	8.600	-0.086	0.000	-0.002
99.000	10.000	-0.087	0.000	-0.002
99.100	9.200	-0.085	0.000	-0.002
99.200	8.200	-0.085	0.000	-0.002
99.300	8.200	-0.083	0.000	-0.002
99.400	9.200	-0.084	0.000	-0.002
99.500	8.600	-0.084	0.000	-0.002
99.600	8.400	-0.084	0.000	-0.001
99.700	8.600	-0.084	0.000	-0.001
99.800	8.400	-0.082	0.000	-0.001
99.900	8.400	-0.086	0.000	-0.001
100.000	9.800	-0.083	0.000	-0.001
100.100	9.200	-0.083	0.000	-0.001
100.200	9.400	-0.083	0.000	-0.001
100.300	8.600	-0.082	0.000	-0.001
100.400	9.000	-0.084	0.000	-0.001
100.500	8.800	-0.081	0.000	-0.001
100.600	8.800	-0.082	0.000	-0.001
100.700	8.000	-0.082	0.000	-0.001
100.800	9.800	-0.082	0.000	-0.001
100.900	9.400	-0.081	0.000	-0.001
101.000	7.800	-0.082	0.000	-0.001
101.100	9.200	-0.083	0.000	-0.001
101.200	6.800	-0.083	0.000	-0.001
101.300	8.200	-0.081	0.000	-0.001
101.400	8.600	-0.083	0.000	-0.001
101.500	8.200	-0.085	0.000	-0.001
101.600	9.000	-0.082	0.000	-0.001
101.700	9.000	-0.082	0.000	-0.001
101.800	8.600	-0.083	0.000	-0.001
101.900	7.800	-0.083	0.000	-0.001
102.000	8.800	-0.083	0.000	-0.001
102.100	8.800	-0.084	0.000	-0.001
102.200	8.200	-0.084	0.000	-0.001
102.300	8.200	-0.083	0.000	-0.001
102.400	8.800	-0.085	0.000	-0.001
102.500	8.600	-0.084	0.000	-0.001
102.600	8.600	-0.086	0.000	-0.001
102.700	8.600	-0.086	0.000	-0.001
102.800	9.600	-0.083	0.000	-0.001
102.900	9.600	-0.088	0.000	-0.001
103.000	8.000	-0.086	0.000	-0.001
103.100	10.000	-0.083	0.000	-0.001
103.200	8.400	-0.083	0.000	-0.001
103.300	8.600	-0.084	0.000	-0.001
103.400	8.600	-0.084	0.000	-0.001
103.500	9.200	-0.084	0.000	-0.001
103.600	9.200	-0.086	0.000	-0.001
103.700	7.800	-0.086	0.000	-0.001
103.800	9.000	-0.085	0.000	-0.001
103.900	8.200	-0.084	0.000	-0.001
104.000	8.000	-0.082	0.000	-0.001
104.100	8.600	-0.084	0.000	-0.001
104.200	8.000	-0.084	0.000	-0.001
104.300	7.800	-0.079	0.000	-0.001
104.400	8.200	-0.084	0.000	-0.001
104.500	8.800	-0.079	0.000	-0.001
104.600	8.800	-0.083	0.000	-0.001
104.700	8.000	-0.083	0.000	-0.001
104.800	8.000	-0.082	0.000	-0.001
104.900	8.000	-0.080	0.000	-0.001
105.000	9.600	-0.085	0.000	-0.001
105.100	9.400	-0.084	0.000	-0.001
105.200	9.200	-0.084	0.000	-0.001
105.300	8.800	-0.083	0.000	-0.001
105.400	9.200	-0.084	0.000	-0.001
105.500	8.800	-0.083	0.000	-0.001
105.600	9.000	-0.082	0.000	-0.001
105.700	9.200	-0.082	0.000	-0.001
105.800	8.800	-0.084	0.000	-0.001
105.900	8.800	-0.082	0.000	-0.001
106.000	7.800	-0.085	0.000	-0.001
106.100	8.200	-0.083	0.000	-0.001
106.200	8.800	-0.083	0.000	-0.001
106.300	9.400	-0.081	0.000	-0.001
106.400	8.800	-0.081	0.000	-0.001
106.500	7.800	-0.083	0.000	-0.001
106.600	9.000	-0.083	0.000	-0.000
106.700	8.200	-0.083	0.000	-0.000
106.800	8.200	-0.085	0.000	-0.000
106.900	8.400	-0.083	0.000	-0.000
107.000	9.000	-0.082	0.000	-0.000
107.100	7.800	-0.083	0.000	-0.000
107.200	7.800	-0.083	0.000	-0.000
107.300	8.000	-0.083	0.000	-0.000
107.400	7.800	-0.083	0.000	-0.000
107.500	8.400	-0.079	0.000	-0.000
107.600	8.000	-0.080	0.000	-0.000
107.700	9.200	-0.080	0.000	-0.000
107.800	7.800	-0.080	0.000	-0.000
107.900	7.400	-0.078	0.000	-0.000
108.000	8.400	-0.081	0.000	-0.000
108.100	7.800	-0.078	0.000	-0.000
108.200	8.800	-0.078	0.000	-0.000
108.300	7.000	-0.076	0.000	-0.000
108.400	8.200	-0.076	0.000	-0.000
108.500	7.600	-0.078	0.000	-0.000
108.600	6.800	-0.078	0.000	-0.000
108.700	8.600	-0.078	0.000	-0.000
108.800	7.000	-0.077	0.000	-0.000
108.900	8.000	-0.077	0.000	-0.000
109.000	8.000	-0.078	0.000	-0.000
109.100	7.600	-0.078	0.000	-0.000
109.200	8.400	-0.078	0.000	-0.000
109.300	8.200	-0.076	0.000	-0.000
109.400	6.800	-0.077	0.000	-0.000
109.500	8.200	-0.075	0.000	-0.000
109.600	7.400	-0.076	0.000	-0.000
109.700	7.600	-0.076	0.000	-0.000
109.800	7.000	-0.076	0.000	-0.000
109.900	8.000	-0.074	0.000	-0.000
110.000	8.400	-0.074	0.000	-0.000
110.100	7.000	-0.075	0.000	0.000
110.200	8.000	-0.075	0.000	0.000
110.300	7.400	-0.074	0.000	0.000
110.400	7.600	-0.074	0.000	0.000
110.500	7.600	-0.073	0.000	0.000
110.600	7.200	-0.075	0.000	0.000
110.700	6.800	-0.075	0.000	0.000
110.800	7.000	-0.076	0.000	0.000
110.900	6.400	-0.075	0.000	0.000
111.000	7.600	-0.073	0.000	0.000
111.100	7.200	-0.074	0.000	0.000
111.200	7.200	-0.074	0.000	0.000
111.300	7.600	-0.072	0.000	0.000
111.400	7.800	-0.071	0.000	0.000
111.500	8.200	-0.072	0.000	0.000
111.600	8.000	-0.073	0.000	0.000
111.700	7.800	-0.073	0.000	0.000
111.800	7.000	-0.072	0.000	0.000
111.900	7.600	-0.072	0.000	0.000
112.000	7.000	-0.075	0.000	0.000
112.100	7.400	-0.073	0.000	0.000
112.200	7.800	-0.073	0.000	0.000
112.300	7.600	-0.071	0.000	0.000
112.400	7.200	-0.071	0.000	0.000
112.500	7.000	-0.073	0.000	0.000
112.600	7.400	-0.075	0.000	0.000
112.700	7.400	-0.075	0.000	0.000
112.800	7.200	-0.072	0.000	0.000
112.900	8.400	-0.073	0.000	0.000
113.000	7.200	-0.072	0.000	0.000
113.100	7.600	-0.071	0.000	0.000
113.200	7.200	-0.071	0.000	0.000
113.300	8.000	-0.075	0.000	0.000
113.400	7.000	-0.072	0.000	0.000
113.500	7.800	-0.073	0.000	0.000
113.600	7.200	-0.071	0.000	0.001
113.700	6.000	-0.071	0.000	0.001
113.800	7.200	-0.072	0.000	0.001
113.900	8.200	-0.072	0.000	0.001
114.000	7.400	-0.073	0.000	0.001
114.100	8.000	-0.070	0.000	0.001
114.200	7.600	-0.070	0.000	0.001
114.300	7.600	-0.071	0.000	0.001
114.400	7.200	-0.072	0.000	0.001
114.500	8.400	-0.072	0.000	0.001
114.600	7.400	-0.073	0.000	0.001
114.700	7.400	-0.073	0.000	0.001
114.800	7.600	-0.074	0.000	0.001
114.900	6.800	-0.072	0.000	0.001
115.000	7.600	-0.074	0.000	0.001
115.100	7.000	-0.070	0.000	0.001
115.200	7.600	-0.070	0.000	0.001
115.300	6.800	-0.074	0.000	0.001
115.400	7.400	-0.071	0.000	0.001
115.500	7.000	-0.071	0.000	0.001
115.600	7.000	-0.073	0.000	0.001
115.700	8.000	-0.073	0.000	0.001
115.800	6.800	-0.069	0.000	0.001
115.900	7.400	-0.071	0.000	0.001
116.000	6.800	-0.069	0.000	0.001
116.100	6.600	-0.071	0.000	0.001
116.200	6.800	-0.071	0.000	0.001
116.300	7.800	-0.070	0.000	0.001
116.400	7.200	-0.073	0.000	0.001
116.500	7.400	-0.071	0.000	0.001
116.600	7.000	-0.070	0.000	0.001
116.700	8.000	-0.070	0.000	0.001
116.800	7.600	-0.070	0.000	0.001
116.900	7.600	-0.071	0.000	0.001
117.000	6.400	-0.067	0.000	0.001
117.100	6.800	-0.066	0.000	0.001
117.200	7.200	-0.066	0.000	0.001
117.300	6.400	-0.065	0.000	0.001
117.400	7.400	-0.067	0.000	0.001
117.500	7.000	-0.068	0.000	0.001
117.600	6.600	-0.067	0.000	0.001
117.700	6.800	-0.067	0.000	0.001
117.800	7.000	-0.065	0.000	0.001
117.900	7.400	-0.068	0.000	0.001
118.000	7.200	-0.064	0.000	0.001
118.100	6.000	-0.065	0.000	0.001
118.200	6.600	-0.065	0.000	0.001
118.300	6.800	-0.065	0.000	0.001
118.400	6.000	-0.064	0.000	0.001
118.500	6.200	-0.065	0.000	0.001
118.600	7.400	-0.067	0.000	0.001
118.700	6.600	-0.067	0.000	0.001
118.800	6.400	-0.066	0.000	0.001
118.900	7.000	-0.067	0.000	0.001
119.000	6.600	-0.066	0.000	0.001
119.100	5.800	-0.064	0.000	0.001
119.200	6.800	-0.064	0.000	0.001
119.300	7.000	-0.068	0.000	0.001
119.400	7.600	-0.066	0.000	0.001
119.500	7.400	-0.068	0.000	0.001
119.600	6.600	-0.066	0.000	0.001
119.700	7.200	-0.066	0.000	0.001
119.800	7.000	-0.068	0.000	0.001
119.900	5.800	-0.065	0.000	0.001
120.000	7.200	-0.073	0.000	0.001
120.100	7.600	-0.069	0.000	0.001
120.200	6.800	-0.069	0.000	0.001
120.300	7.400	-0.069	0.000	0.001
120.400	6.200	-0.071	0.000	0.001
120.500	7.000	-0.071	0.000	0.001
120.600	7.600	-0.071	0.000	0.001
120.700	7.600	-0.071	0.000	0.001
120.800	7.200	-0.072	0.000	0.001
120.900	7.000	-0.070	0.000	0.001
121.000	7.400	-0.073	0.000	0.001
121.100	7.200	-0.075	0.000	0.001
121.200	7.200	-0.075	0.000	0.001
121.300	8.800	-0.071	0.000	0.001
121.400	7.000	-0.074	0.000	0.001
121.500	7.600	-0.072	0.000	0.001
121.600	7.800	-0.076	0.000	0.001
121.700	7.000	-0.076	0.000	0.001
121.800	7.200	-0.071	0.000	0.001
121.900	7.200	-0.074	0.000	0.001
122.000	8.000	-0.071	0.000	0.002
122.100	8.000	-0.072	0.000	0.002
122.200	6.800	-0.072	0.000	0.002
122.300	7.800	-0.070	0.000	0.002
122.400	7.800	-0.073	0.000	0.002
122.500	7.400	-0.068	0.000	0.002
122.600	6.600	-0.068	0.000	0.002
122.700	7.200	-0.068	0.000	0.002
122.800	7.400	-0.068	0.000	0.002
122.900	6.200	-0.071	0.000	0.002
123.000	7.600	-0.068	0.000	0.002
123.100	7.800	-0.068	0.000	0.002
123.200	6.000	-0.068	0.000	0.002
123.300	6.200	-0.065	0.000	0.002
123.400	7.200	-0.065	0.000	0.002
123.500	6.600	-0.064	0.000	0.002
123.600	6.800	-0.064	0.000	0.002
123.700	6.000	-0.064	0.000	0.002
123.800	6.600	-0.062	0.000	0.002
123.900	6.400	-0.061	0.000	0.002
124.000	6.200	-0.060	0.000	0.002
124.100	5.400	-0.061	0.000	0.002
124.200	5.600	-0.061	0.000	0.002
124.300	5.600	-0.058	0.000	0.002
124.400	4.800	-0.056	0.000	0.002
124.500	5.800	-0.057	0.000	0.002
124.600	6.600	-0.053	0.000	0.002
124.700	6.200	-0.053	0.000	0.002
124.800	5.400	-0.055	0.000	0.002
124.900	5.600	-0.053	0.000	0.002
125.000	5.400	-0.054	0.000	0.002
125.100	4.600	-0.051	0.000	0.002
125.200	5.000	-0.051	0.000	0.002
125.300	6.000	-0.052	0.000	0.002
125.400	4.000	-0.051	0.000	0.002
125.500	4.400	-0.048	0.000	0.002
125.600	4.800	-0.048	0.000	0.002
125.700	5.400	-0.048	0.000	0.002
125.800	5.600	-0.051	0.000	0.002
125.900	5.400	-0.050	0.000	0.002
126.000	4.800	-0.049	0.000	0.002
126.100	4.200	-0.046	0.000	0.002
126.200	5.600	-0.046	0.000	0.002
126.300	5.600	-0.048	0.000	0.002
126.400	4.400	-0.048	0.000	0.002
126.500	4.800	-0.046	0.000	0.002
126.600	4.400	-0.046	0.000	0.002
126.700	5.200	-0.046	0.000	0.002
126.800	4.200	-0.049	0.000	0.002
126.900	4.600	-0.045	0.000	0.002
127.000	3.800	-0.046	0.000	0.002
127.100	4.400	-0.045	0.000	0.002
127.200	5.200	-0.045	0.000	0.002
127.300	4.600	-0.047	0.000	0.002
127.400	5.400	-0.045	0.000	0.002
127.500	4.800	-0.044	0.000	0.002
127.600	4.400	-0.044	0.000	0.002
127.700	3.400	-0.044	0.000	0.002
127.800	4.000	-0.044	0.000	0.002
127.900	5.000	-0.042	0.000	0.002
128.000	3.800	-0.043	0.000	0.002
128.100	4.200	-0.043	0.000	0.002
128.200	4.400	-0.043	0.000	0.002
128.300	3.800	-0.043	0.000	0.002
128.400	4.600	-0.044	0.000	0.002
128.500	4.800	-0.045	0.000	0.002
128.600	4.600	-0.042	0.000	0.002
128.700	5.000	-0.042	0.000	0.002
128.800	4.800	-0.044	0.000	0.002
128.900	3.800	-0.043	0.000	0.002
129.000	4.000	-0.044	0.000	0.002
129.100	4.800	-0.046	0.000	0.002
129.200	3.800	-0.046	0.000	0.002
129.300	4.000	-0.044	0.000	0.002
129.400	4.000	-0.042	0.000	0.002
129.500	4.400	-0.043	0.000	0.002
129.600	3.800	-0.044	0.000	0.002
129.700	4.200	-0.044	0.000	0.002
129.800	4.400	-0.041	0.000	0.002
129.900	4.200	-0.045	0.000	0.002
130.000	4.400	-0.043	0.000	0.002
130.100	4.200	-0.043	0.000	0.002
130.200	4.800	-0.043	0.000	0.002
130.300	4.800	-0.044	0.000	0.002
130.400	3.800	-0.046	0.000	0.002
130.500	4.600	-0.043	0.000	0.002
130.600	4.000	-0.046	0.000	0.002
130.700	4.800	-0.046	0.000	0.002
130.800	5.200	-0.044	0.000	0.002
130.900	4.000	-0.047	0.000	0.002
131.000	5.000	-0.044	0.000	0.002
131.100	4.400	-0.043	0.000	0.002
131.200	5.000	-0.043	0.000	0.002
131.300	5.200	-0.047	0.000	0.002
131.400	4.800	-0.047	0.000	0.002
131.500	6.000	-0.046	0.000	0.002
131.600	4.600	-0.047	0.000	0.002
131.700	4.400	-0.047	0.000	0.002
131.800	5.400	-0.048	0.000	0.002
131.900	5.600	-0.046	0.000	0.002
132.000	5.200	-0.048	0.000	0.002
132.100	5.600	-0.045	0.000	0.002
132.200	4.800	-0.045	0.000	0.002
132.300	5.200	-0.051	0.000	0.002
132.400	5.200	-0.049	0.000	0.002
132.500	5.200	-0.053	0.000	0.002
132.600	5.600	-0.050	0.000	0.002
132.700	4.800	-0.050	0.000	0.002
132.800	5.000	-0.050	0.000	0.002
132.900	5.400	-0.051	0.000	0.002
133.000	5.800	-0.051	0.000	0.002
133.100	5.600	-0.051	0.000	0.002
133.200	5.600	-0.051	0.000	0.002
133.300	6.200	-0.051	0.000	0.002
133.400	4.400	-0.052	0.000	0.002
133.500	5.800	-0.051	0.000	0.003
133.600	5.200	-0.053	0.000	0.003
133.700	5.800	-0.053	0.000	0.003
133.800	4.800	-0.051	0.000	0.003
133.900	5.400	-0.052	0.000	0.003
134.000	5.800	-0.050	0.000	0.003
134.100	5.600	-0.053	0.000	0.003
134.200	5.400	-0.053	0.000	0.003
134.300	5.000	-0.054	0.000	0.003
134.400	5.000	-0.054	0.000	0.003
134.500	6.000	-0.051	0.000	0.003
134.600	5.400	-0.052	0.000	0.003
134.700	8.200	-0.052	0.000	0.003
134.800	17.400	-0.053	0.000	0.003
134.900	14.200	-0.055	0.000	0.003
135.000	32.600	-0.054	0.000	0.003
135.100	24.400	-0.041	0.000	0.003
135.200	46.800	-0.041	0.000	0.003
135.300	38.200	-0.042	0.000	0.003
135.400	62.200	-0.036	0.000	0.003
135.500	53.200	-0.026	0.000	0.004
135.600	73.000	-0.002	0.000	0.004
135.700	66.200	-0.002	0.000	0.004
135.800	81.600	0.006	0.000	0.004
135.900	76.000	0.022	0.000	0.004
136.000	98.600	0.039	0.000	0.005
136.100	82.800	0.073	0.000	0.005
136.200	121.000	0.073	0.000	0.005
136.300	99.000	0.092	0.000	0.005
136.400	121.800	0.111	0.000	0.005
136.500	106.400	0.132	0.000	0.005
136.600	129.000	0.178	0.000	0.005
136.700	116.600	0.178	0.000	0.005
136.800	132.400	0.203	0.000	0.005
136.900	122.800	0.229	0.000	0.005
137.000	156.000	0.252	0.000	0.007
137.100	137.000	0.308	0.000	0.007
137.200	159.800	0.308	0.000	0.007
137.300	143.400	0.336	0.000	0.007
137.400	169.000	0.370	0.000	0.007
137.500	147.200	0.397	0.000	0.008
137.600	173.800	0.463	0.000	0.008
137.700	157.000	0.463	0.000	0.008
137.800	184.000	0.497	0.000	0.008
137.900	168.200	0.529	0.000	0.008
138.000	195.400	0.562	0.000	0.010
138.100	173.200	0.635	0.000	0.010
138.200	197.400	0.635	0.000	0.010
138.300	176.200	0.673	0.000	0.010
138.400	206.000	0.714	0.000	0.010
138.500	180.400	0.748	0.000	0.011
138.600	211.400	0.825	0.000	0.011
138.700	191.600	0.825	0.000	0.011
138.800	219.200	0.864	0.000	0.011
138.900	200.200	0.911	0.000	0.011
139.000	224.000	0.945	0.000	0.013
139.100	198.000	1.032	0.000	0.013
139.200	228.200	1.032	0.000	0.013
139.300	204.400	1.074	0.000	0.013
139.400	233.200	1.118	0.000	0.013
139.500	213.800	1.166	0.000	0.015
139.600	241.800	1.251	0.000	0.015
139.700	223.400	1.251	0.000	0.015
139.800	251.200	1.295	0.000	0.015
139.900	229.200	1.340	0.000	0.015
140.000	263.200	1.386	0.000	0.017
140.100	229.000	1.475	0.000	0.017
140.200	214.600	1.475	0.000	0.017
140.300	240.800	1.522	0.000	0.017
140.400	235.200	1.565	0.000	0.017
140.500	231.600	1.612	0.000	0.019
140.600	224.800	1.703	0.000	0.019
140.700	221.200	1.703	0.000	0.019
140.800	219.800	1.743	0.000	0.019
140.900	212.000	1.781	0.000	0.019
141.000	211.200	1.820	0.000	0.021
141.100	208.000	1.895	0.000	0.021
141.200	201.200	1.895	0.000	0.021
141.300	203.200	1.932	0.000	0.021
141.400	196.000	1.968	0.000	0.021
141.500	191.800	1.998	0.000	0.022
141.600	192.800	2.062	0.000	0.022
141.700	186.000	2.062	0.000	0.022
141.800	184.600	2.095	0.000	0.022
141.900	182.400	2.121	0.000	0.022
142.000	177.200	2.153	0.000	0.024
142.100	178.800	2.208	0.000	0.024
142.200	174.000	2.208	0.000	0.024
142.300	170.000	2.236	0.000	0.024
142.400	170.800	2.263	0.000	0.024
142.500	166.800	2.286	0.000	0.025
142.600	165.000	2.332	0.000	0.025
142.700	164.200	2.332	0.000	0.025
142.800	157.800	2.359	0.000	0.025
142.900	158.400	2.382	0.000	0.025
143.000	156.800	2.406	0.000	0.026
143.100	152.000	2.450	0.000	0.026
143.200	152.800	2.450	0.000	0.026
143.300	149.600	2.467	0.000	0.026
143.400	147.800	2.491	0.000	0.026
143.500	147.600	2.508	0.000	0.027
143.600	143.200	2.547	0.000	0.027
143.700	143.200	2.547	0.000	0.027
143.800	142.000	2.563	0.000	0.027
143.900	138.600	2.580	0.000	0.027
144.000	139.200	2.599	0.000	0.029
144.100	135.800	2.630	0.000	0.029
144.200	133.400	2.630	0.000	0.029
144.300	134.400	2.648	0.000	0.029
144.400	130.600	2.661	0.000	0.029
144.500	129.400	2.676	0.000	0.030
144.600	129.200	2.704	0.000	0.030
144.700	125.600	2.704	0.000	0.030
144.800	127.200	2.721	0.000	0.030
144.900	124.400	2.732	0.000	0.030
145.000	121.800	2.747	0.000	0.031
145.100	122.600	2.773	0.000	0.031
145.200	120.800	2.773	0.000	0.031
145.300	119.000	2.787	0.000	0.031
145.400	119.200	2.802	0.000	0.031
145.500	115.800	2.813	0.000	0.032
145.600	116.400	2.834	0.000	0.032
145.700	115.200	2.834	0.000	0.032
145.800	113.200	2.845	0.000	0.032
145.900	114.600	2.857	0.000	0.032
146.000	111.600	2.868	0.000	0.032
146.100	109.800	2.889	0.000	0.032
146.200	110.800	2.889	0.000	0.032
146.300	108.000	2.898	0.000	0.032
146.400	108.000	2.910	0.000	0.032
146.500	108.400	2.920	0.000	0.033
146.600	106.000	2.939	0.000	0.033
146.700	105.400	2.939	0.000	0.033
146.800	104.800	2.950	0.000	0.033
146.900	104.000	2.955	0.000	0.033
147.000	103.400	2.966	0.000	0.034
147.100	101.400	2.982	0.000	0.034
147.200	101.400	2.982	0.000	0.034
147.300	100.000	2.995	0.000	0.034
147.400	99.800	3.000	0.000	0.034
147.500	99.200	3.010	0.000	0.035
147.600	97.800	3.026	0.000	0.035
147.700	95.800	3.026	0.000	0.035
147.800	97.200	3.034	0.000	0.035
147.900	95.600	3.039	0.000	0.035
148.000	94.200	3.049	0.000	0.036
148.100	93.600	3.062	0.000	0.036
148.200	93.200	3.062	0.000	0.036
148.300	93.400	3.067	0.000	0.036
148.400	93.200	3.078	0.000	0.036
148.500	90.800	3.083	0.000	0.037
148.600	91.600	3.095	0.000	0.037
148.700	90.400	3.095	0.000	0.037
148.800	89.600	3.101	0.000	0.037
148.900	90.000	3.106	0.000	0.037
149.000	87.600	3.112	0.000	0.037
149.100	88.200	3.125	0.000	0.037
149.200	88.400	3.125	0.000	0.037
149.300	86.600	3.131	0.000	0.037
149.400	86.600	3.137	0.000	0.037
149.500	86.400	3.142	0.000	0.038
149.600	84.000	3.155	0.000	0.038
149.700	84.800	3.155	0.000	0.038
149.800	84.200	3.159	0.000	0.038
149.900	83.000	3.166	0.000	0.038
150.000	84.200	3.170	0.000	0.039
150.100	82.000	3.184	0.000	0.039
150.200	82.000	3.184	0.000	0.039
150.300	82.000	3.185	0.000	0.039
150.400	80.200	3.192	0.000	0.039
150.500	80.800	3.196	0.000	0.039
150.600	80.000	3.205	0.000	0.039
150.700	79.800	3.205	0.000	0.039
150.800	79.600	3.210	0.000	0.039
150.900	78.400	3.213	0.000	0.039
151.000	78.400	3.216	0.000	0.040
151.100	78.600	3.225	0.000	0.040
151.200	77.400	3.225	0.000	0.040
151.300	77.600	3.232	0.000	0.040
151.400	77.400	3.234	0.000	0.040
151.500	76.600	3.238	0.000	0.041
151.600	76.200	3.244	0.000	0.041
151.700	75.800	3.244	0.000	0.041
151.800	75.600	3.249	0.000	0.041
151.900	75.600	3.253	0.000	0.041
152.000	74.400	3.256	0.000	0.041
152.100	74.200	3.265	0.000	0.041
152.200	72.800	3.265	0.000	0.041
152.300	72.400	3.268	0.000	0.041
152.400	74.200	3.271	0.000	0.041
152.500	73.200	3.276	0.000	0.042
152.600	72.000	3.282	0.000	0.042
152.700	72.400	3.282	0.000	0.042
152.800	72.400	3.280	0.000	0.042
152.900	72.400	3.286	0.000	0.042
153.000	71.800	3.292	0.000	0.042
153.100	71.600	3.298	0.000	0.042
153.200	71.000	3.298	0.000	0.042
153.300	70.600	3.299	0.000	0.042
153.400	70.600	3.303	0.000	0.042
153.500	70.400	3.305	0.000	0.043
153.600	70.600	3.310	0.000	0.043
153.700	69.400	3.310	0.000	0.043
153.800	70.000	3.312	0.000	0.043
153.900	68.600	3.314	0.000	0.043
154.000	67.800	3.321	0.000	0.043
154.100	68.200	3.323	0.000	0.043
154.200	68.600	3.323	0.000	0.043
154.300	66.800	3.327	0.000	0.043
154.400	67.600	3.331	0.000	0.043
154.500	66.200	3.333	0.000	0.044
154.600	67.600	3.333	0.000	0.044
154.700	67.200	3.333	0.000	0.044
154.800	66.600	3.336	0.000	0.044
154.900	67.600	3.339	0.000	0.044
155.000	65.600	3.343	0.000	0.045
155.100	66.000	3.343	0.000	0.045
155.200	65.600	3.343	0.000	0.045
155.300	66.800	3.348	0.000	0.045
155.400	66.000	3.348	0.000	0.045
155.500	65.000	3.352	0.000	0.045
155.600	65.200	3.355	0.000	0.045
155.700	65.600	3.355	0.000	0.045
155.800	64.400	3.357	0.000	0.045
155.900	65.200	3.359	0.000	0.045
156.000	65.000	3.360	0.000	0.046
156.100	64.200	3.364	0.000	0.046
156.200	64.000	3.364	0.000	0.046
156.300	63.600	3.365	0.000	0.046
156.400	63.800	3.368	0.000	0.046
156.500	63.200	3.369	0.000	0.046
156.600	64.200	3.372	0.000	0.046
156.700	64.000	3.372	0.000	0.046
156.800	63.800	3.372	0.000	0.046
156.900	63.600	3.374	0.000	0.046
157.000	63.800	3.376	0.000	0.047
157.100	63.200	3.379	0.000	0.047
157.200	63.200	3.379	0.000	0.047
157.300	62.800	3.379	0.000	0.047
157.400	63.600	3.380	0.000	0.047
157.500	62.000	3.383	0.000	0.047
157.600	63.200	3.386	0.000	0.047
157.700	62.400	3.386	0.000	0.047
157.800	62.600	3.385	0.000	0.047
157.900	62.600	3.388	0.000	0.047
158.000	62.200	3.388	0.000	0.048
158.100	62.000	3.390	0.000	0.048
158.200	61.800	3.390	0.000	0.048
158.300	61.600	3.391	0.000	0.048
158.400	61.200	3.394	0.000	0.048
158.500	61.800	3.397	0.000	0.048
158.600	61.400	3.397	0.000	0.048
158.700	60.800	3.397	0.000	0.048
158.800	60.800	3.399	0.000	0.048
158.900	60.600	3.397	0.000	0.048
159.000	60.800	3.402	0.000	0.049
159.100	60.800	3.402	0.000	0.049
159.200	61.400	3.402	0.000	0.049
159.300	60.000	3.401	0.000	0.049
159.400	59.800	3.403	0.000	0.049
159.500	60.600	3.407	0.000	0.049
159.600	60.600	3.413	0.000	0.049
159.700	59.600	3.413	0.000	0.049
159.800	59.600	3.411	0.000	0.049
159.900	59.400	3.411	0.000	0.049
160.000	59.200	3.413	0.000	0.050
160.100	60.000	3.417	0.000	0.050
160.200	59.600	3.417	0.000	0.050
160.300	58.800	3.416	0.000	0.050
160.400	59.200	3.419	0.000	0.050
160.500	58.600	3.421	0.000	0.050
160.600	59.800	3.426	0.000	0.050
160.700	58.200	3.426	0.000	0.050
160.800	57.600	3.425	0.000	0.050
160.900	59.000	3.427	0.000	0.050
161.000	58.200	3.425	0.000	0.051
161.100	58.000	3.429	0.000	0.051
161.200	58.600	3.429	0.000	0.051
161.300	57.800	3.428	0.000	0.051
161.400	57.200	3.433	0.000	0.051
161.500	57.000	3.432	0.000	0.051
161.600	57.200	3.434	0.000	0.051
161.700	56.600	3.434	0.000	0.051
161.800	56.400	3.437	0.000	0.051
161.900	56.200	3.440	0.000	0.051
162.000	56.800	3.440	0.000	0.052
162.100	56.400	3.444	0.000	0.052
162.200	56.400	3.444	0.000	0.052
162.300	56.400	3.444	0.000	0.052
162.400	55.600	3.447	0.000	0.052
162.500	56.000	3.448	0.000	0.052
162.600	55.600	3.452	0.000	0.052
162.700	56.000	3.452	0.000	0.052
162.800	55.000	3.451	0.000	0.052
162.900	55.000	3.454	0.000	0.052
163.000	54.800	3.453	0.000	0.053
163.100	55.800	3.457	0.000	0.053
163.200	54.600	3.457	0.000	0.053
163.300	54.800	3.458	0.000	0.053
163.400	55.000	3.459	0.000	0.053
163.500	54.600	3.457	0.000	0.053
163.600	55.000	3.459	0.000	0.053
163.700	54.800	3.459	0.000	0.053
163.800	55.000	3.462	0.000	0.053
163.900	54.800	3.463	0.000	0.053
164.000	54.000	3.462	0.000	0.054
164.100	53.600	3.463	0.000	0.054
164.200	54.000	3.463	0.000	0.054
164.300	54.800	3.470	0.000	0.054
164.400	54.000	3.467	0.000	0.054
164.500	54.200	3.469	0.000	0.054
164.600	53.400	3.469	0.000	0.054
164.700	53.600	3.469	0.000	0.054
164.800	53.800	3.475	0.000	0.054
164.900	53.400	3.473	0.000	0.054
165.000	53.800	3.477	0.000	0.054
165.100	53.000	3.475	0.000	0.054
165.200	53.000	3.475	0.000	0.054
165.300	53.000	3.479	0.000	0.054
165.400	53.400	3.477	0.000	0.054
165.500	53.200	3.478	0.000	0.055
165.600	53.200	3.480	0.000	0.055
165.700	52.800	3.480	0.000	0.055
165.800	53.200	3.483	0.000	0.055
165.900	52.600	3.481	0.000	0.055
166.000	51.600	3.482	0.000	0.055
166.100	53.000	3.484	0.000	0.055
166.200	52.800	3.484	0.000	0.055
166.300	52.000	3.486	0.000	0.055
166.400	51.000	3.486	0.000	0.055
166.500	52.000	3.487	0.000	0.056
166.600	52.600	3.488	0.000	0.056
166.700	52.000	3.488	0.000	0.056
166.800	52.400	3.487	0.000	0.056
166.900	52.000	3.489	0.000	0.056
167.000	52.400	3.487	0.000	0.056
167.100	52.200	3.486	0.000	0.056
167.200	52.000	3.486	0.000	0.056
167.300	52.600	3.487	0.000	0.056
167.400	51.400	3.488	0.000	0.056
167.500	52.800	3.488	0.000	0.057
167.600	53.000	3.487	0.000	0.057
167.700	52.000	3.487	0.000	0.057
167.800	52.600	3.490	0.000	0.057
167.900	51.600	3.491	0.000	0.057
168.000	52.400	3.487	0.000	0.057
168.100	51.400	3.488	0.000	0.057
168.200	51.400	3.488	0.000	0.057
168.300	51.400	3.491	0.000	0.057
168.400	52.800	3.488	0.000	0.057
168.500	51.600	3.491	0.000	0.058
168.600	51.400	3.491	0.000	0.058
168.700	52.200	3.491	0.000	0.058
168.800	52.000	3.495	0.000	0.058
168.900	52.200	3.491	0.000	0.058
169.000	51.800	3.493	0.000	0.058
169.100	51.200	3.491	0.000	0.058
169.200	52.200	3.491	0.000	0.058
169.300	52.200	3.494	0.000	0.058
169.400	52.400	3.492	0.000	0.058
169.500	51.200	3.495	0.000	0.058
169.600	52.000	3.494	0.000	0.058
169.700	52.000	3.494	0.000	0.058
169.800	51.800	3.493	0.000	0.058
169.900	52.000	3.493	0.000	0.058
170.000	52.200	3.494	0.000	0.059
170.100	51.400	3.492	0.000	0.059
170.200	52.200	3.492	0.000	0.059
170.300	51.400	3.492	0.000	0.059
170.400	52.800	3.492	0.000	0.059
170.500	51.400	3.493	0.000	0.059
170.600	51.400	3.494	0.000	0.059
170.700	51.400	3.494	0.000	0.059
170.800	52.000	3.489	0.000	0.059
170.900	52.000	3.493	0.000	0.059
171.000	52.200	3.492	0.000	0.060
171.100	51.800	3.494	0.000	0.060
171.200	51.400	3.494	0.000	0.060
171.300	51.600	3.491	0.000	0.060
171.400	51.800	3.493	0.000	0.060
171.500	51.400	3.492	0.000	0.060
171.600	53.000	3.494	0.000	0.060
171.700	52.200	3.494	0.000	0.060
171.800	51.400	3.493	0.000	0.060
171.900	51.800	3.494	0.000	0.060
172.000	52.600	3.495	0.000	0.060
172.100	51.800	3.494	0.000	0.060
172.200	51.400	3.494	0.000	0.060
172.300	52.000	3.493	0.000	0.060
172.400	51.600	3.497	0.000	0.060
172.500	51.000	3.495	0.000	0.061
172.600	52.000	3.496	0.000	0.061
172.700	50.800	3.496	0.000	0.061
172.800	51.200	3.496	0.000	0.061
172.900	51.600	3.498	0.000	0.061
173.000	50.600	3.498	0.000	0.061
173.100	51.600	3.497	0.000	0.061
173.200	52.000	3.497	0.000	0.061
173.300	51.400	3.498	0.000	0.061
173.400	50.200	3.500	0.000	0.061
173.500	51.400	3.499	0.000	0.062
173.600	51.600	3.496	0.000	0.062
173.700	50.000	3.496	0.000	0.062
173.800	50.600	3.501	0.000	0.062
173.900	51.000	3.500	0.000	0.062
174.000	51.600	3.500	0.000	0.062
174.100	51.400	3.501	0.000	0.062
174.200	50.600	3.501	0.000	0.062
174.300	50.800	3.502	0.000	0.062
174.400	51.000	3.502	0.000	0.062
174.500	50.600	3.502	0.000	0.063
174.600	51.200	3.501	0.000	0.063
174.700	51.000	3.501	0.000	0.063
174.800	50.800	3.502	0.000	0.063
174.900	50.400	3.500	0.000	0.063
175.000	51.000	3.500	0.000	0.063
175.100	51.000	3.500	0.000	0.063
175.200	50.800	3.500	0.000	0.063
175.300	51.000	3.501	0.000	0.063
175.400	50.800	3.501	0.000	0.063
175.500	50.600	3.502	0.000	0.064
175.600	51.000	3.500	0.000	0.064
175.700	51.400	3.500	0.000	0.064
175.800	51.000	3.499	0.000	0.064
175.900	51.800	3.498	0.000	0.064
176.000	51.800	3.501	0.000	0.064
176.100	51.400	3.497	0.000	0.064
176.200	51.200	3.497	0.000	0.064
176.300	50.200	3.499	0.000	0.064
176.400	51.200	3.499	0.000	0.064
176.500	51.400	3.501	0.000	0.064
176.600	51.000	3.499	0.000	0.064
176.700	51.000	3.499	0.000	0.064
176.800	51.000	3.498	0.000	0.064
176.900	51.400	3.499	0.000	0.064
177.000	51.400	3.499	0.000	0.065
177.100	51.200	3.502	0.000	0.065
177.200	51.400	3.502	0.000	0.065
177.300	51.600	3.500	0.000	0.065
177.400	51.200	3.501	0.000	0.065
177.500	51.000	3.500	0.000	0.065
177.600	51.200	3.501	0.000	0.065
177.700	51.400	3.501	0.000	0.065
177.800	50.400	3.501	0.000	0.065
177.900	50.200	3.501	0.000	0.065
178.000	51.000	3.502	0.000	0.066
178.100	51.000	3.504	0.000	0.066
178.200	50.400	3.504	0.000	0.066
178.300	50.200	3.505	0.000	0.066
178.400	50.800	3.505	0.000	0.066
178.500	51.000	3.504	0.000	0.066
178.600	51.000	3.505	0.000	0.066
178.700	50.400	3.505	0.000	0.066
178.800	50.800	3.505	0.000	0.066
178.900	50.800	3.504	0.000	0.066
179.000	50.400	3.507	0.000	0.067
179.100	49.600	3.505	0.000	0.067
179.200	51.000	3.505	0.000	0.067
179.300	50.000	3.505	0.000	0.067
179.400	50.600	3.504	0.000	0.067
179.500	50.800	3.507	0.000	0.067
179.600	50.600	3.505	0.000	0.067
179.700	50.600	3.505	0.000	0.067
179.800	50.400	3.506	0.000	0.067
179.900	50.600	3.507	0.000	0.067
180.000	49.800	3.505	0.000	0.067
180.100	50.000	3.509	0.000	0.067
180.200	50.600	3.509	0.000	0.067
180.300	50.200	3.506	0.000	0.067
180.400	50.200	3.506	0.000	0.067
180.500	50.800	3.509	0.000	0.068
180.600	51.200	3.509	0.000	0.068
180.700	50.800	3.509	0.000	0.068
180.800	50.600	3.510	0.000	0.068
180.900	50.200	3.510	0.000	0.068
181.000	50.200	3.507	0.000	0.068
181.100	50.000	3.510	0.000	0.068
181.200	50.800	3.510	0.000	0.068
181.300	50.400	3.509	0.000	0.068
181.400	50.800	3.509	0.000	0.068
181.500	49.800	3.509	0.000	0.069
181.600	49.800	3.509	0.000	0.069
181.700	49.800	3.509	0.000	0.069
181.800	50.200	3.510	0.000	0.069
181.900	50.200	3.508	0.000	0.069
182.000	50.000	3.510	0.000	0.069
182.100	49.600	3.511	0.000	0.069
182.200	50.200	3.511	0.000	0.069
182.300	49.600	3.514	0.000	0.069
182.400	49.800	3.512	0.000	0.069
182.500	49.800	3.515	0.000	0.069
182.600	49.800	3.512	0.000	0.069
182.700	49.000	3.512	0.000	0.069
182.800	50.600	3.510	0.000	0.069
182.900	50.000	3.513	0.000	0.069
183.000	50.000	3.513	0.000	0.070
183.100	50.400	3.511	0.000	0.070
183.200	50.400	3.511	0.000	0.070
183.300	49.200	3.512	0.000	0.070
183.400	50.800	3.514	0.000	0.070
183.500	50.400	3.512	0.000	0.070
183.600	49.200	3.515	0.000	0.070
183.700	49.600	3.515	0.000	0.070
183.800	49.600	3.514	0.000	0.070
183.900	49.000	3.515	0.000	0.070
184.000	49.600	3.515	0.000	0.071
184.100	49.200	3.516	0.000	0.071
184.200	49.200	3.516	0.000	0.071
184.300	49.600	3.518	0.000	0.071
184.400	49.400	3.517	0.000	0.071
184.500	49.400	3.516	0.000	0.071
184.600	49.800	3.520	0.000	0.071
184.700	49.000	3.520	0.000	0.071
184.800	48.000	3.519	0.000	0.071
184.900	49.000	3.520	0.000	0.071
185.000	50.000	3.521	0.000	0.071
185.100	48.600	3.523	0.000	0.071
185.200	48.200	3.523	0.000	0.071
185.300	49.400	3.520	0.000	0.071
185.400	48.800	3.522	0.000	0.071
185.500	47.600	3.522	0.000	0.072
185.600	48.800	3.523	0.000	0.072
185.700	48.400	3.523	0.000	0.072
185.800	48.800	3.522	0.000	0.072
185.900	48.200	3.525	0.000	0.072
186.000	48.800	3.524	0.000	0.072
186.100	48.200	3.526	0.000	0.072
186.200	48.000	3.526	0.000	0.072
186.300	48.000	3.526	0.000	0.072
186.400	47.000	3.526	0.000	0.072
186.500	48.000	3.529	0.000	0.073
186.600	48.400	3.529	0.000	0.073
186.700	47.600	3.529	0.000	0.073
186.800	48.200	3.531	0.000	0.073
186.900	47.000	3.530	0.000	0.073
187.000	48.600	3.531	0.000	0.073
187.100	47.800	3.534	0.000	0.073
187.200	48.200	3.534	0.000	0.073
187.300	47.400	3.537	0.000	0.073
187.400	47.400	3.534	0.000	0.073
187.500	47.400	3.534	0.000	0.073
187.600	47.000	3.535	0.000	0.073
187.700	48.200	3.535	0.000	0.073
187.800	47.200	3.538	0.000	0.073
187.900	47.600	3.538	0.000	0.073
188.000	47.000	3.537	0.000	0.074
188.100	46.800	3.538	0.000	0.074
188.200	46.400	3.538	0.000	0.074
188.300	47.600	3.540	0.000	0.074
188.400	46.800	3.539	0.000	0.074
188.500	46.600	3.539	0.000	0.074
188.600	46.400	3.541	0.000	0.074
188.700	46.400	3.541	0.000	0.074
188.800	47.200	3.542	0.000	0.074
188.900	46.800	3.544	0.000	0.074
189.000	46.800	3.548	0.000	0.075
189.100	46.600	3.545	0.000	0.075
189.200	46.000	3.545	0.000	0.075
189.300	46.000	3.545	0.000	0.075
189.400	47.000	3.546	0.000	0.075
189.500	46.400	3.549	0.000	0.075
189.600	46.200	3.547	0.000	0.075
189.700	47.000	3.547	0.000	0.075
189.800	46.800	3.546	0.000	0.075
189.900	45.800	3.547	0.000	0.075
190.000	47.000	3.549	0.000	0.075
190.100	46.800	3.549	0.000	0.075
190.200	45.600	3.549	0.000	0.075
190.300	46.200	3.547	0.000	0.075
190.400	46.200	3.549	0.000	0.075
190.500	46.200	3.549	0.000	0.076
190.600	46.800	3.550	0.000	0.076
190.700	46.600	3.550	0.000	0.076
190.800	45.800	3.550	0.000	0.076
190.900	46.800	3.551	0.000	0.076
191.000	46.000	3.548	0.000	0.076
191.100	46.200	3.548	0.000	0.076
191.200	46.400	3.548	0.000	0.076
191.300	46.800	3.550	0.000	0.076
191.400	45.200	3.552	0.000	0.076
191.500	46.800	3.549	0.000	0.077
191.600	46.200	3.548	0.000	0.077
191.700	45.800	3.548	0.000	0.077
191.800	45.800	3.550	0.000	0.077
191.900	46.400	3.549	0.000	0.077
192.000	46.000	3.549	0.000	0.077
192.100	45.600	3.548	0.000	0.077
192.200	46.600	3.548	0.000	0.077
192.300	46.400	3.549	0.000	0.077
192.400	45.800	3.552	0.000	0.077
192.500	46.000	3.550	0.000	0.077
192.600	46.000	3.549	0.000	0.077
192.700	46.600	3.549	0.000	0.077
192.800	46.200	3.549	0.000	0.077
192.900	46.000	3.550	0.000	0.078
193.000	45.800	3.549	0.000	0.078
193.100	46.200	3.552	0.000	0.078
193.200	45.200	3.552	0.000	0.078
193.300	45.800	3.549	0.000	0.078
193.400	46.200	3.550	0.000	0.078
193.500	46.400	3.550	0.000	0.078
193.600	45.200	3.547	0.000	0.078
193.700	46.000	3.547	0.000	0.078
193.800	46.200	3.551	0.000	0.078
193.900	45.800	3.547	0.000	0.079
194.000	46.000	3.551	0.000	0.079
194.100	45.200	3.550	0.000	0.079
194.200	46.000	3.550	0.000	0.079
194.300	46.200	3.551	0.000	0.079
194.400	46.000	3.551	0.000	0.079
194.500	45.600	3.555	0.000	0.079
194.600	46.000	3.549	0.000	0.079
194.700	46.400	3.549	0.000	0.079
194.800	46.200	3.550	0.000	0.079
194.900	46.000	3.551	0.000	0.079
195.000	46.200	3.550	0.000	0.079
195.100	46.000	3.551	0.000	0.079
195.200	45.400	3.551	0.000	0.079
195.300	46.200	3.553	0.000	0.079
195.400	45.600	3.553	0.000	0.080
195.500	45.000	3.553	0.000	0.080
195.600	46.200	3.554	0.000	0.080
195.700	46.200	3.554	0.000	0.080
195.800	45.600	3.552	0.000	0.080
195.900	46.000	3.552	0.000	0.080
196.000	46.400	3.552	0.000	0.080
196.100	45.800	3.555	0.000	0.080
196.200	45.200	3.555	0.000	0.080
196.300	46.400	3.553	0.000	0.080
196.400	46.400	3.552	0.000	0.080
196.500	45.600	3.554	0.000	0.080
196.600	46.000	3.554	0.000	0.080
196.700	46.800	3.554	0.000	0.080
196.800	45.800	3.551	0.000	0.080
196.900	46.200	3.552	0.000	0.081
197.000	45.800	3.552	0.000	0.081
197.100	46.200	3.554	0.000	0.081
197.200	46.000	3.554	0.000	0.081
197.300	46.400	3.551	0.000	0.081
197.400	46.400	3.554	0.000	0.081
197.500	46.400	3.555	0.000	0.081
197.600	46.000	3.555	0.000	0.081
197.700	46.400	3.555	0.000	0.081
197.800	45.400	3.555	0.000	0.081
197.900	46.400	3.553	0.000	0.082
198.000	46.200	3.556	0.000	0.082
198.100	45.600	3.555	0.000	0.082
198.200	46.000	3.555	0.000	0.082
198.300	45.400	3.554	0.000	0.082
198.400	45.400	3.553	0.000	0.082
198.500	45.800	3.555	0.000	0.082
198.600	46.000	3.555	0.000	0.082
198.700	45.800	3.555	0.000	0.082
198.800	46.000	3.554	0.000	0.082
198.900	45.600	3.555	0.000	0.082
199.000	45.800	3.554	0.000	0.082
199.100	46.000	3.557	0.000	0.082
199.200	45.400	3.557	0.000	0.082
199.300	46.000	3.554	0.000	0.082
199.400	46.200	3.556	0.000	0.083
199.500	44.400	3.557	0.000	0.083
199.600	45.600	3.555	0.000	0.083
199.700	46.000	3.555	0.000	0.083
199.800	45.200	3.558	0.000	0.083
199.900	45.800	3.556	0.000	0.083
200.000	45.400	3.558	0.000	0.083
[truncated: 7,080 more rows]
