# Supplementary material for: Measurement of Outflow Facility Using iPerfusion
Source: PLoS One. 2016 Mar 7;11(3):e0150694. doi: 10.1371/journal.pone.0150694 (PMC4780770; doi:10.1371/journal.pone.0150694)
Supplement: S4 File — The raw data from the perfusion traces along with the steady state values for each pressure step. (ZIP) [file pone.0150694.s004.zip › S3/CapillaryTests/Cap_150_c/Parameters.txt]

Q 	 dQ 	 P 	 dP 	 R 	 dR 	 C 	 dC 	 K 	 dK 	 
7.2533	1.3755	-0.0708	0.0120	0.0217	0.0147	46.0588	31.2720	12.9550	2.8115
45.8153	0.9096	3.5523	0.0082	0.1006	0.0054	9.9378	0.5292	15.2684	0.0921
82.6180	0.7758	7.1803	0.0066	0.0996	0.0025	10.0420	0.2532	15.5279	0.0767
118.5287	0.7856	10.8252	0.0061	0.1002	0.0017	9.9782	0.1683	17.6547	0.1061
154.4640	1.5208	14.4623	0.0140	0.1005	0.0016	9.9535	0.1551	16.2717	0.1091
190.4687	0.6780	18.1082	0.0048	0.1006	0.0010	9.9378	0.0982	17.4999	0.1084
226.1193	0.6308	21.7523	0.0034	0.1009	0.0008	9.9119	0.0809	15.1864	0.1006
