# Supplementary material for: Measurement of Outflow Facility Using iPerfusion
Source: PLoS One. 2016 Mar 7;11(3):e0150694. doi: 10.1371/journal.pone.0150694 (PMC4780770; doi:10.1371/journal.pone.0150694)
Supplement: S4 File — The raw data from the perfusion traces along with the steady state values for each pressure step. (ZIP) [file pone.0150694.s004.zip › S3/CapillaryTests/Cap_250_c/Data.txt]

0.100	0.600	0.002	0.000	-0.000
0.200	-1.200	0.002	0.000	-0.000
0.300	-1.000	-0.003	0.000	-0.000
0.400	-0.600	0.003	0.000	-0.000
0.500	-0.000	-0.001	0.000	-0.000
0.600	0.400	-0.002	0.000	-0.000
0.700	-0.800	-0.002	0.000	-0.000
0.800	-0.600	0.000	0.000	-0.000
0.900	-0.200	0.001	0.000	-0.000
1.000	-0.200	-0.004	0.000	-0.000
1.100	-0.600	-0.002	0.000	-0.000
1.200	-0.000	-0.002	0.000	-0.000
1.300	0.800	0.004	0.000	-0.000
1.400	0.600	-0.003	0.000	-0.000
1.500	-0.200	-0.001	0.000	-0.000
1.600	-0.200	-0.005	0.000	-0.000
1.700	-0.200	-0.005	0.000	-0.000
1.800	-0.000	0.006	0.000	-0.000
1.900	0.400	-0.002	0.000	-0.000
2.000	-0.000	0.002	0.000	-0.000
2.100	-0.800	-0.002	0.000	-0.000
2.200	-0.200	-0.002	0.000	-0.000
2.300	0.400	0.003	0.000	-0.000
2.400	-0.200	-0.001	0.000	-0.000
2.500	-0.400	0.003	0.000	-0.000
2.600	-0.800	-0.000	0.000	-0.000
2.700	-0.600	-0.000	0.000	-0.000
2.800	0.800	0.001	0.000	-0.000
2.900	-0.200	-0.003	0.000	-0.000
3.000	1.000	0.003	0.000	-0.000
3.100	0.200	0.004	0.000	-0.000
3.200	-0.600	0.004	0.000	-0.000
3.300	0.800	-0.005	0.000	-0.000
3.400	-0.000	0.000	0.000	-0.000
3.500	0.600	-0.003	0.000	-0.000
3.600	-0.200	0.002	0.000	-0.000
3.700	-1.000	0.002	0.000	-0.000
3.800	-0.200	-0.003	0.000	-0.000
3.900	-1.600	0.001	0.000	-0.000
4.000	-0.400	-0.001	0.000	-0.000
4.100	-0.200	-0.000	0.000	-0.000
4.200	-0.200	-0.000	0.000	-0.000
4.300	0.800	-0.002	0.000	-0.000
4.400	-0.400	0.002	0.000	-0.000
4.500	-0.400	-0.003	0.000	-0.000
4.600	-0.200	-0.002	0.000	-0.000
4.700	-0.800	-0.002	0.000	-0.000
4.800	0.200	-0.001	0.000	-0.000
4.900	-1.000	0.005	0.000	-0.000
5.000	0.600	0.001	0.000	-0.000
5.100	-0.600	-0.005	0.000	-0.000
5.200	-1.000	-0.005	0.000	-0.000
5.300	-0.600	0.001	0.000	-0.000
5.400	0.600	-0.000	0.000	-0.000
5.500	-0.400	0.001	0.000	-0.000
5.600	0.800	-0.003	0.000	-0.000
5.700	-0.000	-0.003	0.000	-0.000
5.800	0.800	0.000	0.000	-0.000
5.900	-0.200	0.002	0.000	-0.000
6.000	-0.600	0.001	0.000	-0.000
6.100	-1.000	-0.001	0.000	-0.000
6.200	-0.200	-0.001	0.000	-0.000
6.300	0.600	-0.001	0.000	-0.000
6.400	-0.400	0.002	0.000	-0.000
6.500	0.600	0.001	0.000	-0.000
6.600	0.200	-0.002	0.000	-0.000
6.700	-0.800	-0.002	0.000	-0.000
6.800	0.600	-0.001	0.000	-0.000
6.900	0.800	0.003	0.000	-0.000
7.000	1.000	-0.004	0.000	-0.000
7.100	-0.200	-0.001	0.000	-0.000
7.200	0.200	-0.001	0.000	-0.000
7.300	-0.400	0.002	0.000	-0.000
7.400	-0.800	0.001	0.000	-0.000
7.500	-0.400	-0.008	0.000	-0.000
7.600	0.600	-0.001	0.000	-0.000
7.700	-1.000	-0.001	0.000	-0.000
7.800	0.200	-0.003	0.000	-0.000
7.900	-1.000	0.009	0.000	-0.000
8.000	-0.200	-0.006	0.000	-0.000
8.100	0.400	-0.004	0.000	-0.000
8.200	-0.000	-0.004	0.000	-0.000
8.300	-0.400	0.006	0.000	-0.000
8.400	1.000	-0.001	0.000	-0.000
8.500	-0.800	-0.002	0.000	-0.000
8.600	-0.200	-0.007	0.000	-0.000
8.700	-1.600	-0.007	0.000	-0.000
8.800	-0.600	0.008	0.000	-0.000
8.900	-0.600	-0.006	0.000	-0.000
9.000	-0.400	0.004	0.000	-0.000
9.100	0.200	0.001	0.000	-0.000
9.200	-0.200	0.001	0.000	-0.000
9.300	-0.200	0.000	0.000	-0.000
9.400	-0.600	-0.003	0.000	-0.000
9.500	0.600	0.007	0.000	-0.000
9.600	-0.000	0.003	0.000	-0.000
9.700	-0.200	0.003	0.000	-0.000
9.800	-0.400	-0.002	0.000	-0.000
9.900	-0.800	-0.002	0.000	-0.000
10.000	0.200	0.003	0.000	-0.000
10.100	-0.200	0.005	0.000	-0.000
10.200	0.400	0.005	0.000	-0.000
10.300	0.400	-0.004	0.000	-0.000
10.400	0.600	0.003	0.000	-0.000
10.500	0.200	-0.002	0.000	-0.000
10.600	-0.400	-0.000	0.000	-0.000
10.700	-0.000	-0.000	0.000	-0.000
10.800	-0.400	-0.002	0.000	-0.000
10.900	-1.200	0.001	0.000	-0.000
11.000	-0.000	-0.001	0.000	-0.000
11.100	0.400	0.000	0.000	-0.000
11.200	1.000	0.000	0.000	-0.000
11.300	-0.000	-0.002	0.000	-0.000
11.400	-0.000	0.001	0.000	-0.000
11.500	0.400	-0.001	0.000	-0.000
11.600	0.200	-0.001	0.000	-0.000
11.700	-0.200	-0.001	0.000	-0.000
11.800	0.800	0.002	0.000	-0.000
11.900	-1.200	-0.000	0.000	-0.000
12.000	-0.000	-0.001	0.000	-0.000
12.100	0.800	-0.001	0.000	-0.000
12.200	-0.200	-0.001	0.000	-0.000
12.300	0.200	-0.002	0.000	-0.000
12.400	-0.400	0.003	0.000	-0.000
12.500	0.200	-0.002	0.000	-0.000
12.600	-0.400	-0.002	0.000	-0.000
12.700	0.200	-0.002	0.000	-0.000
12.800	-1.200	0.001	0.000	-0.000
12.900	-0.000	-0.001	0.000	-0.000
13.000	-0.200	0.001	0.000	-0.000
13.100	-1.000	-0.005	0.000	-0.000
13.200	-0.600	-0.005	0.000	-0.000
13.300	-0.600	-0.009	0.000	-0.000
13.400	0.200	-0.002	0.000	-0.000
13.500	-0.600	0.006	0.000	-0.000
13.600	-0.400	-0.006	0.000	-0.000
13.700	0.400	-0.006	0.000	-0.000
13.800	-0.000	0.009	0.000	-0.000
13.900	-0.000	-0.024	0.000	-0.000
14.000	-0.600	0.010	0.000	-0.000
14.100	-0.800	0.005	0.000	-0.000
14.200	1.000	0.005	0.000	-0.000
14.300	0.600	0.051	0.000	-0.000
14.400	-1.400	-0.056	0.000	-0.000
14.500	-0.800	0.016	0.000	-0.000
14.600	0.800	-0.007	0.000	0.002
14.700	-0.600	-0.007	0.000	0.002
14.800	-0.600	-0.011	0.000	0.002
14.900	43.400	-0.008	0.000	0.002
15.000	990.800	-0.811	0.000	0.002
15.100	2791.200	-1.391	0.000	0.018
15.200	3480.800	-1.391	0.000	0.018
15.300	2490.400	0.007	0.000	0.018
15.400	954.600	-0.035	0.000	0.018
15.500	-157.400	0.007	0.000	0.018
15.600	-1280.400	-0.005	0.000	0.017
15.700	-1186.400	-0.005	0.000	0.017
15.800	-55.400	0.014	0.000	0.017
15.900	409.800	-0.001	0.000	0.017
16.000	1685.000	0.005	0.000	0.017
16.100	1176.000	-0.363	0.000	0.013
16.200	384.800	-0.363	0.000	0.013
16.300	-522.800	0.194	0.000	0.013
16.400	-1507.800	0.064	0.000	0.013
16.500	-2052.800	-0.082	0.000	0.013
16.600	-2488.600	-0.464	0.000	0.006
16.700	-1230.800	-0.464	0.000	0.006
16.800	-102.600	0.155	0.000	0.006
16.900	-168.600	0.918	0.000	0.006
17.000	-272.200	1.944	0.000	0.006
17.100	-281.000	2.626	0.000	0.004
17.200	-246.400	2.626	0.000	0.004
17.300	-229.200	2.318	0.000	0.004
17.400	-185.000	2.048	0.000	0.004
17.500	-182.600	1.751	0.000	0.004
17.600	-168.600	1.593	0.000	0.002
17.700	-211.200	1.593	0.000	0.002
17.800	-220.600	2.167	0.000	0.002
17.900	-216.600	2.104	0.000	0.002
18.000	-213.800	2.063	0.000	0.002
18.100	-210.400	2.025	0.000	0.000
18.200	-208.800	2.025	0.000	0.000
18.300	-206.400	1.986	0.000	0.000
18.400	-204.200	1.980	0.000	0.000
18.500	-202.000	1.945	0.000	0.000
18.600	-198.600	1.901	0.000	-0.001
18.700	-196.400	1.901	0.000	-0.001
18.800	-194.600	1.875	0.000	-0.001
18.900	-191.800	1.857	0.000	-0.001
19.000	-189.200	1.830	0.000	-0.001
19.100	-186.400	1.792	0.000	-0.003
19.200	-185.200	1.792	0.000	-0.003
19.300	-181.600	1.759	0.000	-0.003
19.400	-181.400	1.766	0.000	-0.003
19.500	-177.800	1.694	0.000	-0.003
19.600	-176.000	1.641	0.000	-0.004
19.700	-172.600	1.641	0.000	-0.004
19.800	-170.000	1.691	0.000	-0.004
19.900	-170.000	1.633	0.000	-0.004
20.000	-165.800	1.609	0.000	-0.004
20.100	-165.600	1.555	0.000	-0.006
20.200	-160.600	1.555	0.000	-0.006
20.300	-162.400	1.597	0.000	-0.006
20.400	-159.600	1.515	0.000	-0.006
20.500	-157.400	1.550	0.000	-0.006
20.600	-156.000	1.488	0.000	-0.007
20.700	-152.800	1.488	0.000	-0.007
20.800	-151.000	1.484	0.000	-0.007
20.900	-148.400	1.437	0.000	-0.007
21.000	-148.000	1.448	0.000	-0.007
21.100	-145.600	1.399	0.000	-0.008
21.200	-142.400	1.399	0.000	-0.008
21.300	-140.800	1.378	0.000	-0.008
21.400	-137.600	1.349	0.000	-0.008
21.500	-137.600	1.348	0.000	-0.008
21.600	-134.400	1.318	0.000	-0.009
21.700	-133.400	1.318	0.000	-0.009
21.800	-132.400	1.272	0.000	-0.009
21.900	-129.600	1.278	0.000	-0.009
22.000	-128.400	1.251	0.000	-0.009
22.100	-126.000	1.221	0.000	-0.010
22.200	-124.600	1.221	0.000	-0.010
22.300	-122.000	1.189	0.000	-0.010
22.400	-120.800	1.193	0.000	-0.010
22.500	-120.000	1.161	0.000	-0.010
22.600	-117.000	1.134	0.000	-0.011
22.700	-115.800	1.134	0.000	-0.011
22.800	-112.200	1.104	0.000	-0.011
22.900	-113.200	1.124	0.000	-0.011
23.000	-110.400	1.063	0.000	-0.011
23.100	-109.600	1.047	0.000	-0.012
23.200	-107.400	1.047	0.000	-0.012
23.300	-106.400	1.044	0.000	-0.012
23.400	-105.000	1.033	0.000	-0.012
23.500	-102.800	1.003	0.000	-0.012
23.600	-102.200	0.978	0.000	-0.013
23.700	-101.000	0.978	0.000	-0.013
23.800	-98.600	0.982	0.000	-0.013
23.900	-97.800	0.960	0.000	-0.013
24.000	-94.800	0.941	0.000	-0.013
24.100	-95.400	0.911	0.000	-0.014
24.200	-93.600	0.911	0.000	-0.014
24.300	-92.000	0.914	0.000	-0.014
24.400	-91.800	0.903	0.000	-0.014
24.500	-88.600	0.868	0.000	-0.014
24.600	-86.200	0.926	0.000	-0.014
24.700	-91.200	0.926	0.000	-0.014
24.800	-84.400	0.773	0.000	-0.014
24.900	-86.600	0.892	0.000	-0.014
25.000	-83.200	0.792	0.000	-0.014
25.100	-84.200	0.816	0.000	-0.015
25.200	-85.800	0.816	0.000	-0.015
25.300	-81.000	0.757	0.000	-0.015
25.400	-81.800	0.849	0.000	-0.015
25.500	-84.400	0.772	0.000	-0.015
25.600	-81.800	0.826	0.000	-0.016
25.700	-82.200	0.826	0.000	-0.016
25.800	-82.000	0.783	0.000	-0.016
25.900	-81.000	0.777	0.000	-0.016
26.000	-82.000	0.778	0.000	-0.016
26.100	-78.600	0.772	0.000	-0.016
26.200	-80.400	0.772	0.000	-0.016
26.300	-79.600	0.756	0.000	-0.016
26.400	-79.200	0.767	0.000	-0.016
26.500	-79.000	0.757	0.000	-0.016
26.600	-77.200	0.747	0.000	-0.017
26.700	-76.000	0.747	0.000	-0.017
26.800	-74.000	0.704	0.000	-0.017
26.900	-74.200	0.733	0.000	-0.017
27.000	-73.400	0.688	0.000	-0.017
27.100	-73.800	0.695	0.000	-0.018
27.200	-70.800	0.695	0.000	-0.018
27.300	-71.400	0.680	0.000	-0.018
27.400	-69.600	0.672	0.000	-0.018
27.500	-69.800	0.673	0.000	-0.018
27.600	-66.800	0.659	0.000	-0.018
27.700	-69.000	0.659	0.000	-0.018
27.800	-66.600	0.633	0.000	-0.018
27.900	-67.000	0.646	0.000	-0.018
28.000	-65.200	0.621	0.000	-0.018
28.100	-64.200	0.615	0.000	-0.019
28.200	-64.800	0.615	0.000	-0.019
28.300	-62.800	0.606	0.000	-0.019
28.400	-61.600	0.606	0.000	-0.019
28.500	-61.000	0.590	0.000	-0.019
28.600	-60.000	0.581	0.000	-0.019
28.700	-60.600	0.581	0.000	-0.019
28.800	-58.800	0.570	0.000	-0.019
28.900	-59.200	0.571	0.000	-0.019
29.000	-58.600	0.552	0.000	-0.019
29.100	-57.400	0.539	0.000	-0.020
29.200	-56.200	0.539	0.000	-0.020
29.300	-55.200	0.545	0.000	-0.020
29.400	-56.000	0.526	0.000	-0.020
29.500	-54.400	0.524	0.000	-0.020
29.600	-54.000	0.506	0.000	-0.020
29.700	-53.600	0.506	0.000	-0.020
29.800	-52.800	0.507	0.000	-0.020
29.900	-51.200	0.492	0.000	-0.020
30.000	-51.400	0.493	0.000	-0.020
30.100	-50.000	0.478	0.000	-0.021
30.200	-50.200	0.478	0.000	-0.021
30.300	-49.400	0.474	0.000	-0.021
30.400	-48.800	0.467	0.000	-0.021
30.500	-47.400	0.464	0.000	-0.021
30.600	-48.000	0.453	0.000	-0.021
30.700	-47.200	0.453	0.000	-0.021
30.800	-47.400	0.446	0.000	-0.021
30.900	-45.600	0.440	0.000	-0.021
31.000	-44.400	0.436	0.000	-0.021
31.100	-45.000	0.427	0.000	-0.021
31.200	-45.000	0.427	0.000	-0.021
31.300	-43.800	0.420	0.000	-0.021
31.400	-43.000	0.416	0.000	-0.021
31.500	-42.600	0.411	0.000	-0.021
31.600	-42.600	0.404	0.000	-0.022
31.700	-42.000	0.404	0.000	-0.022
31.800	-41.200	0.395	0.000	-0.022
31.900	-41.000	0.393	0.000	-0.022
32.000	-41.600	0.391	0.000	-0.022
32.100	-39.800	0.383	0.000	-0.022
32.200	-39.800	0.383	0.000	-0.022
32.300	-40.000	0.378	0.000	-0.022
32.400	-39.000	0.377	0.000	-0.022
32.500	-38.800	0.369	0.000	-0.022
32.600	-39.000	0.364	0.000	-0.022
32.700	-38.600	0.364	0.000	-0.022
32.800	-37.800	0.358	0.000	-0.022
32.900	-36.600	0.360	0.000	-0.022
33.000	-36.400	0.357	0.000	-0.022
33.100	-37.200	0.350	0.000	-0.022
33.200	-36.000	0.350	0.000	-0.022
33.300	-36.000	0.345	0.000	-0.022
33.400	-35.600	0.345	0.000	-0.022
33.500	-35.000	0.339	0.000	-0.022
33.600	-34.800	0.333	0.000	-0.023
33.700	-35.600	0.333	0.000	-0.023
33.800	-35.600	0.327	0.000	-0.023
33.900	-34.000	0.330	0.000	-0.023
34.000	-33.600	0.321	0.000	-0.023
34.100	-34.200	0.316	0.000	-0.023
34.200	-33.800	0.316	0.000	-0.023
34.300	-33.200	0.318	0.000	-0.023
34.400	-33.800	0.320	0.000	-0.023
34.500	-34.600	0.324	0.000	-0.023
34.600	-33.200	0.310	0.000	-0.023
34.700	-32.200	0.310	0.000	-0.023
34.800	-31.200	0.302	0.000	-0.023
34.900	-30.400	0.293	0.000	-0.023
35.000	-30.000	0.284	0.000	-0.023
35.100	-29.800	0.269	0.000	-0.024
35.200	-28.800	0.269	0.000	-0.024
35.300	-29.000	0.267	0.000	-0.024
35.400	-29.000	0.262	0.000	-0.024
35.500	-28.000	0.264	0.000	-0.024
35.600	-29.000	0.254	0.000	-0.024
35.700	-27.600	0.254	0.000	-0.024
35.800	-26.400	0.248	0.000	-0.024
35.900	-26.400	0.245	0.000	-0.024
36.000	-26.600	0.239	0.000	-0.024
36.100	-26.800	0.231	0.000	-0.024
36.200	-25.400	0.231	0.000	-0.024
36.300	-24.200	0.229	0.000	-0.024
36.400	-24.800	0.230	0.000	-0.024
36.500	-25.200	0.224	0.000	-0.024
36.600	-24.400	0.218	0.000	-0.024
36.700	-24.200	0.218	0.000	-0.024
36.800	-23.400	0.216	0.000	-0.024
36.900	-23.400	0.216	0.000	-0.024
37.000	-22.800	0.212	0.000	-0.024
37.100	-23.400	0.216	0.000	-0.024
37.200	-24.600	0.216	0.000	-0.024
37.300	-25.400	0.230	0.000	-0.024
37.400	-25.400	0.235	0.000	-0.024
37.500	-24.800	0.232	0.000	-0.025
37.600	-24.000	0.222	0.000	-0.025
37.700	-23.200	0.222	0.000	-0.025
37.800	-22.600	0.213	0.000	-0.025
37.900	-22.600	0.212	0.000	-0.025
38.000	-22.400	0.204	0.000	-0.025
38.100	-22.000	0.203	0.000	-0.025
38.200	-22.000	0.203	0.000	-0.025
38.300	-21.800	0.195	0.000	-0.025
38.400	-21.200	0.196	0.000	-0.025
38.500	-21.400	0.188	0.000	-0.025
38.600	-20.200	0.186	0.000	-0.025
38.700	-20.000	0.186	0.000	-0.025
38.800	-20.400	0.182	0.000	-0.025
38.900	-19.600	0.178	0.000	-0.025
39.000	-20.000	0.177	0.000	-0.025
39.100	-18.600	0.172	0.000	-0.025
39.200	-18.600	0.172	0.000	-0.025
39.300	-18.800	0.168	0.000	-0.025
39.400	-18.200	0.169	0.000	-0.025
39.500	-17.800	0.163	0.000	-0.025
39.600	-18.000	0.156	0.000	-0.025
39.700	-16.800	0.156	0.000	-0.025
39.800	-17.000	0.156	0.000	-0.025
39.900	-16.200	0.148	0.000	-0.025
40.000	-16.000	0.151	0.000	-0.025
40.100	-16.000	0.142	0.000	-0.025
40.200	-16.000	0.142	0.000	-0.025
40.300	-15.200	0.137	0.000	-0.025
40.400	-14.600	0.138	0.000	-0.025
40.500	-14.600	0.136	0.000	-0.025
40.600	-15.200	0.132	0.000	-0.025
40.700	-15.000	0.132	0.000	-0.025
40.800	-14.600	0.128	0.000	-0.025
40.900	-13.800	0.126	0.000	-0.025
41.000	-13.200	0.123	0.000	-0.026
41.100	-13.800	0.121	0.000	-0.026
41.200	-12.800	0.121	0.000	-0.026
41.300	-12.000	0.116	0.000	-0.026
41.400	-12.200	0.114	0.000	-0.026
41.500	-12.800	0.110	0.000	-0.026
41.600	-11.800	0.111	0.000	-0.026
41.700	-12.400	0.111	0.000	-0.026
41.800	-11.600	0.102	0.000	-0.026
41.900	-11.800	0.108	0.000	-0.026
42.000	-11.400	0.101	0.000	-0.026
42.100	-11.400	0.101	0.000	-0.026
42.200	-10.400	0.101	0.000	-0.026
42.300	-10.200	0.100	0.000	-0.026
42.400	-11.000	0.101	0.000	-0.026
42.500	-10.600	0.093	0.000	-0.026
42.600	-10.200	0.090	0.000	-0.026
42.700	-10.600	0.090	0.000	-0.026
42.800	-10.200	0.094	0.000	-0.026
42.900	-10.600	0.090	0.000	-0.026
43.000	-9.000	0.088	0.000	-0.026
43.100	-10.200	0.084	0.000	-0.026
43.200	-10.400	0.084	0.000	-0.026
43.300	-9.200	0.085	0.000	-0.026
43.400	-10.000	0.086	0.000	-0.026
43.500	-10.000	0.082	0.000	-0.026
43.600	-10.200	0.078	0.000	-0.026
43.700	-9.800	0.078	0.000	-0.026
43.800	-9.400	0.080	0.000	-0.026
43.900	-9.200	0.079	0.000	-0.026
44.000	-9.600	0.077	0.000	-0.026
44.100	-9.400	0.073	0.000	-0.026
44.200	-9.000	0.073	0.000	-0.026
44.300	-9.600	0.073	0.000	-0.026
44.400	-8.800	0.074	0.000	-0.026
44.500	-9.200	0.070	0.000	-0.026
44.600	-8.400	0.068	0.000	-0.026
44.700	-9.200	0.068	0.000	-0.026
44.800	-8.200	0.067	0.000	-0.026
44.900	-7.200	0.066	0.000	-0.026
45.000	-8.800	0.066	0.000	-0.026
45.100	-7.800	0.063	0.000	-0.026
45.200	-8.600	0.063	0.000	-0.026
45.300	-7.800	0.063	0.000	-0.026
45.400	-7.000	0.063	0.000	-0.026
45.500	-8.400	0.061	0.000	-0.026
45.600	-8.200	0.059	0.000	-0.026
45.700	-7.000	0.059	0.000	-0.026
45.800	-8.000	0.057	0.000	-0.026
45.900	-7.000	0.056	0.000	-0.026
46.000	-6.400	0.055	0.000	-0.026
46.100	-6.400	0.049	0.000	-0.026
46.200	-6.600	0.049	0.000	-0.026
46.300	-5.000	0.048	0.000	-0.026
46.400	-5.200	0.046	0.000	-0.026
46.500	-5.800	0.046	0.000	-0.026
46.600	-6.800	0.044	0.000	-0.026
46.700	-6.000	0.044	0.000	-0.026
46.800	-5.600	0.040	0.000	-0.026
46.900	-4.800	0.039	0.000	-0.026
47.000	-5.200	0.038	0.000	-0.026
47.100	-4.800	0.035	0.000	-0.026
47.200	-5.000	0.035	0.000	-0.026
47.300	-4.600	0.035	0.000	-0.026
47.400	-4.000	0.033	0.000	-0.026
47.500	-4.600	0.028	0.000	-0.026
47.600	-3.600	0.025	0.000	-0.026
47.700	-4.400	0.025	0.000	-0.026
47.800	-3.600	0.029	0.000	-0.026
47.900	-3.600	0.026	0.000	-0.026
48.000	-3.200	0.021	0.000	-0.026
48.100	-3.000	0.022	0.000	-0.026
48.200	-3.600	0.022	0.000	-0.026
48.300	-4.800	0.021	0.000	-0.026
48.400	-3.200	0.022	0.000	-0.026
48.500	-3.200	0.020	0.000	-0.026
48.600	-4.000	0.023	0.000	-0.026
48.700	-4.200	0.023	0.000	-0.026
48.800	-3.000	0.017	0.000	-0.026
48.900	-2.000	0.015	0.000	-0.026
49.000	-3.400	0.018	0.000	-0.027
49.100	-4.200	0.018	0.000	-0.027
49.200	-4.000	0.018	0.000	-0.027
49.300	-3.400	0.014	0.000	-0.027
49.400	-3.000	0.015	0.000	-0.027
49.500	-3.000	0.013	0.000	-0.027
49.600	-3.600	0.017	0.000	-0.027
49.700	-2.600	0.017	0.000	-0.027
49.800	-4.000	0.017	0.000	-0.027
49.900	-3.200	0.012	0.000	-0.027
50.000	-2.400	0.013	0.000	-0.027
50.100	-3.400	0.012	0.000	-0.027
50.200	-2.200	0.012	0.000	-0.027
50.300	-3.400	0.011	0.000	-0.027
50.400	-1.600	0.011	0.000	-0.027
50.500	-2.000	0.014	0.000	-0.027
50.600	-2.400	0.012	0.000	-0.027
50.700	-2.400	0.012	0.000	-0.027
50.800	-2.800	0.010	0.000	-0.027
50.900	-2.200	0.014	0.000	-0.027
51.000	-2.600	0.011	0.000	-0.027
51.100	-2.800	0.012	0.000	-0.027
51.200	-3.200	0.012	0.000	-0.027
51.300	-2.200	0.012	0.000	-0.027
51.400	-2.400	0.012	0.000	-0.027
51.500	-2.400	0.013	0.000	-0.027
51.600	-2.000	0.009	0.000	-0.027
51.700	-2.800	0.009	0.000	-0.027
51.800	-3.800	0.012	0.000	-0.027
51.900	-2.200	0.013	0.000	-0.027
52.000	-1.800	0.009	0.000	-0.027
52.100	-2.800	0.010	0.000	-0.027
52.200	-3.600	0.010	0.000	-0.027
52.300	-1.200	0.006	0.000	-0.027
52.400	-2.200	0.008	0.000	-0.027
52.500	-2.200	0.006	0.000	-0.027
52.600	-3.400	0.006	0.000	-0.027
52.700	-2.200	0.006	0.000	-0.027
52.800	-2.200	0.008	0.000	-0.027
52.900	-3.400	0.008	0.000	-0.027
53.000	-3.200	0.006	0.000	-0.027
53.100	-2.400	0.006	0.000	-0.027
53.200	-2.200	0.006	0.000	-0.027
53.300	-2.000	0.007	0.000	-0.027
53.400	-2.400	0.005	0.000	-0.027
53.500	-2.200	0.007	0.000	-0.027
53.600	-2.800	0.009	0.000	-0.027
53.700	-2.200	0.009	0.000	-0.027
53.800	-2.400	0.007	0.000	-0.027
53.900	-3.000	0.009	0.000	-0.027
54.000	-2.400	0.007	0.000	-0.027
54.100	-2.200	0.005	0.000	-0.027
54.200	-2.200	0.005	0.000	-0.027
54.300	-2.800	0.007	0.000	-0.027
54.400	-2.800	0.005	0.000	-0.027
54.500	-2.400	0.008	0.000	-0.027
54.600	-3.000	0.010	0.000	-0.027
54.700	-2.800	0.010	0.000	-0.027
54.800	-3.600	0.012	0.000	-0.027
54.900	-2.800	0.011	0.000	-0.027
55.000	-3.000	0.013	0.000	-0.027
55.100	-3.600	0.015	0.000	-0.027
55.200	-3.600	0.015	0.000	-0.027
55.300	-2.800	0.015	0.000	-0.027
55.400	-3.000	0.012	0.000	-0.027
55.500	-2.000	0.018	0.000	-0.027
55.600	-3.600	0.020	0.000	-0.027
55.700	-3.800	0.020	0.000	-0.027
55.800	-3.800	0.019	0.000	-0.027
55.900	-4.600	0.017	0.000	-0.027
56.000	-3.800	0.021	0.000	-0.027
56.100	-4.400	0.020	0.000	-0.027
56.200	-3.000	0.020	0.000	-0.027
56.300	-4.200	0.024	0.000	-0.027
56.400	-3.400	0.021	0.000	-0.027
56.500	-4.600	0.023	0.000	-0.027
56.600	-4.000	0.023	0.000	-0.027
56.700	-4.800	0.023	0.000	-0.027
56.800	-3.600	0.026	0.000	-0.027
56.900	-4.200	0.022	0.000	-0.027
57.000	-4.600	0.026	0.000	-0.027
57.100	-3.400	0.026	0.000	-0.027
57.200	-4.200	0.026	0.000	-0.027
57.300	-4.200	0.025	0.000	-0.027
57.400	-4.000	0.026	0.000	-0.027
57.500	-3.400	0.019	0.000	-0.027
57.600	-4.400	0.025	0.000	-0.027
57.700	-4.200	0.025	0.000	-0.027
57.800	-4.600	0.024	0.000	-0.027
57.900	-4.000	0.025	0.000	-0.027
58.000	-4.400	0.021	0.000	-0.027
58.100	-4.000	0.021	0.000	-0.027
58.200	-3.000	0.021	0.000	-0.027
58.300	-4.000	0.021	0.000	-0.027
58.400	-4.400	0.020	0.000	-0.027
58.500	-3.800	0.019	0.000	-0.027
58.600	-2.800	0.016	0.000	-0.027
58.700	-2.200	0.016	0.000	-0.027
58.800	-4.400	0.022	0.000	-0.027
58.900	-3.200	0.018	0.000	-0.027
59.000	-2.600	0.019	0.000	-0.027
59.100	-3.800	0.018	0.000	-0.027
59.200	-3.400	0.018	0.000	-0.027
59.300	-3.400	0.017	0.000	-0.027
59.400	-3.200	0.012	0.000	-0.027
59.500	-2.400	0.017	0.000	-0.027
59.600	-3.600	0.012	0.000	-0.027
59.700	-4.400	0.012	0.000	-0.027
59.800	-3.800	0.015	0.000	-0.027
59.900	-2.800	0.013	0.000	-0.027
60.000	-2.200	0.012	0.000	-0.027
60.100	-2.400	0.014	0.000	-0.027
60.200	-4.000	0.014	0.000	-0.027
60.300	-3.000	0.014	0.000	-0.027
60.400	-3.200	0.015	0.000	-0.027
60.500	-3.000	0.015	0.000	-0.027
60.600	-2.600	0.011	0.000	-0.027
60.700	-3.000	0.011	0.000	-0.027
60.800	-3.600	0.011	0.000	-0.027
60.900	-2.600	0.010	0.000	-0.027
61.000	-3.800	0.015	0.000	-0.027
61.100	-3.200	0.011	0.000	-0.027
61.200	-3.200	0.011	0.000	-0.027
61.300	-3.400	0.010	0.000	-0.027
61.400	-2.400	0.010	0.000	-0.027
61.500	-2.400	0.014	0.000	-0.027
61.600	-2.200	0.012	0.000	-0.027
61.700	-2.800	0.012	0.000	-0.027
61.800	-2.600	0.010	0.000	-0.027
61.900	-2.400	0.009	0.000	-0.027
62.000	-1.600	0.009	0.000	-0.027
62.100	-1.800	0.010	0.000	-0.027
62.200	-2.200	0.010	0.000	-0.027
62.300	-2.600	0.009	0.000	-0.027
62.400	-2.800	0.011	0.000	-0.027
62.500	-2.600	0.009	0.000	-0.027
62.600	-2.800	0.007	0.000	-0.027
62.700	-3.200	0.007	0.000	-0.027
62.800	-2.800	0.009	0.000	-0.027
62.900	-2.600	0.012	0.000	-0.027
63.000	-2.800	0.007	0.000	-0.027
63.100	-3.200	0.009	0.000	-0.027
63.200	-2.200	0.009	0.000	-0.027
63.300	-2.800	0.007	0.000	-0.027
63.400	-1.000	0.007	0.000	-0.027
63.500	-2.400	0.004	0.000	-0.027
63.600	-3.000	0.008	0.000	-0.027
63.700	-3.200	0.008	0.000	-0.027
63.800	-1.600	0.006	0.000	-0.027
63.900	-1.200	0.005	0.000	-0.027
64.000	-2.000	0.005	0.000	-0.027
64.100	-1.600	0.004	0.000	-0.027
64.200	-2.000	0.004	0.000	-0.027
64.300	-1.600	0.003	0.000	-0.027
64.400	-2.000	0.003	0.000	-0.027
64.500	-1.200	0.003	0.000	-0.027
64.600	-1.200	0.000	0.000	-0.027
64.700	-1.800	0.000	0.000	-0.027
64.800	-1.600	-0.002	0.000	-0.027
64.900	-2.200	-0.003	0.000	-0.027
65.000	-1.800	-0.001	0.000	-0.027
65.100	-1.600	-0.002	0.000	-0.027
65.200	-0.600	-0.002	0.000	-0.027
65.300	-1.200	-0.004	0.000	-0.027
65.400	-1.000	-0.004	0.000	-0.027
65.500	-0.600	-0.004	0.000	-0.027
65.600	-1.400	-0.004	0.000	-0.027
65.700	-0.800	-0.004	0.000	-0.027
65.800	-1.200	-0.008	0.000	-0.027
65.900	-0.800	-0.004	0.000	-0.027
66.000	-0.800	-0.008	0.000	-0.027
66.100	-0.400	-0.006	0.000	-0.027
66.200	-0.600	-0.006	0.000	-0.027
66.300	-0.400	-0.006	0.000	-0.027
66.400	-1.800	-0.006	0.000	-0.027
66.500	-1.800	-0.005	0.000	-0.027
66.600	-0.800	-0.006	0.000	-0.027
66.700	-0.800	-0.006	0.000	-0.027
66.800	-1.200	-0.006	0.000	-0.027
66.900	-0.000	-0.003	0.000	-0.027
67.000	-0.400	-0.005	0.000	-0.027
67.100	-1.400	-0.006	0.000	-0.027
67.200	-1.000	-0.006	0.000	-0.027
67.300	-1.600	-0.004	0.000	-0.027
67.400	-0.800	-0.003	0.000	-0.027
67.500	-1.200	-0.003	0.000	-0.027
67.600	-0.800	-0.003	0.000	-0.027
67.700	-0.200	-0.003	0.000	-0.027
67.800	-1.200	-0.002	0.000	-0.027
67.900	-1.600	-0.002	0.000	-0.027
68.000	-2.400	-0.004	0.000	-0.027
68.100	-1.200	-0.001	0.000	-0.027
68.200	-0.600	-0.001	0.000	-0.027
68.300	-1.000	-0.000	0.000	-0.027
68.400	-1.600	-0.001	0.000	-0.027
68.500	-1.000	-0.003	0.000	-0.027
68.600	-1.200	0.001	0.000	-0.027
68.700	-2.600	0.001	0.000	-0.027
68.800	-1.200	-0.003	0.000	-0.027
68.900	-1.600	-0.001	0.000	-0.027
69.000	-1.000	-0.003	0.000	-0.027
69.100	-1.400	-0.002	0.000	-0.027
69.200	-1.400	-0.002	0.000	-0.027
69.300	-2.800	-0.000	0.000	-0.027
69.400	-2.000	-0.001	0.000	-0.027
69.500	-2.000	0.003	0.000	-0.027
69.600	-1.200	-0.002	0.000	-0.027
69.700	-1.000	-0.002	0.000	-0.027
69.800	-1.600	-0.002	0.000	-0.027
69.900	-1.600	0.001	0.000	-0.027
70.000	-1.800	-0.000	0.000	-0.027
70.100	-1.000	-0.003	0.000	-0.027
70.200	-2.200	-0.003	0.000	-0.027
70.300	-1.400	0.001	0.000	-0.027
70.400	-1.200	0.002	0.000	-0.027
70.500	-1.000	-0.001	0.000	-0.027
70.600	-1.800	0.000	0.000	-0.027
70.700	-1.200	0.000	0.000	-0.027
70.800	-1.800	0.002	0.000	-0.027
70.900	-1.800	-0.000	0.000	-0.027
71.000	-2.000	0.002	0.000	-0.028
71.100	-2.000	-0.000	0.000	-0.028
71.200	-1.200	-0.000	0.000	-0.028
71.300	-1.800	0.001	0.000	-0.028
71.400	-1.800	-0.001	0.000	-0.028
71.500	-1.000	0.001	0.000	-0.028
71.600	-2.200	-0.001	0.000	-0.028
71.700	-1.600	-0.001	0.000	-0.028
71.800	-2.200	0.002	0.000	-0.028
71.900	-1.400	0.002	0.000	-0.028
72.000	-2.200	0.002	0.000	-0.028
72.100	-2.400	0.004	0.000	-0.028
72.200	-1.800	0.004	0.000	-0.028
72.300	-2.000	0.001	0.000	-0.028
72.400	-2.600	0.004	0.000	-0.028
72.500	-1.200	-0.000	0.000	-0.028
72.600	-2.000	0.002	0.000	-0.028
72.700	-1.600	0.002	0.000	-0.028
72.800	-0.800	-0.003	0.000	-0.028
72.900	-1.200	-0.002	0.000	-0.028
73.000	-1.400	-0.001	0.000	-0.028
73.100	-1.600	-0.001	0.000	-0.028
73.200	-0.800	-0.001	0.000	-0.028
73.300	-1.000	-0.006	0.000	-0.028
73.400	-0.600	-0.004	0.000	-0.028
73.500	-0.000	-0.006	0.000	-0.028
73.600	-1.400	-0.006	0.000	-0.028
73.700	-2.000	-0.006	0.000	-0.028
73.800	-0.600	-0.011	0.000	-0.028
73.900	-1.400	-0.007	0.000	-0.028
74.000	-0.200	-0.011	0.000	-0.028
74.100	-0.600	-0.012	0.000	-0.028
74.200	-1.000	-0.012	0.000	-0.028
74.300	1.200	-0.010	0.000	-0.028
74.400	-0.600	-0.009	0.000	-0.028
74.500	0.800	-0.011	0.000	-0.028
74.600	-0.400	-0.017	0.000	-0.028
74.700	0.200	-0.017	0.000	-0.028
74.800	-0.400	-0.016	0.000	-0.028
74.900	-0.000	-0.015	0.000	-0.028
75.000	0.800	-0.019	0.000	-0.028
75.100	0.600	-0.021	0.000	-0.028
75.200	0.400	-0.021	0.000	-0.028
75.300	1.200	-0.016	0.000	-0.028
75.400	0.400	-0.020	0.000	-0.028
75.500	1.200	-0.021	0.000	-0.028
75.600	1.200	-0.026	0.000	-0.028
75.700	0.400	-0.026	0.000	-0.028
75.800	0.800	-0.024	0.000	-0.028
75.900	1.800	-0.028	0.000	-0.028
76.000	1.400	-0.024	0.000	-0.028
76.100	2.000	-0.030	0.000	-0.028
76.200	2.000	-0.030	0.000	-0.028
76.300	1.200	-0.032	0.000	-0.028
76.400	2.000	-0.035	0.000	-0.028
76.500	2.400	-0.035	0.000	-0.028
76.600	3.000	-0.034	0.000	-0.028
76.700	2.200	-0.034	0.000	-0.028
76.800	2.600	-0.037	0.000	-0.028
76.900	2.200	-0.037	0.000	-0.028
77.000	3.800	-0.039	0.000	-0.027
77.100	3.200	-0.041	0.000	-0.027
77.200	2.400	-0.041	0.000	-0.027
77.300	2.800	-0.047	0.000	-0.027
77.400	2.800	-0.045	0.000	-0.027
77.500	3.200	-0.044	0.000	-0.027
77.600	3.600	-0.046	0.000	-0.027
77.700	4.200	-0.046	0.000	-0.027
77.800	4.600	-0.052	0.000	-0.027
77.900	3.200	-0.048	0.000	-0.027
78.000	3.800	-0.051	0.000	-0.027
78.100	3.800	-0.055	0.000	-0.027
78.200	3.400	-0.055	0.000	-0.027
78.300	4.600	-0.054	0.000	-0.027
78.400	4.200	-0.050	0.000	-0.027
78.500	4.400	-0.055	0.000	-0.027
78.600	3.800	-0.059	0.000	-0.027
78.700	4.600	-0.059	0.000	-0.027
78.800	4.400	-0.058	0.000	-0.027
78.900	6.000	-0.059	0.000	-0.027
79.000	5.600	-0.061	0.000	-0.027
79.100	5.800	-0.067	0.000	-0.027
79.200	5.000	-0.067	0.000	-0.027
79.300	5.800	-0.062	0.000	-0.027
79.400	5.400	-0.066	0.000	-0.027
79.500	4.200	-0.068	0.000	-0.027
79.600	5.200	-0.072	0.000	-0.027
79.700	5.600	-0.072	0.000	-0.027
79.800	5.600	-0.069	0.000	-0.027
79.900	5.600	-0.074	0.000	-0.027
80.000	5.600	-0.071	0.000	-0.027
80.100	6.200	-0.071	0.000	-0.027
80.200	6.200	-0.071	0.000	-0.027
80.300	5.600	-0.070	0.000	-0.027
80.400	5.600	-0.070	0.000	-0.027
80.500	5.400	-0.070	0.000	-0.027
80.600	6.000	-0.074	0.000	-0.027
80.700	5.600	-0.074	0.000	-0.027
80.800	6.000	-0.071	0.000	-0.027
80.900	6.200	-0.075	0.000	-0.027
81.000	5.600	-0.073	0.000	-0.027
81.100	6.800	-0.076	0.000	-0.027
81.200	5.200	-0.076	0.000	-0.027
81.300	7.000	-0.076	0.000	-0.027
81.400	5.400	-0.076	0.000	-0.027
81.500	5.400	-0.074	0.000	-0.027
81.600	6.800	-0.078	0.000	-0.027
81.700	6.600	-0.078	0.000	-0.027
81.800	7.400	-0.084	0.000	-0.027
81.900	6.200	-0.080	0.000	-0.027
82.000	6.800	-0.081	0.000	-0.027
82.100	7.600	-0.078	0.000	-0.027
82.200	7.600	-0.078	0.000	-0.027
82.300	6.400	-0.082	0.000	-0.027
82.400	7.000	-0.076	0.000	-0.027
82.500	6.600	-0.081	0.000	-0.027
82.600	8.000	-0.081	0.000	-0.027
82.700	6.000	-0.081	0.000	-0.027
82.800	7.000	-0.086	0.000	-0.027
82.900	6.800	-0.081	0.000	-0.027
83.000	7.200	-0.089	0.000	-0.027
83.100	6.600	-0.088	0.000	-0.027
83.200	8.000	-0.088	0.000	-0.027
83.300	6.200	-0.087	0.000	-0.027
83.400	7.000	-0.085	0.000	-0.027
83.500	8.200	-0.088	0.000	-0.027
83.600	7.200	-0.086	0.000	-0.027
83.700	7.200	-0.086	0.000	-0.027
83.800	8.400	-0.087	0.000	-0.027
83.900	7.400	-0.087	0.000	-0.027
84.000	7.200	-0.092	0.000	-0.027
84.100	8.400	-0.091	0.000	-0.027
84.200	8.200	-0.091	0.000	-0.027
84.300	7.800	-0.091	0.000	-0.027
84.400	8.200	-0.094	0.000	-0.027
84.500	8.200	-0.095	0.000	-0.027
84.600	7.400	-0.096	0.000	-0.027
84.700	8.800	-0.096	0.000	-0.027
84.800	8.400	-0.094	0.000	-0.027
84.900	8.600	-0.098	0.000	-0.027
85.000	9.200	-0.095	0.000	-0.027
85.100	9.200	-0.099	0.000	-0.027
85.200	8.800	-0.099	0.000	-0.027
85.300	8.400	-0.103	0.000	-0.027
85.400	10.000	-0.099	0.000	-0.027
85.500	9.000	-0.098	0.000	-0.026
85.600	9.200	-0.101	0.000	-0.026
85.700	8.600	-0.101	0.000	-0.026
85.800	8.600	-0.100	0.000	-0.026
85.900	9.000	-0.098	0.000	-0.026
86.000	8.200	-0.098	0.000	-0.026
86.100	9.200	-0.099	0.000	-0.026
86.200	9.600	-0.099	0.000	-0.026
86.300	8.200	-0.099	0.000	-0.026
86.400	8.600	-0.098	0.000	-0.026
86.500	8.600	-0.098	0.000	-0.026
86.600	8.400	-0.098	0.000	-0.026
86.700	8.600	-0.098	0.000	-0.026
86.800	6.600	-0.097	0.000	-0.026
86.900	8.400	-0.095	0.000	-0.026
87.000	8.200	-0.094	0.000	-0.026
87.100	7.600	-0.094	0.000	-0.026
87.200	8.000	-0.094	0.000	-0.026
87.300	8.800	-0.092	0.000	-0.026
87.400	7.200	-0.092	0.000	-0.026
87.500	7.000	-0.092	0.000	-0.026
87.600	8.600	-0.088	0.000	-0.026
87.700	7.800	-0.088	0.000	-0.026
87.800	7.600	-0.086	0.000	-0.026
87.900	7.600	-0.089	0.000	-0.026
88.000	7.200	-0.084	0.000	-0.026
88.100	8.000	-0.086	0.000	-0.026
88.200	7.000	-0.086	0.000	-0.026
88.300	6.400	-0.085	0.000	-0.026
88.400	7.000	-0.086	0.000	-0.026
88.500	6.400	-0.081	0.000	-0.026
88.600	6.800	-0.080	0.000	-0.026
88.700	7.200	-0.080	0.000	-0.026
88.800	7.000	-0.083	0.000	-0.026
88.900	7.400	-0.083	0.000	-0.026
89.000	6.200	-0.079	0.000	-0.026
89.100	6.400	-0.078	0.000	-0.026
89.200	6.800	-0.078	0.000	-0.026
89.300	7.000	-0.078	0.000	-0.026
89.400	6.600	-0.076	0.000	-0.026
89.500	5.600	-0.076	0.000	-0.026
89.600	7.000	-0.075	0.000	-0.026
89.700	5.400	-0.075	0.000	-0.026
89.800	6.600	-0.074	0.000	-0.026
89.900	6.400	-0.072	0.000	-0.026
90.000	5.800	-0.073	0.000	-0.026
90.100	5.800	-0.071	0.000	-0.026
90.200	7.200	-0.071	0.000	-0.026
90.300	6.200	-0.073	0.000	-0.026
90.400	5.800	-0.071	0.000	-0.026
90.500	6.800	-0.074	0.000	-0.026
90.600	6.000	-0.072	0.000	-0.026
90.700	6.000	-0.072	0.000	-0.026
90.800	4.600	-0.075	0.000	-0.026
90.900	5.400	-0.067	0.000	-0.026
91.000	6.000	-0.072	0.000	-0.026
91.100	5.600	-0.070	0.000	-0.026
91.200	4.400	-0.070	0.000	-0.026
91.300	6.400	-0.073	0.000	-0.026
91.400	5.000	-0.070	0.000	-0.026
91.500	6.000	-0.068	0.000	-0.026
91.600	5.600	-0.065	0.000	-0.026
91.700	5.000	-0.065	0.000	-0.026
91.800	5.200	-0.067	0.000	-0.026
91.900	5.400	-0.064	0.000	-0.026
92.000	4.800	-0.067	0.000	-0.026
92.100	5.000	-0.064	0.000	-0.026
92.200	5.400	-0.064	0.000	-0.026
92.300	5.600	-0.065	0.000	-0.026
92.400	5.400	-0.063	0.000	-0.026
92.500	4.000	-0.064	0.000	-0.026
92.600	4.600	-0.065	0.000	-0.026
92.700	5.600	-0.065	0.000	-0.026
92.800	3.800	-0.061	0.000	-0.026
92.900	4.000	-0.064	0.000	-0.026
93.000	4.400	-0.060	0.000	-0.026
93.100	4.800	-0.061	0.000	-0.026
93.200	3.800	-0.061	0.000	-0.026
93.300	4.000	-0.058	0.000	-0.026
93.400	4.400	-0.058	0.000	-0.026
93.500	4.200	-0.054	0.000	-0.026
93.600	3.600	-0.056	0.000	-0.026
93.700	3.000	-0.056	0.000	-0.026
93.800	4.000	-0.049	0.000	-0.026
93.900	4.200	-0.054	0.000	-0.026
94.000	3.200	-0.044	0.000	-0.026
94.100	3.000	-0.047	0.000	-0.026
94.200	2.600	-0.047	0.000	-0.026
94.300	3.400	-0.047	0.000	-0.026
94.400	3.000	-0.047	0.000	-0.026
94.500	2.600	-0.048	0.000	-0.026
94.600	3.000	-0.045	0.000	-0.026
94.700	3.600	-0.045	0.000	-0.026
94.800	4.200	-0.042	0.000	-0.026
94.900	2.600	-0.048	0.000	-0.026
95.000	3.400	-0.044	0.000	-0.026
95.100	2.800	-0.044	0.000	-0.026
95.200	4.000	-0.044	0.000	-0.026
95.300	2.800	-0.044	0.000	-0.026
95.400	2.400	-0.047	0.000	-0.026
95.500	2.600	-0.044	0.000	-0.026
95.600	2.800	-0.041	0.000	-0.026
95.700	3.200	-0.041	0.000	-0.026
95.800	3.600	-0.043	0.000	-0.026
95.900	2.800	-0.041	0.000	-0.026
96.000	3.000	-0.042	0.000	-0.026
96.100	2.400	-0.039	0.000	-0.026
96.200	2.800	-0.039	0.000	-0.026
96.300	2.800	-0.042	0.000	-0.026
96.400	3.000	-0.041	0.000	-0.026
96.500	3.000	-0.043	0.000	-0.025
96.600	2.600	-0.040	0.000	-0.025
96.700	2.400	-0.040	0.000	-0.025
96.800	2.400	-0.039	0.000	-0.025
96.900	1.800	-0.039	0.000	-0.025
97.000	2.400	-0.038	0.000	-0.025
97.100	2.000	-0.041	0.000	-0.025
97.200	4.000	-0.041	0.000	-0.025
97.300	1.600	-0.037	0.000	-0.025
97.400	2.600	-0.042	0.000	-0.025
97.500	2.200	-0.035	0.000	-0.025
97.600	2.000	-0.036	0.000	-0.025
97.700	2.200	-0.036	0.000	-0.025
97.800	1.800	-0.038	0.000	-0.025
97.900	2.800	-0.033	0.000	-0.025
98.000	1.800	-0.038	0.000	-0.025
98.100	1.400	-0.034	0.000	-0.025
98.200	2.000	-0.034	0.000	-0.025
98.300	1.800	-0.034	0.000	-0.025
98.400	1.200	-0.032	0.000	-0.025
98.500	2.000	-0.036	0.000	-0.025
98.600	2.200	-0.033	0.000	-0.025
98.700	2.200	-0.033	0.000	-0.025
98.800	1.400	-0.035	0.000	-0.025
98.900	3.000	-0.031	0.000	-0.025
99.000	2.400	-0.038	0.000	-0.025
99.100	1.800	-0.036	0.000	-0.025
99.200	1.800	-0.036	0.000	-0.025
99.300	1.800	-0.034	0.000	-0.025
99.400	1.400	-0.030	0.000	-0.025
99.500	2.000	-0.035	0.000	-0.025
99.600	1.400	-0.035	0.000	-0.025
99.700	1.600	-0.035	0.000	-0.025
99.800	0.800	-0.030	0.000	-0.025
99.900	1.400	-0.034	0.000	-0.025
100.000	1.600	-0.032	0.000	-0.025
100.100	1.600	-0.032	0.000	-0.025
100.200	1.800	-0.032	0.000	-0.025
100.300	1.600	-0.030	0.000	-0.025
100.400	1.600	-0.036	0.000	-0.025
100.500	2.400	-0.030	0.000	-0.025
100.600	1.400	-0.029	0.000	-0.025
100.700	1.400	-0.029	0.000	-0.025
100.800	2.200	-0.032	0.000	-0.025
100.900	0.600	-0.029	0.000	-0.025
101.000	1.200	-0.028	0.000	-0.025
101.100	1.000	-0.024	0.000	-0.025
101.200	2.000	-0.024	0.000	-0.025
101.300	1.200	-0.024	0.000	-0.025
101.400	1.200	-0.025	0.000	-0.025
101.500	0.600	-0.025	0.000	-0.025
101.600	1.200	-0.024	0.000	-0.025
101.700	-0.000	-0.024	0.000	-0.025
101.800	1.400	-0.023	0.000	-0.025
101.900	0.600	-0.024	0.000	-0.025
102.000	0.600	-0.020	0.000	-0.025
102.100	1.000	-0.025	0.000	-0.025
102.200	1.400	-0.025	0.000	-0.025
102.300	0.400	-0.020	0.000	-0.025
102.400	1.200	-0.023	0.000	-0.025
102.500	0.800	-0.021	0.000	-0.025
102.600	0.600	-0.017	0.000	-0.025
102.700	0.600	-0.017	0.000	-0.025
102.800	0.600	-0.018	0.000	-0.025
102.900	1.000	-0.018	0.000	-0.025
103.000	-0.400	-0.016	0.000	-0.025
103.100	0.600	-0.014	0.000	-0.025
103.200	-0.000	-0.014	0.000	-0.025
103.300	-0.000	-0.016	0.000	-0.025
103.400	-1.400	-0.011	0.000	-0.025
103.500	-0.200	-0.012	0.000	-0.025
103.600	-0.800	-0.010	0.000	-0.025
103.700	-0.800	-0.010	0.000	-0.025
103.800	-0.600	-0.015	0.000	-0.025
103.900	-0.800	-0.011	0.000	-0.025
104.000	-1.200	-0.011	0.000	-0.025
104.100	-1.200	-0.009	0.000	-0.025
104.200	-0.200	-0.009	0.000	-0.025
104.300	-0.400	-0.009	0.000	-0.025
104.400	-1.000	-0.007	0.000	-0.025
104.500	-0.800	-0.010	0.000	-0.025
104.600	-0.000	-0.008	0.000	-0.025
104.700	-1.000	-0.008	0.000	-0.025
104.800	-0.000	-0.009	0.000	-0.025
104.900	-0.400	-0.007	0.000	-0.025
105.000	-0.600	-0.009	0.000	-0.025
105.100	-0.800	-0.008	0.000	-0.025
105.200	-0.800	-0.008	0.000	-0.025
105.300	-1.200	-0.003	0.000	-0.025
105.400	-0.800	-0.008	0.000	-0.025
105.500	-1.400	-0.005	0.000	-0.025
105.600	-1.000	-0.006	0.000	-0.025
105.700	-1.400	-0.006	0.000	-0.025
105.800	-0.200	-0.006	0.000	-0.025
105.900	-1.400	-0.006	0.000	-0.025
106.000	-1.000	-0.001	0.000	-0.025
106.100	-2.200	-0.004	0.000	-0.025
106.200	-0.800	-0.004	0.000	-0.025
106.300	-1.400	-0.005	0.000	-0.025
106.400	-1.200	-0.004	0.000	-0.025
106.500	-2.400	-0.000	0.000	-0.025
106.600	-2.000	0.002	0.000	-0.025
106.700	-2.200	0.002	0.000	-0.025
106.800	-2.000	0.002	0.000	-0.025
106.900	-1.600	0.002	0.000	-0.025
107.000	-1.200	0.002	0.000	-0.025
107.100	-1.400	-0.001	0.000	-0.025
107.200	-1.600	-0.001	0.000	-0.025
107.300	-2.800	-0.001	0.000	-0.025
107.400	-2.600	0.002	0.000	-0.025
107.500	-2.800	0.009	0.000	-0.025
107.600	-3.000	0.019	0.000	-0.025
107.700	-1.800	0.019	0.000	-0.025
107.800	-1.000	0.006	0.000	-0.025
107.900	-0.800	0.004	0.000	-0.025
108.000	-0.200	-0.011	0.000	-0.025
108.100	-0.200	-0.016	0.000	-0.025
108.200	0.200	-0.016	0.000	-0.025
108.300	0.200	-0.019	0.000	-0.025
108.400	1.200	-0.018	0.000	-0.025
108.500	0.800	-0.021	0.000	-0.025
108.600	0.600	-0.020	0.000	-0.025
108.700	1.400	-0.020	0.000	-0.025
108.800	0.800	-0.023	0.000	-0.025
108.900	-0.000	-0.022	0.000	-0.025
109.000	1.000	-0.023	0.000	-0.025
109.100	1.600	-0.026	0.000	-0.025
109.200	0.800	-0.026	0.000	-0.025
109.300	1.200	-0.027	0.000	-0.025
109.400	1.200	-0.028	0.000	-0.025
109.500	1.200	-0.026	0.000	-0.025
109.600	0.800	-0.028	0.000	-0.025
109.700	1.800	-0.028	0.000	-0.025
109.800	1.600	-0.029	0.000	-0.025
109.900	0.600	-0.027	0.000	-0.025
110.000	1.600	-0.028	0.000	-0.025
110.100	1.000	-0.028	0.000	-0.025
110.200	0.600	-0.028	0.000	-0.025
110.300	0.400	-0.026	0.000	-0.025
110.400	-0.000	-0.024	0.000	-0.025
110.500	-2.000	-0.023	0.000	-0.025
110.600	-4.200	0.007	0.000	-0.025
110.700	-3.200	0.007	0.000	-0.025
110.800	-3.400	0.025	0.000	-0.025
110.900	-3.000	0.019	0.000	-0.025
111.000	-2.000	0.013	0.000	-0.025
111.100	-1.200	0.003	0.000	-0.025
111.200	-2.000	0.003	0.000	-0.025
111.300	-1.800	-0.001	0.000	-0.025
111.400	-0.200	0.000	0.000	-0.025
111.500	-0.400	-0.001	0.000	-0.025
111.600	-1.000	-0.008	0.000	-0.025
111.700	-1.200	-0.008	0.000	-0.025
111.800	-0.400	-0.006	0.000	-0.025
111.900	-0.600	-0.009	0.000	-0.025
112.000	-0.400	-0.010	0.000	-0.025
112.100	0.400	-0.013	0.000	-0.025
112.200	-0.800	-0.013	0.000	-0.025
112.300	-1.200	-0.019	0.000	-0.025
112.400	-0.800	-0.019	0.000	-0.025
112.500	-2.000	-0.009	0.000	-0.025
112.600	-1.200	-0.009	0.000	-0.025
112.700	-1.600	-0.009	0.000	-0.025
112.800	0.200	-0.020	0.000	-0.025
112.900	0.200	-0.009	0.000	-0.025
113.000	-1.000	-0.017	0.000	-0.025
113.100	-0.000	-0.015	0.000	-0.025
113.200	0.400	-0.015	0.000	-0.025
113.300	-0.200	-0.014	0.000	-0.025
113.400	0.800	-0.012	0.000	-0.025
113.500	0.600	-0.018	0.000	-0.025
113.600	0.800	-0.015	0.000	-0.025
113.700	-0.400	-0.015	0.000	-0.025
113.800	0.200	-0.013	0.000	-0.025
113.900	0.200	-0.014	0.000	-0.025
114.000	0.800	-0.015	0.000	-0.025
114.100	0.400	-0.016	0.000	-0.025
114.200	0.800	-0.016	0.000	-0.025
114.300	-0.400	-0.019	0.000	-0.025
114.400	0.800	-0.018	0.000	-0.025
114.500	0.400	-0.021	0.000	-0.025
114.600	1.000	-0.021	0.000	-0.025
114.700	0.600	-0.021	0.000	-0.025
114.800	-0.000	-0.018	0.000	-0.025
114.900	-0.400	-0.019	0.000	-0.025
115.000	1.600	-0.019	0.000	-0.025
115.100	1.000	-0.023	0.000	-0.025
115.200	1.200	-0.023	0.000	-0.025
115.300	1.000	-0.022	0.000	-0.025
115.400	1.200	-0.024	0.000	-0.025
115.500	2.200	-0.026	0.000	-0.025
115.600	1.600	-0.032	0.000	-0.025
115.700	2.600	-0.032	0.000	-0.025
115.800	1.000	-0.031	0.000	-0.025
115.900	1.600	-0.036	0.000	-0.025
116.000	2.400	-0.033	0.000	-0.025
116.100	2.000	-0.032	0.000	-0.025
116.200	2.200	-0.032	0.000	-0.025
116.300	2.800	-0.034	0.000	-0.025
116.400	2.400	-0.037	0.000	-0.025
116.500	2.800	-0.037	0.000	-0.025
116.600	3.000	-0.040	0.000	-0.025
116.700	2.200	-0.040	0.000	-0.025
116.800	2.400	-0.042	0.000	-0.025
116.900	3.600	-0.038	0.000	-0.025
117.000	3.200	-0.045	0.000	-0.025
117.100	3.800	-0.040	0.000	-0.025
117.200	2.400	-0.040	0.000	-0.025
117.300	2.600	-0.042	0.000	-0.025
117.400	3.000	-0.042	0.000	-0.025
117.500	3.000	-0.045	0.000	-0.025
117.600	3.200	-0.047	0.000	-0.025
117.700	3.800	-0.047	0.000	-0.025
117.800	3.600	-0.046	0.000	-0.025
117.900	4.000	-0.048	0.000	-0.025
118.000	3.600	-0.048	0.000	-0.025
118.100	4.000	-0.051	0.000	-0.025
118.200	4.000	-0.051	0.000	-0.025
118.300	4.000	-0.049	0.000	-0.025
118.400	3.800	-0.054	0.000	-0.025
118.500	4.000	-0.049	0.000	-0.025
118.600	3.200	-0.052	0.000	-0.025
118.700	4.200	-0.052	0.000	-0.025
118.800	4.600	-0.055	0.000	-0.025
118.900	4.800	-0.060	0.000	-0.025
119.000	4.400	-0.054	0.000	-0.025
119.100	4.800	-0.059	0.000	-0.025
119.200	4.600	-0.059	0.000	-0.025
119.300	3.800	-0.054	0.000	-0.025
119.400	4.600	-0.058	0.000	-0.025
119.500	4.800	-0.057	0.000	-0.025
119.600	4.600	-0.060	0.000	-0.025
119.700	4.200	-0.060	0.000	-0.025
119.800	5.600	-0.059	0.000	-0.025
119.900	3.400	-0.061	0.000	-0.025
120.000	4.600	-0.055	0.000	-0.025
120.100	4.000	-0.063	0.000	-0.025
120.200	4.800	-0.063	0.000	-0.025
120.300	5.000	-0.061	0.000	-0.025
120.400	4.800	-0.062	0.000	-0.025
120.500	5.800	-0.061	0.000	-0.025
120.600	5.600	-0.061	0.000	-0.025
120.700	5.600	-0.061	0.000	-0.025
120.800	4.600	-0.064	0.000	-0.025
120.900	4.800	-0.062	0.000	-0.025
121.000	5.400	-0.063	0.000	-0.025
121.100	5.200	-0.062	0.000	-0.025
121.200	4.800	-0.062	0.000	-0.025
121.300	5.400	-0.061	0.000	-0.025
121.400	4.000	-0.066	0.000	-0.025
121.500	5.400	-0.066	0.000	-0.025
121.600	4.200	-0.066	0.000	-0.025
121.700	5.400	-0.066	0.000	-0.025
121.800	5.600	-0.062	0.000	-0.025
121.900	5.600	-0.064	0.000	-0.025
122.000	5.800	-0.065	0.000	-0.025
122.100	6.200	-0.068	0.000	-0.025
122.200	5.000	-0.068	0.000	-0.025
122.300	4.400	-0.065	0.000	-0.025
122.400	5.000	-0.068	0.000	-0.025
122.500	5.200	-0.065	0.000	-0.025
122.600	5.400	-0.068	0.000	-0.025
122.700	5.600	-0.068	0.000	-0.025
122.800	5.400	-0.066	0.000	-0.025
122.900	5.800	-0.070	0.000	-0.025
123.000	5.800	-0.065	0.000	-0.025
123.100	5.200	-0.067	0.000	-0.025
123.200	6.000	-0.067	0.000	-0.025
123.300	6.000	-0.071	0.000	-0.025
123.400	6.400	-0.070	0.000	-0.025
123.500	6.200	-0.068	0.000	-0.025
123.600	5.600	-0.071	0.000	-0.025
123.700	6.400	-0.071	0.000	-0.025
123.800	6.800	-0.072	0.000	-0.025
123.900	5.400	-0.074	0.000	-0.025
124.000	6.600	-0.073	0.000	-0.025
124.100	5.000	-0.072	0.000	-0.025
124.200	5.600	-0.072	0.000	-0.025
124.300	5.600	-0.072	0.000	-0.025
124.400	6.200	-0.071	0.000	-0.025
124.500	4.800	-0.073	0.000	-0.025
124.600	6.000	-0.069	0.000	-0.025
124.700	5.800	-0.069	0.000	-0.025
124.800	6.000	-0.071	0.000	-0.025
124.900	6.600	-0.068	0.000	-0.025
125.000	4.600	-0.071	0.000	-0.025
125.100	6.000	-0.068	0.000	-0.025
125.200	6.000	-0.068	0.000	-0.025
125.300	5.800	-0.069	0.000	-0.025
125.400	5.800	-0.069	0.000	-0.025
125.500	6.400	-0.074	0.000	-0.025
125.600	5.600	-0.069	0.000	-0.025
125.700	5.200	-0.069	0.000	-0.025
125.800	5.800	-0.073	0.000	-0.025
125.900	5.600	-0.069	0.000	-0.025
126.000	5.400	-0.072	0.000	-0.025
126.100	4.400	-0.070	0.000	-0.025
126.200	6.000	-0.070	0.000	-0.025
126.300	5.000	-0.067	0.000	-0.025
126.400	4.800	-0.068	0.000	-0.025
126.500	5.200	-0.068	0.000	-0.025
126.600	5.800	-0.066	0.000	-0.025
126.700	4.400	-0.066	0.000	-0.025
126.800	5.600	-0.065	0.000	-0.025
126.900	6.200	-0.065	0.000	-0.025
127.000	5.800	-0.067	0.000	-0.025
127.100	4.600	-0.065	0.000	-0.025
127.200	6.000	-0.065	0.000	-0.025
127.300	5.000	-0.063	0.000	-0.025
127.400	5.800	-0.067	0.000	-0.025
127.500	5.600	-0.062	0.000	-0.025
127.600	5.800	-0.062	0.000	-0.025
127.700	4.800	-0.062	0.000	-0.025
127.800	5.200	-0.062	0.000	-0.025
127.900	5.200	-0.062	0.000	-0.025
128.000	4.600	-0.060	0.000	-0.025
128.100	4.400	-0.060	0.000	-0.025
128.200	4.600	-0.060	0.000	-0.025
128.300	4.400	-0.060	0.000	-0.025
128.400	4.000	-0.058	0.000	-0.024
128.500	4.400	-0.057	0.000	-0.024
128.600	4.200	-0.061	0.000	-0.024
128.700	3.800	-0.061	0.000	-0.024
128.800	5.400	-0.057	0.000	-0.024
128.900	4.400	-0.060	0.000	-0.024
129.000	4.800	-0.062	0.000	-0.024
129.100	3.600	-0.060	0.000	-0.024
129.200	4.400	-0.060	0.000	-0.024
129.300	4.000	-0.060	0.000	-0.024
129.400	4.000	-0.060	0.000	-0.024
129.500	5.600	-0.057	0.000	-0.024
129.600	4.200	-0.057	0.000	-0.024
129.700	4.800	-0.057	0.000	-0.024
129.800	4.600	-0.061	0.000	-0.024
129.900	4.000	-0.056	0.000	-0.024
130.000	3.800	-0.056	0.000	-0.024
130.100	4.600	-0.052	0.000	-0.024
130.200	3.800	-0.052	0.000	-0.024
130.300	4.600	-0.058	0.000	-0.024
130.400	4.000	-0.052	0.000	-0.024
130.500	3.400	-0.054	0.000	-0.024
130.600	3.800	-0.047	0.000	-0.024
130.700	4.400	-0.047	0.000	-0.024
130.800	3.200	-0.053	0.000	-0.024
130.900	4.600	-0.048	0.000	-0.024
131.000	3.400	-0.052	0.000	-0.024
131.100	3.400	-0.049	0.000	-0.024
131.200	3.800	-0.049	0.000	-0.024
131.300	3.600	-0.051	0.000	-0.024
131.400	3.200	-0.049	0.000	-0.024
131.500	3.400	-0.051	0.000	-0.024
131.600	2.600	-0.046	0.000	-0.024
131.700	2.600	-0.046	0.000	-0.024
131.800	3.400	-0.044	0.000	-0.024
131.900	2.400	-0.044	0.000	-0.024
132.000	2.200	-0.046	0.000	-0.024
132.100	3.000	-0.043	0.000	-0.024
132.200	3.600	-0.043	0.000	-0.024
132.300	2.600	-0.041	0.000	-0.024
132.400	2.200	-0.038	0.000	-0.024
132.500	3.400	-0.042	0.000	-0.024
132.600	2.400	-0.040	0.000	-0.024
132.700	2.400	-0.040	0.000	-0.024
132.800	2.800	-0.041	0.000	-0.024
132.900	3.000	-0.040	0.000	-0.024
133.000	2.800	-0.041	0.000	-0.024
133.100	3.200	-0.043	0.000	-0.024
133.200	3.000	-0.043	0.000	-0.024
133.300	3.000	-0.043	0.000	-0.024
133.400	2.600	-0.039	0.000	-0.024
133.500	3.200	-0.044	0.000	-0.024
133.600	3.000	-0.043	0.000	-0.024
133.700	2.600	-0.043	0.000	-0.024
133.800	1.200	-0.040	0.000	-0.024
133.900	-0.800	-0.041	0.000	-0.024
134.000	3.000	-0.032	0.000	-0.024
134.100	2.200	-0.033	0.000	-0.024
134.200	3.200	-0.033	0.000	-0.024
134.300	3.600	-0.036	0.000	-0.024
134.400	5.200	-0.046	0.000	-0.024
134.500	6.200	-0.052	0.000	-0.024
134.600	5.600	-0.067	0.000	-0.024
134.700	4.800	-0.067	0.000	-0.024
134.800	5.800	-0.068	0.000	-0.024
134.900	5.600	-0.068	0.000	-0.024
135.000	5.400	-0.070	0.000	-0.024
135.100	6.200	-0.074	0.000	-0.024
135.200	6.000	-0.074	0.000	-0.024
135.300	5.800	-0.069	0.000	-0.024
135.400	6.200	-0.075	0.000	-0.024
135.500	5.000	-0.070	0.000	-0.024
135.600	6.600	-0.072	0.000	-0.024
135.700	6.000	-0.072	0.000	-0.024
135.800	5.400	-0.072	0.000	-0.024
135.900	5.000	-0.072	0.000	-0.024
136.000	5.600	-0.067	0.000	-0.024
136.100	5.400	-0.070	0.000	-0.024
136.200	5.600	-0.070	0.000	-0.024
136.300	6.200	-0.067	0.000	-0.024
136.400	6.600	-0.070	0.000	-0.024
136.500	6.400	-0.068	0.000	-0.024
136.600	4.600	-0.064	0.000	-0.024
136.700	4.800	-0.064	0.000	-0.024
136.800	5.000	-0.065	0.000	-0.024
136.900	4.600	-0.065	0.000	-0.024
137.000	4.800	-0.063	0.000	-0.024
137.100	3.400	-0.061	0.000	-0.024
137.200	3.400	-0.061	0.000	-0.024
137.300	1.800	-0.051	0.000	-0.024
137.400	3.200	-0.040	0.000	-0.024
137.500	2.200	-0.042	0.000	-0.024
137.600	2.600	-0.036	0.000	-0.024
137.700	2.200	-0.036	0.000	-0.024
137.800	2.000	-0.036	0.000	-0.024
137.900	2.200	-0.034	0.000	-0.024
138.000	2.000	-0.038	0.000	-0.024
138.100	1.000	-0.040	0.000	-0.024
138.200	3.000	-0.040	0.000	-0.024
138.300	1.800	-0.026	0.000	-0.024
138.400	2.200	-0.039	0.000	-0.024
138.500	2.200	-0.030	0.000	-0.024
138.600	3.000	-0.036	0.000	-0.024
138.700	3.600	-0.036	0.000	-0.024
138.800	3.200	-0.045	0.000	-0.024
138.900	3.400	-0.042	0.000	-0.024
139.000	2.200	-0.046	0.000	-0.024
139.100	3.000	-0.048	0.000	-0.024
139.200	3.200	-0.048	0.000	-0.024
139.300	4.000	-0.045	0.000	-0.024
139.400	3.400	-0.048	0.000	-0.024
139.500	4.200	-0.048	0.000	-0.024
139.600	3.800	-0.049	0.000	-0.024
139.700	3.400	-0.049	0.000	-0.024
139.800	3.800	-0.046	0.000	-0.024
139.900	3.400	-0.055	0.000	-0.024
140.000	3.200	-0.048	0.000	-0.024
140.100	4.000	-0.052	0.000	-0.024
140.200	3.200	-0.052	0.000	-0.024
140.300	3.600	-0.050	0.000	-0.024
140.400	4.200	-0.050	0.000	-0.024
140.500	4.000	-0.047	0.000	-0.024
140.600	4.000	-0.052	0.000	-0.024
140.700	3.200	-0.052	0.000	-0.024
140.800	3.000	-0.052	0.000	-0.024
140.900	4.000	-0.048	0.000	-0.024
141.000	3.000	-0.049	0.000	-0.024
141.100	4.400	-0.051	0.000	-0.024
141.200	4.200	-0.051	0.000	-0.024
141.300	2.600	-0.052	0.000	-0.024
141.400	4.000	-0.051	0.000	-0.024
141.500	4.200	-0.051	0.000	-0.024
141.600	4.000	-0.051	0.000	-0.024
141.700	3.600	-0.051	0.000	-0.024
141.800	4.600	-0.054	0.000	-0.024
141.900	4.000	-0.050	0.000	-0.024
142.000	3.600	-0.055	0.000	-0.024
142.100	4.000	-0.052	0.000	-0.024
142.200	4.200	-0.052	0.000	-0.024
142.300	4.600	-0.056	0.000	-0.024
142.400	3.400	-0.055	0.000	-0.024
142.500	4.000	-0.055	0.000	-0.024
142.600	3.600	-0.053	0.000	-0.024
142.700	4.000	-0.053	0.000	-0.024
142.800	4.000	-0.055	0.000	-0.024
142.900	4.600	-0.059	0.000	-0.024
143.000	4.200	-0.057	0.000	-0.024
143.100	3.800	-0.056	0.000	-0.024
143.200	5.000	-0.056	0.000	-0.024
143.300	4.000	-0.058	0.000	-0.024
143.400	3.800	-0.062	0.000	-0.024
143.500	4.200	-0.055	0.000	-0.024
143.600	4.800	-0.059	0.000	-0.024
143.700	4.600	-0.059	0.000	-0.024
143.800	5.800	-0.060	0.000	-0.024
143.900	5.200	-0.058	0.000	-0.023
144.000	4.400	-0.059	0.000	-0.023
144.100	5.200	-0.060	0.000	-0.023
144.200	5.000	-0.060	0.000	-0.023
144.300	5.200	-0.061	0.000	-0.023
144.400	5.000	-0.062	0.000	-0.023
144.500	5.200	-0.058	0.000	-0.023
144.600	3.600	-0.062	0.000	-0.023
144.700	5.800	-0.062	0.000	-0.023
144.800	4.800	-0.064	0.000	-0.023
144.900	6.200	-0.065	0.000	-0.023
145.000	5.600	-0.062	0.000	-0.023
145.100	4.800	-0.061	0.000	-0.023
145.200	5.600	-0.061	0.000	-0.023
145.300	5.600	-0.064	0.000	-0.023
145.400	5.000	-0.066	0.000	-0.023
145.500	5.000	-0.065	0.000	-0.023
145.600	5.800	-0.065	0.000	-0.023
145.700	5.400	-0.065	0.000	-0.023
145.800	5.200	-0.068	0.000	-0.023
145.900	5.800	-0.069	0.000	-0.023
146.000	6.600	-0.066	0.000	-0.023
146.100	5.200	-0.068	0.000	-0.023
146.200	5.800	-0.068	0.000	-0.023
146.300	6.600	-0.069	0.000	-0.023
146.400	5.600	-0.067	0.000	-0.023
146.500	5.800	-0.073	0.000	-0.023
146.600	6.400	-0.068	0.000	-0.023
146.700	6.600	-0.068	0.000	-0.023
146.800	6.200	-0.075	0.000	-0.023
146.900	6.200	-0.070	0.000	-0.023
147.000	6.800	-0.073	0.000	-0.023
147.100	6.800	-0.078	0.000	-0.023
147.200	6.200	-0.078	0.000	-0.023
147.300	6.400	-0.076	0.000	-0.023
147.400	6.000	-0.075	0.000	-0.023
147.500	6.800	-0.079	0.000	-0.023
147.600	7.200	-0.079	0.000	-0.023
147.700	6.000	-0.079	0.000	-0.023
147.800	7.200	-0.077	0.000	-0.023
147.900	6.800	-0.081	0.000	-0.023
148.000	6.800	-0.078	0.000	-0.023
148.100	7.800	-0.082	0.000	-0.023
148.200	7.600	-0.082	0.000	-0.023
148.300	6.400	-0.075	0.000	-0.023
148.400	7.000	-0.080	0.000	-0.023
148.500	6.200	-0.082	0.000	-0.023
148.600	6.400	-0.079	0.000	-0.023
148.700	6.200	-0.079	0.000	-0.023
148.800	6.400	-0.079	0.000	-0.023
148.900	6.400	-0.080	0.000	-0.023
149.000	6.200	-0.084	0.000	-0.023
149.100	7.000	-0.079	0.000	-0.023
149.200	7.200	-0.079	0.000	-0.023
149.300	6.800	-0.079	0.000	-0.023
149.400	7.400	-0.079	0.000	-0.023
149.500	6.600	-0.082	0.000	-0.023
149.600	7.000	-0.081	0.000	-0.023
149.700	6.000	-0.081	0.000	-0.023
149.800	6.800	-0.079	0.000	-0.023
149.900	6.000	-0.078	0.000	-0.023
150.000	6.800	-0.079	0.000	-0.023
150.100	6.400	-0.075	0.000	-0.023
150.200	6.200	-0.075	0.000	-0.023
150.300	6.200	-0.076	0.000	-0.023
150.400	7.000	-0.079	0.000	-0.023
150.500	6.400	-0.074	0.000	-0.023
150.600	7.000	-0.076	0.000	-0.023
150.700	6.200	-0.076	0.000	-0.023
150.800	5.800	-0.076	0.000	-0.023
150.900	5.400	-0.077	0.000	-0.023
151.000	6.200	-0.073	0.000	-0.023
151.100	6.000	-0.074	0.000	-0.023
151.200	6.600	-0.074	0.000	-0.023
151.300	5.400	-0.072	0.000	-0.023
151.400	6.000	-0.072	0.000	-0.023
151.500	6.600	-0.071	0.000	-0.023
151.600	5.000	-0.071	0.000	-0.023
151.700	5.200	-0.071	0.000	-0.023
151.800	5.800	-0.068	0.000	-0.023
151.900	5.200	-0.068	0.000	-0.023
152.000	5.800	-0.070	0.000	-0.023
152.100	12.600	-0.067	0.000	-0.023
152.200	15.800	-0.067	0.000	-0.023
152.300	33.000	-0.069	0.000	-0.023
152.400	26.600	-0.065	0.000	-0.022
152.500	52.200	-0.068	0.000	-0.022
152.600	43.800	-0.057	0.000	-0.022
152.700	60.200	-0.057	0.000	-0.022
152.800	56.600	-0.053	0.000	-0.022
152.900	74.800	-0.043	0.000	-0.021
153.000	70.400	-0.037	0.000	-0.021
153.100	86.200	-0.011	0.000	-0.021
153.200	80.400	-0.011	0.000	-0.021
153.300	98.800	-0.003	0.000	-0.021
153.400	91.800	0.009	0.000	-0.021
153.500	113.400	0.022	0.000	-0.021
153.600	106.200	0.053	0.000	-0.021
153.700	126.400	0.053	0.000	-0.021
153.800	116.400	0.072	0.000	-0.021
153.900	137.000	0.089	0.000	-0.019
154.000	122.800	0.104	0.000	-0.019
154.100	154.400	0.144	0.000	-0.019
154.200	140.800	0.144	0.000	-0.019
154.300	155.400	0.160	0.000	-0.019
154.400	142.400	0.181	0.000	-0.018
154.500	160.400	0.202	0.000	-0.018
154.600	154.600	0.249	0.000	-0.018
154.700	178.400	0.249	0.000	-0.018
154.800	163.200	0.266	0.000	-0.018
154.900	187.400	0.295	0.000	-0.016
155.000	176.000	0.322	0.000	-0.016
155.100	198.800	0.374	0.000	-0.016
155.200	192.000	0.374	0.000	-0.016
155.300	207.200	0.394	0.000	-0.016
155.400	190.000	0.432	0.000	-0.015
155.500	211.400	0.454	0.000	-0.015
155.600	205.000	0.515	0.000	-0.015
155.700	224.000	0.515	0.000	-0.015
155.800	212.000	0.550	0.000	-0.015
155.900	235.600	0.579	0.000	-0.013
156.000	221.600	0.611	0.000	-0.013
156.100	237.800	0.679	0.000	-0.013
156.200	222.400	0.679	0.000	-0.013
156.300	250.400	0.710	0.000	-0.013
156.400	235.200	0.749	0.000	-0.011
156.500	256.400	0.782	0.000	-0.011
156.600	245.000	0.853	0.000	-0.011
156.700	265.800	0.853	0.000	-0.011
156.800	247.800	0.890	0.000	-0.011
156.900	277.000	0.922	0.000	-0.008
157.000	257.800	0.958	0.000	-0.008
157.100	284.800	1.033	0.000	-0.008
157.200	267.000	1.033	0.000	-0.008
157.300	286.000	1.075	0.000	-0.008
157.400	271.800	1.113	0.000	-0.006
157.500	275.200	1.151	0.000	-0.006
157.600	275.000	1.230	0.000	-0.006
157.700	272.200	1.230	0.000	-0.006
157.800	267.200	1.276	0.000	-0.006
157.900	265.200	1.310	0.000	-0.004
158.000	259.000	1.356	0.000	-0.004
158.100	255.600	1.427	0.000	-0.004
158.200	252.800	1.427	0.000	-0.004
158.300	247.400	1.468	0.000	-0.004
158.400	244.800	1.500	0.000	-0.002
158.500	241.600	1.537	0.000	-0.002
158.600	237.600	1.607	0.000	-0.002
158.700	235.400	1.607	0.000	-0.002
158.800	230.600	1.639	0.000	-0.002
158.900	227.400	1.674	0.000	-0.000
159.000	224.400	1.708	0.000	-0.000
159.100	220.600	1.778	0.000	-0.000
159.200	218.400	1.778	0.000	-0.000
159.300	217.800	1.803	0.000	-0.000
159.400	214.000	1.831	0.000	0.002
159.500	212.400	1.849	0.000	0.002
159.600	209.200	1.902	0.000	0.002
159.700	206.800	1.902	0.000	0.002
159.800	204.200	1.919	0.000	0.002
159.900	202.200	1.947	0.000	0.003
160.000	199.800	1.971	0.000	0.003
160.100	198.400	2.020	0.000	0.003
160.200	195.000	2.020	0.000	0.003
160.300	192.800	2.041	0.000	0.003
160.400	190.800	2.070	0.000	0.005
160.500	187.000	2.088	0.000	0.005
160.600	186.200	2.138	0.000	0.005
160.700	183.200	2.138	0.000	0.005
160.800	181.000	2.160	0.000	0.005
160.900	180.400	2.181	0.000	0.006
161.000	177.200	2.197	0.000	0.006
161.100	174.400	2.240	0.000	0.006
161.200	173.200	2.240	0.000	0.006
161.300	170.600	2.262	0.000	0.006
161.400	169.400	2.283	0.000	0.008
161.500	167.200	2.302	0.000	0.008
161.600	165.000	2.345	0.000	0.008
161.700	163.800	2.345	0.000	0.008
161.800	161.800	2.363	0.000	0.008
161.900	158.600	2.386	0.000	0.009
162.000	157.000	2.401	0.000	0.009
162.100	154.600	2.440	0.000	0.009
162.200	153.200	2.440	0.000	0.009
162.300	151.600	2.454	0.000	0.009
162.400	149.400	2.473	0.000	0.010
162.500	148.800	2.491	0.000	0.010
162.600	147.000	2.525	0.000	0.010
162.700	144.200	2.525	0.000	0.010
162.800	143.800	2.540	0.000	0.010
162.900	141.200	2.557	0.000	0.011
163.000	139.800	2.573	0.000	0.011
163.100	138.600	2.610	0.000	0.011
163.200	136.400	2.610	0.000	0.011
163.300	135.800	2.626	0.000	0.011
163.400	134.200	2.641	0.000	0.012
163.500	131.200	2.656	0.000	0.012
163.600	130.400	2.690	0.000	0.012
163.700	128.600	2.690	0.000	0.012
163.800	126.400	2.709	0.000	0.012
163.900	125.800	2.723	0.000	0.013
164.000	123.400	2.739	0.000	0.013
164.100	123.000	2.766	0.000	0.013
164.200	121.600	2.766	0.000	0.013
164.300	119.600	2.785	0.000	0.013
164.400	119.600	2.795	0.000	0.014
164.500	118.000	2.804	0.000	0.014
164.600	117.000	2.825	0.000	0.014
164.700	115.400	2.825	0.000	0.014
164.800	115.800	2.840	0.000	0.014
164.900	112.600	2.850	0.000	0.015
165.000	113.000	2.873	0.000	0.015
165.100	111.000	2.887	0.000	0.015
165.200	111.400	2.887	0.000	0.015
165.300	111.000	2.891	0.000	0.015
165.400	109.000	2.899	0.000	0.016
165.500	109.000	2.911	0.000	0.016
165.600	106.600	2.932	0.000	0.016
165.700	106.400	2.932	0.000	0.016
165.800	104.800	2.934	0.000	0.016
165.900	104.400	2.947	0.000	0.017
166.000	103.000	2.954	0.000	0.017
166.100	104.000	2.970	0.000	0.017
166.200	102.600	2.970	0.000	0.017
166.300	101.000	2.982	0.000	0.017
166.400	100.800	2.985	0.000	0.018
166.500	99.600	2.995	0.000	0.018
166.600	99.200	3.013	0.000	0.018
166.700	97.400	3.013	0.000	0.018
166.800	97.800	3.018	0.000	0.018
166.900	96.600	3.027	0.000	0.019
167.000	95.400	3.034	0.000	0.019
167.100	96.000	3.047	0.000	0.019
167.200	95.400	3.047	0.000	0.019
167.300	93.800	3.059	0.000	0.019
167.400	93.600	3.062	0.000	0.019
167.500	93.000	3.071	0.000	0.019
167.600	92.000	3.089	0.000	0.019
167.700	91.200	3.089	0.000	0.019
167.800	90.000	3.093	0.000	0.019
167.900	90.200	3.099	0.000	0.020
168.000	89.400	3.106	0.000	0.020
168.100	89.000	3.118	0.000	0.020
168.200	88.400	3.118	0.000	0.020
168.300	87.400	3.124	0.000	0.020
168.400	87.000	3.131	0.000	0.021
168.500	86.200	3.135	0.000	0.021
168.600	85.600	3.149	0.000	0.021
168.700	84.400	3.149	0.000	0.021
168.800	84.000	3.152	0.000	0.021
168.900	83.000	3.158	0.000	0.022
169.000	84.400	3.164	0.000	0.022
169.100	82.800	3.178	0.000	0.022
169.200	82.000	3.178	0.000	0.022
169.300	81.200	3.180	0.000	0.022
169.400	81.000	3.185	0.000	0.022
169.500	80.600	3.191	0.000	0.022
169.600	79.600	3.201	0.000	0.022
169.700	80.600	3.201	0.000	0.022
169.800	78.200	3.205	0.000	0.022
169.900	78.800	3.210	0.000	0.023
170.000	78.400	3.220	0.000	0.023
170.100	78.000	3.230	0.000	0.023
170.200	78.400	3.230	0.000	0.023
170.300	77.200	3.230	0.000	0.023
170.400	76.200	3.236	0.000	0.024
170.500	75.800	3.240	0.000	0.024
170.600	75.400	3.250	0.000	0.024
170.700	74.400	3.250	0.000	0.024
170.800	74.200	3.252	0.000	0.024
170.900	75.800	3.260	0.000	0.024
171.000	74.000	3.263	0.000	0.024
171.100	73.800	3.272	0.000	0.024
171.200	71.800	3.272	0.000	0.024
171.300	72.000	3.274	0.000	0.024
171.400	72.600	3.278	0.000	0.025
171.500	72.200	3.283	0.000	0.025
171.600	70.400	3.293	0.000	0.025
171.700	70.800	3.293	0.000	0.025
171.800	70.800	3.291	0.000	0.025
171.900	70.800	3.298	0.000	0.025
172.000	69.400	3.299	0.000	0.025
172.100	69.800	3.305	0.000	0.025
172.200	69.000	3.305	0.000	0.025
172.300	69.200	3.310	0.000	0.025
172.400	68.200	3.311	0.000	0.026
172.500	67.600	3.318	0.000	0.026
172.600	67.600	3.324	0.000	0.026
172.700	68.400	3.324	0.000	0.026
172.800	67.000	3.328	0.000	0.026
172.900	67.200	3.334	0.000	0.026
173.000	66.600	3.337	0.000	0.026
173.100	66.200	3.340	0.000	0.026
173.200	65.600	3.340	0.000	0.026
173.300	66.000	3.345	0.000	0.026
173.400	65.000	3.348	0.000	0.027
173.500	65.000	3.349	0.000	0.027
173.600	65.200	3.354	0.000	0.027
173.700	65.200	3.354	0.000	0.027
173.800	64.600	3.356	0.000	0.027
173.900	64.000	3.360	0.000	0.028
174.000	64.000	3.362	0.000	0.028
174.100	63.000	3.365	0.000	0.028
174.200	63.200	3.365	0.000	0.028
174.300	63.000	3.369	0.000	0.028
174.400	63.400	3.369	0.000	0.028
174.500	63.000	3.374	0.000	0.028
174.600	63.000	3.379	0.000	0.028
174.700	63.000	3.379	0.000	0.028
174.800	61.600	3.381	0.000	0.028
174.900	62.800	3.382	0.000	0.029
175.000	62.200	3.386	0.000	0.029
175.100	61.600	3.393	0.000	0.029
175.200	61.800	3.393	0.000	0.029
175.300	62.200	3.389	0.000	0.029
175.400	61.200	3.391	0.000	0.029
175.500	60.600	3.394	0.000	0.029
175.600	60.600	3.402	0.000	0.029
175.700	60.000	3.402	0.000	0.029
175.800	59.600	3.402	0.000	0.029
175.900	59.600	3.401	0.000	0.030
176.000	60.200	3.403	0.000	0.030
176.100	60.400	3.408	0.000	0.030
176.200	59.600	3.408	0.000	0.030
176.300	59.600	3.409	0.000	0.030
176.400	59.600	3.409	0.000	0.030
176.500	59.400	3.410	0.000	0.030
176.600	59.200	3.410	0.000	0.030
176.700	59.200	3.410	0.000	0.030
176.800	58.800	3.412	0.000	0.030
176.900	59.800	3.412	0.000	0.030
177.000	58.400	3.417	0.000	0.030
177.100	59.000	3.419	0.000	0.030
177.200	58.000	3.419	0.000	0.030
177.300	58.400	3.421	0.000	0.030
177.400	58.000	3.422	0.000	0.031
177.500	57.600	3.423	0.000	0.031
177.600	59.200	3.426	0.000	0.031
177.700	57.200	3.426	0.000	0.031
177.800	58.000	3.427	0.000	0.031
177.900	57.600	3.425	0.000	0.032
178.000	58.000	3.429	0.000	0.032
178.100	57.200	3.433	0.000	0.032
178.200	56.800	3.433	0.000	0.032
178.300	57.600	3.437	0.000	0.032
178.400	57.000	3.436	0.000	0.032
178.500	57.200	3.429	0.000	0.032
178.600	56.600	3.436	0.000	0.032
178.700	58.000	3.436	0.000	0.032
178.800	57.400	3.433	0.000	0.032
178.900	57.400	3.438	0.000	0.033
179.000	57.200	3.434	0.000	0.033
179.100	57.800	3.440	0.000	0.033
179.200	57.000	3.440	0.000	0.033
179.300	56.600	3.439	0.000	0.033
179.400	57.400	3.442	0.000	0.033
179.500	56.800	3.442	0.000	0.033
179.600	57.000	3.445	0.000	0.033
179.700	56.200	3.445	0.000	0.033
179.800	57.000	3.444	0.000	0.033
179.900	56.800	3.448	0.000	0.033
180.000	56.800	3.443	0.000	0.033
180.100	56.200	3.448	0.000	0.033
180.200	55.800	3.448	0.000	0.033
180.300	55.800	3.446	0.000	0.033
180.400	56.200	3.450	0.000	0.034
180.500	55.800	3.449	0.000	0.034
180.600	56.200	3.451	0.000	0.034
180.700	55.800	3.451	0.000	0.034
180.800	55.200	3.451	0.000	0.034
180.900	55.800	3.451	0.000	0.034
181.000	55.000	3.452	0.000	0.034
181.100	55.200	3.453	0.000	0.034
181.200	55.600	3.453	0.000	0.034
181.300	55.600	3.453	0.000	0.034
181.400	55.000	3.453	0.000	0.035
181.500	55.400	3.454	0.000	0.035
181.600	56.200	3.462	0.000	0.035
181.700	54.600	3.462	0.000	0.035
181.800	54.800	3.463	0.000	0.035
181.900	54.400	3.463	0.000	0.035
182.000	55.400	3.460	0.000	0.035
182.100	54.200	3.462	0.000	0.035
182.200	54.600	3.462	0.000	0.035
182.300	54.800	3.466	0.000	0.035
182.400	54.600	3.465	0.000	0.036
182.500	54.200	3.463	0.000	0.036
182.600	54.400	3.466	0.000	0.036
182.700	55.000	3.466	0.000	0.036
182.800	53.800	3.466	0.000	0.036
182.900	53.200	3.469	0.000	0.036
183.000	53.800	3.474	0.000	0.036
183.100	53.800	3.473	0.000	0.036
183.200	53.400	3.473	0.000	0.036
183.300	53.400	3.473	0.000	0.036
183.400	53.200	3.476	0.000	0.037
183.500	53.400	3.475	0.000	0.037
183.600	52.800	3.475	0.000	0.037
183.700	52.600	3.475	0.000	0.037
183.800	52.800	3.476	0.000	0.037
183.900	52.600	3.473	0.000	0.037
184.000	53.400	3.477	0.000	0.037
184.100	52.200	3.476	0.000	0.037
184.200	53.000	3.476	0.000	0.037
184.300	52.000	3.483	0.000	0.037
184.400	52.000	3.478	0.000	0.037
184.500	52.600	3.482	0.000	0.037
184.600	52.200	3.482	0.000	0.037
184.700	52.800	3.482	0.000	0.037
184.800	52.000	3.486	0.000	0.038
184.900	51.800	3.481	0.000	0.038
185.000	52.000	3.487	0.000	0.038
185.100	51.000	3.488	0.000	0.038
185.200	52.400	3.488	0.000	0.038
185.300	51.000	3.491	0.000	0.038
185.400	51.800	3.486	0.000	0.038
185.500	51.400	3.493	0.000	0.038
185.600	52.000	3.491	0.000	0.038
185.700	50.600	3.491	0.000	0.038
185.800	50.200	3.497	0.000	0.039
185.900	51.600	3.491	0.000	0.039
186.000	51.000	3.497	0.000	0.039
186.100	51.600	3.498	0.000	0.039
186.200	50.600	3.498	0.000	0.039
186.300	51.000	3.497	0.000	0.039
186.400	50.800	3.493	0.000	0.039
186.500	51.200	3.500	0.000	0.039
186.600	51.200	3.500	0.000	0.039
186.700	51.600	3.500	0.000	0.039
186.800	50.400	3.498	0.000	0.040
186.900	50.000	3.498	0.000	0.040
187.000	50.000	3.502	0.000	0.040
187.100	50.800	3.502	0.000	0.040
187.200	51.000	3.502	0.000	0.040
187.300	49.600	3.505	0.000	0.040
187.400	50.000	3.505	0.000	0.040
187.500	49.400	3.504	0.000	0.040
187.600	49.800	3.508	0.000	0.040
187.700	50.200	3.508	0.000	0.040
187.800	49.400	3.506	0.000	0.040
187.900	49.400	3.509	0.000	0.040
188.000	50.000	3.509	0.000	0.040
188.100	49.000	3.511	0.000	0.040
188.200	50.400	3.511	0.000	0.040
188.300	49.200	3.513	0.000	0.041
188.400	48.800	3.513	0.000	0.041
188.500	49.800	3.512	0.000	0.041
188.600	48.600	3.518	0.000	0.041
188.700	48.000	3.518	0.000	0.041
188.800	47.800	3.514	0.000	0.041
188.900	48.600	3.521	0.000	0.041
189.000	48.400	3.518	0.000	0.041
189.100	48.600	3.522	0.000	0.041
189.200	47.200	3.522	0.000	0.041
189.300	48.200	3.523	0.000	0.042
189.400	47.400	3.527	0.000	0.042
189.500	47.600	3.525	0.000	0.042
189.600	47.200	3.531	0.000	0.042
189.700	47.600	3.531	0.000	0.042
189.800	47.400	3.533	0.000	0.042
189.900	47.400	3.527	0.000	0.042
190.000	46.800	3.530	0.000	0.042
190.100	46.600	3.530	0.000	0.042
190.200	47.400	3.530	0.000	0.042
190.300	48.000	3.534	0.000	0.042
190.400	47.000	3.532	0.000	0.042
190.500	46.400	3.535	0.000	0.042
190.600	47.800	3.530	0.000	0.042
190.700	48.000	3.530	0.000	0.042
190.800	47.200	3.533	0.000	0.043
190.900	46.000	3.533	0.000	0.043
191.000	46.400	3.535	0.000	0.043
191.100	46.800	3.531	0.000	0.043
191.200	47.400	3.531	0.000	0.043
191.300	46.200	3.539	0.000	0.043
191.400	46.600	3.534	0.000	0.043
191.500	47.000	3.537	0.000	0.043
191.600	46.800	3.534	0.000	0.043
191.700	46.000	3.534	0.000	0.043
191.800	46.200	3.540	0.000	0.043
191.900	46.800	3.539	0.000	0.043
192.000	45.600	3.545	0.000	0.043
192.100	46.200	3.548	0.000	0.043
192.200	45.800	3.548	0.000	0.043
192.300	46.000	3.545	0.000	0.044
192.400	45.400	3.546	0.000	0.044
192.500	45.600	3.546	0.000	0.044
192.600	44.400	3.550	0.000	0.044
192.700	46.000	3.550	0.000	0.044
192.800	45.400	3.546	0.000	0.044
192.900	45.800	3.551	0.000	0.044
193.000	45.200	3.554	0.000	0.044
193.100	44.400	3.555	0.000	0.044
193.200	45.400	3.555	0.000	0.044
193.300	44.600	3.554	0.000	0.045
193.400	44.400	3.557	0.000	0.045
193.500	44.800	3.557	0.000	0.045
193.600	44.800	3.558	0.000	0.045
193.700	45.200	3.558	0.000	0.045
193.800	45.200	3.560	0.000	0.045
193.900	44.200	3.559	0.000	0.045
194.000	44.200	3.561	0.000	0.045
194.100	44.200	3.565	0.000	0.045
194.200	43.400	3.565	0.000	0.045
194.300	44.000	3.566	0.000	0.045
194.400	43.400	3.565	0.000	0.045
194.500	44.200	3.568	0.000	0.045
194.600	43.000	3.567	0.000	0.045
194.700	43.000	3.567	0.000	0.045
194.800	44.200	3.571	0.000	0.046
194.900	43.000	3.573	0.000	0.046
195.000	43.200	3.570	0.000	0.046
195.100	42.400	3.578	0.000	0.046
195.200	42.800	3.578	0.000	0.046
195.300	43.000	3.577	0.000	0.046
195.400	42.400	3.580	0.000	0.046
195.500	43.600	3.581	0.000	0.046
195.600	42.000	3.582	0.000	0.046
195.700	41.400	3.582	0.000	0.046
195.800	41.800	3.585	0.000	0.046
195.900	41.400	3.585	0.000	0.046
196.000	41.200	3.588	0.000	0.046
196.100	41.200	3.589	0.000	0.046
196.200	42.000	3.589	0.000	0.046
196.300	41.400	3.593	0.000	0.047
196.400	41.600	3.592	0.000	0.047
196.500	40.200	3.595	0.000	0.047
196.600	41.200	3.597	0.000	0.047
196.700	41.200	3.597	0.000	0.047
196.800	41.000	3.594	0.000	0.047
196.900	39.200	3.599	0.000	0.047
197.000	39.800	3.597	0.000	0.047
197.100	40.200	3.599	0.000	0.047
197.200	40.000	3.599	0.000	0.047
197.300	40.000	3.602	0.000	0.047
197.400	39.800	3.600	0.000	0.047
197.500	39.000	3.602	0.000	0.047
197.600	40.200	3.606	0.000	0.047
197.700	40.000	3.606	0.000	0.047
197.800	39.000	3.608	0.000	0.048
197.900	38.800	3.604	0.000	0.048
198.000	38.800	3.608	0.000	0.048
198.100	39.800	3.607	0.000	0.048
198.200	39.000	3.607	0.000	0.048
198.300	38.800	3.614	0.000	0.048
198.400	39.400	3.610	0.000	0.048
198.500	38.400	3.615	0.000	0.048
198.600	39.000	3.615	0.000	0.048
198.700	38.800	3.615	0.000	0.048
198.800	38.800	3.614	0.000	0.049
198.900	38.000	3.613	0.000	0.049
199.000	38.600	3.615	0.000	0.049
199.100	39.200	3.619	0.000	0.049
199.200	38.400	3.619	0.000	0.049
199.300	38.000	3.616	0.000	0.049
199.400	37.600	3.625	0.000	0.049
199.500	37.400	3.623	0.000	0.049
199.600	38.800	3.623	0.000	0.049
199.700	38.400	3.623	0.000	0.049
199.800	38.600	3.624	0.000	0.049
199.900	37.800	3.624	0.000	0.049
200.000	38.200	3.623	0.000	0.049
[truncated: 7,435 more rows]
