# Supplementary material for: Measurement of Outflow Facility Using iPerfusion
Source: PLoS One. 2016 Mar 7;11(3):e0150694. doi: 10.1371/journal.pone.0150694 (PMC4780770; doi:10.1371/journal.pone.0150694)
Supplement: S4 File — The raw data from the perfusion traces along with the steady state values for each pressure step. (ZIP) [file pone.0150694.s004.zip › S3/CapillaryTests/Cap_250_c/Parameters.txt]

Q 	 dQ 	 P 	 dP 	 R 	 dR 	 C 	 dC 	 K 	 dK 	 
3.7607	1.8265	-0.0509	0.0168	0.0081	0.0037	123.3695	56.9223	38.5964	9.9228
33.5800	1.9925	3.6667	0.0186	0.1557	0.0144	6.4207	0.5943	20.6053	0.1783
61.6000	2.4071	7.3822	0.0232	0.1432	0.0071	6.9848	0.3476	19.5699	0.1062
87.5093	1.2289	11.1315	0.0125	0.1437	0.0028	6.9597	0.1357	18.0022	0.1033
113.5207	0.5972	14.8747	0.0034	0.1437	0.0015	6.9570	0.0712	16.1233	0.0611
134.5613	0.8747	18.6613	0.0081	0.1499	0.0015	6.6729	0.0663	20.8961	0.1234
158.6393	1.6657	22.4288	0.0170	0.1509	0.0019	6.6255	0.0840	19.2870	0.1287
