# Supplementary material for: Measurement of Outflow Facility Using iPerfusion
Source: PLoS One. 2016 Mar 7;11(3):e0150694. doi: 10.1371/journal.pone.0150694 (PMC4780770; doi:10.1371/journal.pone.0150694)
Supplement: S4 File — The raw data from the perfusion traces along with the steady state values for each pressure step. (ZIP) [file pone.0150694.s004.zip › S3/CapillaryTests/Cap_250_d/Data.txt]

0.100	-1.200	-0.001	0.000	-0.000
0.200	-1.000	-0.001	0.000	-0.000
0.300	-1.200	-0.003	0.000	-0.000
0.400	0.400	-0.001	0.000	-0.000
0.500	-0.200	-0.004	0.000	-0.000
0.600	0.200	-0.003	0.000	-0.000
0.700	-0.200	-0.003	0.000	-0.000
0.800	-0.400	-0.003	0.000	-0.000
0.900	-0.600	0.001	0.000	-0.000
1.000	-0.600	-0.003	0.000	-0.000
1.100	-0.600	-0.004	0.000	-0.000
1.200	-0.400	-0.004	0.000	-0.000
1.300	0.800	-0.001	0.000	-0.000
1.400	0.200	-0.002	0.000	-0.000
1.500	-0.000	-0.001	0.000	-0.000
1.600	0.400	-0.005	0.000	-0.000
1.700	0.400	-0.005	0.000	-0.000
1.800	-0.400	0.000	0.000	-0.000
1.900	-1.000	-0.004	0.000	-0.000
2.000	0.200	0.002	0.000	-0.000
2.100	-0.200	-0.000	0.000	-0.000
2.200	0.200	-0.000	0.000	-0.000
2.300	-1.200	-0.002	0.000	-0.000
2.400	-0.400	-0.000	0.000	-0.000
2.500	0.800	-0.002	0.000	-0.000
2.600	-0.400	0.002	0.000	-0.000
2.700	0.800	0.002	0.000	-0.000
2.800	-0.200	-0.002	0.000	-0.000
2.900	-0.000	-0.003	0.000	-0.000
3.000	-0.200	0.007	0.000	-0.000
3.100	0.400	0.023	0.000	-0.000
3.200	0.400	0.023	0.000	-0.000
3.300	-0.400	-0.018	0.000	-0.000
3.400	-0.200	0.013	0.000	-0.000
3.500	-0.200	-0.004	0.000	-0.000
3.600	-0.000	0.014	0.000	-0.000
3.700	0.200	0.014	0.000	-0.000
3.800	0.200	-0.020	0.000	-0.000
3.900	0.200	0.018	0.000	-0.000
4.000	-0.000	-0.017	0.000	-0.000
4.100	-2.000	0.007	0.000	-0.000
4.200	-0.200	0.007	0.000	-0.000
4.300	-0.400	-0.013	0.000	-0.000
4.400	1.000	0.018	0.000	-0.000
4.500	-0.400	-0.015	0.000	-0.000
4.600	-0.400	-0.005	0.000	-0.000
4.700	-0.000	-0.005	0.000	-0.000
4.800	-0.000	0.001	0.000	-0.000
4.900	-0.400	-0.003	0.000	-0.000
5.000	-0.600	-0.001	0.000	-0.000
5.100	0.200	-0.008	0.000	-0.000
5.200	-1.200	-0.008	0.000	-0.000
5.300	0.400	0.009	0.000	-0.000
5.400	-0.000	-0.009	0.000	-0.000
5.500	-0.400	0.006	0.000	-0.000
5.600	-0.000	0.001	0.000	-0.000
5.700	-0.000	0.001	0.000	-0.000
5.800	-0.800	0.001	0.000	-0.000
5.900	-1.000	-0.007	0.000	-0.000
6.000	0.400	0.004	0.000	-0.000
6.100	-0.200	0.004	0.000	-0.000
6.200	-0.400	0.004	0.000	-0.000
6.300	0.400	-0.002	0.000	-0.000
6.400	-0.200	-0.002	0.000	-0.000
6.500	-0.600	-0.013	0.000	-0.000
6.600	0.600	-0.002	0.000	-0.000
6.700	0.400	-0.002	0.000	-0.000
6.800	-1.400	0.030	0.000	-0.000
6.900	-0.000	-0.044	0.000	-0.000
7.000	1.000	0.035	0.000	-0.000
7.100	0.400	0.008	0.000	-0.000
7.200	0.400	0.008	0.000	-0.000
7.300	-0.400	0.002	0.000	-0.000
7.400	-0.200	-0.034	0.000	-0.000
7.500	-0.200	0.017	0.000	-0.000
7.600	0.200	0.012	0.000	-0.000
7.700	-0.200	0.012	0.000	-0.000
7.800	-1.400	-0.023	0.000	-0.000
7.900	0.200	-0.006	0.000	-0.000
8.000	-1.200	0.007	0.000	-0.000
8.100	-0.400	0.015	0.000	-0.000
8.200	0.400	0.015	0.000	-0.000
8.300	-0.000	-0.032	0.000	-0.000
8.400	-0.400	0.004	0.000	-0.000
8.500	-0.200	-0.010	0.000	-0.000
8.600	-0.600	0.004	0.000	-0.000
8.700	-0.800	0.004	0.000	-0.000
8.800	1.000	-0.025	0.000	-0.000
8.900	0.400	0.004	0.000	-0.000
9.000	-0.600	-0.021	0.000	-0.000
9.100	-0.600	0.015	0.000	-0.000
9.200	-0.000	0.015	0.000	-0.000
9.300	0.600	-0.038	0.000	-0.000
9.400	-1.200	0.015	0.000	-0.000
9.500	-0.600	-0.026	0.000	-0.000
9.600	-1.400	-0.000	0.000	-0.000
9.700	0.200	-0.000	0.000	-0.000
9.800	0.400	-0.022	0.000	-0.000
9.900	-0.200	0.013	0.000	-0.000
10.000	-1.600	-0.055	0.000	-0.000
10.100	0.800	0.056	0.000	-0.000
10.200	0.400	0.056	0.000	-0.000
10.300	-1.200	0.012	0.000	-0.000
10.400	1.200	-0.054	0.000	-0.000
10.500	0.600	0.016	0.000	-0.000
10.600	3.400	-0.001	0.000	-0.000
10.700	-1.600	-0.001	0.000	-0.000
10.800	-0.200	0.048	0.000	-0.000
10.900	-0.200	-0.038	0.000	-0.000
11.000	1.600	-0.048	0.000	-0.000
11.100	2823.200	-1.263	0.000	0.015
11.200	5206.000	-1.263	0.000	0.015
11.300	-102.400	-0.084	0.000	0.015
11.400	-1667.600	0.000	0.000	0.015
11.500	2626.000	0.061	0.000	0.015
11.600	-964.600	0.355	0.000	0.005
11.700	-3615.800	0.355	0.000	0.005
11.800	-446.800	2.042	0.000	0.005
11.900	-512.200	4.180	0.000	0.005
12.000	-471.200	4.812	0.000	0.005
12.100	-420.600	3.951	0.000	0.001
12.200	-399.200	3.951	0.000	0.001
12.300	-426.000	3.845	0.000	0.001
12.400	-388.600	4.089	0.000	0.001
12.500	-391.600	3.608	0.000	0.001
12.600	-390.400	3.705	0.000	-0.002
12.700	-383.200	3.705	0.000	-0.002
12.800	-375.000	3.635	0.000	-0.002
12.900	-368.200	3.570	0.000	-0.002
13.000	-361.000	3.494	0.000	-0.002
13.100	-353.800	3.353	0.000	-0.005
13.200	-346.600	3.353	0.000	-0.005
13.300	-339.200	3.291	0.000	-0.005
13.400	-331.600	3.213	0.000	-0.005
13.500	-324.800	3.145	0.000	-0.005
13.600	-317.800	3.025	0.000	-0.007
13.700	-312.200	3.025	0.000	-0.007
13.800	-304.800	2.922	0.000	-0.007
13.900	-299.200	2.926	0.000	-0.007
14.000	-292.000	2.794	0.000	-0.007
14.100	-287.400	2.719	0.000	-0.009
14.200	-281.600	2.719	0.000	-0.009
14.300	-274.800	2.649	0.000	-0.009
14.400	-268.200	2.602	0.000	-0.009
14.500	-264.400	2.574	0.000	-0.009
14.600	-259.000	2.449	0.000	-0.011
14.700	-253.400	2.449	0.000	-0.011
14.800	-247.400	2.379	0.000	-0.011
14.900	-245.000	2.362	0.000	-0.011
15.000	-241.000	2.324	0.000	-0.011
15.100	-238.000	2.242	0.000	-0.013
15.200	-233.400	2.242	0.000	-0.013
15.300	-229.000	2.216	0.000	-0.013
15.400	-225.200	2.171	0.000	-0.013
15.500	-222.200	2.138	0.000	-0.013
15.600	-217.600	2.070	0.000	-0.015
15.700	-215.400	2.070	0.000	-0.015
15.800	-210.400	2.031	0.000	-0.015
15.900	-206.600	1.990	0.000	-0.015
16.000	-202.400	1.972	0.000	-0.015
16.100	-201.200	1.901	0.000	-0.017
16.200	-195.800	1.901	0.000	-0.017
16.300	-195.200	1.872	0.000	-0.017
16.400	-190.200	1.823	0.000	-0.017
16.500	-187.800	1.831	0.000	-0.017
16.600	-184.600	1.773	0.000	-0.018
16.700	-181.200	1.773	0.000	-0.018
16.800	-178.800	1.710	0.000	-0.018
16.900	-175.800	1.706	0.000	-0.018
17.000	-175.200	1.678	0.000	-0.018
17.100	-171.800	1.633	0.000	-0.020
17.200	-166.800	1.633	0.000	-0.020
17.300	-165.400	1.588	0.000	-0.020
17.400	-162.400	1.579	0.000	-0.020
17.500	-161.400	1.554	0.000	-0.020
17.600	-158.000	1.518	0.000	-0.021
17.700	-156.600	1.518	0.000	-0.021
17.800	-153.600	1.475	0.000	-0.021
17.900	-152.200	1.477	0.000	-0.021
18.000	-149.400	1.429	0.000	-0.021
18.100	-146.600	1.397	0.000	-0.022
18.200	-144.600	1.397	0.000	-0.022
18.300	-142.600	1.370	0.000	-0.022
18.400	-139.600	1.362	0.000	-0.022
18.500	-138.400	1.331	0.000	-0.022
18.600	-137.400	1.304	0.000	-0.023
18.700	-134.600	1.304	0.000	-0.023
18.800	-132.400	1.284	0.000	-0.023
18.900	-130.600	1.271	0.000	-0.023
19.000	-128.000	1.239	0.000	-0.023
19.100	-127.200	1.207	0.000	-0.024
19.200	-124.800	1.207	0.000	-0.024
19.300	-123.000	1.191	0.000	-0.024
19.400	-120.800	1.170	0.000	-0.024
19.500	-118.000	1.150	0.000	-0.024
19.600	-116.600	1.107	0.000	-0.025
19.700	-114.200	1.107	0.000	-0.025
19.800	-112.600	1.093	0.000	-0.025
19.900	-110.400	1.075	0.000	-0.025
20.000	-109.400	1.057	0.000	-0.025
20.100	-107.800	1.020	0.000	-0.026
20.200	-105.600	1.020	0.000	-0.026
20.300	-104.400	1.012	0.000	-0.026
20.400	-102.200	0.992	0.000	-0.026
20.500	-101.600	0.983	0.000	-0.026
20.600	-99.800	0.953	0.000	-0.027
20.700	-99.000	0.953	0.000	-0.027
20.800	-96.400	0.937	0.000	-0.027
20.900	-96.200	0.927	0.000	-0.027
21.000	-94.000	0.915	0.000	-0.027
21.100	-92.600	0.892	0.000	-0.028
21.200	-91.600	0.892	0.000	-0.028
21.300	-89.600	0.878	0.000	-0.028
21.400	-89.200	0.865	0.000	-0.028
21.500	-87.000	0.849	0.000	-0.028
21.600	-86.200	0.824	0.000	-0.028
21.700	-85.600	0.824	0.000	-0.028
21.800	-84.200	0.814	0.000	-0.028
21.900	-83.400	0.800	0.000	-0.028
22.000	-82.200	0.792	0.000	-0.028
22.100	-80.400	0.766	0.000	-0.029
22.200	-79.000	0.766	0.000	-0.029
22.300	-77.800	0.757	0.000	-0.029
22.400	-76.600	0.743	0.000	-0.029
22.500	-76.200	0.730	0.000	-0.029
22.600	-73.800	0.705	0.000	-0.030
22.700	-73.200	0.705	0.000	-0.030
22.800	-72.200	0.694	0.000	-0.030
22.900	-69.400	0.679	0.000	-0.030
23.000	-69.400	0.669	0.000	-0.030
23.100	-68.200	0.644	0.000	-0.030
23.200	-67.400	0.644	0.000	-0.030
23.300	-64.800	0.634	0.000	-0.030
23.400	-64.600	0.623	0.000	-0.030
23.500	-64.400	0.613	0.000	-0.030
23.600	-63.200	0.596	0.000	-0.031
23.700	-62.800	0.596	0.000	-0.031
23.800	-60.600	0.586	0.000	-0.031
23.900	-60.400	0.579	0.000	-0.031
24.000	-59.200	0.568	0.000	-0.031
24.100	-57.600	0.554	0.000	-0.031
24.200	-57.000	0.554	0.000	-0.031
24.300	-57.800	0.545	0.000	-0.031
24.400	-56.000	0.539	0.000	-0.031
24.500	-55.600	0.528	0.000	-0.031
24.600	-54.800	0.513	0.000	-0.032
24.700	-54.200	0.513	0.000	-0.032
24.800	-52.600	0.506	0.000	-0.032
24.900	-52.400	0.502	0.000	-0.032
25.000	-51.400	0.489	0.000	-0.032
25.100	-50.800	0.478	0.000	-0.032
25.200	-49.000	0.478	0.000	-0.032
25.300	-48.800	0.472	0.000	-0.032
25.400	-49.200	0.464	0.000	-0.032
25.500	-48.800	0.456	0.000	-0.032
25.600	-46.800	0.446	0.000	-0.032
25.700	-46.400	0.446	0.000	-0.032
25.800	-46.200	0.442	0.000	-0.032
25.900	-46.200	0.436	0.000	-0.032
26.000	-45.400	0.433	0.000	-0.032
26.100	-44.400	0.424	0.000	-0.033
26.200	-44.800	0.424	0.000	-0.033
26.300	-43.400	0.419	0.000	-0.033
26.400	-43.600	0.416	0.000	-0.033
26.500	-42.800	0.412	0.000	-0.033
26.600	-41.600	0.402	0.000	-0.033
26.700	-41.600	0.402	0.000	-0.033
26.800	-40.600	0.396	0.000	-0.033
26.900	-41.200	0.391	0.000	-0.033
27.000	-39.200	0.387	0.000	-0.033
27.100	-39.600	0.376	0.000	-0.033
27.200	-38.400	0.376	0.000	-0.033
27.300	-38.400	0.369	0.000	-0.033
27.400	-38.200	0.365	0.000	-0.033
27.500	-37.600	0.360	0.000	-0.033
27.600	-37.600	0.351	0.000	-0.034
27.700	-36.800	0.351	0.000	-0.034
27.800	-35.200	0.346	0.000	-0.034
27.900	-35.600	0.344	0.000	-0.034
28.000	-35.800	0.338	0.000	-0.034
28.100	-35.600	0.333	0.000	-0.034
28.200	-34.200	0.333	0.000	-0.034
28.300	-36.000	0.332	0.000	-0.034
28.400	-34.800	0.326	0.000	-0.034
28.500	-33.400	0.322	0.000	-0.034
28.600	-34.400	0.315	0.000	-0.034
28.700	-32.600	0.315	0.000	-0.034
28.800	-33.000	0.314	0.000	-0.034
28.900	-33.400	0.310	0.000	-0.034
29.000	-32.600	0.307	0.000	-0.034
29.100	-32.000	0.298	0.000	-0.035
29.200	-31.800	0.298	0.000	-0.035
29.300	-31.400	0.297	0.000	-0.035
29.400	-31.400	0.294	0.000	-0.035
29.500	-30.600	0.287	0.000	-0.035
29.600	-31.400	0.278	0.000	-0.035
29.700	-30.400	0.278	0.000	-0.035
29.800	-30.000	0.277	0.000	-0.035
29.900	-29.200	0.272	0.000	-0.035
30.000	-29.000	0.272	0.000	-0.035
30.100	-28.800	0.260	0.000	-0.035
30.200	-28.800	0.260	0.000	-0.035
30.300	-27.400	0.254	0.000	-0.035
30.400	-27.400	0.251	0.000	-0.035
30.500	-26.600	0.247	0.000	-0.035
30.600	-26.800	0.240	0.000	-0.035
30.700	-26.200	0.240	0.000	-0.035
30.800	-25.600	0.239	0.000	-0.035
30.900	-25.400	0.237	0.000	-0.035
31.000	-25.400	0.227	0.000	-0.035
31.100	-24.400	0.223	0.000	-0.035
31.200	-24.600	0.223	0.000	-0.035
31.300	-24.400	0.219	0.000	-0.035
31.400	-23.400	0.220	0.000	-0.035
31.500	-24.400	0.216	0.000	-0.035
31.600	-23.600	0.212	0.000	-0.036
31.700	-23.400	0.212	0.000	-0.036
31.800	-23.200	0.209	0.000	-0.036
31.900	-22.800	0.209	0.000	-0.036
32.000	-23.000	0.206	0.000	-0.036
32.100	-22.400	0.202	0.000	-0.036
32.200	-23.000	0.202	0.000	-0.036
32.300	-22.200	0.199	0.000	-0.036
32.400	-22.800	0.198	0.000	-0.036
32.500	-21.400	0.197	0.000	-0.036
32.600	-20.600	0.198	0.000	-0.036
32.700	-21.200	0.198	0.000	-0.036
32.800	-21.200	0.194	0.000	-0.036
32.900	-21.400	0.193	0.000	-0.036
33.000	-20.600	0.187	0.000	-0.036
33.100	-21.200	0.185	0.000	-0.036
33.200	-20.600	0.185	0.000	-0.036
33.300	-19.600	0.187	0.000	-0.036
33.400	-20.000	0.183	0.000	-0.036
33.500	-21.400	0.181	0.000	-0.036
33.600	-20.800	0.178	0.000	-0.036
33.700	-18.600	0.178	0.000	-0.036
33.800	-19.200	0.173	0.000	-0.036
33.900	-20.000	0.175	0.000	-0.036
34.000	-17.800	0.171	0.000	-0.036
34.100	-19.000	0.167	0.000	-0.036
34.200	-18.400	0.167	0.000	-0.036
34.300	-17.400	0.163	0.000	-0.036
34.400	-18.800	0.164	0.000	-0.036
34.500	-17.000	0.160	0.000	-0.036
34.600	-17.000	0.160	0.000	-0.037
34.700	-17.400	0.160	0.000	-0.037
34.800	-17.600	0.156	0.000	-0.037
34.900	-17.200	0.154	0.000	-0.037
35.000	-17.200	0.150	0.000	-0.037
35.100	-16.400	0.144	0.000	-0.037
35.200	-16.200	0.144	0.000	-0.037
35.300	-16.200	0.146	0.000	-0.037
35.400	-16.200	0.141	0.000	-0.037
35.500	-15.400	0.140	0.000	-0.037
35.600	-15.800	0.136	0.000	-0.037
35.700	-15.800	0.136	0.000	-0.037
35.800	-15.400	0.137	0.000	-0.037
35.900	-15.200	0.133	0.000	-0.037
36.000	-15.200	0.130	0.000	-0.037
36.100	-13.400	0.124	0.000	-0.037
36.200	-14.000	0.124	0.000	-0.037
36.300	-14.000	0.124	0.000	-0.037
36.400	-13.600	0.124	0.000	-0.037
36.500	-14.400	0.120	0.000	-0.037
36.600	-13.800	0.118	0.000	-0.037
36.700	-12.600	0.118	0.000	-0.037
36.800	-13.400	0.115	0.000	-0.037
36.900	-12.800	0.111	0.000	-0.037
37.000	-13.400	0.110	0.000	-0.037
37.100	-13.400	0.107	0.000	-0.037
37.200	-12.000	0.107	0.000	-0.037
37.300	-11.600	0.103	0.000	-0.037
37.400	-11.200	0.102	0.000	-0.037
37.500	-11.200	0.103	0.000	-0.037
37.600	-11.400	0.100	0.000	-0.037
37.700	-11.000	0.100	0.000	-0.037
37.800	-10.400	0.090	0.000	-0.037
37.900	-10.800	0.093	0.000	-0.037
38.000	-10.800	0.093	0.000	-0.037
38.100	-11.000	0.091	0.000	-0.037
38.200	-11.400	0.091	0.000	-0.037
38.300	-10.200	0.086	0.000	-0.037
38.400	-10.800	0.088	0.000	-0.037
38.500	-10.000	0.086	0.000	-0.037
38.600	-9.400	0.087	0.000	-0.037
38.700	-10.800	0.087	0.000	-0.037
38.800	-10.200	0.085	0.000	-0.037
38.900	-9.800	0.089	0.000	-0.037
39.000	-10.400	0.085	0.000	-0.037
39.100	-9.800	0.082	0.000	-0.037
39.200	-10.000	0.082	0.000	-0.037
39.300	-10.200	0.085	0.000	-0.037
39.400	-10.400	0.088	0.000	-0.037
39.500	-9.800	0.086	0.000	-0.038
39.600	-10.000	0.083	0.000	-0.038
39.700	-10.000	0.083	0.000	-0.038
39.800	-9.600	0.087	0.000	-0.038
39.900	-10.000	0.085	0.000	-0.038
40.000	-9.600	0.087	0.000	-0.038
40.100	-10.600	0.085	0.000	-0.038
40.200	-9.600	0.085	0.000	-0.038
40.300	-8.600	0.086	0.000	-0.038
40.400	-9.200	0.081	0.000	-0.038
40.500	-10.600	0.085	0.000	-0.038
40.600	-10.200	0.085	0.000	-0.038
40.700	-10.200	0.085	0.000	-0.038
40.800	-9.400	0.080	0.000	-0.038
40.900	-9.800	0.083	0.000	-0.038
41.000	-10.200	0.080	0.000	-0.038
41.100	-9.200	0.075	0.000	-0.038
41.200	-10.000	0.075	0.000	-0.038
41.300	-8.800	0.072	0.000	-0.038
41.400	-8.600	0.073	0.000	-0.038
41.500	-9.000	0.071	0.000	-0.038
41.600	-8.200	0.069	0.000	-0.038
41.700	-8.200	0.069	0.000	-0.038
41.800	-8.200	0.071	0.000	-0.038
41.900	-8.200	0.065	0.000	-0.038
42.000	-8.000	0.065	0.000	-0.038
42.100	-8.600	0.062	0.000	-0.038
42.200	-7.200	0.062	0.000	-0.038
42.300	-7.400	0.061	0.000	-0.038
42.400	-6.600	0.058	0.000	-0.038
42.500	-6.800	0.058	0.000	-0.038
42.600	-6.800	0.056	0.000	-0.038
42.700	-6.600	0.056	0.000	-0.038
42.800	-6.400	0.052	0.000	-0.038
42.900	-7.600	0.053	0.000	-0.038
43.000	-6.000	0.051	0.000	-0.038
43.100	-7.400	0.048	0.000	-0.038
43.200	-6.600	0.048	0.000	-0.038
43.300	-5.600	0.048	0.000	-0.038
43.400	-7.000	0.047	0.000	-0.038
43.500	-5.600	0.044	0.000	-0.038
43.600	-5.400	0.040	0.000	-0.038
43.700	-5.200	0.040	0.000	-0.038
43.800	-4.800	0.039	0.000	-0.038
43.900	-4.600	0.038	0.000	-0.038
44.000	-4.600	0.035	0.000	-0.038
44.100	-5.800	0.032	0.000	-0.038
44.200	-5.800	0.032	0.000	-0.038
44.300	-5.200	0.029	0.000	-0.038
44.400	-5.000	0.034	0.000	-0.038
44.500	-4.000	0.029	0.000	-0.038
44.600	-4.600	0.026	0.000	-0.038
44.700	-4.200	0.026	0.000	-0.038
44.800	-3.200	0.021	0.000	-0.038
44.900	-4.200	0.021	0.000	-0.038
45.000	-4.400	0.019	0.000	-0.038
45.100	-3.400	0.018	0.000	-0.038
45.200	-3.400	0.018	0.000	-0.038
45.300	-3.600	0.013	0.000	-0.038
45.400	-3.800	0.015	0.000	-0.038
45.500	-3.600	0.011	0.000	-0.038
45.600	-3.200	0.011	0.000	-0.038
45.700	-2.400	0.011	0.000	-0.038
45.800	-3.200	0.013	0.000	-0.038
45.900	-3.200	0.012	0.000	-0.038
46.000	-2.200	0.007	0.000	-0.038
46.100	-2.400	0.004	0.000	-0.038
46.200	-3.200	0.004	0.000	-0.038
46.300	-3.000	0.006	0.000	-0.038
46.400	-1.200	0.004	0.000	-0.038
46.500	-1.000	0.004	0.000	-0.038
46.600	-1.000	-0.005	0.000	-0.038
46.700	-0.800	-0.005	0.000	-0.038
46.800	-2.000	-0.002	0.000	-0.038
46.900	-1.000	-0.005	0.000	-0.038
47.000	-0.600	-0.003	0.000	-0.038
47.100	-1.600	-0.011	0.000	-0.038
47.200	-0.400	-0.011	0.000	-0.038
47.300	-0.400	-0.004	0.000	-0.038
47.400	-0.200	-0.012	0.000	-0.038
47.500	-0.600	-0.009	0.000	-0.038
47.600	-0.600	-0.012	0.000	-0.038
47.700	-1.200	-0.012	0.000	-0.038
47.800	-0.200	-0.011	0.000	-0.038
47.900	-0.600	-0.016	0.000	-0.038
48.000	0.200	-0.015	0.000	-0.038
48.100	0.400	-0.019	0.000	-0.038
48.200	0.800	-0.019	0.000	-0.038
48.300	0.200	-0.021	0.000	-0.038
48.400	0.400	-0.020	0.000	-0.038
48.500	0.600	-0.019	0.000	-0.038
48.600	0.600	-0.024	0.000	-0.038
48.700	1.800	-0.024	0.000	-0.038
48.800	1.000	-0.025	0.000	-0.038
48.900	0.600	-0.023	0.000	-0.038
49.000	0.800	-0.026	0.000	-0.038
49.100	2.000	-0.030	0.000	-0.038
49.200	1.000	-0.030	0.000	-0.038
49.300	1.000	-0.031	0.000	-0.038
49.400	1.600	-0.028	0.000	-0.038
49.500	2.000	-0.031	0.000	-0.038
49.600	0.800	-0.026	0.000	-0.038
49.700	1.600	-0.026	0.000	-0.038
49.800	2.000	-0.031	0.000	-0.038
49.900	1.800	-0.026	0.000	-0.038
50.000	1.600	-0.029	0.000	-0.038
50.100	1.400	-0.033	0.000	-0.038
50.200	2.200	-0.033	0.000	-0.038
50.300	1.400	-0.033	0.000	-0.038
50.400	2.200	-0.029	0.000	-0.038
50.500	1.400	-0.035	0.000	-0.038
50.600	0.800	-0.031	0.000	-0.038
50.700	1.600	-0.031	0.000	-0.038
50.800	2.000	-0.033	0.000	-0.038
50.900	1.600	-0.031	0.000	-0.038
51.000	1.800	-0.035	0.000	-0.038
51.100	1.600	-0.035	0.000	-0.038
51.200	0.600	-0.035	0.000	-0.038
51.300	2.400	-0.032	0.000	-0.038
51.400	2.200	-0.037	0.000	-0.038
51.500	1.800	-0.035	0.000	-0.038
51.600	2.800	-0.036	0.000	-0.038
51.700	1.200	-0.036	0.000	-0.038
51.800	0.800	-0.035	0.000	-0.038
51.900	1.800	-0.036	0.000	-0.038
52.000	2.600	-0.038	0.000	-0.038
52.100	3.200	-0.036	0.000	-0.038
52.200	2.400	-0.036	0.000	-0.038
52.300	2.000	-0.041	0.000	-0.038
52.400	2.800	-0.039	0.000	-0.038
52.500	3.000	-0.043	0.000	-0.038
52.600	3.400	-0.041	0.000	-0.038
52.700	3.000	-0.041	0.000	-0.038
52.800	2.600	-0.046	0.000	-0.038
52.900	3.000	-0.040	0.000	-0.038
53.000	3.800	-0.045	0.000	-0.038
53.100	4.000	-0.047	0.000	-0.038
53.200	4.400	-0.047	0.000	-0.038
53.300	2.600	-0.048	0.000	-0.038
53.400	3.000	-0.045	0.000	-0.038
53.500	2.600	-0.047	0.000	-0.038
53.600	3.800	-0.050	0.000	-0.038
53.700	3.400	-0.050	0.000	-0.038
53.800	3.200	-0.049	0.000	-0.038
53.900	3.200	-0.050	0.000	-0.038
54.000	4.200	-0.051	0.000	-0.038
54.100	4.400	-0.052	0.000	-0.038
54.200	3.200	-0.052	0.000	-0.038
54.300	3.600	-0.048	0.000	-0.038
54.400	3.000	-0.050	0.000	-0.038
54.500	3.600	-0.045	0.000	-0.038
54.600	3.800	-0.048	0.000	-0.038
54.700	3.000	-0.048	0.000	-0.038
54.800	3.600	-0.046	0.000	-0.038
54.900	4.400	-0.048	0.000	-0.038
55.000	3.400	-0.046	0.000	-0.038
55.100	3.200	-0.050	0.000	-0.038
55.200	3.600	-0.050	0.000	-0.038
55.300	3.400	-0.052	0.000	-0.038
55.400	2.800	-0.051	0.000	-0.038
55.500	3.600	-0.048	0.000	-0.038
55.600	3.400	-0.050	0.000	-0.038
55.700	2.200	-0.050	0.000	-0.038
55.800	4.400	-0.049	0.000	-0.038
55.900	2.800	-0.045	0.000	-0.038
56.000	3.800	-0.045	0.000	-0.038
56.100	2.600	-0.048	0.000	-0.038
56.200	3.800	-0.048	0.000	-0.038
56.300	3.600	-0.050	0.000	-0.038
56.400	3.600	-0.048	0.000	-0.038
56.500	3.400	-0.051	0.000	-0.038
56.600	4.200	-0.049	0.000	-0.038
56.700	4.400	-0.049	0.000	-0.038
56.800	4.200	-0.052	0.000	-0.038
56.900	4.600	-0.053	0.000	-0.038
57.000	4.200	-0.056	0.000	-0.038
57.100	3.800	-0.057	0.000	-0.038
57.200	4.800	-0.057	0.000	-0.038
57.300	5.800	-0.059	0.000	-0.038
57.400	4.400	-0.059	0.000	-0.038
57.500	5.000	-0.061	0.000	-0.038
57.600	5.800	-0.061	0.000	-0.038
57.700	5.600	-0.061	0.000	-0.038
57.800	4.800	-0.062	0.000	-0.038
57.900	5.000	-0.062	0.000	-0.038
58.000	5.400	-0.062	0.000	-0.038
58.100	5.600	-0.062	0.000	-0.038
58.200	4.600	-0.062	0.000	-0.038
58.300	5.200	-0.067	0.000	-0.038
58.400	5.200	-0.066	0.000	-0.038
58.500	5.400	-0.067	0.000	-0.038
58.600	6.000	-0.068	0.000	-0.038
58.700	6.000	-0.068	0.000	-0.038
58.800	6.000	-0.067	0.000	-0.038
58.900	6.800	-0.069	0.000	-0.038
59.000	6.800	-0.069	0.000	-0.038
59.100	5.400	-0.074	0.000	-0.038
59.200	5.200	-0.074	0.000	-0.038
59.300	7.000	-0.071	0.000	-0.038
59.400	5.800	-0.075	0.000	-0.038
59.500	7.000	-0.073	0.000	-0.038
59.600	6.200	-0.074	0.000	-0.038
59.700	6.000	-0.074	0.000	-0.038
59.800	6.400	-0.072	0.000	-0.038
59.900	6.200	-0.073	0.000	-0.038
60.000	6.400	-0.074	0.000	-0.037
60.100	5.600	-0.075	0.000	-0.037
60.200	6.000	-0.075	0.000	-0.037
60.300	6.200	-0.076	0.000	-0.037
60.400	6.000	-0.077	0.000	-0.037
60.500	6.200	-0.074	0.000	-0.037
60.600	6.200	-0.070	0.000	-0.037
60.700	6.200	-0.070	0.000	-0.037
60.800	5.200	-0.072	0.000	-0.037
60.900	5.000	-0.066	0.000	-0.037
61.000	6.400	-0.071	0.000	-0.037
61.100	3.800	-0.065	0.000	-0.037
61.200	6.000	-0.065	0.000	-0.037
61.300	5.800	-0.066	0.000	-0.037
61.400	4.400	-0.064	0.000	-0.037
61.500	5.000	-0.067	0.000	-0.037
61.600	5.200	-0.064	0.000	-0.037
61.700	4.200	-0.064	0.000	-0.037
61.800	4.600	-0.063	0.000	-0.037
61.900	4.000	-0.063	0.000	-0.037
62.000	4.800	-0.061	0.000	-0.037
62.100	5.400	-0.060	0.000	-0.037
62.200	5.600	-0.060	0.000	-0.037
62.300	5.000	-0.060	0.000	-0.037
62.400	4.200	-0.062	0.000	-0.037
62.500	4.600	-0.062	0.000	-0.037
62.600	4.200	-0.060	0.000	-0.037
62.700	4.400	-0.060	0.000	-0.037
62.800	3.600	-0.056	0.000	-0.037
62.900	3.800	-0.059	0.000	-0.037
63.000	4.200	-0.058	0.000	-0.037
63.100	4.800	-0.061	0.000	-0.037
63.200	4.400	-0.061	0.000	-0.037
63.300	4.600	-0.060	0.000	-0.037
63.400	5.200	-0.059	0.000	-0.037
63.500	5.200	-0.058	0.000	-0.037
63.600	5.000	-0.065	0.000	-0.037
63.700	6.000	-0.065	0.000	-0.037
63.800	4.200	-0.063	0.000	-0.037
63.900	4.200	-0.063	0.000	-0.037
64.000	5.800	-0.061	0.000	-0.037
64.100	4.600	-0.061	0.000	-0.037
64.200	5.600	-0.061	0.000	-0.037
64.300	5.200	-0.064	0.000	-0.037
64.400	5.600	-0.065	0.000	-0.037
64.500	4.200	-0.067	0.000	-0.037
64.600	6.000	-0.067	0.000	-0.037
64.700	4.800	-0.067	0.000	-0.037
64.800	4.800	-0.069	0.000	-0.037
64.900	5.800	-0.070	0.000	-0.037
65.000	5.200	-0.065	0.000	-0.037
65.100	6.200	-0.064	0.000	-0.037
65.200	4.600	-0.064	0.000	-0.037
65.300	5.200	-0.068	0.000	-0.037
65.400	5.000	-0.064	0.000	-0.037
65.500	4.800	-0.064	0.000	-0.037
65.600	4.600	-0.064	0.000	-0.037
65.700	5.000	-0.064	0.000	-0.037
65.800	5.600	-0.062	0.000	-0.037
65.900	5.000	-0.062	0.000	-0.037
66.000	5.200	-0.063	0.000	-0.037
66.100	5.600	-0.060	0.000	-0.037
66.200	4.800	-0.060	0.000	-0.037
66.300	4.600	-0.063	0.000	-0.037
66.400	3.800	-0.062	0.000	-0.037
66.500	4.200	-0.065	0.000	-0.037
66.600	5.800	-0.063	0.000	-0.037
66.700	4.400	-0.063	0.000	-0.037
66.800	4.600	-0.062	0.000	-0.037
66.900	4.400	-0.058	0.000	-0.037
67.000	5.000	-0.062	0.000	-0.037
67.100	3.800	-0.058	0.000	-0.037
67.200	5.000	-0.058	0.000	-0.037
67.300	4.200	-0.061	0.000	-0.037
67.400	4.600	-0.054	0.000	-0.037
67.500	3.600	-0.058	0.000	-0.037
67.600	4.400	-0.057	0.000	-0.037
67.700	4.000	-0.057	0.000	-0.037
67.800	4.800	-0.058	0.000	-0.037
67.900	4.400	-0.055	0.000	-0.037
68.000	3.800	-0.055	0.000	-0.037
68.100	4.000	-0.052	0.000	-0.037
68.200	3.800	-0.052	0.000	-0.037
68.300	3.800	-0.053	0.000	-0.037
68.400	4.400	-0.053	0.000	-0.037
68.500	4.400	-0.051	0.000	-0.037
68.600	3.200	-0.053	0.000	-0.037
68.700	3.600	-0.053	0.000	-0.037
68.800	3.000	-0.046	0.000	-0.037
68.900	4.200	-0.055	0.000	-0.037
69.000	3.600	-0.046	0.000	-0.037
69.100	3.600	-0.045	0.000	-0.037
69.200	3.200	-0.045	0.000	-0.037
69.300	3.200	-0.042	0.000	-0.037
69.400	3.000	-0.045	0.000	-0.037
69.500	3.000	-0.042	0.000	-0.037
69.600	2.200	-0.043	0.000	-0.037
69.700	2.000	-0.043	0.000	-0.037
69.800	3.000	-0.043	0.000	-0.037
69.900	2.200	-0.042	0.000	-0.037
70.000	2.200	-0.044	0.000	-0.037
70.100	2.200	-0.041	0.000	-0.037
70.200	2.600	-0.041	0.000	-0.037
70.300	2.600	-0.043	0.000	-0.037
70.400	2.000	-0.044	0.000	-0.037
70.500	3.200	-0.044	0.000	-0.037
70.600	3.000	-0.041	0.000	-0.037
70.700	2.400	-0.041	0.000	-0.037
70.800	2.600	-0.045	0.000	-0.037
70.900	2.600	-0.042	0.000	-0.037
71.000	3.200	-0.041	0.000	-0.037
71.100	3.000	-0.040	0.000	-0.037
71.200	2.200	-0.040	0.000	-0.037
71.300	2.400	-0.045	0.000	-0.037
71.400	3.000	-0.042	0.000	-0.037
71.500	2.000	-0.042	0.000	-0.037
71.600	3.200	-0.044	0.000	-0.037
71.700	3.200	-0.044	0.000	-0.037
71.800	3.000	-0.043	0.000	-0.037
71.900	3.000	-0.045	0.000	-0.037
72.000	3.600	-0.044	0.000	-0.037
72.100	4.000	-0.044	0.000	-0.037
72.200	2.200	-0.044	0.000	-0.037
72.300	4.000	-0.046	0.000	-0.037
72.400	3.000	-0.049	0.000	-0.037
72.500	3.400	-0.050	0.000	-0.037
72.600	4.400	-0.051	0.000	-0.037
72.700	4.600	-0.051	0.000	-0.037
72.800	4.000	-0.057	0.000	-0.037
72.900	4.400	-0.052	0.000	-0.037
73.000	6.000	-0.058	0.000	-0.037
73.100	5.200	-0.061	0.000	-0.037
73.200	4.600	-0.061	0.000	-0.037
73.300	5.000	-0.063	0.000	-0.037
73.400	5.800	-0.062	0.000	-0.037
73.500	5.400	-0.065	0.000	-0.037
73.600	5.000	-0.066	0.000	-0.037
73.700	6.000	-0.066	0.000	-0.037
73.800	5.800	-0.067	0.000	-0.037
73.900	5.600	-0.068	0.000	-0.037
74.000	6.200	-0.068	0.000	-0.036
74.100	5.600	-0.070	0.000	-0.036
74.200	6.000	-0.070	0.000	-0.036
74.300	5.600	-0.070	0.000	-0.036
74.400	6.600	-0.072	0.000	-0.036
74.500	5.400	-0.073	0.000	-0.036
74.600	6.400	-0.076	0.000	-0.036
74.700	7.000	-0.076	0.000	-0.036
74.800	6.000	-0.076	0.000	-0.036
74.900	6.400	-0.078	0.000	-0.036
75.000	6.800	-0.077	0.000	-0.036
75.100	5.600	-0.074	0.000	-0.036
75.200	6.400	-0.074	0.000	-0.036
75.300	6.400	-0.078	0.000	-0.036
75.400	6.800	-0.077	0.000	-0.036
75.500	5.800	-0.078	0.000	-0.036
75.600	7.000	-0.079	0.000	-0.036
75.700	7.000	-0.079	0.000	-0.036
75.800	7.000	-0.084	0.000	-0.036
75.900	6.600	-0.074	0.000	-0.036
76.000	7.000	-0.081	0.000	-0.036
76.100	6.600	-0.076	0.000	-0.036
76.200	5.600	-0.076	0.000	-0.036
76.300	5.800	-0.079	0.000	-0.036
76.400	6.600	-0.077	0.000	-0.036
76.500	6.000	-0.076	0.000	-0.036
76.600	6.200	-0.075	0.000	-0.036
76.700	5.600	-0.075	0.000	-0.036
76.800	6.400	-0.075	0.000	-0.036
76.900	5.800	-0.075	0.000	-0.036
77.000	5.600	-0.073	0.000	-0.036
77.100	6.200	-0.069	0.000	-0.036
77.200	5.200	-0.069	0.000	-0.036
77.300	5.800	-0.068	0.000	-0.036
77.400	5.400	-0.070	0.000	-0.036
77.500	5.400	-0.067	0.000	-0.036
77.600	6.000	-0.066	0.000	-0.036
77.700	4.600	-0.066	0.000	-0.036
77.800	5.600	-0.067	0.000	-0.036
77.900	4.800	-0.066	0.000	-0.036
78.000	6.000	-0.065	0.000	-0.036
78.100	4.600	-0.058	0.000	-0.036
78.200	3.800	-0.058	0.000	-0.036
78.300	3.600	-0.063	0.000	-0.036
78.400	4.600	-0.054	0.000	-0.036
78.500	3.200	-0.056	0.000	-0.036
78.600	2.000	-0.048	0.000	-0.036
78.700	2.800	-0.048	0.000	-0.036
78.800	2.600	-0.046	0.000	-0.036
78.900	2.000	-0.040	0.000	-0.036
79.000	1.800	-0.043	0.000	-0.036
79.100	1.200	-0.041	0.000	-0.036
79.200	2.200	-0.041	0.000	-0.036
79.300	1.600	-0.035	0.000	-0.036
79.400	1.200	-0.034	0.000	-0.036
79.500	0.600	-0.032	0.000	-0.036
79.600	1.000	-0.032	0.000	-0.036
79.700	0.400	-0.032	0.000	-0.036
79.800	0.800	-0.025	0.000	-0.036
79.900	2.000	-0.028	0.000	-0.036
80.000	0.800	-0.026	0.000	-0.036
80.100	1.200	-0.022	0.000	-0.036
80.200	0.800	-0.022	0.000	-0.036
80.300	-0.200	-0.018	0.000	-0.036
80.400	-0.000	-0.023	0.000	-0.036
80.500	0.400	-0.014	0.000	-0.036
80.600	-0.400	-0.012	0.000	-0.036
80.700	-0.800	-0.012	0.000	-0.036
80.800	-1.400	-0.014	0.000	-0.036
80.900	-1.000	-0.015	0.000	-0.036
81.000	0.400	-0.016	0.000	-0.036
81.100	-0.200	-0.012	0.000	-0.036
81.200	-0.400	-0.012	0.000	-0.036
81.300	-1.800	-0.009	0.000	-0.036
81.400	-0.200	-0.011	0.000	-0.036
81.500	-1.400	-0.009	0.000	-0.036
81.600	-1.000	-0.009	0.000	-0.036
81.700	-1.000	-0.009	0.000	-0.036
81.800	-1.000	-0.009	0.000	-0.036
81.900	-1.400	-0.006	0.000	-0.036
82.000	-1.600	-0.006	0.000	-0.036
82.100	-1.200	-0.006	0.000	-0.036
82.200	-1.400	-0.006	0.000	-0.036
82.300	-1.400	-0.004	0.000	-0.036
82.400	-1.000	-0.007	0.000	-0.036
82.500	-0.600	-0.003	0.000	-0.036
82.600	-1.000	-0.003	0.000	-0.036
82.700	-0.000	-0.003	0.000	-0.036
82.800	-0.400	-0.005	0.000	-0.036
82.900	-1.400	-0.004	0.000	-0.036
83.000	-1.200	-0.003	0.000	-0.036
83.100	-0.200	-0.003	0.000	-0.036
83.200	-1.200	-0.003	0.000	-0.036
83.300	-1.200	-0.003	0.000	-0.036
83.400	-1.400	-0.006	0.000	-0.036
83.500	-1.400	-0.002	0.000	-0.036
83.600	-0.600	-0.002	0.000	-0.036
83.700	-1.800	-0.002	0.000	-0.036
83.800	-1.000	-0.002	0.000	-0.036
83.900	-0.400	-0.001	0.000	-0.036
84.000	-1.400	-0.004	0.000	-0.036
84.100	-1.200	-0.003	0.000	-0.036
84.200	-1.000	-0.003	0.000	-0.036
84.300	-1.800	-0.003	0.000	-0.036
84.400	-1.400	0.002	0.000	-0.036
84.500	-1.800	-0.000	0.000	-0.036
84.600	-1.400	-0.002	0.000	-0.036
84.700	-1.600	-0.002	0.000	-0.036
84.800	-2.800	0.005	0.000	-0.036
84.900	-2.600	0.003	0.000	-0.036
85.000	-1.400	0.003	0.000	-0.036
85.100	-2.200	0.008	0.000	-0.036
85.200	-1.600	0.008	0.000	-0.036
85.300	-1.800	0.001	0.000	-0.036
85.400	-1.000	0.002	0.000	-0.036
85.500	-1.000	0.002	0.000	-0.036
85.600	-0.400	-0.003	0.000	-0.036
85.700	-1.200	-0.003	0.000	-0.036
85.800	-2.000	-0.005	0.000	-0.036
85.900	-0.800	-0.007	0.000	-0.036
86.000	-0.600	-0.007	0.000	-0.036
86.100	-1.200	-0.005	0.000	-0.036
86.200	-1.200	-0.005	0.000	-0.036
86.300	-1.400	-0.009	0.000	-0.036
86.400	-0.600	-0.008	0.000	-0.036
86.500	-0.400	-0.009	0.000	-0.036
86.600	-0.200	-0.010	0.000	-0.036
86.700	-0.000	-0.010	0.000	-0.036
86.800	-1.400	-0.010	0.000	-0.036
86.900	-1.400	-0.007	0.000	-0.036
87.000	-0.800	-0.012	0.000	-0.036
87.100	-0.800	-0.013	0.000	-0.036
87.200	-1.200	-0.013	0.000	-0.036
87.300	-0.000	-0.014	0.000	-0.036
87.400	-0.400	-0.011	0.000	-0.036
87.500	0.400	-0.016	0.000	-0.036
87.600	-0.200	-0.017	0.000	-0.036
87.700	0.200	-0.017	0.000	-0.036
87.800	0.400	-0.017	0.000	-0.036
87.900	0.200	-0.018	0.000	-0.036
88.000	-0.200	-0.020	0.000	-0.036
88.100	1.400	-0.023	0.000	-0.036
88.200	-0.000	-0.023	0.000	-0.036
88.300	1.200	-0.024	0.000	-0.036
88.400	1.000	-0.025	0.000	-0.036
88.500	1.200	-0.024	0.000	-0.036
88.600	1.400	-0.027	0.000	-0.036
88.700	1.000	-0.027	0.000	-0.036
88.800	0.800	-0.026	0.000	-0.036
88.900	1.800	-0.031	0.000	-0.036
89.000	1.000	-0.026	0.000	-0.036
89.100	0.800	-0.031	0.000	-0.036
89.200	1.400	-0.031	0.000	-0.036
89.300	1.800	-0.030	0.000	-0.036
89.400	1.600	-0.031	0.000	-0.036
89.500	1.800	-0.029	0.000	-0.036
89.600	1.000	-0.032	0.000	-0.036
89.700	1.200	-0.032	0.000	-0.036
89.800	1.800	-0.030	0.000	-0.036
89.900	1.800	-0.029	0.000	-0.036
90.000	1.400	-0.033	0.000	-0.036
90.100	1.000	-0.033	0.000	-0.036
90.200	1.400	-0.033	0.000	-0.036
90.300	3.000	-0.034	0.000	-0.036
90.400	2.400	-0.032	0.000	-0.036
90.500	1.200	-0.033	0.000	-0.036
90.600	2.200	-0.037	0.000	-0.036
90.700	2.000	-0.037	0.000	-0.036
90.800	3.600	-0.039	0.000	-0.036
90.900	3.200	-0.039	0.000	-0.036
91.000	2.600	-0.043	0.000	-0.036
91.100	3.800	-0.046	0.000	-0.036
91.200	2.800	-0.046	0.000	-0.036
91.300	3.400	-0.051	0.000	-0.036
91.400	3.400	-0.048	0.000	-0.036
91.500	4.400	-0.051	0.000	-0.036
91.600	3.600	-0.052	0.000	-0.036
91.700	4.200	-0.052	0.000	-0.036
91.800	4.200	-0.058	0.000	-0.036
91.900	4.400	-0.058	0.000	-0.036
92.000	5.400	-0.058	0.000	-0.036
92.100	4.800	-0.059	0.000	-0.036
92.200	4.000	-0.059	0.000	-0.036
92.300	3.600	-0.061	0.000	-0.036
92.400	5.000	-0.058	0.000	-0.036
92.500	4.400	-0.063	0.000	-0.036
92.600	5.400	-0.060	0.000	-0.036
92.700	5.200	-0.060	0.000	-0.036
92.800	6.200	-0.062	0.000	-0.036
92.900	5.600	-0.063	0.000	-0.036
93.000	5.000	-0.064	0.000	-0.036
93.100	4.600	-0.062	0.000	-0.036
93.200	3.800	-0.062	0.000	-0.036
93.300	5.200	-0.062	0.000	-0.036
93.400	5.600	-0.061	0.000	-0.036
93.500	4.600	-0.060	0.000	-0.036
93.600	5.000	-0.061	0.000	-0.036
93.700	4.800	-0.061	0.000	-0.036
93.800	4.200	-0.060	0.000	-0.036
93.900	4.200	-0.060	0.000	-0.036
94.000	5.200	-0.062	0.000	-0.036
94.100	5.000	-0.065	0.000	-0.036
94.200	5.400	-0.065	0.000	-0.036
94.300	5.000	-0.061	0.000	-0.036
94.400	5.400	-0.065	0.000	-0.036
94.500	4.800	-0.061	0.000	-0.036
94.600	5.800	-0.064	0.000	-0.036
94.700	4.600	-0.064	0.000	-0.036
94.800	4.800	-0.064	0.000	-0.036
94.900	5.600	-0.067	0.000	-0.036
95.000	5.600	-0.061	0.000	-0.036
95.100	3.600	-0.057	0.000	-0.036
95.200	4.200	-0.057	0.000	-0.036
95.300	5.400	-0.065	0.000	-0.036
95.400	5.000	-0.063	0.000	-0.036
95.500	5.400	-0.068	0.000	-0.036
95.600	5.200	-0.062	0.000	-0.036
95.700	5.200	-0.062	0.000	-0.036
95.800	5.400	-0.069	0.000	-0.036
95.900	5.200	-0.061	0.000	-0.036
96.000	4.800	-0.067	0.000	-0.036
96.100	5.800	-0.066	0.000	-0.036
96.200	5.600	-0.066	0.000	-0.036
96.300	4.600	-0.071	0.000	-0.036
96.400	5.000	-0.069	0.000	-0.036
96.500	6.600	-0.071	0.000	-0.036
96.600	6.200	-0.069	0.000	-0.036
96.700	5.000	-0.069	0.000	-0.036
96.800	4.200	-0.066	0.000	-0.036
96.900	4.800	-0.066	0.000	-0.036
97.000	5.800	-0.066	0.000	-0.036
97.100	4.200	-0.066	0.000	-0.036
97.200	5.000	-0.066	0.000	-0.036
97.300	4.800	-0.063	0.000	-0.036
97.400	4.200	-0.062	0.000	-0.036
97.500	4.200	-0.060	0.000	-0.036
97.600	4.800	-0.061	0.000	-0.036
97.700	4.200	-0.061	0.000	-0.036
97.800	4.600	-0.057	0.000	-0.036
97.900	4.200	-0.057	0.000	-0.036
98.000	4.400	-0.055	0.000	-0.036
98.100	4.400	-0.054	0.000	-0.036
98.200	2.800	-0.054	0.000	-0.036
98.300	3.800	-0.051	0.000	-0.036
98.400	3.600	-0.051	0.000	-0.036
98.500	3.200	-0.051	0.000	-0.035
98.600	3.800	-0.049	0.000	-0.035
98.700	3.600	-0.049	0.000	-0.035
98.800	2.800	-0.046	0.000	-0.035
98.900	4.000	-0.048	0.000	-0.035
99.000	2.800	-0.046	0.000	-0.035
99.100	3.000	-0.043	0.000	-0.035
99.200	2.200	-0.043	0.000	-0.035
99.300	2.000	-0.041	0.000	-0.035
99.400	2.200	-0.038	0.000	-0.035
99.500	2.200	-0.037	0.000	-0.035
99.600	2.000	-0.030	0.000	-0.035
99.700	0.600	-0.030	0.000	-0.035
99.800	0.400	-0.033	0.000	-0.035
99.900	0.800	-0.026	0.000	-0.035
100.000	0.400	-0.024	0.000	-0.035
100.100	-0.200	-0.021	0.000	-0.035
100.200	0.600	-0.021	0.000	-0.035
100.300	1.000	-0.021	0.000	-0.035
100.400	0.400	-0.019	0.000	-0.035
100.500	0.200	-0.022	0.000	-0.035
100.600	0.600	-0.022	0.000	-0.035
100.700	1.000	-0.022	0.000	-0.035
100.800	1.200	-0.020	0.000	-0.035
100.900	1.000	-0.019	0.000	-0.035
101.000	1.000	-0.022	0.000	-0.035
101.100	0.200	-0.024	0.000	-0.035
101.200	1.200	-0.024	0.000	-0.035
101.300	1.200	-0.022	0.000	-0.035
101.400	0.600	-0.024	0.000	-0.035
101.500	1.200	-0.026	0.000	-0.035
101.600	2.200	-0.032	0.000	-0.035
101.700	1.800	-0.032	0.000	-0.035
101.800	2.600	-0.025	0.000	-0.035
101.900	0.800	-0.036	0.000	-0.035
102.000	2.200	-0.032	0.000	-0.035
102.100	2.800	-0.036	0.000	-0.035
102.200	2.200	-0.036	0.000	-0.035
102.300	3.600	-0.037	0.000	-0.035
102.400	1.800	-0.039	0.000	-0.035
102.500	2.600	-0.040	0.000	-0.035
102.600	2.800	-0.041	0.000	-0.035
102.700	3.200	-0.041	0.000	-0.035
102.800	2.800	-0.045	0.000	-0.035
102.900	3.600	-0.045	0.000	-0.035
103.000	3.200	-0.044	0.000	-0.035
103.100	3.800	-0.046	0.000	-0.035
103.200	3.600	-0.046	0.000	-0.035
103.300	4.000	-0.051	0.000	-0.035
103.400	3.600	-0.053	0.000	-0.035
103.500	3.000	-0.052	0.000	-0.035
103.600	4.600	-0.058	0.000	-0.035
103.700	3.800	-0.058	0.000	-0.035
103.800	4.000	-0.056	0.000	-0.035
103.900	4.800	-0.059	0.000	-0.035
104.000	4.400	-0.059	0.000	-0.035
104.100	5.800	-0.061	0.000	-0.035
104.200	4.800	-0.061	0.000	-0.035
104.300	5.000	-0.064	0.000	-0.035
104.400	4.400	-0.062	0.000	-0.035
104.500	5.400	-0.057	0.000	-0.035
104.600	5.000	-0.058	0.000	-0.035
104.700	4.600	-0.058	0.000	-0.035
104.800	5.200	-0.060	0.000	-0.035
104.900	3.600	-0.058	0.000	-0.035
105.000	4.400	-0.058	0.000	-0.035
105.100	4.600	-0.059	0.000	-0.035
105.200	4.600	-0.059	0.000	-0.035
105.300	5.400	-0.061	0.000	-0.035
105.400	4.600	-0.055	0.000	-0.035
105.500	5.200	-0.058	0.000	-0.035
105.600	5.000	-0.059	0.000	-0.035
105.700	4.600	-0.059	0.000	-0.035
105.800	4.000	-0.060	0.000	-0.035
105.900	4.400	-0.054	0.000	-0.035
106.000	5.200	-0.058	0.000	-0.035
106.100	3.800	-0.056	0.000	-0.035
106.200	4.400	-0.056	0.000	-0.035
106.300	3.200	-0.058	0.000	-0.035
106.400	4.200	-0.056	0.000	-0.035
106.500	4.000	-0.055	0.000	-0.035
106.600	3.400	-0.056	0.000	-0.035
106.700	3.600	-0.056	0.000	-0.035
106.800	4.200	-0.055	0.000	-0.035
106.900	4.200	-0.054	0.000	-0.035
107.000	4.000	-0.054	0.000	-0.035
107.100	3.400	-0.054	0.000	-0.035
107.200	4.600	-0.054	0.000	-0.035
107.300	3.400	-0.052	0.000	-0.035
107.400	3.200	-0.053	0.000	-0.035
107.500	3.400	-0.050	0.000	-0.035
107.600	3.800	-0.053	0.000	-0.035
107.700	4.800	-0.053	0.000	-0.035
107.800	4.800	-0.051	0.000	-0.035
107.900	5.000	-0.062	0.000	-0.035
108.000	4.400	-0.062	0.000	-0.035
108.100	4.200	-0.055	0.000	-0.035
108.200	3.200	-0.055	0.000	-0.035
108.300	4.800	-0.057	0.000	-0.035
108.400	3.600	-0.053	0.000	-0.035
108.500	4.000	-0.052	0.000	-0.035
108.600	3.800	-0.051	0.000	-0.035
108.700	4.000	-0.051	0.000	-0.035
108.800	2.800	-0.054	0.000	-0.035
108.900	2.800	-0.052	0.000	-0.035
109.000	2.600	-0.052	0.000	-0.035
109.100	3.600	-0.049	0.000	-0.035
109.200	3.400	-0.049	0.000	-0.035
109.300	4.600	-0.053	0.000	-0.035
109.400	4.400	-0.051	0.000	-0.035
109.500	4.200	-0.052	0.000	-0.035
109.600	4.000	-0.053	0.000	-0.035
109.700	4.600	-0.053	0.000	-0.035
109.800	3.200	-0.056	0.000	-0.035
109.900	4.400	-0.053	0.000	-0.035
110.000	4.800	-0.055	0.000	-0.035
110.100	3.400	-0.053	0.000	-0.035
110.200	3.800	-0.053	0.000	-0.035
110.300	3.800	-0.052	0.000	-0.035
110.400	3.600	-0.054	0.000	-0.035
110.500	4.000	-0.055	0.000	-0.035
110.600	3.200	-0.058	0.000	-0.035
110.700	4.400	-0.058	0.000	-0.035
110.800	4.600	-0.055	0.000	-0.035
110.900	4.200	-0.057	0.000	-0.035
111.000	4.000	-0.059	0.000	-0.035
111.100	5.400	-0.058	0.000	-0.035
111.200	5.000	-0.058	0.000	-0.035
111.300	4.400	-0.056	0.000	-0.035
111.400	3.800	-0.056	0.000	-0.035
111.500	4.400	-0.057	0.000	-0.035
111.600	3.800	-0.057	0.000	-0.035
111.700	4.200	-0.057	0.000	-0.035
111.800	4.400	-0.059	0.000	-0.035
111.900	3.400	-0.058	0.000	-0.035
112.000	4.600	-0.058	0.000	-0.035
112.100	4.600	-0.057	0.000	-0.035
112.200	4.800	-0.057	0.000	-0.035
112.300	3.800	-0.058	0.000	-0.035
112.400	3.600	-0.054	0.000	-0.035
112.500	3.400	-0.056	0.000	-0.035
112.600	2.800	-0.054	0.000	-0.035
112.700	3.800	-0.054	0.000	-0.035
112.800	2.400	-0.052	0.000	-0.035
112.900	3.800	-0.048	0.000	-0.035
113.000	3.800	-0.046	0.000	-0.035
113.100	4.600	-0.046	0.000	-0.035
113.200	3.200	-0.046	0.000	-0.035
113.300	4.200	-0.060	0.000	-0.035
113.400	4.200	-0.055	0.000	-0.035
113.500	3.800	-0.059	0.000	-0.035
113.600	4.400	-0.057	0.000	-0.035
113.700	3.800	-0.057	0.000	-0.035
113.800	3.800	-0.050	0.000	-0.035
113.900	3.200	-0.057	0.000	-0.035
114.000	3.200	-0.051	0.000	-0.035
114.100	3.400	-0.054	0.000	-0.035
114.200	2.600	-0.054	0.000	-0.035
114.300	2.600	-0.050	0.000	-0.035
114.400	3.800	-0.052	0.000	-0.035
114.500	3.000	-0.048	0.000	-0.035
114.600	3.600	-0.047	0.000	-0.035
114.700	2.800	-0.047	0.000	-0.035
114.800	3.600	-0.047	0.000	-0.035
114.900	3.000	-0.047	0.000	-0.035
115.000	3.400	-0.043	0.000	-0.035
115.100	2.600	-0.044	0.000	-0.035
115.200	3.600	-0.044	0.000	-0.035
115.300	3.400	-0.043	0.000	-0.035
115.400	3.800	-0.044	0.000	-0.035
115.500	2.200	-0.043	0.000	-0.035
115.600	2.800	-0.042	0.000	-0.035
115.700	2.600	-0.042	0.000	-0.035
115.800	1.800	-0.041	0.000	-0.035
115.900	2.200	-0.038	0.000	-0.035
116.000	2.400	-0.043	0.000	-0.035
116.100	1.600	-0.039	0.000	-0.035
116.200	3.600	-0.039	0.000	-0.035
116.300	2.400	-0.041	0.000	-0.035
116.400	1.800	-0.042	0.000	-0.035
116.500	3.000	-0.042	0.000	-0.035
116.600	2.000	-0.041	0.000	-0.035
116.700	2.200	-0.041	0.000	-0.035
116.800	2.600	-0.043	0.000	-0.035
116.900	3.000	-0.040	0.000	-0.035
117.000	1.800	-0.041	0.000	-0.035
117.100	2.800	-0.041	0.000	-0.035
117.200	3.000	-0.041	0.000	-0.035
117.300	3.400	-0.040	0.000	-0.035
117.400	2.400	-0.038	0.000	-0.035
117.500	2.400	-0.042	0.000	-0.035
117.600	3.200	-0.042	0.000	-0.035
117.700	2.800	-0.042	0.000	-0.035
117.800	2.200	-0.043	0.000	-0.035
117.900	2.600	-0.039	0.000	-0.035
118.000	2.000	-0.038	0.000	-0.035
118.100	2.000	-0.037	0.000	-0.035
118.200	1.400	-0.037	0.000	-0.035
118.300	2.800	-0.033	0.000	-0.035
118.400	1.200	-0.035	0.000	-0.035
118.500	2.000	-0.034	0.000	-0.035
118.600	1.800	-0.033	0.000	-0.035
118.700	0.800	-0.033	0.000	-0.035
118.800	1.200	-0.030	0.000	-0.035
118.900	1.600	-0.027	0.000	-0.035
119.000	1.000	-0.032	0.000	-0.035
119.100	1.200	-0.029	0.000	-0.035
119.200	0.600	-0.029	0.000	-0.035
119.300	0.400	-0.026	0.000	-0.035
119.400	1.000	-0.028	0.000	-0.035
119.500	1.000	-0.026	0.000	-0.035
119.600	0.800	-0.025	0.000	-0.035
119.700	-0.200	-0.025	0.000	-0.035
119.800	1.800	-0.025	0.000	-0.035
119.900	1.600	-0.025	0.000	-0.034
120.000	1.000	-0.027	0.000	-0.034
120.100	1.200	-0.027	0.000	-0.034
120.200	0.200	-0.027	0.000	-0.034
120.300	0.400	-0.025	0.000	-0.034
120.400	1.200	-0.029	0.000	-0.034
120.500	0.400	-0.025	0.000	-0.034
120.600	1.400	-0.026	0.000	-0.034
120.700	1.600	-0.026	0.000	-0.034
120.800	1.800	-0.026	0.000	-0.034
120.900	2.200	-0.028	0.000	-0.034
121.000	1.200	-0.030	0.000	-0.034
121.100	0.800	-0.029	0.000	-0.034
121.200	1.600	-0.029	0.000	-0.034
121.300	1.400	-0.030	0.000	-0.034
121.400	1.800	-0.029	0.000	-0.034
121.500	0.800	-0.031	0.000	-0.034
121.600	1.800	-0.031	0.000	-0.034
121.700	1.800	-0.031	0.000	-0.034
121.800	0.800	-0.031	0.000	-0.034
121.900	2.000	-0.031	0.000	-0.034
122.000	2.600	-0.036	0.000	-0.034
122.100	2.200	-0.036	0.000	-0.034
122.200	1.400	-0.036	0.000	-0.034
122.300	2.400	-0.031	0.000	-0.034
122.400	2.000	-0.035	0.000	-0.034
122.500	2.200	-0.035	0.000	-0.034
122.600	1.400	-0.039	0.000	-0.034
122.700	2.400	-0.039	0.000	-0.034
122.800	1.400	-0.035	0.000	-0.034
122.900	1.600	-0.035	0.000	-0.034
123.000	2.000	-0.038	0.000	-0.034
123.100	1.800	-0.041	0.000	-0.034
123.200	1.800	-0.041	0.000	-0.034
123.300	2.800	-0.037	0.000	-0.034
123.400	2.200	-0.040	0.000	-0.034
123.500	1.400	-0.036	0.000	-0.034
123.600	2.800	-0.037	0.000	-0.034
123.700	3.400	-0.037	0.000	-0.034
123.800	2.400	-0.041	0.000	-0.034
123.900	2.000	-0.041	0.000	-0.034
124.000	3.200	-0.041	0.000	-0.034
124.100	3.000	-0.035	0.000	-0.034
124.200	4.000	-0.035	0.000	-0.034
124.300	2.200	-0.040	0.000	-0.034
124.400	3.200	-0.045	0.000	-0.034
124.500	2.800	-0.044	0.000	-0.034
124.600	2.000	-0.042	0.000	-0.034
124.700	2.200	-0.042	0.000	-0.034
124.800	2.600	-0.047	0.000	-0.034
124.900	2.800	-0.044	0.000	-0.034
125.000	2.800	-0.044	0.000	-0.034
125.100	4.400	-0.045	0.000	-0.034
125.200	2.800	-0.045	0.000	-0.034
125.300	1.800	-0.043	0.000	-0.034
125.400	2.600	-0.043	0.000	-0.034
125.500	2.400	-0.041	0.000	-0.034
125.600	2.000	-0.044	0.000	-0.034
125.700	2.400	-0.044	0.000	-0.034
125.800	2.200	-0.040	0.000	-0.034
125.900	3.000	-0.042	0.000	-0.034
126.000	2.600	-0.041	0.000	-0.034
126.100	3.400	-0.046	0.000	-0.034
126.200	3.000	-0.046	0.000	-0.034
126.300	2.600	-0.042	0.000	-0.034
126.400	2.600	-0.046	0.000	-0.034
126.500	3.400	-0.046	0.000	-0.034
126.600	2.800	-0.048	0.000	-0.034
126.700	2.400	-0.048	0.000	-0.034
126.800	2.000	-0.040	0.000	-0.034
126.900	2.000	-0.044	0.000	-0.034
127.000	3.000	-0.044	0.000	-0.034
127.100	2.800	-0.041	0.000	-0.034
127.200	1.800	-0.041	0.000	-0.034
127.300	3.000	-0.042	0.000	-0.034
127.400	3.600	-0.042	0.000	-0.034
127.500	2.600	-0.040	0.000	-0.034
127.600	2.800	-0.040	0.000	-0.034
127.700	2.600	-0.040	0.000	-0.034
127.800	2.800	-0.035	0.000	-0.034
127.900	2.200	-0.037	0.000	-0.034
128.000	2.000	-0.035	0.000	-0.034
128.100	1.600	-0.034	0.000	-0.034
128.200	1.800	-0.034	0.000	-0.034
128.300	2.600	-0.039	0.000	-0.034
128.400	2.000	-0.036	0.000	-0.034
128.500	2.200	-0.035	0.000	-0.034
128.600	2.000	-0.037	0.000	-0.034
128.700	1.800	-0.037	0.000	-0.034
128.800	2.200	-0.037	0.000	-0.034
128.900	1.400	-0.036	0.000	-0.034
129.000	2.000	-0.034	0.000	-0.034
129.100	2.000	-0.031	0.000	-0.034
129.200	1.600	-0.031	0.000	-0.034
129.300	2.200	-0.039	0.000	-0.034
129.400	2.000	-0.032	0.000	-0.034
129.500	2.200	-0.031	0.000	-0.034
129.600	2.000	-0.032	0.000	-0.034
129.700	2.000	-0.032	0.000	-0.034
129.800	2.000	-0.034	0.000	-0.034
129.900	2.600	-0.032	0.000	-0.034
130.000	2.400	-0.033	0.000	-0.034
130.100	2.600	-0.035	0.000	-0.034
130.200	2.200	-0.035	0.000	-0.034
130.300	1.400	-0.037	0.000	-0.034
130.400	2.200	-0.033	0.000	-0.034
130.500	1.800	-0.038	0.000	-0.034
130.600	2.200	-0.034	0.000	-0.034
130.700	2.200	-0.034	0.000	-0.034
130.800	3.200	-0.036	0.000	-0.034
130.900	0.800	-0.032	0.000	-0.034
131.000	2.800	-0.037	0.000	-0.034
131.100	1.600	-0.033	0.000	-0.034
131.200	2.800	-0.033	0.000	-0.034
131.300	1.800	-0.032	0.000	-0.034
131.400	1.800	-0.033	0.000	-0.034
131.500	1.600	-0.035	0.000	-0.034
131.600	2.200	-0.036	0.000	-0.034
131.700	2.600	-0.036	0.000	-0.034
131.800	2.000	-0.038	0.000	-0.034
131.900	3.000	-0.037	0.000	-0.034
132.000	3.000	-0.036	0.000	-0.034
132.100	2.400	-0.036	0.000	-0.034
132.200	2.200	-0.036	0.000	-0.034
132.300	1.400	-0.036	0.000	-0.034
132.400	2.200	-0.035	0.000	-0.034
132.500	2.200	-0.036	0.000	-0.034
132.600	1.800	-0.037	0.000	-0.034
132.700	2.400	-0.037	0.000	-0.034
132.800	1.600	-0.040	0.000	-0.034
132.900	2.800	-0.037	0.000	-0.034
133.000	1.600	-0.038	0.000	-0.034
133.100	2.400	-0.037	0.000	-0.034
133.200	3.200	-0.037	0.000	-0.034
133.300	2.600	-0.037	0.000	-0.034
133.400	1.800	-0.039	0.000	-0.034
133.500	2.600	-0.040	0.000	-0.034
133.600	1.800	-0.037	0.000	-0.034
133.700	2.600	-0.037	0.000	-0.034
133.800	2.200	-0.037	0.000	-0.034
133.900	2.000	-0.036	0.000	-0.034
134.000	2.000	-0.037	0.000	-0.034
134.100	2.000	-0.034	0.000	-0.034
134.200	1.400	-0.034	0.000	-0.034
134.300	1.800	-0.031	0.000	-0.034
134.400	1.400	-0.034	0.000	-0.034
134.500	0.600	-0.028	0.000	-0.034
134.600	2.200	-0.028	0.000	-0.034
134.700	0.800	-0.028	0.000	-0.034
134.800	-0.000	-0.030	0.000	-0.034
134.900	1.200	-0.026	0.000	-0.034
135.000	0.400	-0.028	0.000	-0.034
135.100	0.600	-0.029	0.000	-0.034
135.200	1.200	-0.029	0.000	-0.034
135.300	0.400	-0.023	0.000	-0.034
135.400	1.000	-0.034	0.000	-0.034
135.500	1.800	-0.034	0.000	-0.034
135.600	2.400	-0.034	0.000	-0.034
135.700	2.200	-0.034	0.000	-0.034
135.800	2.800	-0.033	0.000	-0.034
135.900	1.000	-0.037	0.000	-0.034
136.000	1.600	-0.032	0.000	-0.034
136.100	2.200	-0.032	0.000	-0.034
136.200	2.000	-0.032	0.000	-0.034
136.300	1.800	-0.033	0.000	-0.034
136.400	3.000	-0.031	0.000	-0.034
136.500	2.600	-0.034	0.000	-0.034
136.600	2.800	-0.037	0.000	-0.034
136.700	2.400	-0.037	0.000	-0.034
136.800	2.600	-0.042	0.000	-0.034
136.900	3.400	-0.039	0.000	-0.034
137.000	3.400	-0.043	0.000	-0.034
137.100	2.800	-0.040	0.000	-0.034
137.200	3.000	-0.040	0.000	-0.034
137.300	2.400	-0.043	0.000	-0.034
137.400	2.600	-0.037	0.000	-0.034
137.500	2.800	-0.048	0.000	-0.034
137.600	2.200	-0.047	0.000	-0.034
137.700	4.000	-0.047	0.000	-0.034
137.800	3.800	-0.046	0.000	-0.034
137.900	3.400	-0.047	0.000	-0.034
138.000	3.200	-0.047	0.000	-0.034
138.100	3.600	-0.048	0.000	-0.034
138.200	3.600	-0.048	0.000	-0.034
138.300	3.400	-0.048	0.000	-0.034
138.400	2.800	-0.045	0.000	-0.034
138.500	3.400	-0.045	0.000	-0.034
138.600	3.400	-0.045	0.000	-0.034
138.700	3.000	-0.045	0.000	-0.034
138.800	3.800	-0.048	0.000	-0.034
138.900	3.400	-0.048	0.000	-0.034
139.000	2.800	-0.046	0.000	-0.034
139.100	3.400	-0.046	0.000	-0.034
139.200	4.000	-0.046	0.000	-0.034
139.300	3.000	-0.047	0.000	-0.034
139.400	3.800	-0.046	0.000	-0.034
139.500	3.600	-0.051	0.000	-0.034
139.600	4.200	-0.052	0.000	-0.034
139.700	4.200	-0.052	0.000	-0.034
139.800	4.400	-0.057	0.000	-0.034
139.900	9.200	-0.055	0.000	-0.034
140.000	15.400	-0.059	0.000	-0.034
140.100	11.800	-0.060	0.000	-0.034
140.200	29.600	-0.060	0.000	-0.034
140.300	26.200	-0.066	0.000	-0.034
140.400	42.400	-0.067	0.000	-0.033
140.500	38.800	-0.061	0.000	-0.033
140.600	56.200	-0.053	0.000	-0.033
140.700	57.600	-0.053	0.000	-0.033
140.800	68.200	-0.041	0.000	-0.033
140.900	70.800	-0.038	0.000	-0.032
141.000	82.600	-0.030	0.000	-0.032
141.100	81.000	-0.009	0.000	-0.032
141.200	96.000	-0.009	0.000	-0.032
141.300	86.000	0.001	0.000	-0.032
141.400	106.200	0.016	0.000	-0.032
141.500	100.600	0.028	0.000	-0.032
141.600	118.400	0.064	0.000	-0.032
141.700	116.000	0.064	0.000	-0.032
141.800	125.800	0.082	0.000	-0.032
141.900	132.600	0.101	0.000	-0.030
142.000	141.400	0.116	0.000	-0.030
142.100	137.600	0.156	0.000	-0.030
142.200	150.000	0.156	0.000	-0.030
142.300	149.800	0.181	0.000	-0.030
142.400	161.200	0.203	0.000	-0.029
142.500	158.400	0.228	0.000	-0.029
142.600	166.400	0.278	0.000	-0.029
142.700	173.000	0.278	0.000	-0.029
142.800	182.000	0.303	0.000	-0.029
142.900	179.000	0.331	0.000	-0.027
143.000	192.800	0.349	0.000	-0.027
143.100	178.200	0.403	0.000	-0.027
143.200	197.400	0.403	0.000	-0.027
143.300	190.800	0.437	0.000	-0.027
143.400	203.600	0.463	0.000	-0.026
143.500	200.000	0.496	0.000	-0.026
143.600	214.600	0.553	0.000	-0.026
143.700	213.600	0.553	0.000	-0.026
143.800	222.600	0.584	0.000	-0.026
143.900	226.200	0.616	0.000	-0.024
144.000	236.600	0.641	0.000	-0.024
144.100	235.200	0.705	0.000	-0.024
144.200	241.800	0.705	0.000	-0.024
144.300	239.200	0.744	0.000	-0.024
144.400	251.600	0.781	0.000	-0.021
144.500	241.600	0.811	0.000	-0.021
144.600	248.000	0.892	0.000	-0.021
144.700	248.800	0.892	0.000	-0.021
144.800	257.800	0.924	0.000	-0.021
144.900	258.600	0.966	0.000	-0.019
145.000	260.000	1.001	0.000	-0.019
145.100	262.400	1.080	0.000	-0.019
145.200	283.400	1.080	0.000	-0.019
145.300	272.400	1.124	0.000	-0.019
145.400	277.800	1.159	0.000	-0.017
145.500	277.600	1.201	0.000	-0.017
145.600	269.200	1.286	0.000	-0.017
145.700	267.400	1.286	0.000	-0.017
145.800	263.800	1.325	0.000	-0.017
145.900	259.000	1.359	0.000	-0.015
146.000	255.800	1.400	0.000	-0.015
146.100	251.000	1.474	0.000	-0.015
146.200	248.400	1.474	0.000	-0.015
146.300	244.800	1.509	0.000	-0.015
146.400	240.800	1.544	0.000	-0.013
146.500	238.600	1.581	0.000	-0.013
146.600	235.000	1.642	0.000	-0.013
146.700	231.200	1.642	0.000	-0.013
146.800	228.200	1.679	0.000	-0.013
146.900	224.800	1.703	0.000	-0.011
147.000	223.000	1.740	0.000	-0.011
147.100	219.400	1.797	0.000	-0.011
147.200	216.000	1.797	0.000	-0.011
147.300	213.600	1.827	0.000	-0.011
147.400	211.200	1.849	0.000	-0.009
147.500	208.000	1.879	0.000	-0.009
147.600	206.400	1.930	0.000	-0.009
147.700	203.200	1.930	0.000	-0.009
147.800	200.200	1.960	0.000	-0.009
147.900	199.200	1.979	0.000	-0.008
148.000	196.600	2.005	0.000	-0.008
148.100	193.800	2.057	0.000	-0.008
148.200	192.000	2.057	0.000	-0.008
148.300	189.000	2.073	0.000	-0.008
148.400	187.800	2.096	0.000	-0.006
148.500	185.200	2.118	0.000	-0.006
148.600	182.800	2.163	0.000	-0.006
148.700	181.800	2.163	0.000	-0.006
148.800	178.000	2.183	0.000	-0.006
148.900	176.200	2.208	0.000	-0.005
149.000	175.200	2.226	0.000	-0.005
149.100	173.000	2.268	0.000	-0.005
149.200	170.400	2.268	0.000	-0.005
149.300	168.400	2.286	0.000	-0.005
149.400	166.000	2.307	0.000	-0.004
149.500	165.000	2.326	0.000	-0.004
149.600	162.400	2.367	0.000	-0.004
149.700	161.200	2.367	0.000	-0.004
149.800	159.600	2.386	0.000	-0.004
149.900	156.800	2.407	0.000	-0.002
150.000	156.200	2.417	0.000	-0.002
150.100	154.200	2.453	0.000	-0.002
150.200	152.600	2.453	0.000	-0.002
150.300	151.200	2.476	0.000	-0.002
150.400	149.600	2.488	0.000	-0.001
150.500	147.400	2.504	0.000	-0.001
150.600	146.200	2.537	0.000	-0.001
150.700	144.000	2.537	0.000	-0.001
150.800	142.400	2.553	0.000	-0.001
150.900	140.800	2.571	0.000	0.000
151.000	139.400	2.587	0.000	0.000
151.100	138.000	2.615	0.000	0.000
151.200	137.000	2.615	0.000	0.000
151.300	135.600	2.633	0.000	0.000
151.400	134.000	2.643	0.000	0.001
151.500	133.000	2.660	0.000	0.001
151.600	131.600	2.683	0.000	0.001
151.700	129.400	2.683	0.000	0.001
151.800	129.000	2.697	0.000	0.001
151.900	127.000	2.708	0.000	0.002
152.000	126.600	2.722	0.000	0.002
152.100	125.000	2.748	0.000	0.002
152.200	124.200	2.748	0.000	0.002
152.300	123.400	2.761	0.000	0.002
152.400	121.000	2.771	0.000	0.003
152.500	120.600	2.782	0.000	0.003
152.600	119.800	2.807	0.000	0.003
152.700	118.600	2.807	0.000	0.003
152.800	117.800	2.816	0.000	0.003
152.900	115.400	2.828	0.000	0.004
153.000	116.000	2.837	0.000	0.004
153.100	114.800	2.858	0.000	0.004
153.200	113.000	2.858	0.000	0.004
153.300	111.800	2.869	0.000	0.004
153.400	112.000	2.880	0.000	0.005
153.500	110.600	2.891	0.000	0.005
153.600	110.000	2.909	0.000	0.005
153.700	109.000	2.909	0.000	0.005
153.800	108.800	2.914	0.000	0.005
153.900	106.800	2.929	0.000	0.006
154.000	106.000	2.935	0.000	0.006
154.100	105.200	2.954	0.000	0.006
154.200	104.200	2.954	0.000	0.006
154.300	102.200	2.964	0.000	0.006
154.400	102.000	2.971	0.000	0.007
154.500	101.400	2.984	0.000	0.007
154.600	100.200	2.994	0.000	0.007
154.700	100.400	2.994	0.000	0.007
154.800	98.800	3.005	0.000	0.007
154.900	97.600	3.011	0.000	0.008
155.000	97.000	3.022	0.000	0.008
155.100	96.600	3.034	0.000	0.008
155.200	96.000	3.034	0.000	0.008
155.300	95.800	3.043	0.000	0.008
155.400	94.600	3.051	0.000	0.009
155.500	94.600	3.055	0.000	0.009
155.600	93.400	3.071	0.000	0.009
155.700	92.200	3.071	0.000	0.009
155.800	92.600	3.077	0.000	0.009
155.900	91.600	3.083	0.000	0.009
156.000	90.000	3.089	0.000	0.009
156.100	89.400	3.104	0.000	0.009
156.200	89.600	3.104	0.000	0.009
156.300	89.600	3.110	0.000	0.009
156.400	87.600	3.112	0.000	0.010
156.500	87.200	3.121	0.000	0.010
156.600	86.200	3.131	0.000	0.010
156.700	87.000	3.131	0.000	0.010
156.800	86.000	3.137	0.000	0.010
156.900	85.400	3.140	0.000	0.011
157.000	84.800	3.151	0.000	0.011
157.100	84.600	3.160	0.000	0.011
157.200	84.600	3.160	0.000	0.011
157.300	84.000	3.161	0.000	0.011
157.400	84.000	3.168	0.000	0.011
157.500	81.800	3.174	0.000	0.011
157.600	82.000	3.182	0.000	0.011
157.700	82.000	3.182	0.000	0.011
157.800	80.800	3.182	0.000	0.011
157.900	79.800	3.191	0.000	0.012
158.000	80.400	3.196	0.000	0.012
158.100	79.600	3.206	0.000	0.012
158.200	80.000	3.206	0.000	0.012
158.300	78.800	3.209	0.000	0.012
158.400	78.600	3.216	0.000	0.013
158.500	79.000	3.219	0.000	0.013
158.600	78.000	3.229	0.000	0.013
158.700	76.600	3.229	0.000	0.013
158.800	77.400	3.231	0.000	0.013
158.900	77.000	3.235	0.000	0.013
159.000	76.600	3.236	0.000	0.013
159.100	76.600	3.244	0.000	0.013
159.200	76.200	3.244	0.000	0.013
159.300	75.200	3.249	0.000	0.013
159.400	75.600	3.252	0.000	0.014
159.500	74.400	3.256	0.000	0.014
159.600	74.800	3.261	0.000	0.014
159.700	73.600	3.261	0.000	0.014
159.800	73.000	3.268	0.000	0.014
159.900	73.200	3.271	0.000	0.015
160.000	73.400	3.274	0.000	0.015
160.100	71.400	3.279	0.000	0.015
160.200	72.200	3.279	0.000	0.015
160.300	72.000	3.285	0.000	0.015
160.400	72.400	3.292	0.000	0.015
160.500	72.000	3.292	0.000	0.015
160.600	70.800	3.296	0.000	0.015
160.700	71.000	3.296	0.000	0.015
160.800	69.200	3.299	0.000	0.015
160.900	68.800	3.301	0.000	0.016
161.000	69.000	3.308	0.000	0.016
161.100	68.600	3.315	0.000	0.016
161.200	68.400	3.315	0.000	0.016
161.300	68.600	3.316	0.000	0.016
161.400	67.400	3.319	0.000	0.016
161.500	68.800	3.326	0.000	0.016
161.600	68.600	3.330	0.000	0.016
161.700	67.200	3.330	0.000	0.016
161.800	67.200	3.335	0.000	0.016
161.900	66.400	3.333	0.000	0.017
162.000	66.400	3.340	0.000	0.017
162.100	65.800	3.347	0.000	0.017
162.200	65.600	3.347	0.000	0.017
162.300	65.000	3.348	0.000	0.017
162.400	65.800	3.352	0.000	0.017
162.500	64.800	3.353	0.000	0.017
162.600	65.400	3.357	0.000	0.017
162.700	66.000	3.357	0.000	0.017
162.800	64.800	3.361	0.000	0.017
162.900	64.400	3.363	0.000	0.018
163.000	63.800	3.362	0.000	0.018
163.100	64.200	3.368	0.000	0.018
163.200	63.800	3.368	0.000	0.018
163.300	64.000	3.369	0.000	0.018
163.400	63.600	3.372	0.000	0.018
163.500	63.200	3.372	0.000	0.018
163.600	62.800	3.375	0.000	0.018
163.700	62.000	3.375	0.000	0.018
163.800	62.400	3.381	0.000	0.018
163.900	62.400	3.384	0.000	0.019
164.000	61.400	3.383	0.000	0.019
164.100	61.800	3.389	0.000	0.019
164.200	61.200	3.389	0.000	0.019
164.300	61.600	3.398	0.000	0.019
164.400	60.600	3.396	0.000	0.019
164.500	61.400	3.397	0.000	0.019
164.600	60.400	3.402	0.000	0.019
164.700	59.600	3.402	0.000	0.019
164.800	58.600	3.405	0.000	0.019
164.900	61.000	3.404	0.000	0.020
165.000	59.200	3.410	0.000	0.020
165.100	58.800	3.414	0.000	0.020
165.200	60.000	3.414	0.000	0.020
165.300	58.200	3.417	0.000	0.020
165.400	59.000	3.417	0.000	0.020
165.500	58.600	3.423	0.000	0.020
165.600	57.600	3.425	0.000	0.020
165.700	57.600	3.425	0.000	0.020
165.800	58.800	3.426	0.000	0.020
165.900	57.600	3.429	0.000	0.021
166.000	57.400	3.433	0.000	0.021
166.100	56.600	3.433	0.000	0.021
166.200	57.600	3.433	0.000	0.021
166.300	56.600	3.437	0.000	0.021
166.400	57.000	3.436	0.000	0.021
166.500	56.600	3.438	0.000	0.021
166.600	56.000	3.442	0.000	0.021
166.700	54.400	3.442	0.000	0.021
166.800	53.800	3.445	0.000	0.021
166.900	55.000	3.452	0.000	0.022
167.000	55.400	3.463	0.000	0.022
167.100	56.200	3.458	0.000	0.022
167.200	57.000	3.458	0.000	0.022
167.300	56.800	3.450	0.000	0.022
167.400	57.600	3.447	0.000	0.022
167.500	55.800	3.441	0.000	0.022
167.600	57.000	3.444	0.000	0.022
167.700	56.200	3.444	0.000	0.022
167.800	56.800	3.448	0.000	0.022
167.900	55.600	3.450	0.000	0.023
168.000	55.600	3.447	0.000	0.023
168.100	54.800	3.450	0.000	0.023
168.200	55.400	3.450	0.000	0.023
168.300	55.200	3.452	0.000	0.023
168.400	56.200	3.455	0.000	0.023
168.500	54.000	3.454	0.000	0.023
168.600	54.600	3.461	0.000	0.023
168.700	54.800	3.461	0.000	0.023
168.800	53.200	3.462	0.000	0.023
168.900	53.800	3.467	0.000	0.024
169.000	53.800	3.467	0.000	0.024
169.100	52.800	3.472	0.000	0.024
169.200	52.800	3.472	0.000	0.024
169.300	53.600	3.473	0.000	0.024
169.400	53.000	3.478	0.000	0.024
169.500	52.200	3.477	0.000	0.024
169.600	52.200	3.481	0.000	0.024
169.700	51.400	3.481	0.000	0.024
169.800	51.200	3.486	0.000	0.024
169.900	51.000	3.488	0.000	0.025
170.000	51.600	3.490	0.000	0.025
170.100	51.800	3.493	0.000	0.025
170.200	50.600	3.493	0.000	0.025
170.300	50.400	3.494	0.000	0.025
170.400	50.200	3.502	0.000	0.025
170.500	49.000	3.499	0.000	0.025
170.600	49.800	3.510	0.000	0.025
170.700	49.200	3.510	0.000	0.025
170.800	49.600	3.510	0.000	0.025
170.900	48.000	3.514	0.000	0.025
171.000	47.000	3.512	0.000	0.025
171.100	46.400	3.528	0.000	0.025
171.200	46.600	3.528	0.000	0.025
171.300	46.800	3.531	0.000	0.025
171.400	46.000	3.537	0.000	0.026
171.500	46.400	3.537	0.000	0.026
171.600	46.400	3.542	0.000	0.026
171.700	45.200	3.542	0.000	0.026
171.800	45.200	3.550	0.000	0.026
171.900	45.400	3.548	0.000	0.026
172.000	44.400	3.554	0.000	0.026
172.100	43.800	3.552	0.000	0.026
172.200	45.000	3.552	0.000	0.026
172.300	44.400	3.564	0.000	0.026
172.400	44.600	3.558	0.000	0.026
172.500	44.400	3.567	0.000	0.026
172.600	44.600	3.571	0.000	0.026
172.700	44.200	3.571	0.000	0.026
172.800	44.400	3.559	0.000	0.026
172.900	43.600	3.568	0.000	0.027
173.000	44.000	3.561	0.000	0.027
173.100	43.600	3.566	0.000	0.027
173.200	42.200	3.566	0.000	0.027
173.300	44.000	3.572	0.000	0.027
173.400	42.400	3.571	0.000	0.027
173.500	43.600	3.573	0.000	0.027
173.600	43.400	3.572	0.000	0.027
173.700	43.600	3.572	0.000	0.027
173.800	43.600	3.578	0.000	0.027
173.900	44.000	3.578	0.000	0.028
174.000	42.800	3.576	0.000	0.028
174.100	42.600	3.575	0.000	0.028
174.200	43.000	3.575	0.000	0.028
174.300	42.800	3.576	0.000	0.028
174.400	42.600	3.576	0.000	0.028
174.500	42.200	3.580	0.000	0.028
174.600	42.600	3.579	0.000	0.028
174.700	43.200	3.579	0.000	0.028
174.800	43.000	3.583	0.000	0.028
174.900	42.600	3.579	0.000	0.028
175.000	43.200	3.581	0.000	0.028
175.100	42.800	3.583	0.000	0.028
175.200	41.600	3.583	0.000	0.028
175.300	41.800	3.582	0.000	0.028
175.400	42.000	3.582	0.000	0.029
175.500	43.800	3.579	0.000	0.029
175.600	42.800	3.582	0.000	0.029
175.700	42.800	3.582	0.000	0.029
175.800	41.800	3.577	0.000	0.029
175.900	42.200	3.582	0.000	0.029
176.000	42.600	3.579	0.000	0.029
176.100	42.800	3.579	0.000	0.029
176.200	42.000	3.579	0.000	0.029
176.300	41.800	3.579	0.000	0.029
176.400	42.600	3.583	0.000	0.029
176.500	42.800	3.579	0.000	0.029
176.600	42.600	3.580	0.000	0.029
176.700	42.400	3.580	0.000	0.029
176.800	42.000	3.581	0.000	0.030
176.900	43.000	3.580	0.000	0.030
177.000	42.800	3.581	0.000	0.030
177.100	42.200	3.580	0.000	0.030
177.200	42.200	3.580	0.000	0.030
177.300	42.400	3.580	0.000	0.030
177.400	42.600	3.581	0.000	0.030
177.500	42.000	3.583	0.000	0.030
177.600	41.400	3.583	0.000	0.030
177.700	42.600	3.583	0.000	0.030
177.800	42.200	3.585	0.000	0.030
177.900	42.800	3.583	0.000	0.030
178.000	42.600	3.583	0.000	0.030
178.100	41.800	3.587	0.000	0.030
178.200	42.600	3.587	0.000	0.030
178.300	40.800	3.590	0.000	0.031
178.400	41.400	3.586	0.000	0.031
178.500	42.200	3.590	0.000	0.031
178.600	41.000	3.594	0.000	0.031
178.700	41.400	3.594	0.000	0.031
178.800	41.200	3.591	0.000	0.031
178.900	40.600	3.593	0.000	0.031
179.000	40.400	3.592	0.000	0.031
179.100	40.400	3.595	0.000	0.031
179.200	41.200	3.595	0.000	0.031
179.300	40.800	3.595	0.000	0.031
179.400	40.600	3.599	0.000	0.031
179.500	40.200	3.596	0.000	0.031
179.600	40.000	3.602	0.000	0.031
179.700	41.200	3.602	0.000	0.031
179.800	40.200	3.600	0.000	0.032
179.900	41.200	3.600	0.000	0.032
180.000	41.000	3.600	0.000	0.032
180.100	41.000	3.601	0.000	0.032
180.200	41.400	3.601	0.000	0.032
180.300	40.600	3.599	0.000	0.032
180.400	41.200	3.602	0.000	0.032
180.500	41.400	3.598	0.000	0.032
180.600	41.400	3.593	0.000	0.032
180.700	41.000	3.593	0.000	0.032
180.800	42.000	3.593	0.000	0.032
180.900	41.800	3.590	0.000	0.032
181.000	41.800	3.591	0.000	0.032
181.100	42.000	3.588	0.000	0.032
181.200	41.600	3.588	0.000	0.032
181.300	42.000	3.588	0.000	0.033
181.400	41.000	3.589	0.000	0.033
181.500	41.800	3.586	0.000	0.033
181.600	41.400	3.589	0.000	0.033
181.700	42.000	3.589	0.000	0.033
181.800	41.800	3.590	0.000	0.033
181.900	41.600	3.589	0.000	0.033
182.000	42.000	3.590	0.000	0.033
182.100	41.400	3.588	0.000	0.033
182.200	41.800	3.588	0.000	0.033
182.300	41.600	3.590	0.000	0.033
182.400	42.400	3.585	0.000	0.033
182.500	41.000	3.586	0.000	0.033
182.600	41.800	3.588	0.000	0.033
182.700	42.200	3.588	0.000	0.033
182.800	42.400	3.588	0.000	0.034
182.900	41.400	3.587	0.000	0.034
183.000	42.600	3.589	0.000	0.034
183.100	42.400	3.583	0.000	0.034
183.200	41.600	3.583	0.000	0.034
183.300	42.800	3.585	0.000	0.034
183.400	42.600	3.582	0.000	0.034
183.500	43.000	3.583	0.000	0.034
183.600	43.000	3.583	0.000	0.034
183.700	42.600	3.583	0.000	0.034
183.800	42.200	3.580	0.000	0.034
183.900	41.400	3.582	0.000	0.034
184.000	42.400	3.583	0.000	0.034
184.100	43.400	3.581	0.000	0.034
184.200	43.000	3.581	0.000	0.034
184.300	41.800	3.580	0.000	0.035
184.400	42.800	3.580	0.000	0.035
184.500	42.600	3.577	0.000	0.035
184.600	42.600	3.577	0.000	0.035
184.700	43.200	3.577	0.000	0.035
184.800	42.600	3.577	0.000	0.035
184.900	43.400	3.576	0.000	0.035
185.000	43.400	3.574	0.000	0.035
185.100	43.400	3.575	0.000	0.035
185.200	42.800	3.575	0.000	0.035
185.300	43.200	3.573	0.000	0.036
185.400	44.000	3.573	0.000	0.036
185.500	42.800	3.572	0.000	0.036
185.600	43.000	3.573	0.000	0.036
185.700	43.800	3.573	0.000	0.036
185.800	44.200	3.572	0.000	0.036
185.900	43.000	3.574	0.000	0.036
186.000	42.800	3.571	0.000	0.036
186.100	43.000	3.574	0.000	0.036
186.200	43.600	3.574	0.000	0.036
186.300	43.200	3.570	0.000	0.036
186.400	44.000	3.569	0.000	0.036
186.500	43.800	3.568	0.000	0.036
186.600	44.000	3.571	0.000	0.036
186.700	44.200	3.571	0.000	0.036
186.800	43.600	3.568	0.000	0.037
186.900	43.400	3.567	0.000	0.037
187.000	44.000	3.567	0.000	0.037
187.100	44.400	3.564	0.000	0.037
187.200	44.400	3.564	0.000	0.037
187.300	43.800	3.567	0.000	0.037
187.400	44.800	3.561	0.000	0.037
187.500	43.600	3.563	0.000	0.037
187.600	43.800	3.562	0.000	0.037
187.700	44.600	3.562	0.000	0.037
187.800	44.800	3.566	0.000	0.037
187.900	43.000	3.563	0.000	0.037
188.000	44.000	3.564	0.000	0.037
188.100	43.000	3.563	0.000	0.037
188.200	43.800	3.563	0.000	0.037
188.300	42.600	3.568	0.000	0.038
188.400	44.000	3.567	0.000	0.038
188.500	43.000	3.571	0.000	0.038
188.600	42.800	3.578	0.000	0.038
188.700	42.800	3.578	0.000	0.038
188.800	42.000	3.578	0.000	0.038
188.900	42.200	3.580	0.000	0.038
189.000	41.400	3.585	0.000	0.038
189.100	42.600	3.586	0.000	0.038
189.200	42.000	3.586	0.000	0.038
189.300	41.000	3.589	0.000	0.038
189.400	41.600	3.588	0.000	0.038
189.500	41.400	3.590	0.000	0.038
189.600	41.000	3.593	0.000	0.038
189.700	40.800	3.593	0.000	0.038
189.800	40.600	3.592	0.000	0.039
189.900	41.400	3.596	0.000	0.039
190.000	39.000	3.600	0.000	0.039
190.100	40.400	3.605	0.000	0.039
190.200	39.200	3.605	0.000	0.039
190.300	39.800	3.599	0.000	0.039
190.400	39.800	3.602	0.000	0.039
190.500	40.000	3.606	0.000	0.039
190.600	40.000	3.611	0.000	0.039
190.700	40.200	3.611	0.000	0.039
190.800	39.000	3.607	0.000	0.039
190.900	38.400	3.612	0.000	0.039
191.000	38.600	3.609	0.000	0.039
191.100	38.600	3.615	0.000	0.039
191.200	39.000	3.615	0.000	0.039
191.300	38.400	3.614	0.000	0.040
191.400	37.800	3.621	0.000	0.040
191.500	38.800	3.617	0.000	0.040
191.600	37.400	3.622	0.000	0.040
191.700	37.600	3.622	0.000	0.040
191.800	38.400	3.620	0.000	0.040
191.900	37.400	3.625	0.000	0.040
192.000	38.000	3.622	0.000	0.040
192.100	38.400	3.624	0.000	0.040
192.200	38.000	3.624	0.000	0.040
192.300	38.600	3.626	0.000	0.040
192.400	37.600	3.628	0.000	0.040
192.500	38.600	3.625	0.000	0.040
192.600	38.400	3.623	0.000	0.040
192.700	38.800	3.623	0.000	0.040
192.800	38.200	3.624	0.000	0.041
192.900	38.000	3.622	0.000	0.041
193.000	38.600	3.619	0.000	0.041
193.100	38.000	3.618	0.000	0.041
193.200	38.400	3.618	0.000	0.041
193.300	39.400	3.621	0.000	0.041
193.400	38.200	3.619	0.000	0.041
193.500	38.600	3.616	0.000	0.041
193.600	39.000	3.614	0.000	0.041
193.700	39.400	3.614	0.000	0.041
193.800	39.400	3.614	0.000	0.041
193.900	39.200	3.611	0.000	0.041
194.000	40.000	3.609	0.000	0.041
194.100	40.800	3.607	0.000	0.041
194.200	39.600	3.607	0.000	0.041
194.300	40.000	3.605	0.000	0.042
194.400	40.800	3.605	0.000	0.042
194.500	40.800	3.605	0.000	0.042
194.600	40.000	3.602	0.000	0.042
194.700	40.800	3.602	0.000	0.042
194.800	40.800	3.601	0.000	0.042
194.900	40.000	3.603	0.000	0.042
195.000	40.000	3.603	0.000	0.042
195.100	40.600	3.608	0.000	0.042
195.200	39.600	3.608	0.000	0.042
195.300	40.400	3.605	0.000	0.042
195.400	40.000	3.605	0.000	0.042
195.500	39.000	3.606	0.000	0.042
195.600	40.200	3.609	0.000	0.042
195.700	40.000	3.609	0.000	0.042
195.800	39.400	3.609	0.000	0.043
195.900	39.600	3.610	0.000	0.043
196.000	38.600	3.612	0.000	0.043
196.100	38.600	3.614	0.000	0.043
196.200	39.000	3.614	0.000	0.043
196.300	38.800	3.612	0.000	0.043
196.400	39.200	3.615	0.000	0.043
196.500	39.600	3.614	0.000	0.043
196.600	38.200	3.614	0.000	0.043
196.700	39.200	3.614	0.000	0.043
196.800	39.400	3.611	0.000	0.043
196.900	39.800	3.614	0.000	0.043
197.000	39.000	3.612	0.000	0.043
197.100	39.600	3.609	0.000	0.043
197.200	39.400	3.609	0.000	0.043
197.300	39.600	3.611	0.000	0.044
197.400	39.400	3.611	0.000	0.044
197.500	39.200	3.611	0.000	0.044
197.600	39.200	3.610	0.000	0.044
197.700	39.600	3.610	0.000	0.044
197.800	39.000	3.608	0.000	0.044
197.900	40.000	3.610	0.000	0.044
198.000	39.400	3.609	0.000	0.044
198.100	40.600	3.612	0.000	0.044
198.200	39.200	3.612	0.000	0.044
198.300	39.000	3.609	0.000	0.044
198.400	38.800	3.609	0.000	0.044
198.500	39.200	3.607	0.000	0.044
198.600	40.200	3.609	0.000	0.044
198.700	39.400	3.609	0.000	0.044
198.800	39.200	3.611	0.000	0.045
198.900	39.800	3.611	0.000	0.045
199.000	39.000	3.611	0.000	0.045
199.100	39.800	3.609	0.000	0.045
199.200	39.000	3.609	0.000	0.045
199.300	39.800	3.609	0.000	0.045
199.400	39.400	3.612	0.000	0.045
199.500	40.600	3.607	0.000	0.045
199.600	39.600	3.604	0.000	0.045
199.700	40.400	3.604	0.000	0.045
199.800	40.200	3.608	0.000	0.045
199.900	40.600	3.607	0.000	0.045
200.000	40.400	3.606	0.000	0.045
[truncated: 7,125 more rows]
