# Supplementary material for: Measurement of Outflow Facility Using iPerfusion
Source: PLoS One. 2016 Mar 7;11(3):e0150694. doi: 10.1371/journal.pone.0150694 (PMC4780770; doi:10.1371/journal.pone.0150694)
Supplement: S4 File — The raw data from the perfusion traces along with the steady state values for each pressure step. (ZIP) [file pone.0150694.s004.zip › S3/CapillaryTests/Cap_250_d/Parameters.txt]

Q 	 dQ 	 P 	 dP 	 R 	 dR 	 C 	 dC 	 K 	 dK 	 
2.8213	1.2718	-0.0433	0.0112	0.0064	0.0024	156.8500	58.3369	27.8082	6.3645
34.9613	1.7579	3.6544	0.0169	0.1441	0.0124	6.9383	0.5975	13.8218	0.0924
62.6513	0.8426	7.3780	0.0075	0.1391	0.0040	7.1897	0.2089	14.3729	0.0649
87.6560	1.2299	11.1348	0.0104	0.1427	0.0033	7.0096	0.1602	13.9805	0.0715
111.2927	1.8924	14.8967	0.0184	0.1465	0.0033	6.8261	0.1540	14.7604	0.0705
135.4720	1.3365	18.6591	0.0124	0.1482	0.0022	6.7456	0.0996	15.2888	0.0690
159.3760	0.9552	22.4254	0.0076	0.1497	0.0016	6.6786	0.0716	14.1960	0.0658
