# Supplementary material for: Measurement of Outflow Facility Using iPerfusion
Source: PLoS One. 2016 Mar 7;11(3):e0150694. doi: 10.1371/journal.pone.0150694 (PMC4780770; doi:10.1371/journal.pone.0150694)
Supplement: S4 File — The raw data from the perfusion traces along with the steady state values for each pressure step. (ZIP) [file pone.0150694.s004.zip › S3/CapillaryTests/Cap_250_e/Data.txt]

0.100	-0.400	0.010	0.000	-0.000
0.200	-1.200	0.010	0.000	-0.000
0.300	0.400	0.003	0.000	-0.000
0.400	-0.800	-0.004	0.000	-0.000
0.500	-0.600	0.003	0.000	-0.000
0.600	0.400	-0.003	0.000	-0.000
0.700	-0.000	-0.003	0.000	-0.000
0.800	-0.200	0.002	0.000	-0.000
0.900	0.200	-0.002	0.000	-0.000
1.000	-0.800	0.003	0.000	-0.000
1.100	-0.800	-0.001	0.000	-0.000
1.200	-1.000	-0.001	0.000	-0.000
1.300	-0.200	0.000	0.000	-0.000
1.400	-0.000	0.001	0.000	-0.000
1.500	0.400	-0.000	0.000	-0.000
1.600	0.600	0.000	0.000	-0.000
1.700	1.600	0.000	0.000	-0.000
1.800	0.400	0.001	0.000	-0.000
1.900	0.200	0.001	0.000	-0.000
2.000	0.600	0.001	0.000	-0.000
2.100	1.000	0.002	0.000	-0.000
2.200	0.400	0.002	0.000	-0.000
2.300	-0.200	-0.002	0.000	-0.000
2.400	-0.200	0.001	0.000	-0.000
2.500	-0.600	-0.000	0.000	-0.000
2.600	-0.000	0.003	0.000	-0.000
2.700	-0.000	0.003	0.000	0.000
2.800	0.200	-0.001	0.000	0.000
2.900	0.600	0.001	0.000	0.000
3.000	0.200	-0.002	0.000	0.000
3.100	-0.000	-0.000	0.000	0.000
3.200	-0.000	-0.000	0.000	-0.000
3.300	-0.200	0.000	0.000	-0.000
3.400	-0.200	0.000	0.000	-0.000
3.500	-0.400	-0.001	0.000	-0.000
3.600	-0.000	0.000	0.000	-0.000
3.700	-1.200	0.000	0.000	-0.000
3.800	-0.600	0.002	0.000	-0.000
3.900	-0.200	-0.000	0.000	-0.000
4.000	0.600	-0.001	0.000	-0.000
4.100	-0.200	-0.001	0.000	-0.000
4.200	0.800	-0.001	0.000	-0.000
4.300	-0.000	0.003	0.000	-0.000
4.400	0.400	0.000	0.000	-0.000
4.500	-0.200	0.002	0.000	-0.000
4.600	0.400	0.002	0.000	-0.000
4.700	-0.200	0.002	0.000	-0.000
4.800	-0.600	-0.002	0.000	-0.000
4.900	-1.000	0.001	0.000	-0.000
5.000	-0.200	-0.001	0.000	-0.000
5.100	-0.000	-0.002	0.000	-0.000
5.200	-0.400	-0.002	0.000	-0.000
5.300	0.200	-0.001	0.000	-0.000
5.400	0.200	0.001	0.000	-0.000
5.500	-0.800	0.004	0.000	-0.000
5.600	-0.600	0.000	0.000	-0.000
5.700	-0.800	0.000	0.000	-0.000
5.800	-0.000	0.001	0.000	-0.000
5.900	0.400	0.001	0.000	-0.000
6.000	-0.200	0.002	0.000	-0.000
6.100	-0.400	0.001	0.000	-0.000
6.200	-0.800	0.001	0.000	-0.000
6.300	-0.200	0.000	0.000	-0.000
6.400	-0.600	0.001	0.000	-0.000
6.500	1.000	0.000	0.000	-0.000
6.600	-0.400	-0.000	0.000	-0.000
6.700	0.600	-0.000	0.000	-0.000
6.800	0.400	-0.001	0.000	-0.000
6.900	-0.200	0.002	0.000	-0.000
7.000	-0.800	-0.001	0.000	-0.000
7.100	0.200	0.001	0.000	-0.000
7.200	-1.000	0.001	0.000	-0.000
7.300	-0.200	-0.001	0.000	-0.000
7.400	-1.000	0.002	0.000	-0.000
7.500	-0.600	-0.001	0.000	-0.000
7.600	-0.400	-0.001	0.000	-0.000
7.700	-0.000	-0.001	0.000	-0.000
7.800	1.000	0.004	0.000	-0.000
7.900	-0.400	0.001	0.000	-0.000
8.000	0.600	0.000	0.000	-0.000
8.100	0.200	0.000	0.000	-0.000
8.200	-0.400	0.000	0.000	-0.000
8.300	0.200	0.005	0.000	-0.000
8.400	-0.000	-0.000	0.000	-0.000
8.500	-0.200	0.001	0.000	-0.000
8.600	-0.400	0.000	0.000	-0.000
8.700	-0.600	0.000	0.000	-0.000
8.800	-0.600	0.002	0.000	-0.000
8.900	-0.200	-0.002	0.000	-0.000
9.000	-0.400	0.001	0.000	-0.000
9.100	0.200	-0.000	0.000	-0.000
9.200	-0.600	-0.000	0.000	-0.000
9.300	-1.200	0.001	0.000	-0.000
9.400	-0.400	0.002	0.000	-0.000
9.500	-0.200	0.002	0.000	-0.000
9.600	0.200	-0.002	0.000	-0.000
9.700	0.200	-0.002	0.000	-0.000
9.800	-0.600	0.002	0.000	-0.000
9.900	-0.800	0.003	0.000	-0.000
10.000	-0.200	0.004	0.000	-0.000
10.100	0.200	-0.000	0.000	-0.000
10.200	-1.000	-0.000	0.000	-0.000
10.300	-0.000	0.003	0.000	-0.000
10.400	-0.200	0.001	0.000	-0.000
10.500	-0.400	0.004	0.000	-0.000
10.600	-0.200	0.003	0.000	-0.000
10.700	0.600	0.003	0.000	-0.000
10.800	-0.800	0.000	0.000	-0.000
10.900	0.400	-0.000	0.000	-0.000
11.000	-0.800	0.011	0.000	-0.000
11.100	-0.400	0.042	0.000	-0.000
11.200	1.000	0.042	0.000	-0.000
11.300	-0.000	-0.056	0.000	-0.000
11.400	-0.400	0.066	0.000	-0.000
11.500	-0.800	-0.079	0.000	-0.000
11.600	-1.000	0.035	0.000	-0.000
11.700	-0.600	0.035	0.000	0.003
11.800	0.400	0.001	0.000	0.003
11.900	-0.000	-0.029	0.000	0.003
12.000	3.400	-0.002	0.000	0.003
12.100	1774.800	-1.909	0.000	0.003
12.200	4423.600	-1.909	0.000	0.014
12.300	3878.800	-0.406	0.000	0.014
12.400	1058.600	0.010	0.000	0.014
12.500	-1574.800	0.041	0.000	0.014
12.600	-1113.000	0.035	0.000	0.014
12.700	975.200	0.035	0.000	0.009
12.800	1218.400	-0.023	0.000	0.009
12.900	-2525.200	0.679	0.000	0.009
13.000	-1854.400	-0.183	0.000	0.009
13.100	-1012.600	2.221	0.000	0.009
13.200	-366.800	2.221	0.000	0.006
13.300	-391.000	3.644	0.000	0.006
13.400	-369.400	3.732	0.000	0.006
13.500	-357.600	3.407	0.000	0.006
13.600	-353.600	3.266	0.000	0.006
13.700	-331.800	3.266	0.000	0.003
13.800	-317.000	3.169	0.000	0.003
13.900	-297.800	3.059	0.000	0.003
14.000	-319.000	2.861	0.000	0.003
14.100	-314.400	2.806	0.000	0.003
14.200	-333.400	2.806	0.000	0.000
14.300	-373.400	3.629	0.000	0.000
14.400	-371.000	3.591	0.000	0.000
14.500	-364.400	3.545	0.000	0.000
14.600	-356.600	3.402	0.000	0.000
14.700	-349.000	3.402	0.000	-0.003
14.800	-343.800	3.335	0.000	-0.003
14.900	-337.200	3.275	0.000	-0.003
15.000	-331.400	3.212	0.000	-0.003
15.100	-325.800	3.104	0.000	-0.003
15.200	-320.600	3.104	0.000	-0.005
15.300	-315.000	3.061	0.000	-0.005
15.400	-309.200	3.003	0.000	-0.005
15.500	-305.800	2.936	0.000	-0.005
15.600	-299.800	2.874	0.000	-0.005
15.700	-294.800	2.874	0.000	-0.008
15.800	-291.200	2.806	0.000	-0.008
15.900	-286.000	2.765	0.000	-0.008
16.000	-283.000	2.740	0.000	-0.008
16.100	-276.800	2.669	0.000	-0.008
16.200	-274.600	2.669	0.000	-0.010
16.300	-270.000	2.600	0.000	-0.010
16.400	-264.800	2.543	0.000	-0.010
16.500	-261.200	2.526	0.000	-0.010
16.600	-255.400	2.450	0.000	-0.010
16.700	-251.800	2.450	0.000	-0.012
16.800	-247.400	2.394	0.000	-0.012
16.900	-244.400	2.360	0.000	-0.012
17.000	-239.400	2.322	0.000	-0.012
17.100	-235.600	2.258	0.000	-0.012
17.200	-233.000	2.258	0.000	-0.014
17.300	-230.000	2.215	0.000	-0.014
17.400	-227.200	2.196	0.000	-0.014
17.500	-223.600	2.156	0.000	-0.014
17.600	-219.000	2.100	0.000	-0.014
17.700	-218.000	2.100	0.000	-0.016
17.800	-213.600	2.043	0.000	-0.016
17.900	-210.000	2.052	0.000	-0.016
18.000	-207.000	1.989	0.000	-0.016
18.100	-203.200	1.946	0.000	-0.016
18.200	-200.200	1.946	0.000	-0.017
18.300	-195.000	1.896	0.000	-0.017
18.400	-194.800	1.893	0.000	-0.017
18.500	-191.600	1.833	0.000	-0.017
18.600	-188.800	1.793	0.000	-0.017
18.700	-185.200	1.793	0.000	-0.019
18.800	-181.200	1.762	0.000	-0.019
18.900	-180.000	1.748	0.000	-0.019
19.000	-176.800	1.706	0.000	-0.019
19.100	-174.600	1.667	0.000	-0.019
19.200	-172.000	1.667	0.000	-0.020
19.300	-168.400	1.638	0.000	-0.020
19.400	-168.600	1.633	0.000	-0.020
19.500	-165.000	1.575	0.000	-0.020
19.600	-165.400	1.613	0.000	-0.020
19.700	-165.800	1.613	0.000	-0.021
19.800	-159.200	1.513	0.000	-0.021
19.900	-160.600	1.555	0.000	-0.021
20.000	-152.200	1.467	0.000	-0.021
20.100	-149.200	1.450	0.000	-0.021
20.200	-153.800	1.450	0.000	-0.023
20.300	-151.600	1.448	0.000	-0.023
20.400	-146.400	1.442	0.000	-0.023
20.500	-143.000	1.400	0.000	-0.023
20.600	-140.400	1.378	0.000	-0.023
20.700	-142.200	1.378	0.000	-0.024
20.800	-137.400	1.328	0.000	-0.024
20.900	-134.000	1.344	0.000	-0.024
21.000	-131.400	1.290	0.000	-0.024
21.100	-128.600	1.264	0.000	-0.024
21.200	-128.600	1.264	0.000	-0.025
21.300	-125.200	1.213	0.000	-0.025
21.400	-122.200	1.209	0.000	-0.025
21.500	-120.800	1.202	0.000	-0.025
21.600	-118.600	1.176	0.000	-0.025
21.700	-119.200	1.176	0.000	-0.026
21.800	-116.400	1.118	0.000	-0.026
21.900	-112.000	1.141	0.000	-0.026
22.000	-109.200	1.102	0.000	-0.026
22.100	-108.200	1.044	0.000	-0.026
22.200	-105.000	1.044	0.000	-0.027
22.300	-106.200	1.035	0.000	-0.027
22.400	-102.000	0.987	0.000	-0.027
22.500	-100.800	1.021	0.000	-0.027
22.600	-99.400	0.971	0.000	-0.027
22.700	-97.800	0.971	0.000	-0.027
22.800	-97.600	0.969	0.000	-0.027
22.900	-95.400	0.923	0.000	-0.027
23.000	-93.400	0.954	0.000	-0.027
23.100	-94.000	0.867	0.000	-0.027
23.200	-89.000	0.867	0.000	-0.028
23.300	-91.200	0.949	0.000	-0.028
23.400	-88.400	0.832	0.000	-0.028
23.500	-86.000	0.880	0.000	-0.028
23.600	-87.200	0.823	0.000	-0.028
23.700	-84.400	0.823	0.000	-0.029
23.800	-85.000	0.856	0.000	-0.029
23.900	-83.400	0.806	0.000	-0.029
24.000	-82.400	0.818	0.000	-0.029
24.100	-81.400	0.786	0.000	-0.029
24.200	-80.800	0.786	0.000	-0.029
24.300	-80.000	0.796	0.000	-0.029
24.400	-77.800	0.752	0.000	-0.029
24.500	-78.000	0.777	0.000	-0.029
24.600	-77.000	0.744	0.000	-0.029
24.700	-74.000	0.744	0.000	-0.030
24.800	-74.800	0.734	0.000	-0.030
24.900	-72.400	0.715	0.000	-0.030
25.000	-73.200	0.728	0.000	-0.030
25.100	-71.400	0.710	0.000	-0.030
25.200	-70.400	0.710	0.000	-0.031
25.300	-69.800	0.685	0.000	-0.031
25.400	-68.800	0.682	0.000	-0.031
25.500	-68.800	0.682	0.000	-0.031
25.600	-67.800	0.666	0.000	-0.031
25.700	-66.800	0.666	0.000	-0.031
25.800	-66.600	0.644	0.000	-0.031
25.900	-65.400	0.650	0.000	-0.031
26.000	-64.400	0.636	0.000	-0.031
26.100	-63.800	0.626	0.000	-0.032
26.200	-63.200	0.626	0.000	-0.032
26.300	-61.800	0.617	0.000	-0.032
26.400	-62.200	0.620	0.000	-0.032
26.500	-61.800	0.609	0.000	-0.032
26.600	-60.600	0.602	0.000	-0.032
26.700	-60.200	0.602	0.000	-0.032
26.800	-59.200	0.588	0.000	-0.032
26.900	-60.000	0.592	0.000	-0.032
27.000	-58.600	0.577	0.000	-0.032
27.100	-58.400	0.568	0.000	-0.033
27.200	-57.600	0.568	0.000	-0.033
27.300	-57.400	0.562	0.000	-0.033
27.400	-57.600	0.559	0.000	-0.033
27.500	-55.600	0.560	0.000	-0.033
27.600	-55.600	0.540	0.000	-0.033
27.700	-54.200	0.540	0.000	-0.033
27.800	-52.800	0.525	0.000	-0.033
27.900	-53.200	0.528	0.000	-0.033
28.000	-51.400	0.509	0.000	-0.033
28.100	-51.000	0.497	0.000	-0.034
28.200	-50.200	0.497	0.000	-0.034
28.300	-49.000	0.486	0.000	-0.034
28.400	-47.800	0.484	0.000	-0.034
28.500	-47.600	0.471	0.000	-0.034
28.600	-46.400	0.457	0.000	-0.034
28.700	-45.800	0.457	0.000	-0.034
28.800	-45.600	0.457	0.000	-0.034
28.900	-44.600	0.449	0.000	-0.034
29.000	-43.200	0.443	0.000	-0.034
29.100	-43.000	0.436	0.000	-0.034
29.200	-44.400	0.436	0.000	-0.034
29.300	-42.000	0.431	0.000	-0.034
29.400	-42.600	0.423	0.000	-0.034
29.500	-41.800	0.418	0.000	-0.034
29.600	-40.000	0.408	0.000	-0.035
29.700	-41.600	0.408	0.000	-0.035
29.800	-40.600	0.405	0.000	-0.035
29.900	-38.800	0.398	0.000	-0.035
30.000	-39.000	0.397	0.000	-0.035
30.100	-38.800	0.387	0.000	-0.035
30.200	-38.600	0.387	0.000	-0.035
30.300	-37.200	0.389	0.000	-0.035
30.400	-37.800	0.379	0.000	-0.035
30.500	-37.600	0.378	0.000	-0.035
30.600	-37.800	0.368	0.000	-0.035
30.700	-36.400	0.368	0.000	-0.035
30.800	-35.800	0.365	0.000	-0.035
30.900	-36.000	0.357	0.000	-0.035
31.000	-35.000	0.360	0.000	-0.035
31.100	-35.200	0.347	0.000	-0.035
31.200	-34.600	0.347	0.000	-0.035
31.300	-33.800	0.346	0.000	-0.035
31.400	-34.000	0.343	0.000	-0.035
31.500	-33.600	0.341	0.000	-0.035
31.600	-33.000	0.332	0.000	-0.036
31.700	-32.800	0.332	0.000	-0.036
31.800	-33.000	0.324	0.000	-0.036
31.900	-31.800	0.323	0.000	-0.036
32.000	-31.600	0.323	0.000	-0.036
32.100	-31.200	0.312	0.000	-0.036
32.200	-31.600	0.312	0.000	-0.036
32.300	-30.400	0.306	0.000	-0.036
32.400	-30.200	0.303	0.000	-0.036
32.500	-29.800	0.300	0.000	-0.036
32.600	-29.200	0.297	0.000	-0.036
32.700	-29.800	0.297	0.000	-0.036
32.800	-29.000	0.293	0.000	-0.036
32.900	-29.400	0.291	0.000	-0.036
33.000	-28.800	0.284	0.000	-0.036
33.100	-28.800	0.278	0.000	-0.036
33.200	-28.600	0.278	0.000	-0.036
33.300	-27.400	0.274	0.000	-0.036
33.400	-27.400	0.269	0.000	-0.036
33.500	-28.200	0.271	0.000	-0.036
33.600	-27.000	0.266	0.000	-0.037
33.700	-27.800	0.266	0.000	-0.037
33.800	-26.400	0.264	0.000	-0.037
33.900	-27.600	0.263	0.000	-0.037
34.000	-27.000	0.263	0.000	-0.037
34.100	-26.600	0.257	0.000	-0.037
34.200	-25.200	0.257	0.000	-0.037
34.300	-25.400	0.252	0.000	-0.037
34.400	-25.200	0.251	0.000	-0.037
34.500	-25.200	0.250	0.000	-0.037
34.600	-24.600	0.244	0.000	-0.037
34.700	-24.800	0.244	0.000	-0.037
34.800	-24.600	0.244	0.000	-0.037
34.900	-23.800	0.239	0.000	-0.037
35.000	-24.600	0.237	0.000	-0.037
35.100	-24.000	0.233	0.000	-0.037
35.200	-23.000	0.233	0.000	-0.037
35.300	-23.600	0.232	0.000	-0.037
35.400	-23.200	0.227	0.000	-0.037
35.500	-23.400	0.231	0.000	-0.037
35.600	-23.800	0.226	0.000	-0.037
35.700	-22.800	0.226	0.000	-0.037
35.800	-23.000	0.224	0.000	-0.037
35.900	-22.400	0.224	0.000	-0.037
36.000	-21.600	0.221	0.000	-0.037
36.100	-22.000	0.215	0.000	-0.038
36.200	-22.400	0.215	0.000	-0.038
36.300	-21.400	0.216	0.000	-0.038
36.400	-22.000	0.212	0.000	-0.038
36.500	-21.600	0.209	0.000	-0.038
36.600	-21.200	0.208	0.000	-0.038
36.700	-20.000	0.208	0.000	-0.038
36.800	-20.800	0.205	0.000	-0.038
36.900	-20.000	0.204	0.000	-0.038
37.000	-20.400	0.202	0.000	-0.038
37.100	-19.600	0.199	0.000	-0.038
37.200	-20.800	0.199	0.000	-0.038
37.300	-18.000	0.196	0.000	-0.038
37.400	-20.000	0.199	0.000	-0.038
37.500	-19.800	0.190	0.000	-0.038
37.600	-19.000	0.187	0.000	-0.038
37.700	-19.200	0.187	0.000	-0.038
37.800	-19.000	0.185	0.000	-0.038
37.900	-19.000	0.186	0.000	-0.038
38.000	-18.000	0.180	0.000	-0.038
38.100	-16.600	0.175	0.000	-0.038
38.200	-17.000	0.175	0.000	-0.038
38.300	-17.200	0.173	0.000	-0.038
38.400	-16.600	0.168	0.000	-0.038
38.500	-17.000	0.168	0.000	-0.038
38.600	-17.200	0.162	0.000	-0.038
38.700	-15.400	0.162	0.000	-0.038
38.800	-15.600	0.158	0.000	-0.038
38.900	-16.200	0.157	0.000	-0.038
39.000	-15.400	0.157	0.000	-0.038
39.100	-15.200	0.151	0.000	-0.039
39.200	-15.000	0.151	0.000	-0.039
39.300	-15.800	0.146	0.000	-0.039
39.400	-14.200	0.146	0.000	-0.039
39.500	-13.800	0.145	0.000	-0.039
39.600	-13.400	0.141	0.000	-0.039
39.700	-14.400	0.141	0.000	-0.039
39.800	-12.800	0.137	0.000	-0.039
39.900	-13.800	0.139	0.000	-0.039
40.000	-13.800	0.135	0.000	-0.039
40.100	-12.200	0.133	0.000	-0.039
40.200	-12.800	0.133	0.000	-0.039
40.300	-12.600	0.135	0.000	-0.039
40.400	-12.800	0.133	0.000	-0.039
40.500	-12.800	0.129	0.000	-0.039
40.600	-12.200	0.127	0.000	-0.039
40.700	-12.600	0.127	0.000	-0.039
40.800	-13.200	0.124	0.000	-0.039
40.900	-12.600	0.128	0.000	-0.039
41.000	-11.600	0.124	0.000	-0.039
41.100	-12.600	0.124	0.000	-0.039
41.200	-11.400	0.124	0.000	-0.039
41.300	-11.800	0.118	0.000	-0.039
41.400	-11.400	0.119	0.000	-0.039
41.500	-11.800	0.117	0.000	-0.039
41.600	-10.600	0.115	0.000	-0.039
41.700	-12.800	0.115	0.000	-0.039
41.800	-11.000	0.113	0.000	-0.039
41.900	-11.200	0.112	0.000	-0.039
42.000	-10.400	0.109	0.000	-0.039
42.100	-11.000	0.107	0.000	-0.039
42.200	-10.400	0.107	0.000	-0.039
42.300	-10.400	0.108	0.000	-0.039
42.400	-10.200	0.106	0.000	-0.039
42.500	-10.400	0.104	0.000	-0.039
42.600	-10.600	0.100	0.000	-0.039
42.700	-10.000	0.100	0.000	-0.039
42.800	-9.800	0.096	0.000	-0.039
42.900	-9.800	0.098	0.000	-0.039
43.000	-9.600	0.097	0.000	-0.039
43.100	-10.200	0.090	0.000	-0.039
43.200	-8.800	0.090	0.000	-0.039
43.300	-9.600	0.094	0.000	-0.039
43.400	-9.200	0.088	0.000	-0.039
43.500	-8.400	0.088	0.000	-0.039
43.600	-9.000	0.083	0.000	-0.039
43.700	-8.200	0.083	0.000	-0.039
43.800	-8.600	0.084	0.000	-0.039
43.900	-7.800	0.086	0.000	-0.039
44.000	-8.400	0.083	0.000	-0.039
44.100	-8.400	0.078	0.000	-0.040
44.200	-7.000	0.078	0.000	-0.040
44.300	-7.800	0.077	0.000	-0.040
44.400	-7.600	0.077	0.000	-0.040
44.500	-7.600	0.076	0.000	-0.040
44.600	-7.000	0.075	0.000	-0.040
44.700	-6.400	0.075	0.000	-0.040
44.800	-7.000	0.075	0.000	-0.040
44.900	-7.200	0.073	0.000	-0.040
45.000	-7.000	0.073	0.000	-0.040
45.100	-7.400	0.077	0.000	-0.040
45.200	-6.600	0.077	0.000	-0.040
45.300	-6.800	0.069	0.000	-0.040
45.400	-6.000	0.072	0.000	-0.040
45.500	-7.200	0.073	0.000	-0.040
45.600	-6.800	0.070	0.000	-0.040
45.700	-6.200	0.070	0.000	-0.040
45.800	-7.000	0.063	0.000	-0.040
45.900	-6.200	0.068	0.000	-0.040
46.000	-6.800	0.063	0.000	-0.040
46.100	-6.000	0.062	0.000	-0.040
46.200	-6.000	0.062	0.000	-0.040
46.300	-6.000	0.064	0.000	-0.040
46.400	-6.600	0.062	0.000	-0.040
46.500	-6.000	0.058	0.000	-0.040
46.600	-4.800	0.057	0.000	-0.040
46.700	-6.000	0.057	0.000	-0.040
46.800	-4.600	0.050	0.000	-0.040
46.900	-5.000	0.050	0.000	-0.040
47.000	-4.800	0.051	0.000	-0.040
47.100	-5.200	0.045	0.000	-0.040
47.200	-4.800	0.045	0.000	-0.040
47.300	-3.000	0.051	0.000	-0.040
47.400	-1.200	0.037	0.000	-0.040
47.500	-2.400	0.032	0.000	-0.040
47.600	-3.200	0.035	0.000	-0.040
47.700	-3.600	0.035	0.000	-0.040
47.800	-3.400	0.035	0.000	-0.040
47.900	-3.600	0.038	0.000	-0.040
48.000	-4.000	0.038	0.000	-0.040
48.100	-3.800	0.037	0.000	-0.040
48.200	-3.000	0.037	0.000	-0.040
48.300	-3.800	0.036	0.000	-0.040
48.400	-2.600	0.032	0.000	-0.040
48.500	-2.400	0.036	0.000	-0.040
48.600	-2.400	0.034	0.000	-0.040
48.700	-2.600	0.034	0.000	-0.040
48.800	-4.000	0.036	0.000	-0.040
48.900	-3.400	0.035	0.000	-0.040
49.000	-3.600	0.034	0.000	-0.040
49.100	-3.000	0.032	0.000	-0.040
49.200	-2.400	0.032	0.000	-0.040
49.300	-3.000	0.031	0.000	-0.040
49.400	-2.800	0.028	0.000	-0.040
49.500	-2.200	0.032	0.000	-0.040
49.600	-3.000	0.027	0.000	-0.040
49.700	-2.800	0.027	0.000	-0.040
49.800	-2.800	0.025	0.000	-0.040
49.900	-3.400	0.030	0.000	-0.040
50.000	-2.400	0.030	0.000	-0.040
50.100	-2.200	0.029	0.000	-0.040
50.200	-2.400	0.029	0.000	-0.040
50.300	-3.800	0.029	0.000	-0.040
50.400	-2.800	0.032	0.000	-0.040
50.500	-1.800	0.029	0.000	-0.040
50.600	-3.400	0.032	0.000	-0.040
50.700	-2.800	0.032	0.000	-0.040
50.800	-1.600	0.035	0.000	-0.040
50.900	-3.000	0.033	0.000	-0.040
51.000	-3.800	0.031	0.000	-0.040
51.100	-2.800	0.030	0.000	-0.040
51.200	-3.000	0.030	0.000	-0.040
51.300	-5.200	0.039	0.000	-0.040
51.400	-4.600	0.041	0.000	-0.040
51.500	-4.600	0.044	0.000	-0.040
51.600	-5.200	0.044	0.000	-0.040
51.700	-3.200	0.044	0.000	-0.040
51.800	-3.600	0.031	0.000	-0.040
51.900	-3.000	0.040	0.000	-0.040
52.000	-4.000	0.032	0.000	-0.040
52.100	-4.000	0.038	0.000	-0.040
52.200	-3.400	0.038	0.000	-0.040
52.300	-3.800	0.045	0.000	-0.040
52.400	-5.800	0.036	0.000	-0.040
52.500	-3.800	0.032	0.000	-0.040
52.600	-4.000	0.040	0.000	-0.040
52.700	-3.000	0.040	0.000	-0.040
52.800	-5.000	0.043	0.000	-0.040
52.900	-4.000	0.045	0.000	-0.040
53.000	-4.600	0.045	0.000	-0.040
53.100	-5.200	0.047	0.000	-0.040
53.200	-4.600	0.047	0.000	-0.040
53.300	-5.200	0.049	0.000	-0.040
53.400	-5.200	0.047	0.000	-0.040
53.500	-4.400	0.051	0.000	-0.040
53.600	-5.200	0.058	0.000	-0.040
53.700	-4.800	0.058	0.000	-0.040
53.800	-5.200	0.053	0.000	-0.040
53.900	-5.600	0.058	0.000	-0.040
54.000	-6.000	0.053	0.000	-0.040
54.100	-5.400	0.061	0.000	-0.040
54.200	-5.600	0.061	0.000	-0.040
54.300	-6.000	0.058	0.000	-0.040
54.400	-6.000	0.059	0.000	-0.040
54.500	-5.600	0.061	0.000	-0.040
54.600	-5.000	0.062	0.000	-0.040
54.700	-5.200	0.062	0.000	-0.040
54.800	-5.800	0.059	0.000	-0.040
54.900	-5.400	0.064	0.000	-0.040
55.000	-6.400	0.060	0.000	-0.040
55.100	-6.400	0.063	0.000	-0.040
55.200	-6.200	0.063	0.000	-0.040
55.300	-5.600	0.061	0.000	-0.040
55.400	-6.000	0.064	0.000	-0.040
55.500	-6.000	0.061	0.000	-0.040
55.600	-7.000	0.063	0.000	-0.040
55.700	-6.200	0.063	0.000	-0.040
55.800	-6.600	0.068	0.000	-0.040
55.900	-7.200	0.071	0.000	-0.040
56.000	-7.200	0.063	0.000	-0.040
56.100	-7.000	0.066	0.000	-0.040
56.200	-6.000	0.066	0.000	-0.040
56.300	-6.400	0.073	0.000	-0.040
56.400	-7.600	0.071	0.000	-0.040
56.500	-6.600	0.075	0.000	-0.040
56.600	-7.400	0.074	0.000	-0.041
56.700	-7.600	0.074	0.000	-0.041
56.800	-8.000	0.081	0.000	-0.041
56.900	-7.200	0.073	0.000	-0.041
57.000	-8.600	0.080	0.000	-0.041
57.100	-7.400	0.076	0.000	-0.041
57.200	-8.600	0.076	0.000	-0.041
57.300	-6.800	0.082	0.000	-0.041
57.400	-7.400	0.073	0.000	-0.041
57.500	-7.800	0.077	0.000	-0.041
57.600	-6.800	0.068	0.000	-0.041
57.700	-7.000	0.068	0.000	-0.041
57.800	-6.800	0.069	0.000	-0.041
57.900	-7.600	0.072	0.000	-0.041
58.000	-7.400	0.072	0.000	-0.041
58.100	-8.000	0.079	0.000	-0.041
58.200	-7.000	0.079	0.000	-0.041
58.300	-7.800	0.078	0.000	-0.041
58.400	-6.800	0.075	0.000	-0.041
58.500	-6.800	0.077	0.000	-0.041
58.600	-7.800	0.078	0.000	-0.041
58.700	-6.600	0.078	0.000	-0.041
58.800	-8.000	0.072	0.000	-0.041
58.900	-7.400	0.076	0.000	-0.041
59.000	-6.400	0.069	0.000	-0.041
59.100	-6.200	0.072	0.000	-0.041
59.200	-6.800	0.072	0.000	-0.041
59.300	-6.200	0.069	0.000	-0.041
59.400	-6.600	0.070	0.000	-0.041
59.500	-6.400	0.068	0.000	-0.041
59.600	-6.000	0.064	0.000	-0.041
59.700	-6.400	0.064	0.000	-0.041
59.800	-5.600	0.066	0.000	-0.041
59.900	-7.000	0.061	0.000	-0.041
60.000	-6.400	0.060	0.000	-0.041
60.100	-6.400	0.058	0.000	-0.041
60.200	-5.600	0.058	0.000	-0.041
60.300	-6.000	0.064	0.000	-0.041
60.400	-5.400	0.057	0.000	-0.041
60.500	-5.600	0.064	0.000	-0.041
60.600	-6.200	0.059	0.000	-0.041
60.700	-6.000	0.059	0.000	-0.041
60.800	-5.200	0.058	0.000	-0.041
60.900	-5.600	0.054	0.000	-0.041
61.000	-5.800	0.062	0.000	-0.041
61.100	-4.800	0.056	0.000	-0.041
61.200	-5.200	0.056	0.000	-0.041
61.300	-5.800	0.059	0.000	-0.041
61.400	-5.600	0.055	0.000	-0.041
61.500	-6.200	0.058	0.000	-0.041
61.600	-6.000	0.060	0.000	-0.041
61.700	-6.000	0.060	0.000	-0.041
61.800	-6.000	0.056	0.000	-0.041
61.900	-6.200	0.065	0.000	-0.041
62.000	-6.000	0.067	0.000	-0.041
62.100	-5.600	0.055	0.000	-0.041
62.200	-5.000	0.055	0.000	-0.041
62.300	-5.000	0.055	0.000	-0.041
62.400	-4.000	0.052	0.000	-0.041
62.500	-4.800	0.052	0.000	-0.041
62.600	-4.200	0.053	0.000	-0.041
62.700	-4.600	0.053	0.000	-0.041
62.800	-4.800	0.046	0.000	-0.041
62.900	-4.600	0.053	0.000	-0.041
63.000	-4.600	0.046	0.000	-0.041
63.100	-5.000	0.052	0.000	-0.041
63.200	-3.800	0.052	0.000	-0.041
63.300	-5.600	0.054	0.000	-0.041
63.400	-5.400	0.057	0.000	-0.041
63.500	-4.600	0.051	0.000	-0.041
63.600	-5.600	0.053	0.000	-0.041
63.700	-5.200	0.053	0.000	-0.041
63.800	-5.600	0.050	0.000	-0.041
63.900	-4.200	0.054	0.000	-0.041
64.000	-4.800	0.052	0.000	-0.041
64.100	-5.000	0.053	0.000	-0.041
64.200	-5.400	0.053	0.000	-0.041
64.300	-5.000	0.060	0.000	-0.041
64.400	-5.800	0.055	0.000	-0.041
64.500	-5.400	0.058	0.000	-0.041
64.600	-6.600	0.063	0.000	-0.041
64.700	-6.400	0.063	0.000	-0.041
64.800	-6.600	0.062	0.000	-0.041
64.900	-6.200	0.060	0.000	-0.041
65.000	-7.000	0.065	0.000	-0.041
65.100	-8.800	0.070	0.000	-0.041
65.200	-7.200	0.070	0.000	-0.041
65.300	-6.800	0.074	0.000	-0.041
65.400	-6.400	0.072	0.000	-0.041
65.500	-5.800	0.072	0.000	-0.041
65.600	-7.200	0.069	0.000	-0.041
65.700	-5.600	0.069	0.000	-0.041
65.800	-6.200	0.059	0.000	-0.041
65.900	-7.600	0.067	0.000	-0.041
66.000	-6.800	0.067	0.000	-0.041
66.100	-6.000	0.068	0.000	-0.041
66.200	-6.600	0.068	0.000	-0.041
66.300	-7.800	0.069	0.000	-0.041
66.400	-7.000	0.070	0.000	-0.041
66.500	-6.000	0.069	0.000	-0.041
66.600	-7.200	0.066	0.000	-0.042
66.700	-6.000	0.066	0.000	-0.042
66.800	-7.400	0.069	0.000	-0.042
66.900	-6.400	0.071	0.000	-0.042
67.000	-6.600	0.070	0.000	-0.042
67.100	-7.400	0.070	0.000	-0.042
67.200	-6.800	0.070	0.000	-0.042
67.300	-7.200	0.072	0.000	-0.042
67.400	-7.200	0.075	0.000	-0.042
67.500	-7.400	0.075	0.000	-0.042
67.600	-7.800	0.078	0.000	-0.042
67.700	-6.600	0.078	0.000	-0.042
67.800	-7.600	0.078	0.000	-0.042
67.900	-7.400	0.078	0.000	-0.042
68.000	-8.000	0.072	0.000	-0.042
68.100	-8.800	0.074	0.000	-0.042
68.200	-7.400	0.074	0.000	-0.042
68.300	-8.200	0.079	0.000	-0.042
68.400	-6.800	0.077	0.000	-0.042
68.500	-6.800	0.077	0.000	-0.042
68.600	-6.200	0.078	0.000	-0.042
68.700	-7.000	0.078	0.000	-0.042
68.800	-7.400	0.081	0.000	-0.042
68.900	-7.400	0.078	0.000	-0.042
69.000	-7.400	0.078	0.000	-0.042
69.100	-8.200	0.077	0.000	-0.042
69.200	-8.200	0.077	0.000	-0.042
69.300	-7.400	0.081	0.000	-0.042
69.400	-7.400	0.078	0.000	-0.042
69.500	-7.200	0.082	0.000	-0.042
69.600	-7.400	0.080	0.000	-0.042
69.700	-8.200	0.080	0.000	-0.042
69.800	-7.400	0.078	0.000	-0.042
69.900	-7.400	0.075	0.000	-0.042
70.000	-6.600	0.080	0.000	-0.042
70.100	-8.000	0.079	0.000	-0.042
70.200	-7.600	0.079	0.000	-0.042
70.300	-7.000	0.078	0.000	-0.042
70.400	-7.600	0.076	0.000	-0.042
70.500	-7.800	0.082	0.000	-0.042
70.600	-8.000	0.078	0.000	-0.042
70.700	-6.800	0.078	0.000	-0.042
70.800	-7.800	0.079	0.000	-0.042
70.900	-7.000	0.080	0.000	-0.042
71.000	-7.800	0.081	0.000	-0.042
71.100	-7.600	0.084	0.000	-0.042
71.200	-8.200	0.084	0.000	-0.042
71.300	-7.800	0.081	0.000	-0.042
71.400	-8.000	0.081	0.000	-0.042
71.500	-7.600	0.085	0.000	-0.042
71.600	-8.000	0.085	0.000	-0.042
71.700	-8.000	0.085	0.000	-0.042
71.800	-8.400	0.081	0.000	-0.042
71.900	-7.400	0.079	0.000	-0.042
72.000	-7.400	0.081	0.000	-0.042
72.100	-6.600	0.078	0.000	-0.042
72.200	-7.000	0.078	0.000	-0.042
72.300	-7.800	0.080	0.000	-0.042
72.400	-7.200	0.079	0.000	-0.042
72.500	-7.600	0.079	0.000	-0.042
72.600	-7.400	0.079	0.000	-0.042
72.700	-6.800	0.079	0.000	-0.042
72.800	-7.200	0.077	0.000	-0.042
72.900	-6.800	0.075	0.000	-0.042
73.000	-7.600	0.080	0.000	-0.042
73.100	-7.400	0.078	0.000	-0.042
73.200	-6.200	0.078	0.000	-0.042
73.300	-6.800	0.071	0.000	-0.042
73.400	-7.400	0.078	0.000	-0.042
73.500	-8.200	0.071	0.000	-0.042
73.600	-7.200	0.072	0.000	-0.042
73.700	-7.200	0.072	0.000	-0.042
73.800	-7.400	0.069	0.000	-0.042
73.900	-7.200	0.070	0.000	-0.042
74.000	-6.800	0.079	0.000	-0.042
74.100	-6.400	0.067	0.000	-0.042
74.200	-5.800	0.067	0.000	-0.042
74.300	-6.200	0.056	0.000	-0.042
74.400	-7.000	0.057	0.000	-0.042
74.500	-5.600	0.060	0.000	-0.042
74.600	-6.800	0.066	0.000	-0.043
74.700	-7.000	0.066	0.000	-0.043
74.800	-6.200	0.070	0.000	-0.043
74.900	-5.800	0.072	0.000	-0.043
75.000	-6.400	0.066	0.000	-0.043
75.100	-6.200	0.067	0.000	-0.043
75.200	-6.400	0.067	0.000	-0.043
75.300	-7.000	0.065	0.000	-0.043
75.400	-6.400	0.068	0.000	-0.043
75.500	-5.400	0.066	0.000	-0.043
75.600	-6.200	0.064	0.000	-0.043
75.700	-5.600	0.064	0.000	-0.043
75.800	-6.200	0.066	0.000	-0.043
75.900	-6.000	0.065	0.000	-0.043
76.000	-6.400	0.063	0.000	-0.043
76.100	-5.800	0.059	0.000	-0.043
76.200	-5.800	0.059	0.000	-0.043
76.300	-6.000	0.061	0.000	-0.043
76.400	-5.600	0.062	0.000	-0.043
76.500	-5.600	0.062	0.000	-0.043
76.600	-5.400	0.061	0.000	-0.043
76.700	-5.800	0.061	0.000	-0.043
76.800	-5.600	0.056	0.000	-0.043
76.900	-5.800	0.058	0.000	-0.043
77.000	-5.800	0.058	0.000	-0.043
77.100	-6.200	0.059	0.000	-0.043
77.200	-5.000	0.059	0.000	-0.043
77.300	-5.000	0.058	0.000	-0.043
77.400	-5.800	0.059	0.000	-0.043
77.500	-5.600	0.061	0.000	-0.043
77.600	-6.000	0.061	0.000	-0.043
77.700	-6.000	0.061	0.000	-0.043
77.800	-5.600	0.056	0.000	-0.043
77.900	-5.400	0.063	0.000	-0.043
78.000	-5.800	0.059	0.000	-0.043
78.100	-6.200	0.059	0.000	-0.043
78.200	-5.800	0.059	0.000	-0.043
78.300	-6.000	0.061	0.000	-0.043
78.400	-5.200	0.062	0.000	-0.043
78.500	-6.200	0.063	0.000	-0.043
78.600	-5.400	0.064	0.000	-0.043
78.700	-7.000	0.064	0.000	-0.043
78.800	-7.200	0.065	0.000	-0.043
78.900	-6.600	0.068	0.000	-0.043
79.000	-7.000	0.072	0.000	-0.043
79.100	-5.600	0.069	0.000	-0.043
79.200	-6.000	0.069	0.000	-0.043
79.300	-5.600	0.052	0.000	-0.043
79.400	-5.200	0.066	0.000	-0.043
79.500	-5.800	0.058	0.000	-0.043
79.600	-6.000	0.059	0.000	-0.043
79.700	-5.600	0.059	0.000	-0.043
79.800	-6.000	0.063	0.000	-0.043
79.900	-5.600	0.059	0.000	-0.043
80.000	-5.600	0.060	0.000	-0.043
80.100	-5.400	0.060	0.000	-0.043
80.200	-5.800	0.060	0.000	-0.043
80.300	-6.200	0.060	0.000	-0.043
80.400	-5.600	0.058	0.000	-0.043
80.500	-5.800	0.058	0.000	-0.043
80.600	-6.000	0.058	0.000	-0.043
80.700	-6.000	0.058	0.000	-0.043
80.800	-6.400	0.055	0.000	-0.043
80.900	-4.600	0.056	0.000	-0.043
81.000	-5.600	0.059	0.000	-0.043
81.100	-5.800	0.056	0.000	-0.043
81.200	-5.600	0.056	0.000	-0.043
81.300	-4.800	0.055	0.000	-0.043
81.400	-5.600	0.058	0.000	-0.043
81.500	-5.400	0.057	0.000	-0.043
81.600	-5.000	0.057	0.000	-0.043
81.700	-4.200	0.057	0.000	-0.043
81.800	-5.000	0.054	0.000	-0.043
81.900	-5.400	0.056	0.000	-0.043
82.000	-5.600	0.053	0.000	-0.043
82.100	-5.000	0.051	0.000	-0.043
82.200	-5.400	0.051	0.000	-0.043
82.300	-5.000	0.052	0.000	-0.043
82.400	-4.400	0.050	0.000	-0.043
82.500	-4.200	0.052	0.000	-0.043
82.600	-5.400	0.051	0.000	-0.043
82.700	-4.000	0.051	0.000	-0.043
82.800	-4.200	0.049	0.000	-0.043
82.900	-4.600	0.049	0.000	-0.043
83.000	-4.600	0.044	0.000	-0.043
83.100	-5.000	0.045	0.000	-0.043
83.200	-4.600	0.045	0.000	-0.043
83.300	-4.600	0.047	0.000	-0.043
83.400	-4.000	0.045	0.000	-0.043
83.500	-3.600	0.043	0.000	-0.043
83.600	-3.600	0.037	0.000	-0.043
83.700	-4.200	0.037	0.000	-0.043
83.800	-4.000	0.037	0.000	-0.043
83.900	-3.200	0.036	0.000	-0.043
84.000	-2.400	0.037	0.000	-0.043
84.100	-3.200	0.033	0.000	-0.043
84.200	-3.200	0.033	0.000	-0.043
84.300	-1.800	0.031	0.000	-0.043
84.400	-1.600	0.028	0.000	-0.043
84.500	-2.600	0.029	0.000	-0.043
84.600	-1.800	0.023	0.000	-0.043
84.700	-1.600	0.023	0.000	-0.043
84.800	-2.200	0.021	0.000	-0.043
84.900	-2.000	0.026	0.000	-0.043
85.000	-2.000	0.020	0.000	-0.043
85.100	-1.600	0.022	0.000	-0.043
85.200	-1.800	0.022	0.000	-0.043
85.300	-2.200	0.018	0.000	-0.043
85.400	-2.600	0.021	0.000	-0.043
85.500	-1.600	0.019	0.000	-0.043
85.600	-1.200	0.020	0.000	-0.043
85.700	-2.200	0.020	0.000	-0.043
85.800	-0.800	0.019	0.000	-0.043
85.900	-2.000	0.018	0.000	-0.043
86.000	-1.000	0.016	0.000	-0.043
86.100	-0.400	0.016	0.000	-0.043
86.200	-1.000	0.016	0.000	-0.043
86.300	-1.600	0.017	0.000	-0.043
86.400	-1.400	0.013	0.000	-0.043
86.500	-1.600	0.013	0.000	-0.043
86.600	-1.600	0.009	0.000	-0.043
86.700	-1.000	0.009	0.000	-0.043
86.800	-1.200	0.011	0.000	-0.043
86.900	-0.600	0.010	0.000	-0.043
87.000	-1.600	0.013	0.000	-0.043
87.100	-1.000	0.010	0.000	-0.043
87.200	-0.200	0.010	0.000	-0.043
87.300	-0.000	0.010	0.000	-0.043
87.400	-0.000	0.005	0.000	-0.043
87.500	-0.400	0.009	0.000	-0.043
87.600	-0.600	0.001	0.000	-0.043
87.700	-1.400	0.001	0.000	-0.043
87.800	-1.600	0.013	0.000	-0.043
87.900	-1.200	0.023	0.000	-0.043
88.000	-0.600	0.017	0.000	-0.043
88.100	-1.000	0.004	0.000	-0.043
88.200	1.000	0.004	0.000	-0.043
88.300	2.400	-0.011	0.000	-0.043
88.400	2.000	-0.011	0.000	-0.043
88.500	1.800	-0.013	0.000	-0.043
88.600	2.200	-0.017	0.000	-0.043
88.700	1.200	-0.017	0.000	-0.043
88.800	2.800	-0.020	0.000	-0.043
88.900	2.600	-0.022	0.000	-0.043
89.000	2.200	-0.021	0.000	-0.043
89.100	2.600	-0.022	0.000	-0.043
89.200	3.000	-0.022	0.000	-0.043
89.300	2.600	-0.025	0.000	-0.043
89.400	2.800	-0.026	0.000	-0.043
89.500	3.400	-0.029	0.000	-0.043
89.600	3.400	-0.028	0.000	-0.043
89.700	3.200	-0.028	0.000	-0.043
89.800	4.200	-0.031	0.000	-0.043
89.900	4.400	-0.030	0.000	-0.043
90.000	3.600	-0.029	0.000	-0.043
90.100	3.600	-0.030	0.000	-0.043
90.200	3.400	-0.030	0.000	-0.043
90.300	3.800	-0.029	0.000	-0.043
90.400	3.200	-0.028	0.000	-0.043
90.500	3.600	-0.031	0.000	-0.043
90.600	3.800	-0.030	0.000	-0.043
90.700	4.200	-0.030	0.000	-0.043
90.800	3.200	-0.026	0.000	-0.043
90.900	3.200	-0.032	0.000	-0.043
91.000	3.800	-0.030	0.000	-0.043
91.100	3.000	-0.031	0.000	-0.043
91.200	4.000	-0.031	0.000	-0.043
91.300	4.000	-0.029	0.000	-0.043
91.400	3.800	-0.032	0.000	-0.043
91.500	3.400	-0.034	0.000	-0.043
91.600	3.200	-0.033	0.000	-0.043
91.700	3.000	-0.033	0.000	-0.043
91.800	3.000	-0.029	0.000	-0.043
91.900	3.600	-0.034	0.000	-0.043
92.000	4.600	-0.033	0.000	-0.043
92.100	4.600	-0.031	0.000	-0.043
92.200	2.800	-0.031	0.000	-0.043
92.300	3.200	-0.030	0.000	-0.043
92.400	2.000	-0.031	0.000	-0.043
92.500	2.400	-0.026	0.000	-0.043
92.600	2.600	-0.022	0.000	-0.043
92.700	3.200	-0.022	0.000	-0.043
92.800	2.800	-0.022	0.000	-0.043
92.900	2.800	-0.022	0.000	-0.043
93.000	2.600	-0.020	0.000	-0.043
93.100	2.000	-0.021	0.000	-0.043
93.200	3.200	-0.021	0.000	-0.043
93.300	3.600	-0.026	0.000	-0.043
93.400	3.800	-0.023	0.000	-0.043
93.500	3.200	-0.024	0.000	-0.043
93.600	2.400	-0.023	0.000	-0.043
93.700	3.800	-0.023	0.000	-0.043
93.800	2.600	-0.022	0.000	-0.043
93.900	3.200	-0.023	0.000	-0.043
94.000	1.800	-0.033	0.000	-0.043
94.100	3.400	-0.035	0.000	-0.043
94.200	3.000	-0.035	0.000	-0.043
94.300	3.200	-0.024	0.000	-0.043
94.400	3.000	-0.030	0.000	-0.043
94.500	4.200	-0.030	0.000	-0.043
94.600	5.200	-0.034	0.000	-0.043
94.700	3.600	-0.034	0.000	-0.043
94.800	4.800	-0.033	0.000	-0.043
94.900	3.400	-0.041	0.000	-0.043
95.000	3.600	-0.034	0.000	-0.043
95.100	3.800	-0.035	0.000	-0.043
95.200	3.200	-0.035	0.000	-0.043
95.300	4.600	-0.032	0.000	-0.043
95.400	4.400	-0.040	0.000	-0.043
95.500	5.600	-0.029	0.000	-0.043
95.600	4.400	-0.027	0.000	-0.043
95.700	4.200	-0.027	0.000	-0.043
95.800	4.000	-0.040	0.000	-0.043
95.900	3.200	-0.034	0.000	-0.043
96.000	3.800	-0.038	0.000	-0.043
96.100	3.400	-0.032	0.000	-0.043
96.200	4.400	-0.032	0.000	-0.043
96.300	3.200	-0.045	0.000	-0.043
96.400	3.600	-0.029	0.000	-0.043
96.500	5.400	-0.038	0.000	-0.043
96.600	3.200	-0.024	0.000	-0.043
96.700	4.200	-0.024	0.000	-0.043
96.800	3.000	-0.041	0.000	-0.043
96.900	3.800	-0.026	0.000	-0.043
97.000	4.000	-0.037	0.000	-0.043
97.100	3.400	-0.033	0.000	-0.043
97.200	2.600	-0.033	0.000	-0.043
97.300	4.000	-0.031	0.000	-0.043
97.400	3.000	-0.035	0.000	-0.043
97.500	3.400	-0.011	0.000	-0.043
97.600	4.000	-0.028	0.000	-0.043
97.700	4.200	-0.028	0.000	-0.043
97.800	3.000	-0.023	0.000	-0.043
97.900	2.600	-0.022	0.000	-0.043
98.000	2.800	-0.029	0.000	-0.043
98.100	2.200	-0.027	0.000	-0.043
98.200	1.800	-0.027	0.000	-0.043
98.300	4.200	-0.035	0.000	-0.043
98.400	1.800	-0.021	0.000	-0.043
98.500	1.600	-0.017	0.000	-0.043
98.600	0.400	-0.016	0.000	-0.043
98.700	3.400	-0.016	0.000	-0.043
98.800	2.400	-0.031	0.000	-0.043
98.900	0.600	-0.013	0.000	-0.043
99.000	1.600	-0.028	0.000	-0.043
99.100	2.400	-0.026	0.000	-0.043
99.200	3.600	-0.026	0.000	-0.043
99.300	1.800	-0.032	0.000	-0.043
99.400	1.200	-0.027	0.000	-0.043
99.500	0.400	-0.028	0.000	-0.043
99.600	0.600	-0.030	0.000	-0.043
99.700	0.600	-0.030	0.000	-0.043
99.800	1.000	0.009	0.000	-0.043
99.900	1.200	-0.015	0.000	-0.043
100.000	-0.200	-0.009	0.000	-0.043
100.100	0.800	-0.004	0.000	-0.043
100.200	0.600	-0.004	0.000	-0.043
100.300	0.600	-0.016	0.000	-0.043
100.400	1.200	-0.010	0.000	-0.043
100.500	1.200	-0.016	0.000	-0.043
100.600	1.000	-0.015	0.000	-0.043
100.700	1.800	-0.015	0.000	-0.043
100.800	0.600	-0.011	0.000	-0.043
100.900	0.200	-0.013	0.000	-0.043
101.000	0.400	-0.011	0.000	-0.043
101.100	1.400	-0.009	0.000	-0.043
101.200	2.000	-0.009	0.000	-0.043
101.300	0.400	-0.015	0.000	-0.043
101.400	0.600	-0.011	0.000	-0.043
101.500	1.400	-0.020	0.000	-0.043
101.600	0.400	-0.015	0.000	-0.043
101.700	0.800	-0.015	0.000	-0.043
101.800	1.600	-0.011	0.000	-0.043
101.900	1.200	-0.015	0.000	-0.043
102.000	1.200	-0.015	0.000	-0.043
102.100	0.600	-0.015	0.000	-0.043
102.200	1.000	-0.015	0.000	-0.043
102.300	1.000	-0.014	0.000	-0.043
102.400	2.000	-0.015	0.000	-0.043
102.500	1.000	-0.015	0.000	-0.043
102.600	1.000	-0.015	0.000	-0.043
102.700	1.600	-0.015	0.000	-0.043
102.800	2.200	-0.017	0.000	-0.043
102.900	1.200	-0.015	0.000	-0.043
103.000	1.600	-0.014	0.000	-0.043
103.100	1.200	-0.015	0.000	-0.043
103.200	2.000	-0.015	0.000	-0.043
103.300	1.000	-0.017	0.000	-0.043
103.400	0.800	-0.018	0.000	-0.043
103.500	1.200	-0.019	0.000	-0.043
103.600	1.200	-0.017	0.000	-0.043
103.700	2.600	-0.017	0.000	-0.043
103.800	2.600	-0.022	0.000	-0.043
103.900	1.200	-0.019	0.000	-0.043
104.000	2.200	-0.021	0.000	-0.043
104.100	2.000	-0.024	0.000	-0.043
104.200	2.400	-0.024	0.000	-0.043
104.300	1.800	-0.024	0.000	-0.043
104.400	1.400	-0.024	0.000	-0.043
104.500	1.800	-0.025	0.000	-0.043
104.600	2.000	-0.026	0.000	-0.043
104.700	2.000	-0.026	0.000	-0.043
104.800	2.200	-0.033	0.000	-0.043
104.900	2.800	-0.025	0.000	-0.043
105.000	3.200	-0.031	0.000	-0.043
105.100	2.800	-0.029	0.000	-0.043
105.200	3.000	-0.029	0.000	-0.043
105.300	3.000	-0.032	0.000	-0.043
105.400	2.400	-0.028	0.000	-0.043
105.500	3.400	-0.034	0.000	-0.043
105.600	3.600	-0.034	0.000	-0.043
105.700	2.000	-0.034	0.000	-0.043
105.800	3.400	-0.034	0.000	-0.043
105.900	3.000	-0.032	0.000	-0.043
106.000	3.000	-0.036	0.000	-0.043
106.100	3.600	-0.037	0.000	-0.043
106.200	3.000	-0.037	0.000	-0.043
106.300	3.800	-0.035	0.000	-0.043
106.400	3.000	-0.036	0.000	-0.043
106.500	3.200	-0.036	0.000	-0.043
106.600	3.400	-0.034	0.000	-0.043
106.700	3.800	-0.034	0.000	-0.043
106.800	3.200	-0.035	0.000	-0.043
106.900	2.800	-0.034	0.000	-0.043
107.000	3.800	-0.040	0.000	-0.043
107.100	4.200	-0.038	0.000	-0.043
107.200	3.200	-0.038	0.000	-0.043
107.300	3.200	-0.037	0.000	-0.043
107.400	3.800	-0.033	0.000	-0.043
107.500	4.000	-0.042	0.000	-0.043
107.600	4.200	-0.041	0.000	-0.043
107.700	3.200	-0.041	0.000	-0.043
107.800	3.400	-0.038	0.000	-0.043
107.900	3.200	-0.040	0.000	-0.043
108.000	3.200	-0.044	0.000	-0.043
108.100	3.800	-0.044	0.000	-0.043
108.200	3.800	-0.044	0.000	-0.043
108.300	4.000	-0.041	0.000	-0.043
108.400	4.000	-0.044	0.000	-0.043
108.500	3.800	-0.041	0.000	-0.042
108.600	4.200	-0.041	0.000	-0.042
108.700	4.600	-0.041	0.000	-0.042
108.800	4.000	-0.044	0.000	-0.042
108.900	4.200	-0.041	0.000	-0.042
109.000	4.400	-0.041	0.000	-0.042
109.100	4.000	-0.044	0.000	-0.042
109.200	4.600	-0.044	0.000	-0.042
109.300	4.800	-0.044	0.000	-0.042
109.400	3.600	-0.045	0.000	-0.042
109.500	4.000	-0.046	0.000	-0.042
109.600	5.200	-0.044	0.000	-0.042
109.700	3.400	-0.044	0.000	-0.042
109.800	4.000	-0.047	0.000	-0.042
109.900	4.000	-0.042	0.000	-0.042
110.000	4.800	-0.047	0.000	-0.042
110.100	4.400	-0.047	0.000	-0.042
110.200	4.400	-0.047	0.000	-0.042
110.300	4.600	-0.046	0.000	-0.042
110.400	5.400	-0.048	0.000	-0.042
110.500	6.200	-0.051	0.000	-0.042
110.600	6.000	-0.065	0.000	-0.042
110.700	6.000	-0.065	0.000	-0.042
110.800	6.400	-0.062	0.000	-0.042
110.900	5.600	-0.062	0.000	-0.042
111.000	6.400	-0.062	0.000	-0.042
111.100	5.000	-0.057	0.000	-0.042
111.200	5.800	-0.057	0.000	-0.042
111.300	6.200	-0.060	0.000	-0.042
111.400	5.000	-0.058	0.000	-0.042
111.500	5.200	-0.056	0.000	-0.042
111.600	5.000	-0.053	0.000	-0.042
111.700	4.400	-0.053	0.000	-0.042
111.800	4.800	-0.049	0.000	-0.042
111.900	5.000	-0.052	0.000	-0.042
112.000	5.400	-0.052	0.000	-0.042
112.100	5.000	-0.049	0.000	-0.042
112.200	5.400	-0.049	0.000	-0.042
112.300	4.000	-0.050	0.000	-0.042
112.400	4.200	-0.051	0.000	-0.042
112.500	4.800	-0.053	0.000	-0.042
112.600	3.200	-0.050	0.000	-0.042
112.700	3.800	-0.050	0.000	-0.042
112.800	3.800	-0.042	0.000	-0.042
112.900	5.200	-0.045	0.000	-0.042
113.000	4.200	-0.045	0.000	-0.042
113.100	5.000	-0.045	0.000	-0.042
113.200	3.800	-0.045	0.000	-0.042
113.300	4.200	-0.039	0.000	-0.042
113.400	3.800	-0.045	0.000	-0.042
113.500	3.600	-0.042	0.000	-0.042
113.600	3.200	-0.041	0.000	-0.042
113.700	3.400	-0.041	0.000	-0.042
113.800	3.200	-0.040	0.000	-0.042
113.900	3.800	-0.039	0.000	-0.042
114.000	3.400	-0.038	0.000	-0.042
114.100	4.000	-0.037	0.000	-0.042
114.200	4.400	-0.037	0.000	-0.042
114.300	3.400	-0.043	0.000	-0.042
114.400	3.000	-0.036	0.000	-0.042
114.500	3.200	-0.035	0.000	-0.042
114.600	3.600	-0.033	0.000	-0.042
114.700	3.600	-0.033	0.000	-0.042
114.800	2.400	-0.034	0.000	-0.042
114.900	3.600	-0.035	0.000	-0.042
115.000	2.400	-0.035	0.000	-0.042
115.100	3.000	-0.036	0.000	-0.042
115.200	3.400	-0.036	0.000	-0.042
115.300	2.400	-0.034	0.000	-0.042
115.400	2.800	-0.032	0.000	-0.042
115.500	2.400	-0.033	0.000	-0.042
115.600	2.600	-0.037	0.000	-0.042
115.700	3.600	-0.037	0.000	-0.042
115.800	2.600	-0.033	0.000	-0.042
115.900	2.000	-0.033	0.000	-0.042
116.000	1.600	-0.030	0.000	-0.042
116.100	2.200	-0.030	0.000	-0.042
116.200	2.600	-0.030	0.000	-0.042
116.300	2.600	-0.028	0.000	-0.042
116.400	2.800	-0.032	0.000	-0.042
116.500	1.600	-0.032	0.000	-0.042
116.600	2.200	-0.030	0.000	-0.042
116.700	3.000	-0.030	0.000	-0.042
116.800	2.600	-0.029	0.000	-0.042
116.900	2.200	-0.033	0.000	-0.042
117.000	3.400	-0.030	0.000	-0.042
117.100	4.600	-0.028	0.000	-0.042
117.200	2.800	-0.028	0.000	-0.042
117.300	3.200	-0.034	0.000	-0.042
117.400	3.000	-0.029	0.000	-0.042
117.500	2.800	-0.033	0.000	-0.042
117.600	2.400	-0.031	0.000	-0.042
117.700	2.800	-0.031	0.000	-0.042
117.800	2.800	-0.030	0.000	-0.042
117.900	2.800	-0.026	0.000	-0.042
118.000	2.200	-0.028	0.000	-0.042
118.100	3.600	-0.029	0.000	-0.042
118.200	3.000	-0.029	0.000	-0.042
118.300	2.200	-0.037	0.000	-0.042
118.400	2.000	-0.034	0.000	-0.042
118.500	2.800	-0.034	0.000	-0.042
118.600	3.000	-0.030	0.000	-0.042
118.700	3.400	-0.030	0.000	-0.042
118.800	4.200	-0.031	0.000	-0.042
118.900	2.600	-0.035	0.000	-0.042
119.000	2.800	-0.029	0.000	-0.042
119.100	2.600	-0.030	0.000	-0.042
119.200	2.600	-0.030	0.000	-0.042
119.300	3.200	-0.028	0.000	-0.042
119.400	2.600	-0.034	0.000	-0.042
119.500	2.400	-0.031	0.000	-0.042
119.600	3.000	-0.028	0.000	-0.042
119.700	2.800	-0.028	0.000	-0.042
119.800	2.800	-0.030	0.000	-0.042
119.900	1.800	-0.028	0.000	-0.042
120.000	3.000	-0.026	0.000	-0.042
120.100	3.200	-0.029	0.000	-0.042
120.200	3.000	-0.029	0.000	-0.042
120.300	2.600	-0.025	0.000	-0.042
120.400	2.600	-0.028	0.000	-0.042
120.500	3.000	-0.025	0.000	-0.042
120.600	2.600	-0.033	0.000	-0.042
120.700	2.600	-0.033	0.000	-0.042
120.800	3.000	-0.026	0.000	-0.042
120.900	2.400	-0.033	0.000	-0.042
121.000	4.800	-0.036	0.000	-0.042
121.100	3.600	-0.042	0.000	-0.042
121.200	2.600	-0.042	0.000	-0.042
121.300	3.000	-0.040	0.000	-0.042
121.400	4.600	-0.039	0.000	-0.042
121.500	4.000	-0.040	0.000	-0.042
121.600	3.200	-0.040	0.000	-0.042
121.700	3.200	-0.040	0.000	-0.042
121.800	3.200	-0.037	0.000	-0.042
121.900	3.200	-0.038	0.000	-0.042
122.000	3.200	-0.032	0.000	-0.042
122.100	3.600	-0.038	0.000	-0.042
122.200	2.600	-0.038	0.000	-0.042
122.300	4.000	-0.036	0.000	-0.042
122.400	4.000	-0.036	0.000	-0.042
122.500	3.000	-0.033	0.000	-0.042
122.600	2.400	-0.032	0.000	-0.042
122.700	2.000	-0.032	0.000	-0.042
122.800	1.800	-0.032	0.000	-0.042
122.900	2.600	-0.032	0.000	-0.042
123.000	2.400	-0.032	0.000	-0.042
123.100	3.200	-0.029	0.000	-0.042
123.200	2.800	-0.029	0.000	-0.042
123.300	3.600	-0.031	0.000	-0.042
123.400	2.000	-0.030	0.000	-0.042
123.500	3.400	-0.032	0.000	-0.042
123.600	2.200	-0.031	0.000	-0.042
123.700	2.600	-0.031	0.000	-0.042
123.800	1.800	-0.032	0.000	-0.042
123.900	1.800	-0.033	0.000	-0.042
124.000	2.200	-0.032	0.000	-0.042
124.100	3.400	-0.032	0.000	-0.042
124.200	3.400	-0.032	0.000	-0.042
124.300	3.600	-0.035	0.000	-0.042
124.400	3.000	-0.033	0.000	-0.042
124.500	2.200	-0.033	0.000	-0.042
124.600	2.400	-0.028	0.000	-0.042
124.700	2.200	-0.028	0.000	-0.042
124.800	1.800	-0.035	0.000	-0.042
124.900	3.400	-0.029	0.000	-0.042
125.000	3.400	-0.032	0.000	-0.042
125.100	2.800	-0.032	0.000	-0.042
125.200	2.600	-0.032	0.000	-0.042
125.300	2.200	-0.030	0.000	-0.042
125.400	2.000	-0.029	0.000	-0.042
125.500	2.000	-0.030	0.000	-0.042
125.600	2.200	-0.028	0.000	-0.042
125.700	2.200	-0.028	0.000	-0.042
125.800	2.200	-0.029	0.000	-0.042
125.900	2.600	-0.033	0.000	-0.042
126.000	3.600	-0.031	0.000	-0.042
126.100	2.800	-0.030	0.000	-0.042
126.200	2.800	-0.030	0.000	-0.042
126.300	2.400	-0.033	0.000	-0.042
126.400	3.600	-0.033	0.000	-0.042
126.500	3.200	-0.030	0.000	-0.041
126.600	2.600	-0.033	0.000	-0.041
126.700	2.600	-0.033	0.000	-0.041
126.800	2.400	-0.033	0.000	-0.041
126.900	3.200	-0.034	0.000	-0.041
127.000	3.000	-0.035	0.000	-0.041
127.100	3.000	-0.037	0.000	-0.041
127.200	2.800	-0.037	0.000	-0.041
127.300	3.200	-0.036	0.000	-0.041
127.400	3.000	-0.038	0.000	-0.041
127.500	3.800	-0.037	0.000	-0.041
127.600	3.400	-0.039	0.000	-0.041
127.700	3.400	-0.039	0.000	-0.041
127.800	3.200	-0.037	0.000	-0.041
127.900	3.000	-0.035	0.000	-0.041
128.000	2.000	-0.039	0.000	-0.041
128.100	2.800	-0.036	0.000	-0.041
128.200	1.800	-0.036	0.000	-0.041
128.300	1.800	-0.034	0.000	-0.041
128.400	2.400	-0.034	0.000	-0.041
128.500	2.800	-0.037	0.000	-0.041
128.600	3.400	-0.035	0.000	-0.041
128.700	2.400	-0.035	0.000	-0.041
128.800	3.200	-0.033	0.000	-0.041
128.900	3.200	-0.036	0.000	-0.041
129.000	2.600	-0.036	0.000	-0.041
129.100	4.200	-0.036	0.000	-0.041
129.200	3.200	-0.036	0.000	-0.041
129.300	3.800	-0.033	0.000	-0.041
129.400	3.000	-0.033	0.000	-0.041
129.500	2.400	-0.036	0.000	-0.041
129.600	2.600	-0.032	0.000	-0.041
129.700	3.000	-0.032	0.000	-0.041
129.800	3.200	-0.030	0.000	-0.041
129.900	3.200	-0.035	0.000	-0.041
130.000	2.200	-0.030	0.000	-0.041
130.100	2.000	-0.030	0.000	-0.041
130.200	2.600	-0.030	0.000	-0.041
130.300	2.600	-0.024	0.000	-0.041
130.400	2.000	-0.030	0.000	-0.041
130.500	3.000	-0.029	0.000	-0.041
130.600	2.000	-0.030	0.000	-0.041
130.700	3.200	-0.030	0.000	-0.041
130.800	3.000	-0.029	0.000	-0.041
130.900	2.400	-0.027	0.000	-0.041
131.000	3.000	-0.028	0.000	-0.041
131.100	3.400	-0.026	0.000	-0.041
131.200	3.000	-0.026	0.000	-0.041
131.300	2.600	-0.029	0.000	-0.041
131.400	2.200	-0.027	0.000	-0.041
131.500	2.200	-0.029	0.000	-0.041
131.600	2.800	-0.027	0.000	-0.041
131.700	1.800	-0.027	0.000	-0.041
131.800	3.800	-0.037	0.000	-0.041
131.900	3.400	-0.028	0.000	-0.041
132.000	3.400	-0.037	0.000	-0.041
132.100	3.400	-0.035	0.000	-0.041
132.200	4.200	-0.035	0.000	-0.041
132.300	4.000	-0.038	0.000	-0.041
132.400	3.400	-0.040	0.000	-0.041
132.500	4.200	-0.042	0.000	-0.041
132.600	4.600	-0.046	0.000	-0.041
132.700	4.000	-0.046	0.000	-0.041
132.800	5.000	-0.046	0.000	-0.041
132.900	5.200	-0.048	0.000	-0.041
133.000	4.600	-0.049	0.000	-0.041
133.100	5.000	-0.051	0.000	-0.041
133.200	5.000	-0.051	0.000	-0.041
133.300	4.600	-0.050	0.000	-0.041
133.400	4.200	-0.056	0.000	-0.041
133.500	5.400	-0.055	0.000	-0.041
133.600	6.200	-0.056	0.000	-0.041
133.700	5.000	-0.056	0.000	-0.041
133.800	5.600	-0.058	0.000	-0.041
133.900	5.600	-0.059	0.000	-0.041
134.000	5.800	-0.059	0.000	-0.041
134.100	7.000	-0.064	0.000	-0.041
134.200	6.000	-0.064	0.000	-0.041
134.300	6.400	-0.061	0.000	-0.041
134.400	6.600	-0.063	0.000	-0.041
134.500	6.400	-0.063	0.000	-0.041
134.600	6.000	-0.065	0.000	-0.041
134.700	6.200	-0.065	0.000	-0.041
134.800	6.400	-0.068	0.000	-0.041
134.900	6.800	-0.066	0.000	-0.041
135.000	7.400	-0.066	0.000	-0.041
135.100	6.000	-0.067	0.000	-0.041
135.200	6.200	-0.067	0.000	-0.041
135.300	6.800	-0.068	0.000	-0.041
135.400	6.600	-0.062	0.000	-0.041
135.500	7.400	-0.066	0.000	-0.041
135.600	6.000	-0.066	0.000	-0.041
135.700	5.600	-0.066	0.000	-0.041
135.800	6.000	-0.067	0.000	-0.041
135.900	6.000	-0.067	0.000	-0.041
136.000	6.200	-0.063	0.000	-0.041
136.100	7.200	-0.065	0.000	-0.041
136.200	6.600	-0.065	0.000	-0.041
136.300	6.600	-0.063	0.000	-0.041
136.400	6.800	-0.060	0.000	-0.041
136.500	6.600	-0.063	0.000	-0.041
136.600	6.000	-0.066	0.000	-0.041
136.700	7.000	-0.066	0.000	-0.041
136.800	7.000	-0.063	0.000	-0.041
136.900	5.400	-0.062	0.000	-0.041
137.000	6.400	-0.062	0.000	-0.041
137.100	6.200	-0.066	0.000	-0.041
137.200	6.200	-0.066	0.000	-0.041
137.300	6.400	-0.062	0.000	-0.041
137.400	6.200	-0.069	0.000	-0.041
137.500	6.200	-0.064	0.000	-0.041
137.600	6.000	-0.066	0.000	-0.041
137.700	6.000	-0.066	0.000	-0.041
137.800	5.600	-0.059	0.000	-0.041
137.900	5.200	-0.065	0.000	-0.041
138.000	5.800	-0.059	0.000	-0.041
138.100	5.200	-0.060	0.000	-0.041
138.200	5.600	-0.060	0.000	-0.041
138.300	5.000	-0.062	0.000	-0.041
138.400	5.800	-0.059	0.000	-0.041
138.500	6.000	-0.059	0.000	-0.041
138.600	5.800	-0.056	0.000	-0.041
138.700	5.200	-0.056	0.000	-0.041
138.800	5.200	-0.058	0.000	-0.041
138.900	4.800	-0.055	0.000	-0.041
139.000	5.400	-0.055	0.000	-0.041
139.100	4.800	-0.054	0.000	-0.041
139.200	5.200	-0.054	0.000	-0.041
139.300	4.400	-0.051	0.000	-0.041
139.400	4.800	-0.052	0.000	-0.041
139.500	5.600	-0.055	0.000	-0.040
139.600	5.400	-0.053	0.000	-0.040
139.700	5.000	-0.053	0.000	-0.040
139.800	5.800	-0.053	0.000	-0.040
139.900	4.200	-0.054	0.000	-0.040
140.000	5.400	-0.052	0.000	-0.040
140.100	4.600	-0.053	0.000	-0.040
140.200	4.200	-0.053	0.000	-0.040
140.300	5.600	-0.053	0.000	-0.040
140.400	4.400	-0.051	0.000	-0.040
140.500	5.000	-0.051	0.000	-0.040
140.600	5.800	-0.052	0.000	-0.040
140.700	5.800	-0.052	0.000	-0.040
140.800	5.400	-0.052	0.000	-0.040
140.900	5.800	-0.052	0.000	-0.040
141.000	4.400	-0.050	0.000	-0.040
141.100	5.800	-0.052	0.000	-0.040
141.200	5.200	-0.052	0.000	-0.040
141.300	5.000	-0.053	0.000	-0.040
141.400	5.000	-0.053	0.000	-0.040
141.500	5.600	-0.053	0.000	-0.040
141.600	5.600	-0.053	0.000	-0.040
141.700	4.800	-0.053	0.000	-0.040
141.800	5.200	-0.053	0.000	-0.040
141.900	4.800	-0.053	0.000	-0.040
142.000	4.800	-0.055	0.000	-0.040
142.100	5.200	-0.054	0.000	-0.040
142.200	5.000	-0.054	0.000	-0.040
142.300	4.000	-0.053	0.000	-0.040
142.400	4.600	-0.054	0.000	-0.040
142.500	4.000	-0.051	0.000	-0.040
142.600	6.000	-0.054	0.000	-0.040
142.700	4.200	-0.054	0.000	-0.040
142.800	4.400	-0.056	0.000	-0.040
142.900	5.200	-0.054	0.000	-0.040
143.000	4.600	-0.054	0.000	-0.040
143.100	5.400	-0.055	0.000	-0.040
143.200	5.400	-0.055	0.000	-0.040
143.300	4.800	-0.058	0.000	-0.040
143.400	5.800	-0.056	0.000	-0.040
143.500	6.400	-0.056	0.000	-0.040
143.600	5.600	-0.056	0.000	-0.040
143.700	4.400	-0.056	0.000	-0.040
143.800	4.600	-0.057	0.000	-0.040
143.900	4.000	-0.055	0.000	-0.040
144.000	4.800	-0.055	0.000	-0.040
144.100	5.000	-0.052	0.000	-0.040
144.200	4.600	-0.052	0.000	-0.040
144.300	3.800	-0.049	0.000	-0.040
144.400	4.800	-0.047	0.000	-0.040
144.500	4.400	-0.048	0.000	-0.040
144.600	4.200	-0.051	0.000	-0.040
144.700	4.400	-0.051	0.000	-0.040
144.800	4.200	-0.046	0.000	-0.040
144.900	3.800	-0.048	0.000	-0.040
145.000	3.000	-0.046	0.000	-0.040
145.100	3.200	-0.049	0.000	-0.040
145.200	4.200	-0.049	0.000	-0.040
145.300	5.000	-0.046	0.000	-0.040
145.400	4.000	-0.047	0.000	-0.040
145.500	3.400	-0.043	0.000	-0.040
145.600	4.400	-0.047	0.000	-0.040
145.700	4.200	-0.047	0.000	-0.040
145.800	3.600	-0.042	0.000	-0.040
145.900	4.000	-0.045	0.000	-0.040
146.000	3.600	-0.045	0.000	-0.040
146.100	3.800	-0.045	0.000	-0.040
146.200	4.000	-0.045	0.000	-0.040
146.300	3.800	-0.044	0.000	-0.040
146.400	4.000	-0.047	0.000	-0.040
146.500	3.200	-0.041	0.000	-0.040
146.600	5.000	-0.044	0.000	-0.040
146.700	3.800	-0.044	0.000	-0.040
146.800	5.000	-0.045	0.000	-0.040
146.900	5.000	-0.046	0.000	-0.040
147.000	4.400	-0.045	0.000	-0.040
147.100	3.800	-0.048	0.000	-0.040
147.200	4.600	-0.048	0.000	-0.040
147.300	3.200	-0.048	0.000	-0.040
147.400	4.800	-0.049	0.000	-0.040
147.500	3.600	-0.050	0.000	-0.040
147.600	5.000	-0.048	0.000	-0.040
147.700	3.400	-0.048	0.000	-0.040
147.800	4.600	-0.046	0.000	-0.040
147.900	3.600	-0.044	0.000	-0.040
148.000	4.600	-0.042	0.000	-0.040
148.100	3.400	-0.040	0.000	-0.040
148.200	3.400	-0.040	0.000	-0.040
148.300	2.600	-0.040	0.000	-0.040
148.400	3.000	-0.033	0.000	-0.040
148.500	2.400	-0.033	0.000	-0.040
148.600	4.600	-0.032	0.000	-0.040
148.700	3.800	-0.032	0.000	-0.040
148.800	4.800	-0.038	0.000	-0.040
148.900	4.800	-0.045	0.000	-0.040
149.000	4.000	-0.038	0.000	-0.040
149.100	4.400	-0.036	0.000	-0.040
149.200	3.200	-0.036	0.000	-0.040
149.300	4.400	-0.040	0.000	-0.040
149.400	3.400	-0.037	0.000	-0.040
149.500	3.200	-0.038	0.000	-0.040
149.600	3.000	-0.036	0.000	-0.040
149.700	3.400	-0.036	0.000	-0.040
149.800	2.800	-0.035	0.000	-0.040
149.900	3.600	-0.036	0.000	-0.040
150.000	4.400	-0.038	0.000	-0.040
150.100	3.200	-0.037	0.000	-0.040
150.200	3.200	-0.037	0.000	-0.040
150.300	4.600	-0.037	0.000	-0.040
150.400	3.800	-0.038	0.000	-0.040
150.500	4.400	-0.039	0.000	-0.040
150.600	4.800	-0.038	0.000	-0.040
150.700	4.600	-0.038	0.000	-0.040
150.800	3.400	-0.043	0.000	-0.040
150.900	4.400	-0.041	0.000	-0.040
151.000	4.400	-0.044	0.000	-0.040
151.100	5.000	-0.044	0.000	-0.040
151.200	3.800	-0.044	0.000	-0.040
151.300	3.200	-0.045	0.000	-0.040
151.400	4.000	-0.044	0.000	-0.040
151.500	4.200	-0.045	0.000	-0.040
151.600	4.600	-0.043	0.000	-0.040
151.700	3.600	-0.043	0.000	-0.040
151.800	4.800	-0.043	0.000	-0.040
151.900	5.000	-0.044	0.000	-0.040
152.000	4.600	-0.043	0.000	-0.040
152.100	4.200	-0.044	0.000	-0.040
152.200	5.000	-0.044	0.000	-0.040
152.300	4.200	-0.048	0.000	-0.040
152.400	4.200	-0.045	0.000	-0.040
152.500	4.600	-0.047	0.000	-0.040
152.600	4.800	-0.048	0.000	-0.040
152.700	3.800	-0.048	0.000	-0.040
152.800	5.000	-0.050	0.000	-0.040
152.900	5.000	-0.049	0.000	-0.040
153.000	4.000	-0.051	0.000	-0.040
153.100	4.200	-0.047	0.000	-0.040
153.200	4.200	-0.047	0.000	-0.040
153.300	5.400	-0.053	0.000	-0.040
153.400	4.200	-0.050	0.000	-0.040
153.500	5.200	-0.053	0.000	-0.039
153.600	5.600	-0.050	0.000	-0.039
153.700	4.600	-0.050	0.000	-0.039
153.800	5.000	-0.052	0.000	-0.039
153.900	4.800	-0.048	0.000	-0.039
154.000	4.600	-0.053	0.000	-0.039
154.100	4.800	-0.054	0.000	-0.039
154.200	5.000	-0.054	0.000	-0.039
154.300	5.400	-0.053	0.000	-0.039
154.400	4.200	-0.052	0.000	-0.039
154.500	5.000	-0.055	0.000	-0.039
154.600	5.200	-0.049	0.000	-0.039
154.700	6.200	-0.049	0.000	-0.039
154.800	4.000	-0.050	0.000	-0.039
154.900	4.800	-0.055	0.000	-0.039
155.000	4.200	-0.051	0.000	-0.039
155.100	5.400	-0.052	0.000	-0.039
155.200	4.800	-0.052	0.000	-0.039
155.300	4.000	-0.048	0.000	-0.039
155.400	5.000	-0.054	0.000	-0.039
155.500	4.400	-0.046	0.000	-0.039
155.600	4.000	-0.050	0.000	-0.039
155.700	4.800	-0.050	0.000	-0.039
155.800	4.800	-0.049	0.000	-0.039
155.900	4.600	-0.048	0.000	-0.039
156.000	3.600	-0.044	0.000	-0.039
156.100	4.400	-0.046	0.000	-0.039
156.200	4.600	-0.046	0.000	-0.039
156.300	3.800	-0.049	0.000	-0.039
156.400	4.400	-0.050	0.000	-0.039
156.500	4.200	-0.049	0.000	-0.039
156.600	5.200	-0.047	0.000	-0.039
156.700	4.800	-0.047	0.000	-0.039
156.800	4.400	-0.054	0.000	-0.039
156.900	4.000	-0.046	0.000	-0.039
157.000	4.400	-0.054	0.000	-0.039
157.100	4.000	-0.050	0.000	-0.039
157.200	4.400	-0.050	0.000	-0.039
157.300	4.400	-0.050	0.000	-0.039
157.400	6.000	-0.050	0.000	-0.039
157.500	5.000	-0.051	0.000	-0.039
157.600	4.600	-0.049	0.000	-0.039
157.700	5.400	-0.049	0.000	-0.039
157.800	4.400	-0.051	0.000	-0.039
157.900	4.600	-0.051	0.000	-0.039
158.000	5.800	-0.050	0.000	-0.039
158.100	4.600	-0.052	0.000	-0.039
158.200	4.800	-0.052	0.000	-0.039
158.300	5.000	-0.051	0.000	-0.039
158.400	5.200	-0.052	0.000	-0.039
158.500	4.800	-0.052	0.000	-0.039
158.600	4.800	-0.053	0.000	-0.039
158.700	4.000	-0.053	0.000	-0.039
158.800	4.200	-0.051	0.000	-0.039
158.900	4.800	-0.050	0.000	-0.039
159.000	6.000	-0.051	0.000	-0.039
159.100	4.400	-0.049	0.000	-0.039
159.200	4.800	-0.049	0.000	-0.039
159.300	4.600	-0.049	0.000	-0.039
159.400	5.200	-0.050	0.000	-0.039
159.500	5.400	-0.052	0.000	-0.039
159.600	4.600	-0.050	0.000	-0.039
159.700	4.400	-0.050	0.000	-0.039
159.800	4.800	-0.049	0.000	-0.039
159.900	5.200	-0.050	0.000	-0.039
160.000	4.200	-0.052	0.000	-0.039
160.100	5.600	-0.053	0.000	-0.039
160.200	5.800	-0.053	0.000	-0.039
160.300	6.200	-0.050	0.000	-0.039
160.400	5.200	-0.054	0.000	-0.039
160.500	5.400	-0.050	0.000	-0.039
160.600	5.000	-0.059	0.000	-0.039
160.700	5.800	-0.059	0.000	-0.039
160.800	5.600	-0.055	0.000	-0.039
160.900	6.400	-0.059	0.000	-0.039
161.000	5.200	-0.061	0.000	-0.039
161.100	5.000	-0.055	0.000	-0.039
161.200	6.400	-0.055	0.000	-0.039
161.300	5.400	-0.057	0.000	-0.039
161.400	5.200	-0.056	0.000	-0.039
161.500	5.000	-0.057	0.000	-0.039
161.600	5.600	-0.056	0.000	-0.039
161.700	5.200	-0.056	0.000	-0.039
161.800	5.600	-0.056	0.000	-0.039
161.900	5.800	-0.059	0.000	-0.039
162.000	5.600	-0.055	0.000	-0.039
162.100	5.600	-0.057	0.000	-0.039
162.200	5.200	-0.057	0.000	-0.039
162.300	5.000	-0.056	0.000	-0.039
162.400	5.800	-0.058	0.000	-0.039
162.500	5.800	-0.056	0.000	-0.039
162.600	5.000	-0.056	0.000	-0.039
162.700	5.000	-0.056	0.000	-0.039
162.800	5.200	-0.057	0.000	-0.039
162.900	5.400	-0.055	0.000	-0.039
163.000	5.400	-0.051	0.000	-0.039
163.100	4.200	-0.052	0.000	-0.039
163.200	5.400	-0.052	0.000	-0.039
163.300	4.000	-0.057	0.000	-0.039
163.400	5.400	-0.057	0.000	-0.039
163.500	6.000	-0.055	0.000	-0.039
163.600	5.600	-0.056	0.000	-0.039
163.700	5.800	-0.056	0.000	-0.039
163.800	5.800	-0.057	0.000	-0.039
163.900	4.800	-0.055	0.000	-0.039
164.000	6.000	-0.055	0.000	-0.038
164.100	5.600	-0.059	0.000	-0.038
164.200	5.800	-0.059	0.000	-0.038
164.300	6.000	-0.058	0.000	-0.038
164.400	5.800	-0.061	0.000	-0.038
164.500	7.000	-0.061	0.000	-0.038
164.600	5.600	-0.060	0.000	-0.038
164.700	6.200	-0.060	0.000	-0.038
164.800	4.800	-0.062	0.000	-0.038
164.900	3.400	-0.057	0.000	-0.038
165.000	4.200	-0.056	0.000	-0.038
165.100	4.200	-0.037	0.000	-0.038
165.200	6.000	-0.037	0.000	-0.038
165.300	6.800	-0.047	0.000	-0.038
165.400	8.600	-0.060	0.000	-0.038
165.500	8.000	-0.068	0.000	-0.038
165.600	9.200	-0.085	0.000	-0.038
165.700	9.200	-0.085	0.000	-0.038
165.800	9.000	-0.088	0.000	-0.038
165.900	9.800	-0.091	0.000	-0.038
166.000	10.000	-0.096	0.000	-0.038
166.100	9.800	-0.097	0.000	-0.038
166.200	10.400	-0.097	0.000	-0.038
166.300	9.200	-0.101	0.000	-0.038
166.400	10.000	-0.101	0.000	-0.038
166.500	9.400	-0.101	0.000	-0.038
166.600	9.800	-0.097	0.000	-0.038
166.700	9.600	-0.097	0.000	-0.038
166.800	8.600	-0.092	0.000	-0.038
166.900	8.400	-0.089	0.000	-0.038
167.000	7.600	-0.086	0.000	-0.038
167.100	9.000	-0.085	0.000	-0.038
167.200	7.000	-0.085	0.000	-0.038
167.300	8.000	-0.082	0.000	-0.038
167.400	7.400	-0.081	0.000	-0.038
167.500	7.400	-0.076	0.000	-0.038
167.600	6.600	-0.071	0.000	-0.038
167.700	6.400	-0.071	0.000	-0.038
167.800	5.800	-0.075	0.000	-0.038
167.900	5.600	-0.066	0.000	-0.038
168.000	5.600	-0.068	0.000	-0.038
168.100	5.600	-0.062	0.000	-0.038
168.200	5.800	-0.062	0.000	-0.038
168.300	5.000	-0.057	0.000	-0.038
168.400	4.400	-0.059	0.000	-0.038
168.500	5.200	-0.057	0.000	-0.038
168.600	3.400	-0.049	0.000	-0.038
168.700	4.200	-0.049	0.000	-0.038
168.800	3.000	-0.046	0.000	-0.038
168.900	1.800	-0.044	0.000	-0.038
169.000	1.800	-0.039	0.000	-0.038
169.100	0.800	-0.028	0.000	-0.038
169.200	1.200	-0.028	0.000	-0.038
169.300	0.800	-0.021	0.000	-0.038
169.400	1.200	-0.017	0.000	-0.038
169.500	1.600	-0.016	0.000	-0.038
169.600	1.800	-0.017	0.000	-0.038
169.700	2.000	-0.017	0.000	-0.038
169.800	0.400	-0.016	0.000	-0.038
169.900	0.600	-0.018	0.000	-0.038
170.000	2.000	-0.022	0.000	-0.038
170.100	2.800	-0.015	0.000	-0.038
170.200	1.800	-0.015	0.000	-0.038
170.300	2.600	-0.030	0.000	-0.038
170.400	2.800	-0.022	0.000	-0.038
170.500	2.600	-0.025	0.000	-0.038
170.600	2.800	-0.026	0.000	-0.038
170.700	3.800	-0.026	0.000	-0.038
170.800	2.600	-0.038	0.000	-0.038
170.900	3.600	-0.029	0.000	-0.038
171.000	3.400	-0.037	0.000	-0.038
171.100	3.200	-0.035	0.000	-0.038
171.200	3.600	-0.035	0.000	-0.038
171.300	3.200	-0.033	0.000	-0.038
171.400	2.200	-0.037	0.000	-0.038
171.500	3.400	-0.038	0.000	-0.038
171.600	8.200	-0.036	0.000	-0.038
171.700	12.400	-0.036	0.000	-0.038
171.800	11.000	-0.037	0.000	-0.038
171.900	26.000	-0.046	0.000	-0.037
172.000	28.000	-0.034	0.000	-0.037
172.100	41.600	-0.029	0.000	-0.037
172.200	40.600	-0.029	0.000	-0.037
172.300	54.600	-0.034	0.000	-0.037
172.400	54.600	-0.035	0.000	-0.037
172.500	65.000	-0.018	0.000	-0.037
172.600	72.400	-0.011	0.000	-0.037
172.700	82.600	-0.011	0.000	-0.037
172.800	83.000	-0.001	0.000	-0.037
172.900	93.800	0.012	0.000	-0.036
173.000	90.200	0.024	0.000	-0.036
173.100	107.600	0.054	0.000	-0.036
173.200	103.800	0.054	0.000	-0.036
173.300	116.200	0.067	0.000	-0.036
173.400	111.600	0.072	0.000	-0.035
173.500	124.400	0.100	0.000	-0.035
173.600	126.200	0.139	0.000	-0.035
173.700	140.600	0.139	0.000	-0.035
173.800	134.800	0.151	0.000	-0.035
173.900	142.000	0.177	0.000	-0.034
174.000	142.200	0.188	0.000	-0.034
174.100	158.800	0.245	0.000	-0.034
174.200	154.200	0.245	0.000	-0.034
174.300	165.400	0.262	0.000	-0.034
174.400	168.400	0.287	0.000	-0.032
174.500	180.400	0.310	0.000	-0.032
174.600	186.000	0.366	0.000	-0.032
174.700	189.400	0.366	0.000	-0.032
174.800	184.600	0.392	0.000	-0.032
174.900	190.400	0.412	0.000	-0.030
175.000	198.000	0.442	0.000	-0.030
175.100	206.000	0.504	0.000	-0.030
175.200	202.600	0.504	0.000	-0.030
175.300	209.600	0.535	0.000	-0.030
175.400	210.600	0.565	0.000	-0.029
175.500	220.800	0.593	0.000	-0.029
175.600	219.200	0.655	0.000	-0.029
175.700	224.200	0.655	0.000	-0.029
175.800	222.600	0.692	0.000	-0.029
175.900	230.600	0.724	0.000	-0.026
176.000	237.200	0.754	0.000	-0.026
176.100	247.000	0.832	0.000	-0.026
176.200	247.600	0.832	0.000	-0.026
176.300	255.000	0.872	0.000	-0.026
176.400	243.400	0.907	0.000	-0.024
176.500	259.800	0.938	0.000	-0.024
176.600	250.400	1.008	0.000	-0.024
176.700	259.400	1.008	0.000	-0.024
176.800	262.800	1.058	0.000	-0.024
176.900	267.200	1.095	0.000	-0.022
177.000	273.400	1.132	0.000	-0.022
177.100	271.800	1.211	0.000	-0.022
177.200	276.000	1.211	0.000	-0.022
177.300	268.600	1.259	0.000	-0.022
177.400	263.400	1.294	0.000	-0.020
177.500	263.000	1.338	0.000	-0.020
177.600	256.400	1.416	0.000	-0.020
177.700	253.800	1.416	0.000	-0.020
177.800	250.800	1.452	0.000	-0.020
177.900	245.800	1.491	0.000	-0.018
178.000	243.400	1.525	0.000	-0.018
178.100	239.800	1.595	0.000	-0.018
178.200	235.800	1.595	0.000	-0.018
178.300	233.600	1.627	0.000	-0.018
178.400	230.600	1.658	0.000	-0.016
178.500	226.000	1.693	0.000	-0.016
178.600	224.400	1.756	0.000	-0.016
178.700	220.000	1.756	0.000	-0.016
178.800	217.000	1.787	0.000	-0.016
178.900	215.600	1.817	0.000	-0.014
179.000	209.400	1.846	0.000	-0.014
179.100	207.800	1.904	0.000	-0.014
179.200	205.800	1.904	0.000	-0.014
179.300	202.000	1.929	0.000	-0.014
179.400	200.800	1.961	0.000	-0.013
179.500	198.400	1.983	0.000	-0.013
179.600	193.400	2.042	0.000	-0.013
179.700	193.200	2.042	0.000	-0.013
179.800	189.400	2.068	0.000	-0.013
179.900	186.800	2.097	0.000	-0.011
180.000	185.400	2.119	0.000	-0.011
180.100	182.200	2.167	0.000	-0.011
180.200	179.600	2.167	0.000	-0.011
180.300	178.800	2.191	0.000	-0.011
180.400	174.800	2.216	0.000	-0.010
180.500	172.800	2.234	0.000	-0.010
180.600	170.400	2.275	0.000	-0.010
180.700	168.800	2.275	0.000	-0.010
180.800	168.600	2.304	0.000	-0.010
180.900	164.800	2.326	0.000	-0.008
181.000	163.400	2.349	0.000	-0.008
181.100	161.200	2.383	0.000	-0.008
181.200	158.200	2.383	0.000	-0.008
181.300	157.200	2.406	0.000	-0.008
181.400	155.800	2.421	0.000	-0.007
181.500	153.600	2.443	0.000	-0.007
181.600	153.000	2.478	0.000	-0.007
181.700	150.000	2.478	0.000	-0.007
181.800	148.600	2.498	0.000	-0.007
181.900	147.200	2.514	0.000	-0.006
182.000	145.000	2.534	0.000	-0.006
182.100	143.600	2.565	0.000	-0.006
182.200	142.400	2.565	0.000	-0.006
182.300	139.600	2.583	0.000	-0.006
182.400	139.000	2.595	0.000	-0.005
182.500	137.000	2.613	0.000	-0.005
182.600	135.000	2.641	0.000	-0.005
182.700	135.400	2.641	0.000	-0.005
182.800	133.000	2.655	0.000	-0.005
182.900	132.400	2.669	0.000	-0.004
183.000	131.200	2.683	0.000	-0.004
183.100	128.800	2.711	0.000	-0.004
183.200	127.200	2.711	0.000	-0.004
183.300	127.000	2.724	0.000	-0.004
183.400	126.200	2.736	0.000	-0.003
183.500	124.000	2.751	0.000	-0.003
183.600	124.400	2.772	0.000	-0.003
183.700	121.600	2.772	0.000	-0.003
183.800	122.400	2.788	0.000	-0.003
183.900	119.800	2.797	0.000	-0.002
184.000	118.600	2.813	0.000	-0.002
184.100	118.400	2.834	0.000	-0.002
184.200	117.000	2.834	0.000	-0.002
184.300	115.400	2.843	0.000	-0.002
184.400	114.200	2.849	0.000	-0.001
184.500	112.400	2.866	0.000	-0.001
184.600	111.800	2.889	0.000	-0.001
184.700	111.000	2.889	0.000	-0.001
184.800	109.800	2.894	0.000	-0.001
184.900	109.600	2.908	0.000	0.000
185.000	107.400	2.917	0.000	0.000
185.100	106.600	2.935	0.000	0.000
185.200	106.800	2.935	0.000	0.000
185.300	105.000	2.946	0.000	0.000
185.400	104.000	2.958	0.000	0.001
185.500	103.400	2.965	0.000	0.001
185.600	102.600	2.981	0.000	0.001
185.700	101.800	2.981	0.000	0.001
185.800	101.000	2.990	0.000	0.001
185.900	100.400	3.003	0.000	0.002
186.000	99.400	3.009	0.000	0.002
186.100	98.200	3.022	0.000	0.002
186.200	97.800	3.022	0.000	0.002
186.300	97.200	3.036	0.000	0.002
186.400	96.200	3.044	0.000	0.003
186.500	94.800	3.053	0.000	0.003
186.600	94.600	3.067	0.000	0.003
186.700	93.000	3.067	0.000	0.003
186.800	92.800	3.076	0.000	0.003
186.900	92.600	3.079	0.000	0.003
187.000	91.600	3.089	0.000	0.003
187.100	91.600	3.102	0.000	0.003
187.200	88.800	3.102	0.000	0.003
187.300	90.200	3.110	0.000	0.003
187.400	91.000	3.115	0.000	0.004
187.500	87.800	3.126	0.000	0.004
187.600	88.200	3.135	0.000	0.004
187.700	86.600	3.135	0.000	0.004
187.800	85.800	3.141	0.000	0.004
187.900	85.800	3.149	0.000	0.004
188.000	85.400	3.156	0.000	0.004
188.100	84.600	3.167	0.000	0.004
188.200	85.200	3.167	0.000	0.004
188.300	83.000	3.172	0.000	0.004
188.400	82.400	3.176	0.000	0.005
188.500	82.400	3.181	0.000	0.005
188.600	82.400	3.193	0.000	0.005
188.700	81.000	3.193	0.000	0.005
188.800	80.400	3.197	0.000	0.005
188.900	80.600	3.205	0.000	0.006
189.000	79.800	3.207	0.000	0.006
189.100	79.400	3.217	0.000	0.006
189.200	78.800	3.217	0.000	0.006
189.300	78.400	3.223	0.000	0.006
189.400	77.600	3.228	0.000	0.006
189.500	77.200	3.231	0.000	0.006
189.600	77.200	3.242	0.000	0.006
189.700	76.200	3.242	0.000	0.006
189.800	76.000	3.244	0.000	0.006
189.900	75.200	3.250	0.000	0.007
190.000	75.000	3.254	0.000	0.007
190.100	76.000	3.265	0.000	0.007
190.200	74.200	3.265	0.000	0.007
190.300	73.800	3.270	0.000	0.007
190.400	73.400	3.273	0.000	0.008
190.500	72.600	3.277	0.000	0.008
190.600	72.200	3.287	0.000	0.008
190.700	72.000	3.287	0.000	0.008
190.800	71.400	3.293	0.000	0.008
190.900	70.400	3.297	0.000	0.008
191.000	70.600	3.300	0.000	0.008
191.100	70.800	3.308	0.000	0.008
191.200	71.000	3.308	0.000	0.008
191.300	70.400	3.313	0.000	0.008
191.400	70.000	3.316	0.000	0.009
191.500	68.800	3.318	0.000	0.009
191.600	68.400	3.322	0.000	0.009
191.700	68.600	3.322	0.000	0.009
191.800	69.200	3.330	0.000	0.009
191.900	67.400	3.330	0.000	0.009
192.000	68.000	3.334	0.000	0.009
192.100	67.600	3.341	0.000	0.009
192.200	67.000	3.341	0.000	0.009
192.300	66.600	3.345	0.000	0.009
192.400	66.200	3.348	0.000	0.010
192.500	65.000	3.350	0.000	0.010
192.600	66.000	3.356	0.000	0.010
192.700	65.600	3.356	0.000	0.010
192.800	65.000	3.363	0.000	0.010
192.900	65.400	3.364	0.000	0.011
193.000	63.800	3.365	0.000	0.011
193.100	63.200	3.376	0.000	0.011
193.200	63.600	3.376	0.000	0.011
193.300	64.000	3.375	0.000	0.011
193.400	62.800	3.380	0.000	0.011
193.500	62.800	3.382	0.000	0.011
193.600	61.800	3.385	0.000	0.011
193.700	63.000	3.385	0.000	0.011
193.800	62.400	3.390	0.000	0.011
193.900	61.000	3.394	0.000	0.011
194.000	62.000	3.396	0.000	0.011
194.100	61.400	3.400	0.000	0.011
194.200	61.400	3.400	0.000	0.011
194.300	61.000	3.405	0.000	0.011
194.400	60.200	3.406	0.000	0.012
194.500	60.400	3.408	0.000	0.012
194.600	60.400	3.412	0.000	0.012
194.700	60.400	3.412	0.000	0.012
194.800	59.400	3.413	0.000	0.012
194.900	59.600	3.416	0.000	0.013
195.000	59.200	3.415	0.000	0.013
195.100	59.000	3.421	0.000	0.013
195.200	59.000	3.421	0.000	0.013
195.300	59.800	3.424	0.000	0.013
195.400	58.200	3.424	0.000	0.013
195.500	58.800	3.426	0.000	0.013
195.600	58.400	3.430	0.000	0.013
195.700	59.000	3.430	0.000	0.013
195.800	58.800	3.432	0.000	0.013
195.900	57.600	3.435	0.000	0.013
196.000	57.400	3.433	0.000	0.013
196.100	57.600	3.435	0.000	0.013
196.200	57.400	3.435	0.000	0.013
196.300	57.600	3.440	0.000	0.013
196.400	56.800	3.442	0.000	0.014
196.500	57.000	3.445	0.000	0.014
196.600	56.200	3.446	0.000	0.014
196.700	57.000	3.446	0.000	0.014
196.800	56.400	3.453	0.000	0.014
196.900	55.400	3.451	0.000	0.014
197.000	55.400	3.455	0.000	0.014
197.100	54.800	3.457	0.000	0.014
197.200	55.200	3.457	0.000	0.014
197.300	55.000	3.461	0.000	0.014
197.400	55.800	3.458	0.000	0.015
197.500	54.800	3.463	0.000	0.015
197.600	54.800	3.465	0.000	0.015
197.700	55.600	3.465	0.000	0.015
197.800	55.200	3.463	0.000	0.015
197.900	55.400	3.465	0.000	0.015
198.000	55.000	3.468	0.000	0.015
198.100	54.400	3.470	0.000	0.015
198.200	54.400	3.470	0.000	0.015
198.300	54.800	3.468	0.000	0.015
198.400	54.600	3.473	0.000	0.016
198.500	53.600	3.474	0.000	0.016
198.600	54.600	3.474	0.000	0.016
198.700	53.400	3.474	0.000	0.016
198.800	53.600	3.476	0.000	0.016
198.900	54.400	3.479	0.000	0.016
199.000	53.000	3.479	0.000	0.016
199.100	53.600	3.482	0.000	0.016
199.200	53.600	3.482	0.000	0.016
199.300	53.200	3.478	0.000	0.016
199.400	53.000	3.480	0.000	0.017
199.500	53.800	3.482	0.000	0.017
199.600	54.200	3.485	0.000	0.017
199.700	53.800	3.485	0.000	0.017
199.800	53.000	3.483	0.000	0.017
199.900	53.000	3.486	0.000	0.017
200.000	52.200	3.486	0.000	0.017
[truncated: 14,060 more rows]
