# Supplementary material for: Measurement of Outflow Facility Using iPerfusion
Source: PLoS One. 2016 Mar 7;11(3):e0150694. doi: 10.1371/journal.pone.0150694 (PMC4780770; doi:10.1371/journal.pone.0150694)
Supplement: S4 File — The raw data from the perfusion traces along with the steady state values for each pressure step. (ZIP) [file pone.0150694.s004.zip › S3/CapillaryTests/Cap_250_e/Parameters.txt]

Q 	 dQ 	 P 	 dP 	 R 	 dR 	 C 	 dC 	 K 	 dK 	 
4.8213	0.9750	-0.0507	0.0083	0.0128	0.0062	78.1872	37.6602	24.4733	5.2300
36.0853	0.8764	3.6544	0.0074	0.1339	0.0086	7.4705	0.4777	13.4801	0.0807
62.4813	1.5947	7.3889	0.0146	0.1376	0.0056	7.2672	0.2974	14.0398	0.0664
85.6107	1.5650	11.1594	0.0144	0.1453	0.0041	6.8844	0.1950	14.6154	0.0663
109.7407	0.7262	14.9172	0.0058	0.1478	0.0025	6.7677	0.1123	14.7788	0.0748
134.0827	1.5909	18.6791	0.0141	0.1491	0.0026	6.7079	0.1175	14.3642	0.0735
158.4747	1.9067	22.4392	0.0167	0.1499	0.0024	6.6709	0.1085	15.1665	0.0745
