# Supplementary material for: Measurement of Outflow Facility Using iPerfusion
Source: PLoS One. 2016 Mar 7;11(3):e0150694. doi: 10.1371/journal.pone.0150694 (PMC4780770; doi:10.1371/journal.pone.0150694)
Supplement: S4 File — The raw data from the perfusion traces along with the steady state values for each pressure step. (ZIP) [file pone.0150694.s004.zip › S3/CapillaryTests/Cap_350_c/Data.txt]

0.100	-0.800	0.002	0.000	-0.000
0.200	-0.200	0.002	0.000	-0.000
0.300	-1.200	-0.000	0.000	-0.000
0.400	0.200	-0.001	0.000	-0.000
0.500	-0.000	0.001	0.000	-0.000
0.600	0.400	0.002	0.000	-0.000
0.700	0.200	0.002	0.000	0.000
0.800	1.000	-0.001	0.000	0.000
0.900	0.600	0.005	0.000	0.000
1.000	0.600	0.001	0.000	0.000
1.100	-0.400	0.000	0.000	0.000
1.200	-0.000	0.000	0.000	0.000
1.300	0.800	0.001	0.000	0.000
1.400	-0.600	0.000	0.000	0.000
1.500	-0.000	-0.000	0.000	0.000
1.600	-1.200	-0.000	0.000	0.000
1.700	-0.200	-0.000	0.000	0.000
1.800	0.200	-0.004	0.000	0.000
1.900	0.200	0.002	0.000	0.000
2.000	0.600	-0.001	0.000	0.000
2.100	-0.400	0.001	0.000	0.000
2.200	-0.000	0.001	0.000	0.000
2.300	0.600	0.002	0.000	0.000
2.400	-0.000	0.000	0.000	0.000
2.500	1.000	0.001	0.000	0.000
2.600	-0.600	-0.002	0.000	0.000
2.700	0.200	-0.002	0.000	0.000
2.800	0.200	-0.000	0.000	0.000
2.900	-0.800	0.003	0.000	0.000
3.000	0.200	-0.002	0.000	0.000
3.100	-0.200	-0.003	0.000	0.000
3.200	0.600	-0.003	0.000	0.000
3.300	-0.400	0.002	0.000	0.000
3.400	0.200	0.000	0.000	0.000
3.500	-0.000	-0.002	0.000	0.000
3.600	0.400	-0.001	0.000	0.000
3.700	-0.200	-0.001	0.000	0.000
3.800	-0.200	0.018	0.000	0.000
3.900	-0.000	-0.007	0.000	0.000
4.000	-0.400	-0.010	0.000	0.000
4.100	5.000	-0.090	0.000	0.000
4.200	-1.800	-0.090	0.000	0.000
4.300	0.600	-0.034	0.000	0.000
4.400	-0.000	-0.035	0.000	0.000
4.500	0.400	0.021	0.000	0.000
4.600	-0.000	0.005	0.000	0.000
4.700	-0.000	0.005	0.000	0.000
4.800	0.400	0.011	0.000	0.000
4.900	-0.200	-0.041	0.000	0.000
5.000	0.600	0.016	0.000	0.000
5.100	-0.400	0.001	0.000	0.000
5.200	0.600	0.001	0.000	0.000
5.300	1.000	0.014	0.000	0.000
5.400	1.400	0.017	0.000	0.000
5.500	0.200	-0.018	0.000	0.000
5.600	-0.400	0.007	0.000	0.000
5.700	-0.800	0.007	0.000	0.000
5.800	0.200	-0.000	0.000	0.000
5.900	-0.400	0.000	0.000	0.000
6.000	-0.000	-0.006	0.000	0.000
6.100	-0.000	-0.001	0.000	0.000
6.200	-0.200	-0.001	0.000	0.000
6.300	-0.400	-0.011	0.000	0.000
6.400	0.200	-0.006	0.000	0.000
6.500	6.600	0.009	0.000	0.000
6.600	804.600	-1.506	0.000	0.013
6.700	2030.400	-1.506	0.000	0.013
6.800	1453.200	-1.645	0.000	0.013
6.900	1768.000	-1.668	0.000	0.013
7.000	1586.000	-0.170	0.000	0.013
7.100	1088.800	-0.001	0.000	0.019
7.200	854.200	-0.001	0.000	0.019
7.300	1037.600	0.019	0.000	0.019
7.400	587.000	-0.018	0.000	0.019
7.500	-14.000	0.008	0.000	0.019
7.600	-718.800	-0.023	0.000	0.014
7.700	-666.800	-0.023	0.000	0.014
7.800	-1184.200	0.015	0.000	0.014
7.900	-709.600	0.000	0.000	0.014
8.000	254.000	0.002	0.000	0.014
8.100	1295.000	0.007	0.000	0.011
8.200	1835.000	0.007	0.000	0.011
8.300	1001.800	-0.006	0.000	0.011
8.400	-1846.000	0.234	0.000	0.011
8.500	-3682.000	-0.151	0.000	0.011
8.600	-985.600	1.145	0.000	0.008
8.700	-198.400	1.145	0.000	0.008
8.800	-256.600	2.031	0.000	0.008
8.900	-277.400	2.595	0.000	0.008
9.000	-263.600	2.588	0.000	0.008
9.100	-251.600	2.347	0.000	0.006
9.200	-244.800	2.347	0.000	0.006
9.300	-219.400	2.252	0.000	0.006
9.400	-202.600	1.952	0.000	0.006
9.500	-183.000	1.915	0.000	0.006
9.600	-202.600	1.981	0.000	0.004
9.700	-204.600	1.981	0.000	0.004
9.800	-202.000	1.934	0.000	0.004
9.900	-200.000	1.933	0.000	0.004
10.000	-198.200	1.907	0.000	0.004
10.100	-197.400	1.880	0.000	0.003
10.200	-196.000	1.880	0.000	0.003
10.300	-194.000	1.879	0.000	0.003
10.400	-193.200	1.858	0.000	0.003
10.500	-191.200	1.841	0.000	0.003
10.600	-189.600	1.809	0.000	0.001
10.700	-187.400	1.809	0.000	0.001
10.800	-186.400	1.807	0.000	0.001
10.900	-184.400	1.778	0.000	0.001
11.000	-183.800	1.771	0.000	0.001
11.100	-182.600	1.735	0.000	-0.000
11.200	-179.200	1.735	0.000	-0.000
11.300	-178.600	1.731	0.000	-0.000
11.400	-177.400	1.701	0.000	-0.000
11.500	-175.600	1.696	0.000	-0.000
11.600	-173.200	1.660	0.000	-0.002
11.700	-171.000	1.660	0.000	-0.002
11.800	-169.600	1.640	0.000	-0.002
11.900	-168.000	1.618	0.000	-0.002
12.000	-166.000	1.610	0.000	-0.002
12.100	-164.400	1.571	0.000	-0.003
12.200	-162.000	1.571	0.000	-0.003
12.300	-161.200	1.557	0.000	-0.003
12.400	-159.200	1.540	0.000	-0.003
12.500	-158.000	1.527	0.000	-0.003
12.600	-156.800	1.505	0.000	-0.004
12.700	-154.600	1.505	0.000	-0.004
12.800	-153.200	1.479	0.000	-0.004
12.900	-152.200	1.473	0.000	-0.004
13.000	-150.400	1.459	0.000	-0.004
13.100	-149.200	1.441	0.000	-0.005
13.200	-148.400	1.441	0.000	-0.005
13.300	-148.400	1.431	0.000	-0.005
13.400	-147.600	1.419	0.000	-0.005
13.500	-145.800	1.414	0.000	-0.005
13.600	-144.400	1.399	0.000	-0.007
13.700	-144.600	1.399	0.000	-0.007
13.800	-142.800	1.371	0.000	-0.007
13.900	-141.200	1.365	0.000	-0.007
14.000	-138.600	1.337	0.000	-0.007
14.100	-137.400	1.311	0.000	-0.008
14.200	-136.400	1.311	0.000	-0.008
14.300	-133.800	1.315	0.000	-0.008
14.400	-131.600	1.278	0.000	-0.008
14.500	-132.600	1.263	0.000	-0.008
14.600	-130.600	1.257	0.000	-0.009
14.700	-131.200	1.257	0.000	-0.009
14.800	-128.800	1.266	0.000	-0.009
14.900	-128.600	1.253	0.000	-0.009
15.000	-126.200	1.222	0.000	-0.009
15.100	-126.200	1.189	0.000	-0.010
15.200	-124.000	1.189	0.000	-0.010
15.300	-123.600	1.218	0.000	-0.010
15.400	-122.400	1.180	0.000	-0.010
15.500	-120.400	1.182	0.000	-0.010
15.600	-119.800	1.143	0.000	-0.011
15.700	-117.400	1.143	0.000	-0.011
15.800	-115.400	1.145	0.000	-0.011
15.900	-115.200	1.111	0.000	-0.011
16.000	-112.800	1.111	0.000	-0.011
16.100	-112.800	1.075	0.000	-0.012
16.200	-110.000	1.075	0.000	-0.012
16.300	-109.400	1.080	0.000	-0.012
16.400	-108.200	1.049	0.000	-0.012
16.500	-107.400	1.057	0.000	-0.012
16.600	-106.600	1.029	0.000	-0.013
16.700	-104.200	1.029	0.000	-0.013
16.800	-104.400	1.020	0.000	-0.013
16.900	-101.800	1.002	0.000	-0.013
17.000	-103.600	1.002	0.000	-0.013
17.100	-100.600	0.983	0.000	-0.013
17.200	-99.400	0.983	0.000	-0.013
17.300	-98.400	0.961	0.000	-0.013
17.400	-97.400	0.951	0.000	-0.013
17.500	-95.800	0.946	0.000	-0.013
17.600	-94.600	0.923	0.000	-0.014
17.700	-93.000	0.923	0.000	-0.014
17.800	-92.600	0.907	0.000	-0.014
17.900	-91.200	0.895	0.000	-0.014
18.000	-89.200	0.886	0.000	-0.014
18.100	-88.200	0.865	0.000	-0.015
18.200	-87.600	0.865	0.000	-0.015
18.300	-87.000	0.849	0.000	-0.015
18.400	-85.000	0.846	0.000	-0.015
18.500	-85.400	0.834	0.000	-0.015
18.600	-83.800	0.822	0.000	-0.016
18.700	-83.600	0.822	0.000	-0.016
18.800	-83.000	0.803	0.000	-0.016
18.900	-82.000	0.803	0.000	-0.016
19.000	-81.800	0.786	0.000	-0.016
19.100	-80.600	0.773	0.000	-0.016
19.200	-79.800	0.773	0.000	-0.016
19.300	-79.200	0.761	0.000	-0.016
19.400	-77.400	0.758	0.000	-0.016
19.500	-76.400	0.743	0.000	-0.016
19.600	-77.200	0.729	0.000	-0.017
19.700	-75.000	0.729	0.000	-0.017
19.800	-75.000	0.721	0.000	-0.017
19.900	-73.200	0.713	0.000	-0.017
20.000	-72.600	0.706	0.000	-0.017
20.100	-72.600	0.686	0.000	-0.018
20.200	-72.000	0.686	0.000	-0.018
20.300	-70.400	0.681	0.000	-0.018
20.400	-69.200	0.676	0.000	-0.018
20.500	-67.800	0.664	0.000	-0.018
20.600	-67.600	0.650	0.000	-0.018
20.700	-66.600	0.650	0.000	-0.018
20.800	-66.800	0.643	0.000	-0.018
20.900	-64.600	0.636	0.000	-0.018
21.000	-65.000	0.629	0.000	-0.018
21.100	-63.800	0.615	0.000	-0.018
21.200	-62.400	0.615	0.000	-0.018
21.300	-63.000	0.608	0.000	-0.018
21.400	-62.200	0.600	0.000	-0.018
21.500	-61.000	0.598	0.000	-0.018
21.600	-60.400	0.580	0.000	-0.019
21.700	-59.600	0.580	0.000	-0.019
21.800	-59.200	0.580	0.000	-0.019
21.900	-58.800	0.569	0.000	-0.019
22.000	-58.400	0.569	0.000	-0.019
22.100	-58.200	0.555	0.000	-0.019
22.200	-58.000	0.555	0.000	-0.019
22.300	-57.000	0.551	0.000	-0.019
22.400	-55.400	0.545	0.000	-0.019
22.500	-55.400	0.546	0.000	-0.019
22.600	-54.600	0.530	0.000	-0.020
22.700	-54.400	0.530	0.000	-0.020
22.800	-53.800	0.526	0.000	-0.020
22.900	-53.800	0.521	0.000	-0.020
23.000	-52.800	0.515	0.000	-0.020
23.100	-52.200	0.510	0.000	-0.020
23.200	-53.000	0.510	0.000	-0.020
23.300	-53.000	0.501	0.000	-0.020
23.400	-51.600	0.500	0.000	-0.020
23.500	-50.000	0.500	0.000	-0.020
23.600	-51.000	0.497	0.000	-0.021
23.700	-49.200	0.497	0.000	-0.021
23.800	-50.400	0.474	0.000	-0.021
23.900	-48.000	0.481	0.000	-0.021
24.000	-47.400	0.461	0.000	-0.021
24.100	-46.000	0.451	0.000	-0.021
24.200	-45.600	0.451	0.000	-0.021
24.300	-46.800	0.448	0.000	-0.021
24.400	-46.000	0.448	0.000	-0.021
24.500	-45.400	0.443	0.000	-0.021
24.600	-45.200	0.442	0.000	-0.021
24.700	-45.200	0.442	0.000	-0.021
24.800	-44.200	0.438	0.000	-0.021
24.900	-44.800	0.437	0.000	-0.021
25.000	-45.400	0.437	0.000	-0.021
25.100	-45.200	0.424	0.000	-0.022
25.200	-43.600	0.424	0.000	-0.022
25.300	-43.400	0.431	0.000	-0.022
25.400	-43.600	0.419	0.000	-0.022
25.500	-43.200	0.415	0.000	-0.022
25.600	-42.800	0.408	0.000	-0.022
25.700	-41.200	0.408	0.000	-0.022
25.800	-41.000	0.404	0.000	-0.022
25.900	-40.400	0.402	0.000	-0.022
26.000	-41.000	0.398	0.000	-0.022
26.100	-39.600	0.391	0.000	-0.023
26.200	-39.600	0.391	0.000	-0.023
26.300	-39.000	0.390	0.000	-0.023
26.400	-37.800	0.386	0.000	-0.023
26.500	-38.800	0.382	0.000	-0.023
26.600	-39.000	0.372	0.000	-0.023
26.700	-38.200	0.372	0.000	-0.023
26.800	-38.200	0.373	0.000	-0.023
26.900	-36.800	0.370	0.000	-0.023
27.000	-36.800	0.366	0.000	-0.023
27.100	-36.400	0.362	0.000	-0.023
27.200	-36.800	0.362	0.000	-0.023
27.300	-36.600	0.356	0.000	-0.023
27.400	-36.000	0.357	0.000	-0.023
27.500	-36.200	0.350	0.000	-0.023
27.600	-35.400	0.350	0.000	-0.024
27.700	-35.400	0.350	0.000	-0.024
27.800	-35.000	0.343	0.000	-0.024
27.900	-34.400	0.343	0.000	-0.024
28.000	-34.200	0.341	0.000	-0.024
28.100	-34.800	0.337	0.000	-0.024
28.200	-34.000	0.337	0.000	-0.024
28.300	-34.000	0.331	0.000	-0.024
28.400	-34.200	0.329	0.000	-0.024
28.500	-33.200	0.327	0.000	-0.024
28.600	-33.200	0.321	0.000	-0.024
28.700	-33.000	0.321	0.000	-0.024
28.800	-33.400	0.319	0.000	-0.024
28.900	-33.800	0.320	0.000	-0.024
29.000	-32.600	0.313	0.000	-0.024
29.100	-32.200	0.319	0.000	-0.024
29.200	-34.200	0.319	0.000	-0.024
29.300	-33.200	0.327	0.000	-0.024
29.400	-32.400	0.320	0.000	-0.024
29.500	-31.600	0.308	0.000	-0.024
29.600	-29.800	0.291	0.000	-0.025
29.700	-31.000	0.291	0.000	-0.025
29.800	-28.600	0.283	0.000	-0.025
29.900	-29.600	0.281	0.000	-0.025
30.000	-29.400	0.280	0.000	-0.025
30.100	-28.600	0.278	0.000	-0.025
30.200	-29.600	0.278	0.000	-0.025
30.300	-28.600	0.277	0.000	-0.025
30.400	-28.000	0.276	0.000	-0.025
30.500	-28.600	0.271	0.000	-0.025
30.600	-27.600	0.255	0.000	-0.025
30.700	-27.600	0.255	0.000	-0.025
30.800	-27.400	0.257	0.000	-0.025
30.900	-27.800	0.260	0.000	-0.025
31.000	-26.400	0.257	0.000	-0.025
31.100	-26.600	0.247	0.000	-0.025
31.200	-27.200	0.247	0.000	-0.025
31.300	-25.800	0.253	0.000	-0.025
31.400	-26.400	0.250	0.000	-0.025
31.500	-25.800	0.243	0.000	-0.025
31.600	-24.800	0.236	0.000	-0.025
31.700	-24.200	0.236	0.000	-0.025
31.800	-23.600	0.235	0.000	-0.025
31.900	-23.800	0.228	0.000	-0.025
32.000	-24.200	0.229	0.000	-0.025
32.100	-23.800	0.221	0.000	-0.026
32.200	-23.000	0.221	0.000	-0.026
32.300	-22.400	0.222	0.000	-0.026
32.400	-23.800	0.217	0.000	-0.026
32.500	-22.600	0.216	0.000	-0.026
32.600	-21.200	0.212	0.000	-0.026
32.700	-21.600	0.212	0.000	-0.026
32.800	-21.600	0.208	0.000	-0.026
32.900	-21.600	0.205	0.000	-0.026
33.000	-21.800	0.209	0.000	-0.026
33.100	-21.400	0.209	0.000	-0.026
33.200	-21.200	0.209	0.000	-0.026
33.300	-21.600	0.208	0.000	-0.026
33.400	-21.800	0.208	0.000	-0.026
33.500	-22.600	0.214	0.000	-0.026
33.600	-21.800	0.206	0.000	-0.026
33.700	-20.600	0.206	0.000	-0.026
33.800	-20.200	0.200	0.000	-0.026
33.900	-21.000	0.203	0.000	-0.026
34.000	-20.600	0.197	0.000	-0.026
34.100	-21.400	0.202	0.000	-0.026
34.200	-19.800	0.202	0.000	-0.026
34.300	-21.800	0.185	0.000	-0.026
34.400	-20.000	0.204	0.000	-0.026
34.500	-20.600	0.186	0.000	-0.026
34.600	-20.400	0.181	0.000	-0.026
34.700	-20.200	0.181	0.000	-0.026
34.800	-17.600	0.182	0.000	-0.026
34.900	-17.600	0.175	0.000	-0.026
35.000	-17.200	0.171	0.000	-0.026
35.100	-17.000	0.163	0.000	-0.027
35.200	-17.600	0.163	0.000	-0.027
35.300	-17.000	0.168	0.000	-0.027
35.400	-16.800	0.161	0.000	-0.027
35.500	-16.600	0.161	0.000	-0.027
35.600	-14.800	0.155	0.000	-0.027
35.700	-16.400	0.155	0.000	-0.027
35.800	-16.200	0.151	0.000	-0.027
35.900	-15.800	0.157	0.000	-0.027
36.000	-15.200	0.149	0.000	-0.027
36.100	-16.000	0.146	0.000	-0.027
36.200	-14.600	0.146	0.000	-0.027
36.300	-14.800	0.147	0.000	-0.027
36.400	-14.400	0.142	0.000	-0.027
36.500	-14.400	0.141	0.000	-0.027
36.600	-14.200	0.138	0.000	-0.027
36.700	-14.600	0.138	0.000	-0.027
36.800	-14.400	0.137	0.000	-0.027
36.900	-13.200	0.128	0.000	-0.027
37.000	-13.600	0.130	0.000	-0.027
37.100	-13.000	0.126	0.000	-0.027
37.200	-13.800	0.126	0.000	-0.027
37.300	-12.600	0.126	0.000	-0.027
37.400	-13.000	0.123	0.000	-0.027
37.500	-12.000	0.126	0.000	-0.027
37.600	-13.000	0.119	0.000	-0.027
37.700	-12.400	0.119	0.000	-0.027
37.800	-12.200	0.116	0.000	-0.027
37.900	-10.400	0.115	0.000	-0.027
38.000	-12.200	0.116	0.000	-0.027
38.100	-10.800	0.112	0.000	-0.027
38.200	-11.000	0.112	0.000	-0.027
38.300	-12.000	0.108	0.000	-0.027
38.400	-12.200	0.107	0.000	-0.027
38.500	-11.800	0.110	0.000	-0.027
38.600	-10.800	0.111	0.000	-0.027
38.700	-11.600	0.111	0.000	-0.027
38.800	-10.400	0.104	0.000	-0.027
38.900	-11.400	0.104	0.000	-0.027
39.000	-10.600	0.103	0.000	-0.028
39.100	-10.400	0.103	0.000	-0.028
39.200	-10.600	0.103	0.000	-0.028
39.300	-10.400	0.104	0.000	-0.028
39.400	-10.800	0.100	0.000	-0.028
39.500	-10.200	0.099	0.000	-0.028
39.600	-10.800	0.097	0.000	-0.028
39.700	-10.800	0.097	0.000	-0.028
39.800	-10.200	0.096	0.000	-0.028
39.900	-10.600	0.093	0.000	-0.028
40.000	-8.200	0.089	0.000	-0.028
40.100	-9.800	0.091	0.000	-0.028
40.200	-9.000	0.091	0.000	-0.028
40.300	-10.200	0.088	0.000	-0.028
40.400	-8.600	0.086	0.000	-0.028
40.500	-9.200	0.086	0.000	-0.028
40.600	-9.000	0.082	0.000	-0.028
40.700	-9.200	0.082	0.000	-0.028
40.800	-8.600	0.084	0.000	-0.028
40.900	-9.600	0.080	0.000	-0.028
41.000	-8.800	0.080	0.000	-0.028
41.100	-8.400	0.080	0.000	-0.028
41.200	-8.200	0.080	0.000	-0.028
41.300	-8.000	0.081	0.000	-0.028
41.400	-7.600	0.075	0.000	-0.028
41.500	-8.200	0.077	0.000	-0.028
41.600	-8.600	0.076	0.000	-0.028
41.700	-7.400	0.076	0.000	-0.028
41.800	-8.000	0.077	0.000	-0.028
41.900	-7.400	0.071	0.000	-0.028
42.000	-8.000	0.072	0.000	-0.028
42.100	-7.600	0.068	0.000	-0.028
42.200	-7.400	0.068	0.000	-0.028
42.300	-8.000	0.069	0.000	-0.028
42.400	-7.000	0.064	0.000	-0.028
42.500	-7.000	0.066	0.000	-0.028
42.600	-7.000	0.064	0.000	-0.028
42.700	-6.400	0.064	0.000	-0.028
42.800	-6.400	0.065	0.000	-0.028
42.900	-6.000	0.059	0.000	-0.028
43.000	-6.800	0.063	0.000	-0.028
43.100	-5.800	0.059	0.000	-0.028
43.200	-6.400	0.059	0.000	-0.028
43.300	-5.200	0.057	0.000	-0.028
43.400	-6.200	0.057	0.000	-0.028
43.500	-6.200	0.055	0.000	-0.028
43.600	-6.000	0.055	0.000	-0.028
43.700	-6.400	0.055	0.000	-0.028
43.800	-6.800	0.051	0.000	-0.028
43.900	-4.600	0.050	0.000	-0.028
44.000	-5.400	0.046	0.000	-0.028
44.100	-5.400	0.046	0.000	-0.028
44.200	-5.200	0.046	0.000	-0.028
44.300	-5.000	0.043	0.000	-0.028
44.400	-5.800	0.047	0.000	-0.028
44.500	-6.200	0.046	0.000	-0.028
44.600	-6.400	0.061	0.000	-0.028
44.700	-5.800	0.061	0.000	-0.028
44.800	-5.800	0.052	0.000	-0.028
44.900	-5.000	0.049	0.000	-0.028
45.000	-4.400	0.043	0.000	-0.028
45.100	-2.800	0.032	0.000	-0.028
45.200	-4.000	0.032	0.000	-0.028
45.300	-2.400	0.026	0.000	-0.028
45.400	-3.000	0.025	0.000	-0.028
45.500	-2.400	0.021	0.000	-0.028
45.600	-3.600	0.023	0.000	-0.028
45.700	-3.200	0.023	0.000	-0.028
45.800	-2.400	0.021	0.000	-0.028
45.900	-2.800	0.023	0.000	-0.028
46.000	-1.000	0.017	0.000	-0.028
46.100	-2.400	0.015	0.000	-0.028
46.200	-2.000	0.015	0.000	-0.028
46.300	-2.000	0.016	0.000	-0.028
46.400	-2.400	0.015	0.000	-0.028
46.500	-1.800	0.011	0.000	-0.028
46.600	-1.800	0.011	0.000	-0.028
46.700	-1.000	0.011	0.000	-0.028
46.800	-1.400	0.012	0.000	-0.028
46.900	-2.400	0.013	0.000	-0.028
47.000	-2.800	0.012	0.000	-0.028
47.100	-1.600	0.010	0.000	-0.028
47.200	-2.200	0.010	0.000	-0.028
47.300	-1.000	0.011	0.000	-0.028
47.400	-1.800	0.011	0.000	-0.028
47.500	-2.000	0.010	0.000	-0.028
47.600	-1.800	0.012	0.000	-0.028
47.700	-0.800	0.012	0.000	-0.028
47.800	-2.600	0.014	0.000	-0.028
47.900	-2.200	0.015	0.000	-0.028
48.000	-2.600	0.016	0.000	-0.028
48.100	-2.000	0.018	0.000	-0.028
48.200	-2.800	0.018	0.000	-0.028
48.300	-3.200	0.015	0.000	-0.028
48.400	-3.200	0.022	0.000	-0.028
48.500	-2.800	0.020	0.000	-0.028
48.600	-3.200	0.027	0.000	-0.028
48.700	-1.800	0.027	0.000	-0.028
48.800	-3.200	0.024	0.000	-0.028
48.900	-4.000	0.027	0.000	-0.028
49.000	-3.800	0.024	0.000	-0.028
49.100	-4.400	0.031	0.000	-0.028
49.200	-3.800	0.031	0.000	-0.028
49.300	-3.800	0.029	0.000	-0.028
49.400	-3.600	0.035	0.000	-0.028
49.500	-4.800	0.034	0.000	-0.028
49.600	-5.400	0.036	0.000	-0.028
49.700	-5.400	0.036	0.000	-0.028
49.800	-3.800	0.040	0.000	-0.028
49.900	-4.800	0.045	0.000	-0.028
50.000	-4.800	0.033	0.000	-0.029
50.100	-3.800	0.035	0.000	-0.029
50.200	-5.800	0.035	0.000	-0.029
50.300	-5.000	0.041	0.000	-0.029
50.400	-4.600	0.038	0.000	-0.029
50.500	-5.200	0.042	0.000	-0.029
50.600	-4.400	0.044	0.000	-0.029
50.700	-4.800	0.044	0.000	-0.029
50.800	-4.800	0.038	0.000	-0.029
50.900	-5.400	0.045	0.000	-0.029
51.000	-5.400	0.042	0.000	-0.029
51.100	-5.400	0.045	0.000	-0.029
51.200	-4.600	0.045	0.000	-0.029
51.300	-5.600	0.043	0.000	-0.029
51.400	-5.600	0.046	0.000	-0.029
51.500	-5.600	0.048	0.000	-0.029
51.600	-6.400	0.053	0.000	-0.029
51.700	-6.000	0.053	0.000	-0.029
51.800	-6.200	0.053	0.000	-0.029
51.900	-5.800	0.054	0.000	-0.029
52.000	-6.600	0.055	0.000	-0.029
52.100	-6.400	0.055	0.000	-0.029
52.200	-6.400	0.055	0.000	-0.029
52.300	-6.400	0.056	0.000	-0.029
52.400	-5.600	0.057	0.000	-0.029
52.500	-6.400	0.058	0.000	-0.029
52.600	-5.800	0.059	0.000	-0.029
52.700	-6.000	0.059	0.000	-0.029
52.800	-6.400	0.064	0.000	-0.029
52.900	-7.800	0.059	0.000	-0.029
53.000	-7.800	0.066	0.000	-0.029
53.100	-7.600	0.064	0.000	-0.029
53.200	-7.200	0.064	0.000	-0.029
53.300	-7.400	0.066	0.000	-0.029
53.400	-7.000	0.071	0.000	-0.029
53.500	-8.200	0.070	0.000	-0.029
53.600	-7.400	0.072	0.000	-0.029
53.700	-7.000	0.072	0.000	-0.029
53.800	-7.200	0.070	0.000	-0.029
53.900	-7.000	0.070	0.000	-0.029
54.000	-7.400	0.070	0.000	-0.029
54.100	-7.800	0.073	0.000	-0.029
54.200	-8.200	0.073	0.000	-0.029
54.300	-7.400	0.073	0.000	-0.029
54.400	-8.000	0.074	0.000	-0.029
54.500	-7.600	0.076	0.000	-0.029
54.600	-8.600	0.082	0.000	-0.029
54.700	-8.000	0.082	0.000	-0.029
54.800	-8.800	0.076	0.000	-0.029
54.900	-9.000	0.084	0.000	-0.029
55.000	-9.000	0.079	0.000	-0.029
55.100	-9.000	0.084	0.000	-0.029
55.200	-9.200	0.084	0.000	-0.029
55.300	-9.600	0.084	0.000	-0.029
55.400	-10.000	0.092	0.000	-0.029
55.500	-10.200	0.090	0.000	-0.029
55.600	-11.400	0.092	0.000	-0.029
55.700	-10.600	0.092	0.000	-0.029
55.800	-10.200	0.095	0.000	-0.029
55.900	-10.000	0.096	0.000	-0.029
56.000	-10.200	0.095	0.000	-0.029
56.100	-10.200	0.095	0.000	-0.029
56.200	-10.400	0.095	0.000	-0.029
56.300	-11.200	0.100	0.000	-0.029
56.400	-9.800	0.097	0.000	-0.029
56.500	-10.200	0.098	0.000	-0.029
56.600	-11.200	0.097	0.000	-0.029
56.700	-10.600	0.097	0.000	-0.029
56.800	-10.600	0.107	0.000	-0.029
56.900	-10.800	0.101	0.000	-0.029
57.000	-11.600	0.103	0.000	-0.029
57.100	-9.600	0.105	0.000	-0.029
57.200	-11.400	0.105	0.000	-0.029
57.300	-11.200	0.105	0.000	-0.029
57.400	-11.200	0.105	0.000	-0.029
57.500	-11.200	0.109	0.000	-0.029
57.600	-10.200	0.110	0.000	-0.029
57.700	-11.000	0.110	0.000	-0.029
57.800	-12.200	0.110	0.000	-0.029
57.900	-12.000	0.111	0.000	-0.029
58.000	-11.800	0.111	0.000	-0.030
58.100	-11.600	0.112	0.000	-0.030
58.200	-12.200	0.112	0.000	-0.030
58.300	-11.200	0.110	0.000	-0.030
58.400	-11.600	0.111	0.000	-0.030
58.500	-10.400	0.112	0.000	-0.030
58.600	-12.000	0.114	0.000	-0.030
58.700	-11.800	0.114	0.000	-0.030
58.800	-12.400	0.113	0.000	-0.030
58.900	-12.600	0.117	0.000	-0.030
59.000	-12.000	0.114	0.000	-0.030
59.100	-11.200	0.115	0.000	-0.030
59.200	-12.200	0.115	0.000	-0.030
59.300	-12.000	0.116	0.000	-0.030
59.400	-11.800	0.118	0.000	-0.030
59.500	-12.000	0.116	0.000	-0.030
59.600	-12.200	0.115	0.000	-0.030
59.700	-12.200	0.115	0.000	-0.030
59.800	-12.600	0.112	0.000	-0.030
59.900	-12.400	0.113	0.000	-0.030
60.000	-13.200	0.112	0.000	-0.030
60.100	-12.800	0.112	0.000	-0.030
60.200	-11.800	0.112	0.000	-0.030
60.300	-12.200	0.115	0.000	-0.030
60.400	-12.600	0.115	0.000	-0.030
60.500	-10.400	0.118	0.000	-0.030
60.600	-13.400	0.117	0.000	-0.030
60.700	-13.000	0.117	0.000	-0.030
60.800	-12.600	0.120	0.000	-0.030
60.900	-12.800	0.117	0.000	-0.030
61.000	-13.000	0.121	0.000	-0.030
61.100	-12.200	0.120	0.000	-0.030
61.200	-13.200	0.120	0.000	-0.030
61.300	-11.800	0.121	0.000	-0.030
61.400	-13.000	0.118	0.000	-0.030
61.500	-12.800	0.116	0.000	-0.030
61.600	-12.600	0.115	0.000	-0.030
61.700	-11.600	0.115	0.000	-0.030
61.800	-12.000	0.117	0.000	-0.030
61.900	-12.200	0.120	0.000	-0.030
62.000	-12.200	0.116	0.000	-0.030
62.100	-12.000	0.111	0.000	-0.030
62.200	-11.400	0.111	0.000	-0.030
62.300	-11.000	0.114	0.000	-0.030
62.400	-12.400	0.116	0.000	-0.030
62.500	-12.200	0.111	0.000	-0.030
62.600	-12.400	0.109	0.000	-0.030
62.700	-12.400	0.109	0.000	-0.030
62.800	-12.000	0.114	0.000	-0.030
62.900	-11.400	0.109	0.000	-0.030
63.000	-11.800	0.111	0.000	-0.031
63.100	-12.200	0.105	0.000	-0.031
63.200	-11.200	0.105	0.000	-0.031
63.300	-11.000	0.109	0.000	-0.031
63.400	-11.400	0.103	0.000	-0.031
63.500	-11.000	0.108	0.000	-0.031
63.600	-11.000	0.106	0.000	-0.031
63.700	-10.200	0.106	0.000	-0.031
63.800	-10.200	0.107	0.000	-0.031
63.900	-11.000	0.099	0.000	-0.031
64.000	-10.600	0.102	0.000	-0.031
64.100	-11.000	0.100	0.000	-0.031
64.200	-10.800	0.100	0.000	-0.031
64.300	-10.400	0.098	0.000	-0.031
64.400	-11.400	0.097	0.000	-0.031
64.500	-10.400	0.099	0.000	-0.031
64.600	-10.400	0.097	0.000	-0.031
64.700	-10.200	0.097	0.000	-0.031
64.800	-10.600	0.092	0.000	-0.031
64.900	-10.000	0.097	0.000	-0.031
65.000	-9.800	0.092	0.000	-0.031
65.100	-9.000	0.092	0.000	-0.031
65.200	-9.600	0.092	0.000	-0.031
65.300	-9.400	0.090	0.000	-0.031
65.400	-10.200	0.091	0.000	-0.031
65.500	-10.600	0.089	0.000	-0.031
65.600	-9.600	0.089	0.000	-0.031
65.700	-9.000	0.089	0.000	-0.031
65.800	-9.000	0.087	0.000	-0.031
65.900	-8.200	0.088	0.000	-0.031
66.000	-8.800	0.086	0.000	-0.031
66.100	-10.200	0.083	0.000	-0.031
66.200	-8.600	0.083	0.000	-0.031
66.300	-9.400	0.087	0.000	-0.031
66.400	-9.000	0.085	0.000	-0.031
66.500	-10.000	0.086	0.000	-0.031
66.600	-9.600	0.082	0.000	-0.031
66.700	-8.600	0.082	0.000	-0.031
66.800	-8.400	0.084	0.000	-0.031
66.900	-8.600	0.082	0.000	-0.031
67.000	-9.000	0.082	0.000	-0.031
67.100	-8.800	0.080	0.000	-0.031
67.200	-8.600	0.080	0.000	-0.031
67.300	-8.800	0.076	0.000	-0.031
67.400	-8.000	0.077	0.000	-0.031
67.500	-8.400	0.080	0.000	-0.031
67.600	-8.000	0.075	0.000	-0.031
67.700	-9.000	0.075	0.000	-0.031
67.800	-8.000	0.078	0.000	-0.031
67.900	-8.600	0.077	0.000	-0.031
68.000	-8.000	0.078	0.000	-0.031
68.100	-8.000	0.075	0.000	-0.031
68.200	-8.200	0.075	0.000	-0.031
68.300	-8.000	0.075	0.000	-0.031
68.400	-8.600	0.076	0.000	-0.031
68.500	-8.400	0.075	0.000	-0.031
68.600	-7.600	0.074	0.000	-0.031
68.700	-8.800	0.074	0.000	-0.031
68.800	-7.600	0.075	0.000	-0.031
68.900	-8.800	0.076	0.000	-0.031
69.000	-7.800	0.078	0.000	-0.032
69.100	-8.400	0.073	0.000	-0.032
69.200	-8.200	0.073	0.000	-0.032
69.300	-8.400	0.075	0.000	-0.032
69.400	-8.000	0.075	0.000	-0.032
69.500	-8.000	0.073	0.000	-0.032
69.600	-8.400	0.073	0.000	-0.032
69.700	-8.200	0.073	0.000	-0.032
69.800	-8.600	0.073	0.000	-0.032
69.900	-8.200	0.072	0.000	-0.032
70.000	-7.600	0.078	0.000	-0.032
70.100	-8.400	0.075	0.000	-0.032
70.200	-7.800	0.075	0.000	-0.032
70.300	-8.400	0.075	0.000	-0.032
70.400	-8.200	0.074	0.000	-0.032
70.500	-7.400	0.071	0.000	-0.032
70.600	-8.400	0.072	0.000	-0.032
70.700	-8.800	0.072	0.000	-0.032
70.800	-8.200	0.071	0.000	-0.032
70.900	-8.600	0.072	0.000	-0.032
71.000	-8.800	0.074	0.000	-0.032
71.100	-9.000	0.074	0.000	-0.032
71.200	-7.800	0.074	0.000	-0.032
71.300	-8.400	0.072	0.000	-0.032
71.400	-7.600	0.074	0.000	-0.032
71.500	-9.200	0.080	0.000	-0.032
71.600	-8.600	0.077	0.000	-0.032
71.700	-7.200	0.077	0.000	-0.032
71.800	-8.200	0.074	0.000	-0.032
71.900	-7.800	0.075	0.000	-0.032
72.000	-8.600	0.075	0.000	-0.032
72.100	-8.400	0.079	0.000	-0.032
72.200	-8.200	0.079	0.000	-0.032
72.300	-9.200	0.078	0.000	-0.032
72.400	-8.400	0.078	0.000	-0.032
72.500	-8.200	0.081	0.000	-0.032
72.600	-8.200	0.079	0.000	-0.032
72.700	-9.400	0.079	0.000	-0.032
72.800	-8.800	0.082	0.000	-0.032
72.900	-8.600	0.077	0.000	-0.032
73.000	-8.000	0.081	0.000	-0.032
73.100	-9.400	0.079	0.000	-0.032
73.200	-8.400	0.079	0.000	-0.032
73.300	-9.000	0.082	0.000	-0.032
73.400	-9.200	0.083	0.000	-0.032
73.500	-9.600	0.079	0.000	-0.032
73.600	-7.800	0.080	0.000	-0.032
73.700	-8.600	0.080	0.000	-0.032
73.800	-9.200	0.082	0.000	-0.032
73.900	-8.200	0.083	0.000	-0.032
74.000	-9.600	0.085	0.000	-0.032
74.100	-9.200	0.083	0.000	-0.032
74.200	-9.600	0.083	0.000	-0.032
74.300	-9.200	0.088	0.000	-0.032
74.400	-8.800	0.083	0.000	-0.032
74.500	-9.800	0.087	0.000	-0.032
74.600	-9.200	0.086	0.000	-0.032
74.700	-9.600	0.086	0.000	-0.032
74.800	-8.400	0.087	0.000	-0.032
74.900	-9.800	0.083	0.000	-0.032
75.000	-9.000	0.086	0.000	-0.032
75.100	-9.200	0.089	0.000	-0.032
75.200	-10.000	0.089	0.000	-0.032
75.300	-9.800	0.088	0.000	-0.032
75.400	-9.000	0.087	0.000	-0.032
75.500	-9.200	0.087	0.000	-0.032
75.600	-8.400	0.091	0.000	-0.032
75.700	-8.800	0.091	0.000	-0.032
75.800	-9.800	0.082	0.000	-0.032
75.900	-9.600	0.086	0.000	-0.032
76.000	-9.400	0.084	0.000	-0.033
76.100	-9.400	0.090	0.000	-0.033
76.200	-9.800	0.090	0.000	-0.033
76.300	-9.800	0.089	0.000	-0.033
76.400	-9.800	0.086	0.000	-0.033
76.500	-9.200	0.087	0.000	-0.033
76.600	-8.600	0.087	0.000	-0.033
76.700	-8.800	0.087	0.000	-0.033
76.800	-9.400	0.088	0.000	-0.033
76.900	-9.600	0.090	0.000	-0.033
77.000	-10.200	0.089	0.000	-0.033
77.100	-10.200	0.087	0.000	-0.033
77.200	-9.800	0.087	0.000	-0.033
77.300	-10.200	0.090	0.000	-0.033
77.400	-9.400	0.092	0.000	-0.033
77.500	-9.400	0.091	0.000	-0.033
77.600	-10.200	0.091	0.000	-0.033
77.700	-10.600	0.091	0.000	-0.033
77.800	-10.400	0.091	0.000	-0.033
77.900	-10.000	0.093	0.000	-0.033
78.000	-10.600	0.097	0.000	-0.033
78.100	-10.600	0.098	0.000	-0.033
78.200	-10.800	0.098	0.000	-0.033
78.300	-10.600	0.100	0.000	-0.033
78.400	-11.000	0.097	0.000	-0.033
78.500	-11.200	0.101	0.000	-0.033
78.600	-11.400	0.100	0.000	-0.033
78.700	-10.000	0.100	0.000	-0.033
78.800	-10.400	0.103	0.000	-0.033
78.900	-11.800	0.103	0.000	-0.033
79.000	-11.200	0.105	0.000	-0.033
79.100	-11.000	0.104	0.000	-0.033
79.200	-10.800	0.104	0.000	-0.033
79.300	-9.800	0.104	0.000	-0.033
79.400	-11.400	0.104	0.000	-0.033
79.500	-9.800	0.106	0.000	-0.033
79.600	-11.200	0.107	0.000	-0.033
79.700	-12.000	0.107	0.000	-0.033
79.800	-12.000	0.107	0.000	-0.033
79.900	-11.600	0.106	0.000	-0.033
80.000	-11.600	0.107	0.000	-0.033
80.100	-12.000	0.107	0.000	-0.033
80.200	-11.400	0.107	0.000	-0.033
80.300	-10.800	0.107	0.000	-0.033
80.400	-12.200	0.109	0.000	-0.033
80.500	-12.400	0.113	0.000	-0.033
80.600	-11.800	0.111	0.000	-0.033
80.700	-12.000	0.111	0.000	-0.033
80.800	-11.800	0.108	0.000	-0.033
80.900	-12.400	0.114	0.000	-0.033
81.000	-11.400	0.107	0.000	-0.033
81.100	-11.800	0.111	0.000	-0.033
81.200	-12.400	0.111	0.000	-0.033
81.300	-12.400	0.111	0.000	-0.033
81.400	-11.400	0.115	0.000	-0.033
81.500	-11.800	0.114	0.000	-0.034
81.600	-11.600	0.116	0.000	-0.034
81.700	-12.000	0.116	0.000	-0.034
81.800	-12.400	0.115	0.000	-0.034
81.900	-11.800	0.116	0.000	-0.034
82.000	-11.400	0.118	0.000	-0.034
82.100	-12.400	0.111	0.000	-0.034
82.200	-12.200	0.111	0.000	-0.034
82.300	-12.200	0.117	0.000	-0.034
82.400	-12.200	0.114	0.000	-0.034
82.500	-12.400	0.116	0.000	-0.034
82.600	-11.800	0.113	0.000	-0.034
82.700	-13.000	0.113	0.000	-0.034
82.800	-12.000	0.115	0.000	-0.034
82.900	-11.800	0.114	0.000	-0.034
83.000	-12.400	0.117	0.000	-0.034
83.100	-11.800	0.116	0.000	-0.034
83.200	-11.800	0.116	0.000	-0.034
83.300	-11.800	0.117	0.000	-0.034
83.400	-13.200	0.115	0.000	-0.034
83.500	-12.200	0.117	0.000	-0.034
83.600	-12.400	0.114	0.000	-0.034
83.700	-11.600	0.114	0.000	-0.034
83.800	-12.400	0.113	0.000	-0.034
83.900	-12.200	0.117	0.000	-0.034
84.000	-12.200	0.115	0.000	-0.034
84.100	-12.400	0.115	0.000	-0.034
84.200	-12.000	0.115	0.000	-0.034
84.300	-12.200	0.114	0.000	-0.034
84.400	-12.400	0.117	0.000	-0.034
84.500	-12.400	0.116	0.000	-0.034
84.600	-12.600	0.112	0.000	-0.034
84.700	-12.000	0.112	0.000	-0.034
84.800	-13.600	0.114	0.000	-0.034
84.900	-12.800	0.114	0.000	-0.034
85.000	-12.000	0.113	0.000	-0.034
85.100	-11.800	0.118	0.000	-0.034
85.200	-11.200	0.118	0.000	-0.034
85.300	-12.400	0.113	0.000	-0.034
85.400	-12.200	0.116	0.000	-0.034
85.500	-11.200	0.112	0.000	-0.034
85.600	-11.400	0.115	0.000	-0.034
85.700	-11.400	0.115	0.000	-0.034
85.800	-12.600	0.115	0.000	-0.034
85.900	-12.200	0.113	0.000	-0.034
86.000	-11.200	0.113	0.000	-0.034
86.100	-12.600	0.113	0.000	-0.034
86.200	-12.000	0.113	0.000	-0.034
86.300	-11.600	0.114	0.000	-0.034
86.400	-12.000	0.111	0.000	-0.034
86.500	-11.800	0.111	0.000	-0.035
86.600	-11.600	0.110	0.000	-0.035
86.700	-11.800	0.110	0.000	-0.035
86.800	-11.800	0.111	0.000	-0.035
86.900	-11.400	0.108	0.000	-0.035
87.000	-11.400	0.111	0.000	-0.035
87.100	-11.600	0.110	0.000	-0.035
87.200	-11.800	0.110	0.000	-0.035
87.300	-11.800	0.113	0.000	-0.035
87.400	-12.000	0.110	0.000	-0.035
87.500	-10.800	0.108	0.000	-0.035
87.600	-11.000	0.105	0.000	-0.035
87.700	-10.800	0.105	0.000	-0.035
87.800	-11.400	0.108	0.000	-0.035
87.900	-11.000	0.103	0.000	-0.035
88.000	-11.400	0.103	0.000	-0.035
88.100	-10.600	0.105	0.000	-0.035
88.200	-11.200	0.105	0.000	-0.035
88.300	-9.600	0.105	0.000	-0.035
88.400	-11.000	0.103	0.000	-0.035
88.500	-10.800	0.107	0.000	-0.035
88.600	-11.400	0.106	0.000	-0.035
88.700	-10.200	0.106	0.000	-0.035
88.800	-10.800	0.101	0.000	-0.035
88.900	-11.800	0.101	0.000	-0.035
89.000	-12.600	0.101	0.000	-0.035
89.100	-11.400	0.101	0.000	-0.035
89.200	-10.400	0.101	0.000	-0.035
89.300	-10.200	0.098	0.000	-0.035
89.400	-10.000	0.100	0.000	-0.035
89.500	-10.400	0.099	0.000	-0.035
89.600	-10.600	0.101	0.000	-0.035
89.700	-10.600	0.101	0.000	-0.035
89.800	-10.000	0.098	0.000	-0.035
89.900	-10.400	0.097	0.000	-0.035
90.000	-10.000	0.097	0.000	-0.035
90.100	-9.600	0.093	0.000	-0.035
90.200	-10.000	0.093	0.000	-0.035
90.300	-10.200	0.095	0.000	-0.035
90.400	-10.800	0.091	0.000	-0.035
90.500	-9.800	0.095	0.000	-0.035
90.600	-10.000	0.090	0.000	-0.035
90.700	-9.600	0.090	0.000	-0.035
90.800	-10.600	0.087	0.000	-0.035
90.900	-10.000	0.090	0.000	-0.035
91.000	-9.600	0.089	0.000	-0.035
91.100	-8.400	0.089	0.000	-0.035
91.200	-9.400	0.089	0.000	-0.035
91.300	-9.400	0.085	0.000	-0.035
91.400	-9.000	0.087	0.000	-0.035
91.500	-10.000	0.086	0.000	-0.035
91.600	-9.000	0.085	0.000	-0.035
91.700	-9.200	0.085	0.000	-0.035
91.800	-8.400	0.086	0.000	-0.035
91.900	-9.400	0.083	0.000	-0.035
92.000	-9.200	0.084	0.000	-0.035
92.100	-9.200	0.084	0.000	-0.035
92.200	-8.400	0.084	0.000	-0.035
92.300	-9.400	0.085	0.000	-0.035
92.400	-8.400	0.085	0.000	-0.035
92.500	-9.400	0.082	0.000	-0.036
92.600	-9.000	0.083	0.000	-0.036
92.700	-9.600	0.083	0.000	-0.036
92.800	-9.200	0.083	0.000	-0.036
92.900	-9.400	0.085	0.000	-0.036
93.000	-8.600	0.084	0.000	-0.036
93.100	-9.000	0.082	0.000	-0.036
93.200	-8.400	0.082	0.000	-0.036
93.300	-8.600	0.081	0.000	-0.036
93.400	-8.800	0.081	0.000	-0.036
93.500	-7.800	0.080	0.000	-0.036
93.600	-8.400	0.078	0.000	-0.036
93.700	-8.200	0.078	0.000	-0.036
93.800	-8.600	0.082	0.000	-0.036
93.900	-7.800	0.077	0.000	-0.036
94.000	-8.400	0.076	0.000	-0.036
94.100	-9.200	0.073	0.000	-0.036
94.200	-8.400	0.073	0.000	-0.036
94.300	-7.400	0.073	0.000	-0.036
94.400	-7.000	0.073	0.000	-0.036
94.500	-8.400	0.072	0.000	-0.036
94.600	-7.800	0.072	0.000	-0.036
94.700	-7.200	0.072	0.000	-0.036
94.800	-7.600	0.069	0.000	-0.036
94.900	-7.400	0.069	0.000	-0.036
95.000	-7.600	0.069	0.000	-0.036
95.100	-7.800	0.070	0.000	-0.036
95.200	-6.800	0.070	0.000	-0.036
95.300	-7.200	0.066	0.000	-0.036
95.400	-7.200	0.066	0.000	-0.036
95.500	-7.200	0.065	0.000	-0.036
95.600	-7.600	0.064	0.000	-0.036
95.700	-7.600	0.064	0.000	-0.036
95.800	-7.000	0.062	0.000	-0.036
95.900	-6.800	0.061	0.000	-0.036
96.000	-5.600	0.063	0.000	-0.036
96.100	-6.200	0.060	0.000	-0.036
96.200	-6.800	0.060	0.000	-0.036
96.300	-7.000	0.056	0.000	-0.036
96.400	-7.000	0.061	0.000	-0.036
96.500	-6.000	0.054	0.000	-0.036
96.600	-5.800	0.053	0.000	-0.036
96.700	-5.200	0.053	0.000	-0.036
96.800	-6.400	0.054	0.000	-0.036
96.900	-5.400	0.058	0.000	-0.036
97.000	-5.600	0.051	0.000	-0.036
97.100	-4.800	0.045	0.000	-0.036
97.200	-5.400	0.045	0.000	-0.036
97.300	-5.400	0.050	0.000	-0.036
97.400	-4.800	0.051	0.000	-0.036
97.500	-4.800	0.049	0.000	-0.036
97.600	-5.200	0.042	0.000	-0.036
97.700	-4.800	0.042	0.000	-0.036
97.800	-5.200	0.046	0.000	-0.036
97.900	-4.000	0.042	0.000	-0.036
98.000	-5.000	0.045	0.000	-0.036
98.100	-4.200	0.045	0.000	-0.036
98.200	-4.800	0.045	0.000	-0.036
98.300	-4.600	0.044	0.000	-0.036
98.400	-4.200	0.042	0.000	-0.036
98.500	-5.400	0.041	0.000	-0.036
98.600	-4.200	0.044	0.000	-0.036
98.700	-5.200	0.044	0.000	-0.036
98.800	-3.600	0.039	0.000	-0.036
98.900	-4.200	0.038	0.000	-0.036
99.000	-3.400	0.040	0.000	-0.036
99.100	-3.600	0.036	0.000	-0.036
99.200	-3.600	0.036	0.000	-0.036
99.300	-4.600	0.033	0.000	-0.036
99.400	-3.200	0.040	0.000	-0.036
99.500	-4.800	0.032	0.000	-0.036
99.600	-3.400	0.032	0.000	-0.036
99.700	-3.600	0.032	0.000	-0.036
99.800	-3.400	0.030	0.000	-0.036
99.900	-4.000	0.034	0.000	-0.036
100.000	-4.000	0.030	0.000	-0.036
100.100	-3.600	0.028	0.000	-0.036
100.200	-4.000	0.028	0.000	-0.036
100.300	-3.200	0.030	0.000	-0.036
100.400	-3.400	0.028	0.000	-0.036
100.500	-2.800	0.028	0.000	-0.036
100.600	-3.800	0.026	0.000	-0.036
100.700	-3.400	0.026	0.000	-0.036
100.800	-3.200	0.028	0.000	-0.036
100.900	-2.800	0.026	0.000	-0.036
101.000	-3.800	0.028	0.000	-0.036
101.100	-3.400	0.025	0.000	-0.036
101.200	-3.000	0.025	0.000	-0.036
101.300	-2.800	0.028	0.000	-0.036
101.400	-2.800	0.026	0.000	-0.036
101.500	-3.200	0.025	0.000	-0.036
101.600	-2.800	0.024	0.000	-0.036
101.700	-1.800	0.024	0.000	-0.036
101.800	-3.400	0.019	0.000	-0.036
101.900	-1.800	0.021	0.000	-0.036
102.000	-2.400	0.017	0.000	-0.036
102.100	-2.200	0.019	0.000	-0.036
102.200	-2.600	0.019	0.000	-0.036
102.300	-1.600	0.016	0.000	-0.036
102.400	-3.000	0.015	0.000	-0.036
102.500	-1.600	0.016	0.000	-0.036
102.600	-2.000	0.015	0.000	-0.036
102.700	-1.800	0.015	0.000	-0.036
102.800	-2.200	0.014	0.000	-0.036
102.900	-1.200	0.011	0.000	-0.036
103.000	-1.600	0.012	0.000	-0.036
103.100	-2.600	0.010	0.000	-0.036
103.200	-1.200	0.010	0.000	-0.036
103.300	-1.800	0.012	0.000	-0.036
103.400	-1.200	0.013	0.000	-0.036
103.500	-2.000	0.012	0.000	-0.036
103.600	-1.400	0.006	0.000	-0.036
103.700	-1.000	0.006	0.000	-0.036
103.800	-0.600	0.008	0.000	-0.036
103.900	-0.600	0.008	0.000	-0.036
104.000	-1.000	0.006	0.000	-0.036
104.100	-1.000	0.001	0.000	-0.036
104.200	-1.000	0.001	0.000	-0.036
104.300	-1.400	0.005	0.000	-0.036
104.400	-1.000	0.006	0.000	-0.036
104.500	-1.200	0.001	0.000	-0.036
104.600	-1.000	0.002	0.000	-0.036
104.700	-1.000	0.002	0.000	-0.036
104.800	-0.200	0.003	0.000	-0.036
104.900	-0.800	0.002	0.000	-0.036
105.000	-1.000	0.001	0.000	-0.036
105.100	-0.200	0.005	0.000	-0.036
105.200	-1.200	0.005	0.000	-0.036
105.300	-1.000	0.002	0.000	-0.036
105.400	-0.600	-0.001	0.000	-0.036
105.500	-1.200	0.001	0.000	-0.036
105.600	-0.400	0.003	0.000	-0.036
105.700	-0.600	0.003	0.000	-0.036
105.800	-1.000	0.005	0.000	-0.036
105.900	-0.600	0.004	0.000	-0.036
106.000	-0.400	0.003	0.000	-0.036
106.100	-0.200	0.000	0.000	-0.036
106.200	-0.000	0.000	0.000	-0.036
106.300	-0.600	0.006	0.000	-0.036
106.400	-1.200	0.000	0.000	-0.036
106.500	-1.200	0.001	0.000	-0.036
106.600	-0.400	-0.000	0.000	-0.036
106.700	-1.400	-0.000	0.000	-0.036
106.800	-0.400	0.003	0.000	-0.036
106.900	-1.200	-0.000	0.000	-0.036
107.000	-1.400	0.004	0.000	-0.036
107.100	-0.800	0.002	0.000	-0.036
107.200	-0.000	0.002	0.000	-0.036
107.300	-1.200	0.004	0.000	-0.036
107.400	-0.600	0.000	0.000	-0.036
107.500	-0.800	0.004	0.000	-0.036
107.600	-0.800	0.004	0.000	-0.036
107.700	-1.400	0.004	0.000	-0.036
107.800	-0.000	0.003	0.000	-0.036
107.900	-1.400	0.000	0.000	-0.036
108.000	-0.400	0.004	0.000	-0.036
108.100	-1.800	0.006	0.000	-0.036
108.200	-0.600	0.006	0.000	-0.036
108.300	-1.400	0.003	0.000	-0.036
108.400	-1.400	0.001	0.000	-0.036
108.500	-1.400	0.001	0.000	-0.036
108.600	-0.800	0.002	0.000	-0.036
108.700	-0.600	0.002	0.000	-0.036
108.800	-0.400	-0.001	0.000	-0.036
108.900	-0.400	0.003	0.000	-0.036
109.000	-1.400	0.003	0.000	-0.036
109.100	-0.600	0.002	0.000	-0.036
109.200	-0.800	0.002	0.000	-0.036
109.300	-0.000	-0.002	0.000	-0.036
109.400	1.200	0.003	0.000	-0.036
109.500	-0.400	-0.003	0.000	-0.036
109.600	-0.200	0.000	0.000	-0.036
109.700	-0.400	0.000	0.000	-0.036
109.800	-0.800	-0.000	0.000	-0.036
109.900	-1.200	0.001	0.000	-0.036
110.000	-1.000	-0.003	0.000	-0.036
110.100	-1.800	0.001	0.000	-0.036
110.200	-0.600	0.001	0.000	-0.036
110.300	-0.800	0.003	0.000	-0.036
110.400	-0.600	0.003	0.000	-0.036
110.500	-0.600	0.003	0.000	-0.036
110.600	-1.200	0.003	0.000	-0.036
110.700	0.200	0.003	0.000	-0.036
110.800	-2.000	0.001	0.000	-0.036
110.900	-0.400	0.003	0.000	-0.036
111.000	-0.400	-0.002	0.000	-0.036
111.100	-1.000	-0.004	0.000	-0.036
111.200	-0.800	-0.004	0.000	-0.036
111.300	-1.000	0.002	0.000	-0.036
111.400	-0.800	-0.000	0.000	-0.036
111.500	-1.600	-0.001	0.000	-0.036
111.600	-1.000	-0.002	0.000	-0.036
111.700	-0.800	-0.002	0.000	-0.036
111.800	-1.000	0.003	0.000	-0.036
111.900	0.200	0.002	0.000	-0.036
112.000	-1.400	0.001	0.000	-0.036
112.100	-1.400	0.001	0.000	-0.036
112.200	-1.000	0.001	0.000	-0.036
112.300	-0.000	0.005	0.000	-0.036
112.400	-0.600	-0.002	0.000	-0.036
112.500	-0.400	0.000	0.000	-0.037
112.600	-0.400	0.001	0.000	-0.037
112.700	-0.200	0.001	0.000	-0.037
112.800	-0.800	-0.001	0.000	-0.037
112.900	-0.000	-0.002	0.000	-0.037
113.000	-1.000	0.003	0.000	-0.037
113.100	-1.000	-0.001	0.000	-0.037
113.200	-0.200	-0.001	0.000	-0.037
113.300	-0.400	-0.002	0.000	-0.037
113.400	-0.200	-0.003	0.000	-0.037
113.500	-0.400	-0.003	0.000	-0.037
113.600	-0.200	0.000	0.000	-0.037
113.700	-0.600	0.000	0.000	-0.037
113.800	-0.400	-0.005	0.000	-0.037
113.900	-0.400	-0.002	0.000	-0.037
114.000	-0.800	-0.001	0.000	-0.037
114.100	-0.600	-0.000	0.000	-0.037
114.200	-0.600	-0.000	0.000	-0.037
114.300	-0.600	-0.004	0.000	-0.037
114.400	-0.400	0.001	0.000	-0.037
114.500	0.400	-0.001	0.000	-0.037
114.600	-0.400	-0.006	0.000	-0.037
114.700	-0.400	-0.006	0.000	-0.037
114.800	0.200	-0.005	0.000	-0.037
114.900	-0.000	-0.005	0.000	-0.037
115.000	0.400	-0.004	0.000	-0.037
115.100	0.600	-0.005	0.000	-0.037
115.200	-0.000	-0.005	0.000	-0.037
115.300	-0.800	-0.003	0.000	-0.037
115.400	-0.000	-0.006	0.000	-0.037
115.500	0.600	-0.004	0.000	-0.037
115.600	0.600	-0.006	0.000	-0.037
115.700	-0.200	-0.006	0.000	-0.037
115.800	1.000	-0.006	0.000	-0.037
115.900	-0.200	-0.006	0.000	-0.037
116.000	0.400	-0.007	0.000	-0.037
116.100	-0.400	-0.006	0.000	-0.037
116.200	0.200	-0.006	0.000	-0.037
116.300	0.400	-0.003	0.000	-0.037
116.400	0.600	-0.006	0.000	-0.037
116.500	-1.200	-0.004	0.000	-0.037
116.600	-0.000	-0.005	0.000	-0.037
116.700	-0.000	-0.005	0.000	-0.037
116.800	0.400	-0.006	0.000	-0.037
116.900	0.200	-0.004	0.000	-0.037
117.000	1.200	-0.006	0.000	-0.037
117.100	-0.000	-0.005	0.000	-0.037
117.200	0.800	-0.005	0.000	-0.037
117.300	1.200	-0.006	0.000	-0.037
117.400	1.400	-0.007	0.000	-0.036
117.500	0.400	-0.008	0.000	-0.036
117.600	-0.800	-0.008	0.000	-0.036
117.700	0.800	-0.008	0.000	-0.036
117.800	1.000	-0.007	0.000	-0.036
117.900	1.200	-0.008	0.000	-0.036
118.000	0.400	-0.004	0.000	-0.036
118.100	0.600	-0.006	0.000	-0.036
118.200	-0.000	-0.006	0.000	-0.036
118.300	0.600	-0.010	0.000	-0.036
118.400	0.400	-0.006	0.000	-0.036
118.500	-0.400	-0.009	0.000	-0.036
118.600	0.200	-0.008	0.000	-0.036
118.700	-0.400	-0.008	0.000	-0.036
118.800	0.200	-0.009	0.000	-0.036
118.900	0.200	-0.008	0.000	-0.036
119.000	-0.200	-0.009	0.000	-0.036
119.100	0.600	-0.010	0.000	-0.036
119.200	1.200	-0.010	0.000	-0.036
119.300	1.200	-0.006	0.000	-0.036
119.400	0.200	-0.008	0.000	-0.036
119.500	-0.000	-0.009	0.000	-0.036
119.600	0.400	-0.011	0.000	-0.036
119.700	0.600	-0.011	0.000	-0.036
119.800	1.000	-0.011	0.000	-0.036
119.900	-0.200	-0.011	0.000	-0.036
120.000	0.400	-0.006	0.000	-0.036
120.100	0.400	-0.011	0.000	-0.036
120.200	1.600	-0.011	0.000	-0.036
120.300	0.200	-0.010	0.000	-0.036
120.400	0.600	-0.011	0.000	-0.036
120.500	0.800	-0.009	0.000	-0.036
120.600	0.400	-0.010	0.000	-0.036
120.700	1.000	-0.010	0.000	-0.036
120.800	1.400	-0.011	0.000	-0.036
120.900	1.000	-0.012	0.000	-0.036
121.000	0.400	-0.013	0.000	-0.036
121.100	0.400	-0.010	0.000	-0.036
121.200	0.800	-0.010	0.000	-0.036
121.300	-0.800	-0.014	0.000	-0.036
121.400	-0.600	-0.014	0.000	-0.036
121.500	0.600	-0.010	0.000	-0.036
121.600	1.400	-0.013	0.000	-0.036
121.700	0.800	-0.013	0.000	-0.036
121.800	1.000	-0.014	0.000	-0.036
121.900	1.000	-0.015	0.000	-0.036
122.000	0.400	-0.011	0.000	-0.036
122.100	1.400	-0.014	0.000	-0.036
122.200	0.600	-0.014	0.000	-0.036
122.300	1.400	-0.015	0.000	-0.036
122.400	0.200	-0.011	0.000	-0.036
122.500	0.600	-0.013	0.000	-0.036
122.600	0.600	-0.014	0.000	-0.036
122.700	1.000	-0.014	0.000	-0.036
122.800	1.000	-0.017	0.000	-0.036
122.900	-0.200	-0.013	0.000	-0.036
123.000	0.600	-0.017	0.000	-0.036
123.100	1.000	-0.018	0.000	-0.036
123.200	1.400	-0.018	0.000	-0.036
123.300	0.600	-0.017	0.000	-0.036
123.400	1.400	-0.015	0.000	-0.036
123.500	1.600	-0.013	0.000	-0.036
123.600	0.400	-0.013	0.000	-0.036
123.700	1.000	-0.013	0.000	-0.036
123.800	0.600	-0.015	0.000	-0.036
123.900	1.600	-0.015	0.000	-0.036
124.000	0.800	-0.012	0.000	-0.036
124.100	1.200	-0.017	0.000	-0.036
124.200	1.200	-0.017	0.000	-0.036
124.300	1.000	-0.015	0.000	-0.036
124.400	1.400	-0.016	0.000	-0.036
124.500	0.800	-0.013	0.000	-0.036
124.600	1.400	-0.015	0.000	-0.036
124.700	1.800	-0.015	0.000	-0.036
124.800	0.200	-0.020	0.000	-0.036
124.900	2.200	-0.018	0.000	-0.036
125.000	0.400	-0.019	0.000	-0.036
125.100	0.800	-0.015	0.000	-0.036
125.200	1.400	-0.015	0.000	-0.036
125.300	1.600	-0.019	0.000	-0.036
125.400	1.800	-0.013	0.000	-0.036
125.500	1.400	-0.018	0.000	-0.036
125.600	0.600	-0.022	0.000	-0.036
125.700	2.200	-0.022	0.000	-0.036
125.800	1.800	-0.020	0.000	-0.036
125.900	1.400	-0.020	0.000	-0.036
126.000	1.200	-0.019	0.000	-0.036
126.100	0.600	-0.018	0.000	-0.036
126.200	0.800	-0.018	0.000	-0.036
126.300	2.200	-0.017	0.000	-0.036
126.400	2.400	-0.019	0.000	-0.036
126.500	1.800	-0.023	0.000	-0.036
126.600	0.200	-0.023	0.000	-0.036
126.700	2.400	-0.023	0.000	-0.036
126.800	2.000	-0.020	0.000	-0.036
126.900	2.400	-0.023	0.000	-0.036
127.000	1.400	-0.018	0.000	-0.036
127.100	2.000	-0.025	0.000	-0.036
127.200	1.600	-0.025	0.000	-0.036
127.300	1.800	-0.015	0.000	-0.036
127.400	2.000	-0.025	0.000	-0.036
127.500	0.400	-0.019	0.000	-0.036
127.600	1.600	-0.025	0.000	-0.036
127.700	2.200	-0.025	0.000	-0.036
127.800	0.600	-0.021	0.000	-0.036
127.900	0.800	-0.021	0.000	-0.036
128.000	1.400	-0.021	0.000	-0.036
128.100	1.600	-0.023	0.000	-0.036
128.200	1.800	-0.023	0.000	-0.036
128.300	1.600	-0.025	0.000	-0.036
128.400	2.600	-0.024	0.000	-0.036
128.500	2.000	-0.023	0.000	-0.036
128.600	1.600	-0.022	0.000	-0.036
128.700	1.400	-0.022	0.000	-0.036
128.800	2.200	-0.023	0.000	-0.036
128.900	1.000	-0.025	0.000	-0.036
129.000	-0.600	-0.024	0.000	-0.036
129.100	-0.600	0.002	0.000	-0.036
129.200	2.000	0.002	0.000	-0.036
129.300	2.000	-0.012	0.000	-0.036
129.400	3.200	-0.019	0.000	-0.036
129.500	4.200	-0.029	0.000	-0.036
129.600	5.000	-0.043	0.000	-0.036
129.700	4.600	-0.043	0.000	-0.036
129.800	4.000	-0.049	0.000	-0.036
129.900	4.600	-0.050	0.000	-0.036
130.000	4.400	-0.049	0.000	-0.036
130.100	4.400	-0.047	0.000	-0.036
130.200	5.400	-0.047	0.000	-0.036
130.300	5.000	-0.050	0.000	-0.036
130.400	5.200	-0.052	0.000	-0.036
130.500	5.200	-0.053	0.000	-0.036
130.600	5.400	-0.053	0.000	-0.036
130.700	5.000	-0.053	0.000	-0.036
130.800	4.800	-0.052	0.000	-0.036
130.900	4.800	-0.052	0.000	-0.036
131.000	5.200	-0.052	0.000	-0.036
131.100	5.000	-0.052	0.000	-0.036
131.200	4.600	-0.052	0.000	-0.036
131.300	5.200	-0.051	0.000	-0.036
131.400	4.800	-0.053	0.000	-0.036
131.500	5.200	-0.053	0.000	-0.036
131.600	5.400	-0.058	0.000	-0.036
131.700	5.400	-0.058	0.000	-0.036
131.800	6.000	-0.058	0.000	-0.036
131.900	5.400	-0.055	0.000	-0.036
132.000	5.000	-0.054	0.000	-0.036
132.100	5.800	-0.056	0.000	-0.036
132.200	4.800	-0.056	0.000	-0.036
132.300	4.400	-0.055	0.000	-0.036
132.400	4.800	-0.055	0.000	-0.036
132.500	4.200	-0.053	0.000	-0.036
132.600	4.600	-0.050	0.000	-0.036
132.700	3.000	-0.050	0.000	-0.036
132.800	3.600	-0.046	0.000	-0.036
132.900	4.200	-0.041	0.000	-0.036
133.000	3.000	-0.039	0.000	-0.036
133.100	4.000	-0.035	0.000	-0.036
133.200	3.400	-0.035	0.000	-0.036
133.300	3.800	-0.037	0.000	-0.036
133.400	3.200	-0.037	0.000	-0.036
133.500	3.600	-0.034	0.000	-0.036
133.600	3.800	-0.035	0.000	-0.036
133.700	2.000	-0.035	0.000	-0.036
133.800	4.000	-0.040	0.000	-0.036
133.900	2.400	-0.027	0.000	-0.036
134.000	2.800	-0.042	0.000	-0.036
134.100	3.800	-0.041	0.000	-0.036
134.200	3.800	-0.041	0.000	-0.036
134.300	4.000	-0.030	0.000	-0.036
134.400	3.600	-0.044	0.000	-0.036
134.500	3.800	-0.037	0.000	-0.036
134.600	3.400	-0.039	0.000	-0.036
134.700	4.600	-0.039	0.000	-0.036
134.800	4.600	-0.043	0.000	-0.036
134.900	4.200	-0.041	0.000	-0.036
135.000	4.800	-0.043	0.000	-0.036
135.100	5.000	-0.047	0.000	-0.036
135.200	4.200	-0.047	0.000	-0.036
135.300	4.200	-0.043	0.000	-0.036
135.400	4.000	-0.048	0.000	-0.036
135.500	4.200	-0.045	0.000	-0.036
135.600	5.000	-0.048	0.000	-0.036
135.700	4.200	-0.048	0.000	-0.036
135.800	5.400	-0.046	0.000	-0.036
135.900	5.000	-0.050	0.000	-0.036
136.000	6.000	-0.046	0.000	-0.036
136.100	6.800	-0.051	0.000	-0.036
136.200	7.000	-0.051	0.000	-0.036
136.300	7.000	-0.062	0.000	-0.036
136.400	6.600	-0.068	0.000	-0.036
136.500	6.400	-0.064	0.000	-0.036
136.600	6.400	-0.064	0.000	-0.036
136.700	6.800	-0.064	0.000	-0.036
136.800	6.000	-0.063	0.000	-0.036
136.900	6.400	-0.059	0.000	-0.036
137.000	5.200	-0.061	0.000	-0.036
137.100	6.200	-0.057	0.000	-0.036
137.200	6.400	-0.057	0.000	-0.036
137.300	5.800	-0.059	0.000	-0.036
137.400	6.000	-0.060	0.000	-0.036
137.500	5.600	-0.064	0.000	-0.036
137.600	6.600	-0.062	0.000	-0.036
137.700	5.800	-0.062	0.000	-0.036
137.800	6.800	-0.062	0.000	-0.036
137.900	5.000	-0.061	0.000	-0.036
138.000	5.000	-0.063	0.000	-0.036
138.100	6.600	-0.062	0.000	-0.036
138.200	6.400	-0.062	0.000	-0.036
138.300	6.600	-0.061	0.000	-0.036
138.400	5.800	-0.058	0.000	-0.035
138.500	6.000	-0.062	0.000	-0.035
138.600	8.800	-0.060	0.000	-0.035
138.700	16.000	-0.060	0.000	-0.035
138.800	27.200	-0.071	0.000	-0.035
138.900	32.200	-0.064	0.000	-0.035
139.000	44.200	-0.063	0.000	-0.035
139.100	43.200	-0.054	0.000	-0.035
139.200	59.400	-0.054	0.000	-0.035
139.300	60.200	-0.056	0.000	-0.035
139.400	72.600	-0.049	0.000	-0.034
139.500	75.600	-0.044	0.000	-0.034
139.600	85.600	-0.027	0.000	-0.034
139.700	91.200	-0.027	0.000	-0.034
139.800	98.200	-0.012	0.000	-0.034
139.900	102.200	-0.004	0.000	-0.033
140.000	112.200	0.003	0.000	-0.033
140.100	106.600	0.027	0.000	-0.033
140.200	123.000	0.027	0.000	-0.033
140.300	125.400	0.036	0.000	-0.033
140.400	134.800	0.054	0.000	-0.032
140.500	134.400	0.065	0.000	-0.032
140.600	141.800	0.095	0.000	-0.032
140.700	142.800	0.095	0.000	-0.032
140.800	159.600	0.116	0.000	-0.032
140.900	150.000	0.138	0.000	-0.031
141.000	169.000	0.154	0.000	-0.031
141.100	151.800	0.191	0.000	-0.031
141.200	176.800	0.191	0.000	-0.031
141.300	180.800	0.209	0.000	-0.031
141.400	192.600	0.229	0.000	-0.029
141.500	189.400	0.254	0.000	-0.029
141.600	196.000	0.293	0.000	-0.029
141.700	190.800	0.293	0.000	-0.029
141.800	210.200	0.326	0.000	-0.029
141.900	204.600	0.346	0.000	-0.027
142.000	226.600	0.375	0.000	-0.027
142.100	208.400	0.424	0.000	-0.027
142.200	228.000	0.424	0.000	-0.027
142.300	229.800	0.446	0.000	-0.027
142.400	239.400	0.469	0.000	-0.025
142.500	240.200	0.507	0.000	-0.025
142.600	247.400	0.555	0.000	-0.025
142.700	236.800	0.555	0.000	-0.025
142.800	262.400	0.582	0.000	-0.025
142.900	252.200	0.614	0.000	-0.023
143.000	271.000	0.644	0.000	-0.023
143.100	256.600	0.703	0.000	-0.023
143.200	276.800	0.703	0.000	-0.023
143.300	269.000	0.732	0.000	-0.023
143.400	287.000	0.768	0.000	-0.020
143.500	282.800	0.796	0.000	-0.020
143.600	295.000	0.859	0.000	-0.020
143.700	278.200	0.859	0.000	-0.020
143.800	298.400	0.895	0.000	-0.020
143.900	292.200	0.934	0.000	-0.018
144.000	295.600	0.964	0.000	-0.018
144.100	294.000	1.034	0.000	-0.018
144.200	296.000	1.034	0.000	-0.018
144.300	291.200	1.071	0.000	-0.018
144.400	287.000	1.105	0.000	-0.016
144.500	284.800	1.138	0.000	-0.016
144.600	281.200	1.202	0.000	-0.016
144.700	277.400	1.202	0.000	-0.016
144.800	275.400	1.240	0.000	-0.016
144.900	271.600	1.271	0.000	-0.014
145.000	267.400	1.302	0.000	-0.014
145.100	265.200	1.364	0.000	-0.014
145.200	261.000	1.364	0.000	-0.014
145.300	259.200	1.393	0.000	-0.014
145.400	255.200	1.424	0.000	-0.012
145.500	251.400	1.454	0.000	-0.012
145.600	249.800	1.514	0.000	-0.012
145.700	247.200	1.514	0.000	-0.012
145.800	244.400	1.544	0.000	-0.012
145.900	241.400	1.570	0.000	-0.010
146.000	238.200	1.587	0.000	-0.010
146.100	236.400	1.647	0.000	-0.010
146.200	234.000	1.647	0.000	-0.010
146.300	230.400	1.665	0.000	-0.010
146.400	229.400	1.698	0.000	-0.008
146.500	226.800	1.719	0.000	-0.008
146.600	223.800	1.770	0.000	-0.008
146.700	221.600	1.770	0.000	-0.008
146.800	219.200	1.786	0.000	-0.008
146.900	217.200	1.815	0.000	-0.006
147.000	215.200	1.835	0.000	-0.006
147.100	212.400	1.882	0.000	-0.006
147.200	210.800	1.882	0.000	-0.006
147.300	209.000	1.901	0.000	-0.006
147.400	206.400	1.922	0.000	-0.004
147.500	204.800	1.947	0.000	-0.004
147.600	201.600	1.986	0.000	-0.004
147.700	200.200	1.986	0.000	-0.004
147.800	199.000	2.008	0.000	-0.004
147.900	197.000	2.023	0.000	-0.003
148.000	195.200	2.043	0.000	-0.003
148.100	193.000	2.079	0.000	-0.003
148.200	191.200	2.079	0.000	-0.003
148.300	189.600	2.099	0.000	-0.003
148.400	188.000	2.117	0.000	-0.001
148.500	185.200	2.132	0.000	-0.001
148.600	185.000	2.164	0.000	-0.001
148.700	182.200	2.164	0.000	-0.001
148.800	180.400	2.187	0.000	-0.001
148.900	179.600	2.202	0.000	0.000
149.000	177.200	2.217	0.000	0.000
149.100	175.600	2.252	0.000	0.000
149.200	175.000	2.252	0.000	0.000
149.300	172.800	2.267	0.000	0.000
149.400	170.800	2.281	0.000	0.002
149.500	170.400	2.298	0.000	0.002
149.600	167.800	2.328	0.000	0.002
149.700	166.800	2.328	0.000	0.002
149.800	164.600	2.341	0.000	0.002
149.900	163.000	2.357	0.000	0.003
150.000	162.400	2.371	0.000	0.003
150.100	161.400	2.398	0.000	0.003
150.200	158.600	2.398	0.000	0.003
150.300	157.400	2.414	0.000	0.003
150.400	156.400	2.430	0.000	0.004
150.500	155.600	2.445	0.000	0.004
150.600	153.800	2.468	0.000	0.004
150.700	153.200	2.468	0.000	0.004
150.800	151.200	2.481	0.000	0.004
150.900	150.600	2.495	0.000	0.006
151.000	148.800	2.503	0.000	0.006
151.100	148.000	2.530	0.000	0.006
151.200	146.400	2.530	0.000	0.006
151.300	145.400	2.542	0.000	0.006
151.400	145.200	2.551	0.000	0.007
151.500	143.400	2.562	0.000	0.007
151.600	143.000	2.587	0.000	0.007
151.700	141.000	2.587	0.000	0.007
151.800	139.600	2.596	0.000	0.007
151.900	138.400	2.610	0.000	0.008
152.000	138.000	2.623	0.000	0.008
152.100	136.000	2.640	0.000	0.008
152.200	136.000	2.640	0.000	0.008
152.300	134.600	2.651	0.000	0.008
152.400	133.600	2.662	0.000	0.009
152.500	132.400	2.674	0.000	0.009
152.600	131.800	2.690	0.000	0.009
152.700	130.800	2.690	0.000	0.009
152.800	129.800	2.704	0.000	0.009
152.900	127.800	2.713	0.000	0.010
153.000	128.200	2.725	0.000	0.010
153.100	126.600	2.746	0.000	0.010
153.200	125.600	2.746	0.000	0.010
153.300	125.400	2.752	0.000	0.010
153.400	123.000	2.764	0.000	0.011
153.500	123.200	2.769	0.000	0.011
153.600	121.400	2.788	0.000	0.011
153.700	122.000	2.788	0.000	0.011
153.800	120.800	2.800	0.000	0.011
153.900	120.000	2.808	0.000	0.012
154.000	118.400	2.811	0.000	0.012
154.100	118.400	2.833	0.000	0.012
154.200	116.600	2.833	0.000	0.012
154.300	116.000	2.839	0.000	0.012
154.400	115.600	2.850	0.000	0.013
154.500	114.600	2.857	0.000	0.013
154.600	114.400	2.874	0.000	0.013
154.700	113.800	2.874	0.000	0.013
154.800	112.600	2.880	0.000	0.013
154.900	112.200	2.886	0.000	0.014
155.000	111.400	2.897	0.000	0.014
155.100	110.400	2.914	0.000	0.014
155.200	110.200	2.914	0.000	0.014
155.300	108.200	2.918	0.000	0.014
155.400	107.800	2.926	0.000	0.015
155.500	107.000	2.931	0.000	0.015
155.600	106.000	2.946	0.000	0.015
155.700	105.600	2.946	0.000	0.015
155.800	105.400	2.950	0.000	0.015
155.900	104.200	2.962	0.000	0.016
156.000	103.800	2.965	0.000	0.016
156.100	103.000	2.982	0.000	0.016
156.200	102.600	2.982	0.000	0.016
156.300	102.000	2.988	0.000	0.016
156.400	101.600	2.993	0.000	0.016
156.500	100.400	2.999	0.000	0.016
156.600	100.000	3.012	0.000	0.016
156.700	99.400	3.012	0.000	0.016
156.800	99.200	3.018	0.000	0.016
156.900	98.000	3.024	0.000	0.017
157.000	98.400	3.030	0.000	0.017
157.100	97.600	3.040	0.000	0.017
157.200	97.600	3.040	0.000	0.017
157.300	96.800	3.045	0.000	0.017
157.400	96.200	3.051	0.000	0.018
157.500	94.000	3.051	0.000	0.018
157.600	95.200	3.063	0.000	0.018
157.700	94.800	3.063	0.000	0.018
157.800	94.000	3.070	0.000	0.018
157.900	93.600	3.071	0.000	0.019
158.000	93.000	3.079	0.000	0.019
158.100	93.200	3.086	0.000	0.019
158.200	92.800	3.086	0.000	0.019
158.300	91.800	3.088	0.000	0.019
158.400	91.400	3.096	0.000	0.019
158.500	91.600	3.102	0.000	0.019
158.600	90.800	3.110	0.000	0.019
158.700	89.400	3.110	0.000	0.019
158.800	90.000	3.112	0.000	0.019
158.900	89.200	3.117	0.000	0.020
159.000	88.800	3.122	0.000	0.020
159.100	89.000	3.130	0.000	0.020
159.200	87.400	3.130	0.000	0.020
159.300	87.800	3.132	0.000	0.020
159.400	86.800	3.136	0.000	0.021
159.500	86.600	3.141	0.000	0.021
159.600	85.000	3.149	0.000	0.021
159.700	86.200	3.149	0.000	0.021
159.800	85.200	3.156	0.000	0.021
159.900	85.800	3.158	0.000	0.022
160.000	84.600	3.164	0.000	0.022
160.100	84.000	3.173	0.000	0.022
160.200	83.600	3.173	0.000	0.022
160.300	83.000	3.176	0.000	0.022
160.400	83.000	3.178	0.000	0.022
160.500	83.000	3.179	0.000	0.022
160.600	82.000	3.189	0.000	0.022
160.700	82.800	3.189	0.000	0.022
160.800	81.400	3.192	0.000	0.022
160.900	81.800	3.192	0.000	0.023
161.000	81.200	3.204	0.000	0.023
161.100	80.600	3.207	0.000	0.023
161.200	80.000	3.207	0.000	0.023
161.300	79.800	3.212	0.000	0.023
161.400	78.800	3.218	0.000	0.024
161.500	79.200	3.219	0.000	0.024
161.600	78.600	3.224	0.000	0.024
161.700	78.600	3.224	0.000	0.024
161.800	77.800	3.230	0.000	0.024
161.900	78.000	3.231	0.000	0.024
162.000	76.600	3.235	0.000	0.024
162.100	77.600	3.241	0.000	0.024
162.200	77.200	3.241	0.000	0.024
162.300	78.000	3.245	0.000	0.024
162.400	76.200	3.245	0.000	0.025
162.500	76.600	3.249	0.000	0.025
162.600	76.400	3.256	0.000	0.025
162.700	75.000	3.256	0.000	0.025
162.800	74.400	3.255	0.000	0.025
162.900	74.800	3.264	0.000	0.026
163.000	74.200	3.266	0.000	0.026
163.100	74.200	3.270	0.000	0.026
163.200	73.800	3.270	0.000	0.026
163.300	72.800	3.271	0.000	0.026
163.400	73.600	3.278	0.000	0.026
163.500	73.200	3.281	0.000	0.026
163.600	73.200	3.282	0.000	0.026
163.700	72.400	3.282	0.000	0.026
163.800	72.000	3.285	0.000	0.026
163.900	71.800	3.290	0.000	0.027
164.000	72.000	3.291	0.000	0.027
164.100	72.800	3.293	0.000	0.027
164.200	72.000	3.293	0.000	0.027
164.300	71.200	3.298	0.000	0.027
164.400	70.600	3.303	0.000	0.027
164.500	71.200	3.304	0.000	0.027
164.600	70.000	3.306	0.000	0.027
164.700	70.800	3.306	0.000	0.027
164.800	70.800	3.308	0.000	0.027
164.900	69.400	3.310	0.000	0.028
165.000	69.200	3.312	0.000	0.028
165.100	70.000	3.315	0.000	0.028
165.200	69.600	3.315	0.000	0.028
165.300	69.000	3.319	0.000	0.028
165.400	69.200	3.319	0.000	0.029
165.500	68.800	3.322	0.000	0.029
165.600	68.200	3.326	0.000	0.029
165.700	68.400	3.326	0.000	0.029
165.800	68.800	3.326	0.000	0.029
165.900	67.800	3.333	0.000	0.029
166.000	67.800	3.330	0.000	0.029
166.100	68.000	3.338	0.000	0.029
166.200	67.200	3.338	0.000	0.029
166.300	67.800	3.338	0.000	0.029
166.400	66.400	3.343	0.000	0.030
166.500	66.000	3.343	0.000	0.030
166.600	66.200	3.349	0.000	0.030
166.700	67.000	3.349	0.000	0.030
166.800	66.400	3.350	0.000	0.030
166.900	66.000	3.348	0.000	0.030
167.000	65.400	3.353	0.000	0.030
167.100	65.000	3.356	0.000	0.030
167.200	65.600	3.356	0.000	0.030
167.300	66.200	3.357	0.000	0.030
167.400	64.800	3.364	0.000	0.031
167.500	64.400	3.363	0.000	0.031
167.600	65.000	3.365	0.000	0.031
167.700	64.800	3.365	0.000	0.031
167.800	65.000	3.364	0.000	0.031
167.900	63.200	3.367	0.000	0.031
168.000	62.800	3.370	0.000	0.031
168.100	63.400	3.368	0.000	0.031
168.200	64.000	3.368	0.000	0.031
168.300	64.000	3.373	0.000	0.031
168.400	63.000	3.374	0.000	0.032
168.500	63.600	3.375	0.000	0.032
168.600	62.800	3.381	0.000	0.032
168.700	63.000	3.381	0.000	0.032
168.800	62.600	3.378	0.000	0.032
168.900	63.600	3.384	0.000	0.032
169.000	63.000	3.376	0.000	0.032
169.100	62.800	3.380	0.000	0.032
169.200	63.200	3.380	0.000	0.032
169.300	62.400	3.384	0.000	0.032
169.400	61.600	3.386	0.000	0.033
169.500	63.200	3.386	0.000	0.033
169.600	62.600	3.389	0.000	0.033
169.700	62.400	3.389	0.000	0.033
169.800	62.600	3.388	0.000	0.033
169.900	62.600	3.388	0.000	0.033
170.000	62.800	3.392	0.000	0.033
170.100	63.200	3.392	0.000	0.033
170.200	62.200	3.392	0.000	0.033
170.300	63.000	3.393	0.000	0.033
170.400	63.000	3.392	0.000	0.034
170.500	61.400	3.395	0.000	0.034
170.600	61.000	3.395	0.000	0.034
170.700	61.800	3.395	0.000	0.034
170.800	62.200	3.399	0.000	0.034
170.900	60.600	3.398	0.000	0.034
171.000	61.800	3.401	0.000	0.034
171.100	61.000	3.402	0.000	0.034
171.200	60.800	3.402	0.000	0.034
171.300	61.400	3.406	0.000	0.034
171.400	61.000	3.405	0.000	0.035
171.500	60.600	3.409	0.000	0.035
171.600	61.000	3.406	0.000	0.035
171.700	60.400	3.406	0.000	0.035
171.800	60.600	3.406	0.000	0.035
171.900	60.600	3.405	0.000	0.035
172.000	60.800	3.410	0.000	0.035
172.100	60.800	3.407	0.000	0.035
172.200	61.000	3.407	0.000	0.035
172.300	60.200	3.414	0.000	0.035
172.400	60.000	3.414	0.000	0.036
172.500	59.600	3.415	0.000	0.036
172.600	59.600	3.420	0.000	0.036
172.700	59.200	3.420	0.000	0.036
172.800	59.600	3.418	0.000	0.036
172.900	58.600	3.416	0.000	0.036
173.000	59.600	3.416	0.000	0.036
173.100	59.400	3.419	0.000	0.036
173.200	57.800	3.419	0.000	0.036
173.300	59.200	3.420	0.000	0.036
173.400	57.600	3.424	0.000	0.037
173.500	59.000	3.426	0.000	0.037
173.600	58.600	3.428	0.000	0.037
173.700	58.800	3.428	0.000	0.037
173.800	58.000	3.432	0.000	0.037
173.900	58.000	3.431	0.000	0.037
174.000	58.000	3.431	0.000	0.037
174.100	57.600	3.432	0.000	0.037
174.200	58.000	3.432	0.000	0.037
174.300	58.000	3.432	0.000	0.037
174.400	58.200	3.433	0.000	0.038
174.500	58.000	3.434	0.000	0.038
174.600	58.600	3.435	0.000	0.038
174.700	57.200	3.435	0.000	0.038
174.800	58.400	3.438	0.000	0.038
174.900	57.800	3.439	0.000	0.038
175.000	56.800	3.436	0.000	0.038
175.100	57.000	3.439	0.000	0.038
175.200	56.200	3.439	0.000	0.038
175.300	57.600	3.441	0.000	0.038
175.400	56.400	3.442	0.000	0.039
175.500	57.000	3.447	0.000	0.039
175.600	56.800	3.447	0.000	0.039
175.700	57.000	3.447	0.000	0.039
175.800	56.400	3.447	0.000	0.039
175.900	55.600	3.453	0.000	0.039
176.000	55.600	3.448	0.000	0.039
176.100	55.000	3.452	0.000	0.039
176.200	55.200	3.452	0.000	0.039
176.300	55.000	3.454	0.000	0.039
176.400	55.200	3.456	0.000	0.040
176.500	55.000	3.455	0.000	0.040
176.600	54.600	3.461	0.000	0.040
176.700	55.200	3.461	0.000	0.040
176.800	55.000	3.462	0.000	0.040
176.900	54.400	3.462	0.000	0.040
177.000	54.800	3.463	0.000	0.040
177.100	55.200	3.467	0.000	0.040
177.200	53.200	3.467	0.000	0.040
177.300	54.400	3.469	0.000	0.040
177.400	53.800	3.469	0.000	0.041
177.500	53.200	3.469	0.000	0.041
177.600	53.400	3.474	0.000	0.041
177.700	53.600	3.474	0.000	0.041
177.800	53.800	3.475	0.000	0.041
177.900	53.200	3.478	0.000	0.041
178.000	54.200	3.479	0.000	0.041
178.100	52.800	3.480	0.000	0.041
178.200	52.600	3.480	0.000	0.041
178.300	53.000	3.483	0.000	0.041
178.400	52.200	3.483	0.000	0.042
178.500	52.000	3.483	0.000	0.042
178.600	52.400	3.491	0.000	0.042
178.700	52.400	3.491	0.000	0.042
178.800	51.200	3.491	0.000	0.042
178.900	51.600	3.496	0.000	0.042
179.000	51.600	3.492	0.000	0.042
179.100	51.800	3.493	0.000	0.042
179.200	51.400	3.493	0.000	0.042
179.300	51.400	3.494	0.000	0.042
179.400	50.800	3.498	0.000	0.042
179.500	50.600	3.498	0.000	0.042
179.600	50.400	3.501	0.000	0.042
179.700	51.200	3.501	0.000	0.042
179.800	50.800	3.504	0.000	0.042
179.900	51.200	3.504	0.000	0.043
180.000	50.600	3.505	0.000	0.043
180.100	50.800	3.510	0.000	0.043
180.200	49.400	3.510	0.000	0.043
180.300	50.800	3.509	0.000	0.043
180.400	50.400	3.509	0.000	0.043
180.500	49.200	3.513	0.000	0.043
180.600	49.400	3.512	0.000	0.043
180.700	49.800	3.512	0.000	0.043
180.800	50.400	3.517	0.000	0.043
180.900	49.400	3.517	0.000	0.044
181.000	49.000	3.518	0.000	0.044
181.100	49.000	3.519	0.000	0.044
181.200	49.200	3.519	0.000	0.044
181.300	48.400	3.518	0.000	0.044
181.400	48.800	3.520	0.000	0.044
181.500	49.400	3.522	0.000	0.044
181.600	48.600	3.522	0.000	0.044
181.700	49.400	3.522	0.000	0.044
181.800	48.000	3.526	0.000	0.044
181.900	49.400	3.525	0.000	0.044
182.000	48.400	3.528	0.000	0.044
182.100	48.200	3.530	0.000	0.044
182.200	48.800	3.530	0.000	0.044
182.300	47.800	3.529	0.000	0.044
182.400	47.600	3.532	0.000	0.045
182.500	47.600	3.534	0.000	0.045
182.600	47.000	3.538	0.000	0.045
182.700	48.400	3.538	0.000	0.045
182.800	48.200	3.538	0.000	0.045
182.900	46.800	3.539	0.000	0.045
183.000	46.800	3.541	0.000	0.045
183.100	46.800	3.542	0.000	0.045
183.200	46.600	3.542	0.000	0.045
183.300	46.800	3.538	0.000	0.045
183.400	47.600	3.539	0.000	0.046
183.500	46.000	3.541	0.000	0.046
183.600	46.600	3.547	0.000	0.046
183.700	46.000	3.547	0.000	0.046
183.800	46.400	3.549	0.000	0.046
183.900	46.600	3.550	0.000	0.046
184.000	46.000	3.547	0.000	0.046
184.100	46.800	3.549	0.000	0.046
184.200	45.800	3.549	0.000	0.046
184.300	46.200	3.551	0.000	0.046
184.400	45.200	3.551	0.000	0.046
184.500	45.600	3.553	0.000	0.046
184.600	46.200	3.550	0.000	0.046
184.700	46.200	3.550	0.000	0.046
184.800	46.000	3.553	0.000	0.046
184.900	44.600	3.553	0.000	0.047
185.000	45.400	3.556	0.000	0.047
185.100	45.200	3.559	0.000	0.047
185.200	44.600	3.559	0.000	0.047
185.300	44.400	3.560	0.000	0.047
185.400	45.200	3.562	0.000	0.047
185.500	45.400	3.559	0.000	0.047
185.600	45.200	3.560	0.000	0.047
185.700	44.800	3.560	0.000	0.047
185.800	44.800	3.562	0.000	0.047
185.900	43.600	3.562	0.000	0.048
186.000	45.000	3.559	0.000	0.048
186.100	44.000	3.566	0.000	0.048
186.200	44.200	3.566	0.000	0.048
186.300	44.800	3.562	0.000	0.048
186.400	45.000	3.561	0.000	0.048
186.500	44.000	3.564	0.000	0.048
186.600	44.400	3.567	0.000	0.048
186.700	44.800	3.567	0.000	0.048
186.800	44.600	3.566	0.000	0.048
186.900	44.000	3.568	0.000	0.048
187.000	43.600	3.570	0.000	0.048
187.100	43.800	3.571	0.000	0.048
187.200	43.600	3.571	0.000	0.048
187.300	44.000	3.569	0.000	0.049
187.400	44.600	3.570	0.000	0.049
187.500	44.200	3.572	0.000	0.049
187.600	45.000	3.571	0.000	0.049
187.700	44.200	3.571	0.000	0.049
187.800	43.400	3.570	0.000	0.049
187.900	43.800	3.573	0.000	0.049
188.000	43.800	3.571	0.000	0.049
188.100	44.000	3.574	0.000	0.049
188.200	44.200	3.574	0.000	0.049
188.300	43.600	3.576	0.000	0.049
188.400	43.000	3.575	0.000	0.049
188.500	43.600	3.574	0.000	0.049
188.600	43.400	3.580	0.000	0.049
188.700	43.000	3.580	0.000	0.049
188.800	42.600	3.578	0.000	0.050
188.900	42.000	3.581	0.000	0.050
189.000	42.800	3.583	0.000	0.050
189.100	42.800	3.585	0.000	0.050
189.200	42.200	3.585	0.000	0.050
189.300	43.000	3.582	0.000	0.050
189.400	42.000	3.585	0.000	0.050
189.500	41.800	3.585	0.000	0.050
189.600	42.000	3.587	0.000	0.050
189.700	42.400	3.587	0.000	0.050
189.800	41.600	3.589	0.000	0.050
189.900	42.200	3.589	0.000	0.050
190.000	42.000	3.589	0.000	0.050
190.100	41.600	3.594	0.000	0.050
190.200	42.200	3.594	0.000	0.050
190.300	41.600	3.589	0.000	0.051
190.400	41.400	3.594	0.000	0.051
190.500	41.800	3.590	0.000	0.051
190.600	40.800	3.591	0.000	0.051
190.700	41.200	3.591	0.000	0.051
190.800	42.200	3.596	0.000	0.051
190.900	41.400	3.597	0.000	0.051
191.000	41.000	3.593	0.000	0.051
191.100	41.200	3.601	0.000	0.051
191.200	41.400	3.601	0.000	0.051
191.300	41.400	3.600	0.000	0.051
191.400	41.200	3.596	0.000	0.051
191.500	40.400	3.598	0.000	0.051
191.600	40.200	3.600	0.000	0.051
191.700	40.400	3.600	0.000	0.051
191.800	40.400	3.605	0.000	0.052
191.900	40.400	3.606	0.000	0.052
192.000	40.800	3.605	0.000	0.052
192.100	41.000	3.606	0.000	0.052
192.200	40.600	3.606	0.000	0.052
192.300	40.200	3.611	0.000	0.052
192.400	41.000	3.609	0.000	0.052
192.500	39.400	3.611	0.000	0.052
192.600	39.200	3.608	0.000	0.052
192.700	39.000	3.608	0.000	0.052
192.800	39.800	3.609	0.000	0.052
192.900	39.800	3.613	0.000	0.052
193.000	39.400	3.615	0.000	0.052
193.100	38.600	3.614	0.000	0.052
193.200	39.600	3.614	0.000	0.052
193.300	39.400	3.616	0.000	0.053
193.400	38.800	3.616	0.000	0.053
193.500	38.800	3.616	0.000	0.053
193.600	39.200	3.616	0.000	0.053
193.700	38.800	3.616	0.000	0.053
193.800	38.800	3.620	0.000	0.053
193.900	39.800	3.618	0.000	0.053
194.000	38.600	3.624	0.000	0.053
194.100	38.800	3.622	0.000	0.053
194.200	38.600	3.622	0.000	0.053
194.300	38.400	3.621	0.000	0.053
194.400	39.600	3.625	0.000	0.053
194.500	39.200	3.624	0.000	0.053
194.600	38.600	3.625	0.000	0.053
194.700	38.200	3.625	0.000	0.053
194.800	37.800	3.623	0.000	0.054
194.900	38.800	3.624	0.000	0.054
195.000	38.400	3.624	0.000	0.054
195.100	38.200	3.626	0.000	0.054
195.200	38.000	3.626	0.000	0.054
195.300	38.200	3.626	0.000	0.054
195.400	39.000	3.627	0.000	0.054
195.500	38.400	3.627	0.000	0.054
195.600	38.200	3.626	0.000	0.054
195.700	38.000	3.626	0.000	0.054
195.800	37.800	3.622	0.000	0.054
195.900	38.800	3.629	0.000	0.054
196.000	38.000	3.623	0.000	0.054
196.100	38.600	3.627	0.000	0.054
196.200	39.400	3.627	0.000	0.054
196.300	39.200	3.628	0.000	0.055
196.400	38.600	3.627	0.000	0.055
196.500	38.400	3.626	0.000	0.055
196.600	39.000	3.625	0.000	0.055
196.700	38.200	3.625	0.000	0.055
196.800	38.400	3.631	0.000	0.055
196.900	38.800	3.627	0.000	0.055
197.000	38.800	3.629	0.000	0.055
197.100	38.400	3.628	0.000	0.055
197.200	38.600	3.628	0.000	0.055
197.300	38.000	3.629	0.000	0.055
197.400	38.000	3.630	0.000	0.055
197.500	39.200	3.629	0.000	0.055
197.600	38.800	3.629	0.000	0.055
197.700	38.600	3.629	0.000	0.055
197.800	38.600	3.633	0.000	0.056
197.900	38.000	3.630	0.000	0.056
198.000	38.200	3.630	0.000	0.056
198.100	39.200	3.628	0.000	0.056
198.200	38.800	3.628	0.000	0.056
198.300	38.000	3.628	0.000	0.056
198.400	38.800	3.626	0.000	0.056
198.500	38.800	3.629	0.000	0.056
198.600	38.600	3.630	0.000	0.056
198.700	38.200	3.630	0.000	0.056
198.800	37.400	3.629	0.000	0.056
198.900	38.400	3.626	0.000	0.056
199.000	38.600	3.629	0.000	0.056
199.100	38.400	3.631	0.000	0.056
199.200	37.400	3.631	0.000	0.056
199.300	38.000	3.630	0.000	0.057
199.400	38.800	3.632	0.000	0.057
199.500	37.800	3.630	0.000	0.057
199.600	37.800	3.633	0.000	0.057
199.700	38.800	3.633	0.000	0.057
199.800	38.400	3.631	0.000	0.057
199.900	38.600	3.628	0.000	0.057
200.000	38.000	3.634	0.000	0.057
[truncated: 7,690 more rows]
