# Supplementary material for: Measurement of Outflow Facility Using iPerfusion
Source: PLoS One. 2016 Mar 7;11(3):e0150694. doi: 10.1371/journal.pone.0150694 (PMC4780770; doi:10.1371/journal.pone.0150694)
Supplement: S4 File — The raw data from the perfusion traces along with the steady state values for each pressure step. (ZIP) [file pone.0150694.s004.zip › S3/CapillaryTests/Cap_350_c/Parameters.txt]

Q 	 dQ 	 P 	 dP 	 R 	 dR 	 C 	 dC 	 K 	 dK 	 
-0.4580	1.5727	-0.0006	0.0151	0.0000	0.0013	20187.6937	539074.9898	3165.7434	84126.7664
35.5747	1.2082	3.6540	0.0105	0.1486	0.0097	6.7305	0.4395	17.4283	0.0883
55.6120	2.4845	7.4534	0.0250	0.1670	0.0101	5.9879	0.3627	18.0649	0.0846
72.4593	1.1941	11.2813	0.0114	0.1835	0.0048	5.4495	0.1414	17.3248	0.0914
93.3853	1.9539	15.0816	0.0182	0.1830	0.0049	5.4638	0.1474	17.5023	0.0650
110.8587	1.2383	18.9063	0.0108	0.1893	0.0031	5.2827	0.0861	18.1457	0.0744
125.5367	1.6259	22.7651	0.0166	0.1987	0.0034	5.0321	0.0852	18.4774	0.0850
