# Supplementary material for: Measurement of Outflow Facility Using iPerfusion
Source: PLoS One. 2016 Mar 7;11(3):e0150694. doi: 10.1371/journal.pone.0150694 (PMC4780770; doi:10.1371/journal.pone.0150694)
Supplement: S4 File — The raw data from the perfusion traces along with the steady state values for each pressure step. (ZIP) [file pone.0150694.s004.zip › S3/CapillaryTests/Cap_350_d/Data.txt]

0.100	-0.800	0.004	0.000	-0.000
0.200	-0.800	0.004	0.000	-0.000
0.300	-0.400	0.005	0.000	-0.000
0.400	-0.000	0.001	0.000	-0.000
0.500	-0.400	0.005	0.000	-0.000
0.600	0.200	0.002	0.000	-0.000
0.700	-0.400	0.002	0.000	-0.000
0.800	0.400	0.005	0.000	-0.000
0.900	-0.400	-0.001	0.000	-0.000
1.000	-0.000	0.006	0.000	-0.000
1.100	0.800	0.004	0.000	-0.000
1.200	1.200	0.004	0.000	-0.000
1.300	-0.600	0.002	0.000	-0.000
1.400	0.400	0.003	0.000	-0.000
1.500	-0.000	0.002	0.000	-0.000
1.600	-0.600	0.004	0.000	-0.000
1.700	0.200	0.004	0.000	-0.000
1.800	-0.200	0.002	0.000	-0.000
1.900	0.600	0.003	0.000	-0.000
2.000	0.200	0.002	0.000	-0.000
2.100	0.600	0.003	0.000	0.000
2.200	0.400	0.003	0.000	0.000
2.300	-0.200	0.005	0.000	0.000
2.400	-0.400	0.005	0.000	0.000
2.500	0.400	0.004	0.000	0.000
2.600	-1.200	0.002	0.000	-0.000
2.700	-0.000	0.002	0.000	-0.000
2.800	-0.600	-0.002	0.000	-0.000
2.900	-0.600	0.003	0.000	-0.000
3.000	0.200	0.002	0.000	-0.000
3.100	0.600	0.003	0.000	-0.000
3.200	-0.600	0.003	0.000	-0.000
3.300	0.800	0.004	0.000	-0.000
3.400	0.200	0.001	0.000	-0.000
3.500	-0.200	0.003	0.000	-0.000
3.600	-1.000	0.006	0.000	-0.000
3.700	-0.600	0.006	0.000	-0.000
3.800	-0.400	-0.001	0.000	-0.000
3.900	-0.000	0.004	0.000	-0.000
4.000	-0.800	-0.001	0.000	-0.000
4.100	0.600	0.002	0.000	-0.000
4.200	0.600	0.002	0.000	-0.000
4.300	-0.400	0.003	0.000	-0.000
4.400	-0.600	0.006	0.000	-0.000
4.500	0.400	0.002	0.000	-0.000
4.600	0.400	-0.002	0.000	-0.000
4.700	0.200	-0.002	0.000	-0.000
4.800	-1.000	0.003	0.000	-0.000
4.900	-0.000	0.004	0.000	-0.000
5.000	0.600	0.001	0.000	-0.000
5.100	0.600	-0.004	0.000	-0.000
5.200	0.200	-0.004	0.000	-0.000
5.300	0.400	0.005	0.000	-0.000
5.400	-0.000	-0.000	0.000	-0.000
5.500	-0.400	0.003	0.000	-0.000
5.600	0.600	0.003	0.000	-0.000
5.700	0.400	0.003	0.000	-0.000
5.800	-0.600	0.001	0.000	-0.000
5.900	-0.600	0.001	0.000	-0.000
6.000	-0.000	0.001	0.000	-0.000
6.100	-0.200	0.005	0.000	-0.000
6.200	0.600	0.005	0.000	-0.000
6.300	-0.000	0.001	0.000	-0.000
6.400	0.200	0.001	0.000	-0.000
6.500	-0.200	0.001	0.000	-0.000
6.600	-0.200	0.004	0.000	-0.000
6.700	-0.600	0.004	0.000	-0.000
6.800	-0.400	0.005	0.000	-0.000
6.900	-0.000	0.004	0.000	-0.000
7.000	-1.600	0.003	0.000	-0.000
7.100	0.200	0.038	0.000	-0.000
7.200	0.400	0.038	0.000	-0.000
7.300	-2.000	-0.020	0.000	-0.000
7.400	-1.200	0.007	0.000	-0.000
7.500	-0.000	-0.050	0.000	-0.000
7.600	-0.000	-0.101	0.000	0.009
7.700	-3.400	-0.101	0.000	0.009
7.800	-0.600	0.182	0.000	0.009
7.900	5056.200	-0.381	0.000	0.009
8.000	512.000	-0.118	0.000	0.009
8.100	-295.800	0.011	0.000	0.005
8.200	2204.000	0.011	0.000	0.005
8.300	483.400	-0.026	0.000	0.005
8.400	-3660.200	-0.004	0.000	0.005
8.500	-1465.000	-0.180	0.000	0.005
8.600	-251.000	2.500	0.000	0.003
8.700	-280.400	2.500	0.000	0.003
8.800	-273.400	2.620	0.000	0.003
8.900	-246.800	2.575	0.000	0.003
9.000	-243.000	2.233	0.000	0.003
9.100	-222.000	1.831	0.000	0.001
9.200	-166.800	1.831	0.000	0.001
9.300	-222.000	1.780	0.000	0.001
9.400	-218.600	2.097	0.000	0.001
9.500	-211.800	2.036	0.000	0.001
9.600	-208.400	1.975	0.000	-0.001
9.700	-204.800	1.975	0.000	-0.001
9.800	-200.800	1.954	0.000	-0.001
9.900	-199.400	1.920	0.000	-0.001
10.000	-196.200	1.901	0.000	-0.001
10.100	-193.400	1.851	0.000	-0.002
10.200	-191.000	1.851	0.000	-0.002
10.300	-189.800	1.838	0.000	-0.002
10.400	-187.400	1.807	0.000	-0.002
10.500	-184.000	1.790	0.000	-0.002
10.600	-182.400	1.739	0.000	-0.004
10.700	-179.600	1.739	0.000	-0.004
10.800	-177.200	1.722	0.000	-0.004
10.900	-176.200	1.695	0.000	-0.004
11.000	-173.400	1.685	0.000	-0.004
11.100	-171.800	1.641	0.000	-0.005
11.200	-168.200	1.641	0.000	-0.005
11.300	-166.600	1.617	0.000	-0.005
11.400	-165.200	1.601	0.000	-0.005
11.500	-163.000	1.582	0.000	-0.005
11.600	-161.000	1.542	0.000	-0.007
11.700	-158.800	1.542	0.000	-0.007
11.800	-156.600	1.521	0.000	-0.007
11.900	-154.800	1.503	0.000	-0.007
12.000	-152.200	1.483	0.000	-0.007
12.100	-149.800	1.446	0.000	-0.008
12.200	-149.000	1.446	0.000	-0.008
12.300	-146.200	1.425	0.000	-0.008
12.400	-144.800	1.417	0.000	-0.008
12.500	-142.000	1.397	0.000	-0.008
12.600	-140.400	1.393	0.000	-0.009
12.700	-138.800	1.393	0.000	-0.009
12.800	-138.600	1.321	0.000	-0.009
12.900	-135.200	1.324	0.000	-0.009
13.000	-135.000	1.310	0.000	-0.009
13.100	-131.800	1.291	0.000	-0.010
13.200	-131.000	1.291	0.000	-0.010
13.300	-128.600	1.262	0.000	-0.010
13.400	-127.200	1.244	0.000	-0.010
13.500	-126.000	1.233	0.000	-0.010
13.600	-124.000	1.213	0.000	-0.011
13.700	-123.400	1.213	0.000	-0.011
13.800	-121.400	1.167	0.000	-0.011
13.900	-119.600	1.186	0.000	-0.011
14.000	-118.400	1.173	0.000	-0.011
14.100	-118.600	1.119	0.000	-0.012
14.200	-113.800	1.119	0.000	-0.012
14.300	-113.600	1.102	0.000	-0.012
14.400	-113.200	1.103	0.000	-0.012
14.500	-112.200	1.102	0.000	-0.012
14.600	-111.800	1.078	0.000	-0.013
14.700	-109.200	1.078	0.000	-0.013
14.800	-108.600	1.056	0.000	-0.013
14.900	-107.400	1.046	0.000	-0.013
15.000	-105.000	1.030	0.000	-0.013
15.100	-104.000	1.004	0.000	-0.014
15.200	-101.600	1.004	0.000	-0.014
15.300	-101.400	0.989	0.000	-0.014
15.400	-99.200	0.979	0.000	-0.014
15.500	-98.800	0.957	0.000	-0.014
15.600	-97.000	0.928	0.000	-0.015
15.700	-95.400	0.928	0.000	-0.015
15.800	-93.400	0.919	0.000	-0.015
15.900	-91.800	0.902	0.000	-0.015
16.000	-89.600	0.889	0.000	-0.015
16.100	-88.000	0.858	0.000	-0.015
16.200	-86.600	0.858	0.000	-0.015
16.300	-86.000	0.847	0.000	-0.015
16.400	-85.200	0.834	0.000	-0.015
16.500	-83.200	0.826	0.000	-0.015
16.600	-82.600	0.799	0.000	-0.016
16.700	-82.400	0.799	0.000	-0.016
16.800	-80.200	0.786	0.000	-0.016
16.900	-78.400	0.773	0.000	-0.016
17.000	-78.200	0.760	0.000	-0.016
17.100	-77.000	0.739	0.000	-0.017
17.200	-75.200	0.739	0.000	-0.017
17.300	-74.600	0.728	0.000	-0.017
17.400	-72.800	0.717	0.000	-0.017
17.500	-73.800	0.709	0.000	-0.017
17.600	-72.000	0.690	0.000	-0.017
17.700	-71.200	0.690	0.000	-0.017
17.800	-69.000	0.676	0.000	-0.017
17.900	-68.600	0.672	0.000	-0.017
18.000	-66.400	0.655	0.000	-0.017
18.100	-64.800	0.636	0.000	-0.018
18.200	-64.600	0.636	0.000	-0.018
18.300	-64.000	0.627	0.000	-0.018
18.400	-62.200	0.620	0.000	-0.018
18.500	-62.200	0.608	0.000	-0.018
18.600	-60.400	0.592	0.000	-0.018
18.700	-59.800	0.592	0.000	-0.018
18.800	-59.200	0.583	0.000	-0.018
18.900	-58.800	0.579	0.000	-0.018
19.000	-58.400	0.570	0.000	-0.018
19.100	-56.800	0.553	0.000	-0.019
19.200	-56.200	0.553	0.000	-0.019
19.300	-56.200	0.543	0.000	-0.019
19.400	-54.800	0.536	0.000	-0.019
19.500	-54.400	0.526	0.000	-0.019
19.600	-53.200	0.515	0.000	-0.019
19.700	-53.200	0.515	0.000	-0.019
19.800	-52.000	0.510	0.000	-0.019
19.900	-50.800	0.501	0.000	-0.019
20.000	-50.000	0.494	0.000	-0.019
20.100	-49.200	0.477	0.000	-0.019
20.200	-49.000	0.477	0.000	-0.019
20.300	-48.600	0.474	0.000	-0.019
20.400	-47.200	0.465	0.000	-0.019
20.500	-45.600	0.460	0.000	-0.019
20.600	-45.800	0.445	0.000	-0.020
20.700	-45.000	0.445	0.000	-0.020
20.800	-44.200	0.437	0.000	-0.020
20.900	-45.200	0.432	0.000	-0.020
21.000	-43.000	0.421	0.000	-0.020
21.100	-42.400	0.409	0.000	-0.020
21.200	-41.000	0.409	0.000	-0.020
21.300	-40.200	0.400	0.000	-0.020
21.400	-39.400	0.393	0.000	-0.020
21.500	-38.200	0.385	0.000	-0.020
21.600	-38.800	0.373	0.000	-0.021
21.700	-36.600	0.373	0.000	-0.021
21.800	-35.800	0.365	0.000	-0.021
21.900	-35.800	0.359	0.000	-0.021
22.000	-35.400	0.353	0.000	-0.021
22.100	-35.000	0.340	0.000	-0.021
22.200	-34.200	0.340	0.000	-0.021
22.300	-34.000	0.333	0.000	-0.021
22.400	-32.800	0.331	0.000	-0.021
22.500	-32.800	0.321	0.000	-0.021
22.600	-32.600	0.316	0.000	-0.021
22.700	-31.000	0.316	0.000	-0.021
22.800	-31.400	0.308	0.000	-0.021
22.900	-30.800	0.300	0.000	-0.021
23.000	-30.000	0.295	0.000	-0.021
23.100	-29.200	0.284	0.000	-0.021
23.200	-29.600	0.284	0.000	-0.021
23.300	-27.800	0.280	0.000	-0.021
23.400	-29.400	0.272	0.000	-0.021
23.500	-28.800	0.271	0.000	-0.021
23.600	-26.800	0.257	0.000	-0.021
23.700	-26.600	0.257	0.000	-0.021
23.800	-26.200	0.256	0.000	-0.021
23.900	-25.600	0.250	0.000	-0.021
24.000	-25.400	0.245	0.000	-0.021
24.100	-24.200	0.234	0.000	-0.022
24.200	-24.800	0.234	0.000	-0.022
24.300	-24.600	0.230	0.000	-0.022
24.400	-24.200	0.228	0.000	-0.022
24.500	-23.200	0.222	0.000	-0.022
24.600	-22.800	0.215	0.000	-0.022
24.700	-21.000	0.215	0.000	-0.022
24.800	-22.200	0.213	0.000	-0.022
24.900	-21.000	0.206	0.000	-0.022
25.000	-21.000	0.204	0.000	-0.022
25.100	-20.400	0.194	0.000	-0.022
25.200	-20.000	0.194	0.000	-0.022
25.300	-20.800	0.195	0.000	-0.022
25.400	-19.600	0.191	0.000	-0.022
25.500	-19.000	0.188	0.000	-0.022
25.600	-19.000	0.178	0.000	-0.022
25.700	-18.600	0.178	0.000	-0.022
25.800	-17.600	0.179	0.000	-0.022
25.900	-17.000	0.170	0.000	-0.022
26.000	-16.800	0.170	0.000	-0.022
26.100	-17.000	0.164	0.000	-0.022
26.200	-17.000	0.164	0.000	-0.022
26.300	-15.800	0.162	0.000	-0.022
26.400	-16.000	0.155	0.000	-0.022
26.500	-15.200	0.157	0.000	-0.022
26.600	-16.400	0.150	0.000	-0.022
26.700	-14.600	0.150	0.000	-0.022
26.800	-14.600	0.143	0.000	-0.022
26.900	-14.800	0.141	0.000	-0.022
27.000	-14.800	0.140	0.000	-0.022
27.100	-12.600	0.135	0.000	-0.022
27.200	-13.200	0.135	0.000	-0.022
27.300	-14.000	0.128	0.000	-0.022
27.400	-13.000	0.127	0.000	-0.022
27.500	-14.000	0.127	0.000	-0.022
27.600	-12.200	0.122	0.000	-0.023
27.700	-11.800	0.122	0.000	-0.023
27.800	-12.400	0.115	0.000	-0.023
27.900	-10.800	0.116	0.000	-0.023
28.000	-11.200	0.112	0.000	-0.023
28.100	-10.600	0.106	0.000	-0.023
28.200	-10.800	0.106	0.000	-0.023
28.300	-11.200	0.103	0.000	-0.023
28.400	-9.200	0.104	0.000	-0.023
28.500	-10.000	0.094	0.000	-0.023
28.600	-9.600	0.091	0.000	-0.023
28.700	-9.600	0.091	0.000	-0.023
28.800	-9.600	0.092	0.000	-0.023
28.900	-8.800	0.088	0.000	-0.023
29.000	-8.600	0.088	0.000	-0.023
29.100	-9.400	0.080	0.000	-0.023
29.200	-7.600	0.080	0.000	-0.023
29.300	-8.200	0.081	0.000	-0.023
29.400	-7.000	0.078	0.000	-0.023
29.500	-8.200	0.076	0.000	-0.023
29.600	-7.400	0.070	0.000	-0.023
29.700	-7.800	0.070	0.000	-0.023
29.800	-8.200	0.072	0.000	-0.023
29.900	-8.000	0.068	0.000	-0.023
30.000	-7.200	0.069	0.000	-0.023
30.100	-6.000	0.064	0.000	-0.023
30.200	-7.800	0.064	0.000	-0.023
30.300	-7.600	0.067	0.000	-0.023
30.400	-6.600	0.060	0.000	-0.023
30.500	-5.200	0.058	0.000	-0.023
30.600	-6.600	0.054	0.000	-0.023
30.700	-5.000	0.054	0.000	-0.023
30.800	-5.200	0.050	0.000	-0.023
30.900	-5.200	0.045	0.000	-0.023
31.000	-5.400	0.044	0.000	-0.023
31.100	-4.800	0.042	0.000	-0.023
31.200	-3.600	0.042	0.000	-0.023
31.300	-5.000	0.040	0.000	-0.023
31.400	-4.200	0.037	0.000	-0.023
31.500	-3.000	0.036	0.000	-0.023
31.600	-5.200	0.036	0.000	-0.023
31.700	-3.800	0.036	0.000	-0.023
31.800	-3.800	0.031	0.000	-0.023
31.900	-4.400	0.030	0.000	-0.023
32.000	-3.800	0.032	0.000	-0.023
32.100	-2.200	0.029	0.000	-0.023
32.200	-3.200	0.029	0.000	-0.023
32.300	-3.000	0.023	0.000	-0.023
32.400	-3.000	0.024	0.000	-0.023
32.500	-2.200	0.020	0.000	-0.023
32.600	-2.000	0.018	0.000	-0.023
32.700	-2.000	0.018	0.000	-0.023
32.800	-2.000	0.017	0.000	-0.023
32.900	-1.800	0.016	0.000	-0.023
33.000	-2.000	0.014	0.000	-0.023
33.100	-2.200	0.011	0.000	-0.023
33.200	-1.800	0.011	0.000	-0.023
33.300	-2.000	0.009	0.000	-0.023
33.400	-1.600	0.010	0.000	-0.023
33.500	-1.400	0.006	0.000	-0.023
33.600	-1.000	0.007	0.000	-0.023
33.700	-0.800	0.007	0.000	-0.023
33.800	-0.600	0.002	0.000	-0.023
33.900	-0.800	0.006	0.000	-0.023
34.000	-1.600	0.001	0.000	-0.023
34.100	-0.800	-0.001	0.000	-0.023
34.200	-0.400	-0.001	0.000	-0.023
34.300	0.400	-0.001	0.000	-0.023
34.400	-0.200	-0.002	0.000	-0.023
34.500	0.400	-0.003	0.000	-0.023
34.600	-0.800	-0.006	0.000	-0.023
34.700	-0.600	-0.006	0.000	-0.023
34.800	2.000	-0.010	0.000	-0.023
34.900	1.200	-0.009	0.000	-0.023
35.000	-0.200	-0.009	0.000	-0.023
35.100	1.200	-0.014	0.000	-0.023
35.200	0.600	-0.014	0.000	-0.023
35.300	0.600	-0.013	0.000	-0.023
35.400	1.200	-0.012	0.000	-0.023
35.500	0.800	-0.013	0.000	-0.023
35.600	0.600	-0.014	0.000	-0.023
35.700	-0.000	-0.014	0.000	-0.023
35.800	0.400	-0.014	0.000	-0.023
35.900	2.200	-0.010	0.000	-0.023
36.000	0.800	-0.010	0.000	-0.023
36.100	0.600	-0.011	0.000	-0.023
36.200	0.400	-0.011	0.000	-0.023
36.300	-0.000	-0.013	0.000	-0.023
36.400	1.000	-0.015	0.000	-0.023
36.500	1.400	-0.017	0.000	-0.023
36.600	0.400	-0.015	0.000	-0.023
36.700	0.600	-0.015	0.000	-0.023
36.800	0.800	-0.015	0.000	-0.023
36.900	0.200	-0.013	0.000	-0.023
37.000	0.800	-0.013	0.000	-0.023
37.100	1.000	-0.013	0.000	-0.023
37.200	-0.000	-0.013	0.000	-0.023
37.300	0.600	-0.008	0.000	-0.023
37.400	0.600	-0.011	0.000	-0.023
37.500	0.400	-0.011	0.000	-0.023
37.600	0.200	-0.012	0.000	-0.023
37.700	1.000	-0.012	0.000	-0.023
37.800	1.000	-0.011	0.000	-0.023
37.900	1.000	-0.010	0.000	-0.023
38.000	0.400	-0.008	0.000	-0.023
38.100	0.400	-0.011	0.000	-0.023
38.200	-0.400	-0.011	0.000	-0.023
38.300	1.200	-0.014	0.000	-0.023
38.400	1.600	-0.011	0.000	-0.023
38.500	0.600	-0.013	0.000	-0.023
38.600	1.200	-0.013	0.000	-0.023
38.700	0.200	-0.013	0.000	-0.023
38.800	-0.200	-0.014	0.000	-0.023
38.900	1.600	-0.011	0.000	-0.023
39.000	0.800	-0.013	0.000	-0.023
39.100	1.200	-0.013	0.000	-0.023
39.200	1.400	-0.013	0.000	-0.023
39.300	1.000	-0.013	0.000	-0.023
39.400	1.600	-0.013	0.000	-0.023
39.500	0.800	-0.015	0.000	-0.023
39.600	0.400	-0.016	0.000	-0.023
39.700	1.200	-0.016	0.000	-0.023
39.800	1.600	-0.013	0.000	-0.023
39.900	1.200	-0.017	0.000	-0.023
40.000	1.400	-0.017	0.000	-0.023
40.100	1.200	-0.017	0.000	-0.023
40.200	1.400	-0.017	0.000	-0.023
40.300	1.200	-0.011	0.000	-0.023
40.400	1.200	-0.014	0.000	-0.023
40.500	1.000	-0.014	0.000	-0.023
40.600	1.400	-0.016	0.000	-0.023
40.700	1.000	-0.016	0.000	-0.023
40.800	0.400	-0.015	0.000	-0.023
40.900	1.400	-0.017	0.000	-0.023
41.000	0.800	-0.018	0.000	-0.023
41.100	1.200	-0.019	0.000	-0.023
41.200	1.400	-0.019	0.000	-0.023
41.300	2.000	-0.016	0.000	-0.023
41.400	1.600	-0.019	0.000	-0.023
41.500	2.000	-0.016	0.000	-0.023
41.600	1.400	-0.018	0.000	-0.023
41.700	1.800	-0.018	0.000	-0.023
41.800	1.200	-0.016	0.000	-0.023
41.900	2.000	-0.019	0.000	-0.023
42.000	2.400	-0.019	0.000	-0.023
42.100	1.600	-0.021	0.000	-0.023
42.200	1.200	-0.021	0.000	-0.023
42.300	2.000	-0.017	0.000	-0.023
42.400	1.200	-0.020	0.000	-0.023
42.500	1.400	-0.017	0.000	-0.023
42.600	1.800	-0.017	0.000	-0.023
42.700	1.200	-0.017	0.000	-0.023
42.800	1.200	-0.022	0.000	-0.023
42.900	1.200	-0.021	0.000	-0.023
43.000	1.400	-0.023	0.000	-0.023
43.100	2.000	-0.020	0.000	-0.023
43.200	1.200	-0.020	0.000	-0.023
43.300	2.200	-0.023	0.000	-0.023
43.400	1.600	-0.021	0.000	-0.023
43.500	2.800	-0.025	0.000	-0.023
43.600	2.600	-0.026	0.000	-0.023
43.700	2.000	-0.026	0.000	-0.023
43.800	2.000	-0.028	0.000	-0.023
43.900	2.400	-0.025	0.000	-0.023
44.000	3.200	-0.028	0.000	-0.023
44.100	2.000	-0.025	0.000	-0.023
44.200	2.800	-0.025	0.000	-0.023
44.300	2.600	-0.029	0.000	-0.023
44.400	2.400	-0.031	0.000	-0.023
44.500	3.200	-0.032	0.000	-0.023
44.600	2.400	-0.033	0.000	-0.023
44.700	3.800	-0.033	0.000	-0.023
44.800	2.400	-0.032	0.000	-0.023
44.900	2.400	-0.031	0.000	-0.023
45.000	3.400	-0.034	0.000	-0.023
45.100	3.600	-0.036	0.000	-0.023
45.200	4.400	-0.036	0.000	-0.023
45.300	3.600	-0.036	0.000	-0.023
45.400	3.000	-0.035	0.000	-0.023
45.500	2.800	-0.035	0.000	-0.023
45.600	3.400	-0.036	0.000	-0.023
45.700	4.000	-0.036	0.000	-0.023
45.800	3.400	-0.038	0.000	-0.023
45.900	3.800	-0.038	0.000	-0.023
46.000	3.600	-0.037	0.000	-0.023
46.100	3.600	-0.041	0.000	-0.023
46.200	3.800	-0.041	0.000	-0.023
46.300	4.000	-0.041	0.000	-0.023
46.400	3.400	-0.039	0.000	-0.023
46.500	3.800	-0.042	0.000	-0.023
46.600	3.400	-0.043	0.000	-0.023
46.700	3.200	-0.043	0.000	-0.023
46.800	3.800	-0.041	0.000	-0.023
46.900	4.800	-0.041	0.000	-0.023
47.000	4.400	-0.042	0.000	-0.023
47.100	4.200	-0.043	0.000	-0.023
47.200	4.000	-0.043	0.000	-0.023
47.300	4.200	-0.041	0.000	-0.023
47.400	3.600	-0.043	0.000	-0.023
47.500	4.200	-0.042	0.000	-0.023
47.600	3.000	-0.040	0.000	-0.023
47.700	4.600	-0.040	0.000	-0.023
47.800	5.000	-0.043	0.000	-0.023
47.900	4.600	-0.042	0.000	-0.023
48.000	3.000	-0.042	0.000	-0.023
48.100	4.600	-0.041	0.000	-0.023
48.200	3.600	-0.041	0.000	-0.023
48.300	4.000	-0.041	0.000	-0.023
48.400	3.600	-0.040	0.000	-0.023
48.500	3.600	-0.038	0.000	-0.023
48.600	5.400	-0.037	0.000	-0.023
48.700	3.400	-0.037	0.000	-0.023
48.800	4.200	-0.044	0.000	-0.023
48.900	4.200	-0.040	0.000	-0.023
49.000	3.200	-0.044	0.000	-0.023
49.100	4.000	-0.042	0.000	-0.023
49.200	4.400	-0.042	0.000	-0.023
49.300	4.800	-0.045	0.000	-0.023
49.400	4.200	-0.042	0.000	-0.023
49.500	4.200	-0.044	0.000	-0.023
49.600	3.800	-0.048	0.000	-0.023
49.700	5.000	-0.048	0.000	-0.023
49.800	3.800	-0.048	0.000	-0.023
49.900	5.000	-0.046	0.000	-0.023
50.000	4.600	-0.047	0.000	-0.023
50.100	4.600	-0.051	0.000	-0.023
50.200	4.400	-0.051	0.000	-0.023
50.300	3.800	-0.048	0.000	-0.023
50.400	5.200	-0.051	0.000	-0.023
50.500	5.400	-0.052	0.000	-0.022
50.600	4.800	-0.055	0.000	-0.022
50.700	5.000	-0.055	0.000	-0.022
50.800	4.600	-0.050	0.000	-0.022
50.900	5.200	-0.056	0.000	-0.022
51.000	4.600	-0.053	0.000	-0.022
51.100	4.800	-0.053	0.000	-0.022
51.200	5.400	-0.053	0.000	-0.022
51.300	4.600	-0.054	0.000	-0.022
51.400	4.800	-0.055	0.000	-0.022
51.500	4.800	-0.051	0.000	-0.022
51.600	5.400	-0.055	0.000	-0.022
51.700	6.200	-0.055	0.000	-0.022
51.800	4.800	-0.055	0.000	-0.022
51.900	5.600	-0.057	0.000	-0.022
52.000	5.000	-0.053	0.000	-0.022
52.100	5.400	-0.052	0.000	-0.022
52.200	4.800	-0.052	0.000	-0.022
52.300	5.000	-0.053	0.000	-0.022
52.400	5.200	-0.055	0.000	-0.022
52.500	5.400	-0.052	0.000	-0.022
52.600	6.000	-0.052	0.000	-0.022
52.700	5.600	-0.052	0.000	-0.022
52.800	4.400	-0.056	0.000	-0.022
52.900	6.000	-0.055	0.000	-0.022
53.000	5.200	-0.056	0.000	-0.022
53.100	5.400	-0.055	0.000	-0.022
53.200	6.200	-0.055	0.000	-0.022
53.300	5.800	-0.058	0.000	-0.022
53.400	5.800	-0.057	0.000	-0.022
53.500	5.000	-0.058	0.000	-0.022
53.600	5.400	-0.058	0.000	-0.022
53.700	6.000	-0.058	0.000	-0.022
53.800	6.400	-0.062	0.000	-0.022
53.900	6.400	-0.064	0.000	-0.022
54.000	7.200	-0.061	0.000	-0.022
54.100	4.600	-0.062	0.000	-0.022
54.200	6.200	-0.062	0.000	-0.022
54.300	5.600	-0.062	0.000	-0.022
54.400	5.600	-0.060	0.000	-0.022
54.500	5.600	-0.062	0.000	-0.022
54.600	5.200	-0.062	0.000	-0.022
54.700	5.600	-0.062	0.000	-0.022
54.800	5.800	-0.060	0.000	-0.022
54.900	5.400	-0.061	0.000	-0.022
55.000	6.400	-0.061	0.000	-0.022
55.100	5.400	-0.065	0.000	-0.022
55.200	6.200	-0.065	0.000	-0.022
55.300	6.000	-0.060	0.000	-0.022
55.400	6.000	-0.061	0.000	-0.022
55.500	5.000	-0.061	0.000	-0.022
55.600	6.000	-0.062	0.000	-0.022
55.700	6.400	-0.062	0.000	-0.022
55.800	5.000	-0.060	0.000	-0.022
55.900	6.200	-0.063	0.000	-0.022
56.000	5.400	-0.062	0.000	-0.022
56.100	5.800	-0.062	0.000	-0.022
56.200	5.600	-0.062	0.000	-0.022
56.300	6.000	-0.059	0.000	-0.022
56.400	4.800	-0.061	0.000	-0.022
56.500	5.600	-0.061	0.000	-0.022
56.600	5.800	-0.056	0.000	-0.022
56.700	5.000	-0.056	0.000	-0.022
56.800	5.000	-0.062	0.000	-0.022
56.900	4.200	-0.059	0.000	-0.022
57.000	5.000	-0.060	0.000	-0.022
57.100	5.200	-0.054	0.000	-0.022
57.200	5.800	-0.054	0.000	-0.022
57.300	5.600	-0.057	0.000	-0.022
57.400	5.200	-0.054	0.000	-0.022
57.500	5.600	-0.054	0.000	-0.022
57.600	4.000	-0.052	0.000	-0.022
57.700	3.600	-0.052	0.000	-0.022
57.800	4.600	-0.052	0.000	-0.022
57.900	5.000	-0.051	0.000	-0.022
58.000	4.600	-0.052	0.000	-0.022
58.100	3.800	-0.051	0.000	-0.022
58.200	3.800	-0.051	0.000	-0.022
58.300	4.600	-0.049	0.000	-0.022
58.400	4.800	-0.046	0.000	-0.022
58.500	4.200	-0.045	0.000	-0.022
58.600	4.400	-0.047	0.000	-0.022
58.700	3.800	-0.047	0.000	-0.022
58.800	4.000	-0.045	0.000	-0.022
58.900	3.200	-0.043	0.000	-0.022
59.000	3.200	-0.043	0.000	-0.022
59.100	3.000	-0.040	0.000	-0.022
59.200	3.000	-0.040	0.000	-0.022
59.300	3.000	-0.041	0.000	-0.022
59.400	4.400	-0.037	0.000	-0.022
59.500	3.200	-0.039	0.000	-0.022
59.600	2.800	-0.035	0.000	-0.022
59.700	2.800	-0.035	0.000	-0.022
59.800	3.200	-0.034	0.000	-0.022
59.900	2.000	-0.035	0.000	-0.022
60.000	3.800	-0.037	0.000	-0.022
60.100	2.800	-0.037	0.000	-0.022
60.200	2.800	-0.037	0.000	-0.022
60.300	2.200	-0.033	0.000	-0.022
60.400	3.400	-0.039	0.000	-0.022
60.500	3.400	-0.035	0.000	-0.022
60.600	3.200	-0.033	0.000	-0.022
60.700	1.800	-0.033	0.000	-0.022
60.800	2.800	-0.033	0.000	-0.022
60.900	3.000	-0.035	0.000	-0.022
61.000	3.400	-0.032	0.000	-0.022
61.100	2.200	-0.030	0.000	-0.022
61.200	2.400	-0.030	0.000	-0.022
61.300	3.400	-0.035	0.000	-0.022
61.400	3.600	-0.035	0.000	-0.022
61.500	2.000	-0.034	0.000	-0.022
61.600	3.200	-0.032	0.000	-0.022
61.700	3.400	-0.032	0.000	-0.022
61.800	3.200	-0.035	0.000	-0.022
61.900	1.600	-0.031	0.000	-0.022
62.000	2.800	-0.032	0.000	-0.022
62.100	2.200	-0.033	0.000	-0.022
62.200	2.600	-0.033	0.000	-0.022
62.300	2.200	-0.038	0.000	-0.022
62.400	2.800	-0.031	0.000	-0.022
62.500	1.800	-0.035	0.000	-0.022
62.600	2.600	-0.035	0.000	-0.022
62.700	3.400	-0.035	0.000	-0.022
62.800	2.600	-0.034	0.000	-0.022
62.900	3.400	-0.035	0.000	-0.022
63.000	2.800	-0.037	0.000	-0.022
63.100	3.800	-0.037	0.000	-0.022
63.200	2.800	-0.037	0.000	-0.022
63.300	2.800	-0.032	0.000	-0.022
63.400	2.800	-0.036	0.000	-0.022
63.500	2.600	-0.035	0.000	-0.022
63.600	2.600	-0.031	0.000	-0.022
63.700	2.600	-0.031	0.000	-0.022
63.800	2.000	-0.035	0.000	-0.022
63.900	2.200	-0.030	0.000	-0.022
64.000	2.200	-0.031	0.000	-0.022
64.100	3.400	-0.033	0.000	-0.022
64.200	2.400	-0.033	0.000	-0.022
64.300	2.400	-0.033	0.000	-0.022
64.400	2.000	-0.033	0.000	-0.022
64.500	3.000	-0.032	0.000	-0.022
64.600	3.800	-0.033	0.000	-0.022
64.700	2.800	-0.033	0.000	-0.022
64.800	3.200	-0.032	0.000	-0.022
64.900	3.400	-0.032	0.000	-0.022
65.000	3.000	-0.030	0.000	-0.021
65.100	2.600	-0.035	0.000	-0.021
65.200	3.000	-0.035	0.000	-0.021
65.300	3.400	-0.033	0.000	-0.021
65.400	2.800	-0.035	0.000	-0.021
65.500	2.800	-0.034	0.000	-0.021
65.600	3.400	-0.033	0.000	-0.021
65.700	4.000	-0.033	0.000	-0.021
65.800	2.600	-0.034	0.000	-0.021
65.900	3.000	-0.036	0.000	-0.021
66.000	3.000	-0.035	0.000	-0.021
66.100	2.200	-0.035	0.000	-0.021
66.200	2.600	-0.035	0.000	-0.021
66.300	3.000	-0.037	0.000	-0.021
66.400	3.000	-0.037	0.000	-0.021
66.500	3.200	-0.034	0.000	-0.021
66.600	2.200	-0.034	0.000	-0.021
66.700	2.800	-0.034	0.000	-0.021
66.800	2.400	-0.037	0.000	-0.021
66.900	2.600	-0.031	0.000	-0.021
67.000	2.600	-0.034	0.000	-0.021
67.100	3.000	-0.031	0.000	-0.021
67.200	2.600	-0.031	0.000	-0.021
67.300	3.200	-0.036	0.000	-0.021
67.400	3.400	-0.033	0.000	-0.021
67.500	3.200	-0.037	0.000	-0.021
67.600	2.200	-0.034	0.000	-0.021
67.700	2.600	-0.034	0.000	-0.021
67.800	3.400	-0.033	0.000	-0.021
67.900	3.000	-0.032	0.000	-0.021
68.000	2.400	-0.037	0.000	-0.021
68.100	3.400	-0.035	0.000	-0.021
68.200	2.800	-0.035	0.000	-0.021
68.300	3.000	-0.033	0.000	-0.021
68.400	3.200	-0.031	0.000	-0.021
68.500	2.200	-0.033	0.000	-0.021
68.600	2.000	-0.033	0.000	-0.021
68.700	2.800	-0.033	0.000	-0.021
68.800	1.800	-0.029	0.000	-0.021
68.900	1.600	-0.031	0.000	-0.021
69.000	1.800	-0.028	0.000	-0.021
69.100	2.000	-0.028	0.000	-0.021
69.200	2.200	-0.028	0.000	-0.021
69.300	3.000	-0.029	0.000	-0.021
69.400	2.400	-0.031	0.000	-0.021
69.500	2.400	-0.026	0.000	-0.021
69.600	1.800	-0.033	0.000	-0.021
69.700	3.000	-0.033	0.000	-0.021
69.800	1.800	-0.032	0.000	-0.021
69.900	3.000	-0.032	0.000	-0.021
70.000	2.400	-0.031	0.000	-0.021
70.100	2.400	-0.032	0.000	-0.021
70.200	3.200	-0.032	0.000	-0.021
70.300	2.000	-0.030	0.000	-0.021
70.400	2.600	-0.031	0.000	-0.021
70.500	3.000	-0.030	0.000	-0.021
70.600	2.800	-0.033	0.000	-0.021
70.700	3.000	-0.033	0.000	-0.021
70.800	2.600	-0.032	0.000	-0.021
70.900	2.000	-0.034	0.000	-0.021
71.000	2.800	-0.032	0.000	-0.021
71.100	2.600	-0.034	0.000	-0.021
71.200	3.800	-0.034	0.000	-0.021
71.300	2.800	-0.035	0.000	-0.021
71.400	2.800	-0.033	0.000	-0.021
71.500	3.600	-0.035	0.000	-0.021
71.600	3.400	-0.035	0.000	-0.021
71.700	3.200	-0.035	0.000	-0.021
71.800	2.400	-0.036	0.000	-0.021
71.900	4.000	-0.036	0.000	-0.021
72.000	3.000	-0.037	0.000	-0.021
72.100	2.600	-0.037	0.000	-0.021
72.200	3.600	-0.037	0.000	-0.021
72.300	2.400	-0.036	0.000	-0.021
72.400	2.400	-0.036	0.000	-0.021
72.500	2.800	-0.040	0.000	-0.021
72.600	2.800	-0.038	0.000	-0.021
72.700	3.200	-0.038	0.000	-0.021
72.800	3.200	-0.036	0.000	-0.021
72.900	4.000	-0.039	0.000	-0.021
73.000	3.200	-0.041	0.000	-0.021
73.100	2.400	-0.036	0.000	-0.021
73.200	3.200	-0.036	0.000	-0.021
73.300	3.200	-0.038	0.000	-0.021
73.400	3.000	-0.038	0.000	-0.021
73.500	3.800	-0.039	0.000	-0.021
73.600	3.400	-0.043	0.000	-0.021
73.700	2.800	-0.043	0.000	-0.021
73.800	4.000	-0.041	0.000	-0.021
73.900	4.400	-0.044	0.000	-0.021
74.000	5.000	-0.044	0.000	-0.021
74.100	4.000	-0.045	0.000	-0.021
74.200	3.400	-0.045	0.000	-0.021
74.300	4.600	-0.049	0.000	-0.021
74.400	4.200	-0.049	0.000	-0.021
74.500	4.600	-0.049	0.000	-0.021
74.600	5.400	-0.048	0.000	-0.021
74.700	4.400	-0.048	0.000	-0.021
74.800	4.600	-0.050	0.000	-0.021
74.900	4.600	-0.049	0.000	-0.021
75.000	4.800	-0.050	0.000	-0.021
75.100	4.400	-0.049	0.000	-0.021
75.200	5.600	-0.049	0.000	-0.021
75.300	3.800	-0.053	0.000	-0.021
75.400	5.000	-0.049	0.000	-0.021
75.500	5.200	-0.051	0.000	-0.021
75.600	4.200	-0.050	0.000	-0.021
75.700	4.000	-0.050	0.000	-0.021
75.800	5.400	-0.050	0.000	-0.021
75.900	4.800	-0.051	0.000	-0.021
76.000	5.000	-0.053	0.000	-0.021
76.100	4.400	-0.054	0.000	-0.021
76.200	5.000	-0.054	0.000	-0.021
76.300	5.000	-0.052	0.000	-0.021
76.400	4.800	-0.055	0.000	-0.021
76.500	4.200	-0.056	0.000	-0.021
76.600	6.000	-0.058	0.000	-0.021
76.700	5.600	-0.058	0.000	-0.021
76.800	6.000	-0.057	0.000	-0.021
76.900	5.400	-0.056	0.000	-0.021
77.000	4.800	-0.055	0.000	-0.021
77.100	4.800	-0.054	0.000	-0.021
77.200	4.000	-0.054	0.000	-0.021
77.300	5.800	-0.058	0.000	-0.021
77.400	5.600	-0.054	0.000	-0.021
77.500	6.000	-0.059	0.000	-0.021
77.600	8.000	-0.071	0.000	-0.021
77.700	6.000	-0.071	0.000	-0.021
77.800	6.800	-0.076	0.000	-0.021
77.900	6.600	-0.069	0.000	-0.021
78.000	6.200	-0.065	0.000	-0.021
78.100	5.800	-0.059	0.000	-0.021
78.200	6.400	-0.059	0.000	-0.021
78.300	5.200	-0.065	0.000	-0.021
78.400	5.400	-0.057	0.000	-0.021
78.500	6.200	-0.065	0.000	-0.021
78.600	5.800	-0.065	0.000	-0.021
78.700	5.800	-0.065	0.000	-0.021
78.800	5.200	-0.058	0.000	-0.021
78.900	5.000	-0.059	0.000	-0.021
79.000	6.200	-0.060	0.000	-0.021
79.100	5.800	-0.061	0.000	-0.021
79.200	4.800	-0.061	0.000	-0.021
79.300	5.800	-0.059	0.000	-0.021
79.400	4.600	-0.061	0.000	-0.021
79.500	4.000	-0.058	0.000	-0.021
79.600	5.400	-0.057	0.000	-0.021
79.700	4.200	-0.057	0.000	-0.021
79.800	4.400	-0.060	0.000	-0.021
79.900	5.400	-0.057	0.000	-0.021
80.000	5.200	-0.053	0.000	-0.021
80.100	5.800	-0.052	0.000	-0.021
80.200	5.600	-0.052	0.000	-0.021
80.300	4.200	-0.054	0.000	-0.021
80.400	5.800	-0.055	0.000	-0.021
80.500	4.200	-0.052	0.000	-0.021
80.600	5.400	-0.055	0.000	-0.021
80.700	4.400	-0.055	0.000	-0.021
80.800	5.200	-0.054	0.000	-0.021
80.900	4.800	-0.054	0.000	-0.021
81.000	5.000	-0.049	0.000	-0.021
81.100	4.400	-0.050	0.000	-0.021
81.200	4.600	-0.050	0.000	-0.021
81.300	4.600	-0.053	0.000	-0.021
81.400	4.800	-0.053	0.000	-0.021
81.500	4.600	-0.048	0.000	-0.021
81.600	4.600	-0.049	0.000	-0.021
81.700	5.600	-0.049	0.000	-0.021
81.800	4.000	-0.048	0.000	-0.021
81.900	4.400	-0.050	0.000	-0.021
82.000	3.400	-0.044	0.000	-0.020
82.100	4.400	-0.046	0.000	-0.020
82.200	4.200	-0.046	0.000	-0.020
82.300	4.200	-0.044	0.000	-0.020
82.400	3.000	-0.047	0.000	-0.020
82.500	3.600	-0.042	0.000	-0.020
82.600	3.400	-0.037	0.000	-0.020
82.700	2.200	-0.037	0.000	-0.020
82.800	2.200	-0.033	0.000	-0.020
82.900	4.600	-0.036	0.000	-0.020
83.000	3.200	-0.033	0.000	-0.020
83.100	3.400	-0.040	0.000	-0.020
83.200	4.800	-0.040	0.000	-0.020
83.300	4.200	-0.048	0.000	-0.020
83.400	3.400	-0.039	0.000	-0.020
83.500	4.600	-0.045	0.000	-0.020
83.600	4.000	-0.039	0.000	-0.020
83.700	2.400	-0.039	0.000	-0.020
83.800	2.800	-0.040	0.000	-0.020
83.900	1.800	-0.035	0.000	-0.020
84.000	3.800	-0.041	0.000	-0.020
84.100	2.000	-0.036	0.000	-0.020
84.200	2.600	-0.036	0.000	-0.020
84.300	2.400	-0.033	0.000	-0.020
84.400	3.000	-0.030	0.000	-0.020
84.500	2.200	-0.031	0.000	-0.020
84.600	3.000	-0.032	0.000	-0.020
84.700	2.600	-0.032	0.000	-0.020
84.800	2.600	-0.027	0.000	-0.020
84.900	2.200	-0.027	0.000	-0.020
85.000	2.200	-0.028	0.000	-0.020
85.100	2.400	-0.029	0.000	-0.020
85.200	2.000	-0.029	0.000	-0.020
85.300	2.000	-0.026	0.000	-0.020
85.400	2.200	-0.028	0.000	-0.020
85.500	2.000	-0.025	0.000	-0.020
85.600	2.200	-0.027	0.000	-0.020
85.700	2.200	-0.027	0.000	-0.020
85.800	2.200	-0.024	0.000	-0.020
85.900	1.600	-0.028	0.000	-0.020
86.000	2.200	-0.027	0.000	-0.020
86.100	1.800	-0.027	0.000	-0.020
86.200	2.800	-0.027	0.000	-0.020
86.300	2.200	-0.025	0.000	-0.020
86.400	1.400	-0.024	0.000	-0.020
86.500	3.000	-0.027	0.000	-0.020
86.600	2.400	-0.028	0.000	-0.020
86.700	1.800	-0.028	0.000	-0.020
86.800	2.400	-0.030	0.000	-0.020
86.900	2.400	-0.028	0.000	-0.020
87.000	2.400	-0.031	0.000	-0.020
87.100	1.000	-0.030	0.000	-0.020
87.200	3.000	-0.030	0.000	-0.020
87.300	4.200	-0.030	0.000	-0.020
87.400	1.800	-0.033	0.000	-0.020
87.500	2.400	-0.029	0.000	-0.020
87.600	2.400	-0.029	0.000	-0.020
87.700	1.600	-0.029	0.000	-0.020
87.800	2.600	-0.031	0.000	-0.020
87.900	1.800	-0.032	0.000	-0.020
88.000	2.600	-0.031	0.000	-0.020
88.100	2.200	-0.032	0.000	-0.020
88.200	3.000	-0.032	0.000	-0.020
88.300	3.000	-0.032	0.000	-0.020
88.400	3.200	-0.035	0.000	-0.020
88.500	1.400	-0.034	0.000	-0.020
88.600	2.400	-0.036	0.000	-0.020
88.700	3.800	-0.036	0.000	-0.020
88.800	3.800	-0.040	0.000	-0.020
88.900	3.000	-0.039	0.000	-0.020
89.000	4.000	-0.038	0.000	-0.020
89.100	3.600	-0.041	0.000	-0.020
89.200	3.800	-0.041	0.000	-0.020
89.300	3.800	-0.042	0.000	-0.020
89.400	3.600	-0.036	0.000	-0.020
89.500	4.400	-0.039	0.000	-0.020
89.600	3.800	-0.041	0.000	-0.020
89.700	5.000	-0.041	0.000	-0.020
89.800	2.800	-0.041	0.000	-0.020
89.900	3.600	-0.041	0.000	-0.020
90.000	3.600	-0.037	0.000	-0.020
90.100	3.600	-0.040	0.000	-0.020
90.200	3.400	-0.040	0.000	-0.020
90.300	2.600	-0.037	0.000	-0.020
90.400	3.000	-0.037	0.000	-0.020
90.500	3.000	-0.035	0.000	-0.020
90.600	3.200	-0.035	0.000	-0.020
90.700	3.200	-0.035	0.000	-0.020
90.800	2.000	-0.032	0.000	-0.020
90.900	2.200	-0.032	0.000	-0.020
91.000	3.800	-0.031	0.000	-0.020
91.100	3.800	-0.031	0.000	-0.020
91.200	2.800	-0.031	0.000	-0.020
91.300	3.000	-0.034	0.000	-0.020
91.400	2.600	-0.032	0.000	-0.020
91.500	1.200	-0.031	0.000	-0.020
91.600	1.000	-0.028	0.000	-0.020
91.700	1.800	-0.028	0.000	-0.020
91.800	2.000	-0.030	0.000	-0.020
91.900	2.400	-0.026	0.000	-0.020
92.000	1.800	-0.027	0.000	-0.020
92.100	2.600	-0.025	0.000	-0.020
92.200	1.000	-0.025	0.000	-0.020
92.300	0.800	-0.026	0.000	-0.020
92.400	1.800	-0.025	0.000	-0.020
92.500	2.200	-0.026	0.000	-0.020
92.600	1.800	-0.025	0.000	-0.020
92.700	1.600	-0.025	0.000	-0.020
92.800	1.600	-0.026	0.000	-0.020
92.900	1.400	-0.022	0.000	-0.020
93.000	1.200	-0.023	0.000	-0.020
93.100	1.000	-0.021	0.000	-0.020
93.200	1.600	-0.021	0.000	-0.020
93.300	1.400	-0.020	0.000	-0.020
93.400	2.000	-0.020	0.000	-0.020
93.500	2.200	-0.024	0.000	-0.020
93.600	1.200	-0.021	0.000	-0.020
93.700	1.200	-0.021	0.000	-0.020
93.800	2.400	-0.023	0.000	-0.020
93.900	1.000	-0.021	0.000	-0.020
94.000	1.600	-0.022	0.000	-0.020
94.100	1.600	-0.021	0.000	-0.020
94.200	1.000	-0.021	0.000	-0.020
94.300	1.400	-0.018	0.000	-0.020
94.400	2.000	-0.017	0.000	-0.020
94.500	1.000	-0.019	0.000	-0.020
94.600	0.800	-0.018	0.000	-0.020
94.700	2.200	-0.018	0.000	-0.020
94.800	1.200	-0.017	0.000	-0.020
94.900	2.200	-0.018	0.000	-0.020
95.000	0.600	-0.018	0.000	-0.020
95.100	0.800	-0.021	0.000	-0.020
95.200	2.000	-0.021	0.000	-0.020
95.300	1.200	-0.018	0.000	-0.020
95.400	1.600	-0.018	0.000	-0.020
95.500	2.000	-0.018	0.000	-0.020
95.600	0.200	-0.015	0.000	-0.020
95.700	0.800	-0.015	0.000	-0.020
95.800	1.000	-0.014	0.000	-0.020
95.900	1.000	-0.020	0.000	-0.020
96.000	1.400	-0.018	0.000	-0.020
96.100	0.400	-0.015	0.000	-0.020
96.200	0.400	-0.015	0.000	-0.020
96.300	1.200	-0.017	0.000	-0.020
96.400	1.800	-0.013	0.000	-0.020
96.500	0.400	-0.017	0.000	-0.020
96.600	1.400	-0.013	0.000	-0.020
96.700	1.600	-0.013	0.000	-0.020
96.800	1.600	-0.011	0.000	-0.020
96.900	0.600	-0.011	0.000	-0.020
97.000	1.000	-0.011	0.000	-0.020
97.100	-0.400	-0.013	0.000	-0.020
97.200	-1.000	-0.013	0.000	-0.020
97.300	-0.800	-0.007	0.000	-0.020
97.400	-0.800	0.001	0.000	-0.020
97.500	0.200	-0.002	0.000	-0.020
97.600	0.400	-0.008	0.000	-0.020
97.700	1.800	-0.008	0.000	-0.020
97.800	1.600	-0.014	0.000	-0.020
97.900	2.000	-0.013	0.000	-0.020
98.000	2.200	-0.025	0.000	-0.020
98.100	2.600	-0.028	0.000	-0.020
98.200	2.800	-0.028	0.000	-0.020
98.300	2.400	-0.033	0.000	-0.020
98.400	3.600	-0.032	0.000	-0.020
98.500	2.200	-0.034	0.000	-0.020
98.600	3.200	-0.037	0.000	-0.020
98.700	4.000	-0.037	0.000	-0.020
98.800	2.600	-0.035	0.000	-0.020
98.900	3.400	-0.035	0.000	-0.020
99.000	2.600	-0.039	0.000	-0.020
99.100	2.800	-0.038	0.000	-0.020
99.200	2.800	-0.038	0.000	-0.020
99.300	3.600	-0.037	0.000	-0.020
99.400	2.800	-0.041	0.000	-0.020
99.500	3.800	-0.036	0.000	-0.020
99.600	3.600	-0.038	0.000	-0.020
99.700	3.200	-0.038	0.000	-0.020
99.800	3.200	-0.040	0.000	-0.020
99.900	2.400	-0.040	0.000	-0.020
100.000	1.400	-0.034	0.000	-0.020
100.100	1.600	-0.015	0.000	-0.020
100.200	0.400	-0.015	0.000	-0.020
100.300	1.400	-0.018	0.000	-0.020
100.400	1.400	-0.017	0.000	-0.020
100.500	1.200	-0.014	0.000	-0.020
100.600	1.200	-0.018	0.000	-0.020
100.700	1.000	-0.018	0.000	-0.020
100.800	1.400	-0.021	0.000	-0.020
100.900	1.800	-0.019	0.000	-0.020
101.000	1.400	-0.015	0.000	-0.020
101.100	1.200	-0.019	0.000	-0.020
101.200	1.800	-0.019	0.000	-0.020
101.300	1.400	-0.019	0.000	-0.020
101.400	1.600	-0.016	0.000	-0.020
101.500	0.800	-0.017	0.000	-0.020
101.600	1.200	-0.020	0.000	-0.020
101.700	2.000	-0.020	0.000	-0.020
101.800	0.800	-0.021	0.000	-0.020
101.900	1.000	-0.025	0.000	-0.020
102.000	1.800	-0.022	0.000	-0.020
102.100	1.200	-0.025	0.000	-0.020
102.200	0.800	-0.025	0.000	-0.020
102.300	0.400	-0.018	0.000	-0.020
102.400	1.800	-0.022	0.000	-0.020
102.500	1.800	-0.018	0.000	-0.020
102.600	1.800	-0.021	0.000	-0.020
102.700	0.800	-0.021	0.000	-0.020
102.800	1.000	-0.018	0.000	-0.020
102.900	1.600	-0.020	0.000	-0.020
103.000	-0.000	-0.021	0.000	-0.020
103.100	0.400	-0.018	0.000	-0.020
103.200	1.600	-0.018	0.000	-0.020
103.300	2.200	-0.022	0.000	-0.020
103.400	1.600	-0.023	0.000	-0.020
103.500	1.400	-0.021	0.000	-0.020
103.600	0.800	-0.018	0.000	-0.020
103.700	1.200	-0.018	0.000	-0.020
103.800	0.800	-0.023	0.000	-0.020
103.900	1.000	-0.018	0.000	-0.020
104.000	2.200	-0.017	0.000	-0.020
104.100	0.800	-0.019	0.000	-0.020
104.200	1.200	-0.019	0.000	-0.020
104.300	1.000	-0.021	0.000	-0.020
104.400	0.400	-0.018	0.000	-0.020
104.500	0.600	-0.020	0.000	-0.020
104.600	1.000	-0.015	0.000	-0.020
104.700	0.800	-0.015	0.000	-0.020
104.800	0.400	-0.018	0.000	-0.020
104.900	0.800	-0.013	0.000	-0.020
105.000	1.200	-0.014	0.000	-0.020
105.100	1.400	-0.018	0.000	-0.020
105.200	0.600	-0.018	0.000	-0.020
105.300	0.600	-0.019	0.000	-0.020
105.400	2.200	-0.015	0.000	-0.020
105.500	0.600	-0.022	0.000	-0.020
105.600	1.000	-0.019	0.000	-0.020
105.700	1.000	-0.019	0.000	-0.020
105.800	0.600	-0.017	0.000	-0.020
105.900	0.600	-0.017	0.000	-0.020
106.000	1.200	-0.015	0.000	-0.020
106.100	1.400	-0.016	0.000	-0.020
106.200	0.800	-0.016	0.000	-0.020
106.300	0.200	-0.013	0.000	-0.020
106.400	-0.000	-0.016	0.000	-0.020
106.500	1.200	-0.011	0.000	-0.020
106.600	-0.200	-0.015	0.000	-0.020
106.700	0.400	-0.015	0.000	-0.020
106.800	0.400	-0.013	0.000	-0.020
106.900	0.200	-0.013	0.000	-0.020
107.000	0.800	-0.013	0.000	-0.020
107.100	0.600	-0.011	0.000	-0.020
107.200	-0.000	-0.011	0.000	-0.020
107.300	0.400	-0.011	0.000	-0.020
107.400	0.800	-0.014	0.000	-0.020
107.500	0.200	-0.013	0.000	-0.020
107.600	0.400	-0.012	0.000	-0.020
107.700	0.400	-0.012	0.000	-0.020
107.800	-0.000	-0.007	0.000	-0.020
107.900	0.600	-0.012	0.000	-0.020
108.000	-0.400	-0.009	0.000	-0.020
108.100	-0.400	-0.008	0.000	-0.020
108.200	0.400	-0.008	0.000	-0.020
108.300	-0.200	-0.008	0.000	-0.020
108.400	0.200	-0.010	0.000	-0.020
108.500	-0.000	-0.002	0.000	-0.020
108.600	0.400	-0.004	0.000	-0.020
108.700	0.200	-0.004	0.000	-0.020
108.800	-0.000	-0.010	0.000	-0.020
108.900	-0.200	-0.007	0.000	-0.020
109.000	-1.200	-0.007	0.000	-0.020
109.100	-0.600	-0.006	0.000	-0.020
109.200	-0.800	-0.006	0.000	-0.020
109.300	1.000	-0.006	0.000	-0.020
109.400	-1.000	-0.004	0.000	-0.020
109.500	-0.400	-0.005	0.000	-0.020
109.600	-0.400	-0.003	0.000	-0.020
109.700	-1.600	-0.003	0.000	-0.020
109.800	-0.200	-0.001	0.000	-0.020
109.900	-0.200	-0.003	0.000	-0.020
110.000	-1.000	-0.003	0.000	-0.020
110.100	-0.400	-0.005	0.000	-0.020
110.200	-0.200	-0.005	0.000	-0.020
110.300	-1.000	0.001	0.000	-0.020
110.400	-0.200	-0.004	0.000	-0.020
110.500	-1.000	-0.001	0.000	-0.020
110.600	-1.000	0.000	0.000	-0.020
110.700	-0.000	0.000	0.000	-0.020
110.800	-1.200	0.003	0.000	-0.020
110.900	-1.200	-0.002	0.000	-0.020
111.000	-1.200	0.004	0.000	-0.020
111.100	-1.000	0.004	0.000	-0.020
111.200	-0.400	0.004	0.000	-0.020
111.300	-0.800	0.001	0.000	-0.020
111.400	-1.600	0.000	0.000	-0.020
111.500	-0.400	0.004	0.000	-0.020
111.600	-0.800	0.004	0.000	-0.020
111.700	-2.000	0.004	0.000	-0.020
111.800	-1.200	0.002	0.000	-0.020
111.900	-1.000	0.005	0.000	-0.020
112.000	-0.200	0.003	0.000	-0.020
112.100	-1.200	0.007	0.000	-0.020
112.200	-1.200	0.007	0.000	-0.020
112.300	0.800	0.005	0.000	-0.020
112.400	-0.800	0.006	0.000	-0.020
112.500	-1.400	0.002	0.000	-0.020
112.600	-1.200	0.005	0.000	-0.020
112.700	-1.600	0.005	0.000	-0.020
112.800	-1.600	0.003	0.000	-0.020
112.900	-1.000	0.007	0.000	-0.020
113.000	-1.800	0.006	0.000	-0.020
113.100	-1.000	0.005	0.000	-0.020
113.200	-1.400	0.005	0.000	-0.020
113.300	-1.800	0.007	0.000	-0.020
113.400	-1.600	0.005	0.000	-0.020
113.500	-0.800	0.005	0.000	-0.020
113.600	-1.000	0.004	0.000	-0.020
113.700	-1.000	0.004	0.000	-0.020
113.800	-1.400	0.006	0.000	-0.020
113.900	-2.000	0.006	0.000	-0.020
114.000	-1.600	0.007	0.000	-0.020
114.100	-1.600	0.006	0.000	-0.020
114.200	-2.200	0.006	0.000	-0.020
114.300	-0.800	0.008	0.000	-0.020
114.400	-2.000	0.009	0.000	-0.020
114.500	-1.000	0.006	0.000	-0.020
114.600	-2.200	0.009	0.000	-0.020
114.700	-1.400	0.009	0.000	-0.020
114.800	-2.000	0.006	0.000	-0.020
114.900	-1.600	0.007	0.000	-0.020
115.000	-1.600	0.006	0.000	-0.020
115.100	-0.800	0.009	0.000	-0.020
115.200	-1.400	0.009	0.000	-0.020
115.300	-2.000	0.007	0.000	-0.020
115.400	-1.400	0.006	0.000	-0.020
115.500	-1.400	0.006	0.000	-0.020
115.600	-0.400	0.006	0.000	-0.020
115.700	1.200	0.006	0.000	-0.020
115.800	0.600	0.002	0.000	-0.020
115.900	1.600	-0.012	0.000	-0.020
116.000	-1.000	-0.017	0.000	-0.020
116.100	-1.800	0.001	0.000	-0.020
116.200	-0.600	0.001	0.000	-0.020
116.300	0.200	-0.002	0.000	-0.020
116.400	-0.600	0.002	0.000	-0.020
116.500	-1.000	0.001	0.000	-0.020
116.600	-0.000	0.000	0.000	-0.020
116.700	-0.600	0.000	0.000	-0.020
116.800	0.400	-0.001	0.000	-0.020
116.900	-1.200	-0.001	0.000	-0.020
117.000	-0.800	-0.002	0.000	-0.020
117.100	0.400	-0.001	0.000	-0.020
117.200	-0.800	-0.001	0.000	-0.020
117.300	-0.400	0.001	0.000	-0.020
117.400	-0.400	-0.000	0.000	-0.020
117.500	-1.400	-0.001	0.000	-0.020
117.600	-1.000	0.002	0.000	-0.020
117.700	-0.400	0.002	0.000	-0.020
117.800	-0.800	-0.001	0.000	-0.020
117.900	-0.600	0.001	0.000	-0.020
118.000	-0.400	0.000	0.000	-0.020
118.100	-0.800	-0.001	0.000	-0.020
118.200	-0.600	-0.001	0.000	-0.020
118.300	-1.200	0.003	0.000	-0.020
118.400	-1.200	-0.000	0.000	-0.020
118.500	-1.600	0.002	0.000	-0.020
118.600	-0.800	0.003	0.000	-0.020
118.700	-1.400	0.003	0.000	-0.020
118.800	-1.600	0.003	0.000	-0.020
118.900	-0.600	0.001	0.000	-0.020
119.000	-0.200	0.007	0.000	-0.020
119.100	-1.200	0.007	0.000	-0.020
119.200	-1.200	0.007	0.000	-0.020
119.300	-2.800	0.002	0.000	-0.020
119.400	-1.200	0.008	0.000	-0.020
119.500	-2.400	0.008	0.000	-0.020
119.600	-1.400	0.013	0.000	-0.020
119.700	-2.400	0.013	0.000	-0.020
119.800	-2.000	0.015	0.000	-0.020
119.900	-1.400	0.019	0.000	-0.020
120.000	-3.200	0.020	0.000	-0.020
120.100	-1.400	0.013	0.000	-0.020
120.200	-1.400	0.013	0.000	-0.020
120.300	-1.600	0.006	0.000	-0.020
120.400	-1.800	0.015	0.000	-0.020
120.500	0.400	0.006	0.000	-0.020
120.600	-2.800	0.007	0.000	-0.020
120.700	-1.400	0.007	0.000	-0.020
120.800	-1.800	0.011	0.000	-0.020
120.900	-1.600	0.007	0.000	-0.020
121.000	-2.000	0.013	0.000	-0.020
121.100	-1.600	0.015	0.000	-0.020
121.200	-2.000	0.015	0.000	-0.020
121.300	-1.600	0.006	0.000	-0.020
121.400	-1.200	0.010	0.000	-0.020
121.500	-1.600	0.011	0.000	-0.020
121.600	-2.800	0.011	0.000	-0.020
121.700	-1.400	0.011	0.000	-0.020
121.800	-2.600	0.005	0.000	-0.020
121.900	-2.200	0.011	0.000	-0.020
122.000	-2.200	0.009	0.000	-0.020
122.100	-2.600	0.009	0.000	-0.020
122.200	-1.200	0.009	0.000	-0.020
122.300	-1.400	0.008	0.000	-0.020
122.400	-1.400	0.010	0.000	-0.020
122.500	-0.600	0.009	0.000	-0.020
122.600	-1.600	0.009	0.000	-0.020
122.700	-1.600	0.009	0.000	-0.020
122.800	-1.600	0.008	0.000	-0.020
122.900	-2.400	0.007	0.000	-0.020
123.000	-1.200	0.010	0.000	-0.020
123.100	-1.600	0.009	0.000	-0.020
123.200	-1.600	0.009	0.000	-0.020
123.300	-2.000	0.009	0.000	-0.020
123.400	-2.000	0.010	0.000	-0.020
123.500	-1.200	0.010	0.000	-0.020
123.600	-3.000	0.013	0.000	-0.020
123.700	-2.400	0.013	0.000	-0.020
123.800	-1.600	0.008	0.000	-0.020
123.900	-2.200	0.009	0.000	-0.020
124.000	-2.400	0.011	0.000	-0.020
124.100	-1.600	0.010	0.000	-0.020
124.200	-1.200	0.010	0.000	-0.020
124.300	-1.000	0.007	0.000	-0.020
124.400	-1.400	0.006	0.000	-0.020
124.500	-1.200	0.006	0.000	-0.020
124.600	-2.200	0.005	0.000	-0.020
124.700	-1.200	0.005	0.000	-0.020
124.800	-1.200	0.003	0.000	-0.020
124.900	-0.400	0.009	0.000	-0.020
125.000	-0.800	0.007	0.000	-0.020
125.100	-0.800	0.004	0.000	-0.020
125.200	-1.200	0.004	0.000	-0.020
125.300	-1.600	0.005	0.000	-0.020
125.400	-1.400	0.004	0.000	-0.020
125.500	-1.400	0.007	0.000	-0.020
125.600	-2.000	0.004	0.000	-0.020
125.700	-1.200	0.004	0.000	-0.020
125.800	-1.200	0.005	0.000	-0.020
125.900	-1.400	0.007	0.000	-0.020
126.000	-1.000	0.004	0.000	-0.020
126.100	-1.400	0.006	0.000	-0.020
126.200	-1.400	0.006	0.000	-0.020
126.300	-1.400	0.007	0.000	-0.020
126.400	-1.400	0.004	0.000	-0.020
126.500	-1.400	0.004	0.000	-0.020
126.600	-1.800	0.004	0.000	-0.020
126.700	-1.200	0.004	0.000	-0.020
126.800	-2.000	0.007	0.000	-0.020
126.900	-1.200	0.008	0.000	-0.020
127.000	-2.400	0.011	0.000	-0.020
127.100	-0.800	0.008	0.000	-0.020
127.200	-2.400	0.008	0.000	-0.020
127.300	-1.200	0.012	0.000	-0.020
127.400	-1.400	0.012	0.000	-0.020
127.500	-1.400	0.010	0.000	-0.020
127.600	-1.400	0.011	0.000	-0.020
127.700	-1.600	0.011	0.000	-0.020
127.800	-2.200	0.009	0.000	-0.020
127.900	-0.800	0.010	0.000	-0.020
128.000	-0.600	0.010	0.000	-0.020
128.100	-1.800	0.011	0.000	-0.020
128.200	-2.000	0.011	0.000	-0.020
128.300	-2.000	0.007	0.000	-0.020
128.400	-1.200	0.012	0.000	-0.020
128.500	-2.400	0.008	0.000	-0.020
128.600	-2.400	0.012	0.000	-0.020
128.700	-1.000	0.012	0.000	-0.020
128.800	-2.200	0.005	0.000	-0.020
128.900	-1.600	0.007	0.000	-0.020
129.000	-2.000	0.005	0.000	-0.020
129.100	-1.600	0.005	0.000	-0.020
129.200	-2.800	0.005	0.000	-0.020
129.300	-1.200	0.007	0.000	-0.020
129.400	-0.800	0.005	0.000	-0.020
129.500	-1.000	0.004	0.000	-0.020
129.600	-0.600	0.003	0.000	-0.020
129.700	-1.000	0.003	0.000	-0.020
129.800	-0.600	0.004	0.000	-0.020
129.900	0.200	0.002	0.000	-0.020
130.000	-1.800	0.004	0.000	-0.020
130.100	-1.000	0.003	0.000	-0.020
130.200	-1.400	0.003	0.000	-0.020
130.300	-1.200	0.003	0.000	-0.020
130.400	-0.400	0.001	0.000	-0.020
130.500	0.200	0.003	0.000	-0.020
130.600	0.200	0.002	0.000	-0.020
130.700	-0.600	0.002	0.000	-0.020
130.800	-0.200	-0.001	0.000	-0.020
130.900	-0.600	-0.001	0.000	-0.020
131.000	-0.200	0.002	0.000	-0.020
131.100	0.200	-0.002	0.000	-0.020
131.200	-0.200	-0.002	0.000	-0.020
131.300	-0.800	-0.004	0.000	-0.020
131.400	0.200	-0.004	0.000	-0.020
131.500	-0.400	-0.004	0.000	-0.020
131.600	-1.600	-0.002	0.000	-0.020
131.700	-1.600	-0.002	0.000	-0.020
131.800	-0.800	0.002	0.000	-0.020
131.900	-2.000	-0.002	0.000	-0.020
132.000	-0.800	-0.003	0.000	-0.020
132.100	-0.000	-0.001	0.000	-0.020
132.200	-0.600	-0.001	0.000	-0.020
132.300	0.200	0.001	0.000	-0.020
132.400	-0.400	-0.004	0.000	-0.020
132.500	-1.200	0.003	0.000	-0.020
132.600	-1.000	-0.000	0.000	-0.020
132.700	-0.800	-0.000	0.000	-0.020
132.800	-1.000	0.001	0.000	-0.020
132.900	-0.600	-0.003	0.000	-0.020
133.000	-0.600	0.003	0.000	-0.020
133.100	-1.400	0.002	0.000	-0.020
133.200	-1.200	0.002	0.000	-0.020
133.300	0.400	-0.004	0.000	-0.020
133.400	12.200	0.003	0.000	-0.020
133.500	9.800	0.004	0.000	-0.020
133.600	27.200	-0.013	0.000	-0.020
133.700	22.400	-0.013	0.000	-0.020
133.800	39.600	-0.018	0.000	-0.020
133.900	35.600	-0.006	0.000	-0.019
134.000	57.600	-0.013	0.000	-0.019
134.100	50.000	-0.001	0.000	-0.019
134.200	66.000	-0.001	0.000	-0.019
134.300	64.800	0.007	0.000	-0.019
134.400	82.800	0.019	0.000	-0.019
134.500	75.600	0.024	0.000	-0.019
134.600	95.000	0.039	0.000	-0.019
134.700	88.000	0.039	0.000	-0.019
134.800	112.200	0.056	0.000	-0.019
134.900	100.000	0.068	0.000	-0.018
135.000	126.000	0.077	0.000	-0.018
135.100	111.400	0.103	0.000	-0.018
135.200	130.800	0.103	0.000	-0.018
135.300	124.600	0.121	0.000	-0.018
135.400	143.800	0.135	0.000	-0.016
135.500	135.200	0.150	0.000	-0.016
135.600	159.800	0.185	0.000	-0.016
135.700	146.200	0.185	0.000	-0.016
135.800	167.000	0.202	0.000	-0.016
135.900	156.400	0.221	0.000	-0.015
136.000	181.400	0.242	0.000	-0.015
136.100	166.400	0.286	0.000	-0.015
136.200	195.600	0.286	0.000	-0.015
136.300	176.600	0.304	0.000	-0.015
136.400	204.000	0.325	0.000	-0.013
136.500	197.800	0.349	0.000	-0.013
136.600	217.000	0.393	0.000	-0.013
136.700	193.600	0.393	0.000	-0.013
136.800	216.400	0.421	0.000	-0.013
136.900	192.000	0.450	0.000	-0.011
137.000	223.400	0.471	0.000	-0.011
137.100	214.400	0.527	0.000	-0.011
137.200	245.200	0.527	0.000	-0.011
137.300	226.600	0.558	0.000	-0.011
137.400	247.200	0.588	0.000	-0.009
137.500	238.600	0.624	0.000	-0.009
137.600	268.400	0.686	0.000	-0.009
137.700	242.200	0.686	0.000	-0.009
137.800	270.000	0.709	0.000	-0.009
137.900	254.800	0.734	0.000	-0.007
138.000	276.600	0.760	0.000	-0.007
138.100	264.000	0.812	0.000	-0.007
138.200	290.200	0.812	0.000	-0.007
138.300	271.800	0.845	0.000	-0.007
138.400	298.800	0.879	0.000	-0.004
138.500	287.600	0.907	0.000	-0.004
138.600	313.200	0.972	0.000	-0.004
138.700	286.200	0.972	0.000	-0.004
138.800	296.400	1.004	0.000	-0.004
138.900	293.600	1.041	0.000	-0.002
139.000	290.000	1.086	0.000	-0.002
139.100	287.000	1.163	0.000	-0.002
139.200	282.200	1.163	0.000	-0.002
139.300	278.400	1.196	0.000	-0.002
139.400	276.400	1.231	0.000	0.001
139.500	271.800	1.261	0.000	0.001
139.600	269.200	1.331	0.000	0.001
139.700	266.400	1.331	0.000	0.001
139.800	261.800	1.361	0.000	0.001
139.900	259.800	1.393	0.000	0.002
140.000	257.000	1.422	0.000	0.002
140.100	254.000	1.482	0.000	0.002
140.200	251.400	1.482	0.000	0.002
140.300	247.400	1.510	0.000	0.002
140.400	244.600	1.537	0.000	0.004
140.500	242.600	1.563	0.000	0.004
140.600	238.800	1.620	0.000	0.004
140.700	237.200	1.620	0.000	0.004
140.800	234.800	1.650	0.000	0.004
140.900	231.000	1.669	0.000	0.006
141.000	228.800	1.700	0.000	0.006
141.100	225.800	1.752	0.000	0.006
141.200	224.200	1.752	0.000	0.006
141.300	221.400	1.777	0.000	0.006
141.400	219.000	1.801	0.000	0.008
141.500	216.400	1.828	0.000	0.008
141.600	213.800	1.871	0.000	0.008
141.700	210.800	1.871	0.000	0.008
141.800	208.800	1.898	0.000	0.008
141.900	205.200	1.924	0.000	0.009
142.000	203.000	1.948	0.000	0.009
142.100	201.800	1.996	0.000	0.009
142.200	199.400	1.996	0.000	0.009
142.300	196.400	2.020	0.000	0.009
142.400	196.000	2.041	0.000	0.011
142.500	193.000	2.064	0.000	0.011
142.600	191.600	2.106	0.000	0.011
142.700	189.000	2.106	0.000	0.011
142.800	186.600	2.122	0.000	0.011
142.900	183.800	2.139	0.000	0.013
143.000	183.600	2.160	0.000	0.013
143.100	181.000	2.199	0.000	0.013
143.200	179.600	2.199	0.000	0.013
143.300	177.800	2.219	0.000	0.013
143.400	176.400	2.230	0.000	0.014
143.500	175.000	2.254	0.000	0.014
143.600	173.200	2.282	0.000	0.014
143.700	171.400	2.282	0.000	0.014
143.800	170.400	2.290	0.000	0.014
143.900	168.800	2.314	0.000	0.015
144.000	167.200	2.324	0.000	0.015
144.100	165.800	2.357	0.000	0.015
144.200	163.600	2.357	0.000	0.015
144.300	163.600	2.369	0.000	0.015
144.400	161.200	2.385	0.000	0.017
144.500	159.000	2.396	0.000	0.017
144.600	158.800	2.428	0.000	0.017
144.700	157.400	2.428	0.000	0.017
144.800	155.600	2.444	0.000	0.017
144.900	153.800	2.461	0.000	0.018
145.000	152.400	2.468	0.000	0.018
145.100	151.800	2.496	0.000	0.018
145.200	150.000	2.496	0.000	0.018
145.300	149.200	2.513	0.000	0.018
145.400	147.200	2.526	0.000	0.019
145.500	146.000	2.541	0.000	0.019
145.600	144.800	2.563	0.000	0.019
145.700	143.400	2.563	0.000	0.019
145.800	143.200	2.574	0.000	0.019
145.900	141.400	2.588	0.000	0.020
146.000	140.800	2.598	0.000	0.020
146.100	138.600	2.623	0.000	0.020
146.200	137.200	2.623	0.000	0.020
146.300	136.800	2.636	0.000	0.020
146.400	135.400	2.651	0.000	0.021
146.500	134.800	2.660	0.000	0.021
146.600	132.200	2.683	0.000	0.021
146.700	132.000	2.683	0.000	0.021
146.800	131.200	2.697	0.000	0.021
146.900	130.400	2.704	0.000	0.022
147.000	127.800	2.717	0.000	0.022
147.100	127.400	2.735	0.000	0.022
147.200	126.200	2.735	0.000	0.022
147.300	126.200	2.749	0.000	0.022
147.400	124.200	2.756	0.000	0.024
147.500	123.200	2.768	0.000	0.024
147.600	122.600	2.788	0.000	0.024
147.700	121.800	2.788	0.000	0.024
147.800	120.600	2.800	0.000	0.024
147.900	119.200	2.808	0.000	0.025
148.000	118.600	2.818	0.000	0.025
148.100	118.200	2.833	0.000	0.025
148.200	117.600	2.833	0.000	0.025
148.300	116.800	2.837	0.000	0.025
148.400	116.400	2.845	0.000	0.025
148.500	114.800	2.853	0.000	0.025
148.600	113.600	2.874	0.000	0.025
148.700	112.600	2.874	0.000	0.025
148.800	111.800	2.880	0.000	0.025
148.900	111.200	2.893	0.000	0.026
149.000	110.800	2.898	0.000	0.026
149.100	110.000	2.917	0.000	0.026
149.200	107.400	2.917	0.000	0.026
149.300	107.800	2.924	0.000	0.026
149.400	107.200	2.935	0.000	0.027
149.500	107.000	2.939	0.000	0.027
149.600	105.600	2.960	0.000	0.027
149.700	104.800	2.960	0.000	0.027
149.800	103.200	2.965	0.000	0.027
149.900	102.600	2.976	0.000	0.028
150.000	101.600	2.983	0.000	0.028
150.100	101.800	3.002	0.000	0.028
150.200	100.800	3.002	0.000	0.028
150.300	99.400	3.006	0.000	0.028
150.400	98.600	3.013	0.000	0.029
150.500	98.000	3.021	0.000	0.029
150.600	96.600	3.039	0.000	0.029
150.700	96.800	3.039	0.000	0.029
150.800	96.200	3.043	0.000	0.029
150.900	96.400	3.046	0.000	0.030
151.000	95.600	3.053	0.000	0.030
151.100	94.800	3.067	0.000	0.030
151.200	94.800	3.067	0.000	0.030
151.300	92.000	3.074	0.000	0.030
151.400	91.400	3.079	0.000	0.030
151.500	92.600	3.083	0.000	0.030
151.600	90.400	3.099	0.000	0.030
151.700	91.600	3.099	0.000	0.030
151.800	90.400	3.104	0.000	0.030
151.900	89.600	3.111	0.000	0.031
152.000	88.800	3.115	0.000	0.031
152.100	88.000	3.127	0.000	0.031
152.200	87.400	3.127	0.000	0.031
152.300	87.200	3.137	0.000	0.031
152.400	85.800	3.138	0.000	0.032
152.500	85.400	3.150	0.000	0.032
152.600	84.800	3.161	0.000	0.032
152.700	84.000	3.161	0.000	0.032
152.800	82.800	3.166	0.000	0.032
152.900	82.800	3.178	0.000	0.033
153.000	82.000	3.186	0.000	0.033
153.100	83.200	3.194	0.000	0.033
153.200	81.800	3.194	0.000	0.033
153.300	82.000	3.189	0.000	0.033
153.400	81.200	3.196	0.000	0.033
153.500	81.800	3.199	0.000	0.033
153.600	80.400	3.208	0.000	0.033
153.700	80.000	3.208	0.000	0.033
153.800	80.200	3.212	0.000	0.033
153.900	79.800	3.217	0.000	0.034
154.000	79.400	3.220	0.000	0.034
154.100	78.800	3.228	0.000	0.034
154.200	77.800	3.228	0.000	0.034
154.300	77.200	3.236	0.000	0.034
154.400	77.200	3.238	0.000	0.035
154.500	76.000	3.240	0.000	0.035
154.600	76.800	3.247	0.000	0.035
154.700	76.800	3.247	0.000	0.035
154.800	75.800	3.252	0.000	0.035
154.900	75.200	3.256	0.000	0.035
155.000	75.600	3.261	0.000	0.035
155.100	75.000	3.267	0.000	0.035
155.200	74.600	3.267	0.000	0.035
155.300	74.600	3.271	0.000	0.035
155.400	73.000	3.271	0.000	0.036
155.500	73.400	3.282	0.000	0.036
155.600	72.600	3.284	0.000	0.036
155.700	73.000	3.284	0.000	0.036
155.800	72.000	3.289	0.000	0.036
155.900	71.600	3.291	0.000	0.036
156.000	71.200	3.296	0.000	0.036
156.100	70.400	3.304	0.000	0.036
156.200	71.600	3.304	0.000	0.036
156.300	70.600	3.302	0.000	0.036
156.400	70.600	3.309	0.000	0.037
156.500	70.600	3.307	0.000	0.037
156.600	70.000	3.313	0.000	0.037
156.700	70.000	3.313	0.000	0.037
156.800	68.800	3.316	0.000	0.037
156.900	69.800	3.321	0.000	0.037
157.000	68.200	3.323	0.000	0.037
157.100	68.400	3.329	0.000	0.037
157.200	68.000	3.329	0.000	0.037
157.300	68.000	3.331	0.000	0.037
157.400	67.000	3.336	0.000	0.038
157.500	66.800	3.336	0.000	0.038
157.600	67.200	3.344	0.000	0.038
157.700	66.600	3.344	0.000	0.038
157.800	66.400	3.345	0.000	0.038
157.900	66.200	3.350	0.000	0.039
158.000	66.000	3.350	0.000	0.039
158.100	65.000	3.356	0.000	0.039
158.200	65.600	3.356	0.000	0.039
158.300	65.600	3.357	0.000	0.039
158.400	64.600	3.361	0.000	0.039
158.500	64.800	3.365	0.000	0.039
158.600	63.800	3.371	0.000	0.039
158.700	63.800	3.371	0.000	0.039
158.800	64.200	3.372	0.000	0.039
158.900	63.800	3.376	0.000	0.040
159.000	63.600	3.377	0.000	0.040
159.100	63.000	3.382	0.000	0.040
159.200	64.000	3.382	0.000	0.040
159.300	61.800	3.382	0.000	0.040
159.400	62.600	3.388	0.000	0.040
159.500	62.200	3.386	0.000	0.040
159.600	61.600	3.393	0.000	0.040
159.700	62.200	3.393	0.000	0.040
159.800	62.200	3.391	0.000	0.040
159.900	61.000	3.397	0.000	0.041
160.000	60.800	3.398	0.000	0.041
160.100	61.400	3.403	0.000	0.041
160.200	60.800	3.403	0.000	0.041
160.300	60.600	3.405	0.000	0.041
160.400	60.600	3.407	0.000	0.041
160.500	60.000	3.410	0.000	0.041
160.600	59.800	3.412	0.000	0.041
160.700	59.400	3.412	0.000	0.041
160.800	60.800	3.416	0.000	0.041
160.900	58.400	3.421	0.000	0.042
161.000	58.400	3.417	0.000	0.042
161.100	59.200	3.425	0.000	0.042
161.200	58.000	3.425	0.000	0.042
161.300	58.800	3.428	0.000	0.042
161.400	57.800	3.425	0.000	0.042
161.500	57.800	3.428	0.000	0.042
161.600	57.600	3.432	0.000	0.042
161.700	57.800	3.432	0.000	0.042
161.800	58.600	3.437	0.000	0.042
161.900	57.600	3.438	0.000	0.043
162.000	57.000	3.442	0.000	0.043
162.100	57.000	3.447	0.000	0.043
162.200	56.600	3.447	0.000	0.043
162.300	56.800	3.447	0.000	0.043
162.400	55.800	3.446	0.000	0.043
162.500	55.200	3.449	0.000	0.043
162.600	55.800	3.450	0.000	0.043
162.700	56.000	3.450	0.000	0.043
162.800	55.200	3.457	0.000	0.043
162.900	54.800	3.458	0.000	0.044
163.000	54.600	3.461	0.000	0.044
163.100	54.200	3.464	0.000	0.044
163.200	54.800	3.464	0.000	0.044
163.300	53.400	3.469	0.000	0.044
163.400	53.400	3.469	0.000	0.044
163.500	53.400	3.471	0.000	0.044
163.600	52.800	3.481	0.000	0.044
163.700	53.000	3.481	0.000	0.044
163.800	52.600	3.482	0.000	0.044
163.900	51.600	3.484	0.000	0.044
164.000	51.200	3.486	0.000	0.044
164.100	51.600	3.489	0.000	0.044
164.200	51.600	3.489	0.000	0.044
164.300	50.600	3.493	0.000	0.044
164.400	50.800	3.494	0.000	0.045
164.500	51.000	3.500	0.000	0.045
164.600	49.600	3.507	0.000	0.045
164.700	50.600	3.507	0.000	0.045
164.800	50.600	3.510	0.000	0.045
164.900	49.600	3.510	0.000	0.045
165.000	48.400	3.513	0.000	0.045
165.100	49.000	3.519	0.000	0.045
165.200	48.800	3.519	0.000	0.045
165.300	48.800	3.521	0.000	0.045
165.400	47.800	3.522	0.000	0.046
165.500	47.800	3.525	0.000	0.046
165.600	48.000	3.532	0.000	0.046
165.700	47.600	3.532	0.000	0.046
165.800	46.800	3.530	0.000	0.046
165.900	46.200	3.541	0.000	0.046
166.000	47.600	3.537	0.000	0.046
166.100	46.600	3.543	0.000	0.046
166.200	46.800	3.543	0.000	0.046
166.300	46.400	3.545	0.000	0.046
166.400	45.200	3.548	0.000	0.046
166.500	45.800	3.545	0.000	0.046
166.600	46.600	3.549	0.000	0.046
166.700	45.800	3.549	0.000	0.046
166.800	45.200	3.556	0.000	0.046
166.900	45.400	3.554	0.000	0.047
167.000	45.000	3.559	0.000	0.047
167.100	45.600	3.559	0.000	0.047
167.200	45.400	3.559	0.000	0.047
167.300	45.600	3.560	0.000	0.047
167.400	45.200	3.559	0.000	0.047
167.500	45.800	3.560	0.000	0.047
167.600	45.600	3.560	0.000	0.047
167.700	45.000	3.560	0.000	0.047
167.800	45.000	3.561	0.000	0.047
167.900	45.000	3.559	0.000	0.048
168.000	45.200	3.561	0.000	0.048
168.100	44.200	3.562	0.000	0.048
168.200	44.800	3.562	0.000	0.048
168.300	44.000	3.564	0.000	0.048
168.400	44.000	3.567	0.000	0.048
168.500	43.400	3.565	0.000	0.048
168.600	44.200	3.571	0.000	0.048
168.700	43.600	3.571	0.000	0.048
168.800	43.400	3.570	0.000	0.048
168.900	43.200	3.572	0.000	0.048
169.000	44.600	3.569	0.000	0.048
169.100	43.400	3.570	0.000	0.048
169.200	43.600	3.570	0.000	0.048
169.300	41.600	3.579	0.000	0.048
169.400	41.600	3.573	0.000	0.049
169.500	43.000	3.578	0.000	0.049
169.600	42.600	3.583	0.000	0.049
169.700	42.800	3.583	0.000	0.049
169.800	42.600	3.580	0.000	0.049
169.900	43.600	3.580	0.000	0.049
170.000	41.800	3.579	0.000	0.049
170.100	44.200	3.579	0.000	0.049
170.200	42.000	3.579	0.000	0.049
170.300	43.000	3.581	0.000	0.049
170.400	42.400	3.581	0.000	0.049
170.500	42.400	3.582	0.000	0.049
170.600	43.200	3.584	0.000	0.049
170.700	43.200	3.584	0.000	0.049
170.800	42.800	3.583	0.000	0.049
170.900	41.600	3.582	0.000	0.050
171.000	42.600	3.582	0.000	0.050
171.100	40.800	3.586	0.000	0.050
171.200	42.400	3.586	0.000	0.050
171.300	42.000	3.591	0.000	0.050
171.400	42.400	3.590	0.000	0.050
171.500	42.200	3.591	0.000	0.050
171.600	42.200	3.592	0.000	0.050
171.700	41.800	3.592	0.000	0.050
171.800	41.000	3.590	0.000	0.050
171.900	40.800	3.594	0.000	0.050
172.000	41.600	3.595	0.000	0.050
172.100	41.000	3.600	0.000	0.050
172.200	41.600	3.600	0.000	0.050
172.300	39.600	3.600	0.000	0.050
172.400	40.400	3.606	0.000	0.051
172.500	39.800	3.604	0.000	0.051
172.600	39.000	3.616	0.000	0.051
172.700	38.400	3.616	0.000	0.051
172.800	39.200	3.620	0.000	0.051
172.900	39.000	3.624	0.000	0.051
173.000	38.800	3.618	0.000	0.051
173.100	39.200	3.616	0.000	0.051
173.200	38.800	3.616	0.000	0.051
173.300	38.800	3.615	0.000	0.051
173.400	39.400	3.617	0.000	0.051
173.500	39.000	3.619	0.000	0.051
173.600	39.600	3.622	0.000	0.051
173.700	38.600	3.622	0.000	0.051
173.800	38.200	3.624	0.000	0.051
173.900	38.800	3.625	0.000	0.052
174.000	38.200	3.625	0.000	0.052
174.100	36.600	3.633	0.000	0.052
174.200	36.800	3.633	0.000	0.052
174.300	37.200	3.634	0.000	0.052
174.400	36.000	3.635	0.000	0.052
174.500	36.600	3.636	0.000	0.052
174.600	36.200	3.641	0.000	0.052
174.700	37.000	3.641	0.000	0.052
174.800	34.600	3.646	0.000	0.052
174.900	34.800	3.644	0.000	0.052
175.000	35.000	3.650	0.000	0.052
175.100	35.600	3.653	0.000	0.052
175.200	35.600	3.653	0.000	0.052
175.300	34.400	3.657	0.000	0.052
175.400	34.600	3.657	0.000	0.053
175.500	33.800	3.666	0.000	0.053
175.600	33.600	3.669	0.000	0.053
175.700	34.000	3.669	0.000	0.053
175.800	33.800	3.666	0.000	0.053
175.900	33.800	3.670	0.000	0.053
176.000	32.600	3.676	0.000	0.053
176.100	33.000	3.678	0.000	0.053
176.200	32.800	3.678	0.000	0.053
176.300	33.000	3.674	0.000	0.053
176.400	32.000	3.679	0.000	0.053
176.500	31.800	3.681	0.000	0.053
176.600	32.400	3.684	0.000	0.053
176.700	31.400	3.684	0.000	0.053
176.800	31.800	3.686	0.000	0.053
176.900	30.200	3.688	0.000	0.053
177.000	31.000	3.691	0.000	0.053
177.100	29.800	3.706	0.000	0.053
177.200	28.800	3.706	0.000	0.053
177.300	29.200	3.705	0.000	0.053
177.400	28.600	3.713	0.000	0.054
177.500	28.400	3.712	0.000	0.054
177.600	27.800	3.720	0.000	0.054
177.700	27.200	3.720	0.000	0.054
177.800	26.200	3.725	0.000	0.054
177.900	26.000	3.727	0.000	0.054
178.000	26.200	3.728	0.000	0.054
178.100	26.600	3.740	0.000	0.054
178.200	27.000	3.740	0.000	0.054
178.300	27.600	3.741	0.000	0.054
178.400	27.400	3.736	0.000	0.054
178.500	27.600	3.738	0.000	0.054
178.600	27.000	3.737	0.000	0.054
178.700	27.600	3.737	0.000	0.054
178.800	26.800	3.729	0.000	0.054
178.900	27.600	3.736	0.000	0.054
179.000	27.200	3.728	0.000	0.054
179.100	28.000	3.725	0.000	0.054
179.200	27.600	3.725	0.000	0.054
179.300	27.400	3.732	0.000	0.054
179.400	27.600	3.730	0.000	0.054
179.500	28.400	3.728	0.000	0.054
179.600	28.600	3.729	0.000	0.054
179.700	27.800	3.729	0.000	0.054
179.800	27.200	3.729	0.000	0.054
179.900	27.800	3.729	0.000	0.055
180.000	28.200	3.730	0.000	0.055
180.100	27.000	3.731	0.000	0.055
180.200	28.000	3.731	0.000	0.055
180.300	28.200	3.728	0.000	0.055
180.400	27.400	3.729	0.000	0.055
180.500	27.400	3.728	0.000	0.055
180.600	29.000	3.724	0.000	0.055
180.700	29.000	3.724	0.000	0.055
180.800	28.800	3.722	0.000	0.055
180.900	28.200	3.723	0.000	0.055
181.000	28.400	3.723	0.000	0.055
181.100	29.200	3.720	0.000	0.055
181.200	28.400	3.720	0.000	0.055
181.300	29.400	3.718	0.000	0.055
181.400	29.400	3.720	0.000	0.056
181.500	28.800	3.717	0.000	0.056
181.600	28.400	3.715	0.000	0.056
181.700	28.400	3.715	0.000	0.056
181.800	29.200	3.716	0.000	0.056
181.900	29.800	3.716	0.000	0.056
182.000	29.800	3.713	0.000	0.056
182.100	29.800	3.710	0.000	0.056
182.200	29.600	3.710	0.000	0.056
182.300	30.000	3.712	0.000	0.056
182.400	31.000	3.707	0.000	0.056
182.500	30.000	3.706	0.000	0.056
182.600	30.400	3.707	0.000	0.056
182.700	30.000	3.707	0.000	0.056
182.800	30.200	3.711	0.000	0.056
182.900	30.800	3.703	0.000	0.056
183.000	30.800	3.711	0.000	0.056
183.100	30.600	3.709	0.000	0.056
183.200	30.400	3.709	0.000	0.056
183.300	30.400	3.710	0.000	0.056
183.400	29.800	3.708	0.000	0.057
183.500	30.400	3.716	0.000	0.057
183.600	29.200	3.712	0.000	0.057
183.700	29.200	3.712	0.000	0.057
183.800	29.800	3.711	0.000	0.057
183.900	29.200	3.712	0.000	0.057
184.000	29.600	3.716	0.000	0.057
184.100	29.800	3.715	0.000	0.057
184.200	28.800	3.715	0.000	0.057
184.300	30.400	3.713	0.000	0.057
184.400	29.000	3.714	0.000	0.057
184.500	30.000	3.716	0.000	0.057
184.600	29.200	3.713	0.000	0.057
184.700	29.800	3.713	0.000	0.057
184.800	29.800	3.713	0.000	0.057
184.900	29.000	3.713	0.000	0.057
185.000	28.600	3.713	0.000	0.057
185.100	30.200	3.714	0.000	0.057
185.200	28.800	3.714	0.000	0.057
185.300	28.800	3.715	0.000	0.058
185.400	29.000	3.718	0.000	0.058
185.500	29.800	3.718	0.000	0.058
185.600	29.400	3.715	0.000	0.058
185.700	30.000	3.715	0.000	0.058
185.800	29.600	3.719	0.000	0.058
185.900	29.200	3.714	0.000	0.058
186.000	28.000	3.718	0.000	0.058
186.100	29.400	3.717	0.000	0.058
186.200	28.600	3.717	0.000	0.058
186.300	29.200	3.715	0.000	0.058
186.400	29.400	3.714	0.000	0.058
186.500	29.200	3.716	0.000	0.058
186.600	29.200	3.718	0.000	0.058
186.700	28.800	3.718	0.000	0.058
186.800	29.000	3.715	0.000	0.058
186.900	28.600	3.716	0.000	0.058
187.000	27.800	3.720	0.000	0.058
187.100	28.200	3.717	0.000	0.058
187.200	28.600	3.717	0.000	0.058
187.300	28.600	3.721	0.000	0.058
187.400	28.600	3.720	0.000	0.058
187.500	26.600	3.721	0.000	0.058
187.600	28.600	3.723	0.000	0.058
187.700	27.600	3.723	0.000	0.058
187.800	27.200	3.724	0.000	0.059
187.900	28.200	3.724	0.000	0.059
188.000	28.000	3.726	0.000	0.059
188.100	27.000	3.729	0.000	0.059
188.200	27.400	3.729	0.000	0.059
188.300	27.400	3.729	0.000	0.059
188.400	27.800	3.730	0.000	0.059
188.500	26.800	3.733	0.000	0.059
188.600	27.600	3.732	0.000	0.059
188.700	26.800	3.732	0.000	0.059
188.800	27.200	3.733	0.000	0.059
188.900	27.800	3.734	0.000	0.059
189.000	26.600	3.729	0.000	0.059
189.100	27.400	3.734	0.000	0.059
189.200	27.000	3.734	0.000	0.059
189.300	27.600	3.734	0.000	0.059
189.400	27.600	3.735	0.000	0.059
189.500	27.800	3.736	0.000	0.059
189.600	27.000	3.733	0.000	0.059
189.700	26.800	3.733	0.000	0.059
189.800	26.000	3.735	0.000	0.059
189.900	28.000	3.735	0.000	0.059
190.000	26.000	3.739	0.000	0.059
190.100	26.200	3.736	0.000	0.059
190.200	27.200	3.736	0.000	0.059
190.300	26.000	3.740	0.000	0.060
190.400	26.200	3.739	0.000	0.060
190.500	26.600	3.740	0.000	0.060
190.600	26.600	3.748	0.000	0.060
190.700	26.400	3.748	0.000	0.060
190.800	26.400	3.741	0.000	0.060
190.900	26.000	3.746	0.000	0.060
191.000	26.400	3.748	0.000	0.060
191.100	26.400	3.748	0.000	0.060
191.200	25.400	3.748	0.000	0.060
191.300	25.600	3.747	0.000	0.060
191.400	26.000	3.748	0.000	0.060
191.500	26.600	3.744	0.000	0.060
191.600	26.600	3.748	0.000	0.060
191.700	25.800	3.748	0.000	0.060
191.800	26.000	3.747	0.000	0.060
191.900	26.000	3.745	0.000	0.060
192.000	26.600	3.743	0.000	0.060
192.100	26.200	3.745	0.000	0.060
192.200	25.800	3.745	0.000	0.060
192.300	26.200	3.743	0.000	0.061
192.400	25.200	3.744	0.000	0.061
192.500	26.000	3.744	0.000	0.061
192.600	25.400	3.746	0.000	0.061
192.700	25.800	3.746	0.000	0.061
192.800	26.200	3.747	0.000	0.061
192.900	26.200	3.746	0.000	0.061
193.000	26.000	3.746	0.000	0.061
193.100	26.800	3.744	0.000	0.061
193.200	26.800	3.744	0.000	0.061
193.300	25.800	3.747	0.000	0.061
193.400	26.800	3.742	0.000	0.061
193.500	26.200	3.745	0.000	0.061
193.600	26.200	3.745	0.000	0.061
193.700	26.200	3.745	0.000	0.061
193.800	26.200	3.743	0.000	0.061
193.900	26.200	3.745	0.000	0.061
194.000	26.000	3.744	0.000	0.061
194.100	26.800	3.744	0.000	0.061
194.200	26.400	3.744	0.000	0.061
194.300	26.600	3.741	0.000	0.061
194.400	27.000	3.745	0.000	0.061
194.500	26.400	3.742	0.000	0.061
194.600	27.000	3.743	0.000	0.061
194.700	26.800	3.743	0.000	0.061
194.800	26.400	3.740	0.000	0.062
194.900	26.000	3.743	0.000	0.062
195.000	26.200	3.739	0.000	0.062
195.100	26.600	3.742	0.000	0.062
195.200	26.000	3.742	0.000	0.062
195.300	26.600	3.741	0.000	0.062
195.400	27.600	3.742	0.000	0.062
195.500	26.000	3.740	0.000	0.062
195.600	26.000	3.743	0.000	0.062
195.700	26.000	3.743	0.000	0.062
195.800	27.200	3.745	0.000	0.062
195.900	26.600	3.745	0.000	0.062
196.000	27.600	3.743	0.000	0.062
196.100	26.400	3.736	0.000	0.062
196.200	27.400	3.736	0.000	0.062
196.300	26.800	3.740	0.000	0.062
196.400	26.400	3.737	0.000	0.062
196.500	27.800	3.738	0.000	0.062
196.600	26.800	3.734	0.000	0.062
196.700	27.800	3.734	0.000	0.062
196.800	27.800	3.730	0.000	0.063
196.900	27.200	3.733	0.000	0.063
197.000	27.400	3.731	0.000	0.063
197.100	28.000	3.730	0.000	0.063
197.200	27.600	3.730	0.000	0.063
197.300	28.000	3.729	0.000	0.063
197.400	27.600	3.729	0.000	0.063
197.500	27.400	3.728	0.000	0.063
197.600	27.600	3.728	0.000	0.063
197.700	28.000	3.728	0.000	0.063
197.800	29.000	3.730	0.000	0.063
197.900	28.400	3.733	0.000	0.063
198.000	28.600	3.732	0.000	0.063
198.100	27.200	3.726	0.000	0.063
198.200	27.400	3.726	0.000	0.063
198.300	27.800	3.730	0.000	0.063
198.400	27.200	3.725	0.000	0.063
198.500	26.400	3.730	0.000	0.063
198.600	27.200	3.728	0.000	0.063
198.700	27.800	3.728	0.000	0.063
198.800	28.200	3.730	0.000	0.064
198.900	27.000	3.729	0.000	0.064
199.000	27.800	3.734	0.000	0.064
199.100	26.400	3.736	0.000	0.064
199.200	27.200	3.736	0.000	0.064
199.300	27.200	3.736	0.000	0.064
199.400	26.800	3.735	0.000	0.064
199.500	26.400	3.739	0.000	0.064
199.600	26.200	3.742	0.000	0.064
199.700	26.200	3.742	0.000	0.064
199.800	26.600	3.739	0.000	0.064
199.900	25.200	3.743	0.000	0.064
200.000	26.200	3.743	0.000	0.064
[truncated: 8,025 more rows]
