# Supplementary material for: Measurement of Outflow Facility Using iPerfusion
Source: PLoS One. 2016 Mar 7;11(3):e0150694. doi: 10.1371/journal.pone.0150694 (PMC4780770; doi:10.1371/journal.pone.0150694)
Supplement: S4 File — The raw data from the perfusion traces along with the steady state values for each pressure step. (ZIP) [file pone.0150694.s004.zip › S3/CapillaryTests/Cap_350_d/Parameters.txt]

Q 	 dQ 	 P 	 dP 	 R 	 dR 	 C 	 dC 	 K 	 dK 	 
0.1107	1.4741	-0.0079	0.0135	0.0947	2.0783	10.5596	231.7457	13.2767	28.3319
18.2367	1.5523	3.8185	0.0140	0.2116	0.0222	4.7250	0.4954	19.0036	0.1102
33.4207	1.1411	7.6616	0.0095	0.2306	0.0109	4.3368	0.2051	19.2562	0.0878
50.2080	1.2329	11.5008	0.0106	0.2300	0.0075	4.3487	0.1425	19.3462	0.0810
69.4447	1.2986	15.3131	0.0121	0.2211	0.0054	4.5223	0.1103	17.7524	0.0747
86.9567	2.2368	19.1401	0.0240	0.2206	0.0063	4.5330	0.1299	18.4625	0.0742
101.3993	1.3555	23.0019	0.0121	0.2273	0.0039	4.3999	0.0754	20.1314	0.0833
