# Supplementary material for: Measurement of Outflow Facility Using iPerfusion
Source: PLoS One. 2016 Mar 7;11(3):e0150694. doi: 10.1371/journal.pone.0150694 (PMC4780770; doi:10.1371/journal.pone.0150694)
Supplement: S4 File — The raw data from the perfusion traces along with the steady state values for each pressure step. (ZIP) [file pone.0150694.s004.zip › S3/CapillaryTests/Cap_350_e/Data.txt]

0.100	-0.000	0.005	0.000	-0.000
0.200	-0.000	0.005	0.000	-0.000
0.300	-0.400	0.008	0.000	-0.000
0.400	-0.200	0.009	0.000	-0.000
0.500	-1.000	0.005	0.000	-0.000
0.600	0.800	0.006	0.000	0.000
0.700	0.800	0.006	0.000	0.000
0.800	-0.800	0.005	0.000	0.000
0.900	-0.400	0.006	0.000	0.000
1.000	1.200	0.005	0.000	0.000
1.100	-0.200	0.007	0.000	0.000
1.200	-0.000	0.007	0.000	0.000
1.300	-0.600	0.009	0.000	0.000
1.400	0.200	0.004	0.000	0.000
1.500	0.800	0.008	0.000	0.000
1.600	-0.200	0.009	0.000	0.000
1.700	0.200	0.009	0.000	0.000
1.800	1.400	0.004	0.000	0.000
1.900	-0.400	0.008	0.000	0.000
2.000	-0.000	0.005	0.000	0.000
2.100	-0.600	0.005	0.000	-0.000
2.200	0.200	0.005	0.000	-0.000
2.300	-0.600	0.009	0.000	-0.000
2.400	0.600	0.005	0.000	-0.000
2.500	-0.200	0.006	0.000	-0.000
2.600	-1.200	0.006	0.000	-0.000
2.700	-0.000	0.006	0.000	-0.000
2.800	-0.000	0.007	0.000	-0.000
2.900	-0.600	0.005	0.000	-0.000
3.000	0.200	0.009	0.000	-0.000
3.100	0.800	0.009	0.000	-0.000
3.200	0.200	0.009	0.000	-0.000
3.300	-0.600	0.009	0.000	-0.000
3.400	-0.400	0.014	0.000	-0.000
3.500	-1.600	0.022	0.000	-0.000
3.600	1.800	0.238	0.000	0.000
3.700	-0.200	0.238	0.000	0.000
3.800	1.400	-0.015	0.000	0.000
3.900	-0.600	0.155	0.000	0.000
4.000	-0.400	-0.185	0.000	0.000
4.100	4.800	-0.550	0.000	0.018
4.200	2612.400	-0.550	0.000	0.018
4.300	4599.600	-1.393	0.000	0.018
4.400	3175.600	0.065	0.000	0.018
4.500	90.200	0.009	0.000	0.018
4.600	-1606.000	-0.021	0.000	0.016
4.700	-513.600	-0.021	0.000	0.016
4.800	1431.600	0.011	0.000	0.016
4.900	1497.200	-0.007	0.000	0.016
5.000	174.400	0.014	0.000	0.016
5.100	-2115.600	0.009	0.000	0.007
5.200	-2495.800	0.009	0.000	0.007
5.300	-2153.800	-0.052	0.000	0.007
5.400	-198.200	0.510	0.000	0.007
5.500	-265.600	1.820	0.000	0.007
5.600	-292.200	2.664	0.000	0.005
5.700	-268.000	2.664	0.000	0.005
5.800	-200.600	2.281	0.000	0.005
5.900	-202.600	1.805	0.000	0.005
6.000	-159.400	1.940	0.000	0.005
6.100	-218.200	2.042	0.000	0.003
6.200	-215.000	2.042	0.000	0.003
6.300	-215.600	2.042	0.000	0.003
6.400	-215.600	2.029	0.000	0.003
6.500	-214.600	2.038	0.000	0.003
6.600	-213.000	2.012	0.000	0.001
6.700	-211.800	2.012	0.000	0.001
6.800	-210.400	1.990	0.000	0.001
6.900	-207.400	1.986	0.000	0.001
7.000	-209.000	1.999	0.000	0.001
7.100	-208.400	1.898	0.000	-0.000
7.200	-204.200	1.898	0.000	-0.000
7.300	-201.800	2.049	0.000	-0.000
7.400	-203.800	1.905	0.000	-0.000
7.500	-205.200	1.889	0.000	-0.000
7.600	-205.600	1.884	0.000	-0.002
7.700	-203.200	1.884	0.000	-0.002
7.800	-197.400	1.925	0.000	-0.002
7.900	-198.600	1.856	0.000	-0.002
8.000	-197.000	1.902	0.000	-0.002
8.100	-198.600	1.818	0.000	-0.003
8.200	-196.200	1.818	0.000	-0.003
8.300	-193.800	1.913	0.000	-0.003
8.400	-194.400	1.795	0.000	-0.003
8.500	-193.400	1.820	0.000	-0.003
8.600	-195.200	1.757	0.000	-0.005
8.700	-190.800	1.757	0.000	-0.005
8.800	-190.600	1.851	0.000	-0.005
8.900	-190.200	1.775	0.000	-0.005
9.000	-187.800	1.792	0.000	-0.005
9.100	-189.400	1.759	0.000	-0.007
9.200	-186.000	1.759	0.000	-0.007
9.300	-184.600	1.778	0.000	-0.007
9.400	-185.400	1.743	0.000	-0.007
9.500	-183.600	1.730	0.000	-0.007
9.600	-183.400	1.710	0.000	-0.008
9.700	-182.000	1.710	0.000	-0.008
9.800	-181.000	1.725	0.000	-0.008
9.900	-180.000	1.701	0.000	-0.008
10.000	-178.400	1.694	0.000	-0.008
10.100	-177.800	1.668	0.000	-0.009
10.200	-177.000	1.668	0.000	-0.009
10.300	-175.400	1.677	0.000	-0.009
10.400	-174.400	1.649	0.000	-0.009
10.500	-173.800	1.652	0.000	-0.009
10.600	-173.000	1.621	0.000	-0.011
10.700	-171.400	1.621	0.000	-0.011
10.800	-170.200	1.617	0.000	-0.011
10.900	-169.000	1.597	0.000	-0.011
11.000	-167.800	1.597	0.000	-0.011
11.100	-167.200	1.569	0.000	-0.013
11.200	-165.200	1.569	0.000	-0.013
11.300	-165.400	1.556	0.000	-0.013
11.400	-162.200	1.539	0.000	-0.013
11.500	-161.200	1.540	0.000	-0.013
11.600	-160.800	1.513	0.000	-0.014
11.700	-159.000	1.513	0.000	-0.014
11.800	-158.200	1.498	0.000	-0.014
11.900	-156.400	1.491	0.000	-0.014
12.000	-155.800	1.481	0.000	-0.014
12.100	-154.600	1.455	0.000	-0.015
12.200	-153.200	1.455	0.000	-0.015
12.300	-152.200	1.442	0.000	-0.015
12.400	-151.200	1.438	0.000	-0.015
12.500	-149.400	1.417	0.000	-0.015
12.600	-148.600	1.404	0.000	-0.016
12.700	-147.400	1.404	0.000	-0.016
12.800	-145.200	1.391	0.000	-0.016
12.900	-144.400	1.383	0.000	-0.016
13.000	-144.400	1.369	0.000	-0.016
13.100	-143.200	1.353	0.000	-0.018
13.200	-141.400	1.353	0.000	-0.018
13.300	-141.800	1.343	0.000	-0.018
13.400	-139.800	1.335	0.000	-0.018
13.500	-138.800	1.323	0.000	-0.018
13.600	-137.200	1.305	0.000	-0.018
13.700	-135.600	1.305	0.000	-0.018
13.800	-136.000	1.298	0.000	-0.018
13.900	-134.800	1.284	0.000	-0.018
14.000	-133.200	1.276	0.000	-0.018
14.100	-134.200	1.260	0.000	-0.019
14.200	-131.600	1.260	0.000	-0.019
14.300	-131.800	1.252	0.000	-0.019
14.400	-130.200	1.246	0.000	-0.019
14.500	-129.800	1.237	0.000	-0.019
14.600	-128.600	1.221	0.000	-0.021
14.700	-127.400	1.221	0.000	-0.021
14.800	-127.400	1.211	0.000	-0.021
14.900	-127.400	1.206	0.000	-0.021
15.000	-124.800	1.199	0.000	-0.021
15.100	-124.200	1.184	0.000	-0.022
15.200	-123.200	1.184	0.000	-0.022
15.300	-122.800	1.176	0.000	-0.022
15.400	-121.800	1.169	0.000	-0.022
15.500	-120.800	1.159	0.000	-0.022
15.600	-120.200	1.148	0.000	-0.023
15.700	-119.800	1.148	0.000	-0.023
15.800	-118.800	1.138	0.000	-0.023
15.900	-118.000	1.129	0.000	-0.023
16.000	-117.000	1.118	0.000	-0.023
16.100	-115.200	1.106	0.000	-0.024
16.200	-115.000	1.106	0.000	-0.024
16.300	-114.800	1.096	0.000	-0.024
16.400	-113.600	1.089	0.000	-0.024
16.500	-113.200	1.085	0.000	-0.024
16.600	-111.600	1.069	0.000	-0.025
16.700	-111.000	1.069	0.000	-0.025
16.800	-110.800	1.057	0.000	-0.025
16.900	-110.000	1.054	0.000	-0.025
17.000	-109.400	1.046	0.000	-0.025
17.100	-108.200	1.035	0.000	-0.025
17.200	-107.400	1.035	0.000	-0.025
17.300	-107.200	1.027	0.000	-0.025
17.400	-106.200	1.023	0.000	-0.025
17.500	-105.600	1.014	0.000	-0.025
17.600	-105.200	0.999	0.000	-0.026
17.700	-104.800	0.999	0.000	-0.026
17.800	-103.800	0.997	0.000	-0.026
17.900	-102.800	0.988	0.000	-0.026
18.000	-103.000	0.981	0.000	-0.026
18.100	-101.800	0.971	0.000	-0.027
18.200	-100.800	0.971	0.000	-0.027
18.300	-100.400	0.966	0.000	-0.027
18.400	-99.800	0.959	0.000	-0.027
18.500	-99.400	0.952	0.000	-0.027
18.600	-97.800	0.941	0.000	-0.028
18.700	-97.600	0.941	0.000	-0.028
18.800	-97.200	0.943	0.000	-0.028
18.900	-97.400	0.932	0.000	-0.028
19.000	-97.000	0.930	0.000	-0.028
19.100	-96.400	0.918	0.000	-0.029
19.200	-94.800	0.918	0.000	-0.029
19.300	-94.200	0.912	0.000	-0.029
19.400	-94.400	0.909	0.000	-0.029
19.500	-93.800	0.904	0.000	-0.029
19.600	-93.000	0.898	0.000	-0.029
19.700	-92.200	0.898	0.000	-0.029
19.800	-92.600	0.889	0.000	-0.029
19.900	-92.400	0.889	0.000	-0.029
20.000	-91.800	0.881	0.000	-0.029
20.100	-90.000	0.874	0.000	-0.030
20.200	-90.400	0.874	0.000	-0.030
20.300	-90.200	0.868	0.000	-0.030
20.400	-89.600	0.868	0.000	-0.030
20.500	-89.200	0.858	0.000	-0.030
20.600	-88.400	0.853	0.000	-0.031
20.700	-88.000	0.853	0.000	-0.031
20.800	-88.000	0.853	0.000	-0.031
20.900	-88.200	0.847	0.000	-0.031
21.000	-87.000	0.841	0.000	-0.031
21.100	-87.200	0.838	0.000	-0.032
21.200	-87.000	0.838	0.000	-0.032
21.300	-86.000	0.831	0.000	-0.032
21.400	-86.200	0.830	0.000	-0.032
21.500	-86.000	0.828	0.000	-0.032
21.600	-85.400	0.819	0.000	-0.032
21.700	-85.800	0.819	0.000	-0.032
21.800	-85.200	0.817	0.000	-0.032
21.900	-84.200	0.811	0.000	-0.032
22.000	-84.200	0.807	0.000	-0.032
22.100	-83.400	0.802	0.000	-0.033
22.200	-83.000	0.802	0.000	-0.033
22.300	-84.000	0.796	0.000	-0.033
22.400	-83.000	0.792	0.000	-0.033
22.500	-82.400	0.791	0.000	-0.033
22.600	-82.600	0.786	0.000	-0.034
22.700	-82.200	0.786	0.000	-0.034
22.800	-82.600	0.780	0.000	-0.034
22.900	-81.600	0.778	0.000	-0.034
23.000	-81.200	0.774	0.000	-0.034
23.100	-80.600	0.768	0.000	-0.035
23.200	-80.600	0.768	0.000	-0.035
23.300	-80.000	0.763	0.000	-0.035
23.400	-79.800	0.767	0.000	-0.035
23.500	-79.200	0.762	0.000	-0.035
23.600	-78.800	0.755	0.000	-0.035
23.700	-78.600	0.755	0.000	-0.035
23.800	-78.600	0.755	0.000	-0.035
23.900	-78.600	0.747	0.000	-0.035
24.000	-77.800	0.746	0.000	-0.035
24.100	-77.400	0.745	0.000	-0.036
24.200	-78.600	0.745	0.000	-0.036
24.300	-77.200	0.739	0.000	-0.036
24.400	-76.600	0.739	0.000	-0.036
24.500	-77.200	0.734	0.000	-0.036
24.600	-76.200	0.730	0.000	-0.036
24.700	-76.600	0.730	0.000	-0.036
24.800	-75.600	0.726	0.000	-0.036
24.900	-76.000	0.727	0.000	-0.036
25.000	-75.600	0.724	0.000	-0.036
25.100	-75.400	0.721	0.000	-0.037
25.200	-75.800	0.721	0.000	-0.037
25.300	-75.200	0.719	0.000	-0.037
25.400	-75.400	0.717	0.000	-0.037
25.500	-75.800	0.721	0.000	-0.037
25.600	-74.800	0.712	0.000	-0.037
25.700	-74.000	0.712	0.000	-0.037
25.800	-74.800	0.709	0.000	-0.037
25.900	-74.200	0.711	0.000	-0.037
26.000	-74.000	0.709	0.000	-0.037
26.100	-74.600	0.705	0.000	-0.038
26.200	-72.600	0.705	0.000	-0.038
26.300	-73.000	0.704	0.000	-0.038
26.400	-72.400	0.696	0.000	-0.038
26.500	-72.800	0.698	0.000	-0.038
26.600	-73.200	0.698	0.000	-0.039
26.700	-73.600	0.698	0.000	-0.039
26.800	-72.000	0.693	0.000	-0.039
26.900	-72.400	0.691	0.000	-0.039
27.000	-72.600	0.689	0.000	-0.039
27.100	-72.000	0.687	0.000	-0.039
27.200	-72.000	0.687	0.000	-0.039
27.300	-70.800	0.686	0.000	-0.039
27.400	-71.400	0.685	0.000	-0.039
27.500	-70.600	0.680	0.000	-0.039
27.600	-71.200	0.679	0.000	-0.040
27.700	-70.600	0.679	0.000	-0.040
27.800	-70.200	0.677	0.000	-0.040
27.900	-70.800	0.674	0.000	-0.040
28.000	-69.400	0.673	0.000	-0.040
28.100	-69.600	0.667	0.000	-0.041
28.200	-70.600	0.667	0.000	-0.041
28.300	-69.600	0.665	0.000	-0.041
28.400	-69.800	0.663	0.000	-0.041
28.500	-68.600	0.665	0.000	-0.041
28.600	-68.800	0.660	0.000	-0.041
28.700	-68.200	0.660	0.000	-0.041
28.800	-69.400	0.658	0.000	-0.041
28.900	-68.000	0.656	0.000	-0.041
29.000	-69.000	0.655	0.000	-0.041
29.100	-67.000	0.653	0.000	-0.042
29.200	-68.800	0.653	0.000	-0.042
29.300	-68.800	0.653	0.000	-0.042
29.400	-68.600	0.652	0.000	-0.042
29.500	-68.600	0.650	0.000	-0.042
29.600	-68.000	0.650	0.000	-0.042
29.700	-67.400	0.650	0.000	-0.042
29.800	-67.600	0.646	0.000	-0.042
29.900	-68.000	0.648	0.000	-0.042
30.000	-67.600	0.646	0.000	-0.042
30.100	-66.400	0.645	0.000	-0.043
30.200	-67.200	0.645	0.000	-0.043
30.300	-66.800	0.643	0.000	-0.043
30.400	-67.200	0.643	0.000	-0.043
30.500	-67.600	0.640	0.000	-0.043
30.600	-66.600	0.636	0.000	-0.043
30.700	-67.600	0.636	0.000	-0.043
30.800	-67.000	0.641	0.000	-0.043
30.900	-66.000	0.635	0.000	-0.043
31.000	-66.400	0.635	0.000	-0.043
31.100	-65.600	0.634	0.000	-0.044
31.200	-66.000	0.634	0.000	-0.044
31.300	-66.000	0.633	0.000	-0.044
31.400	-66.400	0.627	0.000	-0.044
31.500	-65.400	0.630	0.000	-0.044
31.600	-65.200	0.628	0.000	-0.044
31.700	-65.800	0.628	0.000	-0.044
31.800	-64.800	0.625	0.000	-0.044
31.900	-64.200	0.621	0.000	-0.044
32.000	-65.400	0.624	0.000	-0.044
32.100	-64.800	0.622	0.000	-0.045
32.200	-64.400	0.622	0.000	-0.045
32.300	-65.200	0.618	0.000	-0.045
32.400	-63.800	0.618	0.000	-0.045
32.500	-63.200	0.616	0.000	-0.045
32.600	-63.800	0.615	0.000	-0.045
32.700	-63.800	0.615	0.000	-0.045
32.800	-65.000	0.615	0.000	-0.045
32.900	-63.800	0.614	0.000	-0.045
33.000	-63.400	0.613	0.000	-0.045
33.100	-65.000	0.607	0.000	-0.046
33.200	-63.000	0.607	0.000	-0.046
33.300	-63.600	0.608	0.000	-0.046
33.400	-63.600	0.607	0.000	-0.046
33.500	-63.600	0.609	0.000	-0.046
33.600	-62.400	0.604	0.000	-0.046
33.700	-64.200	0.604	0.000	-0.046
33.800	-63.200	0.606	0.000	-0.046
33.900	-62.400	0.602	0.000	-0.046
34.000	-63.200	0.606	0.000	-0.046
34.100	-63.800	0.601	0.000	-0.047
34.200	-63.000	0.601	0.000	-0.047
34.300	-62.800	0.598	0.000	-0.047
34.400	-62.200	0.598	0.000	-0.047
34.500	-62.200	0.599	0.000	-0.047
34.600	-62.200	0.598	0.000	-0.048
34.700	-62.800	0.598	0.000	-0.048
34.800	-62.200	0.596	0.000	-0.048
34.900	-62.400	0.596	0.000	-0.048
35.000	-62.000	0.594	0.000	-0.048
35.100	-63.000	0.595	0.000	-0.048
35.200	-61.800	0.595	0.000	-0.048
35.300	-62.400	0.592	0.000	-0.048
35.400	-61.800	0.593	0.000	-0.048
35.500	-61.600	0.593	0.000	-0.048
35.600	-62.800	0.589	0.000	-0.049
35.700	-60.200	0.589	0.000	-0.049
35.800	-62.200	0.588	0.000	-0.049
35.900	-61.200	0.589	0.000	-0.049
36.000	-60.600	0.586	0.000	-0.049
36.100	-61.400	0.585	0.000	-0.049
36.200	-61.000	0.585	0.000	-0.049
36.300	-61.000	0.584	0.000	-0.049
36.400	-61.000	0.585	0.000	-0.049
36.500	-61.000	0.583	0.000	-0.049
36.600	-60.800	0.582	0.000	-0.050
36.700	-59.400	0.582	0.000	-0.050
36.800	-60.600	0.579	0.000	-0.050
36.900	-60.800	0.580	0.000	-0.050
37.000	-61.000	0.575	0.000	-0.050
37.100	-60.600	0.575	0.000	-0.050
37.200	-60.200	0.575	0.000	-0.050
37.300	-60.200	0.574	0.000	-0.050
37.400	-59.600	0.575	0.000	-0.050
37.500	-60.000	0.574	0.000	-0.050
37.600	-59.400	0.573	0.000	-0.051
37.700	-58.800	0.573	0.000	-0.051
37.800	-59.800	0.572	0.000	-0.051
37.900	-59.800	0.569	0.000	-0.051
38.000	-59.800	0.571	0.000	-0.051
38.100	-60.000	0.569	0.000	-0.051
38.200	-58.800	0.569	0.000	-0.051
38.300	-59.200	0.568	0.000	-0.051
38.400	-59.200	0.566	0.000	-0.051
38.500	-59.200	0.566	0.000	-0.051
38.600	-60.000	0.568	0.000	-0.052
38.700	-58.800	0.568	0.000	-0.052
38.800	-59.200	0.565	0.000	-0.052
38.900	-58.600	0.568	0.000	-0.052
39.000	-58.400	0.566	0.000	-0.052
39.100	-59.600	0.563	0.000	-0.052
39.200	-59.400	0.563	0.000	-0.052
39.300	-58.400	0.563	0.000	-0.052
39.400	-58.600	0.565	0.000	-0.052
39.500	-58.400	0.566	0.000	-0.052
39.600	-59.200	0.563	0.000	-0.053
39.700	-58.800	0.563	0.000	-0.053
39.800	-59.400	0.563	0.000	-0.053
39.900	-59.400	0.563	0.000	-0.053
40.000	-58.800	0.563	0.000	-0.053
40.100	-59.400	0.560	0.000	-0.053
40.200	-58.400	0.560	0.000	-0.053
40.300	-58.800	0.563	0.000	-0.053
40.400	-59.000	0.557	0.000	-0.053
40.500	-58.200	0.563	0.000	-0.053
40.600	-59.000	0.556	0.000	-0.054
40.700	-58.600	0.556	0.000	-0.054
40.800	-59.400	0.557	0.000	-0.054
40.900	-58.600	0.555	0.000	-0.054
41.000	-58.200	0.561	0.000	-0.054
41.100	-57.800	0.561	0.000	-0.054
41.200	-58.400	0.561	0.000	-0.054
41.300	-58.600	0.559	0.000	-0.054
41.400	-58.800	0.558	0.000	-0.054
41.500	-59.000	0.556	0.000	-0.054
41.600	-59.000	0.559	0.000	-0.054
41.700	-58.000	0.559	0.000	-0.054
41.800	-58.000	0.557	0.000	-0.054
41.900	-59.000	0.556	0.000	-0.054
42.000	-58.400	0.555	0.000	-0.054
42.100	-58.200	0.553	0.000	-0.055
42.200	-57.400	0.553	0.000	-0.055
42.300	-58.000	0.555	0.000	-0.055
42.400	-58.200	0.554	0.000	-0.055
42.500	-58.000	0.555	0.000	-0.055
42.600	-58.000	0.554	0.000	-0.056
42.700	-59.000	0.554	0.000	-0.056
42.800	-57.800	0.554	0.000	-0.056
42.900	-58.000	0.551	0.000	-0.056
43.000	-58.000	0.552	0.000	-0.056
43.100	-57.200	0.551	0.000	-0.056
43.200	-56.800	0.551	0.000	-0.056
43.300	-58.600	0.548	0.000	-0.056
43.400	-57.400	0.548	0.000	-0.056
43.500	-57.200	0.547	0.000	-0.056
43.600	-58.400	0.544	0.000	-0.057
43.700	-57.000	0.544	0.000	-0.057
43.800	-57.400	0.547	0.000	-0.057
43.900	-56.600	0.542	0.000	-0.057
44.000	-56.000	0.541	0.000	-0.057
44.100	-57.000	0.541	0.000	-0.057
44.200	-56.200	0.541	0.000	-0.057
44.300	-56.200	0.538	0.000	-0.057
44.400	-56.800	0.536	0.000	-0.057
44.500	-56.400	0.535	0.000	-0.057
44.600	-56.200	0.536	0.000	-0.057
44.700	-55.400	0.536	0.000	-0.057
44.800	-55.400	0.533	0.000	-0.057
44.900	-55.800	0.530	0.000	-0.057
45.000	-56.800	0.530	0.000	-0.057
45.100	-55.200	0.531	0.000	-0.058
45.200	-56.200	0.531	0.000	-0.058
45.300	-54.600	0.526	0.000	-0.058
45.400	-55.600	0.526	0.000	-0.058
45.500	-54.800	0.523	0.000	-0.058
45.600	-55.000	0.519	0.000	-0.058
45.700	-54.400	0.519	0.000	-0.058
45.800	-55.800	0.519	0.000	-0.058
45.900	-54.200	0.519	0.000	-0.058
46.000	-54.400	0.515	0.000	-0.058
46.100	-54.400	0.515	0.000	-0.059
46.200	-54.800	0.515	0.000	-0.059
46.300	-54.200	0.516	0.000	-0.059
46.400	-54.200	0.512	0.000	-0.059
46.500	-52.400	0.511	0.000	-0.059
46.600	-53.000	0.506	0.000	-0.059
46.700	-54.000	0.506	0.000	-0.059
46.800	-52.800	0.511	0.000	-0.059
46.900	-53.200	0.502	0.000	-0.059
47.000	-53.000	0.509	0.000	-0.059
47.100	-52.400	0.503	0.000	-0.060
47.200	-52.600	0.503	0.000	-0.060
47.300	-52.400	0.500	0.000	-0.060
47.400	-52.200	0.499	0.000	-0.060
47.500	-52.200	0.504	0.000	-0.060
47.600	-51.400	0.500	0.000	-0.060
47.700	-51.800	0.500	0.000	-0.060
47.800	-51.400	0.501	0.000	-0.060
47.900	-51.800	0.494	0.000	-0.060
48.000	-51.200	0.498	0.000	-0.060
48.100	-52.000	0.495	0.000	-0.060
48.200	-51.000	0.495	0.000	-0.060
48.300	-50.600	0.489	0.000	-0.060
48.400	-51.000	0.488	0.000	-0.060
48.500	-51.400	0.489	0.000	-0.060
48.600	-51.200	0.489	0.000	-0.061
48.700	-51.000	0.489	0.000	-0.061
48.800	-51.600	0.483	0.000	-0.061
48.900	-51.000	0.483	0.000	-0.061
49.000	-50.400	0.484	0.000	-0.061
49.100	-50.800	0.482	0.000	-0.061
49.200	-51.200	0.482	0.000	-0.061
49.300	-50.200	0.479	0.000	-0.061
49.400	-50.600	0.480	0.000	-0.061
49.500	-49.400	0.477	0.000	-0.061
49.600	-49.400	0.473	0.000	-0.062
49.700	-48.800	0.473	0.000	-0.062
49.800	-48.400	0.476	0.000	-0.062
49.900	-48.800	0.474	0.000	-0.062
50.000	-49.200	0.469	0.000	-0.062
50.100	-47.800	0.470	0.000	-0.062
50.200	-48.800	0.470	0.000	-0.062
50.300	-49.200	0.468	0.000	-0.062
50.400	-49.200	0.468	0.000	-0.062
50.500	-48.800	0.467	0.000	-0.062
50.600	-49.200	0.462	0.000	-0.063
50.700	-49.200	0.462	0.000	-0.063
50.800	-48.200	0.464	0.000	-0.063
50.900	-48.600	0.460	0.000	-0.063
51.000	-48.600	0.457	0.000	-0.063
51.100	-48.600	0.459	0.000	-0.063
51.200	-48.200	0.459	0.000	-0.063
51.300	-47.000	0.459	0.000	-0.063
51.400	-46.800	0.453	0.000	-0.063
51.500	-47.000	0.456	0.000	-0.063
51.600	-47.600	0.453	0.000	-0.063
51.700	-47.600	0.453	0.000	-0.063
51.800	-47.000	0.452	0.000	-0.063
51.900	-47.200	0.449	0.000	-0.063
52.000	-47.200	0.454	0.000	-0.063
52.100	-46.800	0.448	0.000	-0.064
52.200	-46.600	0.448	0.000	-0.064
52.300	-45.400	0.445	0.000	-0.064
52.400	-45.200	0.445	0.000	-0.064
52.500	-46.200	0.444	0.000	-0.064
52.600	-45.000	0.439	0.000	-0.064
52.700	-44.600	0.439	0.000	-0.064
52.800	-45.600	0.439	0.000	-0.064
52.900	-45.000	0.437	0.000	-0.064
53.000	-45.400	0.437	0.000	-0.064
53.100	-45.200	0.435	0.000	-0.065
53.200	-44.600	0.435	0.000	-0.065
53.300	-45.400	0.437	0.000	-0.065
53.400	-44.200	0.435	0.000	-0.065
53.500	-45.200	0.433	0.000	-0.065
53.600	-45.000	0.430	0.000	-0.065
53.700	-45.000	0.430	0.000	-0.065
53.800	-44.200	0.434	0.000	-0.065
53.900	-45.200	0.429	0.000	-0.065
54.000	-44.600	0.431	0.000	-0.065
54.100	-44.200	0.431	0.000	-0.065
54.200	-44.000	0.431	0.000	-0.065
54.300	-44.800	0.431	0.000	-0.065
54.400	-44.400	0.425	0.000	-0.065
54.500	-44.800	0.432	0.000	-0.065
54.600	-45.200	0.430	0.000	-0.066
54.700	-44.200	0.430	0.000	-0.066
54.800	-44.200	0.426	0.000	-0.066
54.900	-44.000	0.427	0.000	-0.066
55.000	-43.600	0.422	0.000	-0.066
55.100	-43.600	0.427	0.000	-0.066
55.200	-43.200	0.427	0.000	-0.066
55.300	-43.800	0.420	0.000	-0.066
55.400	-43.600	0.422	0.000	-0.066
55.500	-42.800	0.421	0.000	-0.066
55.600	-44.600	0.424	0.000	-0.066
55.700	-43.200	0.424	0.000	-0.066
55.800	-43.800	0.419	0.000	-0.066
55.900	-44.400	0.422	0.000	-0.066
56.000	-43.000	0.420	0.000	-0.066
56.100	-43.800	0.423	0.000	-0.067
56.200	-42.800	0.423	0.000	-0.067
56.300	-42.600	0.418	0.000	-0.067
56.400	-42.200	0.419	0.000	-0.067
56.500	-43.600	0.417	0.000	-0.067
56.600	-44.000	0.415	0.000	-0.067
56.700	-43.200	0.415	0.000	-0.067
56.800	-43.000	0.415	0.000	-0.067
56.900	-42.800	0.415	0.000	-0.067
57.000	-42.200	0.413	0.000	-0.067
57.100	-42.000	0.411	0.000	-0.067
57.200	-41.200	0.411	0.000	-0.067
57.300	-43.400	0.413	0.000	-0.067
57.400	-42.600	0.414	0.000	-0.067
57.500	-43.200	0.415	0.000	-0.067
57.600	-43.600	0.415	0.000	-0.068
57.700	-42.200	0.415	0.000	-0.068
57.800	-42.400	0.415	0.000	-0.068
57.900	-43.200	0.410	0.000	-0.068
58.000	-42.000	0.415	0.000	-0.068
58.100	-42.800	0.408	0.000	-0.068
58.200	-41.800	0.408	0.000	-0.068
58.300	-42.800	0.411	0.000	-0.068
58.400	-43.000	0.409	0.000	-0.068
58.500	-41.400	0.410	0.000	-0.068
58.600	-42.400	0.408	0.000	-0.069
58.700	-42.400	0.408	0.000	-0.069
58.800	-42.200	0.405	0.000	-0.069
58.900	-42.000	0.405	0.000	-0.069
59.000	-41.600	0.405	0.000	-0.069
59.100	-42.000	0.404	0.000	-0.069
59.200	-41.200	0.404	0.000	-0.069
59.300	-41.400	0.403	0.000	-0.069
59.400	-41.400	0.405	0.000	-0.069
59.500	-40.800	0.402	0.000	-0.069
59.600	-41.800	0.400	0.000	-0.069
59.700	-41.000	0.400	0.000	-0.069
59.800	-42.200	0.403	0.000	-0.069
59.900	-42.000	0.400	0.000	-0.069
60.000	-40.600	0.401	0.000	-0.069
60.100	-41.800	0.398	0.000	-0.070
60.200	-40.600	0.398	0.000	-0.070
60.300	-40.200	0.399	0.000	-0.070
60.400	-40.800	0.394	0.000	-0.070
60.500	-40.800	0.398	0.000	-0.070
60.600	-40.000	0.393	0.000	-0.070
60.700	-41.000	0.393	0.000	-0.070
60.800	-40.400	0.396	0.000	-0.070
60.900	-40.600	0.392	0.000	-0.070
61.000	-40.000	0.396	0.000	-0.070
61.100	-40.400	0.393	0.000	-0.070
61.200	-40.200	0.393	0.000	-0.070
61.300	-39.400	0.389	0.000	-0.070
61.400	-40.600	0.390	0.000	-0.070
61.500	-40.400	0.392	0.000	-0.070
61.600	-39.400	0.387	0.000	-0.070
61.700	-39.800	0.387	0.000	-0.070
61.800	-39.200	0.385	0.000	-0.070
61.900	-39.200	0.388	0.000	-0.070
62.000	-40.600	0.386	0.000	-0.070
62.100	-40.200	0.388	0.000	-0.071
62.200	-40.600	0.388	0.000	-0.071
62.300	-39.400	0.386	0.000	-0.071
62.400	-39.400	0.386	0.000	-0.071
62.500	-39.800	0.385	0.000	-0.071
62.600	-39.200	0.388	0.000	-0.071
62.700	-39.200	0.388	0.000	-0.071
62.800	-40.400	0.381	0.000	-0.071
62.900	-41.000	0.384	0.000	-0.071
63.000	-39.200	0.380	0.000	-0.071
63.100	-38.800	0.383	0.000	-0.071
63.200	-39.400	0.383	0.000	-0.071
63.300	-38.800	0.381	0.000	-0.071
63.400	-38.800	0.382	0.000	-0.071
63.500	-38.600	0.383	0.000	-0.071
63.600	-39.400	0.378	0.000	-0.072
63.700	-38.600	0.378	0.000	-0.072
63.800	-38.600	0.380	0.000	-0.072
63.900	-39.600	0.378	0.000	-0.072
64.000	-38.800	0.378	0.000	-0.072
64.100	-39.000	0.376	0.000	-0.072
64.200	-39.000	0.376	0.000	-0.072
64.300	-39.400	0.378	0.000	-0.072
64.400	-38.600	0.376	0.000	-0.072
64.500	-39.200	0.376	0.000	-0.072
64.600	-38.400	0.376	0.000	-0.072
64.700	-37.400	0.376	0.000	-0.072
64.800	-37.800	0.375	0.000	-0.072
64.900	-38.400	0.375	0.000	-0.072
65.000	-38.800	0.374	0.000	-0.072
65.100	-38.600	0.374	0.000	-0.073
65.200	-37.800	0.374	0.000	-0.073
65.300	-38.400	0.370	0.000	-0.073
65.400	-39.000	0.371	0.000	-0.073
65.500	-38.400	0.369	0.000	-0.073
65.600	-38.400	0.372	0.000	-0.073
65.700	-38.600	0.372	0.000	-0.073
65.800	-38.200	0.370	0.000	-0.073
65.900	-38.400	0.369	0.000	-0.073
66.000	-37.600	0.369	0.000	-0.073
66.100	-37.200	0.366	0.000	-0.073
66.200	-38.400	0.366	0.000	-0.073
66.300	-37.000	0.365	0.000	-0.073
66.400	-37.400	0.367	0.000	-0.073
66.500	-37.400	0.364	0.000	-0.074
66.600	-37.800	0.362	0.000	-0.074
66.700	-37.000	0.362	0.000	-0.074
66.800	-36.800	0.363	0.000	-0.074
66.900	-37.800	0.364	0.000	-0.074
67.000	-36.400	0.363	0.000	-0.074
67.100	-36.200	0.362	0.000	-0.074
67.200	-37.600	0.362	0.000	-0.074
67.300	-37.600	0.357	0.000	-0.074
67.400	-37.000	0.362	0.000	-0.074
67.500	-37.400	0.358	0.000	-0.074
67.600	-36.800	0.360	0.000	-0.074
67.700	-37.400	0.360	0.000	-0.074
67.800	-36.600	0.355	0.000	-0.074
67.900	-37.400	0.362	0.000	-0.074
68.000	-36.800	0.356	0.000	-0.075
68.100	-36.600	0.358	0.000	-0.075
68.200	-38.000	0.358	0.000	-0.075
68.300	-37.600	0.353	0.000	-0.075
68.400	-36.800	0.359	0.000	-0.075
68.500	-37.800	0.354	0.000	-0.075
68.600	-37.000	0.355	0.000	-0.075
68.700	-36.200	0.355	0.000	-0.075
68.800	-37.200	0.357	0.000	-0.075
68.900	-36.800	0.358	0.000	-0.075
69.000	-36.800	0.352	0.000	-0.075
69.100	-36.600	0.352	0.000	-0.075
69.200	-36.200	0.352	0.000	-0.075
69.300	-36.400	0.354	0.000	-0.075
69.400	-37.000	0.352	0.000	-0.075
69.500	-37.600	0.353	0.000	-0.075
69.600	-36.000	0.352	0.000	-0.075
69.700	-35.400	0.352	0.000	-0.075
69.800	-35.800	0.352	0.000	-0.075
69.900	-36.400	0.349	0.000	-0.075
70.000	-36.400	0.352	0.000	-0.076
70.100	-37.000	0.350	0.000	-0.076
70.200	-35.400	0.350	0.000	-0.076
70.300	-35.000	0.350	0.000	-0.076
70.400	-36.200	0.345	0.000	-0.076
70.500	-35.200	0.347	0.000	-0.076
70.600	-35.800	0.347	0.000	-0.076
70.700	-35.800	0.347	0.000	-0.076
70.800	-35.400	0.341	0.000	-0.076
70.900	-35.200	0.342	0.000	-0.076
71.000	-35.000	0.343	0.000	-0.076
71.100	-34.800	0.338	0.000	-0.076
71.200	-35.200	0.338	0.000	-0.076
71.300	-35.000	0.339	0.000	-0.076
71.400	-35.200	0.341	0.000	-0.076
71.500	-34.600	0.339	0.000	-0.077
71.600	-34.800	0.336	0.000	-0.077
71.700	-34.200	0.336	0.000	-0.077
71.800	-35.200	0.337	0.000	-0.077
71.900	-35.400	0.336	0.000	-0.077
72.000	-35.000	0.338	0.000	-0.077
72.100	-35.600	0.333	0.000	-0.077
72.200	-35.000	0.333	0.000	-0.077
72.300	-35.400	0.341	0.000	-0.077
72.400	-35.000	0.336	0.000	-0.077
72.500	-34.200	0.337	0.000	-0.077
72.600	-34.000	0.335	0.000	-0.077
72.700	-34.600	0.335	0.000	-0.077
72.800	-34.800	0.339	0.000	-0.077
72.900	-35.200	0.334	0.000	-0.077
73.000	-35.000	0.335	0.000	-0.078
73.100	-35.200	0.334	0.000	-0.078
73.200	-35.400	0.334	0.000	-0.078
73.300	-34.800	0.337	0.000	-0.078
73.400	-35.600	0.332	0.000	-0.078
73.500	-33.400	0.331	0.000	-0.078
73.600	-34.000	0.330	0.000	-0.078
73.700	-34.000	0.330	0.000	-0.078
73.800	-34.000	0.330	0.000	-0.078
73.900	-34.200	0.327	0.000	-0.078
74.000	-33.800	0.328	0.000	-0.078
74.100	-34.200	0.328	0.000	-0.078
74.200	-34.200	0.328	0.000	-0.078
74.300	-34.000	0.332	0.000	-0.078
74.400	-33.400	0.327	0.000	-0.078
74.500	-33.800	0.329	0.000	-0.078
74.600	-33.200	0.329	0.000	-0.078
74.700	-33.800	0.329	0.000	-0.078
74.800	-33.800	0.327	0.000	-0.078
74.900	-34.000	0.324	0.000	-0.078
75.000	-33.400	0.327	0.000	-0.079
75.100	-33.600	0.319	0.000	-0.079
75.200	-34.400	0.319	0.000	-0.079
75.300	-33.600	0.324	0.000	-0.079
75.400	-34.000	0.322	0.000	-0.079
75.500	-32.800	0.322	0.000	-0.079
75.600	-33.600	0.320	0.000	-0.079
75.700	-33.400	0.320	0.000	-0.079
75.800	-33.400	0.321	0.000	-0.079
75.900	-32.600	0.319	0.000	-0.079
76.000	-33.400	0.320	0.000	-0.079
76.100	-32.800	0.318	0.000	-0.079
76.200	-33.800	0.318	0.000	-0.079
76.300	-33.000	0.319	0.000	-0.079
76.400	-33.800	0.319	0.000	-0.079
76.500	-33.800	0.323	0.000	-0.080
76.600	-33.600	0.320	0.000	-0.080
76.700	-32.000	0.320	0.000	-0.080
76.800	-32.400	0.318	0.000	-0.080
76.900	-33.000	0.315	0.000	-0.080
77.000	-32.600	0.313	0.000	-0.080
77.100	-33.400	0.315	0.000	-0.080
77.200	-33.000	0.315	0.000	-0.080
77.300	-32.600	0.315	0.000	-0.080
77.400	-32.600	0.314	0.000	-0.080
77.500	-32.800	0.311	0.000	-0.080
77.600	-32.400	0.314	0.000	-0.080
77.700	-31.800	0.314	0.000	-0.080
77.800	-33.000	0.311	0.000	-0.080
77.900	-33.200	0.313	0.000	-0.080
78.000	-32.800	0.307	0.000	-0.080
78.100	-32.800	0.310	0.000	-0.080
78.200	-32.800	0.310	0.000	-0.080
78.300	-32.600	0.312	0.000	-0.080
78.400	-32.400	0.310	0.000	-0.080
78.500	-33.200	0.311	0.000	-0.081
78.600	-32.600	0.308	0.000	-0.081
78.700	-32.800	0.308	0.000	-0.081
78.800	-32.000	0.312	0.000	-0.081
78.900	-32.400	0.310	0.000	-0.081
79.000	-31.800	0.310	0.000	-0.081
79.100	-32.600	0.305	0.000	-0.081
79.200	-32.400	0.305	0.000	-0.081
79.300	-32.600	0.311	0.000	-0.081
79.400	-33.400	0.308	0.000	-0.081
79.500	-33.000	0.311	0.000	-0.081
79.600	-32.200	0.309	0.000	-0.081
79.700	-32.400	0.309	0.000	-0.081
79.800	-32.400	0.312	0.000	-0.081
79.900	-32.400	0.308	0.000	-0.081
80.000	-32.800	0.312	0.000	-0.082
80.100	-33.200	0.311	0.000	-0.082
80.200	-33.200	0.311	0.000	-0.082
80.300	-32.000	0.308	0.000	-0.082
80.400	-32.800	0.308	0.000	-0.082
80.500	-32.000	0.310	0.000	-0.082
80.600	-32.400	0.311	0.000	-0.082
80.700	-33.200	0.311	0.000	-0.082
80.800	-32.800	0.310	0.000	-0.082
80.900	-33.000	0.311	0.000	-0.082
81.000	-33.000	0.310	0.000	-0.082
81.100	-32.200	0.311	0.000	-0.082
81.200	-32.200	0.311	0.000	-0.082
81.300	-32.200	0.309	0.000	-0.082
81.400	-32.200	0.310	0.000	-0.082
81.500	-32.200	0.308	0.000	-0.082
81.600	-31.800	0.307	0.000	-0.082
81.700	-31.200	0.307	0.000	-0.082
81.800	-33.000	0.310	0.000	-0.082
81.900	-33.200	0.306	0.000	-0.082
82.000	-32.800	0.305	0.000	-0.083
82.100	-32.800	0.307	0.000	-0.083
82.200	-32.200	0.307	0.000	-0.083
82.300	-31.600	0.305	0.000	-0.083
82.400	-31.400	0.304	0.000	-0.083
82.500	-31.200	0.307	0.000	-0.083
82.600	-32.200	0.304	0.000	-0.083
82.700	-31.800	0.304	0.000	-0.083
82.800	-31.800	0.305	0.000	-0.083
82.900	-32.600	0.303	0.000	-0.083
83.000	-31.600	0.305	0.000	-0.083
83.100	-32.800	0.304	0.000	-0.083
83.200	-32.000	0.304	0.000	-0.083
83.300	-32.600	0.302	0.000	-0.083
83.400	-31.200	0.305	0.000	-0.083
83.500	-32.200	0.301	0.000	-0.083
83.600	-31.000	0.304	0.000	-0.083
83.700	-31.000	0.304	0.000	-0.083
83.800	-31.800	0.302	0.000	-0.083
83.900	-31.400	0.303	0.000	-0.083
84.000	-32.200	0.301	0.000	-0.084
84.100	-32.400	0.301	0.000	-0.084
84.200	-31.400	0.301	0.000	-0.084
84.300	-31.200	0.305	0.000	-0.084
84.400	-31.800	0.305	0.000	-0.084
84.500	-32.000	0.305	0.000	-0.084
84.600	-31.600	0.302	0.000	-0.084
84.700	-31.600	0.302	0.000	-0.084
84.800	-31.600	0.305	0.000	-0.084
84.900	-32.400	0.307	0.000	-0.084
85.000	-32.200	0.305	0.000	-0.084
85.100	-32.200	0.303	0.000	-0.084
85.200	-32.000	0.303	0.000	-0.084
85.300	-31.400	0.303	0.000	-0.084
85.400	-32.200	0.304	0.000	-0.084
85.500	-31.000	0.307	0.000	-0.084
85.600	-31.600	0.307	0.000	-0.084
85.700	-31.600	0.307	0.000	-0.084
85.800	-32.000	0.301	0.000	-0.084
85.900	-30.600	0.304	0.000	-0.084
86.000	-31.200	0.303	0.000	-0.085
86.100	-32.200	0.304	0.000	-0.085
86.200	-32.200	0.304	0.000	-0.085
86.300	-32.600	0.306	0.000	-0.085
86.400	-31.200	0.304	0.000	-0.085
86.500	-31.800	0.304	0.000	-0.085
86.600	-31.800	0.304	0.000	-0.085
86.700	-32.000	0.304	0.000	-0.085
86.800	-31.600	0.304	0.000	-0.085
86.900	-30.800	0.306	0.000	-0.085
87.000	-32.200	0.301	0.000	-0.085
87.100	-31.400	0.299	0.000	-0.085
87.200	-32.200	0.299	0.000	-0.085
87.300	-32.200	0.305	0.000	-0.085
87.400	-31.200	0.303	0.000	-0.085
87.500	-31.000	0.303	0.000	-0.085
87.600	-31.600	0.303	0.000	-0.085
87.700	-31.800	0.303	0.000	-0.085
87.800	-31.600	0.303	0.000	-0.085
87.900	-32.200	0.301	0.000	-0.085
88.000	-31.600	0.303	0.000	-0.086
88.100	-31.000	0.301	0.000	-0.086
88.200	-31.600	0.301	0.000	-0.086
88.300	-30.800	0.300	0.000	-0.086
88.400	-31.000	0.299	0.000	-0.086
88.500	-30.800	0.300	0.000	-0.086
88.600	-30.600	0.299	0.000	-0.086
88.700	-31.600	0.299	0.000	-0.086
88.800	-31.600	0.297	0.000	-0.086
88.900	-30.800	0.299	0.000	-0.086
89.000	-31.400	0.294	0.000	-0.086
89.100	-30.800	0.295	0.000	-0.086
89.200	-31.400	0.295	0.000	-0.086
89.300	-31.200	0.294	0.000	-0.086
89.400	-30.600	0.298	0.000	-0.086
89.500	-32.000	0.296	0.000	-0.086
89.600	-31.000	0.293	0.000	-0.086
89.700	-30.200	0.293	0.000	-0.086
89.800	-31.200	0.298	0.000	-0.086
89.900	-31.400	0.298	0.000	-0.086
90.000	-31.200	0.298	0.000	-0.087
90.100	-31.400	0.298	0.000	-0.087
90.200	-30.400	0.298	0.000	-0.087
90.300	-31.800	0.296	0.000	-0.087
90.400	-32.000	0.294	0.000	-0.087
90.500	-31.200	0.298	0.000	-0.087
90.600	-31.600	0.296	0.000	-0.087
90.700	-30.800	0.296	0.000	-0.087
90.800	-31.600	0.296	0.000	-0.087
90.900	-31.600	0.298	0.000	-0.087
91.000	-32.000	0.298	0.000	-0.087
91.100	-31.200	0.298	0.000	-0.087
91.200	-31.600	0.298	0.000	-0.087
91.300	-31.000	0.297	0.000	-0.087
91.400	-30.600	0.295	0.000	-0.087
91.500	-31.000	0.296	0.000	-0.087
91.600	-31.200	0.297	0.000	-0.087
91.700	-30.800	0.297	0.000	-0.087
91.800	-31.000	0.295	0.000	-0.087
91.900	-31.800	0.298	0.000	-0.087
92.000	-31.600	0.296	0.000	-0.088
92.100	-30.800	0.298	0.000	-0.088
92.200	-30.800	0.298	0.000	-0.088
92.300	-31.800	0.296	0.000	-0.088
92.400	-31.600	0.297	0.000	-0.088
92.500	-31.400	0.296	0.000	-0.088
92.600	-32.000	0.294	0.000	-0.088
92.700	-30.800	0.294	0.000	-0.088
92.800	-31.800	0.297	0.000	-0.088
92.900	-31.000	0.296	0.000	-0.088
93.000	-31.000	0.297	0.000	-0.088
93.100	-30.600	0.292	0.000	-0.088
93.200	-30.600	0.292	0.000	-0.088
93.300	-30.200	0.296	0.000	-0.088
93.400	-30.800	0.295	0.000	-0.088
93.500	-31.000	0.290	0.000	-0.088
93.600	-30.000	0.290	0.000	-0.088
93.700	-30.600	0.290	0.000	-0.088
93.800	-30.200	0.296	0.000	-0.088
93.900	-31.200	0.287	0.000	-0.088
94.000	-31.000	0.295	0.000	-0.089
94.100	-30.800	0.289	0.000	-0.089
94.200	-31.800	0.289	0.000	-0.089
94.300	-30.600	0.285	0.000	-0.089
94.400	-30.600	0.285	0.000	-0.089
94.500	-30.200	0.287	0.000	-0.089
94.600	-30.600	0.290	0.000	-0.089
94.700	-29.800	0.290	0.000	-0.089
94.800	-29.200	0.284	0.000	-0.089
94.900	-30.200	0.282	0.000	-0.089
95.000	-29.800	0.284	0.000	-0.089
95.100	-29.200	0.285	0.000	-0.089
95.200	-30.800	0.285	0.000	-0.089
95.300	-30.200	0.282	0.000	-0.089
95.400	-29.800	0.287	0.000	-0.089
95.500	-30.400	0.286	0.000	-0.089
95.600	-30.400	0.286	0.000	-0.089
95.700	-29.400	0.286	0.000	-0.089
95.800	-30.600	0.281	0.000	-0.089
95.900	-29.800	0.286	0.000	-0.089
96.000	-30.000	0.284	0.000	-0.090
96.100	-30.200	0.281	0.000	-0.090
96.200	-29.400	0.281	0.000	-0.090
96.300	-30.000	0.285	0.000	-0.090
96.400	-29.800	0.284	0.000	-0.090
96.500	-31.400	0.286	0.000	-0.090
96.600	-30.400	0.281	0.000	-0.090
96.700	-31.200	0.281	0.000	-0.090
96.800	-30.000	0.286	0.000	-0.090
96.900	-30.600	0.282	0.000	-0.090
97.000	-30.200	0.285	0.000	-0.090
97.100	-30.000	0.285	0.000	-0.090
97.200	-29.600	0.285	0.000	-0.090
97.300	-30.000	0.284	0.000	-0.090
97.400	-28.800	0.281	0.000	-0.090
97.500	-29.600	0.282	0.000	-0.090
97.600	-29.000	0.279	0.000	-0.090
97.700	-29.600	0.279	0.000	-0.090
97.800	-29.400	0.278	0.000	-0.090
97.900	-30.400	0.275	0.000	-0.090
98.000	-28.600	0.278	0.000	-0.091
98.100	-30.000	0.277	0.000	-0.091
98.200	-29.600	0.277	0.000	-0.091
98.300	-29.000	0.272	0.000	-0.091
98.400	-28.600	0.274	0.000	-0.091
98.500	-28.800	0.274	0.000	-0.091
98.600	-29.000	0.274	0.000	-0.091
98.700	-29.400	0.274	0.000	-0.091
98.800	-29.200	0.273	0.000	-0.091
98.900	-29.400	0.276	0.000	-0.091
99.000	-29.000	0.273	0.000	-0.091
99.100	-29.600	0.272	0.000	-0.091
99.200	-30.000	0.272	0.000	-0.091
99.300	-31.600	0.274	0.000	-0.091
99.400	-29.000	0.284	0.000	-0.091
99.500	-29.600	0.288	0.000	-0.091
99.600	-28.000	0.279	0.000	-0.091
99.700	-28.000	0.279	0.000	-0.091
99.800	-27.800	0.272	0.000	-0.091
99.900	-27.200	0.267	0.000	-0.091
100.000	-26.600	0.262	0.000	-0.092
100.100	-27.400	0.257	0.000	-0.092
100.200	-27.600	0.257	0.000	-0.092
100.300	-26.800	0.255	0.000	-0.092
100.400	-26.600	0.257	0.000	-0.092
100.500	-26.800	0.254	0.000	-0.092
100.600	-26.600	0.254	0.000	-0.092
100.700	-26.600	0.254	0.000	-0.092
100.800	-27.200	0.252	0.000	-0.092
100.900	-27.400	0.254	0.000	-0.092
101.000	-26.200	0.254	0.000	-0.092
101.100	-26.600	0.258	0.000	-0.092
101.200	-26.200	0.258	0.000	-0.092
101.300	-27.000	0.256	0.000	-0.092
101.400	-27.200	0.260	0.000	-0.092
101.500	-27.400	0.256	0.000	-0.092
101.600	-28.200	0.260	0.000	-0.092
101.700	-28.000	0.260	0.000	-0.092
101.800	-27.600	0.257	0.000	-0.092
101.900	-27.400	0.260	0.000	-0.092
102.000	-27.400	0.255	0.000	-0.093
102.100	-27.800	0.259	0.000	-0.093
102.200	-26.000	0.259	0.000	-0.093
102.300	-27.400	0.256	0.000	-0.093
102.400	-27.200	0.260	0.000	-0.093
102.500	-27.400	0.255	0.000	-0.093
102.600	-27.400	0.256	0.000	-0.093
102.700	-27.600	0.256	0.000	-0.093
102.800	-28.200	0.255	0.000	-0.093
102.900	-28.200	0.259	0.000	-0.093
103.000	-27.400	0.259	0.000	-0.093
103.100	-28.200	0.262	0.000	-0.093
103.200	-29.200	0.262	0.000	-0.093
103.300	-28.000	0.261	0.000	-0.093
103.400	-27.800	0.264	0.000	-0.093
103.500	-29.400	0.266	0.000	-0.093
103.600	-29.200	0.273	0.000	-0.093
103.700	-30.000	0.273	0.000	-0.093
103.800	-29.000	0.273	0.000	-0.093
103.900	-28.600	0.272	0.000	-0.093
104.000	-28.400	0.275	0.000	-0.094
104.100	-30.000	0.278	0.000	-0.094
104.200	-29.000	0.278	0.000	-0.094
104.300	-29.800	0.274	0.000	-0.094
104.400	-30.200	0.276	0.000	-0.094
104.500	-30.200	0.285	0.000	-0.094
104.600	-29.600	0.282	0.000	-0.094
104.700	-30.000	0.282	0.000	-0.094
104.800	-28.800	0.272	0.000	-0.094
104.900	-29.200	0.282	0.000	-0.094
105.000	-28.800	0.267	0.000	-0.094
105.100	-29.000	0.268	0.000	-0.094
105.200	-28.800	0.268	0.000	-0.094
105.300	-29.200	0.275	0.000	-0.094
105.400	-28.600	0.269	0.000	-0.094
105.500	-29.000	0.275	0.000	-0.094
105.600	-29.400	0.273	0.000	-0.094
105.700	-28.400	0.273	0.000	-0.094
105.800	-28.800	0.275	0.000	-0.094
105.900	-29.000	0.273	0.000	-0.094
106.000	-30.200	0.275	0.000	-0.095
106.100	-29.600	0.273	0.000	-0.095
106.200	-29.800	0.273	0.000	-0.095
106.300	-29.400	0.274	0.000	-0.095
106.400	-30.400	0.271	0.000	-0.095
106.500	-29.200	0.276	0.000	-0.095
106.600	-30.200	0.278	0.000	-0.095
106.700	-29.000	0.278	0.000	-0.095
106.800	-30.600	0.275	0.000	-0.095
106.900	-29.000	0.274	0.000	-0.095
107.000	-28.600	0.274	0.000	-0.095
107.100	-27.800	0.274	0.000	-0.095
107.200	-29.800	0.274	0.000	-0.095
107.300	-27.800	0.269	0.000	-0.095
107.400	-29.600	0.271	0.000	-0.095
107.500	-29.600	0.268	0.000	-0.095
107.600	-28.600	0.273	0.000	-0.095
107.700	-29.000	0.273	0.000	-0.095
107.800	-28.000	0.266	0.000	-0.095
107.900	-28.000	0.272	0.000	-0.095
108.000	-28.800	0.269	0.000	-0.096
108.100	-28.400	0.267	0.000	-0.096
108.200	-28.000	0.267	0.000	-0.096
108.300	-27.400	0.269	0.000	-0.096
108.400	-27.800	0.265	0.000	-0.096
108.500	-28.200	0.268	0.000	-0.096
108.600	-26.800	0.268	0.000	-0.096
108.700	-28.400	0.268	0.000	-0.096
108.800	-27.800	0.269	0.000	-0.096
108.900	-28.600	0.265	0.000	-0.096
109.000	-28.000	0.268	0.000	-0.096
109.100	-28.400	0.267	0.000	-0.096
109.200	-28.000	0.267	0.000	-0.096
109.300	-28.800	0.262	0.000	-0.096
109.400	-27.800	0.266	0.000	-0.096
109.500	-27.600	0.265	0.000	-0.096
109.600	-28.200	0.266	0.000	-0.096
109.700	-27.600	0.266	0.000	-0.096
109.800	-27.200	0.263	0.000	-0.096
109.900	-27.600	0.263	0.000	-0.096
110.000	-28.000	0.261	0.000	-0.096
110.100	-26.800	0.266	0.000	-0.096
110.200	-27.000	0.266	0.000	-0.096
110.300	-27.400	0.264	0.000	-0.096
110.400	-27.600	0.264	0.000	-0.096
110.500	-27.400	0.263	0.000	-0.097
110.600	-27.600	0.262	0.000	-0.097
110.700	-28.400	0.262	0.000	-0.097
110.800	-27.800	0.268	0.000	-0.097
110.900	-28.200	0.263	0.000	-0.097
111.000	-28.600	0.263	0.000	-0.097
111.100	-27.400	0.261	0.000	-0.097
111.200	-27.800	0.261	0.000	-0.097
111.300	-27.800	0.263	0.000	-0.097
111.400	-28.200	0.260	0.000	-0.097
111.500	-27.800	0.265	0.000	-0.097
111.600	-27.400	0.264	0.000	-0.097
111.700	-27.400	0.264	0.000	-0.097
111.800	-27.800	0.261	0.000	-0.097
111.900	-27.800	0.265	0.000	-0.097
112.000	-28.200	0.264	0.000	-0.097
112.100	-27.000	0.265	0.000	-0.097
112.200	-27.800	0.265	0.000	-0.097
112.300	-28.600	0.260	0.000	-0.097
112.400	-28.200	0.260	0.000	-0.097
112.500	-28.000	0.260	0.000	-0.098
112.600	-27.400	0.265	0.000	-0.098
112.700	-27.200	0.265	0.000	-0.098
112.800	-27.800	0.264	0.000	-0.098
112.900	-28.400	0.264	0.000	-0.098
113.000	-27.800	0.262	0.000	-0.098
113.100	-28.000	0.267	0.000	-0.098
113.200	-27.200	0.267	0.000	-0.098
113.300	-28.000	0.260	0.000	-0.098
113.400	-27.800	0.264	0.000	-0.098
113.500	-28.800	0.260	0.000	-0.098
113.600	-28.000	0.264	0.000	-0.098
113.700	-28.000	0.264	0.000	-0.098
113.800	-28.400	0.265	0.000	-0.098
113.900	-28.400	0.263	0.000	-0.098
114.000	-27.200	0.264	0.000	-0.098
114.100	-27.200	0.261	0.000	-0.098
114.200	-27.400	0.261	0.000	-0.098
114.300	-28.600	0.258	0.000	-0.098
114.400	-27.800	0.263	0.000	-0.098
114.500	-27.800	0.263	0.000	-0.099
114.600	-27.200	0.261	0.000	-0.099
114.700	-27.600	0.261	0.000	-0.099
114.800	-27.400	0.258	0.000	-0.099
114.900	-27.000	0.260	0.000	-0.099
115.000	-27.000	0.255	0.000	-0.099
115.100	-26.800	0.258	0.000	-0.099
115.200	-27.600	0.258	0.000	-0.099
115.300	-27.800	0.254	0.000	-0.099
115.400	-25.800	0.254	0.000	-0.099
115.500	-26.000	0.255	0.000	-0.099
115.600	-26.600	0.258	0.000	-0.099
115.700	-27.400	0.258	0.000	-0.099
115.800	-26.800	0.256	0.000	-0.099
115.900	-27.400	0.257	0.000	-0.099
116.000	-28.000	0.257	0.000	-0.099
116.100	-26.000	0.255	0.000	-0.099
116.200	-27.000	0.255	0.000	-0.099
116.300	-27.400	0.255	0.000	-0.099
116.400	-26.800	0.253	0.000	-0.099
116.500	-28.800	0.255	0.000	-0.099
116.600	-27.600	0.257	0.000	-0.099
116.700	-26.600	0.257	0.000	-0.099
116.800	-26.800	0.255	0.000	-0.099
116.900	-27.000	0.254	0.000	-0.099
117.000	-26.800	0.255	0.000	-0.100
117.100	-27.000	0.250	0.000	-0.100
117.200	-26.600	0.250	0.000	-0.100
117.300	-27.000	0.253	0.000	-0.100
117.400	-27.600	0.251	0.000	-0.100
117.500	-27.000	0.255	0.000	-0.100
117.600	-26.400	0.252	0.000	-0.100
117.700	-27.000	0.252	0.000	-0.100
117.800	-26.400	0.253	0.000	-0.100
117.900	-26.800	0.251	0.000	-0.100
118.000	-27.200	0.252	0.000	-0.100
118.100	-26.200	0.250	0.000	-0.100
118.200	-26.200	0.250	0.000	-0.100
118.300	-26.800	0.251	0.000	-0.100
118.400	-26.600	0.249	0.000	-0.100
118.500	-25.800	0.251	0.000	-0.100
118.600	-27.400	0.252	0.000	-0.100
118.700	-26.600	0.252	0.000	-0.100
118.800	-26.000	0.248	0.000	-0.100
118.900	-26.400	0.250	0.000	-0.100
119.000	-26.400	0.250	0.000	-0.101
119.100	-26.200	0.250	0.000	-0.101
119.200	-26.200	0.250	0.000	-0.101
119.300	-26.600	0.252	0.000	-0.101
119.400	-27.000	0.247	0.000	-0.101
119.500	-26.800	0.246	0.000	-0.101
119.600	-27.200	0.249	0.000	-0.101
119.700	-26.600	0.249	0.000	-0.101
119.800	-25.000	0.251	0.000	-0.101
119.900	-25.600	0.247	0.000	-0.101
120.000	-26.200	0.247	0.000	-0.101
120.100	-25.800	0.244	0.000	-0.101
120.200	-27.200	0.244	0.000	-0.101
120.300	-26.600	0.247	0.000	-0.101
120.400	-26.200	0.250	0.000	-0.101
120.500	-25.600	0.248	0.000	-0.101
120.600	-26.000	0.248	0.000	-0.101
120.700	-26.200	0.248	0.000	-0.101
120.800	-26.400	0.245	0.000	-0.101
120.900	-27.000	0.249	0.000	-0.101
121.000	-27.000	0.248	0.000	-0.101
121.100	-26.000	0.248	0.000	-0.101
121.200	-26.600	0.248	0.000	-0.101
121.300	-25.600	0.250	0.000	-0.101
121.400	-25.600	0.249	0.000	-0.101
121.500	-26.200	0.248	0.000	-0.102
121.600	-25.600	0.247	0.000	-0.102
121.700	-25.200	0.247	0.000	-0.102
121.800	-26.000	0.247	0.000	-0.102
121.900	-25.600	0.245	0.000	-0.102
122.000	-26.400	0.247	0.000	-0.102
122.100	-25.800	0.248	0.000	-0.102
122.200	-26.400	0.248	0.000	-0.102
122.300	-25.600	0.244	0.000	-0.102
122.400	-26.000	0.244	0.000	-0.102
122.500	-26.800	0.244	0.000	-0.102
122.600	-25.600	0.245	0.000	-0.102
122.700	-26.000	0.245	0.000	-0.102
122.800	-25.400	0.242	0.000	-0.102
122.900	-24.800	0.245	0.000	-0.102
123.000	-26.400	0.245	0.000	-0.102
123.100	-26.600	0.246	0.000	-0.102
123.200	-25.000	0.246	0.000	-0.102
123.300	-26.400	0.245	0.000	-0.102
123.400	-26.800	0.245	0.000	-0.102
123.500	-25.000	0.246	0.000	-0.102
123.600	-25.400	0.247	0.000	-0.102
123.700	-26.000	0.247	0.000	-0.102
123.800	-26.400	0.245	0.000	-0.102
123.900	-26.600	0.249	0.000	-0.102
124.000	-25.200	0.245	0.000	-0.103
124.100	-26.200	0.247	0.000	-0.103
124.200	-26.800	0.247	0.000	-0.103
124.300	-26.200	0.246	0.000	-0.103
124.400	-25.800	0.246	0.000	-0.103
124.500	-25.800	0.248	0.000	-0.103
124.600	-25.200	0.237	0.000	-0.103
124.700	-24.600	0.237	0.000	-0.103
124.800	-26.000	0.229	0.000	-0.103
124.900	-25.200	0.233	0.000	-0.103
125.000	-25.000	0.235	0.000	-0.103
125.100	-26.600	0.243	0.000	-0.103
125.200	-27.000	0.243	0.000	-0.103
125.300	-26.400	0.239	0.000	-0.103
125.400	-26.200	0.242	0.000	-0.103
125.500	-25.400	0.242	0.000	-0.103
125.600	-26.400	0.243	0.000	-0.103
125.700	-26.400	0.243	0.000	-0.103
125.800	-26.400	0.242	0.000	-0.103
125.900	-25.600	0.243	0.000	-0.103
126.000	-26.000	0.244	0.000	-0.104
126.100	-25.400	0.243	0.000	-0.104
126.200	-26.200	0.243	0.000	-0.104
126.300	-26.000	0.243	0.000	-0.104
126.400	-26.000	0.243	0.000	-0.104
126.500	-26.800	0.246	0.000	-0.104
126.600	-27.000	0.252	0.000	-0.104
126.700	-25.800	0.252	0.000	-0.104
126.800	-26.200	0.252	0.000	-0.104
126.900	-25.200	0.245	0.000	-0.104
127.000	-26.800	0.242	0.000	-0.104
127.100	-25.200	0.238	0.000	-0.104
127.200	-24.200	0.238	0.000	-0.104
127.300	-25.000	0.236	0.000	-0.104
127.400	-24.600	0.233	0.000	-0.104
127.500	-24.400	0.234	0.000	-0.104
127.600	-24.600	0.227	0.000	-0.104
127.700	-24.400	0.227	0.000	-0.104
127.800	-24.000	0.228	0.000	-0.104
127.900	-25.400	0.228	0.000	-0.104
128.000	-25.200	0.225	0.000	-0.104
128.100	-24.000	0.233	0.000	-0.104
128.200	-24.000	0.233	0.000	-0.104
128.300	-24.000	0.229	0.000	-0.104
128.400	-23.800	0.227	0.000	-0.104
128.500	-23.400	0.229	0.000	-0.105
128.600	-24.600	0.230	0.000	-0.105
128.700	-25.200	0.230	0.000	-0.105
128.800	-25.400	0.227	0.000	-0.105
128.900	-24.600	0.230	0.000	-0.105
129.000	-23.800	0.238	0.000	-0.105
129.100	-23.400	0.239	0.000	-0.105
129.200	-24.600	0.239	0.000	-0.105
129.300	-25.200	0.227	0.000	-0.105
129.400	-24.600	0.236	0.000	-0.105
129.500	-25.200	0.231	0.000	-0.105
129.600	-24.000	0.230	0.000	-0.105
129.700	-23.600	0.230	0.000	-0.105
129.800	-24.400	0.227	0.000	-0.105
129.900	-25.600	0.232	0.000	-0.105
130.000	-25.400	0.230	0.000	-0.105
130.100	-26.000	0.236	0.000	-0.105
130.200	-27.600	0.236	0.000	-0.105
130.300	-26.000	0.241	0.000	-0.105
130.400	-27.200	0.246	0.000	-0.105
130.500	-27.200	0.248	0.000	-0.105
130.600	-27.000	0.254	0.000	-0.105
130.700	-27.200	0.254	0.000	-0.105
130.800	-26.400	0.256	0.000	-0.105
130.900	-27.400	0.251	0.000	-0.105
131.000	-26.600	0.257	0.000	-0.106
131.100	-26.600	0.255	0.000	-0.106
131.200	-28.200	0.255	0.000	-0.106
131.300	-27.600	0.255	0.000	-0.106
131.400	-26.600	0.253	0.000	-0.106
131.500	-26.400	0.266	0.000	-0.106
131.600	-27.200	0.259	0.000	-0.106
131.700	-26.600	0.259	0.000	-0.106
131.800	-26.600	0.249	0.000	-0.106
131.900	-25.600	0.255	0.000	-0.106
132.000	-25.800	0.252	0.000	-0.106
132.100	-25.800	0.247	0.000	-0.106
132.200	-27.400	0.247	0.000	-0.106
132.300	-26.000	0.247	0.000	-0.106
132.400	-26.600	0.260	0.000	-0.106
132.500	-26.200	0.246	0.000	-0.106
132.600	-26.800	0.246	0.000	-0.106
132.700	-25.400	0.246	0.000	-0.106
132.800	-26.800	0.250	0.000	-0.106
132.900	-25.400	0.244	0.000	-0.106
133.000	-25.400	0.249	0.000	-0.106
133.100	-26.000	0.247	0.000	-0.106
133.200	-22.000	0.247	0.000	-0.106
133.300	-13.200	0.244	0.000	-0.106
133.400	-15.200	0.245	0.000	-0.106
133.500	-4.600	0.242	0.000	-0.106
133.600	1.800	0.242	0.000	-0.106
133.700	14.200	0.242	0.000	-0.106
133.800	18.400	0.242	0.000	-0.106
133.900	32.800	0.253	0.000	-0.106
134.000	26.800	0.254	0.000	-0.106
134.100	43.200	0.273	0.000	-0.106
134.200	38.600	0.273	0.000	-0.106
134.300	51.400	0.283	0.000	-0.106
134.400	52.000	0.288	0.000	-0.106
134.500	61.600	0.308	0.000	-0.105
134.600	67.400	0.320	0.000	-0.105
134.700	77.800	0.320	0.000	-0.105
134.800	78.600	0.334	0.000	-0.105
134.900	94.200	0.352	0.000	-0.105
135.000	89.400	0.369	0.000	-0.105
135.100	108.200	0.398	0.000	-0.105
135.200	91.600	0.398	0.000	-0.105
135.300	113.800	0.403	0.000	-0.105
135.400	110.800	0.419	0.000	-0.103
135.500	122.600	0.437	0.000	-0.103
135.600	119.400	0.470	0.000	-0.103
135.700	138.000	0.470	0.000	-0.103
135.800	136.600	0.491	0.000	-0.103
135.900	148.200	0.508	0.000	-0.102
136.000	149.800	0.532	0.000	-0.102
136.100	161.400	0.576	0.000	-0.102
136.200	160.600	0.576	0.000	-0.102
136.300	158.600	0.595	0.000	-0.102
136.400	169.000	0.617	0.000	-0.101
136.500	177.400	0.647	0.000	-0.101
136.600	178.200	0.694	0.000	-0.101
136.700	193.000	0.694	0.000	-0.101
136.800	194.800	0.721	0.000	-0.101
136.900	199.000	0.745	0.000	-0.099
137.000	202.000	0.776	0.000	-0.099
137.100	204.600	0.831	0.000	-0.099
137.200	207.800	0.831	0.000	-0.099
137.300	216.400	0.852	0.000	-0.099
137.400	215.200	0.883	0.000	-0.097
137.500	219.000	0.913	0.000	-0.097
137.600	218.600	0.969	0.000	-0.097
137.700	232.800	0.969	0.000	-0.097
137.800	230.200	1.007	0.000	-0.097
137.900	232.000	1.032	0.000	-0.095
138.000	240.200	1.071	0.000	-0.095
138.100	256.800	1.136	0.000	-0.095
138.200	252.800	1.136	0.000	-0.095
138.300	257.400	1.169	0.000	-0.095
138.400	254.000	1.199	0.000	-0.093
138.500	267.400	1.236	0.000	-0.093
138.600	267.800	1.303	0.000	-0.093
138.700	270.000	1.303	0.000	-0.093
138.800	273.000	1.341	0.000	-0.093
138.900	264.600	1.375	0.000	-0.090
139.000	262.600	1.409	0.000	-0.090
139.100	258.200	1.480	0.000	-0.090
139.200	254.800	1.480	0.000	-0.090
139.300	252.200	1.512	0.000	-0.090
139.400	248.200	1.548	0.000	-0.088
139.500	245.000	1.583	0.000	-0.088
139.600	241.200	1.645	0.000	-0.088
139.700	238.600	1.645	0.000	-0.088
139.800	234.600	1.671	0.000	-0.088
139.900	232.000	1.703	0.000	-0.087
140.000	229.000	1.732	0.000	-0.087
140.100	225.400	1.792	0.000	-0.087
140.200	224.200	1.792	0.000	-0.087
140.300	221.000	1.820	0.000	-0.087
140.400	217.200	1.846	0.000	-0.085
140.500	215.600	1.872	0.000	-0.085
140.600	212.800	1.927	0.000	-0.085
140.700	209.000	1.927	0.000	-0.085
140.800	207.200	1.950	0.000	-0.085
140.900	204.800	1.977	0.000	-0.084
141.000	202.000	2.002	0.000	-0.084
141.100	200.000	2.050	0.000	-0.084
141.200	197.200	2.050	0.000	-0.084
141.300	195.200	2.074	0.000	-0.084
141.400	193.000	2.098	0.000	-0.082
141.500	189.200	2.120	0.000	-0.082
141.600	188.000	2.169	0.000	-0.082
141.700	185.600	2.169	0.000	-0.082
141.800	183.400	2.190	0.000	-0.082
141.900	180.600	2.209	0.000	-0.080
142.000	178.200	2.233	0.000	-0.080
142.100	176.400	2.270	0.000	-0.080
142.200	175.400	2.270	0.000	-0.080
142.300	173.000	2.292	0.000	-0.080
142.400	171.200	2.315	0.000	-0.079
142.500	169.000	2.335	0.000	-0.079
142.600	166.800	2.370	0.000	-0.079
142.700	166.000	2.370	0.000	-0.079
142.800	163.200	2.391	0.000	-0.079
142.900	161.600	2.404	0.000	-0.078
143.000	160.600	2.426	0.000	-0.078
143.100	158.400	2.461	0.000	-0.078
143.200	156.200	2.461	0.000	-0.078
143.300	155.200	2.474	0.000	-0.078
143.400	153.000	2.493	0.000	-0.076
143.500	151.600	2.512	0.000	-0.076
143.600	149.600	2.544	0.000	-0.076
143.700	148.000	2.544	0.000	-0.076
143.800	145.800	2.558	0.000	-0.076
143.900	145.000	2.574	0.000	-0.075
144.000	142.400	2.592	0.000	-0.075
144.100	141.400	2.622	0.000	-0.075
144.200	139.400	2.622	0.000	-0.075
144.300	138.600	2.635	0.000	-0.075
144.400	137.200	2.649	0.000	-0.074
144.500	135.800	2.664	0.000	-0.074
144.600	134.600	2.692	0.000	-0.074
144.700	134.000	2.692	0.000	-0.074
144.800	132.200	2.704	0.000	-0.074
144.900	129.600	2.719	0.000	-0.073
145.000	129.200	2.732	0.000	-0.073
145.100	127.200	2.760	0.000	-0.073
145.200	126.200	2.760	0.000	-0.073
145.300	125.000	2.770	0.000	-0.073
145.400	123.200	2.785	0.000	-0.072
145.500	122.000	2.799	0.000	-0.072
145.600	121.200	2.825	0.000	-0.072
145.700	120.800	2.825	0.000	-0.072
145.800	118.800	2.833	0.000	-0.072
145.900	116.800	2.848	0.000	-0.071
146.000	115.400	2.857	0.000	-0.071
146.100	114.600	2.879	0.000	-0.071
146.200	113.800	2.879	0.000	-0.071
146.300	113.200	2.892	0.000	-0.071
146.400	112.000	2.904	0.000	-0.070
146.500	111.600	2.914	0.000	-0.070
146.600	109.800	2.933	0.000	-0.070
146.700	109.200	2.933	0.000	-0.070
146.800	108.200	2.947	0.000	-0.070
146.900	106.600	2.954	0.000	-0.069
147.000	106.200	2.966	0.000	-0.069
147.100	105.000	2.985	0.000	-0.069
147.200	103.400	2.985	0.000	-0.069
147.300	102.800	2.994	0.000	-0.069
147.400	101.000	3.004	0.000	-0.068
147.500	100.000	3.016	0.000	-0.068
147.600	99.000	3.033	0.000	-0.068
147.700	99.200	3.033	0.000	-0.068
147.800	97.400	3.045	0.000	-0.068
147.900	97.000	3.050	0.000	-0.068
148.000	95.400	3.058	0.000	-0.068
148.100	94.200	3.081	0.000	-0.068
148.200	94.400	3.081	0.000	-0.068
148.300	92.800	3.088	0.000	-0.068
148.400	92.200	3.099	0.000	-0.067
148.500	92.200	3.104	0.000	-0.067
148.600	90.600	3.122	0.000	-0.067
148.700	90.800	3.122	0.000	-0.067
148.800	89.000	3.132	0.000	-0.067
148.900	88.600	3.139	0.000	-0.066
149.000	88.200	3.145	0.000	-0.066
149.100	86.800	3.160	0.000	-0.066
149.200	86.200	3.160	0.000	-0.066
149.300	85.400	3.166	0.000	-0.066
149.400	84.600	3.172	0.000	-0.066
149.500	84.600	3.182	0.000	-0.066
149.600	83.000	3.196	0.000	-0.066
149.700	82.200	3.196	0.000	-0.066
149.800	82.000	3.206	0.000	-0.066
149.900	81.800	3.211	0.000	-0.065
150.000	80.400	3.218	0.000	-0.065
150.100	79.400	3.228	0.000	-0.065
150.200	79.400	3.228	0.000	-0.065
150.300	78.400	3.234	0.000	-0.065
150.400	77.600	3.244	0.000	-0.064
150.500	77.600	3.251	0.000	-0.064
150.600	76.600	3.259	0.000	-0.064
150.700	76.200	3.259	0.000	-0.064
150.800	74.800	3.265	0.000	-0.064
150.900	75.400	3.271	0.000	-0.064
151.000	74.200	3.277	0.000	-0.064
151.100	73.600	3.292	0.000	-0.064
151.200	73.200	3.292	0.000	-0.064
151.300	72.200	3.294	0.000	-0.064
151.400	71.800	3.301	0.000	-0.063
151.500	71.200	3.308	0.000	-0.063
151.600	70.600	3.319	0.000	-0.063
151.700	70.400	3.319	0.000	-0.063
151.800	70.200	3.324	0.000	-0.063
151.900	70.600	3.326	0.000	-0.062
152.000	70.800	3.334	0.000	-0.062
152.100	70.600	3.325	0.000	-0.062
152.200	69.200	3.325	0.000	-0.062
152.300	68.400	3.322	0.000	-0.062
152.400	68.400	3.335	0.000	-0.062
152.500	67.000	3.346	0.000	-0.062
152.600	66.600	3.355	0.000	-0.062
152.700	65.800	3.355	0.000	-0.062
152.800	65.400	3.362	0.000	-0.062
152.900	65.400	3.367	0.000	-0.061
153.000	65.800	3.371	0.000	-0.061
153.100	65.000	3.376	0.000	-0.061
153.200	63.600	3.376	0.000	-0.061
153.300	63.800	3.385	0.000	-0.061
153.400	63.600	3.387	0.000	-0.061
153.500	62.600	3.395	0.000	-0.061
153.600	62.000	3.400	0.000	-0.061
153.700	62.400	3.400	0.000	-0.061
153.800	62.000	3.403	0.000	-0.061
153.900	60.800	3.410	0.000	-0.060
154.000	59.800	3.413	0.000	-0.060
154.100	60.200	3.422	0.000	-0.060
154.200	59.000	3.422	0.000	-0.060
154.300	58.600	3.427	0.000	-0.060
154.400	58.400	3.428	0.000	-0.060
154.500	58.200	3.437	0.000	-0.060
154.600	57.400	3.446	0.000	-0.060
154.700	57.600	3.446	0.000	-0.060
154.800	55.600	3.449	0.000	-0.060
154.900	56.200	3.450	0.000	-0.059
155.000	55.800	3.459	0.000	-0.059
155.100	54.800	3.466	0.000	-0.059
155.200	55.600	3.466	0.000	-0.059
155.300	53.600	3.470	0.000	-0.059
155.400	55.000	3.473	0.000	-0.059
155.500	54.000	3.479	0.000	-0.059
155.600	53.800	3.486	0.000	-0.059
155.700	52.800	3.486	0.000	-0.059
155.800	53.400	3.487	0.000	-0.059
155.900	52.800	3.493	0.000	-0.059
156.000	51.800	3.497	0.000	-0.059
156.100	51.400	3.502	0.000	-0.059
156.200	51.200	3.502	0.000	-0.059
156.300	51.400	3.509	0.000	-0.059
156.400	50.000	3.508	0.000	-0.058
156.500	50.400	3.512	0.000	-0.058
156.600	50.600	3.521	0.000	-0.058
156.700	50.000	3.521	0.000	-0.058
156.800	49.400	3.523	0.000	-0.058
156.900	48.600	3.528	0.000	-0.058
157.000	48.000	3.530	0.000	-0.058
157.100	47.600	3.536	0.000	-0.058
157.200	48.000	3.536	0.000	-0.058
157.300	47.000	3.541	0.000	-0.058
157.400	47.200	3.546	0.000	-0.057
157.500	47.400	3.549	0.000	-0.057
157.600	45.400	3.556	0.000	-0.057
157.700	44.800	3.556	0.000	-0.057
157.800	44.800	3.562	0.000	-0.057
157.900	44.200	3.571	0.000	-0.057
158.000	45.600	3.575	0.000	-0.057
158.100	43.800	3.576	0.000	-0.057
158.200	44.800	3.576	0.000	-0.057
158.300	45.000	3.566	0.000	-0.057
158.400	44.600	3.579	0.000	-0.057
158.500	43.600	3.574	0.000	-0.057
158.600	43.800	3.581	0.000	-0.057
158.700	43.200	3.581	0.000	-0.057
158.800	43.400	3.587	0.000	-0.057
158.900	44.000	3.587	0.000	-0.056
159.000	42.600	3.588	0.000	-0.056
159.100	42.400	3.591	0.000	-0.056
159.200	42.000	3.591	0.000	-0.056
159.300	42.200	3.595	0.000	-0.056
159.400	42.000	3.599	0.000	-0.056
159.500	41.600	3.599	0.000	-0.056
159.600	41.200	3.602	0.000	-0.056
159.700	40.200	3.602	0.000	-0.056
159.800	41.000	3.606	0.000	-0.056
159.900	41.000	3.605	0.000	-0.056
160.000	41.200	3.608	0.000	-0.056
160.100	40.000	3.616	0.000	-0.056
160.200	40.400	3.616	0.000	-0.056
160.300	39.800	3.617	0.000	-0.056
160.400	40.200	3.616	0.000	-0.055
160.500	39.800	3.621	0.000	-0.055
160.600	38.000	3.622	0.000	-0.055
160.700	37.800	3.622	0.000	-0.055
160.800	37.800	3.622	0.000	-0.055
160.900	38.600	3.629	0.000	-0.055
161.000	39.400	3.637	0.000	-0.055
161.100	39.200	3.632	0.000	-0.055
161.200	39.600	3.632	0.000	-0.055
161.300	41.000	3.628	0.000	-0.055
161.400	41.000	3.624	0.000	-0.055
161.500	40.600	3.617	0.000	-0.055
161.600	41.400	3.611	0.000	-0.055
161.700	41.600	3.611	0.000	-0.055
161.800	41.400	3.614	0.000	-0.055
161.900	40.000	3.611	0.000	-0.054
162.000	40.400	3.611	0.000	-0.054
162.100	40.000	3.611	0.000	-0.054
162.200	40.400	3.611	0.000	-0.054
162.300	41.400	3.614	0.000	-0.054
162.400	40.600	3.613	0.000	-0.054
162.500	40.000	3.613	0.000	-0.054
162.600	39.600	3.614	0.000	-0.054
162.700	40.800	3.614	0.000	-0.054
162.800	39.600	3.618	0.000	-0.054
162.900	39.800	3.618	0.000	-0.054
163.000	40.400	3.621	0.000	-0.054
163.100	39.800	3.621	0.000	-0.054
163.200	39.000	3.621	0.000	-0.054
163.300	39.600	3.619	0.000	-0.054
163.400	39.000	3.622	0.000	-0.053
163.500	38.400	3.625	0.000	-0.053
163.600	39.200	3.625	0.000	-0.053
163.700	39.000	3.625	0.000	-0.053
163.800	39.000	3.631	0.000	-0.053
163.900	37.000	3.632	0.000	-0.053
164.000	37.000	3.636	0.000	-0.053
164.100	36.200	3.640	0.000	-0.053
164.200	36.000	3.640	0.000	-0.053
164.300	35.200	3.646	0.000	-0.053
164.400	34.800	3.655	0.000	-0.053
164.500	34.000	3.658	0.000	-0.053
164.600	32.600	3.668	0.000	-0.053
164.700	30.400	3.668	0.000	-0.053
164.800	29.800	3.679	0.000	-0.053
164.900	29.400	3.693	0.000	-0.052
165.000	29.000	3.709	0.000	-0.052
165.100	28.200	3.725	0.000	-0.052
165.200	28.400	3.725	0.000	-0.052
165.300	28.600	3.724	0.000	-0.052
165.400	28.600	3.729	0.000	-0.052
165.500	27.000	3.732	0.000	-0.052
165.600	28.600	3.728	0.000	-0.052
165.700	27.600	3.728	0.000	-0.052
165.800	29.000	3.744	0.000	-0.052
165.900	27.200	3.722	0.000	-0.052
166.000	29.600	3.739	0.000	-0.052
166.100	28.600	3.733	0.000	-0.052
166.200	28.400	3.733	0.000	-0.052
166.300	28.800	3.723	0.000	-0.052
166.400	29.200	3.727	0.000	-0.052
166.500	29.600	3.730	0.000	-0.052
166.600	29.400	3.729	0.000	-0.052
166.700	27.600	3.729	0.000	-0.052
166.800	28.200	3.726	0.000	-0.052
166.900	28.800	3.731	0.000	-0.051
167.000	27.800	3.727	0.000	-0.051
167.100	27.800	3.731	0.000	-0.051
167.200	27.400	3.731	0.000	-0.051
167.300	28.000	3.732	0.000	-0.051
167.400	28.600	3.733	0.000	-0.051
167.500	28.000	3.735	0.000	-0.051
167.600	27.400	3.737	0.000	-0.051
167.700	28.000	3.737	0.000	-0.051
167.800	27.200	3.742	0.000	-0.051
167.900	26.800	3.743	0.000	-0.051
168.000	27.000	3.741	0.000	-0.051
168.100	26.200	3.745	0.000	-0.051
168.200	25.800	3.745	0.000	-0.051
168.300	25.600	3.748	0.000	-0.051
168.400	25.400	3.749	0.000	-0.051
168.500	24.800	3.749	0.000	-0.051
168.600	25.800	3.753	0.000	-0.051
168.700	25.800	3.753	0.000	-0.051
168.800	26.400	3.756	0.000	-0.051
168.900	25.400	3.758	0.000	-0.051
169.000	25.200	3.759	0.000	-0.051
169.100	23.800	3.761	0.000	-0.051
169.200	24.600	3.761	0.000	-0.051
169.300	24.400	3.761	0.000	-0.051
169.400	24.800	3.765	0.000	-0.051
169.500	24.800	3.765	0.000	-0.051
169.600	24.600	3.765	0.000	-0.051
169.700	23.800	3.765	0.000	-0.051
169.800	24.200	3.771	0.000	-0.051
169.900	23.800	3.771	0.000	-0.050
170.000	24.000	3.772	0.000	-0.050
170.100	23.000	3.773	0.000	-0.050
170.200	24.200	3.773	0.000	-0.050
170.300	23.600	3.770	0.000	-0.050
170.400	23.400	3.775	0.000	-0.050
170.500	23.400	3.776	0.000	-0.050
170.600	23.800	3.775	0.000	-0.050
170.700	23.200	3.775	0.000	-0.050
170.800	23.000	3.778	0.000	-0.050
170.900	22.800	3.780	0.000	-0.050
171.000	23.600	3.783	0.000	-0.050
171.100	22.800	3.782	0.000	-0.050
171.200	22.800	3.782	0.000	-0.050
171.300	22.600	3.785	0.000	-0.050
171.400	21.800	3.783	0.000	-0.050
171.500	22.400	3.785	0.000	-0.050
171.600	21.800	3.787	0.000	-0.050
171.700	22.200	3.787	0.000	-0.050
171.800	22.400	3.788	0.000	-0.050
171.900	20.400	3.790	0.000	-0.050
172.000	21.600	3.793	0.000	-0.050
172.100	21.600	3.798	0.000	-0.050
172.200	20.800	3.798	0.000	-0.050
172.300	21.000	3.797	0.000	-0.050
172.400	21.200	3.801	0.000	-0.049
172.500	21.000	3.799	0.000	-0.049
172.600	20.400	3.804	0.000	-0.049
172.700	21.800	3.804	0.000	-0.049
172.800	20.800	3.803	0.000	-0.049
172.900	20.800	3.805	0.000	-0.049
173.000	20.400	3.806	0.000	-0.049
173.100	20.400	3.807	0.000	-0.049
173.200	20.400	3.807	0.000	-0.049
173.300	20.200	3.808	0.000	-0.049
173.400	19.400	3.808	0.000	-0.049
173.500	19.200	3.807	0.000	-0.049
173.600	19.600	3.809	0.000	-0.049
173.700	19.200	3.809	0.000	-0.049
173.800	19.600	3.813	0.000	-0.049
173.900	20.600	3.812	0.000	-0.049
174.000	18.800	3.817	0.000	-0.049
174.100	18.000	3.821	0.000	-0.049
174.200	19.600	3.821	0.000	-0.049
174.300	17.600	3.821	0.000	-0.049
174.400	18.600	3.820	0.000	-0.049
174.500	17.200	3.823	0.000	-0.049
174.600	16.600	3.828	0.000	-0.049
174.700	16.200	3.828	0.000	-0.049
174.800	18.000	3.838	0.000	-0.049
174.900	18.400	3.849	0.000	-0.049
175.000	19.200	3.845	0.000	-0.049
175.100	20.400	3.831	0.000	-0.049
175.200	20.000	3.831	0.000	-0.049
175.300	20.400	3.821	0.000	-0.049
175.400	21.000	3.816	0.000	-0.048
175.500	19.800	3.813	0.000	-0.048
175.600	19.800	3.812	0.000	-0.048
175.700	19.200	3.812	0.000	-0.048
175.800	20.200	3.813	0.000	-0.048
175.900	19.000	3.815	0.000	-0.048
176.000	19.400	3.814	0.000	-0.048
176.100	18.200	3.817	0.000	-0.048
176.200	19.200	3.817	0.000	-0.048
176.300	18.400	3.818	0.000	-0.048
176.400	18.600	3.817	0.000	-0.048
176.500	18.800	3.819	0.000	-0.048
176.600	19.000	3.823	0.000	-0.048
176.700	18.800	3.823	0.000	-0.048
176.800	18.800	3.824	0.000	-0.048
176.900	17.800	3.825	0.000	-0.048
177.000	18.000	3.824	0.000	-0.048
177.100	18.600	3.831	0.000	-0.048
177.200	17.600	3.831	0.000	-0.048
177.300	18.200	3.831	0.000	-0.048
177.400	17.600	3.828	0.000	-0.048
177.500	17.200	3.832	0.000	-0.048
177.600	18.400	3.832	0.000	-0.048
177.700	17.400	3.832	0.000	-0.048
177.800	17.800	3.834	0.000	-0.048
177.900	16.800	3.836	0.000	-0.048
178.000	17.800	3.835	0.000	-0.048
178.100	18.000	3.834	0.000	-0.048
178.200	17.000	3.834	0.000	-0.048
178.300	17.400	3.836	0.000	-0.048
178.400	17.200	3.834	0.000	-0.048
178.500	17.000	3.836	0.000	-0.048
178.600	17.400	3.840	0.000	-0.048
178.700	18.000	3.840	0.000	-0.048
178.800	17.400	3.836	0.000	-0.048
178.900	16.600	3.838	0.000	-0.047
179.000	17.000	3.839	0.000	-0.047
179.100	15.600	3.840	0.000	-0.047
179.200	16.400	3.840	0.000	-0.047
179.300	16.200	3.837	0.000	-0.047
179.400	15.000	3.839	0.000	-0.047
179.500	15.800	3.842	0.000	-0.047
179.600	14.000	3.852	0.000	-0.047
179.700	14.600	3.852	0.000	-0.047
179.800	14.800	3.854	0.000	-0.047
179.900	14.800	3.857	0.000	-0.047
180.000	15.000	3.859	0.000	-0.047
180.100	15.200	3.862	0.000	-0.047
180.200	14.600	3.862	0.000	-0.047
180.300	14.600	3.863	0.000	-0.047
180.400	15.400	3.868	0.000	-0.047
180.500	12.600	3.864	0.000	-0.047
180.600	14.600	3.865	0.000	-0.047
180.700	14.000	3.865	0.000	-0.047
180.800	13.800	3.878	0.000	-0.047
180.900	13.400	3.863	0.000	-0.047
181.000	14.600	3.876	0.000	-0.047
181.100	14.400	3.874	0.000	-0.047
181.200	14.000	3.874	0.000	-0.047
181.300	14.200	3.864	0.000	-0.047
181.400	15.400	3.869	0.000	-0.047
181.500	14.200	3.863	0.000	-0.047
181.600	13.600	3.865	0.000	-0.047
181.700	15.000	3.865	0.000	-0.047
181.800	14.400	3.865	0.000	-0.047
181.900	13.800	3.862	0.000	-0.047
182.000	14.400	3.866	0.000	-0.047
182.100	14.000	3.865	0.000	-0.047
182.200	14.200	3.865	0.000	-0.047
182.300	14.000	3.864	0.000	-0.047
182.400	14.200	3.864	0.000	-0.046
182.500	12.800	3.869	0.000	-0.046
182.600	13.000	3.869	0.000	-0.046
182.700	13.400	3.869	0.000	-0.046
182.800	13.800	3.866	0.000	-0.046
182.900	12.800	3.872	0.000	-0.046
183.000	13.200	3.870	0.000	-0.046
183.100	14.400	3.869	0.000	-0.046
183.200	14.400	3.869	0.000	-0.046
183.300	14.000	3.869	0.000	-0.046
183.400	14.000	3.870	0.000	-0.046
183.500	13.400	3.870	0.000	-0.046
183.600	13.800	3.869	0.000	-0.046
183.700	13.200	3.869	0.000	-0.046
183.800	13.000	3.868	0.000	-0.046
183.900	13.800	3.870	0.000	-0.046
184.000	12.800	3.871	0.000	-0.046
184.100	13.200	3.872	0.000	-0.046
184.200	12.800	3.872	0.000	-0.046
184.300	13.000	3.876	0.000	-0.046
184.400	13.000	3.877	0.000	-0.046
184.500	14.000	3.875	0.000	-0.046
184.600	13.400	3.874	0.000	-0.046
184.700	13.800	3.874	0.000	-0.046
184.800	13.600	3.875	0.000	-0.046
184.900	13.600	3.873	0.000	-0.046
185.000	12.800	3.873	0.000	-0.046
185.100	12.400	3.873	0.000	-0.046
185.200	13.400	3.873	0.000	-0.046
185.300	13.800	3.877	0.000	-0.046
185.400	13.400	3.877	0.000	-0.046
185.500	13.000	3.876	0.000	-0.046
185.600	13.000	3.877	0.000	-0.046
185.700	13.200	3.877	0.000	-0.046
185.800	12.400	3.879	0.000	-0.046
185.900	12.600	3.878	0.000	-0.046
186.000	12.400	3.877	0.000	-0.046
186.100	12.800	3.881	0.000	-0.046
186.200	12.000	3.881	0.000	-0.046
186.300	12.800	3.876	0.000	-0.046
186.400	12.200	3.884	0.000	-0.046
186.500	13.000	3.880	0.000	-0.046
186.600	13.000	3.880	0.000	-0.046
186.700	11.800	3.880	0.000	-0.046
186.800	12.000	3.878	0.000	-0.046
186.900	11.800	3.882	0.000	-0.045
187.000	12.600	3.878	0.000	-0.045
187.100	12.200	3.880	0.000	-0.045
187.200	12.800	3.880	0.000	-0.045
187.300	12.600	3.882	0.000	-0.045
187.400	11.800	3.883	0.000	-0.045
187.500	12.600	3.881	0.000	-0.045
187.600	11.200	3.883	0.000	-0.045
187.700	13.200	3.883	0.000	-0.045
187.800	12.200	3.887	0.000	-0.045
187.900	12.200	3.884	0.000	-0.045
188.000	12.000	3.887	0.000	-0.045
188.100	12.400	3.886	0.000	-0.045
188.200	11.600	3.886	0.000	-0.045
188.300	11.400	3.889	0.000	-0.045
188.400	10.800	3.888	0.000	-0.045
188.500	11.600	3.890	0.000	-0.045
188.600	10.800	3.894	0.000	-0.045
188.700	11.800	3.894	0.000	-0.045
188.800	10.800	3.893	0.000	-0.045
188.900	11.200	3.890	0.000	-0.045
189.000	10.800	3.894	0.000	-0.045
189.100	11.000	3.896	0.000	-0.045
189.200	11.200	3.896	0.000	-0.045
189.300	11.000	3.890	0.000	-0.045
189.400	11.800	3.894	0.000	-0.045
189.500	11.000	3.897	0.000	-0.045
189.600	11.000	3.895	0.000	-0.045
189.700	11.200	3.895	0.000	-0.045
189.800	11.000	3.891	0.000	-0.045
189.900	11.800	3.898	0.000	-0.045
190.000	11.000	3.895	0.000	-0.045
190.100	11.000	3.898	0.000	-0.045
190.200	10.600	3.898	0.000	-0.045
190.300	9.800	3.893	0.000	-0.045
190.400	10.600	3.903	0.000	-0.045
190.500	10.200	3.897	0.000	-0.045
190.600	10.400	3.896	0.000	-0.045
190.700	11.000	3.896	0.000	-0.045
190.800	10.400	3.899	0.000	-0.045
190.900	11.200	3.901	0.000	-0.045
191.000	10.600	3.898	0.000	-0.045
191.100	10.000	3.898	0.000	-0.045
191.200	11.200	3.898	0.000	-0.045
191.300	9.800	3.906	0.000	-0.045
191.400	9.800	3.898	0.000	-0.045
191.500	9.800	3.903	0.000	-0.045
191.600	9.800	3.899	0.000	-0.045
191.700	10.000	3.899	0.000	-0.045
191.800	10.400	3.906	0.000	-0.045
191.900	10.800	3.901	0.000	-0.045
192.000	9.600	3.904	0.000	-0.045
192.100	10.800	3.906	0.000	-0.045
192.200	10.200	3.906	0.000	-0.045
192.300	8.800	3.903	0.000	-0.045
192.400	10.600	3.903	0.000	-0.044
192.500	10.400	3.906	0.000	-0.044
192.600	10.000	3.905	0.000	-0.044
192.700	9.600	3.905	0.000	-0.044
192.800	10.800	3.903	0.000	-0.044
192.900	10.200	3.904	0.000	-0.044
193.000	10.400	3.901	0.000	-0.044
193.100	10.400	3.904	0.000	-0.044
193.200	9.600	3.904	0.000	-0.044
193.300	10.400	3.903	0.000	-0.044
193.400	10.600	3.902	0.000	-0.044
193.500	10.400	3.901	0.000	-0.044
193.600	10.800	3.903	0.000	-0.044
193.700	10.000	3.903	0.000	-0.044
193.800	10.000	3.902	0.000	-0.044
193.900	10.000	3.905	0.000	-0.044
194.000	9.800	3.902	0.000	-0.044
194.100	11.200	3.900	0.000	-0.044
194.200	10.000	3.900	0.000	-0.044
194.300	10.800	3.899	0.000	-0.044
194.400	10.200	3.903	0.000	-0.044
194.500	10.200	3.901	0.000	-0.044
194.600	10.600	3.900	0.000	-0.044
194.700	9.200	3.900	0.000	-0.044
194.800	10.400	3.903	0.000	-0.044
194.900	9.800	3.903	0.000	-0.044
195.000	11.000	3.896	0.000	-0.044
195.100	10.400	3.899	0.000	-0.044
195.200	10.800	3.899	0.000	-0.044
195.300	11.200	3.903	0.000	-0.044
195.400	10.000	3.899	0.000	-0.044
195.500	10.400	3.902	0.000	-0.044
195.600	10.400	3.901	0.000	-0.044
195.700	10.200	3.901	0.000	-0.044
195.800	10.800	3.900	0.000	-0.044
195.900	10.800	3.899	0.000	-0.044
196.000	10.600	3.900	0.000	-0.044
196.100	10.400	3.898	0.000	-0.044
196.200	10.600	3.898	0.000	-0.044
196.300	10.400	3.902	0.000	-0.044
196.400	9.400	3.897	0.000	-0.044
196.500	11.600	3.906	0.000	-0.044
196.600	10.800	3.901	0.000	-0.044
196.700	9.800	3.901	0.000	-0.044
196.800	11.200	3.901	0.000	-0.044
196.900	9.400	3.902	0.000	-0.044
197.000	10.000	3.904	0.000	-0.044
197.100	10.400	3.903	0.000	-0.044
197.200	10.000	3.903	0.000	-0.044
197.300	10.600	3.905	0.000	-0.044
197.400	9.400	3.904	0.000	-0.044
197.500	10.400	3.911	0.000	-0.044
197.600	10.600	3.906	0.000	-0.044
197.700	8.600	3.906	0.000	-0.044
197.800	11.200	3.902	0.000	-0.044
197.900	10.400	3.906	0.000	-0.044
198.000	9.600	3.909	0.000	-0.044
198.100	11.000	3.906	0.000	-0.044
198.200	9.000	3.906	0.000	-0.044
198.300	10.000	3.907	0.000	-0.044
198.400	10.200	3.910	0.000	-0.043
198.500	9.600	3.908	0.000	-0.043
198.600	10.600	3.908	0.000	-0.043
198.700	9.600	3.908	0.000	-0.043
198.800	9.200	3.908	0.000	-0.043
198.900	9.800	3.909	0.000	-0.043
199.000	8.800	3.905	0.000	-0.043
199.100	10.800	3.907	0.000	-0.043
199.200	10.400	3.907	0.000	-0.043
199.300	9.800	3.911	0.000	-0.043
199.400	10.000	3.905	0.000	-0.043
199.500	10.800	3.904	0.000	-0.043
199.600	9.400	3.905	0.000	-0.043
199.700	9.800	3.905	0.000	-0.043
199.800	9.800	3.907	0.000	-0.043
199.900	10.000	3.907	0.000	-0.043
200.000	9.800	3.909	0.000	-0.043
[truncated: 7,315 more rows]
