# Supplementary material for: Measurement of Outflow Facility Using iPerfusion
Source: PLoS One. 2016 Mar 7;11(3):e0150694. doi: 10.1371/journal.pone.0150694 (PMC4780770; doi:10.1371/journal.pone.0150694)
Supplement: S4 File — The raw data from the perfusion traces along with the steady state values for each pressure step. (ZIP) [file pone.0150694.s004.zip › S3/CapillaryTests/Cap_350_e/Parameters.txt]

Q 	 dQ 	 P 	 dP 	 R 	 dR 	 C 	 dC 	 K 	 dK 	 
-28.0760	1.4769	0.2651	0.0129	-0.0285	0.0058	-35.1145	7.1936	18.0104	2.0607
5.9240	1.3266	3.9422	0.0109	0.1597	0.0112	6.2629	0.4405	17.9965	0.0903
29.6327	1.6943	7.7116	0.0163	0.1593	0.0067	6.2761	0.2636	18.1872	0.0725
48.1547	0.9587	11.5346	0.0083	0.1724	0.0038	5.8017	0.1278	18.0278	0.0678
67.9407	1.1889	15.3472	0.0098	0.1770	0.0033	5.6497	0.1064	18.8498	0.0679
85.2593	1.1014	19.1803	0.0127	0.1844	0.0028	5.4235	0.0819	18.5760	0.0825
105.5880	0.9464	22.9844	0.0070	0.1848	0.0022	5.4104	0.0638	17.6761	0.0556
