# Supplementary material for: Measurement of Outflow Facility Using iPerfusion
Source: PLoS One. 2016 Mar 7;11(3):e0150694. doi: 10.1371/journal.pone.0150694 (PMC4780770; doi:10.1371/journal.pone.0150694)
Supplement: S4 File — The raw data from the perfusion traces along with the steady state values for each pressure step. (ZIP) [file pone.0150694.s004.zip › S3/ControlIndividuals/13.05.14 red system eye 1/CapPre_1/Parameters.txt]

Q 	 dQ 	 P 	 dP 	 R 	 dR 	 C 	 dC 	 FT 	 dFT 	 N/A 	 FV 	 
3.0620	0.6827	-0.0146	0.0030	0.0088	0.0041	113.2064	52.1280	112.4275	28.3489	0.0109	-1811.1327
75.6700	0.6508	4.3380	0.0034	0.0611	0.0006	16.3569	0.1506	44.1572	0.3390	4.9750	35.7101
147.9927	0.6351	8.6985	0.0037	0.0607	0.0003	16.4717	0.0733	43.6232	0.1684	9.9901	35.7838
217.8033	0.8389	13.0845	0.0045	0.0614	0.0002	16.2857	0.0644	44.4894	0.1557	14.9250	35.3410
287.3133	0.7031	17.4578	0.0040	0.0618	0.0002	16.1875	0.0404	43.3492	0.1023	19.9750	35.3575
