# Supplementary material for: Measurement of Outflow Facility Using iPerfusion
Source: PLoS One. 2016 Mar 7;11(3):e0150694. doi: 10.1371/journal.pone.0150694 (PMC4780770; doi:10.1371/journal.pone.0150694)
Supplement: S4 File — The raw data from the perfusion traces along with the steady state values for each pressure step. (ZIP) [file pone.0150694.s004.zip › S3/ControlIndividuals/13.05.14 red system eye 1/Eye_1 ok perf 7.2/Data.txt]

0.000	-4.000	7.910	8.877	-0.000	7.908
0.100	-0.600	7.910	8.877	-0.000	7.908
0.200	1.200	7.905	8.879	0.000	0.000
0.300	-0.000	7.907	8.878	0.000	0.000
0.400	1.000	7.905	8.878	0.000	0.000
0.500	0.200	7.910	8.878	0.000	7.908
0.600	1.600	7.910	8.878	0.000	7.908
0.700	0.400	7.905	8.878	0.000	7.908
0.800	0.600	7.908	8.879	0.000	7.908
0.900	1.000	7.907	8.878	0.000	7.908
1.000	0.600	7.908	8.878	0.000	7.908
1.100	-0.400	7.908	8.878	0.000	7.908
1.200	0.600	7.906	8.878	0.000	7.908
1.300	1.800	7.906	8.878	0.000	7.908
1.400	1.200	7.907	8.879	0.000	7.908
1.500	0.200	7.909	8.878	0.000	7.908
1.600	1.600	7.909	8.878	0.000	7.908
1.700	1.200	7.905	8.878	0.000	7.908
1.800	0.600	7.908	8.878	0.000	7.908
1.900	0.400	7.906	8.878	0.000	7.908
2.000	2.000	7.910	8.878	0.000	7.908
2.100	0.400	7.910	8.878	0.000	7.908
2.200	1.000	7.910	8.878	0.000	7.908
2.300	1.000	7.906	8.878	0.000	7.908
2.400	2.000	7.906	8.879	0.000	7.908
2.500	1.800	7.904	8.878	0.000	7.908
2.600	1.200	7.904	8.878	0.000	7.908
2.700	0.600	7.909	8.879	0.000	7.908
2.800	1.800	7.906	8.879	0.000	7.908
2.900	1.400	7.909	8.879	0.000	7.908
3.000	1.600	7.904	8.879	0.000	7.908
3.100	1.400	7.904	8.879	0.000	7.908
3.200	1.600	7.911	8.878	0.000	7.908
3.300	0.600	7.906	8.878	0.000	7.908
3.400	0.800	7.909	8.879	0.000	7.908
3.500	0.800	7.909	8.879	0.000	7.908
3.600	1.200	7.909	8.879	0.000	7.908
3.700	-0.200	7.910	8.878	0.000	7.908
3.800	1.200	7.907	8.879	0.000	7.908
3.900	1.000	7.912	8.879	0.000	7.908
4.000	2.200	7.912	8.879	0.000	7.908
4.100	0.200	7.912	8.879	0.000	7.908
4.200	0.600	7.909	8.878	0.000	7.908
4.300	0.400	7.908	8.878	0.000	7.908
4.400	1.200	7.903	8.878	0.000	7.908
4.500	1.800	7.909	8.880	0.000	7.908
4.600	0.800	7.909	8.880	0.000	7.908
4.700	0.400	7.906	8.878	0.000	7.908
4.800	1.400	7.908	8.878	0.000	7.908
4.900	1.600	7.909	8.878	0.000	7.908
5.000	1.600	7.910	8.879	0.000	7.908
5.100	1.800	7.910	8.879	0.000	7.908
5.200	0.800	7.908	8.878	0.000	7.908
5.300	2.400	7.911	8.880	0.000	7.908
5.400	-0.000	7.909	8.879	0.000	7.908
5.500	2.200	7.910	8.880	0.000	7.908
5.600	0.400	7.910	8.880	0.000	7.908
5.700	1.600	7.905	8.879	0.000	7.908
5.800	1.400	7.910	8.880	0.000	7.908
5.900	1.800	7.913	8.880	0.000	7.908
6.000	0.600	7.913	8.879	0.000	7.908
6.100	2.600	7.913	8.879	0.000	7.908
6.200	0.600	7.906	8.879	0.000	7.908
6.300	1.600	7.906	8.878	0.000	7.908
6.400	1.600	7.907	8.879	0.000	7.908
6.500	1.600	7.908	8.879	0.000	7.908
6.600	0.200	7.908	8.879	0.000	7.908
6.700	0.600	7.905	8.880	0.000	7.908
6.800	2.000	7.909	8.879	0.000	7.908
6.900	0.800	7.907	8.879	0.000	7.908
7.000	1.200	7.908	8.879	0.000	7.908
7.100	-0.000	7.908	8.879	0.000	7.908
7.200	1.600	7.907	8.878	0.000	7.908
7.300	0.600	7.908	8.878	0.000	7.908
7.400	0.800	7.908	8.879	0.000	7.908
7.500	0.600	7.904	8.879	0.000	7.908
7.600	1.200	7.904	8.879	0.000	7.908
7.700	0.400	7.911	8.879	0.000	7.908
7.800	2.600	7.907	8.879	0.000	7.908
7.900	-0.000	7.912	8.879	0.000	7.908
8.000	1.600	7.911	8.880	0.000	7.908
8.100	0.400	7.911	8.880	0.000	7.908
8.200	1.600	7.910	8.879	0.000	7.908
8.300	2.200	7.907	8.879	0.000	7.908
8.400	2.000	7.905	8.880	0.000	7.908
8.500	1.400	7.909	8.880	0.000	7.908
8.600	1.200	7.909	8.880	0.000	7.908
8.700	-0.000	7.906	8.879	0.000	7.908
8.800	-0.200	7.908	8.880	0.000	7.908
8.900	0.800	7.905	8.880	0.000	7.908
9.000	0.400	7.906	8.880	0.000	7.908
9.100	0.800	7.906	8.880	0.000	7.908
9.200	3.000	7.912	8.881	0.000	7.908
9.300	1.600	7.907	8.880	0.000	7.908
9.400	3.200	7.909	8.880	0.000	7.908
9.500	1.200	7.908	8.880	0.000	7.908
9.600	0.400	7.908	8.880	0.000	7.908
9.700	2.200	7.908	8.880	0.000	7.908
9.800	0.600	7.908	8.880	0.000	7.908
9.900	0.600	7.913	8.880	0.000	7.908
10.000	0.200	7.908	8.880	0.000	7.908
10.100	1.600	7.908	8.880	0.000	7.908
10.200	0.600	7.903	8.880	0.000	7.908
10.300	1.800	7.912	8.880	0.000	7.908
10.400	0.800	7.911	8.880	0.000	7.908
10.500	-0.400	7.908	8.880	0.000	7.908
10.600	0.600	7.908	8.880	0.000	7.908
10.700	2762.200	7.896	8.880	0.006	7.908
10.800	3909.200	7.958	8.881	0.006	7.908
10.900	-633.800	7.877	8.881	0.006	7.908
11.000	-4547.400	7.907	8.880	0.006	7.908
11.100	1900.200	7.907	8.880	0.006	7.908
11.200	4823.400	7.897	8.880	0.010	7.908
11.300	-1040.200	7.953	8.881	0.010	7.908
11.400	-962.200	7.815	8.879	0.010	7.908
11.500	-236.800	7.561	8.880	0.010	7.908
11.600	-203.800	7.561	8.880	0.010	7.908
11.700	-168.200	7.978	8.881	0.009	7.908
11.800	-144.400	7.906	8.881	0.009	7.908
11.900	-136.800	7.921	8.880	0.009	7.908
12.000	-133.800	7.915	8.880	0.009	7.908
12.100	-126.800	7.915	8.880	0.009	7.908
12.200	-127.600	8.187	8.881	0.008	7.908
12.300	-118.800	9.466	8.880	0.008	7.908
12.400	-109.200	9.727	8.881	0.008	7.908
12.500	-75.200	9.177	8.881	0.008	7.908
12.600	-70.000	9.177	8.881	0.008	7.908
12.700	-69.800	9.103	8.880	0.007	7.908
12.800	-68.400	9.037	8.881	0.007	7.908
12.900	-67.400	9.016	8.880	0.007	7.908
13.000	-66.000	8.945	8.881	0.007	7.908
13.100	-65.800	8.945	8.881	0.007	7.908
13.200	-63.400	8.864	8.881	0.007	7.908
13.300	-64.600	8.668	8.880	0.007	7.908
13.400	-64.200	8.533	8.880	0.007	7.908
13.500	-63.800	8.509	8.881	0.007	7.908
13.600	-63.200	8.509	8.881	0.007	7.908
13.700	-63.600	8.487	8.881	0.006	7.908
13.800	-62.400	8.489	8.881	0.006	7.908
13.900	-62.600	8.474	8.881	0.006	7.908
14.000	-62.600	8.465	8.880	0.006	7.908
14.100	-62.400	8.465	8.880	0.006	7.908
14.200	-61.800	8.459	8.880	0.006	7.908
14.300	-62.600	8.459	8.881	0.006	7.908
14.400	-61.600	8.458	8.881	0.006	7.908
14.500	-61.800	8.451	8.880	0.006	7.908
14.600	-60.800	8.451	8.880	0.006	7.908
14.700	-61.400	8.447	8.881	0.005	7.908
14.800	-62.400	8.450	8.881	0.005	7.908
14.900	-62.000	8.441	8.882	0.005	7.908
15.000	-61.200	8.440	8.882	0.005	7.908
15.100	-62.200	8.440	8.882	0.005	7.908
15.200	-61.800	8.440	8.880	0.005	7.908
15.300	-62.200	8.442	8.880	0.005	7.908
15.400	-61.600	8.437	8.881	0.005	7.908
15.500	-61.600	8.436	8.882	0.005	7.908
15.600	-60.800	8.436	8.882	0.005	7.908
15.700	-61.200	8.443	8.882	0.004	7.908
15.800	-60.800	8.437	8.881	0.004	7.908
15.900	-60.200	8.446	8.881	0.004	7.908
16.000	-59.800	8.441	8.880	0.004	7.908
16.100	-60.400	8.441	8.880	0.004	7.908
16.200	-60.800	8.443	8.881	0.004	7.908
16.300	-59.000	8.439	8.881	0.004	7.908
16.400	-60.000	8.439	8.881	0.004	7.908
16.500	-59.800	8.432	8.881	0.004	7.908
16.600	-60.000	8.432	8.881	0.004	7.908
16.700	-58.400	8.433	8.881	0.003	7.908
16.800	-59.400	8.432	8.882	0.003	7.908
16.900	-58.400	8.428	8.880	0.003	7.908
17.000	-58.000	8.421	8.881	0.003	7.908
17.100	-58.200	8.421	8.881	0.003	7.908
17.200	-58.200	8.422	8.882	0.003	7.908
17.300	-59.000	8.419	8.880	0.003	7.908
17.400	-57.800	8.422	8.881	0.003	7.908
17.500	-57.200	8.421	8.880	0.003	7.908
17.600	-57.000	8.421	8.880	0.003	7.908
17.700	-56.000	8.420	8.881	0.002	7.908
17.800	-56.200	8.416	8.882	0.002	7.908
17.900	-55.200	8.419	8.882	0.002	7.908
18.000	-54.400	8.410	8.880	0.002	7.908
18.100	-55.400	8.410	8.880	0.002	7.908
18.200	-55.400	8.406	8.881	0.002	7.908
18.300	-56.200	8.401	8.881	0.002	7.908
18.400	-56.000	8.398	8.880	0.002	7.908
18.500	-54.600	8.396	8.882	0.002	7.908
18.600	-55.800	8.396	8.882	0.002	7.908
18.700	-55.400	8.393	8.882	0.001	7.908
18.800	-54.800	8.392	8.881	0.001	7.908
18.900	-55.600	8.387	8.882	0.001	7.908
19.000	-55.400	8.385	8.880	0.001	7.908
19.100	-54.600	8.385	8.880	0.001	7.908
19.200	-55.400	8.383	8.881	0.001	7.908
19.300	-53.600	8.387	8.881	0.001	7.908
19.400	-54.400	8.383	8.881	0.001	7.908
19.500	-53.000	8.386	8.881	0.001	7.908
19.600	-53.800	8.386	8.881	0.001	7.908
19.700	-52.600	8.386	8.881	0.000	7.908
19.800	-53.200	8.388	8.881	0.000	7.908
19.900	-52.800	8.386	8.881	0.000	7.908
20.000	-53.000	8.377	8.881	0.000	7.908
20.100	-53.600	8.377	8.881	0.000	7.908
20.200	-53.000	8.376	8.881	-0.000	7.908
20.300	-54.600	8.373	8.880	-0.000	7.908
20.400	-53.800	8.376	8.881	-0.000	7.908
20.500	-56.400	8.370	8.881	-0.000	8.085
20.600	-49.400	8.370	8.881	-0.000	8.085
20.700	-32.600	8.373	8.880	-0.000	8.085
20.800	-17.800	8.368	8.880	-0.000	8.085
20.900	-19.000	8.371	8.880	-0.000	8.085
21.000	-5.400	8.371	8.880	-0.000	8.379
21.100	-9.200	8.371	8.880	-0.000	8.379
21.200	-5.000	8.368	8.880	-0.000	8.379
21.300	1.400	8.369	8.878	-0.000	8.379
21.400	9.600	8.369	8.878	-0.000	8.379
21.500	23.000	8.373	8.880	-0.000	8.673
21.600	21.800	8.373	8.880	-0.000	8.673
21.700	32.200	8.370	8.879	0.000	8.673
21.800	41.200	8.373	8.878	0.000	8.673
21.900	38.000	8.375	8.879	0.000	8.673
22.000	54.400	8.381	8.878	0.000	8.967
22.100	53.600	8.381	8.878	0.000	8.967
22.200	65.200	8.374	8.878	0.001	8.967
22.300	70.600	8.379	8.878	0.001	8.967
22.400	67.600	8.376	8.879	0.001	8.967
22.500	73.400	8.382	8.878	0.001	9.000
22.600	68.000	8.382	8.878	0.001	9.000
22.700	72.200	8.382	8.878	0.001	9.000
22.800	70.600	8.385	8.878	0.001	9.000
22.900	70.600	8.390	8.879	0.001	9.000
23.000	72.000	8.388	8.880	0.001	9.000
23.100	69.600	8.388	8.880	0.001	9.000
23.200	70.200	8.392	8.881	0.002	9.000
23.300	71.000	8.395	8.880	0.002	9.000
23.400	68.800	8.395	8.880	0.002	9.000
23.500	69.200	8.400	8.881	0.002	9.000
23.600	69.000	8.400	8.881	0.002	9.000
23.700	68.600	8.401	8.881	0.003	9.000
23.800	68.600	8.408	8.881	0.003	9.000
23.900	69.000	8.411	8.881	0.003	9.000
24.000	68.400	8.408	8.880	0.003	9.000
24.100	69.000	8.408	8.880	0.003	9.000
24.200	67.400	8.412	8.880	0.003	9.000
24.300	68.200	8.412	8.880	0.003	9.000
24.400	67.800	8.410	8.881	0.003	9.000
24.500	68.400	8.415	8.880	0.003	9.000
24.600	67.600	8.415	8.880	0.003	9.000
24.700	68.600	8.416	8.880	0.004	9.000
24.800	67.200	8.418	8.880	0.004	9.000
24.900	66.600	8.416	8.880	0.004	9.000
25.000	66.400	8.421	8.881	0.004	9.000
25.100	65.800	8.421	8.881	0.004	9.000
25.200	65.800	8.426	8.881	0.004	9.000
25.300	66.000	8.426	8.880	0.004	9.000
25.400	66.200	8.428	8.880	0.004	9.000
25.500	65.200	8.433	8.881	0.004	9.000
25.600	66.000	8.433	8.881	0.004	9.000
25.700	65.000	8.435	8.881	0.005	9.000
25.800	65.200	8.437	8.881	0.005	9.000
25.900	64.400	8.442	8.879	0.005	9.000
26.000	64.400	8.441	8.881	0.005	9.000
26.100	64.600	8.441	8.881	0.005	9.000
26.200	63.800	8.441	8.880	0.005	9.000
26.300	64.000	8.444	8.880	0.005	9.000
26.400	64.400	8.448	8.880	0.005	9.000
26.500	63.400	8.448	8.881	0.005	9.000
26.600	64.400	8.448	8.881	0.005	9.000
26.700	64.200	8.449	8.881	0.006	9.000
26.800	63.200	8.454	8.880	0.006	9.000
26.900	63.000	8.452	8.881	0.006	9.000
27.000	63.000	8.456	8.880	0.006	9.000
27.100	63.200	8.456	8.880	0.006	9.000
27.200	62.000	8.457	8.881	0.006	9.000
27.300	61.800	8.455	8.880	0.006	9.000
27.400	61.800	8.457	8.881	0.006	9.000
27.500	62.600	8.462	8.880	0.006	9.000
27.600	60.600	8.462	8.880	0.006	9.000
27.700	61.400	8.466	8.880	0.007	9.000
27.800	62.400	8.464	8.881	0.007	9.000
27.900	61.800	8.470	8.880	0.007	9.000
28.000	61.800	8.473	8.881	0.007	9.000
28.100	60.600	8.473	8.881	0.007	9.000
28.200	59.600	8.472	8.881	0.007	9.000
28.300	59.400	8.472	8.881	0.007	9.000
28.400	59.600	8.476	8.881	0.007	9.000
28.500	59.800	8.480	8.881	0.007	9.000
28.600	60.600	8.480	8.881	0.007	9.000
28.700	59.200	8.481	8.880	0.008	9.000
28.800	60.200	8.483	8.881	0.008	9.000
28.900	59.200	8.483	8.880	0.008	9.000
29.000	60.000	8.487	8.880	0.008	9.000
29.100	59.400	8.487	8.880	0.008	9.000
29.200	58.600	8.490	8.882	0.008	9.000
29.300	60.200	8.491	8.882	0.008	9.000
29.400	59.600	8.493	8.881	0.008	9.000
29.500	59.200	8.493	8.881	0.008	9.000
29.600	58.400	8.493	8.881	0.008	9.000
29.700	58.800	8.493	8.881	0.009	9.000
29.800	58.000	8.497	8.881	0.009	9.000
29.900	57.600	8.499	8.881	0.009	9.000
30.000	58.400	8.498	8.881	0.009	9.000
30.100	58.400	8.498	8.881	0.009	9.000
30.200	59.400	8.498	8.882	0.009	9.000
30.300	58.800	8.498	8.881	0.009	9.000
30.400	58.400	8.498	8.881	0.009	9.000
30.500	58.000	8.505	8.880	0.009	9.000
30.600	58.600	8.505	8.880	0.009	9.000
30.700	59.200	8.506	8.881	0.010	9.000
30.800	56.600	8.505	8.882	0.010	9.000
30.900	58.200	8.504	8.880	0.010	9.000
31.000	59.200	8.504	8.882	0.010	9.000
31.100	58.800	8.504	8.882	0.010	9.000
31.200	58.800	8.504	8.881	0.010	9.000
31.300	57.000	8.507	8.882	0.010	9.000
31.400	56.200	8.503	8.880	0.010	9.000
31.500	58.600	8.508	8.882	0.010	9.000
31.600	59.400	8.508	8.882	0.010	9.000
31.700	58.600	8.495	8.881	0.011	9.000
31.800	56.200	8.517	8.881	0.011	9.000
31.900	56.200	8.504	8.882	0.011	9.000
32.000	56.200	8.495	8.882	0.011	9.000
32.100	57.800	8.495	8.882	0.011	9.000
32.200	56.600	8.508	8.881	0.011	9.000
32.300	56.000	8.511	8.881	0.011	9.000
32.400	54.800	8.512	8.881	0.011	9.000
32.500	53.800	8.504	8.882	0.011	9.000
32.600	54.000	8.504	8.882	0.011	9.000
32.700	53.400	8.510	8.881	0.012	9.000
32.800	54.200	8.515	8.881	0.012	9.000
32.900	52.800	8.521	8.882	0.012	9.000
33.000	52.200	8.524	8.881	0.012	9.000
33.100	52.600	8.524	8.881	0.012	9.000
33.200	51.200	8.533	8.882	0.012	9.000
33.300	50.600	8.534	8.881	0.012	9.000
33.400	51.000	8.540	8.882	0.012	9.000
33.500	51.800	8.546	8.882	0.012	9.000
33.600	50.400	8.546	8.882	0.012	9.000
33.700	49.800	8.553	8.883	0.013	9.000
33.800	51.400	8.555	8.881	0.013	9.000
33.900	48.400	8.566	8.882	0.013	9.000
34.000	51.200	8.570	8.881	0.013	9.000
34.100	50.200	8.570	8.881	0.013	9.000
34.200	49.600	8.564	8.881	0.013	9.000
34.300	49.200	8.569	8.881	0.013	9.000
34.400	48.200	8.565	8.882	0.013	9.000
34.500	48.400	8.571	8.881	0.013	9.000
34.600	49.200	8.571	8.881	0.013	9.000
34.700	48.000	8.573	8.882	0.013	9.000
34.800	48.800	8.576	8.882	0.013	9.000
34.900	49.200	8.579	8.881	0.013	9.000
35.000	49.600	8.581	8.881	0.013	9.000
35.100	47.400	8.581	8.881	0.013	9.000
35.200	49.000	8.582	8.882	0.014	9.000
35.300	48.400	8.584	8.882	0.014	9.000
35.400	46.800	8.585	8.881	0.014	9.000
35.500	47.000	8.586	8.883	0.014	9.000
35.600	48.800	8.586	8.883	0.014	9.000
35.700	46.800	8.588	8.882	0.014	9.000
35.800	46.800	8.589	8.882	0.014	9.000
35.900	47.000	8.594	8.883	0.014	9.000
36.000	47.000	8.592	8.881	0.014	9.000
36.100	48.000	8.592	8.881	0.014	9.000
36.200	46.800	8.591	8.882	0.015	9.000
36.300	48.800	8.592	8.882	0.015	9.000
36.400	48.600	8.593	8.883	0.015	9.000
36.500	47.800	8.600	8.883	0.015	9.000
36.600	48.400	8.600	8.883	0.015	9.000
36.700	49.600	8.605	8.882	0.015	9.000
36.800	49.000	8.603	8.882	0.015	9.000
36.900	49.800	8.600	8.882	0.015	9.000
37.000	50.200	8.593	8.883	0.015	9.000
37.100	51.000	8.593	8.883	0.015	9.000
37.200	50.400	8.591	8.882	0.015	9.000
37.300	52.200	8.582	8.882	0.015	9.000
37.400	52.200	8.581	8.882	0.015	9.000
37.500	52.400	8.580	8.882	0.015	9.000
37.600	54.600	8.580	8.882	0.015	9.000
37.700	52.600	8.582	8.883	0.016	9.000
37.800	53.200	8.574	8.882	0.016	9.000
37.900	54.400	8.579	8.882	0.016	9.000
38.000	53.400	8.565	8.882	0.016	9.000
38.100	52.200	8.565	8.882	0.016	9.000
38.200	53.600	8.557	8.882	0.016	9.000
38.300	53.600	8.552	8.882	0.016	9.000
38.400	53.200	8.551	8.883	0.016	9.000
38.500	53.200	8.551	8.884	0.016	9.000
38.600	51.800	8.551	8.884	0.016	9.000
38.700	52.400	8.547	8.882	0.017	9.000
38.800	51.200	8.548	8.883	0.017	9.000
38.900	50.200	8.549	8.883	0.017	9.000
39.000	50.800	8.547	8.882	0.017	9.000
39.100	49.200	8.547	8.882	0.017	9.000
39.200	50.400	8.545	8.883	0.017	9.000
39.300	50.600	8.554	8.882	0.017	9.000
39.400	51.400	8.554	8.883	0.017	9.000
39.500	50.800	8.567	8.882	0.017	9.000
39.600	50.600	8.567	8.882	0.017	9.000
39.700	50.200	8.571	8.884	0.018	9.000
39.800	50.200	8.570	8.882	0.018	9.000
39.900	49.600	8.573	8.883	0.018	9.000
40.000	49.600	8.572	8.883	0.018	9.000
40.100	50.200	8.572	8.883	0.018	9.000
40.200	51.000	8.568	8.883	0.018	9.000
40.300	51.400	8.567	8.883	0.018	9.000
40.400	51.400	8.574	8.882	0.018	9.000
40.500	53.200	8.582	8.882	0.018	9.000
40.600	52.400	8.582	8.882	0.018	9.000
40.700	53.400	8.578	8.882	0.018	9.000
40.800	53.400	8.577	8.883	0.018	9.000
40.900	54.200	8.574	8.882	0.018	9.000
41.000	54.000	8.564	8.882	0.018	9.000
41.100	54.200	8.564	8.882	0.018	9.000
41.200	55.000	8.559	8.883	0.019	9.000
41.300	54.800	8.555	8.882	0.019	9.000
41.400	55.000	8.557	8.883	0.019	9.000
41.500	55.000	8.549	8.883	0.019	9.000
41.600	56.200	8.549	8.883	0.019	9.000
41.700	56.800	8.548	8.883	0.019	9.000
41.800	56.600	8.545	8.882	0.019	9.000
41.900	56.600	8.542	8.882	0.019	9.000
42.000	57.800	8.538	8.881	0.019	9.000
42.100	57.200	8.538	8.881	0.019	9.000
42.200	59.000	8.527	8.883	0.020	9.000
42.300	58.600	8.529	8.883	0.020	9.000
42.400	58.000	8.525	8.883	0.020	9.000
42.500	58.800	8.519	8.882	0.020	9.000
42.600	58.000	8.519	8.882	0.020	9.000
42.700	58.400	8.513	8.882	0.020	9.000
42.800	58.600	8.515	8.881	0.020	9.000
42.900	58.800	8.509	8.883	0.020	9.000
43.000	58.400	8.509	8.883	0.020	9.000
43.100	58.000	8.509	8.883	0.020	9.000
43.200	57.200	8.504	8.881	0.021	9.000
43.300	57.600	8.509	8.882	0.021	9.000
43.400	58.600	8.504	8.882	0.021	9.000
43.500	59.800	8.501	8.882	0.021	9.000
43.600	58.400	8.501	8.882	0.021	9.000
43.700	57.200	8.507	8.880	0.021	9.000
43.800	58.000	8.504	8.880	0.021	9.000
43.900	56.600	8.511	8.882	0.021	9.000
44.000	57.600	8.507	8.880	0.021	9.000
44.100	58.600	8.507	8.880	0.021	9.000
44.200	57.200	8.505	8.882	0.022	9.000
44.300	57.800	8.506	8.882	0.022	9.000
44.400	57.400	8.510	8.881	0.022	9.000
44.500	57.000	8.515	8.881	0.022	9.000
44.600	56.000	8.515	8.881	0.022	9.000
44.700	56.400	8.509	8.880	0.022	9.000
44.800	55.600	8.509	8.881	0.022	9.000
44.900	55.600	8.510	8.881	0.022	9.000
45.000	56.200	8.513	8.882	0.022	9.000
45.100	53.600	8.513	8.882	0.022	9.000
45.200	54.000	8.514	8.881	0.023	9.000
45.300	53.600	8.518	8.880	0.023	9.000
45.400	52.600	8.522	8.881	0.023	9.000
45.500	53.200	8.525	8.881	0.023	9.000
45.600	52.000	8.525	8.881	0.023	9.000
45.700	52.600	8.526	8.881	0.023	9.000
45.800	50.600	8.530	8.882	0.023	9.000
45.900	48.800	8.537	8.881	0.023	9.000
46.000	50.400	8.545	8.880	0.023	9.000
46.100	48.600	8.545	8.880	0.023	9.000
46.200	49.200	8.546	8.881	0.024	9.000
46.300	49.000	8.555	8.881	0.024	9.000
46.400	49.000	8.557	8.880	0.024	9.000
46.500	48.000	8.565	8.880	0.024	9.000
46.600	48.200	8.565	8.880	0.024	9.000
46.700	48.400	8.571	8.881	0.024	9.000
46.800	48.400	8.576	8.880	0.024	9.000
46.900	48.800	8.576	8.881	0.024	9.000
47.000	49.000	8.581	8.880	0.024	9.000
47.100	48.000	8.581	8.880	0.024	9.000
47.200	46.800	8.585	8.880	0.024	9.000
47.300	46.800	8.587	8.881	0.024	9.000
47.400	45.800	8.588	8.881	0.024	9.000
47.500	46.200	8.588	8.881	0.024	9.000
47.600	45.600	8.588	8.881	0.024	9.000
47.700	45.200	8.588	8.880	0.025	9.000
47.800	44.000	8.593	8.881	0.025	9.000
47.900	42.200	8.592	8.881	0.025	9.000
48.000	42.000	8.599	8.881	0.025	9.000
48.100	39.400	8.599	8.881	0.025	9.000
48.200	37.800	8.602	8.880	0.025	9.000
48.300	36.200	8.603	8.881	0.025	9.000
48.400	34.400	8.612	8.881	0.025	9.000
48.500	31.400	8.626	8.881	0.025	9.000
48.600	29.000	8.626	8.881	0.025	9.000
48.700	26.400	8.638	8.880	0.025	9.000
48.800	24.400	8.643	8.881	0.025	9.000
48.900	23.200	8.661	8.879	0.025	9.000
49.000	22.400	8.696	8.880	0.025	9.000
49.100	22.600	8.696	8.880	0.025	9.000
49.200	23.600	8.713	8.880	0.025	9.000
49.300	25.400	8.732	8.880	0.025	9.000
49.400	24.600	8.758	8.881	0.025	9.000
49.500	27.400	8.796	8.880	0.025	9.000
49.600	29.200	8.796	8.880	0.025	9.000
49.700	28.000	8.803	8.880	0.026	9.000
49.800	30.600	8.813	8.880	0.026	9.000
49.900	29.800	8.807	8.880	0.026	9.000
50.000	30.000	8.791	8.879	0.026	9.000
50.100	30.200	8.791	8.879	0.026	9.000
50.200	31.600	8.774	8.881	0.026	9.000
50.300	31.400	8.768	8.879	0.026	9.000
50.400	31.000	8.752	8.880	0.026	9.000
50.500	31.000	8.746	8.881	0.026	9.000
50.600	30.600	8.746	8.881	0.026	9.000
50.700	31.000	8.750	8.880	0.026	9.000
50.800	33.800	8.744	8.880	0.026	9.000
50.900	30.200	8.742	8.881	0.026	9.000
51.000	30.600	8.734	8.880	0.026	9.000
51.100	29.200	8.734	8.880	0.026	9.000
51.200	32.800	8.743	8.879	0.026	9.000
51.300	31.400	8.736	8.880	0.026	9.000
51.400	30.400	8.736	8.880	0.026	9.000
51.500	30.400	8.752	8.879	0.026	9.000
51.600	29.400	8.752	8.879	0.026	9.000
51.700	28.000	8.726	8.880	0.027	9.000
51.800	28.000	8.742	8.879	0.027	9.000
51.900	28.000	8.738	8.879	0.027	9.000
52.000	29.000	8.745	8.879	0.027	9.000
52.100	29.600	8.745	8.879	0.027	9.000
52.200	29.200	8.737	8.881	0.027	9.000
52.300	31.000	8.737	8.879	0.027	9.000
52.400	29.200	8.745	8.880	0.027	9.000
52.500	29.800	8.771	8.880	0.027	9.000
52.600	29.600	8.771	8.880	0.027	9.000
52.700	28.000	8.756	8.879	0.027	9.000
52.800	27.200	8.764	8.879	0.027	9.000
52.900	26.000	8.748	8.879	0.027	9.000
53.000	25.800	8.743	8.879	0.027	9.000
53.100	24.000	8.743	8.879	0.027	9.000
53.200	23.600	8.743	8.879	0.027	9.000
53.300	23.600	8.742	8.879	0.027	9.000
53.400	22.200	8.756	8.879	0.027	9.000
53.500	21.400	8.771	8.878	0.027	9.000
53.600	22.200	8.771	8.878	0.027	9.000
53.700	21.600	8.775	8.879	0.027	9.000
53.800	21.400	8.779	8.878	0.027	9.000
53.900	21.600	8.798	8.880	0.027	9.000
54.000	19.800	8.806	8.879	0.027	9.000
54.100	20.000	8.806	8.879	0.027	9.000
54.200	20.000	8.812	8.878	0.028	9.000
54.300	19.200	8.810	8.879	0.028	9.000
54.400	20.800	8.817	8.879	0.028	9.000
54.500	20.600	8.823	8.880	0.028	9.000
54.600	21.600	8.823	8.880	0.028	9.000
54.700	23.000	8.832	8.879	0.028	9.000
54.800	23.000	8.813	8.878	0.028	9.000
54.900	21.200	8.830	8.878	0.028	9.000
55.000	22.600	8.837	8.878	0.028	9.000
55.100	25.000	8.837	8.878	0.028	9.000
55.200	24.400	8.823	8.878	0.028	9.000
55.300	24.600	8.816	8.878	0.028	9.000
55.400	24.000	8.816	8.878	0.028	9.000
55.500	25.000	8.800	8.878	0.028	9.000
55.600	25.800	8.800	8.878	0.028	9.000
55.700	25.400	8.802	8.878	0.028	9.000
55.800	26.400	8.795	8.876	0.028	9.000
55.900	26.000	8.808	8.878	0.028	9.000
56.000	24.000	8.797	8.878	0.028	9.000
56.100	25.200	8.797	8.878	0.028	9.000
56.200	28.200	8.780	8.878	0.028	9.000
56.300	27.200	8.786	8.877	0.028	9.000
56.400	32.800	8.780	8.878	0.028	9.000
56.500	29.800	8.783	8.876	0.028	9.000
56.600	21.400	8.783	8.876	0.028	9.000
56.700	30.200	8.779	8.877	0.029	9.000
56.800	36.400	8.770	8.877	0.029	9.000
56.900	29.200	8.769	8.876	0.029	9.000
57.000	31.000	8.768	8.876	0.029	9.000
57.100	28.400	8.768	8.876	0.029	9.000
57.200	31.200	8.797	8.877	0.029	9.000
57.300	34.800	8.742	8.877	0.029	9.000
57.400	34.400	8.715	8.877	0.029	9.000
57.500	34.400	8.791	8.877	0.029	9.000
57.600	31.200	8.791	8.877	0.029	9.000
57.700	34.400	8.730	8.877	0.029	9.000
57.800	34.400	8.754	8.876	0.029	9.000
57.900	32.200	8.683	8.877	0.029	9.000
58.000	33.600	8.721	8.877	0.029	9.000
58.100	32.400	8.721	8.877	0.029	9.000
58.200	32.800	8.733	8.877	0.030	9.000
58.300	34.000	8.719	8.876	0.030	9.000
58.400	33.000	8.702	8.876	0.030	9.000
58.500	33.800	8.729	8.875	0.030	9.000
58.600	34.200	8.729	8.875	0.030	9.000
58.700	36.200	8.713	8.875	0.030	9.000
58.800	34.600	8.738	8.876	0.030	9.000
58.900	35.600	8.704	8.877	0.030	9.000
59.000	36.400	8.712	8.876	0.030	9.000
59.100	35.000	8.712	8.876	0.030	9.000
59.200	38.800	8.717	8.875	0.030	9.000
59.300	37.200	8.716	8.875	0.030	9.000
59.400	38.200	8.700	8.876	0.030	9.000
59.500	37.800	8.697	8.876	0.030	9.000
59.600	38.800	8.697	8.876	0.030	9.000
59.700	40.600	8.710	8.876	0.031	9.000
59.800	40.000	8.696	8.875	0.031	9.000
59.900	41.600	8.693	8.876	0.031	9.000
60.000	42.600	8.684	8.876	0.031	9.000
60.100	42.800	8.684	8.876	0.031	9.000
60.200	41.400	8.685	8.876	0.031	9.000
60.300	42.200	8.684	8.876	0.031	9.000
60.400	43.000	8.666	8.875	0.031	9.000
60.500	43.800	8.651	8.875	0.031	9.000
60.600	43.000	8.651	8.875	0.031	9.000
60.700	44.000	8.657	8.875	0.031	9.000
60.800	43.200	8.648	8.875	0.031	9.000
60.900	41.400	8.644	8.875	0.031	9.000
61.000	43.200	8.640	8.875	0.031	9.000
61.100	44.000	8.640	8.875	0.031	9.000
61.200	44.000	8.630	8.875	0.032	9.000
61.300	41.600	8.647	8.875	0.032	9.000
61.400	41.400	8.632	8.875	0.032	9.000
61.500	41.200	8.640	8.875	0.032	9.000
61.600	40.600	8.640	8.875	0.032	9.000
61.700	41.800	8.629	8.874	0.032	9.000
61.800	41.000	8.642	8.874	0.032	9.000
61.900	39.800	8.641	8.875	0.032	9.000
62.000	38.600	8.647	8.875	0.032	9.000
62.100	38.400	8.647	8.875	0.032	9.000
62.200	38.000	8.652	8.874	0.032	9.000
62.300	37.200	8.647	8.875	0.032	9.000
62.400	36.400	8.649	8.873	0.032	9.000
62.500	37.400	8.653	8.875	0.032	9.000
62.600	36.200	8.653	8.875	0.032	9.000
62.700	34.600	8.669	8.875	0.033	9.000
62.800	33.000	8.667	8.874	0.033	9.000
62.900	33.800	8.684	8.875	0.033	9.000
63.000	33.200	8.690	8.874	0.033	9.000
63.100	32.800	8.690	8.874	0.033	9.000
63.200	32.800	8.688	8.874	0.033	9.000
63.300	31.400	8.698	8.874	0.033	9.000
63.400	31.400	8.708	8.875	0.033	9.000
63.500	31.800	8.714	8.875	0.033	9.000
63.600	29.800	8.714	8.875	0.033	9.000
63.700	30.400	8.720	8.874	0.033	9.000
63.800	29.800	8.720	8.873	0.033	9.000
63.900	29.800	8.733	8.875	0.033	9.000
64.000	29.200	8.730	8.875	0.033	9.000
64.100	29.800	8.730	8.875	0.033	9.000
64.200	27.400	8.738	8.873	0.033	9.000
64.300	28.200	8.740	8.874	0.033	9.000
64.400	29.200	8.748	8.874	0.033	9.000
64.500	29.600	8.754	8.874	0.033	9.000
64.600	26.600	8.754	8.874	0.033	9.000
64.700	29.200	8.747	8.874	0.033	9.000
64.800	26.600	8.766	8.874	0.033	9.000
64.900	26.800	8.756	8.874	0.033	9.000
65.000	26.600	8.754	8.874	0.033	9.000
65.100	26.200	8.754	8.874	0.033	9.000
65.200	26.600	8.768	8.874	0.033	9.000
65.300	25.200	8.765	8.875	0.034	9.000
65.400	26.600	8.770	8.874	0.034	9.000
65.500	25.000	8.762	8.874	0.034	9.000
65.600	26.200	8.762	8.874	0.034	9.000
65.700	25.000	8.780	8.873	0.034	9.000
65.800	23.600	8.779	8.873	0.034	9.000
65.900	25.800	8.778	8.873	0.034	9.000
66.000	22.200	8.783	8.874	0.034	9.000
66.100	23.800	8.783	8.874	0.034	9.000
66.200	22.400	8.785	8.874	0.034	9.000
66.300	23.200	8.775	8.874	0.034	9.000
66.400	23.000	8.795	8.874	0.034	9.000
66.500	23.000	8.796	8.874	0.034	9.000
66.600	21.400	8.796	8.874	0.034	9.000
66.700	20.200	8.807	8.874	0.034	9.000
66.800	19.400	8.796	8.874	0.034	9.000
66.900	21.600	8.813	8.874	0.034	9.000
67.000	15.800	8.805	8.875	0.034	9.000
67.100	20.400	8.805	8.875	0.034	9.000
67.200	18.200	8.823	8.873	0.034	9.000
67.300	15.800	8.802	8.874	0.034	9.000
67.400	19.200	8.840	8.874	0.034	9.000
67.500	14.600	8.838	8.875	0.034	9.000
67.600	17.800	8.838	8.875	0.034	9.000
67.700	15.600	8.853	8.874	0.034	9.000
67.800	17.000	8.815	8.874	0.034	9.000
67.900	15.600	8.877	8.873	0.034	9.000
68.000	14.800	8.865	8.873	0.034	9.000
68.100	15.000	8.865	8.873	0.034	9.000
68.200	14.200	8.869	8.873	0.034	9.000
68.300	15.000	8.838	8.875	0.035	9.000
68.400	13.600	8.881	8.874	0.035	9.000
68.500	13.400	8.870	8.874	0.035	9.000
68.600	15.600	8.870	8.874	0.035	9.000
68.700	13.200	8.864	8.874	0.035	9.000
68.800	16.200	8.865	8.874	0.035	9.000
68.900	13.400	8.881	8.875	0.035	9.000
69.000	12.800	8.891	8.875	0.035	9.000
69.100	15.600	8.891	8.875	0.035	9.000
69.200	13.200	8.869	8.874	0.035	9.000
69.300	13.800	8.881	8.873	0.035	9.000
69.400	14.400	8.884	8.874	0.035	9.000
69.500	13.400	8.909	8.874	0.035	9.000
69.600	14.000	8.909	8.874	0.035	9.000
69.700	13.200	8.864	8.874	0.035	9.000
69.800	12.800	8.890	8.874	0.035	9.000
69.900	13.200	8.883	8.875	0.035	9.000
70.000	11.200	8.884	8.874	0.035	9.000
70.100	12.600	8.884	8.874	0.035	9.000
70.200	11.800	8.898	8.875	0.035	9.000
70.300	12.400	8.874	8.875	0.035	9.000
70.400	13.000	8.893	8.875	0.035	9.000
70.500	13.200	8.905	8.874	0.035	9.000
70.600	11.800	8.905	8.874	0.035	9.000
70.700	12.200	8.892	8.875	0.035	9.000
70.800	13.000	8.901	8.874	0.035	9.000
70.900	14.000	8.904	8.875	0.035	9.000
71.000	13.000	8.903	8.875	0.035	9.000
71.100	12.800	8.903	8.875	0.035	9.000
71.200	12.800	8.903	8.875	0.035	9.000
71.300	11.000	8.903	8.874	0.035	9.000
71.400	13.200	8.896	8.874	0.035	9.000
71.500	12.000	8.906	8.875	0.035	9.000
71.600	12.600	8.906	8.875	0.035	9.000
71.700	11.800	8.903	8.873	0.035	9.000
71.800	11.800	8.894	8.875	0.035	9.000
71.900	11.600	8.903	8.874	0.035	9.000
72.000	11.200	8.901	8.875	0.035	9.000
72.100	11.800	8.901	8.875	0.035	9.000
72.200	11.800	8.893	8.876	0.035	9.000
72.300	11.600	8.899	8.874	0.035	9.000
72.400	11.600	8.902	8.874	0.035	9.000
72.500	11.800	8.907	8.875	0.035	9.000
72.600	10.200	8.907	8.875	0.035	9.000
72.700	10.400	8.892	8.874	0.035	9.000
72.800	11.600	8.912	8.875	0.036	9.000
72.900	12.200	8.903	8.874	0.036	9.000
73.000	10.200	8.902	8.875	0.036	9.000
73.100	12.600	8.902	8.875	0.036	9.000
73.200	10.600	8.909	8.875	0.036	9.000
73.300	12.000	8.910	8.875	0.036	9.000
73.400	12.600	8.912	8.874	0.036	9.000
73.500	13.400	8.916	8.875	0.036	9.000
73.600	13.200	8.916	8.875	0.036	9.000
73.700	12.600	8.903	8.876	0.036	9.000
73.800	12.200	8.903	8.875	0.036	9.000
73.900	14.800	8.919	8.876	0.036	9.000
74.000	13.400	8.914	8.874	0.036	9.000
74.100	14.800	8.914	8.874	0.036	9.000
74.200	14.200	8.894	8.876	0.036	9.000
74.300	14.600	8.896	8.874	0.036	9.000
74.400	15.000	8.903	8.875	0.036	9.000
74.500	14.600	8.889	8.875	0.036	9.000
74.600	15.600	8.889	8.875	0.036	9.000
74.700	17.000	8.884	8.876	0.036	9.000
74.800	16.800	8.875	8.875	0.036	9.000
74.900	17.400	8.883	8.875	0.036	9.000
75.000	17.000	8.875	8.875	0.036	9.000
75.100	18.000	8.875	8.875	0.036	9.000
75.200	18.600	8.872	8.874	0.036	9.000
75.300	17.800	8.868	8.876	0.036	9.000
75.400	19.200	8.872	8.875	0.036	9.000
75.500	17.600	8.869	8.876	0.036	9.000
75.600	20.200	8.869	8.876	0.036	9.000
75.700	20.000	8.850	8.874	0.036	9.000
75.800	20.200	8.856	8.876	0.036	9.000
75.900	21.400	8.862	8.876	0.036	9.000
76.000	20.200	8.846	8.876	0.036	9.000
76.100	22.400	8.846	8.876	0.036	9.000
76.200	20.600	8.850	8.875	0.036	9.000
76.300	21.600	8.832	8.875	0.037	9.000
76.400	23.600	8.855	8.876	0.037	9.000
76.500	20.200	8.838	8.875	0.037	9.000
76.600	23.000	8.838	8.875	0.037	9.000
76.700	23.600	8.829	8.877	0.037	9.000
76.800	22.000	8.818	8.875	0.037	9.000
76.900	24.400	8.832	8.876	0.037	9.000
77.000	23.000	8.828	8.876	0.037	9.000
77.100	23.800	8.828	8.876	0.037	9.000
77.200	26.600	8.819	8.875	0.037	9.000
77.300	23.000	8.795	8.875	0.037	9.000
77.400	25.200	8.826	8.876	0.037	9.000
77.500	23.600	8.805	8.876	0.037	9.000
77.600	25.400	8.805	8.876	0.037	9.000
77.700	25.800	8.821	8.875	0.037	9.000
77.800	25.400	8.789	8.876	0.037	9.000
77.900	25.600	8.816	8.876	0.037	9.000
78.000	25.000	8.801	8.876	0.037	9.000
78.100	27.000	8.801	8.876	0.037	9.000
78.200	27.000	8.814	8.877	0.037	9.000
78.300	27.200	8.776	8.876	0.037	9.000
78.400	27.600	8.809	8.877	0.037	9.000
78.500	26.800	8.794	8.876	0.037	9.000
78.600	26.000	8.794	8.876	0.037	9.000
78.700	26.200	8.779	8.876	0.037	9.000
78.800	28.200	8.787	8.876	0.038	9.000
78.900	26.600	8.779	8.876	0.038	9.000
79.000	27.200	8.782	8.875	0.038	9.000
79.100	26.800	8.782	8.875	0.038	9.000
79.200	27.600	8.776	8.876	0.038	9.000
79.300	26.800	8.775	8.877	0.038	9.000
79.400	26.000	8.776	8.876	0.038	9.000
79.500	27.400	8.774	8.875	0.038	9.000
79.600	27.000	8.774	8.875	0.038	9.000
79.700	27.400	8.769	8.875	0.038	9.000
79.800	27.400	8.774	8.876	0.038	9.000
79.900	26.600	8.771	8.876	0.038	9.000
80.000	26.000	8.774	8.877	0.038	9.000
80.100	26.400	8.774	8.877	0.038	9.000
80.200	26.200	8.772	8.876	0.038	9.000
80.300	26.800	8.780	8.877	0.038	9.000
80.400	25.200	8.769	8.877	0.038	9.000
80.500	27.400	8.773	8.876	0.038	9.000
80.600	26.000	8.773	8.876	0.038	9.000
80.700	27.200	8.777	8.877	0.038	9.000
80.800	25.400	8.783	8.877	0.039	9.000
80.900	25.600	8.772	8.877	0.039	9.000
81.000	26.600	8.772	8.876	0.039	9.000
81.100	25.800	8.772	8.876	0.039	9.000
81.200	26.400	8.782	8.876	0.039	9.000
81.300	23.800	8.791	8.877	0.039	9.000
81.400	25.000	8.775	8.877	0.039	9.000
81.500	24.400	8.773	8.877	0.039	9.000
81.600	24.200	8.773	8.877	0.039	9.000
81.700	23.200	8.795	8.877	0.039	9.000
81.800	23.200	8.778	8.877	0.039	9.000
81.900	23.600	8.791	8.876	0.039	9.000
82.000	23.600	8.789	8.878	0.039	9.000
82.100	22.000	8.789	8.878	0.039	9.000
82.200	23.200	8.796	8.877	0.039	9.000
82.300	22.000	8.784	8.878	0.039	9.000
82.400	20.800	8.798	8.876	0.039	9.000
82.500	20.600	8.787	8.877	0.039	9.000
82.600	19.400	8.787	8.877	0.039	9.000
82.700	21.000	8.800	8.877	0.039	9.000
82.800	22.400	8.801	8.876	0.039	9.000
82.900	23.000	8.807	8.877	0.039	9.000
83.000	22.800	8.802	8.877	0.039	9.000
83.100	23.800	8.802	8.877	0.039	9.000
83.200	22.600	8.828	8.877	0.039	9.000
83.300	22.400	8.833	8.877	0.039	9.000
83.400	21.600	8.817	8.876	0.039	9.000
83.500	22.600	8.804	8.877	0.039	9.000
83.600	21.800	8.804	8.877	0.039	9.000
83.700	20.800	8.809	8.878	0.039	9.000
83.800	20.200	8.803	8.878	0.040	9.000
83.900	20.200	8.802	8.876	0.040	9.000
84.000	22.000	8.806	8.876	0.040	9.000
84.100	20.000	8.806	8.876	0.040	9.000
84.200	20.000	8.813	8.877	0.040	9.000
84.300	20.800	8.814	8.877	0.040	9.000
84.400	21.000	8.819	8.877	0.040	9.000
84.500	20.800	8.819	8.877	0.040	9.000
84.600	20.600	8.819	8.877	0.040	9.000
84.700	20.000	8.824	8.877	0.040	9.000
84.800	20.200	8.826	8.877	0.040	9.000
84.900	20.800	8.825	8.877	0.040	9.000
85.000	20.000	8.823	8.877	0.040	9.000
85.100	21.200	8.823	8.877	0.040	9.000
85.200	20.800	8.831	8.877	0.040	9.000
85.300	19.200	8.828	8.877	0.040	9.000
85.400	18.200	8.826	8.878	0.040	9.000
85.500	19.200	8.826	8.878	0.040	9.000
85.600	18.000	8.826	8.878	0.040	9.000
85.700	20.800	8.830	8.877	0.040	9.000
85.800	19.600	8.822	8.878	0.040	9.000
85.900	21.000	8.829	8.878	0.040	9.000
86.000	21.000	8.839	8.877	0.040	9.000
86.100	19.800	8.839	8.877	0.040	9.000
86.200	21.000	8.840	8.878	0.040	9.000
86.300	21.000	8.838	8.877	0.040	9.000
86.400	20.400	8.830	8.878	0.040	9.000
86.500	21.000	8.817	8.877	0.040	9.000
86.600	21.000	8.817	8.877	0.040	9.000
86.700	21.600	8.823	8.878	0.040	9.000
86.800	21.000	8.819	8.878	0.041	9.000
86.900	21.800	8.817	8.878	0.041	9.000
87.000	20.600	8.818	8.877	0.041	9.000
87.100	20.600	8.818	8.877	0.041	9.000
87.200	21.200	8.827	8.878	0.041	9.000
87.300	20.600	8.813	8.879	0.041	9.000
87.400	21.800	8.820	8.878	0.041	9.000
87.500	21.400	8.817	8.878	0.041	9.000
87.600	22.000	8.817	8.878	0.041	9.000
87.700	20.600	8.823	8.878	0.041	9.000
87.800	20.600	8.810	8.877	0.041	9.000
87.900	20.000	8.831	8.879	0.041	9.000
88.000	19.400	8.829	8.878	0.041	9.000
88.100	19.400	8.829	8.878	0.041	9.000
88.200	19.800	8.817	8.877	0.041	9.000
88.300	19.400	8.815	8.878	0.041	9.000
88.400	19.400	8.827	8.878	0.041	9.000
88.500	18.600	8.836	8.878	0.041	9.000
88.600	21.200	8.836	8.878	0.041	9.000
88.700	18.400	8.820	8.878	0.041	9.000
88.800	19.600	8.832	8.878	0.041	9.000
88.900	18.800	8.827	8.878	0.041	9.000
89.000	18.600	8.836	8.879	0.041	9.000
89.100	19.400	8.836	8.879	0.041	9.000
89.200	16.400	8.827	8.878	0.041	9.000
89.300	19.000	8.834	8.878	0.041	9.000
89.400	16.200	8.831	8.878	0.041	9.000
89.500	19.000	8.843	8.879	0.041	9.000
89.600	19.200	8.843	8.879	0.041	9.000
89.700	16.200	8.828	8.879	0.041	9.000
89.800	18.400	8.852	8.879	0.042	9.000
89.900	15.800	8.828	8.879	0.042	9.000
90.000	16.800	8.857	8.879	0.042	9.000
90.100	16.400	8.857	8.879	0.042	9.000
90.200	16.400	8.841	8.877	0.042	9.000
90.300	16.800	8.856	8.878	0.042	9.000
90.400	16.800	8.845	8.878	0.042	9.000
90.500	17.800	8.864	8.877	0.042	9.000
90.600	14.400	8.864	8.877	0.042	9.000
90.700	15.400	8.841	8.878	0.042	9.000
90.800	17.000	8.870	8.879	0.042	9.000
90.900	15.600	8.842	8.878	0.042	9.000
91.000	17.600	8.852	8.879	0.042	9.000
91.100	15.400	8.852	8.879	0.042	9.000
91.200	15.600	8.865	8.878	0.042	9.000
91.300	15.400	8.862	8.879	0.042	9.000
91.400	15.600	8.859	8.878	0.042	9.000
91.500	16.000	8.860	8.880	0.042	9.000
91.600	15.000	8.860	8.880	0.042	9.000
91.700	14.200	8.863	8.878	0.042	9.000
91.800	14.000	8.870	8.878	0.042	9.000
91.900	16.400	8.862	8.879	0.042	9.000
92.000	15.200	8.857	8.879	0.042	9.000
92.100	15.200	8.857	8.879	0.042	9.000
92.200	15.000	8.874	8.878	0.042	9.000
92.300	15.600	8.863	8.880	0.042	9.000
92.400	16.000	8.868	8.879	0.042	9.000
92.500	15.600	8.869	8.878	0.042	9.000
92.600	16.400	8.869	8.878	0.042	9.000
92.700	17.400	8.869	8.879	0.042	9.000
92.800	16.600	8.868	8.879	0.042	9.000
92.900	17.600	8.864	8.879	0.042	9.000
93.000	16.400	8.866	8.878	0.042	9.000
93.100	18.800	8.866	8.878	0.042	9.000
93.200	17.200	8.866	8.880	0.042	9.000
93.300	17.000	8.861	8.878	0.043	9.000
93.400	16.200	8.861	8.879	0.043	9.000
93.500	15.800	8.866	8.878	0.043	9.000
93.600	16.800	8.866	8.878	0.043	9.000
93.700	18.400	8.855	8.879	0.043	9.000
93.800	17.600	8.853	8.880	0.043	9.000
93.900	17.600	8.868	8.879	0.043	9.000
94.000	18.200	8.869	8.880	0.043	9.000
94.100	20.400	8.869	8.880	0.043	9.000
94.200	17.800	8.848	8.879	0.043	9.000
94.300	20.000	8.856	8.879	0.043	9.000
94.400	17.600	8.837	8.880	0.043	9.000
94.500	17.000	8.843	8.879	0.043	9.000
94.600	19.400	8.843	8.879	0.043	9.000
94.700	17.800	8.847	8.881	0.043	9.000
94.800	20.200	8.851	8.879	0.043	9.000
94.900	18.000	8.835	8.880	0.043	9.000
95.000	18.600	8.852	8.879	0.043	9.000
95.100	19.600	8.852	8.879	0.043	9.000
95.200	17.800	8.829	8.879	0.043	9.000
95.300	20.800	8.849	8.878	0.043	9.000
95.400	17.200	8.837	8.879	0.043	9.000
95.500	21.000	8.842	8.880	0.043	9.000
95.600	17.600	8.842	8.880	0.043	9.000
95.700	19.800	8.831	8.880	0.043	9.000
95.800	19.600	8.841	8.879	0.043	9.000
95.900	17.200	8.832	8.879	0.043	9.000
96.000	20.800	8.834	8.880	0.043	9.000
96.100	18.400	8.834	8.880	0.043	9.000
96.200	20.000	8.830	8.880	0.043	9.000
96.300	18.800	8.850	8.880	0.043	9.000
96.400	17.800	8.820	8.880	0.043	9.000
96.500	18.000	8.820	8.880	0.043	9.000
96.600	18.800	8.820	8.880	0.043	9.000
96.700	19.200	8.853	8.879	0.043	9.000
96.800	18.200	8.842	8.880	0.044	9.000
96.900	19.200	8.837	8.880	0.044	9.000
97.000	17.600	8.838	8.879	0.044	9.000
97.100	18.800	8.838	8.879	0.044	9.000
97.200	17.800	8.850	8.880	0.044	9.000
97.300	18.000	8.834	8.879	0.044	9.000
97.400	18.600	8.846	8.880	0.044	9.000
97.500	20.400	8.841	8.880	0.044	9.000
97.600	19.000	8.841	8.880	0.044	9.000
97.700	20.000	8.849	8.880	0.044	9.000
97.800	18.000	8.846	8.881	0.044	9.000
97.900	18.800	8.841	8.880	0.044	9.000
98.000	18.000	8.847	8.880	0.044	9.000
98.100	18.800	8.847	8.880	0.044	9.000
98.200	18.800	8.844	8.880	0.044	9.000
98.300	20.200	8.843	8.879	0.044	9.000
98.400	19.200	8.846	8.880	0.044	9.000
98.500	19.000	8.844	8.880	0.044	9.000
98.600	19.200	8.844	8.880	0.044	9.000
98.700	18.800	8.838	8.880	0.044	9.000
98.800	19.400	8.840	8.880	0.044	9.000
98.900	19.400	8.843	8.880	0.044	9.000
99.000	19.800	8.848	8.881	0.044	9.000
99.100	19.400	8.848	8.881	0.044	9.000
99.200	19.800	8.831	8.880	0.044	9.000
99.300	20.000	8.847	8.880	0.044	9.000
99.400	20.200	8.832	8.881	0.044	9.000
99.500	19.200	8.842	8.881	0.044	9.000
99.600	22.200	8.842	8.881	0.044	9.000
99.700	20.200	8.828	8.881	0.044	9.000
99.800	19.800	8.842	8.881	0.045	9.000
99.900	19.600	8.831	8.881	0.045	9.000
100.000	20.000	8.838	8.880	0.045	9.000
100.100	19.800	8.838	8.880	0.045	9.000
100.200	20.000	8.825	8.881	0.045	9.000
100.300	18.800	8.834	8.881	0.045	9.000
100.400	19.800	8.829	8.880	0.045	9.000
100.500	19.200	8.837	8.881	0.045	9.000
100.600	20.400	8.837	8.881	0.045	9.000
100.700	20.800	8.827	8.880	0.045	9.000
100.800	19.400	8.832	8.881	0.045	9.000
100.900	21.200	8.830	8.880	0.045	9.000
101.000	19.800	8.829	8.881	0.045	9.000
101.100	19.800	8.829	8.881	0.045	9.000
101.200	20.200	8.834	8.881	0.045	9.000
101.300	17.400	8.821	8.881	0.045	9.000
101.400	19.400	8.836	8.881	0.045	9.000
101.500	19.200	8.825	8.880	0.045	9.000
101.600	20.000	8.825	8.880	0.045	9.000
101.700	20.000	8.835	8.881	0.045	9.000
101.800	21.400	8.819	8.881	0.045	9.000
101.900	19.800	8.849	8.882	0.045	9.000
102.000	20.000	8.849	8.882	0.045	9.000
102.100	21.400	8.849	8.882	0.045	9.000
102.200	19.600	8.834	8.881	0.045	9.000
102.300	21.800	8.836	8.881	0.045	9.000
102.400	20.800	8.831	8.882	0.045	9.000
102.500	22.800	8.838	8.881	0.045	9.000
102.600	20.200	8.838	8.881	0.045	9.000
102.700	21.400	8.813	8.881	0.045	9.000
102.800	20.800	8.838	8.883	0.046	9.000
102.900	22.200	8.815	8.882	0.046	9.000
103.000	18.600	8.820	8.882	0.046	9.000
103.100	20.400	8.820	8.882	0.046	9.000
103.200	20.000	8.830	8.882	0.046	9.000
103.300	21.800	8.822	8.881	0.046	9.000
103.400	21.600	8.821	8.882	0.046	9.000
103.500	20.600	8.822	8.881	0.046	9.000
103.600	21.600	8.822	8.881	0.046	9.000
103.700	20.200	8.801	8.882	0.046	9.000
103.800	21.000	8.834	8.881	0.046	9.000
103.900	20.800	8.837	8.882	0.046	9.000
104.000	18.600	8.833	8.882	0.046	9.000
104.100	20.600	8.833	8.882	0.046	9.000
104.200	20.000	8.804	8.881	0.046	9.000
104.300	18.600	8.838	8.881	0.046	9.000
104.400	19.200	8.804	8.881	0.046	9.000
104.500	19.000	8.835	8.881	0.046	9.000
104.600	18.400	8.835	8.881	0.046	9.000
104.700	16.400	8.825	8.881	0.046	9.000
104.800	19.200	8.839	8.882	0.046	9.000
104.900	18.400	8.824	8.882	0.046	9.000
105.000	18.400	8.833	8.881	0.046	9.000
105.100	17.800	8.833	8.881	0.046	9.000
105.200	18.200	8.832	8.881	0.046	9.000
105.300	16.400	8.851	8.882	0.046	9.000
105.400	16.400	8.831	8.882	0.046	9.000
105.500	17.200	8.845	8.882	0.046	9.000
105.600	15.600	8.845	8.882	0.046	9.000
105.700	16.800	8.845	8.881	0.046	9.000
105.800	16.400	8.840	8.882	0.047	9.000
105.900	15.800	8.856	8.882	0.047	9.000
106.000	16.200	8.859	8.883	0.047	9.000
106.100	16.200	8.859	8.883	0.047	9.000
106.200	16.200	8.857	8.882	0.047	9.000
106.300	16.200	8.856	8.881	0.047	9.000
106.400	14.200	8.861	8.882	0.047	9.000
106.500	15.400	8.860	8.881	0.047	9.000
106.600	14.800	8.860	8.881	0.047	9.000
106.700	17.200	8.865	8.882	0.047	9.000
106.800	16.200	8.861	8.882	0.047	9.000
106.900	16.800	8.864	8.881	0.047	9.000
107.000	14.600	8.871	8.882	0.047	9.000
107.100	16.800	8.871	8.882	0.047	9.000
107.200	15.000	8.865	8.881	0.047	9.000
107.300	14.200	8.869	8.883	0.047	9.000
107.400	15.800	8.871	8.882	0.047	9.000
107.500	14.800	8.874	8.882	0.047	9.000
107.600	15.000	8.874	8.882	0.047	9.000
107.700	13.800	8.868	8.882	0.047	9.000
107.800	13.400	8.861	8.882	0.047	9.000
107.900	14.000	8.886	8.883	0.047	9.000
108.000	13.200	8.879	8.882	0.047	9.000
108.100	14.200	8.879	8.882	0.047	9.000
108.200	13.200	8.873	8.882	0.047	9.000
108.300	14.000	8.876	8.882	0.047	9.000
108.400	12.600	8.885	8.883	0.047	9.000
108.500	13.800	8.895	8.883	0.047	9.000
108.600	12.800	8.895	8.883	0.047	9.000
108.700	12.600	8.872	8.883	0.047	9.000
108.800	13.200	8.882	8.883	0.047	9.000
108.900	11.200	8.886	8.883	0.047	9.000
109.000	12.600	8.878	8.882	0.047	9.000
109.100	13.400	8.878	8.882	0.047	9.000
109.200	11.800	8.893	8.883	0.047	9.000
109.300	12.600	8.892	8.883	0.047	9.000
109.400	12.000	8.881	8.882	0.047	9.000
109.500	11.600	8.882	8.882	0.047	9.000
109.600	10.800	8.882	8.882	0.047	9.000
109.700	10.400	8.894	8.884	0.047	9.000
109.800	11.200	8.901	8.882	0.047	9.000
109.900	10.200	8.897	8.882	0.047	9.000
110.000	10.200	8.895	8.883	0.047	9.000
110.100	9.800	8.895	8.883	0.047	9.000
110.200	11.200	8.905	8.882	0.047	9.000
110.300	9.000	8.909	8.883	0.048	9.000
110.400	9.000	8.904	8.882	0.048	9.000
110.500	8.800	8.908	8.883	0.048	9.000
110.600	9.000	8.908	8.883	0.048	9.000
110.700	8.600	8.915	8.883	0.048	9.000
110.800	7.800	8.911	8.883	0.048	9.000
110.900	9.600	8.924	8.882	0.048	9.000
111.000	8.000	8.922	8.884	0.048	9.000
111.100	7.400	8.922	8.884	0.048	9.000
111.200	7.600	8.928	8.884	0.048	9.000
111.300	7.600	8.923	8.883	0.048	9.000
111.400	5.200	8.934	8.884	0.048	9.000
111.500	7.200	8.933	8.883	0.048	9.000
111.600	5.800	8.933	8.883	0.048	9.000
111.700	6.800	8.940	8.883	0.048	9.000
111.800	5.800	8.933	8.883	0.048	9.000
111.900	6.400	8.946	8.884	0.048	9.000
112.000	6.000	8.945	8.883	0.048	9.000
112.100	6.400	8.945	8.883	0.048	9.000
112.200	4.000	8.954	8.883	0.048	9.000
112.300	5.000	8.939	8.883	0.048	9.000
112.400	3.800	8.956	8.884	0.048	9.000
112.500	4.400	8.953	8.883	0.048	9.000
112.600	5.400	8.953	8.883	0.048	9.000
112.700	3.800	8.959	8.882	0.048	9.000
112.800	3.800	8.957	8.883	0.048	9.000
112.900	3.600	8.960	8.884	0.048	9.000
113.000	4.400	8.968	8.884	0.048	9.000
113.100	5.000	8.968	8.884	0.048	9.000
113.200	4.000	8.964	8.883	0.048	9.000
113.300	3.600	8.972	8.883	0.048	9.000
113.400	4.000	8.971	8.883	0.048	9.000
113.500	4.400	8.971	8.883	0.048	9.000
113.600	4.800	8.971	8.883	0.048	9.000
113.700	4.000	8.979	8.883	0.048	9.000
113.800	4.400	8.977	8.884	0.048	9.000
113.900	2.000	8.977	8.883	0.048	9.000
114.000	5.400	8.980	8.884	0.048	9.000
114.100	2.600	8.980	8.884	0.048	9.000
114.200	5.000	8.972	8.884	0.048	9.000
114.300	3.200	8.978	8.883	0.048	9.000
114.400	3.400	8.969	8.884	0.048	9.000
114.500	3.200	8.972	8.884	0.048	9.000
114.600	3.000	8.972	8.884	0.048	9.000
114.700	2.600	8.979	8.884	0.048	9.000
114.800	2.000	8.976	8.884	0.048	9.000
114.900	2.800	8.974	8.884	0.048	9.000
115.000	2.000	8.972	8.884	0.048	9.000
115.100	0.600	8.972	8.884	0.048	9.000
115.200	1.800	8.994	8.884	0.048	9.000
115.300	1.200	8.974	8.883	0.048	9.000
115.400	1.800	8.995	8.883	0.048	9.000
115.500	1.000	8.991	8.883	0.048	9.000
115.600	1.200	8.991	8.883	0.048	9.000
115.700	0.600	8.994	8.884	0.048	9.000
115.800	2.000	8.985	8.883	0.048	9.000
115.900	1.800	9.006	8.884	0.048	9.000
116.000	3.000	9.005	8.884	0.048	9.000
116.100	0.800	9.005	8.884	0.048	9.000
116.200	0.600	8.992	8.885	0.048	9.000
116.300	1.600	8.997	8.884	0.048	9.000
116.400	0.200	8.996	8.883	0.048	9.000
116.500	1.600	8.995	8.884	0.048	9.000
116.600	1.200	8.995	8.884	0.048	9.000
116.700	0.400	8.995	8.883	0.048	9.000
116.800	2.000	9.004	8.885	0.048	9.000
116.900	0.800	8.988	8.883	0.048	9.000
117.000	2.600	8.992	8.884	0.048	9.000
117.100	-0.200	8.992	8.884	0.048	9.000
117.200	1.400	9.000	8.884	0.048	9.000
117.300	1.200	9.003	8.884	0.048	9.000
117.400	1.400	8.986	8.884	0.048	9.000
117.500	-0.200	8.986	8.884	0.048	9.000
117.600	1.200	8.986	8.884	0.048	9.000
117.700	0.600	9.007	8.884	0.048	9.000
117.800	1.000	9.000	8.884	0.048	9.000
117.900	-0.400	9.000	8.884	0.048	9.000
118.000	1.400	8.999	8.883	0.048	9.000
118.100	-0.800	8.999	8.883	0.048	9.000
118.200	1.600	9.009	8.883	0.048	9.000
118.300	-0.200	9.000	8.884	0.048	9.000
118.400	0.400	9.001	8.884	0.048	9.000
118.500	-1.200	8.996	8.884	0.048	9.000
118.600	1.200	8.996	8.884	0.048	9.000
118.700	-1.200	9.013	8.885	0.048	9.000
118.800	0.800	9.001	8.884	0.048	9.000
118.900	1.400	9.009	8.883	0.048	9.000
119.000	0.400	9.007	8.885	0.048	9.000
119.100	1.000	9.007	8.885	0.048	9.000
119.200	1.400	9.008	8.884	0.048	9.000
119.300	-0.600	9.009	8.884	0.048	9.000
119.400	1.800	9.009	8.884	0.048	9.000
119.500	-0.000	9.011	8.883	0.048	9.000
119.600	2.000	9.011	8.883	0.048	9.000
119.700	0.800	9.004	8.884	0.048	9.000
119.800	0.400	9.010	8.883	0.048	9.000
119.900	1.800	9.011	8.884	0.048	9.000
120.000	0.600	9.012	8.885	0.048	9.000
120.100	0.400	9.012	8.885	0.048	9.000
120.200	1.600	9.002	8.884	0.048	9.000
120.300	0.600	9.003	8.884	0.048	9.000
120.400	2.000	9.005	8.884	0.048	9.000
120.500	1.800	9.004	8.884	0.048	9.000
120.600	1.400	9.004	8.884	0.048	9.000
120.700	2.200	9.000	8.884	0.048	9.000
120.800	2.200	8.997	8.884	0.048	9.000
120.900	2.800	9.003	8.884	0.048	9.000
121.000	3.800	8.998	8.884	0.048	9.000
121.100	2.000	8.998	8.884	0.048	9.000
121.200	2.000	9.002	8.884	0.048	9.000
121.300	1.800	8.990	8.884	0.048	9.000
121.400	2.800	9.000	8.883	0.048	9.000
121.500	4.000	8.991	8.884	0.048	9.000
121.600	4.200	8.991	8.884	0.048	9.000
121.700	3.000	8.993	8.884	0.048	9.000
121.800	3.000	8.987	8.885	0.048	9.000
121.900	3.000	8.988	8.884	0.048	9.000
122.000	4.800	8.980	8.884	0.048	9.000
122.100	3.600	8.980	8.884	0.048	9.000
122.200	3.200	8.984	8.884	0.048	9.000
122.300	4.800	8.982	8.884	0.048	9.000
122.400	3.800	8.970	8.885	0.048	9.000
122.500	6.000	8.967	8.883	0.048	9.000
122.600	3.800	8.967	8.883	0.048	9.000
122.700	4.400	8.979	8.884	0.048	9.000
122.800	5.000	8.977	8.883	0.048	9.000
122.900	4.200	8.970	8.885	0.048	9.000
123.000	4.400	8.959	8.884	0.048	9.000
123.100	3.400	8.959	8.884	0.048	9.000
123.200	4.800	8.977	8.885	0.048	9.000
123.300	4.400	8.971	8.884	0.048	9.000
123.400	5.000	8.967	8.885	0.048	9.000
123.500	3.400	8.960	8.884	0.048	9.000
123.600	3.000	8.960	8.884	0.048	9.000
123.700	4.200	8.981	8.885	0.048	9.000
123.800	4.200	8.965	8.884	0.048	9.000
123.900	4.400	8.979	8.885	0.048	9.000
124.000	4.000	8.979	8.884	0.048	9.000
124.100	4.400	8.979	8.884	0.048	9.000
124.200	3.000	8.965	8.884	0.048	9.000
124.300	3.600	8.978	8.885	0.048	9.000
124.400	4.200	8.973	8.884	0.048	9.000
124.500	4.000	8.978	8.884	0.048	9.000
124.600	4.000	8.978	8.884	0.048	9.000
124.700	4.600	8.974	8.884	0.048	9.000
124.800	3.200	8.973	8.884	0.048	9.000
124.900	4.600	8.969	8.885	0.048	9.000
125.000	4.000	8.971	8.884	0.048	9.000
125.100	5.800	8.971	8.884	0.048	9.000
125.200	5.000	8.976	8.885	0.048	9.000
125.300	5.200	8.972	8.884	0.048	9.000
125.400	5.800	8.979	8.885	0.048	9.000
125.500	6.000	8.979	8.885	0.048	9.000
125.600	6.400	8.979	8.885	0.048	9.000
125.700	6.400	8.962	8.884	0.048	9.000
125.800	6.600	8.962	8.884	0.048	9.000
125.900	7.400	8.972	8.885	0.048	9.000
126.000	7.400	8.966	8.886	0.048	9.000
126.100	6.600	8.966	8.886	0.048	9.000
126.200	6.800	8.954	8.884	0.048	9.000
126.300	7.600	8.952	8.885	0.048	9.000
126.400	7.400	8.953	8.884	0.048	9.000
126.500	7.000	8.954	8.885	0.048	9.000
126.600	8.000	8.954	8.885	0.048	9.000
126.700	7.400	8.943	8.884	0.048	9.000
126.800	7.800	8.951	8.883	0.048	9.000
126.900	8.000	8.946	8.884	0.048	9.000
127.000	8.200	8.944	8.885	0.048	9.000
127.100	7.600	8.944	8.885	0.048	9.000
127.200	7.800	8.942	8.884	0.048	9.000
127.300	9.800	8.941	8.885	0.049	9.000
127.400	9.000	8.935	8.884	0.049	9.000
127.500	8.000	8.934	8.884	0.049	9.000
127.600	9.200	8.934	8.884	0.049	9.000
127.700	8.600	8.935	8.884	0.049	9.000
127.800	9.600	8.933	8.884	0.049	9.000
127.900	8.000	8.933	8.884	0.049	9.000
128.000	8.400	8.931	8.884	0.049	9.000
128.100	9.400	8.931	8.884	0.049	9.000
128.200	8.600	8.929	8.885	0.049	9.000
128.300	10.000	8.935	8.884	0.049	9.000
128.400	9.200	8.922	8.884	0.049	9.000
128.500	9.000	8.923	8.884	0.049	9.000
128.600	9.800	8.923	8.884	0.049	9.000
128.700	10.400	8.923	8.885	0.049	9.000
128.800	8.400	8.935	8.884	0.049	9.000
128.900	9.800	8.920	8.884	0.049	9.000
129.000	9.200	8.918	8.883	0.049	9.000
129.100	8.400	8.918	8.883	0.049	9.000
129.200	8.000	8.928	8.885	0.049	9.000
129.300	7.800	8.922	8.885	0.049	9.000
129.400	10.200	8.927	8.885	0.049	9.000
129.500	9.000	8.924	8.885	0.049	9.000
129.600	10.000	8.924	8.885	0.049	9.000
129.700	8.800	8.920	8.884	0.049	9.000
129.800	9.000	8.926	8.884	0.049	9.000
129.900	8.800	8.928	8.884	0.049	9.000
130.000	8.800	8.929	8.885	0.049	9.000
130.100	8.800	8.929	8.885	0.049	9.000
130.200	8.600	8.918	8.884	0.049	9.000
130.300	9.400	8.926	8.884	0.049	9.000
130.400	8.800	8.927	8.885	0.049	9.000
130.500	8.600	8.931	8.885	0.049	9.000
130.600	9.000	8.931	8.885	0.049	9.000
130.700	8.000	8.919	8.884	0.049	9.000
130.800	8.800	8.929	8.884	0.049	9.000
130.900	8.800	8.926	8.884	0.049	9.000
131.000	7.400	8.933	8.885	0.049	9.000
131.100	9.200	8.933	8.885	0.049	9.000
131.200	8.400	8.925	8.885	0.049	9.000
131.300	8.400	8.932	8.885	0.049	9.000
131.400	8.600	8.930	8.884	0.049	9.000
131.500	8.200	8.936	8.885	0.049	9.000
131.600	8.800	8.936	8.885	0.049	9.000
131.700	7.600	8.926	8.885	0.049	9.000
131.800	8.800	8.933	8.885	0.049	9.000
131.900	9.000	8.935	8.885	0.049	9.000
132.000	7.000	8.940	8.885	0.049	9.000
132.100	9.000	8.940	8.885	0.049	9.000
132.200	7.000	8.927	8.885	0.049	9.000
132.300	8.800	8.942	8.885	0.049	9.000
132.400	7.000	8.925	8.884	0.049	9.000
132.500	9.200	8.939	8.885	0.049	9.000
132.600	7.200	8.939	8.885	0.049	9.000
132.700	7.800	8.930	8.885	0.049	9.000
132.800	6.400	8.942	8.886	0.049	9.000
132.900	7.400	8.928	8.885	0.049	9.000
133.000	7.800	8.929	8.885	0.049	9.000
133.100	6.600	8.929	8.885	0.049	9.000
133.200	8.000	8.943	8.885	0.049	9.000
133.300	6.200	8.935	8.885	0.049	9.000
133.400	8.000	8.933	8.885	0.049	9.000
133.500	8.000	8.939	8.884	0.049	9.000
133.600	8.200	8.939	8.884	0.049	9.000
133.700	8.600	8.938	8.885	0.049	9.000
133.800	8.800	8.934	8.886	0.049	9.000
133.900	7.800	8.942	8.885	0.049	9.000
134.000	7.400	8.944	8.886	0.049	9.000
134.100	7.400	8.944	8.886	0.049	9.000
134.200	8.600	8.934	8.885	0.049	9.000
134.300	7.600	8.936	8.885	0.050	9.000
134.400	9.400	8.931	8.885	0.050	9.000
134.500	8.200	8.935	8.885	0.050	9.000
134.600	9.200	8.935	8.885	0.050	9.000
134.700	9.400	8.941	8.885	0.050	9.000
134.800	8.000	8.937	8.885	0.050	9.000
134.900	9.400	8.931	8.886	0.050	9.000
135.000	9.800	8.932	8.885	0.050	9.000
135.100	10.400	8.932	8.885	0.050	9.000
135.200	9.400	8.936	8.885	0.050	9.000
135.300	9.400	8.924	8.884	0.050	9.000
135.400	8.000	8.922	8.885	0.050	9.000
135.500	10.000	8.938	8.885	0.050	9.000
135.600	12.400	8.938	8.885	0.050	9.000
135.700	9.600	8.924	8.885	0.050	9.000
135.800	10.800	8.936	8.885	0.050	9.000
135.900	10.200	8.904	8.885	0.050	9.000
136.000	11.000	8.908	8.886	0.050	9.000
136.100	12.600	8.908	8.886	0.050	9.000
136.200	10.600	8.921	8.886	0.050	9.000
136.300	12.000	8.934	8.885	0.050	9.000
136.400	10.800	8.899	8.886	0.050	9.000
136.500	13.000	8.910	8.887	0.050	9.000
136.600	10.600	8.910	8.887	0.050	9.000
136.700	15.200	8.906	8.886	0.050	9.000
136.800	14.000	8.913	8.885	0.050	9.000
136.900	14.000	8.894	8.886	0.050	9.000
137.000	14.600	8.887	8.885	0.050	9.000
137.100	11.800	8.887	8.885	0.050	9.000
137.200	15.400	8.906	8.885	0.050	9.000
137.300	12.800	8.880	8.886	0.050	9.000
137.400	16.200	8.903	8.885	0.050	9.000
137.500	14.800	8.882	8.885	0.050	9.000
137.600	15.400	8.882	8.885	0.050	9.000
137.700	15.400	8.886	8.885	0.050	9.000
137.800	15.400	8.868	8.886	0.050	9.000
137.900	15.400	8.898	8.886	0.050	9.000
138.000	16.200	8.884	8.887	0.050	9.000
138.100	15.400	8.884	8.887	0.050	9.000
138.200	16.600	8.869	8.885	0.050	9.000
138.300	17.200	8.869	8.886	0.050	9.000
138.400	16.800	8.872	8.885	0.050	9.000
138.500	16.400	8.863	8.886	0.050	9.000
138.600	17.800	8.863	8.886	0.050	9.000
138.700	17.600	8.866	8.887	0.050	9.000
138.800	17.200	8.861	8.887	0.051	9.000
138.900	18.600	8.860	8.886	0.051	9.000
139.000	17.000	8.851	8.885	0.051	9.000
139.100	16.400	8.851	8.885	0.051	9.000
139.200	18.400	8.865	8.886	0.051	9.000
139.300	16.200	8.846	8.886	0.051	9.000
139.400	17.000	8.863	8.887	0.051	9.000
139.500	18.600	8.871	8.886	0.051	9.000
139.600	14.000	8.871	8.886	0.051	9.000
139.700	16.800	8.841	8.886	0.051	9.000
139.800	16.400	8.863	8.886	0.051	9.000
139.900	14.400	8.870	8.887	0.051	9.000
140.000	18.400	8.855	8.886	0.051	9.000
140.100	16.600	8.855	8.886	0.051	9.000
140.200	17.600	8.875	8.887	0.051	9.000
140.300	16.400	8.835	8.885	0.051	9.000
140.400	16.800	8.864	8.886	0.051	9.000
140.500	17.200	8.838	8.886	0.051	9.000
140.600	16.400	8.838	8.886	0.051	9.000
140.700	16.200	8.885	8.886	0.051	9.000
140.800	15.800	8.840	8.886	0.051	9.000
140.900	16.400	8.862	8.886	0.051	9.000
141.000	18.000	8.855	8.885	0.051	9.000
141.100	16.000	8.855	8.885	0.051	9.000
141.200	17.800	8.872	8.885	0.051	9.000
141.300	17.800	8.843	8.885	0.051	9.000
141.400	18.600	8.849	8.886	0.051	9.000
141.500	17.000	8.855	8.886	0.051	9.000
141.600	18.600	8.855	8.886	0.051	9.000
141.700	15.400	8.860	8.887	0.051	9.000
141.800	17.600	8.853	8.885	0.051	9.000
141.900	17.000	8.857	8.887	0.051	9.000
142.000	18.600	8.859	8.886	0.051	9.000
142.100	17.400	8.859	8.886	0.051	9.000
142.200	15.800	8.848	8.886	0.051	9.000
142.300	18.000	8.857	8.885	0.052	9.000
142.400	16.200	8.846	8.886	0.052	9.000
142.500	17.800	8.849	8.886	0.052	9.000
142.600	16.400	8.849	8.886	0.052	9.000
142.700	17.800	8.859	8.885	0.052	9.000
142.800	16.600	8.855	8.886	0.052	9.000
142.900	17.600	8.847	8.885	0.052	9.000
143.000	16.200	8.849	8.886	0.052	9.000
143.100	17.400	8.849	8.886	0.052	9.000
143.200	17.800	8.861	8.886	0.052	9.000
143.300	17.000	8.849	8.886	0.052	9.000
143.400	18.000	8.857	8.886	0.052	9.000
143.500	16.200	8.858	8.886	0.052	9.000
143.600	17.600	8.858	8.886	0.052	9.000
143.700	17.200	8.852	8.887	0.052	9.000
143.800	17.000	8.861	8.886	0.052	9.000
143.900	17.800	8.854	8.886	0.052	9.000
144.000	18.000	8.863	8.885	0.052	9.000
144.100	17.200	8.863	8.885	0.052	9.000
144.200	15.800	8.853	8.886	0.052	9.000
144.300	18.400	8.863	8.886	0.052	9.000
144.400	16.600	8.847	8.886	0.052	9.000
144.500	16.400	8.852	8.886	0.052	9.000
144.600	16.200	8.852	8.886	0.052	9.000
144.700	17.600	8.864	8.886	0.052	9.000
144.800	16.400	8.857	8.886	0.052	9.000
144.900	15.400	8.859	8.886	0.052	9.000
145.000	15.600	8.854	8.885	0.052	9.000
145.100	15.400	8.854	8.885	0.052	9.000
145.200	16.200	8.862	8.887	0.052	9.000
145.300	17.000	8.862	8.886	0.052	9.000
145.400	15.200	8.860	8.886	0.052	9.000
145.500	16.000	8.852	8.886	0.052	9.000
145.600	15.800	8.852	8.886	0.052	9.000
145.700	14.400	8.869	8.887	0.052	9.000
145.800	15.400	8.865	8.886	0.053	9.000
145.900	12.800	8.867	8.886	0.053	9.000
146.000	15.000	8.863	8.886	0.053	9.000
146.100	14.800	8.863	8.886	0.053	9.000
146.200	15.200	8.867	8.887	0.053	9.000
146.300	17.200	8.870	8.886	0.053	9.000
146.400	16.200	8.865	8.885	0.053	9.000
146.500	17.800	8.874	8.886	0.053	9.000
146.600	17.200	8.874	8.886	0.053	9.000
146.700	17.000	8.885	8.886	0.053	9.000
146.800	17.200	8.872	8.886	0.053	9.000
146.900	17.800	8.864	8.886	0.053	9.000
147.000	17.400	8.854	8.887	0.053	9.000
147.100	16.400	8.854	8.887	0.053	9.000
147.200	16.200	8.865	8.885	0.053	9.000
147.300	17.600	8.859	8.886	0.053	9.000
147.400	15.800	8.854	8.887	0.053	9.000
147.500	17.400	8.855	8.886	0.053	9.000
147.600	16.600	8.855	8.886	0.053	9.000
147.700	17.000	8.858	8.886	0.053	9.000
147.800	16.200	8.862	8.886	0.053	9.000
147.900	14.800	8.858	8.887	0.053	9.000
148.000	17.800	8.852	8.887	0.053	9.000
148.100	16.200	8.852	8.887	0.053	9.000
148.200	17.600	8.870	8.887	0.053	9.000
148.300	16.800	8.852	8.886	0.053	9.000
148.400	16.200	8.859	8.886	0.053	9.000
148.500	17.200	8.848	8.886	0.053	9.000
148.600	15.600	8.848	8.886	0.053	9.000
148.700	16.800	8.875	8.886	0.053	9.000
148.800	17.000	8.849	8.886	0.053	9.000
148.900	15.600	8.871	8.885	0.053	9.000
149.000	16.400	8.861	8.885	0.053	9.000
149.100	16.600	8.861	8.885	0.053	9.000
149.200	14.800	8.864	8.886	0.053	9.000
149.300	16.400	8.860	8.886	0.053	9.000
149.400	15.800	8.867	8.887	0.053	9.000
149.500	16.400	8.863	8.886	0.053	9.000
149.600	16.400	8.863	8.886	0.053	9.000
149.700	16.800	8.866	8.886	0.053	9.000
149.800	16.200	8.864	8.887	0.054	9.000
149.900	16.800	8.869	8.886	0.054	9.000
150.000	15.600	8.867	8.886	0.054	9.000
150.100	15.400	8.867	8.886	0.054	9.000
150.200	16.000	8.868	8.885	0.054	9.000
150.300	14.800	8.861	8.886	0.054	9.000
150.400	15.400	8.872	8.886	0.054	9.000
150.500	14.200	8.876	8.887	0.054	9.000
150.600	15.400	8.876	8.887	0.054	9.000
150.700	14.000	8.864	8.886	0.054	9.000
150.800	14.800	8.871	8.886	0.054	9.000
150.900	13.800	8.872	8.886	0.054	9.000
151.000	14.800	8.872	8.888	0.054	9.000
151.100	15.000	8.872	8.888	0.054	9.000
151.200	15.000	8.881	8.886	0.054	9.000
151.300	14.800	8.875	8.886	0.054	9.000
151.400	13.600	8.874	8.886	0.054	9.000
151.500	16.000	8.874	8.886	0.054	9.000
151.600	14.200	8.874	8.886	0.054	9.000
151.700	15.400	8.882	8.886	0.054	9.000
151.800	17.200	8.872	8.886	0.054	9.000
151.900	15.400	8.877	8.886	0.054	9.000
152.000	15.400	8.873	8.887	0.054	9.000
152.100	15.600	8.873	8.887	0.054	9.000
152.200	15.600	8.884	8.888	0.054	9.000
152.300	15.600	8.868	8.887	0.054	9.000
152.400	15.000	8.880	8.887	0.054	9.000
152.500	16.400	8.873	8.887	0.054	9.000
152.600	16.200	8.873	8.887	0.054	9.000
152.700	15.800	8.876	8.886	0.054	9.000
152.800	15.600	8.876	8.886	0.054	9.000
152.900	15.000	8.872	8.886	0.054	9.000
153.000	14.600	8.868	8.886	0.054	9.000
153.100	15.800	8.868	8.886	0.054	9.000
153.200	15.600	8.874	8.887	0.054	9.000
153.300	16.400	8.872	8.886	0.054	9.000
153.400	16.400	8.872	8.887	0.054	9.000
153.500	15.600	8.869	8.887	0.054	9.000
153.600	16.200	8.869	8.887	0.054	9.000
153.700	15.800	8.869	8.886	0.054	9.000
153.800	17.600	8.869	8.887	0.055	9.000
153.900	15.400	8.868	8.887	0.055	9.000
154.000	16.600	8.863	8.887	0.055	9.000
154.100	16.000	8.863	8.887	0.055	9.000
154.200	16.800	8.866	8.886	0.055	9.000
154.300	15.400	8.864	8.887	0.055	9.000
154.400	15.200	8.862	8.887	0.055	9.000
154.500	17.000	8.858	8.887	0.055	9.000
154.600	16.000	8.858	8.887	0.055	9.000
154.700	17.200	8.873	8.887	0.055	9.000
154.800	14.600	8.859	8.886	0.055	9.000
154.900	16.400	8.869	8.887	0.055	9.000
155.000	16.200	8.859	8.887	0.055	9.000
155.100	15.600	8.859	8.887	0.055	9.000
155.200	17.600	8.872	8.887	0.055	9.000
155.300	16.600	8.853	8.887	0.055	9.000
155.400	16.000	8.873	8.888	0.055	9.000
155.500	15.800	8.872	8.887	0.055	9.000
155.600	17.200	8.872	8.887	0.055	9.000
155.700	15.400	8.861	8.888	0.055	9.000
155.800	17.200	8.866	8.887	0.055	9.000
155.900	16.800	8.874	8.887	0.055	9.000
156.000	17.800	8.871	8.887	0.055	9.000
156.100	15.000	8.871	8.887	0.055	9.000
156.200	16.200	8.865	8.887	0.055	9.000
156.300	15.600	8.861	8.887	0.055	9.000
156.400	17.000	8.867	8.887	0.055	9.000
156.500	16.400	8.863	8.887	0.055	9.000
156.600	15.000	8.863	8.887	0.055	9.000
156.700	15.800	8.876	8.886	0.055	9.000
156.800	14.800	8.856	8.888	0.055	9.000
156.900	14.800	8.870	8.887	0.055	9.000
157.000	15.000	8.869	8.887	0.055	9.000
157.100	16.200	8.869	8.887	0.055	9.000
157.200	15.200	8.874	8.887	0.055	9.000
157.300	13.600	8.866	8.886	0.056	9.000
157.400	14.600	8.874	8.888	0.056	9.000
157.500	14.600	8.868	8.886	0.056	9.000
157.600	15.600	8.868	8.886	0.056	9.000
157.700	15.000	8.876	8.887	0.056	9.000
157.800	14.600	8.872	8.887	0.056	9.000
157.900	15.600	8.878	8.887	0.056	9.000
158.000	13.600	8.873	8.887	0.056	9.000
158.100	13.400	8.873	8.887	0.056	9.000
158.200	13.400	8.877	8.886	0.056	9.000
158.300	13.800	8.880	8.887	0.056	9.000
158.400	13.600	8.877	8.886	0.056	9.000
158.500	14.600	8.874	8.888	0.056	9.000
158.600	13.800	8.874	8.888	0.056	9.000
158.700	14.200	8.881	8.886	0.056	9.000
158.800	12.600	8.874	8.888	0.056	9.000
158.900	14.600	8.881	8.888	0.056	9.000
159.000	12.800	8.884	8.887	0.056	9.000
159.100	13.200	8.884	8.887	0.056	9.000
159.200	13.000	8.883	8.887	0.056	9.000
159.300	13.200	8.883	8.888	0.056	9.000
159.400	12.000	8.891	8.887	0.056	9.000
159.500	12.400	8.895	8.888	0.056	9.000
159.600	13.400	8.895	8.888	0.056	9.000
159.700	13.800	8.883	8.887	0.056	9.000
159.800	13.000	8.892	8.886	0.056	9.000
159.900	13.400	8.892	8.887	0.056	9.000
160.000	11.600	8.895	8.887	0.056	9.000
160.100	12.000	8.895	8.887	0.056	9.000
160.200	12.600	8.888	8.887	0.056	9.000
160.300	12.200	8.893	8.887	0.056	9.000
160.400	12.800	8.896	8.886	0.056	9.000
160.500	11.200	8.908	8.887	0.056	9.000
160.600	11.600	8.908	8.887	0.056	9.000
160.700	12.000	8.893	8.887	0.056	9.000
160.800	12.000	8.902	8.887	0.056	9.000
160.900	12.400	8.902	8.887	0.056	9.000
161.000	11.200	8.909	8.886	0.056	9.000
161.100	11.800	8.909	8.886	0.056	9.000
161.200	11.000	8.896	8.887	0.056	9.000
161.300	11.800	8.906	8.888	0.056	9.000
161.400	11.400	8.899	8.887	0.056	9.000
161.500	10.600	8.909	8.887	0.056	9.000
161.600	10.400	8.909	8.887	0.056	9.000
161.700	10.000	8.900	8.887	0.056	9.000
161.800	10.600	8.910	8.888	0.057	9.000
161.900	10.600	8.903	8.887	0.057	9.000
162.000	10.400	8.916	8.888	0.057	9.000
162.100	9.600	8.916	8.888	0.057	9.000
162.200	10.800	8.909	8.887	0.057	9.000
162.300	10.400	8.914	8.888	0.057	9.000
162.400	10.000	8.907	8.887	0.057	9.000
162.500	10.000	8.918	8.888	0.057	9.000
162.600	10.800	8.918	8.888	0.057	9.000
162.700	10.000	8.911	8.888	0.057	9.000
162.800	9.800	8.918	8.887	0.057	9.000
162.900	9.200	8.916	8.887	0.057	9.000
163.000	9.600	8.919	8.887	0.057	9.000
163.100	9.400	8.919	8.887	0.057	9.000
163.200	9.000	8.918	8.888	0.057	9.000
163.300	11.400	8.922	8.888	0.057	9.000
163.400	7.400	8.919	8.886	0.057	9.000
163.500	11.000	8.915	8.886	0.057	9.000
163.600	7.400	8.915	8.886	0.057	9.000
163.700	9.600	8.933	8.887	0.057	9.000
163.800	12.400	8.919	8.887	0.057	9.000
163.900	9.000	8.925	8.888	0.057	9.000
164.000	10.800	8.912	8.888	0.057	9.000
164.100	7.600	8.912	8.888	0.057	9.000
164.200	12.200	8.953	8.888	0.057	9.000
164.300	9.400	8.891	8.888	0.057	9.000
164.400	5.600	8.940	8.887	0.057	9.000
164.500	12.000	8.928	8.886	0.057	9.000
164.600	5.800	8.928	8.886	0.057	9.000
164.700	13.600	8.946	8.888	0.057	9.000
164.800	9.400	8.868	8.889	0.057	9.000
164.900	8.600	9.000	8.888	0.057	9.000
165.000	11.200	8.934	8.888	0.057	9.000
165.100	7.000	8.934	8.888	0.057	9.000
165.200	11.600	8.931	8.887	0.057	9.000
165.300	9.600	8.885	8.887	0.057	9.000
165.400	8.800	8.971	8.888	0.057	9.000
165.500	10.600	8.927	8.887	0.057	9.000
165.600	9.400	8.927	8.887	0.057	9.000
165.700	9.000	8.940	8.886	0.057	9.000
165.800	9.600	8.893	8.888	0.057	9.000
165.900	9.600	8.954	8.888	0.057	9.000
166.000	10.400	8.925	8.887	0.057	9.000
166.100	11.000	8.925	8.887	0.057	9.000
166.200	10.400	8.928	8.888	0.057	9.000
166.300	11.000	8.910	8.888	0.057	9.000
166.400	9.800	8.924	8.888	0.057	9.000
166.500	12.000	8.919	8.887	0.057	9.000
166.600	8.800	8.919	8.887	0.057	9.000
166.700	11.600	8.928	8.888	0.057	9.000
166.800	10.600	8.910	8.888	0.057	9.000
166.900	9.800	8.925	8.888	0.057	9.000
167.000	11.200	8.929	8.888	0.057	9.000
167.100	11.200	8.929	8.888	0.057	9.000
167.200	10.600	8.923	8.888	0.057	9.000
167.300	10.400	8.901	8.888	0.057	9.000
167.400	11.800	8.927	8.888	0.057	9.000
167.500	10.000	8.913	8.887	0.057	9.000
167.600	11.800	8.913	8.887	0.057	9.000
167.700	10.200	8.923	8.888	0.057	9.000
167.800	10.800	8.907	8.888	0.057	9.000
167.900	10.600	8.918	8.887	0.058	9.000
168.000	10.400	8.909	8.888	0.058	9.000
168.100	11.200	8.909	8.888	0.058	9.000
168.200	10.000	8.903	8.889	0.058	9.000
168.300	10.800	8.925	8.887	0.058	9.000
168.400	11.000	8.900	8.889	0.058	9.000
168.500	10.400	8.906	8.888	0.058	9.000
168.600	12.200	8.906	8.888	0.058	9.000
168.700	10.800	8.911	8.887	0.058	9.000
168.800	10.600	8.919	8.887	0.058	9.000
168.900	10.800	8.902	8.887	0.058	9.000
169.000	11.600	8.908	8.888	0.058	9.000
169.100	10.800	8.908	8.888	0.058	9.000
169.200	10.600	8.916	8.888	0.058	9.000
169.300	11.000	8.907	8.887	0.058	9.000
169.400	9.800	8.912	8.887	0.058	9.000
169.500	11.000	8.914	8.887	0.058	9.000
169.600	11.600	8.914	8.887	0.058	9.000
169.700	10.600	8.911	8.887	0.058	9.000
169.800	11.800	8.908	8.888	0.058	9.000
169.900	10.000	8.915	8.888	0.058	9.000
170.000	11.600	8.911	8.888	0.058	9.000
170.100	10.800	8.911	8.888	0.058	9.000
170.200	12.600	8.913	8.887	0.058	9.000
170.300	11.600	8.907	8.887	0.058	9.000
170.400	11.600	8.915	8.888	0.058	9.000
170.500	11.200	8.910	8.888	0.058	9.000
170.600	11.800	8.910	8.888	0.058	9.000
170.700	11.200	8.915	8.888	0.058	9.000
170.800	11.800	8.909	8.888	0.058	9.000
170.900	10.400	8.912	8.888	0.058	9.000
171.000	12.000	8.909	8.887	0.058	9.000
171.100	12.000	8.909	8.887	0.058	9.000
171.200	11.000	8.906	8.887	0.058	9.000
171.300	12.600	8.915	8.888	0.058	9.000
171.400	11.000	8.901	8.888	0.058	9.000
171.500	11.200	8.900	8.887	0.058	9.000
171.600	10.800	8.900	8.887	0.058	9.000
171.700	10.400	8.910	8.888	0.058	9.000
171.800	12.000	8.910	8.887	0.058	9.000
171.900	10.400	8.906	8.887	0.058	9.000
172.000	11.800	8.905	8.887	0.058	9.000
172.100	11.600	8.905	8.887	0.058	9.000
172.200	11.800	8.910	8.888	0.058	9.000
172.300	12.200	8.906	8.888	0.058	9.000
172.400	10.400	8.903	8.888	0.058	9.000
172.500	11.200	8.900	8.889	0.058	9.000
172.600	11.800	8.900	8.889	0.058	9.000
172.700	12.400	8.916	8.887	0.058	9.000
172.800	12.400	8.902	8.887	0.058	9.000
172.900	10.600	8.905	8.888	0.058	9.000
173.000	11.800	8.902	8.888	0.058	9.000
173.100	10.400	8.902	8.888	0.058	9.000
173.200	10.800	8.914	8.889	0.058	9.000
173.300	12.400	8.895	8.888	0.058	9.000
173.400	11.200	8.914	8.887	0.059	9.000
173.500	12.400	8.905	8.888	0.059	9.000
173.600	10.200	8.905	8.888	0.059	9.000
173.700	11.400	8.913	8.888	0.059	9.000
173.800	9.800	8.907	8.887	0.059	9.000
173.900	10.200	8.920	8.888	0.059	9.000
174.000	10.200	8.915	8.888	0.059	9.000
174.100	10.400	8.915	8.888	0.059	9.000
174.200	10.600	8.914	8.888	0.059	9.000
174.300	9.600	8.908	8.887	0.059	9.000
174.400	10.200	8.919	8.887	0.059	9.000
174.500	8.600	8.925	8.888	0.059	9.000
174.600	9.400	8.925	8.888	0.059	9.000
174.700	10.200	8.911	8.888	0.059	9.000
174.800	10.200	8.919	8.888	0.059	9.000
174.900	10.000	8.915	8.887	0.059	9.000
175.000	9.600	8.919	8.889	0.059	9.000
175.100	10.200	8.919	8.889	0.059	9.000
175.200	10.000	8.910	8.887	0.059	9.000
175.300	10.400	8.924	8.889	0.059	9.000
175.400	10.800	8.914	8.889	0.059	9.000
175.500	9.800	8.922	8.888	0.059	9.000
175.600	10.200	8.922	8.888	0.059	9.000
175.700	10.400	8.923	8.887	0.059	9.000
175.800	9.600	8.923	8.887	0.059	9.000
175.900	10.600	8.929	8.888	0.059	9.000
176.000	10.400	8.925	8.888	0.059	9.000
176.100	10.400	8.925	8.888	0.059	9.000
176.200	11.800	8.922	8.888	0.059	9.000
176.300	8.600	8.919	8.887	0.059	9.000
176.400	9.600	8.920	8.887	0.059	9.000
176.500	9.600	8.921	8.888	0.059	9.000
176.600	11.200	8.921	8.888	0.059	9.000
176.700	10.000	8.906	8.887	0.059	9.000
176.800	9.600	8.932	8.888	0.059	9.000
176.900	7.000	8.915	8.888	0.059	9.000
177.000	9.800	8.911	8.887	0.059	9.000
177.100	9.400	8.911	8.887	0.059	9.000
177.200	8.800	8.914	8.887	0.059	9.000
177.300	9.200	8.923	8.888	0.059	9.000
177.400	9.000	8.920	8.888	0.059	9.000
177.500	9.200	8.922	8.887	0.059	9.000
177.600	9.800	8.922	8.887	0.059	9.000
177.700	9.600	8.922	8.887	0.059	9.000
177.800	7.800	8.926	8.889	0.059	9.000
177.900	9.800	8.913	8.888	0.059	9.000
178.000	7.800	8.934	8.887	0.059	9.000
178.100	10.200	8.934	8.887	0.059	9.000
178.200	8.000	8.911	8.888	0.059	9.000
178.300	9.600	8.935	8.888	0.059	9.000
178.400	7.800	8.916	8.888	0.059	9.000
178.500	8.400	8.928	8.887	0.059	9.000
178.600	8.000	8.928	8.887	0.059	9.000
178.700	7.800	8.913	8.888	0.059	9.000
178.800	7.200	8.937	8.888	0.059	9.000
178.900	8.800	8.920	8.888	0.059	9.000
179.000	5.200	8.935	8.889	0.059	9.000
179.100	9.800	8.935	8.889	0.059	9.000
179.200	6.400	8.926	8.888	0.059	9.000
179.300	6.000	8.943	8.888	0.059	9.000
179.400	8.200	8.925	8.888	0.059	9.000
179.500	5.200	8.937	8.888	0.059	9.000
179.600	9.000	8.937	8.888	0.059	9.000
179.700	4.800	8.922	8.887	0.059	9.000
179.800	6.200	8.976	8.889	0.059	9.000
179.900	7.600	8.917	8.888	0.060	9.000
180.000	5.600	8.950	8.887	0.060	9.000
180.100	8.000	8.950	8.887	0.060	9.000
180.200	4.800	8.939	8.887	0.060	9.000
180.300	6.600	8.965	8.888	0.060	9.000
180.400	6.400	8.921	8.888	0.060	9.000
180.500	5.400	8.946	8.887	0.060	9.000
180.600	6.200	8.946	8.887	0.060	9.000
180.700	5.200	8.950	8.888	0.060	9.000
180.800	6.200	8.962	8.886	0.060	9.000
180.900	6.400	8.939	8.888	0.060	9.000
181.000	5.400	8.941	8.888	0.060	9.000
181.100	6.000	8.941	8.888	0.060	9.000
181.200	4.400	8.961	8.889	0.060	9.000
181.300	5.200	8.958	8.887	0.060	9.000
181.400	4.000	8.947	8.887	0.060	9.000
181.500	5.800	8.950	8.888	0.060	9.000
181.600	3.600	8.950	8.888	0.060	9.000
181.700	5.200	8.959	8.887	0.060	9.000
181.800	5.000	8.960	8.887	0.060	9.000
181.900	4.000	8.960	8.888	0.060	9.000
182.000	5.000	8.965	8.888	0.060	9.000
182.100	2.800	8.965	8.888	0.060	9.000
182.200	4.200	8.972	8.887	0.060	9.000
182.300	6.000	8.959	8.888	0.060	9.000
182.400	3.200	8.974	8.887	0.060	9.000
182.500	4.000	8.966	8.888	0.060	9.000
182.600	4.200	8.966	8.888	0.060	9.000
182.700	2.600	8.979	8.889	0.060	9.000
182.800	3.600	8.960	8.886	0.060	9.000
182.900	4.000	8.980	8.887	0.060	9.000
183.000	2.600	8.965	8.887	0.060	9.000
183.100	4.000	8.965	8.887	0.060	9.000
183.200	4.600	8.979	8.887	0.060	9.000
183.300	0.400	8.975	8.887	0.060	9.000
183.400	3.800	8.968	8.887	0.060	9.000
183.500	1.800	8.987	8.888	0.060	9.000
183.600	1.000	8.987	8.888	0.060	9.000
183.700	4.000	8.973	8.889	0.060	9.000
183.800	0.400	9.004	8.888	0.060	9.000
183.900	3.800	8.982	8.888	0.060	9.000
184.000	-0.200	9.001	8.887	0.060	9.000
184.100	2.800	9.001	8.887	0.060	9.000
184.200	3.000	8.974	8.887	0.060	9.000
184.300	2.200	9.006	8.888	0.060	9.000
184.400	3.600	8.973	8.887	0.060	9.000
184.500	0.600	9.003	8.887	0.060	9.000
184.600	3.600	9.003	8.887	0.060	9.000
184.700	2.600	8.978	8.888	0.060	9.000
184.800	0.400	9.012	8.888	0.060	9.000
184.900	4.800	8.986	8.888	0.060	9.000
185.000	0.400	9.002	8.886	0.060	9.000
185.100	4.000	9.002	8.886	0.060	9.000
185.200	2.600	8.980	8.888	0.060	9.000
185.300	2.200	9.009	8.887	0.060	9.000
185.400	3.000	8.975	8.888	0.060	9.000
185.500	2.600	8.989	8.888	0.060	9.000
185.600	2.800	8.989	8.888	0.060	9.000
185.700	4.800	8.979	8.888	0.060	9.000
185.800	3.800	8.997	8.887	0.060	9.000
185.900	5.200	8.983	8.888	0.060	9.000
186.000	2.000	8.993	8.888	0.060	9.000
186.100	3.400	8.993	8.888	0.060	9.000
186.200	5.200	8.974	8.888	0.060	9.000
186.300	4.200	8.991	8.889	0.060	9.000
186.400	5.600	8.971	8.887	0.060	9.000
186.500	4.200	8.982	8.888	0.060	9.000
186.600	3.400	8.982	8.888	0.060	9.000
186.700	4.600	8.973	8.888	0.060	9.000
186.800	6.000	8.985	8.888	0.060	9.000
186.900	5.200	8.958	8.888	0.060	9.000
187.000	5.000	8.973	8.888	0.060	9.000
187.100	2.800	8.973	8.888	0.060	9.000
187.200	5.000	8.980	8.888	0.060	9.000
187.300	5.800	8.958	8.887	0.060	9.000
187.400	4.800	8.973	8.888	0.060	9.000
187.500	7.600	8.974	8.888	0.060	9.000
187.600	4.400	8.974	8.888	0.060	9.000
187.700	7.200	8.973	8.887	0.060	9.000
187.800	5.200	8.960	8.887	0.060	9.000
187.900	6.400	8.979	8.887	0.060	9.000
188.000	7.000	8.978	8.887	0.060	9.000
188.100	6.400	8.978	8.887	0.060	9.000
188.200	7.600	8.969	8.887	0.060	9.000
188.300	5.800	8.955	8.887	0.060	9.000
188.400	8.200	8.974	8.887	0.060	9.000
188.500	7.000	8.963	8.887	0.060	9.000
188.600	7.400	8.963	8.887	0.060	9.000
188.700	7.400	8.942	8.887	0.060	9.000
188.800	6.800	8.960	8.888	0.060	9.000
188.900	8.200	8.950	8.887	0.060	9.000
189.000	7.600	8.948	8.888	0.060	9.000
189.100	8.200	8.948	8.888	0.060	9.000
189.200	7.200	8.950	8.887	0.060	9.000
189.300	8.800	8.946	8.887	0.060	9.000
189.400	8.600	8.946	8.888	0.060	9.000
189.500	8.800	8.943	8.887	0.060	9.000
189.600	8.800	8.943	8.887	0.060	9.000
189.700	7.800	8.941	8.888	0.060	9.000
189.800	9.800	8.945	8.887	0.060	9.000
189.900	8.000	8.939	8.887	0.060	9.000
190.000	10.400	8.935	8.887	0.060	9.000
190.100	8.200	8.935	8.887	0.060	9.000
190.200	8.400	8.943	8.888	0.060	9.000
190.300	9.400	8.934	8.889	0.060	9.000
190.400	9.400	8.937	8.886	0.060	9.000
190.500	9.400	8.932	8.887	0.060	9.000
190.600	8.400	8.932	8.887	0.060	9.000
190.700	10.200	8.934	8.887	0.060	9.000
190.800	10.000	8.926	8.887	0.060	9.000
190.900	10.200	8.937	8.887	0.060	9.000
191.000	9.600	8.938	8.888	0.060	9.000
191.100	9.000	8.938	8.888	0.060	9.000
191.200	11.600	8.924	8.887	0.060	9.000
191.300	11.000	8.929	8.887	0.060	9.000
191.400	12.200	8.928	8.887	0.061	9.000
191.500	11.800	8.928	8.887	0.061	9.000
191.600	11.200	8.928	8.887	0.061	9.000
191.700	11.000	8.925	8.887	0.061	9.000
191.800	10.600	8.926	8.886	0.061	9.000
191.900	11.800	8.926	8.887	0.061	9.000
192.000	10.800	8.918	8.887	0.061	9.000
192.100	11.000	8.918	8.887	0.061	9.000
192.200	11.000	8.906	8.887	0.061	9.000
192.300	11.000	8.910	8.887	0.061	9.000
192.400	10.600	8.909	8.887	0.061	9.000
192.500	11.200	8.907	8.886	0.061	9.000
192.600	11.200	8.907	8.886	0.061	9.000
192.700	11.000	8.913	8.886	0.061	9.000
192.800	11.000	8.908	8.886	0.061	9.000
192.900	10.800	8.911	8.886	0.061	9.000
193.000	10.800	8.907	8.886	0.061	9.000
193.100	12.200	8.907	8.886	0.061	9.000
193.200	11.400	8.916	8.886	0.061	9.000
193.300	11.200	8.909	8.887	0.061	9.000
193.400	10.200	8.914	8.887	0.061	9.000
193.500	11.000	8.905	8.887	0.061	9.000
193.600	10.800	8.905	8.887	0.061	9.000
193.700	10.400	8.920	8.886	0.061	9.000
193.800	10.400	8.916	8.887	0.061	9.000
193.900	8.200	8.917	8.887	0.061	9.000
194.000	10.000	8.907	8.886	0.061	9.000
194.100	9.800	8.907	8.886	0.061	9.000
194.200	11.800	8.924	8.886	0.061	9.000
194.300	8.800	8.905	8.887	0.061	9.000
194.400	11.400	8.923	8.886	0.061	9.000
194.500	8.000	8.929	8.886	0.061	9.000
194.600	9.600	8.929	8.886	0.061	9.000
194.700	9.400	8.905	8.887	0.061	9.000
194.800	10.600	8.931	8.887	0.061	9.000
194.900	9.000	8.901	8.886	0.061	9.000
195.000	9.000	8.927	8.887	0.061	9.000
195.100	8.600	8.927	8.887	0.061	9.000
195.200	8.600	8.925	8.886	0.061	9.000
195.300	11.600	8.920	8.887	0.061	9.000
195.400	9.600	8.920	8.887	0.061	9.000
195.500	8.800	8.910	8.887	0.061	9.000
195.600	10.400	8.910	8.887	0.061	9.000
195.700	8.400	8.927	8.886	0.061	9.000
195.800	11.200	8.924	8.887	0.061	9.000
195.900	10.200	8.910	8.887	0.061	9.000
196.000	9.400	8.910	8.887	0.061	9.000
196.100	8.600	8.910	8.887	0.061	9.000
196.200	7.600	8.930	8.887	0.061	9.000
196.300	9.400	8.923	8.887	0.061	9.000
196.400	10.400	8.917	8.887	0.061	9.000
196.500	8.800	8.921	8.887	0.061	9.000
196.600	8.800	8.921	8.887	0.061	9.000
196.700	8.600	8.933	8.887	0.061	9.000
196.800	8.800	8.936	8.887	0.061	9.000
196.900	9.400	8.924	8.887	0.062	9.000
197.000	9.800	8.927	8.886	0.062	9.000
197.100	10.400	8.927	8.886	0.062	9.000
197.200	11.200	8.938	8.887	0.062	9.000
197.300	9.600	8.935	8.887	0.062	9.000
197.400	9.600	8.928	8.886	0.062	9.000
197.500	11.000	8.917	8.886	0.062	9.000
197.600	11.200	8.917	8.886	0.062	9.000
197.700	10.600	8.930	8.888	0.062	9.000
197.800	11.200	8.912	8.888	0.062	9.000
197.900	10.400	8.924	8.886	0.062	9.000
198.000	10.800	8.916	8.887	0.062	9.000
198.100	11.600	8.916	8.887	0.062	9.000
198.200	11.800	8.914	8.887	0.062	9.000
198.300	10.200	8.915	8.886	0.062	9.000
198.400	11.400	8.914	8.887	0.062	9.000
198.500	10.200	8.917	8.887	0.062	9.000
198.600	11.400	8.917	8.887	0.062	9.000
198.700	10.400	8.919	8.887	0.062	9.000
198.800	11.800	8.912	8.887	0.062	9.000
198.900	10.800	8.913	8.888	0.062	9.000
199.000	12.000	8.910	8.887	0.062	9.000
199.100	12.600	8.910	8.887	0.062	9.000
199.200	9.800	8.919	8.887	0.062	9.000
199.300	9.400	8.905	8.886	0.062	9.000
199.400	10.200	8.913	8.886	0.062	9.000
199.500	12.400	8.906	8.887	0.062	9.000
199.600	11.000	8.906	8.887	0.062	9.000
199.700	11.800	8.914	8.887	0.062	9.000
199.800	11.000	8.911	8.887	0.062	9.000
199.900	12.000	8.921	8.887	0.062	9.000
[truncated: 103,640 more rows]
