# Supplementary material for: Measurement of Outflow Facility Using iPerfusion
Source: PLoS One. 2016 Mar 7;11(3):e0150694. doi: 10.1371/journal.pone.0150694 (PMC4780770; doi:10.1371/journal.pone.0150694)
Supplement: S4 File — The raw data from the perfusion traces along with the steady state values for each pressure step. (ZIP) [file pone.0150694.s004.zip › S3/ControlIndividuals/13.05.14 red system eye 1/Eye_1 ok perf 7.2/Parameters.txt]

Q	dQ	P	dP	R	dR	C	dC	FT	dFT	N/A	FV
17.3486	1.2778	8.8572	0.0170	0.2347	0.0080	4.2614	0.1445	0.0000	0.0000	8.9550	0.0000
-0.5198	1.0197	4.4940	0.0065	0.2261	0.0116	4.4228	0.2270	0.0000	0.0000	4.5300	0.0000
12.7746	0.7247	5.8821	0.0048	0.1773	0.0039	5.6392	0.1233	0.0000	0.0000	5.9700	0.0000
25.3996	1.0588	7.2913	0.0081	0.1592	0.0037	6.2808	0.1454	0.0000	0.0000	7.4625	0.0000
33.6388	1.1671	8.7294	0.0090	0.1616	0.0035	6.1900	0.1339	0.0000	0.0000	8.9925	0.0000
38.3636	1.3403	10.2035	0.0110	0.1736	0.0040	5.7587	0.1315	0.0000	0.0000	10.4475	0.0000
47.8578	1.7204	11.6288	0.0126	0.1704	0.0043	5.8694	0.1481	0.0000	0.0000	11.9925	0.0000
70.0288	1.5035	14.4533	0.0100	0.1598	0.0027	6.2563	0.1041	0.0000	0.0000	14.9250	0.0000
93.6672	1.6796	17.2671	0.0113	0.1514	0.0022	6.6058	0.0974	0.0000	0.0000	17.9100	0.0000
119.7392	1.1316	20.0567	0.0086	0.1431	0.0012	6.9869	0.0565	0.0000	0.0000	20.9850	0.0000
