# Supplementary material for: Measurement of Outflow Facility Using iPerfusion
Source: PLoS One. 2016 Mar 7;11(3):e0150694. doi: 10.1371/journal.pone.0150694 (PMC4780770; doi:10.1371/journal.pone.0150694)
Supplement: S4 File — The raw data from the perfusion traces along with the steady state values for each pressure step. (ZIP) [file pone.0150694.s004.zip › S3/ControlIndividuals/14.05.14 red system eye 1/CapPre_1/Parameters.txt]

Q 	 dQ 	 P 	 dP 	 R 	 dR 	 C 	 dC 	 FT 	 dFT 	 N/A 	 FV 	 
-4.5140	1.7029	0.0254	0.0131	-0.0130	0.0132	-76.7617	77.8825	65.1798	39.1159	0.0109	861.9848
69.4880	1.3527	4.3869	0.0105	0.0609	0.0012	16.4244	0.3109	35.0637	0.6055	4.9750	29.5241
143.1107	1.2076	8.7507	0.0078	0.0601	0.0005	16.6472	0.1388	35.8207	0.2689	9.9500	29.3665
216.8233	0.9917	13.1157	0.0079	0.0598	0.0003	16.7271	0.0763	36.3442	0.1504	14.9250	28.6453
285.2067	0.9142	17.5214	0.0056	0.0609	0.0002	16.4239	0.0524	35.8641	0.1063	19.9000	29.6359
