# Supplementary material for: Measurement of Outflow Facility Using iPerfusion
Source: PLoS One. 2016 Mar 7;11(3):e0150694. doi: 10.1371/journal.pone.0150694 (PMC4780770; doi:10.1371/journal.pone.0150694)
Supplement: S4 File — The raw data from the perfusion traces along with the steady state values for each pressure step. (ZIP) [file pone.0150694.s004.zip › S3/ControlIndividuals/14.05.14 red system eye 1/Eye_1 ok perf 10.80/Data.txt]

0.000	-4.200	7.841	8.378	-0.000	7.838
0.100	-0.600	7.841	8.378	0.000	0.000
0.200	-0.000	7.836	8.379	0.000	0.000
0.300	0.600	7.836	8.378	0.000	0.000
0.400	1.000	7.841	8.377	0.000	0.000
0.500	-1.200	7.839	8.378	0.000	7.838
0.600	-0.200	7.839	8.378	0.000	7.838
0.700	1.200	7.836	8.379	0.000	7.838
0.800	0.800	7.837	8.378	0.000	7.838
0.900	-0.000	7.841	8.378	0.000	7.838
1.000	1.400	7.842	8.378	0.000	7.838
1.100	-0.000	7.842	8.378	0.000	7.838
1.200	0.400	7.839	8.378	0.000	7.838
1.300	0.800	7.837	8.378	0.000	7.838
1.400	1.000	7.843	8.378	0.000	7.838
1.500	0.600	7.838	8.378	0.000	7.838
1.600	1.800	7.838	8.378	0.000	7.838
1.700	0.200	7.838	8.379	0.000	7.838
1.800	2.400	7.838	8.379	0.000	7.838
1.900	0.800	7.840	8.379	0.000	7.838
2.000	2.000	7.838	8.379	0.000	7.838
2.100	1.200	7.838	8.379	0.000	7.838
2.200	0.800	7.837	8.377	0.000	7.838
2.300	0.400	7.836	8.378	0.000	7.838
2.400	0.800	7.839	8.379	0.000	7.838
2.500	2.800	7.836	8.379	0.000	7.838
2.600	1.000	7.836	8.379	0.000	7.838
2.700	1.200	7.837	8.378	0.000	7.838
2.800	1.400	7.836	8.378	0.000	7.838
2.900	1.600	7.838	8.379	0.000	7.838
3.000	-0.000	7.839	8.379	0.000	7.838
3.100	1.800	7.839	8.379	0.000	7.838
3.200	1.400	7.843	8.378	0.000	7.838
3.300	1.800	7.839	8.378	0.000	7.838
3.400	-0.000	7.836	8.379	0.000	7.838
3.500	1.800	7.837	8.379	0.000	7.838
3.600	1.200	7.837	8.379	0.000	7.838
3.700	1.600	7.839	8.378	0.000	7.838
3.800	1.600	7.835	8.378	0.000	7.838
3.900	2.400	7.839	8.379	0.000	7.838
4.000	1.400	7.836	8.380	0.000	7.838
4.100	1.800	7.836	8.380	0.000	7.838
4.200	0.600	7.836	8.378	0.000	7.838
4.300	1.400	7.840	8.378	0.000	7.838
4.400	0.200	7.838	8.379	0.000	7.838
4.500	0.600	7.837	8.379	0.000	7.838
4.600	1.200	7.837	8.379	0.000	7.838
4.700	1.800	7.837	8.378	0.000	7.838
4.800	1.800	7.840	8.378	0.000	7.838
4.900	1.800	7.838	8.378	0.000	7.838
5.000	0.800	7.841	8.378	0.000	7.838
5.100	1.400	7.841	8.378	0.000	7.838
5.200	1.400	7.841	8.379	0.000	7.838
5.300	1.600	7.837	8.379	0.000	7.838
5.400	1.600	7.839	8.379	0.000	7.838
5.500	2.000	7.841	8.379	0.000	7.838
5.600	0.800	7.841	8.379	0.000	7.838
5.700	1.600	7.840	8.378	0.000	7.838
5.800	0.800	7.839	8.379	0.000	7.838
5.900	2.200	7.840	8.379	0.000	7.838
6.000	0.800	7.840	8.378	0.000	7.838
6.100	1.000	7.840	8.378	0.000	7.838
6.200	0.200	7.836	8.378	0.000	7.838
6.300	1.800	7.840	8.379	0.000	7.838
6.400	1.400	7.840	8.378	0.000	7.838
6.500	1.400	7.838	8.378	0.000	7.838
6.600	0.400	7.838	8.378	0.000	7.838
6.700	1.800	7.838	8.378	0.000	7.838
6.800	0.400	7.839	8.379	0.000	7.838
6.900	1.800	7.839	8.378	0.000	7.838
7.000	1.800	7.844	8.379	0.000	7.838
7.100	1.000	7.844	8.379	0.000	7.838
7.200	2.000	7.840	8.378	0.000	7.838
7.300	1.400	7.842	8.379	0.000	7.838
7.400	1.400	7.838	8.379	0.000	7.838
7.500	2.000	7.839	8.378	0.000	7.838
7.600	0.600	7.839	8.378	0.000	7.838
7.700	2.000	7.835	8.377	0.000	7.838
7.800	1.400	7.843	8.379	0.000	7.838
7.900	2.200	7.840	8.379	0.000	7.838
8.000	0.400	7.836	8.379	0.000	7.838
8.100	2.200	7.836	8.379	0.000	7.838
8.200	1.200	7.840	8.377	0.000	7.838
8.300	1.600	7.837	8.379	0.000	7.838
8.400	0.800	7.841	8.377	0.000	7.838
8.500	1.200	7.841	8.379	0.000	7.838
8.600	0.600	7.841	8.379	0.000	7.838
8.700	1.000	7.835	8.379	0.000	7.838
8.800	1.600	7.837	8.378	0.000	7.838
8.900	1.600	7.839	8.379	0.000	7.838
9.000	1.400	7.842	8.379	0.000	7.838
9.100	2.800	7.842	8.379	0.000	7.838
9.200	1.400	7.842	8.379	0.000	7.838
9.300	2.400	7.842	8.378	0.000	7.838
9.400	2.000	7.839	8.379	0.000	7.838
9.500	1.400	7.837	8.379	0.000	7.838
9.600	-0.200	7.837	8.379	0.000	7.838
9.700	2.200	7.840	8.379	0.000	7.838
9.800	0.200	7.839	8.378	0.000	7.838
9.900	1.400	7.838	8.380	0.000	7.838
10.000	-0.200	7.837	8.379	0.000	7.838
10.100	1.200	7.837	8.379	0.000	7.838
10.200	0.600	7.839	8.378	0.000	7.838
10.300	0.600	7.841	8.379	0.000	7.838
10.400	1.800	7.835	8.378	0.000	7.838
10.500	0.600	7.835	8.379	0.000	7.838
10.600	2.000	7.835	8.379	0.000	7.838
10.700	0.400	7.841	8.379	0.000	7.838
10.800	1.800	7.839	8.379	0.000	7.838
10.900	1.400	7.838	8.380	0.000	7.838
11.000	1.600	7.840	8.379	0.000	7.838
11.100	0.200	7.840	8.379	0.000	7.838
11.200	1.600	7.840	8.379	0.000	7.838
11.300	1.800	7.838	8.380	0.000	7.838
11.400	1.800	7.840	8.378	0.000	7.838
11.500	0.400	7.839	8.379	0.000	7.838
11.600	1.800	7.839	8.379	0.000	7.838
11.700	1.000	7.835	8.379	0.000	7.838
11.800	1.600	7.840	8.379	0.000	7.838
11.900	0.800	7.836	8.379	0.000	7.838
12.000	1.200	7.838	8.379	0.000	7.838
12.100	-0.000	7.838	8.379	0.000	7.838
12.200	1.000	7.839	8.379	0.000	7.838
12.300	0.800	7.835	8.379	0.000	7.838
12.400	2.400	7.842	8.379	0.000	7.838
12.500	1.400	7.840	8.379	0.000	7.838
12.600	1.000	7.840	8.379	0.000	7.838
12.700	0.400	7.838	8.379	0.000	7.838
12.800	0.800	7.836	8.379	0.000	7.838
12.900	0.600	7.836	8.378	0.000	7.838
13.000	0.600	7.840	8.379	0.000	7.838
13.100	0.200	7.840	8.379	0.000	7.838
13.200	2.600	7.843	8.379	0.000	7.838
13.300	1.800	7.839	8.380	0.000	7.838
13.400	2.600	7.839	8.380	0.000	7.838
13.500	-0.000	7.840	8.379	0.000	7.838
13.600	2.200	7.840	8.379	0.000	7.838
13.700	-0.400	7.836	8.380	0.000	7.838
13.800	2.400	7.843	8.379	0.000	7.838
13.900	0.400	7.837	8.380	0.000	7.838
14.000	1.600	7.847	8.380	0.000	7.838
14.100	-0.000	7.847	8.380	0.007	7.838
14.200	3.200	7.841	8.380	0.007	7.838
14.300	2.400	7.818	8.379	0.007	7.838
14.400	1250.400	7.837	8.379	0.007	7.838
14.500	3805.200	7.859	8.380	0.007	7.838
14.600	-992.800	7.859	8.380	0.007	7.838
14.700	-3955.200	7.843	8.379	0.007	7.838
14.800	3713.000	7.857	8.380	0.007	7.838
14.900	1326.200	7.779	8.380	0.007	7.838
15.000	-997.600	7.799	8.380	0.007	7.838
15.100	-227.600	7.799	8.380	0.006	7.838
15.200	-172.400	7.829	8.380	0.006	7.838
15.300	-143.000	7.675	8.380	0.006	7.838
15.400	-134.800	7.702	8.380	0.006	7.838
15.500	-122.800	7.835	8.379	0.006	7.838
15.600	-85.200	7.835	8.379	0.005	7.838
15.700	-70.200	7.830	8.381	0.005	7.838
15.800	-64.800	7.780	8.380	0.005	7.838
15.900	-62.000	8.543	8.380	0.005	7.838
16.000	-60.000	9.240	8.380	0.005	7.838
16.100	-57.600	9.240	8.380	0.005	7.838
16.200	-55.000	9.056	8.380	0.005	7.838
16.300	-52.200	8.968	8.381	0.005	7.838
16.400	-50.600	8.866	8.380	0.005	7.838
16.500	-49.000	8.424	8.380	0.005	7.838
16.600	-46.200	8.424	8.380	0.004	7.838
16.700	-43.600	8.396	8.380	0.004	7.838
16.800	-45.200	8.370	8.381	0.004	7.838
16.900	-39.600	8.350	8.379	0.004	7.838
17.000	-42.000	8.309	8.380	0.004	7.838
17.100	-39.200	8.309	8.380	0.004	7.838
17.200	-36.400	8.296	8.380	0.004	7.838
17.300	-37.200	8.269	8.380	0.004	7.838
17.400	-35.200	8.256	8.380	0.004	7.838
17.500	-36.600	8.243	8.380	0.004	7.838
17.600	-34.400	8.243	8.380	0.004	7.838
17.700	-35.600	8.190	8.380	0.004	7.838
17.800	-37.200	8.215	8.381	0.004	7.838
17.900	-35.800	8.169	8.380	0.004	7.838
18.000	-34.000	8.170	8.380	0.004	7.838
18.100	-38.000	8.170	8.380	0.004	7.838
18.200	-35.800	8.147	8.380	0.004	7.838
18.300	-39.000	8.166	8.380	0.004	7.838
18.400	-35.000	8.136	8.381	0.004	7.838
18.500	-36.400	8.136	8.380	0.004	7.838
18.600	-42.600	8.136	8.380	0.003	7.838
18.700	-37.800	8.138	8.380	0.003	7.838
18.800	-39.600	8.160	8.381	0.003	7.838
18.900	-38.600	8.166	8.379	0.003	7.838
19.000	-38.600	8.195	8.379	0.003	7.838
19.100	-41.000	8.195	8.379	0.003	7.838
19.200	-38.400	8.123	8.380	0.003	7.838
19.300	-42.600	8.199	8.380	0.003	7.838
19.400	-41.000	8.161	8.380	0.003	7.838
19.500	-41.000	8.184	8.380	0.003	7.838
19.600	-42.800	8.184	8.380	0.003	7.838
19.700	-39.600	8.167	8.381	0.003	7.838
19.800	-39.800	8.179	8.379	0.003	7.838
19.900	-39.600	8.174	8.380	0.003	7.838
20.000	-39.200	8.200	8.381	0.003	7.838
20.100	-39.600	8.200	8.381	0.002	7.838
20.200	-36.400	8.169	8.381	0.002	7.838
20.300	-39.400	8.188	8.381	0.002	7.838
20.400	-37.800	8.184	8.381	0.002	7.838
20.500	-37.600	8.191	8.381	0.002	7.838
20.600	-35.800	8.191	8.381	0.002	7.838
20.700	-34.800	8.164	8.381	0.002	7.838
20.800	-36.200	8.175	8.381	0.002	7.838
20.900	-33.400	8.160	8.381	0.002	7.838
21.000	-32.800	8.164	8.381	0.002	7.838
21.100	-33.400	8.164	8.381	0.002	7.838
21.200	-34.200	8.151	8.381	0.002	7.838
21.300	-34.000	8.151	8.381	0.002	7.838
21.400	-33.400	8.120	8.382	0.002	7.838
21.500	-33.400	8.134	8.381	0.002	7.838
21.600	-34.200	8.134	8.381	0.001	7.838
21.700	-33.600	8.129	8.381	0.001	7.838
21.800	-33.800	8.133	8.381	0.001	7.838
21.900	-32.400	8.124	8.381	0.001	7.838
22.000	-33.400	8.121	8.380	0.001	7.838
22.100	-33.400	8.121	8.380	0.001	7.838
22.200	-32.600	8.109	8.381	0.001	7.838
22.300	-34.400	8.131	8.381	0.001	7.838
22.400	-33.400	8.112	8.382	0.001	7.838
22.500	-36.000	8.109	8.381	0.001	7.838
22.600	-33.400	8.109	8.381	0.001	7.838
22.700	-35.200	8.122	8.381	0.001	7.838
22.800	-34.800	8.121	8.381	0.001	7.838
22.900	-34.000	8.112	8.382	0.001	7.838
23.000	-35.200	8.119	8.382	0.001	7.838
23.100	-35.200	8.119	8.382	0.000	7.838
23.200	-36.400	8.118	8.381	0.000	7.838
23.300	-33.600	8.129	8.380	0.000	7.838
23.400	-34.400	8.112	8.380	0.000	7.838
23.500	-35.000	8.119	8.381	0.000	7.838
23.600	-35.000	8.119	8.381	0.000	7.838
23.700	-34.400	8.131	8.381	0.000	7.838
23.800	-35.000	8.129	8.381	0.000	7.838
23.900	-35.800	8.127	8.381	0.000	7.838
24.000	-34.200	8.128	8.381	0.000	7.838
24.100	-34.800	8.128	8.381	-0.000	7.838
24.200	-33.000	8.131	8.382	-0.000	7.838
24.300	-33.600	8.132	8.382	-0.000	7.838
24.400	-33.600	8.129	8.381	-0.000	7.838
24.500	-34.800	8.129	8.382	-0.000	7.838
24.600	-33.400	8.129	8.382	-0.000	7.838
24.700	-34.800	8.128	8.382	-0.000	7.838
24.800	-33.600	8.124	8.381	-0.000	7.838
24.900	-33.800	8.122	8.382	-0.000	7.838
25.000	-34.400	8.128	8.381	-0.000	7.838
25.100	-32.000	8.128	8.381	-0.001	7.838
25.200	-32.600	8.123	8.383	-0.001	7.838
25.300	-32.600	8.126	8.381	-0.001	7.838
25.400	-34.200	8.114	8.382	-0.001	7.838
25.500	-34.000	8.108	8.382	-0.001	7.838
25.600	-33.200	8.108	8.382	-0.001	7.838
25.700	-32.400	8.126	8.381	-0.001	7.838
25.800	-31.600	8.112	8.382	-0.001	7.838
25.900	-34.000	8.120	8.382	-0.001	7.838
26.000	-31.800	8.117	8.381	-0.001	7.838
26.100	-32.800	8.117	8.381	-0.001	7.838
26.200	-33.400	8.112	8.382	-0.001	7.838
26.300	-31.400	8.115	8.381	-0.001	7.838
26.400	-33.800	8.113	8.383	-0.001	7.838
26.500	-32.200	8.111	8.382	-0.001	7.838
26.600	-32.800	8.111	8.382	-0.001	7.838
26.700	-32.600	8.124	8.383	-0.001	7.838
26.800	-32.200	8.095	8.382	-0.001	7.838
26.900	-34.200	8.131	8.382	-0.001	7.838
27.000	-33.000	8.122	8.382	-0.001	7.838
27.100	-35.000	8.122	8.382	-0.001	7.838
27.200	-33.600	8.116	8.381	-0.002	7.838
27.300	-33.600	8.108	8.382	-0.002	7.838
27.400	-34.000	8.122	8.382	-0.002	7.838
27.500	-32.800	8.114	8.383	-0.002	7.838
27.600	-33.400	8.114	8.383	-0.002	7.838
27.700	-34.200	8.117	8.382	-0.002	7.838
27.800	-35.200	8.108	8.382	-0.002	7.838
27.900	-34.400	8.135	8.382	-0.002	7.838
28.000	-36.000	8.127	8.383	-0.002	7.838
28.100	-35.000	8.127	8.383	-0.002	7.838
28.200	-34.600	8.123	8.382	-0.002	7.838
28.300	-36.000	8.121	8.383	-0.002	7.838
28.400	-35.200	8.131	8.382	-0.002	7.838
28.500	-34.400	8.128	8.382	-0.002	7.838
28.600	-37.000	8.128	8.382	-0.002	7.838
28.700	-38.000	8.103	8.383	-0.003	7.838
28.800	-36.600	8.135	8.383	-0.003	7.838
28.900	-36.200	8.114	8.382	-0.003	7.838
29.000	-36.800	8.113	8.384	-0.003	7.838
29.100	-36.200	8.113	8.384	-0.003	7.838
29.200	-36.600	8.146	8.383	-0.003	7.838
29.300	-37.800	8.114	8.382	-0.003	7.838
29.400	-37.400	8.145	8.382	-0.003	7.838
29.500	-37.200	8.130	8.383	-0.003	7.838
29.600	-35.600	8.130	8.383	-0.003	7.838
29.700	-35.600	8.134	8.384	-0.003	7.838
29.800	-36.400	8.130	8.383	-0.003	7.838
29.900	-37.200	8.139	8.383	-0.003	7.838
30.000	-37.600	8.142	8.383	-0.003	7.838
30.100	-36.400	8.142	8.383	-0.003	7.838
30.200	-36.000	8.138	8.383	-0.004	7.838
30.300	-36.000	8.142	8.383	-0.004	7.838
30.400	-36.800	8.133	8.383	-0.004	7.838
30.500	-36.800	8.128	8.383	-0.004	7.838
30.600	-37.600	8.128	8.383	-0.004	7.838
30.700	-37.800	8.138	8.384	-0.004	7.838
30.800	-37.200	8.137	8.383	-0.004	7.838
30.900	-37.800	8.136	8.383	-0.004	7.838
31.000	-36.600	8.143	8.384	-0.004	7.838
31.100	-38.200	8.143	8.384	-0.004	7.838
31.200	-37.600	8.138	8.384	-0.004	7.838
31.300	-37.000	8.143	8.384	-0.004	7.838
31.400	-37.800	8.130	8.383	-0.004	7.838
31.500	-37.400	8.131	8.384	-0.004	7.838
31.600	-37.600	8.131	8.384	-0.004	7.838
31.700	-36.400	8.145	8.384	-0.004	7.838
31.800	-37.200	8.132	8.385	-0.004	7.838
31.900	-36.600	8.153	8.385	-0.004	7.838
32.000	-36.400	8.146	8.384	-0.004	7.838
32.100	-37.800	8.146	8.384	-0.004	7.838
32.200	-36.800	8.131	8.385	-0.005	7.838
32.300	-38.000	8.143	8.385	-0.005	7.838
32.400	-37.600	8.141	8.384	-0.005	7.838
32.500	-38.600	8.138	8.384	-0.005	7.838
32.600	-37.600	8.138	8.384	-0.005	7.838
32.700	-38.200	8.142	8.384	-0.005	7.838
32.800	-38.200	8.140	8.384	-0.005	7.838
32.900	-39.000	8.143	8.384	-0.005	7.838
33.000	-39.000	8.147	8.385	-0.005	7.838
33.100	-38.800	8.147	8.385	-0.005	7.838
33.200	-38.800	8.146	8.385	-0.005	7.838
33.300	-37.800	8.148	8.383	-0.005	7.838
33.400	-38.000	8.144	8.385	-0.005	7.838
33.500	-37.000	8.147	8.385	-0.005	7.838
33.600	-38.000	8.147	8.385	-0.005	7.838
33.700	-39.600	8.149	8.384	-0.006	7.838
33.800	-38.200	8.148	8.385	-0.006	7.838
33.900	-37.800	8.149	8.384	-0.006	7.838
34.000	-39.800	8.151	8.385	-0.006	7.838
34.100	-38.000	8.151	8.385	-0.006	7.838
34.200	-38.200	8.152	8.386	-0.006	7.838
34.300	-38.600	8.151	8.384	-0.006	7.838
34.400	-39.800	8.149	8.385	-0.006	7.838
34.500	-39.800	8.153	8.385	-0.006	7.838
34.600	-37.400	8.153	8.385	-0.006	7.838
34.700	-39.800	8.151	8.385	-0.006	7.838
34.800	-39.000	8.150	8.385	-0.006	7.838
34.900	-38.800	8.149	8.385	-0.006	7.838
35.000	-38.000	8.156	8.386	-0.006	7.838
35.100	-39.000	8.156	8.386	-0.006	7.838
35.200	-38.200	8.154	8.386	-0.007	7.838
35.300	-38.400	8.154	8.385	-0.007	7.838
35.400	-38.400	8.151	8.387	-0.007	7.838
35.500	-39.000	8.156	8.385	-0.007	7.838
35.600	-40.000	8.156	8.385	-0.007	7.838
35.700	-39.000	8.155	8.386	-0.007	7.838
35.800	-38.400	8.154	8.386	-0.007	7.838
35.900	-39.400	8.151	8.386	-0.007	7.838
36.000	-39.000	8.154	8.386	-0.007	7.838
36.100	-39.400	8.154	8.386	-0.007	7.838
36.200	-39.400	8.155	8.386	-0.007	7.838
36.300	-39.000	8.155	8.385	-0.007	7.838
36.400	-39.000	8.154	8.386	-0.007	7.838
36.500	-39.000	8.154	8.386	-0.007	7.838
36.600	-39.400	8.154	8.386	-0.007	7.838
36.700	-38.200	8.155	8.386	-0.008	7.838
36.800	-38.200	8.153	8.386	-0.008	7.838
36.900	-38.800	8.151	8.386	-0.008	7.838
37.000	-38.000	8.154	8.386	-0.008	7.838
37.100	-37.400	8.154	8.386	-0.008	7.838
37.200	-38.000	8.156	8.386	-0.008	7.838
37.300	-38.000	8.150	8.386	-0.008	7.838
37.400	-37.200	8.151	8.386	-0.008	7.838
37.500	-36.400	8.142	8.386	-0.008	7.838
37.600	-36.800	8.142	8.386	-0.008	7.838
37.700	-36.800	8.145	8.386	-0.008	7.838
37.800	-37.200	8.148	8.387	-0.008	7.838
37.900	-37.200	8.145	8.387	-0.008	7.838
38.000	-37.000	8.142	8.387	-0.008	7.838
38.100	-36.800	8.142	8.387	-0.008	7.838
38.200	-35.600	8.141	8.387	-0.009	7.838
38.300	-35.000	8.137	8.387	-0.009	7.838
38.400	-35.000	8.139	8.387	-0.009	7.838
38.500	-36.400	8.137	8.387	-0.009	7.838
38.600	-36.600	8.137	8.387	-0.009	7.838
38.700	-34.800	8.134	8.388	-0.009	7.838
38.800	-34.400	8.134	8.387	-0.009	7.838
38.900	-35.000	8.129	8.386	-0.009	7.838
39.000	-35.200	8.129	8.388	-0.009	7.838
39.100	-34.400	8.129	8.388	-0.009	7.838
39.200	-35.600	8.130	8.387	-0.009	7.838
39.300	-33.200	8.127	8.387	-0.009	7.838
39.400	-34.200	8.125	8.387	-0.009	7.838
39.500	-34.600	8.123	8.388	-0.009	7.838
39.600	-34.000	8.123	8.388	-0.009	7.838
39.700	-34.000	8.119	8.387	-0.009	7.838
39.800	-33.400	8.116	8.387	-0.009	7.838
39.900	-33.400	8.117	8.387	-0.009	7.838
40.000	-34.400	8.115	8.388	-0.009	7.838
40.100	-33.600	8.115	8.388	-0.009	7.838
40.200	-34.400	8.115	8.387	-0.010	7.838
40.300	-32.600	8.109	8.387	-0.010	7.838
40.400	-33.200	8.107	8.388	-0.010	7.838
40.500	-33.200	8.103	8.388	-0.010	7.838
40.600	-33.000	8.103	8.388	-0.010	7.838
40.700	-34.200	8.114	8.387	-0.010	7.838
40.800	-32.000	8.104	8.387	-0.010	7.838
40.900	-34.200	8.109	8.388	-0.010	7.838
41.000	-32.800	8.109	8.389	-0.010	7.838
41.100	-32.600	8.109	8.389	-0.010	7.838
41.200	-32.200	8.108	8.388	-0.010	7.838
41.300	-31.800	8.102	8.388	-0.010	7.838
41.400	-33.200	8.103	8.388	-0.010	7.838
41.500	-32.000	8.099	8.389	-0.010	7.838
41.600	-33.400	8.099	8.389	-0.010	7.838
41.700	-32.000	8.104	8.388	-0.011	7.838
41.800	-32.000	8.101	8.389	-0.011	7.838
41.900	-31.200	8.099	8.388	-0.011	7.838
42.000	-32.000	8.102	8.387	-0.011	7.838
42.100	-32.000	8.102	8.387	-0.011	7.838
42.200	-31.200	8.098	8.388	-0.011	7.838
42.300	-31.200	8.100	8.388	-0.011	7.838
42.400	-31.200	8.097	8.389	-0.011	7.838
42.500	-30.400	8.098	8.389	-0.011	7.838
42.600	-32.400	8.098	8.389	-0.011	7.838
42.700	-32.400	8.091	8.389	-0.011	7.838
42.800	-31.000	8.097	8.389	-0.011	7.838
42.900	-31.200	8.093	8.388	-0.011	7.838
43.000	-30.600	8.096	8.389	-0.011	7.838
43.100	-31.600	8.096	8.389	-0.011	7.838
43.200	-29.800	8.090	8.388	-0.011	7.838
43.300	-30.200	8.092	8.390	-0.011	7.838
43.400	-30.600	8.089	8.389	-0.011	7.838
43.500	-30.600	8.089	8.389	-0.011	7.838
43.600	-31.200	8.089	8.389	-0.011	7.838
43.700	-30.000	8.086	8.389	-0.012	7.838
43.800	-29.800	8.085	8.388	-0.012	7.838
43.900	-30.400	8.084	8.390	-0.012	7.838
44.000	-31.400	8.083	8.390	-0.012	7.838
44.100	-31.200	8.083	8.390	-0.012	7.838
44.200	-30.000	8.085	8.389	-0.012	7.838
44.300	-29.800	8.085	8.390	-0.012	7.838
44.400	-29.000	8.081	8.390	-0.012	7.838
44.500	-30.400	8.077	8.389	-0.012	7.838
44.600	-30.400	8.077	8.389	-0.012	7.838
44.700	-30.200	8.081	8.389	-0.012	7.838
44.800	-30.400	8.079	8.389	-0.012	7.838
44.900	-30.200	8.081	8.389	-0.012	7.838
45.000	-30.400	8.084	8.389	-0.012	7.838
45.100	-29.800	8.084	8.389	-0.012	7.838
45.200	-29.600	8.083	8.390	-0.012	7.838
45.300	-29.600	8.080	8.391	-0.012	7.838
45.400	-29.200	8.082	8.389	-0.012	7.838
45.500	-29.000	8.079	8.390	-0.012	7.838
45.600	-29.600	8.079	8.390	-0.012	7.838
45.700	-29.800	8.083	8.390	-0.013	7.838
45.800	-28.800	8.080	8.390	-0.013	7.838
45.900	-29.000	8.083	8.391	-0.013	7.838
46.000	-29.600	8.075	8.390	-0.013	7.838
46.100	-28.600	8.075	8.390	-0.013	7.838
46.200	-29.400	8.078	8.391	-0.013	7.838
46.300	-28.200	8.078	8.391	-0.013	7.838
46.400	-30.200	8.079	8.390	-0.013	7.838
46.500	-29.000	8.078	8.391	-0.013	7.838
46.600	-29.400	8.078	8.391	-0.013	7.838
46.700	-29.800	8.075	8.391	-0.013	7.838
46.800	-28.200	8.078	8.390	-0.013	7.838
46.900	-29.400	8.072	8.392	-0.013	7.838
47.000	-28.200	8.074	8.390	-0.013	7.838
47.100	-29.200	8.074	8.390	-0.013	7.838
47.200	-29.800	8.074	8.390	-0.013	7.838
47.300	-28.800	8.072	8.392	-0.013	7.838
47.400	-28.800	8.073	8.389	-0.013	7.838
47.500	-29.000	8.070	8.391	-0.013	7.838
47.600	-28.800	8.070	8.391	-0.013	7.838
47.700	-29.800	8.069	8.392	-0.014	7.838
47.800	-28.600	8.072	8.392	-0.014	7.838
47.900	-27.200	8.068	8.392	-0.014	7.838
48.000	-28.800	8.067	8.393	-0.014	7.838
48.100	-27.200	8.067	8.393	-0.014	7.838
48.200	-28.000	8.066	8.391	-0.014	7.838
48.300	-28.200	8.066	8.392	-0.014	7.838
48.400	-27.800	8.065	8.391	-0.014	7.838
48.500	-28.600	8.063	8.391	-0.014	7.838
48.600	-27.400	8.063	8.391	-0.014	7.838
48.700	-27.800	8.067	8.392	-0.014	7.838
48.800	-28.200	8.061	8.392	-0.014	7.838
48.900	-27.400	8.064	8.392	-0.014	7.838
49.000	-27.600	8.065	8.391	-0.014	7.838
49.100	-27.200	8.065	8.391	-0.014	7.838
49.200	-27.400	8.064	8.391	-0.014	7.838
49.300	-27.800	8.062	8.392	-0.014	7.838
49.400	-27.400	8.060	8.392	-0.014	7.838
49.500	-28.000	8.054	8.393	-0.014	7.838
49.600	-28.000	8.054	8.393	-0.014	7.838
49.700	-28.200	8.062	8.392	-0.014	7.838
49.800	-26.400	8.057	8.392	-0.014	7.838
49.900	-26.600	8.059	8.393	-0.014	7.838
50.000	-27.400	8.054	8.393	-0.014	7.838
50.100	-27.400	8.054	8.393	-0.014	7.838
50.200	-27.000	8.060	8.392	-0.015	7.838
50.300	-27.800	8.055	8.393	-0.015	7.838
50.400	-28.200	8.057	8.392	-0.015	7.838
50.500	-26.800	8.057	8.392	-0.015	7.838
50.600	-27.200	8.057	8.392	-0.015	7.838
50.700	-26.800	8.058	8.393	-0.015	7.838
50.800	-27.200	8.057	8.392	-0.015	7.838
50.900	-27.600	8.056	8.392	-0.015	7.838
51.000	-27.000	8.060	8.393	-0.015	7.838
51.100	-6.600	8.060	8.393	-0.015	7.838
51.200	-18.200	8.057	8.393	-0.015	7.838
51.300	4.000	8.054	8.393	-0.015	7.838
51.400	-6.400	8.059	8.393	-0.015	7.838
51.500	-3.000	8.053	8.394	-0.015	8.133
51.600	19.600	8.053	8.394	-0.015	8.133
51.700	23.400	8.055	8.394	-0.015	8.133
51.800	40.200	8.054	8.394	-0.015	8.133
51.900	33.600	8.052	8.392	-0.015	8.133
52.000	33.000	8.054	8.395	-0.015	8.427
52.100	52.400	8.054	8.395	-0.015	8.427
52.200	53.200	8.052	8.394	-0.014	8.427
52.300	70.800	8.051	8.394	-0.014	8.427
52.400	65.600	8.052	8.394	-0.014	8.427
52.500	67.800	8.055	8.394	-0.014	8.721
52.600	86.400	8.055	8.394	-0.014	8.721
52.700	90.400	8.057	8.394	-0.013	8.721
52.800	99.000	8.059	8.395	-0.013	8.721
52.900	100.200	8.060	8.394	-0.013	8.721
53.000	100.000	8.063	8.394	-0.013	9.000
53.100	104.400	8.063	8.394	-0.013	9.000
53.200	109.000	8.066	8.394	-0.012	9.000
53.300	105.200	8.065	8.394	-0.012	9.000
53.400	106.800	8.065	8.395	-0.012	9.000
53.500	103.000	8.071	8.395	-0.012	9.000
53.600	107.000	8.071	8.395	-0.012	9.000
53.700	103.400	8.077	8.394	-0.011	9.000
53.800	105.000	8.080	8.394	-0.011	9.000
53.900	104.800	8.079	8.394	-0.011	9.000
54.000	104.000	8.085	8.395	-0.011	9.000
54.100	104.200	8.085	8.395	-0.011	9.000
54.200	103.400	8.089	8.394	-0.011	9.000
54.300	104.200	8.091	8.395	-0.011	9.000
54.400	103.800	8.093	8.395	-0.011	9.000
54.500	102.800	8.100	8.396	-0.011	9.000
54.600	103.400	8.100	8.396	-0.011	9.000
54.700	103.000	8.103	8.395	-0.010	9.000
54.800	103.000	8.103	8.395	-0.010	9.000
54.900	102.000	8.105	8.394	-0.010	9.000
55.000	101.200	8.113	8.396	-0.010	9.000
55.100	102.000	8.113	8.396	-0.010	9.000
55.200	102.200	8.116	8.395	-0.009	9.000
55.300	101.600	8.118	8.395	-0.009	9.000
55.400	101.600	8.116	8.395	-0.009	9.000
55.500	101.000	8.120	8.396	-0.009	9.000
55.600	100.200	8.120	8.396	-0.009	9.000
55.700	100.400	8.121	8.395	-0.008	9.000
55.800	100.200	8.124	8.396	-0.008	9.000
55.900	100.600	8.126	8.397	-0.008	9.000
56.000	99.600	8.130	8.396	-0.008	9.000
56.100	100.400	8.130	8.396	-0.008	9.000
56.200	100.600	8.128	8.396	-0.007	9.000
56.300	100.400	8.135	8.394	-0.007	9.000
56.400	98.600	8.133	8.395	-0.007	9.000
56.500	97.800	8.135	8.396	-0.007	9.000
56.600	99.200	8.135	8.396	-0.007	9.000
56.700	98.600	8.138	8.395	-0.006	9.000
56.800	99.000	8.143	8.397	-0.006	9.000
56.900	98.800	8.139	8.396	-0.006	9.000
57.000	98.600	8.152	8.396	-0.006	9.000
57.100	97.800	8.152	8.396	-0.006	9.000
57.200	98.600	8.152	8.397	-0.006	9.000
57.300	98.800	8.148	8.396	-0.006	9.000
57.400	96.800	8.153	8.396	-0.006	9.000
57.500	98.400	8.152	8.396	-0.006	9.000
57.600	96.800	8.152	8.396	-0.006	9.000
57.700	96.200	8.155	8.396	-0.005	9.000
57.800	98.000	8.149	8.397	-0.005	9.000
57.900	97.400	8.156	8.397	-0.005	9.000
58.000	98.000	8.157	8.397	-0.005	9.000
58.100	95.200	8.157	8.397	-0.005	9.000
58.200	95.800	8.159	8.397	-0.004	9.000
58.300	96.800	8.158	8.397	-0.004	9.000
58.400	95.400	8.165	8.397	-0.004	9.000
58.500	96.200	8.165	8.397	-0.004	9.000
58.600	95.400	8.165	8.397	-0.004	9.000
58.700	95.000	8.167	8.396	-0.003	9.000
58.800	95.400	8.166	8.397	-0.003	9.000
58.900	95.000	8.170	8.397	-0.003	9.000
59.000	95.800	8.177	8.398	-0.003	9.000
59.100	94.600	8.177	8.398	-0.003	9.000
59.200	94.000	8.175	8.397	-0.002	9.000
59.300	93.000	8.174	8.398	-0.002	9.000
59.400	93.800	8.175	8.398	-0.002	9.000
59.500	93.400	8.179	8.397	-0.002	9.000
59.600	93.400	8.179	8.397	-0.002	9.000
59.700	93.200	8.184	8.398	-0.002	9.000
59.800	94.000	8.183	8.398	-0.002	9.000
59.900	93.800	8.184	8.399	-0.002	9.000
60.000	92.400	8.190	8.399	-0.002	9.000
60.100	93.400	8.190	8.399	-0.002	9.000
60.200	92.000	8.189	8.398	-0.001	9.000
60.300	93.400	8.193	8.398	-0.001	9.000
60.400	91.400	8.194	8.398	-0.001	9.000
60.500	92.000	8.198	8.400	-0.001	9.000
60.600	90.400	8.198	8.400	-0.001	9.000
60.700	93.000	8.200	8.399	-0.000	9.000
60.800	91.000	8.198	8.398	-0.000	9.000
60.900	90.400	8.205	8.399	-0.000	9.000
61.000	91.200	8.209	8.399	-0.000	9.000
61.100	90.400	8.209	8.399	-0.000	9.000
61.200	89.800	8.209	8.399	0.001	9.000
61.300	89.800	8.210	8.399	0.001	9.000
61.400	89.400	8.213	8.398	0.001	9.000
61.500	89.400	8.211	8.399	0.001	9.000
61.600	89.200	8.211	8.399	0.001	9.000
61.700	88.800	8.221	8.398	0.001	9.000
61.800	88.800	8.216	8.399	0.001	9.000
61.900	88.600	8.223	8.399	0.001	9.000
62.000	89.400	8.223	8.400	0.001	9.000
62.100	89.000	8.223	8.400	0.001	9.000
62.200	88.200	8.225	8.399	0.002	9.000
62.300	88.200	8.222	8.399	0.002	9.000
62.400	88.800	8.231	8.400	0.002	9.000
62.500	87.400	8.232	8.400	0.002	9.000
62.600	87.400	8.232	8.400	0.002	9.000
62.700	87.200	8.235	8.400	0.003	9.000
62.800	87.000	8.234	8.400	0.003	9.000
62.900	86.800	8.236	8.400	0.003	9.000
63.000	87.000	8.241	8.400	0.003	9.000
63.100	85.800	8.241	8.400	0.003	9.000
63.200	86.800	8.243	8.400	0.004	9.000
63.300	86.800	8.244	8.400	0.004	9.000
63.400	86.200	8.248	8.400	0.004	9.000
63.500	85.400	8.248	8.400	0.004	9.000
63.600	86.200	8.248	8.400	0.004	9.000
63.700	85.600	8.251	8.401	0.004	9.000
63.800	84.800	8.251	8.401	0.004	9.000
63.900	84.600	8.252	8.400	0.004	9.000
64.000	85.000	8.254	8.400	0.004	9.000
64.100	85.400	8.254	8.400	0.004	9.000
64.200	84.400	8.256	8.400	0.005	9.000
64.300	84.600	8.261	8.399	0.005	9.000
64.400	84.600	8.261	8.401	0.005	9.000
64.500	82.600	8.264	8.402	0.005	9.000
64.600	84.400	8.264	8.402	0.005	9.000
64.700	83.200	8.265	8.401	0.006	9.000
64.800	83.400	8.269	8.401	0.006	9.000
64.900	82.600	8.265	8.400	0.006	9.000
65.000	83.000	8.277	8.402	0.006	9.000
65.100	82.400	8.277	8.402	0.006	9.000
65.200	83.200	8.274	8.402	0.006	9.000
65.300	82.800	8.276	8.401	0.006	9.000
65.400	82.200	8.274	8.402	0.006	9.000
65.500	82.400	8.278	8.400	0.006	9.000
65.600	82.000	8.278	8.400	0.006	9.000
65.700	81.200	8.276	8.403	0.007	9.000
65.800	81.600	8.284	8.401	0.007	9.000
65.900	81.800	8.280	8.402	0.007	9.000
66.000	81.600	8.286	8.400	0.007	9.000
66.100	81.600	8.286	8.400	0.007	9.000
66.200	81.600	8.286	8.402	0.008	9.000
66.300	81.000	8.288	8.401	0.008	9.000
66.400	81.200	8.287	8.402	0.008	9.000
66.500	80.200	8.293	8.402	0.008	9.000
66.600	80.400	8.293	8.402	0.008	9.000
66.700	80.400	8.292	8.402	0.008	9.000
66.800	80.600	8.296	8.402	0.008	9.000
66.900	80.000	8.295	8.402	0.008	9.000
67.000	80.800	8.304	8.403	0.008	9.000
67.100	80.400	8.304	8.403	0.008	9.000
67.200	80.000	8.304	8.402	0.009	9.000
67.300	78.800	8.302	8.403	0.009	9.000
67.400	79.800	8.305	8.403	0.009	9.000
67.500	79.000	8.306	8.403	0.009	9.000
67.600	79.400	8.306	8.403	0.009	9.000
67.700	78.000	8.305	8.403	0.010	9.000
67.800	78.200	8.307	8.404	0.010	9.000
67.900	78.400	8.308	8.403	0.010	9.000
68.000	79.200	8.310	8.402	0.010	9.000
68.100	79.000	8.310	8.402	0.010	9.000
68.200	78.800	8.309	8.404	0.010	9.000
68.300	78.200	8.310	8.403	0.010	9.000
68.400	77.800	8.317	8.403	0.010	9.000
68.500	76.200	8.316	8.404	0.010	9.000
68.600	77.600	8.316	8.404	0.010	9.000
68.700	77.400	8.316	8.403	0.011	9.000
68.800	77.600	8.316	8.404	0.011	9.000
68.900	76.600	8.318	8.404	0.011	9.000
69.000	76.000	8.325	8.404	0.011	9.000
69.100	77.000	8.325	8.404	0.011	9.000
69.200	78.200	8.328	8.403	0.012	9.000
69.300	76.600	8.325	8.404	0.012	9.000
69.400	76.800	8.321	8.404	0.012	9.000
69.500	77.000	8.327	8.404	0.012	9.000
69.600	76.000	8.327	8.404	0.012	9.000
69.700	77.400	8.330	8.404	0.012	9.000
69.800	76.400	8.327	8.404	0.012	9.000
69.900	76.000	8.332	8.404	0.012	9.000
70.000	75.800	8.332	8.404	0.012	9.000
70.100	76.600	8.332	8.404	0.012	9.000
70.200	75.600	8.332	8.405	0.013	9.000
70.300	75.000	8.335	8.405	0.013	9.000
70.400	75.000	8.331	8.404	0.013	9.000
70.500	75.800	8.334	8.404	0.013	9.000
70.600	76.200	8.334	8.404	0.013	9.000
70.700	75.400	8.335	8.404	0.014	9.000
70.800	75.000	8.339	8.403	0.014	9.000
70.900	75.200	8.340	8.405	0.014	9.000
71.000	74.000	8.343	8.405	0.014	9.000
71.100	75.400	8.343	8.405	0.014	9.000
71.200	74.400	8.348	8.405	0.014	9.000
71.300	73.000	8.345	8.406	0.014	9.000
71.400	74.200	8.343	8.404	0.014	9.000
71.500	72.800	8.345	8.404	0.014	9.000
71.600	74.400	8.345	8.404	0.014	9.000
71.700	73.200	8.353	8.405	0.015	9.000
71.800	72.800	8.351	8.405	0.015	9.000
71.900	72.400	8.348	8.405	0.015	9.000
72.000	72.000	8.356	8.406	0.015	9.000
72.100	73.400	8.356	8.406	0.015	9.000
72.200	72.800	8.358	8.406	0.015	9.000
72.300	72.600	8.358	8.406	0.015	9.000
72.400	72.600	8.355	8.404	0.015	9.000
72.500	71.200	8.364	8.406	0.015	9.000
72.600	71.800	8.364	8.406	0.015	9.000
72.700	72.400	8.369	8.406	0.016	9.000
72.800	73.000	8.369	8.405	0.016	9.000
72.900	73.000	8.371	8.406	0.016	9.000
73.000	72.200	8.377	8.406	0.016	9.000
73.100	71.800	8.377	8.406	0.016	9.000
73.200	70.200	8.374	8.405	0.017	9.000
73.300	71.000	8.370	8.406	0.017	9.000
73.400	69.800	8.371	8.406	0.017	9.000
73.500	71.600	8.374	8.405	0.017	9.000
73.600	70.800	8.374	8.405	0.017	9.000
73.700	71.800	8.369	8.406	0.017	9.000
73.800	70.800	8.371	8.406	0.017	9.000
73.900	69.200	8.376	8.407	0.017	9.000
74.000	70.000	8.382	8.407	0.017	9.000
74.100	70.800	8.382	8.407	0.017	9.000
74.200	70.200	8.378	8.407	0.018	9.000
74.300	69.400	8.381	8.407	0.018	9.000
74.400	70.000	8.378	8.406	0.018	9.000
74.500	69.600	8.387	8.406	0.018	9.000
74.600	69.400	8.387	8.406	0.018	9.000
74.700	70.800	8.385	8.407	0.018	9.000
74.800	67.800	8.387	8.406	0.018	9.000
74.900	68.600	8.387	8.408	0.018	9.000
75.000	69.400	8.393	8.407	0.018	9.000
75.100	69.400	8.393	8.407	0.018	9.000
75.200	68.000	8.396	8.407	0.019	9.000
75.300	68.800	8.391	8.407	0.019	9.000
75.400	67.200	8.395	8.407	0.019	9.000
75.500	68.600	8.397	8.407	0.019	9.000
75.600	67.800	8.397	8.407	0.019	9.000
75.700	68.800	8.397	8.408	0.019	9.000
75.800	67.600	8.396	8.407	0.019	9.000
75.900	68.400	8.401	8.408	0.019	9.000
76.000	67.000	8.402	8.408	0.019	9.000
76.100	68.000	8.402	8.408	0.019	9.000
76.200	67.000	8.406	8.408	0.020	9.000
76.300	68.400	8.405	8.408	0.020	9.000
76.400	66.400	8.406	8.408	0.020	9.000
76.500	68.000	8.406	8.407	0.020	9.000
76.600	67.600	8.406	8.407	0.020	9.000
76.700	67.600	8.409	8.408	0.021	9.000
76.800	65.600	8.409	8.407	0.021	9.000
76.900	66.400	8.410	8.409	0.021	9.000
77.000	65.800	8.413	8.409	0.021	9.000
77.100	65.400	8.413	8.409	0.021	9.000
77.200	65.600	8.416	8.409	0.021	9.000
77.300	66.800	8.413	8.409	0.021	9.000
77.400	65.400	8.417	8.409	0.021	9.000
77.500	65.200	8.418	8.409	0.021	9.000
77.600	66.800	8.418	8.409	0.021	9.000
77.700	65.400	8.420	8.408	0.022	9.000
77.800	66.000	8.422	8.409	0.022	9.000
77.900	64.400	8.420	8.409	0.022	9.000
78.000	65.200	8.424	8.409	0.022	9.000
78.100	65.000	8.424	8.409	0.022	9.000
78.200	66.400	8.426	8.409	0.022	9.000
78.300	64.000	8.428	8.410	0.022	9.000
78.400	65.400	8.427	8.409	0.022	9.000
78.500	63.200	8.428	8.409	0.022	9.000
78.600	64.400	8.428	8.409	0.022	9.000
78.700	65.600	8.430	8.410	0.023	9.000
78.800	64.600	8.434	8.410	0.023	9.000
78.900	63.400	8.430	8.409	0.023	9.000
79.000	63.200	8.431	8.409	0.023	9.000
79.100	64.200	8.431	8.409	0.023	9.000
79.200	64.400	8.438	8.410	0.023	9.000
79.300	63.800	8.437	8.410	0.023	9.000
79.400	63.600	8.437	8.410	0.023	9.000
79.500	62.600	8.438	8.409	0.023	9.000
79.600	62.200	8.438	8.409	0.023	9.000
79.700	63.200	8.436	8.411	0.024	9.000
79.800	62.800	8.444	8.410	0.024	9.000
79.900	63.400	8.443	8.411	0.024	9.000
80.000	62.600	8.445	8.409	0.024	9.000
80.100	62.200	8.445	8.409	0.024	9.000
80.200	63.200	8.445	8.410	0.024	9.000
80.300	62.000	8.446	8.410	0.024	9.000
80.400	62.600	8.444	8.411	0.024	9.000
80.500	62.200	8.450	8.411	0.024	9.000
80.600	61.200	8.450	8.411	0.024	9.000
80.700	62.200	8.450	8.411	0.025	9.000
80.800	61.800	8.451	8.411	0.025	9.000
80.900	62.200	8.454	8.411	0.025	9.000
81.000	61.600	8.456	8.411	0.025	9.000
81.100	61.200	8.456	8.411	0.025	9.000
81.200	60.600	8.460	8.412	0.025	9.000
81.300	61.200	8.457	8.411	0.025	9.000
81.400	61.000	8.459	8.411	0.025	9.000
81.500	60.200	8.460	8.411	0.025	9.000
81.600	60.400	8.460	8.411	0.025	9.000
81.700	59.000	8.463	8.412	0.026	9.000
81.800	59.600	8.459	8.411	0.026	9.000
81.900	59.200	8.466	8.411	0.026	9.000
82.000	59.000	8.466	8.412	0.026	9.000
82.100	59.200	8.466	8.412	0.026	9.000
82.200	60.000	8.466	8.412	0.026	9.000
82.300	60.200	8.466	8.412	0.026	9.000
82.400	60.200	8.469	8.412	0.026	9.000
82.500	60.200	8.483	8.412	0.026	9.000
82.600	60.400	8.483	8.412	0.026	9.000
82.700	61.600	8.485	8.411	0.027	9.000
82.800	61.600	8.478	8.412	0.027	9.000
82.900	61.000	8.476	8.412	0.027	9.000
83.000	61.800	8.471	8.413	0.027	9.000
83.100	61.200	8.471	8.413	0.027	9.000
83.200	60.000	8.471	8.412	0.027	9.000
83.300	61.200	8.468	8.413	0.027	9.000
83.400	59.600	8.470	8.412	0.027	9.000
83.500	59.200	8.458	8.412	0.027	9.000
83.600	59.200	8.458	8.412	0.027	9.000
83.700	59.000	8.460	8.414	0.028	9.000
83.800	59.600	8.462	8.413	0.028	9.000
83.900	59.000	8.463	8.413	0.028	9.000
84.000	58.200	8.470	8.413	0.028	9.000
84.100	58.000	8.470	8.413	0.028	9.000
84.200	59.600	8.472	8.414	0.028	9.000
84.300	58.400	8.473	8.412	0.028	9.000
84.400	58.400	8.476	8.413	0.028	9.000
84.500	58.800	8.481	8.413	0.028	9.000
84.600	57.400	8.481	8.413	0.028	9.000
84.700	58.800	8.478	8.413	0.029	9.000
84.800	57.400	8.485	8.413	0.029	9.000
84.900	56.800	8.480	8.414	0.029	9.000
85.000	56.800	8.487	8.413	0.029	9.000
85.100	57.400	8.487	8.413	0.029	9.000
85.200	56.800	8.488	8.414	0.029	9.000
85.300	58.400	8.488	8.413	0.029	9.000
85.400	56.600	8.491	8.414	0.029	9.000
85.500	57.000	8.495	8.414	0.029	9.000
85.600	56.400	8.495	8.414	0.029	9.000
85.700	57.000	8.493	8.414	0.030	9.000
85.800	57.000	8.496	8.415	0.030	9.000
85.900	56.000	8.496	8.414	0.030	9.000
86.000	54.000	8.500	8.414	0.030	9.000
86.100	57.400	8.500	8.414	0.030	9.000
86.200	55.800	8.497	8.415	0.030	9.000
86.300	54.800	8.501	8.414	0.030	9.000
86.400	56.400	8.500	8.415	0.030	9.000
86.500	54.800	8.504	8.414	0.030	9.000
86.600	54.400	8.504	8.414	0.030	9.000
86.700	55.800	8.507	8.414	0.031	9.000
86.800	55.600	8.504	8.415	0.031	9.000
86.900	54.200	8.507	8.415	0.031	9.000
87.000	52.400	8.514	8.415	0.031	9.000
87.100	55.000	8.514	8.415	0.031	9.000
87.200	53.200	8.515	8.415	0.031	9.000
87.300	53.800	8.509	8.414	0.031	9.000
87.400	52.600	8.510	8.415	0.031	9.000
87.500	52.200	8.514	8.416	0.031	9.000
87.600	53.400	8.514	8.416	0.031	9.000
87.700	54.000	8.524	8.416	0.031	9.000
87.800	54.000	8.529	8.416	0.031	9.000
87.900	52.400	8.526	8.416	0.031	9.000
88.000	53.000	8.526	8.415	0.031	9.000
88.100	54.600	8.526	8.415	0.031	9.000
88.200	53.200	8.536	8.417	0.032	9.000
88.300	52.800	8.533	8.415	0.032	9.000
88.400	53.000	8.534	8.416	0.032	9.000
88.500	52.400	8.524	8.417	0.032	9.000
88.600	51.800	8.524	8.417	0.032	9.000
88.700	52.600	8.525	8.415	0.032	9.000
88.800	52.800	8.525	8.416	0.032	9.000
88.900	54.200	8.528	8.415	0.032	9.000
89.000	52.400	8.534	8.416	0.032	9.000
89.100	53.600	8.534	8.416	0.032	9.000
89.200	53.000	8.529	8.417	0.033	9.000
89.300	51.200	8.531	8.416	0.033	9.000
89.400	53.200	8.525	8.417	0.033	9.000
89.500	52.600	8.528	8.417	0.033	9.000
89.600	52.600	8.528	8.417	0.033	9.000
89.700	52.400	8.533	8.417	0.033	9.000
89.800	52.400	8.531	8.417	0.033	9.000
89.900	52.000	8.535	8.416	0.033	9.000
90.000	51.200	8.537	8.417	0.033	9.000
90.100	51.600	8.537	8.417	0.033	9.000
90.200	52.200	8.532	8.418	0.034	9.000
90.300	51.200	8.538	8.418	0.034	9.000
90.400	51.600	8.537	8.416	0.034	9.000
90.500	51.000	8.538	8.417	0.034	9.000
90.600	52.000	8.538	8.417	0.034	9.000
90.700	51.600	8.542	8.417	0.034	9.000
90.800	51.000	8.541	8.417	0.034	9.000
90.900	51.400	8.542	8.417	0.034	9.000
91.000	51.600	8.542	8.418	0.034	9.000
91.100	51.400	8.542	8.418	0.034	9.000
91.200	51.400	8.548	8.418	0.035	9.000
91.300	50.600	8.542	8.417	0.035	9.000
91.400	50.400	8.547	8.419	0.035	9.000
91.500	49.400	8.547	8.419	0.035	9.000
91.600	50.600	8.547	8.419	0.035	9.000
91.700	50.000	8.550	8.418	0.035	9.000
91.800	50.200	8.546	8.419	0.035	9.000
91.900	49.000	8.549	8.418	0.035	9.000
92.000	50.200	8.549	8.418	0.035	9.000
92.100	48.600	8.549	8.418	0.035	9.000
92.200	48.800	8.554	8.419	0.035	9.000
92.300	49.200	8.552	8.417	0.035	9.000
92.400	50.000	8.554	8.419	0.035	9.000
92.500	48.600	8.554	8.420	0.035	9.000
92.600	49.200	8.554	8.420	0.035	9.000
92.700	49.200	8.554	8.420	0.036	9.000
92.800	50.000	8.556	8.420	0.036	9.000
92.900	50.600	8.557	8.418	0.036	9.000
93.000	49.400	8.561	8.418	0.036	9.000
93.100	49.400	8.561	8.418	0.036	9.000
93.200	49.000	8.560	8.420	0.036	9.000
93.300	48.800	8.561	8.420	0.036	9.000
93.400	47.400	8.558	8.420	0.036	9.000
93.500	49.200	8.562	8.418	0.036	9.000
93.600	48.000	8.562	8.418	0.036	9.000
93.700	48.200	8.562	8.419	0.037	9.000
93.800	47.200	8.560	8.420	0.037	9.000
93.900	47.800	8.563	8.419	0.037	9.000
94.000	48.400	8.566	8.420	0.037	9.000
94.100	49.000	8.566	8.420	0.037	9.000
94.200	48.800	8.562	8.420	0.037	9.000
94.300	48.000	8.567	8.420	0.037	9.000
94.400	48.600	8.566	8.420	0.037	9.000
94.500	47.800	8.566	8.420	0.037	9.000
94.600	48.400	8.566	8.420	0.037	9.000
94.700	47.600	8.568	8.420	0.037	9.000
94.800	49.000	8.565	8.420	0.037	9.000
94.900	47.800	8.571	8.420	0.037	9.000
95.000	47.200	8.573	8.421	0.037	9.000
95.100	48.400	8.573	8.421	0.037	9.000
95.200	48.000	8.571	8.420	0.038	9.000
95.300	47.400	8.569	8.421	0.038	9.000
95.400	47.000	8.573	8.420	0.038	9.000
95.500	47.600	8.576	8.421	0.038	9.000
95.600	46.200	8.576	8.421	0.038	9.000
95.700	47.000	8.573	8.421	0.038	9.000
95.800	46.000	8.573	8.421	0.038	9.000
95.900	46.400	8.575	8.421	0.038	9.000
96.000	45.800	8.579	8.421	0.038	9.000
96.100	47.600	8.579	8.421	0.038	9.000
96.200	45.600	8.581	8.422	0.039	9.000
96.300	47.200	8.574	8.421	0.039	9.000
96.400	46.200	8.581	8.422	0.039	9.000
96.500	46.400	8.582	8.421	0.039	9.000
96.600	46.600	8.582	8.421	0.039	9.000
96.700	46.400	8.584	8.421	0.039	9.000
96.800	46.600	8.580	8.421	0.039	9.000
96.900	46.400	8.581	8.422	0.039	9.000
97.000	46.000	8.586	8.422	0.039	9.000
97.100	45.600	8.586	8.422	0.039	9.000
97.200	46.200	8.589	8.422	0.039	9.000
97.300	46.600	8.591	8.423	0.039	9.000
97.400	45.800	8.587	8.423	0.039	9.000
97.500	45.600	8.589	8.421	0.039	9.000
97.600	45.600	8.589	8.421	0.039	9.000
97.700	45.200	8.588	8.422	0.040	9.000
97.800	45.800	8.590	8.423	0.040	9.000
97.900	45.200	8.590	8.423	0.040	9.000
98.000	45.000	8.593	8.424	0.040	9.000
98.100	45.400	8.593	8.424	0.040	9.000
98.200	44.800	8.592	8.423	0.040	9.000
98.300	44.600	8.595	8.422	0.040	9.000
98.400	44.400	8.593	8.422	0.040	9.000
98.500	44.400	8.595	8.422	0.040	9.000
98.600	43.800	8.595	8.422	0.040	9.000
98.700	44.600	8.594	8.423	0.040	9.000
98.800	43.600	8.595	8.423	0.040	9.000
98.900	45.200	8.595	8.423	0.040	9.000
99.000	44.000	8.601	8.423	0.040	9.000
99.100	44.400	8.601	8.423	0.040	9.000
99.200	44.200	8.600	8.423	0.041	9.000
99.300	44.400	8.599	8.423	0.041	9.000
99.400	43.600	8.599	8.423	0.041	9.000
99.500	44.000	8.600	8.424	0.041	9.000
99.600	43.400	8.600	8.424	0.041	9.000
99.700	43.400	8.603	8.424	0.041	9.000
99.800	43.800	8.600	8.424	0.041	9.000
99.900	44.200	8.602	8.425	0.041	9.000
100.000	43.400	8.602	8.425	0.041	9.000
100.100	43.400	8.602	8.425	0.041	9.000
100.200	43.000	8.608	8.424	0.042	9.000
100.300	42.800	8.604	8.423	0.042	9.000
100.400	42.800	8.607	8.424	0.042	9.000
100.500	43.600	8.607	8.424	0.042	9.000
100.600	42.600	8.607	8.424	0.042	9.000
100.700	42.200	8.615	8.425	0.042	9.000
100.800	43.600	8.614	8.424	0.042	9.000
100.900	43.200	8.617	8.425	0.042	9.000
101.000	42.000	8.618	8.424	0.042	9.000
101.100	42.000	8.618	8.424	0.042	9.000
101.200	42.400	8.619	8.425	0.042	9.000
101.300	42.600	8.619	8.425	0.042	9.000
101.400	43.200	8.616	8.426	0.042	9.000
101.500	43.600	8.614	8.426	0.042	9.000
101.600	42.400	8.614	8.426	0.042	9.000
101.700	42.400	8.619	8.425	0.043	9.000
101.800	41.400	8.617	8.425	0.043	9.000
101.900	41.200	8.616	8.425	0.043	9.000
102.000	42.200	8.621	8.426	0.043	9.000
102.100	41.400	8.621	8.426	0.043	9.000
102.200	41.600	8.616	8.425	0.043	9.000
102.300	41.400	8.622	8.425	0.043	9.000
102.400	42.200	8.619	8.425	0.043	9.000
102.500	42.000	8.622	8.426	0.043	9.000
102.600	42.200	8.622	8.426	0.043	9.000
102.700	42.200	8.620	8.426	0.043	9.000
102.800	41.400	8.621	8.426	0.043	9.000
102.900	40.600	8.622	8.426	0.043	9.000
103.000	41.200	8.627	8.427	0.043	9.000
103.100	42.000	8.627	8.427	0.043	9.000
103.200	41.400	8.626	8.426	0.044	9.000
103.300	41.200	8.624	8.427	0.044	9.000
103.400	41.400	8.625	8.425	0.044	9.000
103.500	41.000	8.625	8.427	0.044	9.000
103.600	41.800	8.625	8.427	0.044	9.000
103.700	40.600	8.628	8.427	0.044	9.000
103.800	41.200	8.623	8.426	0.044	9.000
103.900	40.400	8.630	8.427	0.044	9.000
104.000	40.000	8.629	8.428	0.044	9.000
104.100	40.000	8.629	8.428	0.044	9.000
104.200	41.200	8.631	8.427	0.044	9.000
104.300	40.200	8.629	8.428	0.044	9.000
104.400	40.200	8.633	8.427	0.044	9.000
104.500	39.600	8.630	8.426	0.044	9.000
104.600	39.800	8.630	8.426	0.044	9.000
104.700	40.800	8.632	8.428	0.045	9.000
104.800	39.400	8.632	8.427	0.045	9.000
104.900	39.200	8.635	8.428	0.045	9.000
105.000	40.400	8.638	8.429	0.045	9.000
105.100	39.600	8.638	8.429	0.045	9.000
105.200	39.000	8.640	8.428	0.045	9.000
105.300	40.200	8.641	8.428	0.045	9.000
105.400	39.000	8.640	8.429	0.045	9.000
105.500	38.200	8.643	8.428	0.045	9.000
105.600	38.800	8.643	8.428	0.045	9.000
105.700	39.400	8.645	8.429	0.045	9.000
105.800	39.600	8.644	8.429	0.045	9.000
105.900	39.800	8.641	8.430	0.045	9.000
106.000	38.800	8.645	8.429	0.045	9.000
106.100	39.000	8.645	8.429	0.045	9.000
106.200	38.800	8.646	8.429	0.046	9.000
106.300	38.800	8.651	8.428	0.046	9.000
106.400	38.400	8.651	8.427	0.046	9.000
106.500	39.600	8.652	8.428	0.046	9.000
106.600	38.600	8.652	8.428	0.046	9.000
106.700	39.600	8.644	8.429	0.046	9.000
106.800	38.400	8.649	8.429	0.046	9.000
106.900	39.000	8.646	8.429	0.046	9.000
107.000	37.600	8.647	8.430	0.046	9.000
107.100	38.000	8.647	8.430	0.046	9.000
107.200	38.400	8.653	8.430	0.046	9.000
107.300	37.600	8.649	8.430	0.046	9.000
107.400	38.000	8.652	8.430	0.046	9.000
107.500	39.200	8.651	8.430	0.046	9.000
107.600	38.200	8.651	8.430	0.046	9.000
107.700	38.000	8.652	8.430	0.047	9.000
107.800	39.000	8.653	8.429	0.047	9.000
107.900	38.800	8.654	8.431	0.047	9.000
108.000	38.400	8.655	8.431	0.047	9.000
108.100	37.000	8.655	8.431	0.047	9.000
108.200	37.400	8.659	8.430	0.047	9.000
108.300	37.800	8.653	8.430	0.047	9.000
108.400	37.000	8.654	8.430	0.047	9.000
108.500	37.600	8.655	8.431	0.047	9.000
108.600	37.600	8.655	8.431	0.047	9.000
108.700	37.400	8.657	8.431	0.047	9.000
108.800	38.400	8.656	8.431	0.047	9.000
108.900	37.600	8.655	8.431	0.047	9.000
109.000	37.600	8.661	8.432	0.047	9.000
109.100	38.000	8.661	8.432	0.047	9.000
109.200	37.600	8.661	8.431	0.047	9.000
109.300	36.600	8.655	8.431	0.047	9.000
109.400	36.200	8.660	8.431	0.047	9.000
109.500	37.200	8.662	8.432	0.047	9.000
109.600	36.800	8.662	8.432	0.047	9.000
109.700	38.200	8.660	8.432	0.048	9.000
109.800	37.400	8.663	8.431	0.048	9.000
109.900	37.000	8.662	8.432	0.048	9.000
110.000	36.000	8.663	8.432	0.048	9.000
110.100	37.800	8.663	8.432	0.048	9.000
110.200	37.200	8.662	8.432	0.048	9.000
110.300	36.000	8.665	8.432	0.048	9.000
110.400	36.800	8.663	8.431	0.048	9.000
110.500	37.000	8.666	8.432	0.048	9.000
110.600	37.800	8.666	8.432	0.048	9.000
110.700	36.000	8.666	8.433	0.048	9.000
110.800	35.200	8.669	8.433	0.048	9.000
110.900	36.200	8.667	8.433	0.048	9.000
111.000	36.800	8.669	8.433	0.048	9.000
111.100	35.400	8.669	8.433	0.048	9.000
111.200	36.000	8.669	8.432	0.049	9.000
111.300	36.200	8.671	8.432	0.049	9.000
111.400	35.800	8.667	8.433	0.049	9.000
111.500	35.800	8.670	8.433	0.049	9.000
111.600	35.400	8.670	8.433	0.049	9.000
111.700	35.800	8.671	8.432	0.049	9.000
111.800	36.200	8.676	8.433	0.049	9.000
111.900	35.200	8.667	8.433	0.049	9.000
112.000	35.200	8.673	8.433	0.049	9.000
112.100	36.000	8.673	8.433	0.049	9.000
112.200	34.800	8.675	8.434	0.049	9.000
112.300	35.200	8.673	8.433	0.049	9.000
112.400	34.800	8.674	8.434	0.049	9.000
112.500	34.600	8.675	8.433	0.049	9.000
112.600	35.600	8.675	8.433	0.049	9.000
112.700	34.800	8.676	8.435	0.050	9.000
112.800	34.600	8.679	8.433	0.050	9.000
112.900	35.200	8.679	8.435	0.050	9.000
113.000	35.200	8.683	8.433	0.050	9.000
113.100	34.800	8.683	8.433	0.050	9.000
113.200	34.800	8.686	8.435	0.050	9.000
113.300	33.800	8.682	8.434	0.050	9.000
113.400	34.600	8.681	8.435	0.050	9.000
113.500	33.600	8.683	8.434	0.050	9.000
113.600	34.600	8.683	8.434	0.050	9.000
113.700	33.200	8.684	8.435	0.050	9.000
113.800	33.600	8.682	8.435	0.050	9.000
113.900	34.400	8.687	8.435	0.050	9.000
114.000	34.400	8.684	8.436	0.050	9.000
114.100	33.800	8.684	8.436	0.050	9.000
114.200	33.400	8.689	8.435	0.050	9.000
114.300	33.800	8.687	8.435	0.050	9.000
114.400	34.400	8.690	8.436	0.050	9.000
114.500	33.600	8.689	8.434	0.050	9.000
114.600	32.000	8.689	8.434	0.050	9.000
114.700	33.000	8.690	8.436	0.051	9.000
114.800	33.400	8.691	8.435	0.051	9.000
114.900	32.600	8.690	8.436	0.051	9.000
115.000	32.800	8.695	8.435	0.051	9.000
115.100	33.200	8.695	8.435	0.051	9.000
115.200	33.600	8.696	8.436	0.051	9.000
115.300	33.600	8.700	8.435	0.051	9.000
115.400	32.600	8.696	8.436	0.051	9.000
115.500	31.200	8.695	8.436	0.051	9.000
115.600	31.400	8.695	8.436	0.051	9.000
115.700	32.600	8.697	8.436	0.051	9.000
115.800	33.000	8.701	8.436	0.051	9.000
115.900	32.200	8.698	8.436	0.051	9.000
116.000	33.000	8.700	8.436	0.051	9.000
116.100	31.800	8.700	8.436	0.051	9.000
116.200	31.600	8.700	8.436	0.052	9.000
116.300	32.000	8.706	8.436	0.052	9.000
116.400	32.200	8.703	8.438	0.052	9.000
116.500	32.000	8.704	8.437	0.052	9.000
116.600	31.800	8.704	8.437	0.052	9.000
116.700	30.800	8.708	8.438	0.052	9.000
116.800	31.600	8.706	8.438	0.052	9.000
116.900	31.600	8.709	8.437	0.052	9.000
117.000	32.200	8.715	8.437	0.052	9.000
117.100	31.800	8.715	8.437	0.052	9.000
117.200	32.200	8.712	8.437	0.052	9.000
117.300	30.000	8.711	8.436	0.052	9.000
117.400	32.000	8.714	8.438	0.052	9.000
117.500	31.200	8.712	8.437	0.052	9.000
117.600	31.000	8.712	8.437	0.052	9.000
117.700	30.400	8.713	8.438	0.052	9.000
117.800	30.400	8.712	8.438	0.052	9.000
117.900	31.000	8.716	8.438	0.052	9.000
118.000	30.400	8.718	8.438	0.052	9.000
118.100	30.600	8.718	8.438	0.052	9.000
118.200	30.200	8.714	8.438	0.053	9.000
118.300	30.400	8.718	8.438	0.053	9.000
118.400	30.200	8.716	8.438	0.053	9.000
118.500	29.800	8.715	8.439	0.053	9.000
118.600	29.600	8.715	8.439	0.053	9.000
118.700	29.600	8.721	8.439	0.053	9.000
118.800	30.800	8.716	8.439	0.053	9.000
118.900	30.000	8.720	8.439	0.053	9.000
119.000	29.600	8.723	8.439	0.053	9.000
119.100	29.400	8.723	8.439	0.053	9.000
119.200	30.600	8.726	8.439	0.053	9.000
119.300	29.200	8.720	8.440	0.053	9.000
119.400	30.000	8.723	8.439	0.053	9.000
119.500	30.400	8.722	8.440	0.053	9.000
119.600	29.600	8.722	8.440	0.053	9.000
119.700	30.200	8.723	8.439	0.053	9.000
119.800	29.200	8.725	8.439	0.053	9.000
119.900	30.000	8.723	8.439	0.053	9.000
120.000	29.400	8.722	8.440	0.053	9.000
120.100	28.800	8.722	8.440	0.053	9.000
120.200	29.200	8.727	8.440	0.054	9.000
120.300	27.400	8.726	8.440	0.054	9.000
120.400	29.200	8.726	8.439	0.054	9.000
120.500	29.400	8.728	8.439	0.054	9.000
120.600	29.600	8.728	8.439	0.054	9.000
120.700	28.200	8.728	8.440	0.054	9.000
120.800	29.000	8.730	8.441	0.054	9.000
120.900	29.200	8.729	8.440	0.054	9.000
121.000	29.200	8.736	8.440	0.054	9.000
121.100	28.800	8.736	8.440	0.054	9.000
121.200	27.800	8.733	8.440	0.054	9.000
121.300	28.800	8.734	8.440	0.054	9.000
121.400	27.600	8.735	8.442	0.054	9.000
121.500	29.200	8.733	8.442	0.054	9.000
121.600	28.200	8.733	8.442	0.054	9.000
121.700	28.400	8.733	8.441	0.054	9.000
121.800	28.200	8.730	8.441	0.054	9.000
121.900	28.000	8.738	8.441	0.054	9.000
122.000	28.600	8.733	8.440	0.054	9.000
122.100	29.200	8.733	8.440	0.054	9.000
122.200	27.400	8.735	8.441	0.054	9.000
122.300	28.400	8.731	8.441	0.054	9.000
122.400	28.000	8.737	8.441	0.054	9.000
122.500	28.400	8.733	8.442	0.054	9.000
122.600	27.800	8.733	8.442	0.054	9.000
122.700	28.400	8.735	8.441	0.055	9.000
122.800	28.400	8.735	8.442	0.055	9.000
122.900	28.800	8.739	8.443	0.055	9.000
123.000	28.200	8.742	8.442	0.055	9.000
123.100	27.600	8.742	8.442	0.055	9.000
123.200	28.400	8.740	8.442	0.055	9.000
123.300	28.000	8.739	8.443	0.055	9.000
123.400	28.000	8.739	8.443	0.055	9.000
123.500	27.800	8.738	8.443	0.055	9.000
123.600	27.400	8.738	8.443	0.055	9.000
123.700	27.600	8.740	8.442	0.055	9.000
123.800	28.000	8.741	8.443	0.055	9.000
123.900	28.000	8.739	8.442	0.055	9.000
124.000	27.400	8.743	8.443	0.055	9.000
124.100	27.600	8.743	8.443	0.055	9.000
124.200	27.200	8.742	8.444	0.055	9.000
124.300	28.400	8.743	8.444	0.055	9.000
124.400	27.600	8.743	8.442	0.055	9.000
124.500	27.600	8.741	8.443	0.055	9.000
124.600	27.800	8.741	8.443	0.055	9.000
124.700	27.200	8.742	8.444	0.056	9.000
124.800	26.800	8.744	8.443	0.056	9.000
124.900	27.800	8.742	8.444	0.056	9.000
125.000	27.200	8.747	8.444	0.056	9.000
125.100	26.400	8.747	8.444	0.056	9.000
125.200	27.400	8.748	8.444	0.056	9.000
125.300	27.400	8.748	8.445	0.056	9.000
125.400	27.200	8.750	8.443	0.056	9.000
125.500	26.200	8.747	8.444	0.056	9.000
125.600	26.800	8.747	8.444	0.056	9.000
125.700	27.000	8.747	8.443	0.056	9.000
125.800	26.800	8.745	8.444	0.056	9.000
125.900	26.600	8.749	8.444	0.056	9.000
126.000	27.000	8.749	8.445	0.056	9.000
126.100	26.600	8.749	8.445	0.056	9.000
126.200	27.200	8.748	8.445	0.056	9.000
126.300	27.000	8.750	8.444	0.056	9.000
126.400	26.400	8.750	8.446	0.056	9.000
126.500	27.000	8.752	8.445	0.056	9.000
126.600	26.800	8.752	8.445	0.056	9.000
126.700	26.200	8.748	8.445	0.057	9.000
126.800	27.000	8.751	8.444	0.057	9.000
126.900	25.600	8.748	8.446	0.057	9.000
127.000	26.800	8.751	8.446	0.057	9.000
127.100	26.800	8.751	8.446	0.057	9.000
127.200	27.200	8.752	8.444	0.057	9.000
127.300	26.400	8.751	8.446	0.057	9.000
127.400	26.600	8.749	8.446	0.057	9.000
127.500	26.600	8.755	8.446	0.057	9.000
127.600	27.000	8.755	8.446	0.057	9.000
127.700	27.600	8.754	8.446	0.057	9.000
127.800	27.200	8.753	8.446	0.057	9.000
127.900	26.600	8.753	8.446	0.057	9.000
128.000	27.400	8.753	8.446	0.057	9.000
128.100	26.600	8.753	8.446	0.057	9.000
128.200	26.200	8.749	8.446	0.057	9.000
128.300	26.600	8.754	8.447	0.057	9.000
128.400	26.800	8.751	8.446	0.057	9.000
128.500	26.000	8.751	8.448	0.057	9.000
128.600	27.800	8.751	8.448	0.057	9.000
128.700	26.200	8.751	8.446	0.057	9.000
128.800	25.800	8.752	8.447	0.057	9.000
128.900	26.400	8.753	8.447	0.057	9.000
129.000	27.000	8.760	8.447	0.057	9.000
129.100	25.800	8.760	8.447	0.057	9.000
129.200	25.600	8.757	8.447	0.058	9.000
129.300	26.200	8.753	8.447	0.058	9.000
129.400	26.200	8.754	8.447	0.058	9.000
129.500	25.000	8.756	8.448	0.058	9.000
129.600	25.600	8.756	8.448	0.058	9.000
129.700	25.200	8.756	8.447	0.058	9.000
129.800	25.800	8.753	8.447	0.058	9.000
129.900	25.600	8.756	8.448	0.058	9.000
130.000	26.200	8.756	8.448	0.058	9.000
130.100	26.600	8.756	8.448	0.058	9.000
130.200	26.800	8.757	8.448	0.058	9.000
130.300	26.200	8.754	8.448	0.058	9.000
130.400	25.600	8.758	8.447	0.058	9.000
130.500	26.400	8.761	8.449	0.058	9.000
130.600	25.800	8.761	8.449	0.058	9.000
130.700	25.400	8.757	8.449	0.058	9.000
130.800	25.600	8.757	8.449	0.058	9.000
130.900	24.800	8.757	8.449	0.058	9.000
131.000	26.000	8.762	8.449	0.058	9.000
131.100	25.800	8.762	8.449	0.058	9.000
131.200	25.600	8.761	8.450	0.058	9.000
131.300	25.600	8.759	8.450	0.058	9.000
131.400	25.000	8.760	8.449	0.058	9.000
131.500	24.800	8.756	8.449	0.058	9.000
131.600	25.200	8.756	8.449	0.058	9.000
131.700	25.600	8.763	8.448	0.059	9.000
131.800	26.400	8.761	8.450	0.059	9.000
131.900	25.400	8.765	8.449	0.059	9.000
132.000	25.400	8.763	8.450	0.059	9.000
132.100	25.600	8.763	8.450	0.059	9.000
132.200	25.200	8.760	8.449	0.059	9.000
132.300	25.600	8.761	8.449	0.059	9.000
132.400	25.000	8.761	8.449	0.059	9.000
132.500	24.600	8.763	8.450	0.059	9.000
132.600	24.400	8.763	8.450	0.059	9.000
132.700	25.000	8.765	8.450	0.059	9.000
132.800	24.800	8.766	8.450	0.059	9.000
132.900	24.200	8.765	8.451	0.059	9.000
133.000	26.200	8.770	8.450	0.059	9.000
133.100	24.400	8.770	8.450	0.059	9.000
133.200	25.000	8.767	8.450	0.059	9.000
133.300	25.600	8.770	8.451	0.059	9.000
133.400	24.400	8.764	8.451	0.059	9.000
133.500	24.400	8.764	8.451	0.059	9.000
133.600	24.400	8.764	8.451	0.059	9.000
133.700	24.400	8.763	8.451	0.060	9.000
133.800	23.600	8.769	8.451	0.060	9.000
133.900	24.200	8.767	8.452	0.060	9.000
134.000	25.600	8.767	8.452	0.060	9.000
134.100	25.400	8.767	8.452	0.060	9.000
134.200	24.400	8.767	8.451	0.060	9.000
134.300	24.400	8.765	8.452	0.060	9.000
134.400	24.200	8.769	8.451	0.060	9.000
134.500	24.000	8.771	8.452	0.060	9.000
134.600	25.000	8.771	8.452	0.060	9.000
134.700	24.400	8.768	8.452	0.060	9.000
134.800	24.000	8.770	8.452	0.060	9.000
134.900	24.600	8.771	8.453	0.060	9.000
135.000	23.600	8.771	8.453	0.060	9.000
135.100	23.400	8.771	8.453	0.060	9.000
135.200	24.800	8.772	8.453	0.060	9.000
135.300	24.400	8.770	8.452	0.060	9.000
135.400	24.200	8.770	8.451	0.060	9.000
135.500	23.400	8.772	8.453	0.060	9.000
135.600	24.000	8.772	8.453	0.060	9.000
135.700	24.200	8.773	8.453	0.060	9.000
135.800	23.600	8.770	8.452	0.060	9.000
135.900	24.200	8.773	8.451	0.060	9.000
136.000	23.600	8.774	8.452	0.060	9.000
136.100	24.200	8.774	8.452	0.060	9.000
136.200	24.400	8.771	8.453	0.061	9.000
136.300	23.800	8.776	8.453	0.061	9.000
136.400	23.600	8.774	8.454	0.061	9.000
136.500	24.000	8.774	8.454	0.061	9.000
136.600	23.400	8.774	8.454	0.061	9.000
136.700	23.400	8.773	8.454	0.061	9.000
136.800	23.600	8.773	8.453	0.061	9.000
136.900	23.600	8.776	8.454	0.061	9.000
137.000	22.600	8.775	8.454	0.061	9.000
137.100	22.800	8.775	8.454	0.061	9.000
137.200	22.800	8.777	8.454	0.061	9.000
137.300	23.200	8.779	8.454	0.061	9.000
137.400	23.600	8.776	8.454	0.061	9.000
137.500	23.200	8.776	8.455	0.061	9.000
137.600	23.600	8.776	8.455	0.061	9.000
137.700	23.000	8.776	8.455	0.061	9.000
137.800	24.200	8.780	8.455	0.061	9.000
137.900	22.200	8.778	8.454	0.061	9.000
138.000	22.600	8.778	8.454	0.061	9.000
138.100	24.800	8.778	8.454	0.061	9.000
138.200	24.200	8.776	8.455	0.061	9.000
138.300	23.600	8.780	8.456	0.061	9.000
138.400	22.800	8.776	8.454	0.061	9.000
138.500	22.600	8.777	8.455	0.061	9.000
138.600	22.600	8.777	8.455	0.061	9.000
138.700	23.200	8.773	8.455	0.061	9.000
138.800	22.200	8.781	8.456	0.062	9.000
138.900	22.800	8.777	8.456	0.062	9.000
139.000	24.200	8.782	8.455	0.062	9.000
139.100	23.400	8.782	8.455	0.062	9.000
139.200	23.200	8.786	8.455	0.062	9.000
139.300	22.800	8.781	8.456	0.062	9.000
139.400	22.600	8.779	8.456	0.062	9.000
139.500	22.600	8.780	8.456	0.062	9.000
139.600	22.800	8.780	8.456	0.062	9.000
139.700	23.200	8.781	8.456	0.062	9.000
139.800	21.600	8.782	8.457	0.062	9.000
139.900	22.000	8.784	8.456	0.062	9.000
140.000	22.800	8.780	8.457	0.062	9.000
140.100	22.800	8.780	8.457	0.062	9.000
140.200	22.600	8.782	8.457	0.062	9.000
140.300	21.400	8.781	8.457	0.062	9.000
140.400	21.600	8.782	8.457	0.062	9.000
140.500	23.200	8.783	8.457	0.062	9.000
140.600	22.600	8.783	8.457	0.062	9.000
140.700	22.400	8.785	8.456	0.062	9.000
140.800	22.600	8.787	8.457	0.062	9.000
140.900	22.400	8.785	8.457	0.062	9.000
141.000	22.600	8.790	8.457	0.062	9.000
141.100	22.800	8.790	8.457	0.062	9.000
141.200	21.800	8.787	8.457	0.062	9.000
141.300	22.200	8.785	8.458	0.062	9.000
141.400	20.600	8.789	8.458	0.062	9.000
141.500	21.800	8.789	8.457	0.062	9.000
141.600	22.400	8.789	8.457	0.062	9.000
141.700	21.600	8.788	8.458	0.062	9.000
141.800	22.000	8.788	8.458	0.063	9.000
141.900	21.800	8.788	8.458	0.063	9.000
142.000	22.800	8.788	8.458	0.063	9.000
142.100	22.000	8.788	8.458	0.063	9.000
142.200	22.600	8.790	8.458	0.063	9.000
142.300	22.200	8.787	8.458	0.063	9.000
142.400	21.600	8.790	8.457	0.063	9.000
142.500	21.400	8.789	8.459	0.063	9.000
142.600	22.200	8.789	8.459	0.063	9.000
142.700	20.400	8.792	8.459	0.063	9.000
142.800	21.200	8.792	8.459	0.063	9.000
142.900	19.800	8.793	8.459	0.063	9.000
143.000	21.400	8.795	8.459	0.063	9.000
143.100	21.000	8.795	8.459	0.063	9.000
143.200	21.200	8.793	8.460	0.063	9.000
143.300	20.400	8.789	8.459	0.063	9.000
143.400	21.800	8.792	8.458	0.063	9.000
143.500	20.800	8.792	8.459	0.063	9.000
143.600	21.800	8.792	8.459	0.063	9.000
143.700	21.600	8.795	8.459	0.063	9.000
143.800	21.000	8.797	8.460	0.063	9.000
143.900	21.000	8.795	8.461	0.063	9.000
144.000	20.800	8.798	8.460	0.063	9.000
144.100	20.400	8.798	8.460	0.063	9.000
144.200	20.800	8.798	8.460	0.063	9.000
144.300	21.800	8.797	8.459	0.064	9.000
144.400	20.600	8.797	8.461	0.064	9.000
144.500	21.000	8.799	8.462	0.064	9.000
144.600	20.600	8.799	8.462	0.064	9.000
144.700	20.800	8.802	8.461	0.064	9.000
144.800	21.600	8.798	8.461	0.064	9.000
144.900	20.400	8.799	8.461	0.064	9.000
145.000	20.800	8.802	8.461	0.064	9.000
145.100	20.400	8.802	8.461	0.064	9.000
145.200	20.600	8.796	8.461	0.064	9.000
145.300	21.000	8.799	8.460	0.064	9.000
145.400	19.800	8.802	8.460	0.064	9.000
145.500	20.400	8.799	8.461	0.064	9.000
145.600	19.600	8.799	8.461	0.064	9.000
145.700	19.800	8.804	8.461	0.064	9.000
145.800	21.000	8.802	8.461	0.064	9.000
145.900	20.800	8.802	8.462	0.064	9.000
146.000	21.000	8.806	8.462	0.064	9.000
146.100	20.800	8.806	8.462	0.064	9.000
146.200	20.800	8.800	8.462	0.064	9.000
146.300	20.000	8.803	8.462	0.064	9.000
146.400	19.000	8.802	8.462	0.064	9.000
146.500	21.000	8.804	8.461	0.064	9.000
146.600	19.800	8.804	8.461	0.064	9.000
146.700	19.800	8.804	8.462	0.064	9.000
146.800	21.800	8.803	8.462	0.064	9.000
146.900	19.600	8.806	8.462	0.064	9.000
147.000	19.200	8.809	8.462	0.064	9.000
147.100	19.600	8.809	8.462	0.064	9.000
147.200	18.800	8.810	8.462	0.064	9.000
147.300	20.400	8.803	8.462	0.065	9.000
147.400	19.800	8.804	8.463	0.065	9.000
147.500	19.000	8.810	8.463	0.065	9.000
147.600	18.200	8.810	8.463	0.065	9.000
147.700	19.400	8.808	8.463	0.065	9.000
147.800	18.600	8.810	8.463	0.065	9.000
147.900	18.600	8.808	8.463	0.065	9.000
148.000	18.200	8.812	8.462	0.065	9.000
148.100	19.000	8.812	8.462	0.065	9.000
148.200	19.000	8.811	8.464	0.065	9.000
148.300	19.400	8.813	8.464	0.065	9.000
148.400	19.200	8.809	8.464	0.065	9.000
148.500	19.600	8.813	8.465	0.065	9.000
148.600	19.800	8.813	8.465	0.065	9.000
148.700	18.600	8.815	8.464	0.065	9.000
148.800	18.000	8.813	8.464	0.065	9.000
148.900	18.200	8.809	8.465	0.065	9.000
149.000	19.000	8.812	8.464	0.065	9.000
149.100	19.200	8.812	8.464	0.065	9.000
149.200	19.200	8.815	8.464	0.065	9.000
149.300	18.800	8.814	8.464	0.065	9.000
149.400	19.200	8.816	8.464	0.065	9.000
149.500	18.400	8.816	8.465	0.065	9.000
149.600	18.800	8.816	8.465	0.065	9.000
149.700	19.200	8.815	8.464	0.065	9.000
149.800	19.600	8.815	8.466	0.065	9.000
149.900	19.600	8.819	8.464	0.065	9.000
150.000	20.600	8.815	8.464	0.065	9.000
150.100	19.200	8.815	8.464	0.065	9.000
150.200	20.400	8.816	8.466	0.065	9.000
150.300	19.200	8.813	8.465	0.065	9.000
150.400	18.200	8.815	8.465	0.065	9.000
150.500	19.200	8.801	8.466	0.065	9.000
150.600	19.800	8.801	8.466	0.065	9.000
150.700	18.600	8.801	8.465	0.065	9.000
150.800	18.400	8.800	8.465	0.066	9.000
150.900	18.800	8.806	8.465	0.066	9.000
151.000	18.200	8.813	8.465	0.066	9.000
151.100	17.600	8.813	8.465	0.066	9.000
151.200	18.600	8.815	8.466	0.066	9.000
151.300	17.800	8.812	8.466	0.066	9.000
151.400	18.400	8.811	8.466	0.066	9.000
151.500	19.000	8.817	8.466	0.066	9.000
151.600	17.800	8.817	8.466	0.066	9.000
151.700	18.000	8.819	8.467	0.066	9.000
151.800	17.600	8.817	8.467	0.066	9.000
151.900	18.000	8.819	8.466	0.066	9.000
152.000	17.600	8.815	8.467	0.066	9.000
152.100	18.800	8.815	8.467	0.066	9.000
152.200	19.400	8.821	8.467	0.066	9.000
152.300	17.800	8.817	8.467	0.066	9.000
152.400	18.400	8.820	8.468	0.066	9.000
152.500	17.800	8.819	8.467	0.066	9.000
152.600	18.400	8.819	8.467	0.066	9.000
152.700	18.200	8.818	8.467	0.066	9.000
152.800	17.600	8.816	8.468	0.066	9.000
152.900	19.000	8.818	8.467	0.066	9.000
153.000	18.200	8.822	8.467	0.066	9.000
153.100	17.600	8.822	8.467	0.066	9.000
153.200	18.200	8.821	8.469	0.066	9.000
153.300	18.800	8.821	8.468	0.066	9.000
153.400	17.600	8.818	8.468	0.066	9.000
153.500	17.800	8.819	8.468	0.066	9.000
153.600	17.600	8.819	8.468	0.066	9.000
153.700	17.000	8.821	8.469	0.066	9.000
153.800	18.000	8.825	8.468	0.067	9.000
153.900	17.000	8.826	8.469	0.067	9.000
154.000	18.400	8.829	8.468	0.067	9.000
154.100	18.200	8.829	8.468	0.067	9.000
154.200	17.200	8.826	8.469	0.067	9.000
154.300	17.000	8.825	8.469	0.067	9.000
154.400	17.800	8.821	8.468	0.067	9.000
154.500	16.600	8.824	8.469	0.067	9.000
154.600	18.600	8.824	8.469	0.067	9.000
154.700	18.800	8.824	8.470	0.067	9.000
154.800	16.200	8.825	8.469	0.067	9.000
154.900	17.000	8.828	8.470	0.067	9.000
155.000	17.000	8.827	8.469	0.067	9.000
155.100	16.800	8.827	8.469	0.067	9.000
155.200	16.800	8.829	8.471	0.067	9.000
155.300	16.800	8.829	8.470	0.067	9.000
155.400	17.000	8.829	8.469	0.067	9.000
155.500	17.400	8.829	8.469	0.067	9.000
155.600	17.600	8.829	8.469	0.067	9.000
155.700	17.200	8.831	8.470	0.067	9.000
155.800	17.200	8.827	8.470	0.067	9.000
155.900	17.200	8.830	8.470	0.067	9.000
156.000	16.800	8.829	8.470	0.067	9.000
156.100	17.400	8.829	8.470	0.067	9.000
156.200	16.200	8.834	8.470	0.067	9.000
156.300	15.800	8.831	8.470	0.067	9.000
156.400	16.200	8.830	8.471	0.067	9.000
156.500	16.200	8.831	8.470	0.067	9.000
156.600	16.000	8.831	8.470	0.067	9.000
156.700	17.000	8.834	8.471	0.067	9.000
156.800	16.200	8.837	8.470	0.067	9.000
156.900	16.000	8.833	8.471	0.067	9.000
157.000	15.800	8.840	8.471	0.067	9.000
157.100	15.400	8.840	8.471	0.067	9.000
157.200	15.800	8.839	8.471	0.067	9.000
157.300	15.800	8.840	8.471	0.068	9.000
157.400	15.400	8.837	8.471	0.068	9.000
157.500	16.800	8.836	8.472	0.068	9.000
157.600	16.400	8.836	8.472	0.068	9.000
157.700	16.000	8.842	8.473	0.068	9.000
157.800	15.800	8.844	8.471	0.068	9.000
157.900	16.400	8.844	8.472	0.068	9.000
158.000	16.800	8.834	8.473	0.068	9.000
158.100	16.400	8.834	8.473	0.068	9.000
158.200	16.200	8.837	8.471	0.068	9.000
158.300	16.200	8.836	8.472	0.068	9.000
158.400	16.400	8.839	8.472	0.068	9.000
158.500	15.800	8.839	8.474	0.068	9.000
158.600	14.600	8.839	8.474	0.068	9.000
158.700	16.000	8.839	8.474	0.068	9.000
158.800	16.000	8.839	8.474	0.068	9.000
158.900	16.800	8.840	8.473	0.068	9.000
159.000	17.000	8.841	8.473	0.068	9.000
159.100	17.400	8.841	8.473	0.068	9.000
159.200	17.800	8.843	8.473	0.068	9.000
159.300	18.400	8.835	8.473	0.068	9.000
159.400	18.600	8.838	8.474	0.068	9.000
159.500	17.600	8.834	8.474	0.068	9.000
159.600	17.800	8.834	8.474	0.068	9.000
159.700	17.600	8.832	8.474	0.068	9.000
159.800	17.400	8.830	8.474	0.068	9.000
159.900	17.400	8.822	8.474	0.068	9.000
160.000	17.000	8.821	8.472	0.068	9.000
160.100	16.200	8.821	8.472	0.068	9.000
160.200	17.400	8.825	8.474	0.068	9.000
160.300	16.800	8.831	8.475	0.068	9.000
160.400	16.400	8.828	8.474	0.068	9.000
160.500	16.800	8.829	8.473	0.068	9.000
160.600	16.400	8.829	8.473	0.068	9.000
160.700	16.600	8.829	8.474	0.068	9.000
160.800	16.000	8.833	8.474	0.068	9.000
160.900	16.400	8.829	8.476	0.068	9.000
161.000	16.000	8.833	8.476	0.068	9.000
161.100	15.400	8.833	8.476	0.068	9.000
161.200	16.200	8.837	8.475	0.068	9.000
161.300	16.200	8.833	8.475	0.069	9.000
161.400	16.800	8.835	8.475	0.069	9.000
161.500	17.000	8.837	8.474	0.069	9.000
161.600	16.200	8.837	8.474	0.069	9.000
161.700	15.800	8.835	8.475	0.069	9.000
161.800	16.000	8.835	8.475	0.069	9.000
161.900	15.600	8.837	8.476	0.069	9.000
162.000	15.200	8.831	8.475	0.069	9.000
162.100	16.800	8.831	8.475	0.069	9.000
162.200	16.200	8.835	8.476	0.069	9.000
162.300	16.200	8.834	8.476	0.069	9.000
162.400	15.000	8.833	8.476	0.069	9.000
162.500	16.200	8.835	8.476	0.069	9.000
162.600	16.800	8.835	8.476	0.069	9.000
162.700	16.000	8.839	8.476	0.069	9.000
162.800	15.600	8.833	8.476	0.069	9.000
162.900	15.800	8.837	8.476	0.069	9.000
163.000	16.400	8.840	8.478	0.069	9.000
163.100	15.400	8.840	8.478	0.069	9.000
163.200	15.400	8.841	8.477	0.069	9.000
163.300	16.600	8.838	8.477	0.069	9.000
163.400	15.200	8.837	8.477	0.069	9.000
163.500	15.000	8.841	8.477	0.069	9.000
163.600	14.200	8.841	8.477	0.069	9.000
163.700	14.400	8.835	8.478	0.069	9.000
163.800	15.200	8.842	8.477	0.069	9.000
163.900	14.000	8.838	8.477	0.069	9.000
164.000	13.200	8.845	8.478	0.069	9.000
164.100	14.000	8.845	8.478	0.069	9.000
164.200	14.000	8.842	8.478	0.069	9.000
164.300	12.400	8.847	8.478	0.069	9.000
164.400	14.600	8.847	8.478	0.069	9.000
164.500	14.200	8.852	8.478	0.069	9.000
164.600	13.400	8.852	8.478	0.069	9.000
164.700	14.800	8.849	8.478	0.069	9.000
164.800	14.000	8.853	8.478	0.070	9.000
164.900	15.000	8.856	8.479	0.070	9.000
165.000	15.000	8.862	8.478	0.070	9.000
165.100	14.400	8.862	8.478	0.070	9.000
165.200	14.200	8.856	8.479	0.070	9.000
165.300	14.600	8.857	8.479	0.070	9.000
165.400	15.200	8.849	8.479	0.070	9.000
165.500	14.800	8.853	8.479	0.070	9.000
165.600	15.000	8.853	8.479	0.070	9.000
165.700	13.600	8.846	8.478	0.070	9.000
165.800	14.600	8.851	8.479	0.070	9.000
165.900	15.000	8.850	8.479	0.070	9.000
166.000	15.000	8.848	8.480	0.070	9.000
166.100	13.000	8.848	8.480	0.070	9.000
166.200	13.800	8.849	8.479	0.070	9.000
166.300	13.600	8.850	8.479	0.070	9.000
166.400	14.000	8.849	8.479	0.070	9.000
166.500	14.000	8.849	8.480	0.070	9.000
166.600	14.000	8.849	8.480	0.070	9.000
166.700	14.400	8.849	8.480	0.070	9.000
166.800	14.200	8.851	8.480	0.070	9.000
166.900	14.800	8.848	8.480	0.070	9.000
167.000	13.600	8.853	8.482	0.070	9.000
167.100	14.000	8.853	8.482	0.070	9.000
167.200	13.600	8.854	8.481	0.070	9.000
167.300	14.000	8.852	8.481	0.070	9.000
167.400	13.400	8.852	8.481	0.070	9.000
167.500	13.600	8.855	8.481	0.070	9.000
167.600	13.800	8.855	8.481	0.070	9.000
167.700	13.000	8.849	8.482	0.070	9.000
167.800	13.600	8.858	8.481	0.070	9.000
167.900	13.800	8.850	8.481	0.070	9.000
168.000	13.800	8.854	8.481	0.070	9.000
168.100	14.200	8.854	8.481	0.070	9.000
168.200	13.000	8.856	8.482	0.070	9.000
168.300	13.200	8.854	8.482	0.070	9.000
168.400	13.600	8.856	8.481	0.070	9.000
168.500	13.200	8.857	8.482	0.070	9.000
168.600	13.800	8.857	8.482	0.070	9.000
168.700	13.000	8.854	8.482	0.070	9.000
168.800	13.200	8.857	8.482	0.070	9.000
168.900	13.000	8.853	8.482	0.070	9.000
169.000	14.000	8.858	8.481	0.070	9.000
169.100	13.200	8.858	8.481	0.070	9.000
169.200	13.800	8.860	8.482	0.070	9.000
169.300	13.200	8.857	8.483	0.071	9.000
169.400	14.400	8.856	8.481	0.071	9.000
169.500	13.800	8.855	8.483	0.071	9.000
169.600	12.400	8.855	8.483	0.071	9.000
169.700	13.800	8.856	8.483	0.071	9.000
169.800	14.400	8.858	8.483	0.071	9.000
169.900	13.200	8.857	8.483	0.071	9.000
170.000	14.400	8.860	8.483	0.071	9.000
170.100	12.400	8.860	8.483	0.071	9.000
170.200	13.200	8.857	8.484	0.071	9.000
170.300	13.000	8.859	8.483	0.071	9.000
170.400	14.000	8.859	8.483	0.071	9.000
170.500	13.400	8.860	8.483	0.071	9.000
170.600	12.200	8.860	8.483	0.071	9.000
170.700	11.200	8.860	8.484	0.071	9.000
170.800	11.400	8.861	8.485	0.071	9.000
170.900	11.600	8.858	8.483	0.071	9.000
171.000	13.200	8.861	8.484	0.071	9.000
171.100	13.200	8.861	8.484	0.071	9.000
171.200	14.000	8.868	8.484	0.071	9.000
171.300	14.000	8.871	8.486	0.071	9.000
171.400	13.800	8.881	8.485	0.071	9.000
171.500	14.200	8.872	8.483	0.071	9.000
171.600	14.600	8.872	8.483	0.071	9.000
171.700	13.200	8.865	8.484	0.071	9.000
171.800	14.000	8.862	8.484	0.071	9.000
171.900	13.600	8.854	8.485	0.071	9.000
172.000	14.000	8.853	8.483	0.071	9.000
172.100	14.800	8.853	8.483	0.071	9.000
172.200	13.800	8.853	8.485	0.071	9.000
172.300	13.800	8.852	8.486	0.071	9.000
172.400	14.000	8.856	8.486	0.071	9.000
172.500	12.800	8.858	8.486	0.071	9.000
172.600	13.800	8.858	8.486	0.071	9.000
172.700	12.800	8.853	8.486	0.071	9.000
172.800	13.600	8.856	8.486	0.071	9.000
172.900	13.800	8.859	8.487	0.071	9.000
173.000	12.400	8.858	8.486	0.071	9.000
173.100	13.600	8.858	8.486	0.071	9.000
173.200	13.000	8.858	8.486	0.071	9.000
173.300	13.800	8.857	8.486	0.071	9.000
173.400	13.200	8.857	8.487	0.071	9.000
173.500	13.600	8.861	8.486	0.071	9.000
173.600	14.200	8.861	8.486	0.071	9.000
173.700	13.600	8.858	8.486	0.071	9.000
173.800	12.800	8.857	8.486	0.072	9.000
173.900	13.200	8.860	8.486	0.072	9.000
174.000	12.800	8.861	8.486	0.072	9.000
174.100	12.800	8.861	8.486	0.072	9.000
174.200	12.400	8.863	8.487	0.072	9.000
174.300	12.200	8.857	8.487	0.072	9.000
174.400	13.600	8.861	8.487	0.072	9.000
174.500	13.000	8.862	8.487	0.072	9.000
174.600	12.800	8.862	8.487	0.072	9.000
174.700	13.200	8.863	8.487	0.072	9.000
174.800	12.400	8.863	8.487	0.072	9.000
174.900	11.200	8.863	8.487	0.072	9.000
175.000	10.600	8.867	8.488	0.072	9.000
175.100	11.000	8.867	8.488	0.072	9.000
175.200	10.400	8.869	8.488	0.072	9.000
175.300	11.000	8.866	8.488	0.072	9.000
175.400	11.400	8.866	8.489	0.072	9.000
175.500	10.400	8.875	8.488	0.072	9.000
175.600	10.000	8.875	8.488	0.072	9.000
175.700	10.600	8.876	8.488	0.072	9.000
175.800	10.200	8.880	8.488	0.072	9.000
175.900	11.200	8.882	8.488	0.072	9.000
176.000	10.200	8.882	8.489	0.072	9.000
176.100	10.800	8.882	8.489	0.072	9.000
176.200	11.800	8.880	8.489	0.072	9.000
176.300	11.600	8.886	8.489	0.072	9.000
176.400	11.400	8.880	8.489	0.072	9.000
176.500	11.000	8.892	8.491	0.072	9.000
176.600	11.000	8.892	8.491	0.072	9.000
176.700	10.200	8.883	8.489	0.072	9.000
176.800	11.000	8.889	8.489	0.072	9.000
176.900	11.000	8.878	8.490	0.072	9.000
177.000	10.600	8.885	8.490	0.072	9.000
177.100	9.400	8.885	8.490	0.072	9.000
177.200	9.800	8.888	8.489	0.072	9.000
177.300	9.000	8.879	8.489	0.072	9.000
177.400	10.600	8.881	8.491	0.072	9.000
177.500	10.000	8.880	8.490	0.072	9.000
177.600	10.800	8.880	8.490	0.072	9.000
177.700	11.400	8.884	8.490	0.072	9.000
177.800	11.000	8.881	8.490	0.072	9.000
177.900	11.000	8.887	8.491	0.072	9.000
178.000	10.600	8.884	8.489	0.072	9.000
178.100	11.200	8.884	8.489	0.072	9.000
178.200	10.800	8.884	8.491	0.072	9.000
178.300	10.600	8.883	8.491	0.072	9.000
178.400	10.800	8.884	8.490	0.072	9.000
178.500	9.600	8.885	8.491	0.072	9.000
178.600	11.000	8.885	8.491	0.072	9.000
178.700	10.600	8.884	8.491	0.072	9.000
178.800	10.800	8.887	8.491	0.072	9.000
178.900	10.400	8.883	8.490	0.072	9.000
179.000	10.800	8.889	8.492	0.072	9.000
179.100	9.600	8.889	8.492	0.072	9.000
179.200	10.200	8.886	8.492	0.072	9.000
179.300	10.400	8.888	8.490	0.073	9.000
179.400	10.600	8.884	8.491	0.073	9.000
179.500	10.000	8.884	8.492	0.073	9.000
179.600	11.000	8.884	8.492	0.073	9.000
179.700	9.400	8.885	8.491	0.073	9.000
179.800	10.200	8.889	8.492	0.073	9.000
179.900	11.400	8.886	8.492	0.073	9.000
180.000	10.800	8.885	8.492	0.073	9.000
180.100	9.600	8.885	8.492	0.073	9.000
180.200	10.200	8.887	8.492	0.073	9.000
180.300	10.000	8.887	8.493	0.073	9.000
180.400	9.600	8.886	8.492	0.073	9.000
180.500	10.400	8.886	8.493	0.073	9.000
180.600	10.000	8.886	8.493	0.073	9.000
180.700	9.800	8.889	8.493	0.073	9.000
180.800	9.800	8.888	8.493	0.073	9.000
180.900	10.200	8.884	8.493	0.073	9.000
181.000	10.000	8.890	8.493	0.073	9.000
181.100	9.800	8.890	8.493	0.073	9.000
181.200	9.600	8.891	8.493	0.073	9.000
181.300	9.400	8.888	8.494	0.073	9.000
181.400	10.200	8.888	8.493	0.073	9.000
181.500	10.400	8.889	8.494	0.073	9.000
181.600	10.000	8.889	8.494	0.073	9.000
181.700	9.400	8.893	8.494	0.073	9.000
181.800	10.000	8.890	8.494	0.073	9.000
181.900	9.600	8.891	8.493	0.073	9.000
182.000	9.600	8.888	8.494	0.073	9.000
182.100	9.200	8.888	8.494	0.073	9.000
182.200	10.200	8.895	8.495	0.073	9.000
182.300	10.000	8.888	8.495	0.073	9.000
182.400	10.000	8.890	8.495	0.073	9.000
182.500	9.000	8.890	8.495	0.073	9.000
182.600	9.400	8.890	8.495	0.073	9.000
182.700	9.400	8.892	8.495	0.073	9.000
182.800	10.000	8.890	8.495	0.073	9.000
182.900	9.400	8.896	8.495	0.073	9.000
183.000	9.600	8.894	8.495	0.073	9.000
183.100	9.600	8.894	8.495	0.073	9.000
183.200	8.400	8.898	8.495	0.073	9.000
183.300	9.400	8.893	8.495	0.073	9.000
183.400	9.600	8.896	8.495	0.073	9.000
183.500	8.800	8.896	8.496	0.073	9.000
183.600	10.000	8.896	8.496	0.073	9.000
183.700	9.000	8.894	8.495	0.073	9.000
183.800	9.400	8.896	8.496	0.073	9.000
183.900	9.200	8.897	8.496	0.073	9.000
184.000	9.000	8.901	8.496	0.073	9.000
184.100	9.200	8.901	8.496	0.073	9.000
184.200	9.200	8.893	8.496	0.073	9.000
184.300	9.400	8.897	8.495	0.073	9.000
184.400	9.400	8.897	8.497	0.073	9.000
184.500	9.200	8.899	8.496	0.073	9.000
184.600	9.000	8.899	8.496	0.073	9.000
184.700	9.400	8.896	8.497	0.073	9.000
184.800	9.000	8.897	8.497	0.073	9.000
184.900	8.800	8.902	8.497	0.073	9.000
185.000	8.000	8.904	8.497	0.073	9.000
185.100	8.400	8.904	8.497	0.073	9.000
185.200	8.200	8.897	8.497	0.073	9.000
185.300	9.200	8.904	8.498	0.073	9.000
185.400	9.000	8.901	8.498	0.073	9.000
185.500	9.000	8.899	8.497	0.073	9.000
185.600	9.000	8.899	8.497	0.073	9.000
185.700	7.600	8.902	8.498	0.073	9.000
185.800	8.800	8.899	8.497	0.074	9.000
185.900	8.800	8.898	8.497	0.074	9.000
186.000	9.600	8.900	8.499	0.074	9.000
186.100	8.200	8.900	8.499	0.074	9.000
186.200	8.800	8.902	8.498	0.074	9.000
186.300	7.800	8.901	8.498	0.074	9.000
186.400	8.600	8.902	8.498	0.074	9.000
186.500	8.200	8.901	8.498	0.074	9.000
186.600	8.600	8.901	8.498	0.074	9.000
186.700	9.000	8.901	8.499	0.074	9.000
186.800	9.000	8.904	8.498	0.074	9.000
186.900	8.600	8.898	8.498	0.074	9.000
187.000	9.200	8.903	8.500	0.074	9.000
187.100	9.000	8.903	8.500	0.074	9.000
187.200	8.400	8.905	8.499	0.074	9.000
187.300	9.200	8.904	8.499	0.074	9.000
187.400	9.200	8.900	8.498	0.074	9.000
187.500	9.200	8.903	8.499	0.074	9.000
187.600	8.200	8.903	8.499	0.074	9.000
187.700	7.800	8.899	8.499	0.074	9.000
187.800	8.600	8.902	8.499	0.074	9.000
187.900	8.600	8.902	8.500	0.074	9.000
188.000	9.400	8.903	8.499	0.074	9.000
188.100	7.800	8.903	8.499	0.074	9.000
188.200	8.800	8.902	8.500	0.074	9.000
188.300	7.600	8.904	8.500	0.074	9.000
188.400	9.400	8.903	8.500	0.074	9.000
188.500	8.600	8.904	8.501	0.074	9.000
188.600	8.600	8.904	8.501	0.074	9.000
188.700	8.000	8.900	8.500	0.074	9.000
188.800	8.000	8.904	8.501	0.074	9.000
188.900	8.600	8.905	8.501	0.074	9.000
189.000	8.400	8.907	8.501	0.074	9.000
189.100	8.600	8.907	8.501	0.074	9.000
189.200	8.600	8.902	8.501	0.074	9.000
189.300	8.400	8.905	8.501	0.074	9.000
189.400	9.400	8.905	8.500	0.074	9.000
189.500	8.600	8.905	8.501	0.074	9.000
189.600	7.800	8.905	8.501	0.074	9.000
189.700	8.000	8.904	8.502	0.074	9.000
189.800	7.800	8.902	8.501	0.074	9.000
189.900	7.800	8.903	8.501	0.074	9.000
190.000	9.200	8.903	8.503	0.074	9.000
190.100	9.200	8.903	8.503	0.074	9.000
190.200	8.400	8.902	8.502	0.074	9.000
190.300	9.600	8.907	8.501	0.074	9.000
190.400	10.200	8.908	8.502	0.074	9.000
190.500	9.200	8.908	8.502	0.074	9.000
190.600	9.000	8.908	8.502	0.074	9.000
190.700	9.200	8.911	8.502	0.074	9.000
190.800	9.200	8.901	8.502	0.074	9.000
190.900	9.800	8.901	8.503	0.074	9.000
191.000	9.400	8.898	8.502	0.074	9.000
191.100	9.600	8.898	8.502	0.074	9.000
191.200	10.000	8.902	8.502	0.074	9.000
191.300	9.400	8.896	8.503	0.074	9.000
191.400	9.400	8.896	8.503	0.074	9.000
191.500	10.000	8.894	8.503	0.074	9.000
191.600	9.200	8.894	8.503	0.074	9.000
191.700	8.800	8.894	8.503	0.074	9.000
191.800	10.000	8.895	8.503	0.074	9.000
191.900	9.000	8.892	8.503	0.074	9.000
192.000	10.000	8.890	8.504	0.074	9.000
192.100	9.200	8.890	8.504	0.074	9.000
192.200	10.400	8.896	8.503	0.074	9.000
192.300	9.200	8.896	8.504	0.075	9.000
192.400	9.600	8.893	8.505	0.075	9.000
192.500	9.200	8.893	8.504	0.075	9.000
192.600	10.000	8.893	8.504	0.075	9.000
192.700	10.600	8.891	8.504	0.075	9.000
192.800	9.600	8.894	8.505	0.075	9.000
192.900	9.600	8.891	8.504	0.075	9.000
193.000	9.200	8.896	8.505	0.075	9.000
193.100	9.000	8.896	8.505	0.075	9.000
193.200	9.600	8.898	8.505	0.075	9.000
193.300	9.200	8.896	8.504	0.075	9.000
193.400	10.000	8.894	8.505	0.075	9.000
193.500	9.200	8.898	8.505	0.075	9.000
193.600	8.800	8.898	8.505	0.075	9.000
193.700	8.600	8.897	8.505	0.075	9.000
193.800	10.000	8.896	8.505	0.075	9.000
193.900	9.400	8.897	8.506	0.075	9.000
194.000	9.200	8.898	8.506	0.075	9.000
194.100	8.600	8.898	8.506	0.075	9.000
194.200	9.000	8.897	8.506	0.075	9.000
194.300	8.800	8.897	8.506	0.075	9.000
194.400	9.200	8.896	8.505	0.075	9.000
194.500	8.600	8.897	8.506	0.075	9.000
194.600	9.600	8.897	8.506	0.075	9.000
194.700	9.000	8.904	8.505	0.075	9.000
194.800	9.400	8.898	8.506	0.075	9.000
194.900	8.600	8.900	8.506	0.075	9.000
195.000	8.400	8.902	8.506	0.075	9.000
195.100	8.200	8.902	8.506	0.075	9.000
195.200	9.200	8.904	8.506	0.075	9.000
195.300	7.600	8.901	8.506	0.075	9.000
195.400	9.200	8.899	8.507	0.075	9.000
195.500	8.600	8.901	8.506	0.075	9.000
195.600	9.600	8.901	8.506	0.075	9.000
195.700	8.800	8.899	8.506	0.075	9.000
195.800	8.600	8.903	8.506	0.075	9.000
195.900	8.000	8.899	8.507	0.075	9.000
196.000	7.800	8.900	8.508	0.075	9.000
196.100	7.200	8.900	8.508	0.075	9.000
196.200	8.800	8.902	8.508	0.075	9.000
196.300	7.800	8.901	8.508	0.075	9.000
196.400	7.600	8.903	8.507	0.075	9.000
196.500	7.600	8.902	8.508	0.075	9.000
196.600	7.200	8.902	8.508	0.075	9.000
196.700	5.800	8.904	8.508	0.075	9.000
196.800	7.200	8.904	8.508	0.075	9.000
196.900	8.000	8.909	8.508	0.075	9.000
197.000	7.800	8.916	8.508	0.075	9.000
197.100	7.600	8.916	8.508	0.075	9.000
197.200	7.400	8.920	8.508	0.075	9.000
197.300	6.800	8.915	8.508	0.075	9.000
197.400	7.800	8.919	8.509	0.075	9.000
197.500	6.800	8.916	8.509	0.075	9.000
197.600	6.800	8.916	8.509	0.075	9.000
197.700	7.200	8.915	8.509	0.075	9.000
197.800	7.600	8.913	8.509	0.075	9.000
197.900	8.200	8.921	8.509	0.075	9.000
198.000	6.200	8.919	8.508	0.075	9.000
198.100	7.200	8.919	8.508	0.075	9.000
198.200	6.800	8.917	8.510	0.075	9.000
198.300	6.000	8.919	8.510	0.075	9.000
198.400	8.600	8.913	8.510	0.075	9.000
198.500	6.600	8.912	8.510	0.075	9.000
198.600	7.600	8.912	8.510	0.075	9.000
198.700	7.600	8.917	8.509	0.075	9.000
198.800	8.600	8.909	8.510	0.075	9.000
198.900	7.600	8.916	8.510	0.075	9.000
199.000	7.600	8.918	8.511	0.075	9.000
199.100	7.400	8.918	8.511	0.075	9.000
199.200	7.200	8.915	8.510	0.075	9.000
199.300	8.400	8.913	8.511	0.075	9.000
199.400	7.200	8.915	8.510	0.075	9.000
199.500	8.000	8.916	8.510	0.075	9.000
199.600	6.400	8.916	8.510	0.075	9.000
199.700	7.800	8.911	8.511	0.075	9.000
199.800	7.400	8.915	8.511	0.076	9.000
199.900	6.800	8.913	8.511	0.076	9.000
[truncated: 95,200 more rows]
