# Supplementary material for: Measurement of Outflow Facility Using iPerfusion
Source: PLoS One. 2016 Mar 7;11(3):e0150694. doi: 10.1371/journal.pone.0150694 (PMC4780770; doi:10.1371/journal.pone.0150694)
Supplement: S4 File — The raw data from the perfusion traces along with the steady state values for each pressure step. (ZIP) [file pone.0150694.s004.zip › S3/ControlIndividuals/14.05.14 red system eye 1/Eye_1 ok perf 10.80/Parameters.txt]

Q	dQ	P	dP	R	dR	C	dC	FT	dFT	N/A	FV
7.4658	1.1212	4.4245	0.0084	0.1450	0.0053	6.8952	0.2537	0.0000	0.0000	4.5450	0.0000
23.3304	1.4840	5.8080	0.0101	0.1252	0.0040	7.9843	0.2559	0.0000	0.0000	6.0155	0.0000
31.3022	1.0177	7.2648	0.0079	0.1337	0.0025	7.4805	0.1403	0.0000	0.0000	7.4693	0.0000
46.2401	1.0459	8.6482	0.0080	0.1248	0.0019	8.0112	0.1212	0.0000	0.0000	8.9961	0.0000
54.4897	1.1420	10.0906	0.0081	0.1301	0.0019	7.6836	0.1133	0.0000	0.0000	10.5263	0.0000
74.5581	0.8764	11.4285	0.0060	0.1171	0.0011	8.5401	0.0768	0.0000	0.0000	11.9727	0.0000
101.7078	1.2870	14.2162	0.0097	0.1140	0.0012	8.7752	0.0907	0.0000	0.0000	15.0308	0.0000
134.7421	1.4930	16.9525	0.0134	0.1074	0.0010	9.3075	0.0884	0.0000	0.0000	17.9559	0.0000
176.5098	1.1959	19.6084	0.0091	0.0983	0.0006	10.1769	0.0612	0.0000	0.0000	20.8950	0.0000
