# Supplementary material for: Measurement of Outflow Facility Using iPerfusion
Source: PLoS One. 2016 Mar 7;11(3):e0150694. doi: 10.1371/journal.pone.0150694 (PMC4780770; doi:10.1371/journal.pone.0150694)
Supplement: S4 File — The raw data from the perfusion traces along with the steady state values for each pressure step. (ZIP) [file pone.0150694.s004.zip › S3/ControlIndividuals/14.05.14 red system eye 2/CapPre_2/Data.txt]

0.000	-2.600	20.874	8.607	0.000	20.000
0.100	-0.400	20.874	8.607	0.000	20.000
0.200	0.600	20.873	8.608	0.000	20.000
0.300	1.400	20.868	8.608	0.000	20.000
0.400	2.000	20.876	8.608	0.000	20.000
0.500	-0.200	20.871	8.608	0.000	20.000
0.600	-0.000	20.871	8.608	0.000	20.000
0.700	1.400	20.876	8.609	0.000	20.000
0.800	0.800	20.872	8.608	0.000	20.000
0.900	-0.200	20.872	8.607	0.000	20.000
1.000	0.800	20.879	8.608	0.000	20.000
1.100	-0.000	20.879	8.608	0.000	20.000
1.200	1.600	20.872	8.608	0.000	20.000
1.300	-0.200	20.872	8.609	0.000	20.000
1.400	1.600	20.874	8.608	0.000	20.000
1.500	1.200	20.873	8.608	0.000	20.000
1.600	0.800	20.873	8.608	0.000	20.000
1.700	0.400	20.874	8.607	0.000	20.000
1.800	1.400	20.872	8.608	0.000	20.000
1.900	0.800	20.872	8.608	0.000	20.000
2.000	2.000	20.878	8.606	0.000	20.000
2.100	0.600	20.878	8.606	0.000	20.000
2.200	1.800	20.875	8.608	0.000	20.000
2.300	1.200	20.875	8.609	0.000	20.000
2.400	0.800	20.870	8.608	0.000	20.000
2.500	1.200	20.873	8.608	0.000	20.875
2.600	1.400	20.873	8.608	0.000	20.875
2.700	2.200	20.876	8.607	0.000	20.875
2.800	1.800	20.867	8.606	0.000	20.875
2.900	2.200	20.876	8.607	0.000	20.875
3.000	1.400	20.876	8.607	0.000	20.875
3.100	1.600	20.876	8.607	0.000	20.875
3.200	0.600	20.874	8.606	0.000	20.875
3.300	1.000	20.868	8.607	0.000	20.875
3.400	0.800	20.873	8.606	0.000	20.875
3.500	0.600	20.870	8.607	0.000	20.875
3.600	1.200	20.870	8.607	0.000	20.875
3.700	1.600	20.876	8.607	0.000	20.875
3.800	1.000	20.870	8.607	0.000	20.875
3.900	1.200	20.879	8.607	0.000	20.875
4.000	1.000	20.878	8.607	0.000	20.816
4.100	0.600	20.878	8.607	0.000	20.816
4.200	1.200	20.871	8.607	0.000	20.816
4.300	1.400	20.870	8.607	0.000	20.816
4.400	0.400	20.876	8.607	0.000	20.816
4.500	-0.600	20.877	8.607	0.000	20.522
4.600	-1.400	20.877	8.607	0.000	20.522
4.700	2.200	20.871	8.607	0.000	20.522
4.800	2.000	20.875	8.607	0.000	20.522
4.900	3.600	20.879	8.606	0.000	20.522
5.000	4.200	20.873	8.606	0.000	20.228
5.100	-0.200	20.873	8.606	0.000	20.228
5.200	-1.200	20.872	8.607	0.000	20.228
5.300	1.600	20.874	8.607	0.000	20.228
5.400	3.600	20.875	8.607	0.000	20.228
5.500	2.200	20.878	8.607	0.000	19.934
5.600	-0.400	20.878	8.607	0.000	19.934
5.700	-0.200	20.871	8.606	0.000	19.934
5.800	2.000	20.678	8.607	0.000	19.934
5.900	3.400	20.690	8.608	0.000	19.934
6.000	1.400	20.532	8.608	0.000	19.640
6.100	1.400	20.532	8.608	0.000	19.640
6.200	0.400	20.760	8.608	0.000	19.640
6.300	0.600	20.517	8.607	0.000	19.640
6.400	-0.200	20.646	8.607	0.000	19.640
6.500	1.800	20.326	8.607	0.000	19.345
6.600	-1.000	20.326	8.607	0.000	19.345
6.700	1.000	20.320	8.607	0.000	19.345
6.800	3.000	20.376	8.608	0.000	19.345
6.900	3.200	20.312	8.608	0.000	19.345
7.000	1.600	20.003	8.609	0.000	19.051
7.100	-0.400	20.003	8.609	0.000	19.051
7.200	1.200	20.158	8.608	0.000	19.051
7.300	2.000	20.053	8.607	0.000	19.051
7.400	3.200	19.855	8.608	0.000	19.051
7.500	1.200	19.850	8.608	0.000	18.757
7.600	-1.400	19.850	8.608	0.000	18.757
7.700	-0.600	19.646	8.607	0.000	18.757
7.800	1.800	19.677	8.607	0.000	18.757
7.900	2.600	19.575	8.608	0.000	18.757
8.000	1.000	19.548	8.606	0.000	18.463
8.100	-1.000	19.548	8.606	0.000	18.463
8.200	-0.400	19.555	8.607	0.000	18.463
8.300	1.800	19.399	8.606	0.000	18.463
8.400	3.600	19.035	8.607	0.000	18.463
8.500	1.200	19.182	8.608	0.000	18.168
8.600	-1.000	19.182	8.608	0.000	18.168
8.700	-0.800	19.185	8.607	0.000	18.168
8.800	1.200	19.227	8.607	0.000	18.168
8.900	3.800	18.824	8.607	0.000	18.168
9.000	1.600	18.831	8.607	0.000	17.874
9.100	0.600	18.831	8.607	0.000	17.874
9.200	0.800	19.122	8.606	0.000	17.874
9.300	0.400	18.672	8.607	0.000	17.874
9.400	4.200	18.624	8.607	0.000	17.874
9.500	1.200	18.635	8.606	0.000	17.580
9.600	-1.000	18.635	8.606	0.000	17.580
9.700	-0.400	18.708	8.608	0.000	17.580
9.800	3.000	18.491	8.606	0.000	17.580
9.900	3.400	18.296	8.607	0.000	17.580
10.000	1.200	18.301	8.606	0.000	17.286
10.100	-1.000	18.301	8.606	0.000	17.286
10.200	-1.800	18.282	8.605	0.000	17.286
10.300	3.400	18.345	8.606	0.000	17.286
10.400	3.000	18.040	8.606	0.000	17.286
10.500	2.000	17.983	8.608	0.000	16.992
10.600	-0.000	17.983	8.608	0.000	16.992
10.700	0.400	17.989	8.605	0.000	16.992
10.800	2.600	18.124	8.605	0.000	16.992
10.900	3.400	17.711	8.607	0.000	16.992
11.000	-0.400	17.635	8.604	0.000	16.697
11.100	-1.800	17.635	8.604	0.000	16.697
11.200	-0.200	17.772	8.607	0.000	16.697
11.300	1.600	17.808	8.606	0.000	16.697
11.400	4.000	17.420	8.606	0.000	16.697
11.500	1.200	17.433	8.606	0.000	16.403
11.600	-1.600	17.433	8.606	0.000	16.403
11.700	-1.200	17.453	8.606	0.000	16.403
11.800	0.600	17.428	8.605	0.000	16.403
11.900	3.400	17.066	8.606	0.000	16.403
12.000	3.400	17.179	8.606	0.000	16.109
12.100	0.800	17.179	8.606	0.000	16.109
12.200	-1.800	17.038	8.606	0.000	16.109
12.300	1.000	17.249	8.604	0.000	16.109
12.400	2.800	16.713	8.604	0.000	16.109
12.500	2.600	16.836	8.605	0.000	15.815
12.600	-1.400	16.836	8.605	0.000	15.815
12.700	-1.200	16.989	8.607	0.000	15.815
12.800	-0.800	16.785	8.606	0.000	15.815
12.900	3.600	16.477	8.605	0.000	15.815
13.000	2.600	16.555	8.606	0.000	15.520
13.100	1.000	16.555	8.606	0.000	15.520
13.200	-1.800	16.593	8.604	0.000	15.520
13.300	1.600	16.591	8.604	0.000	15.520
13.400	4.600	16.230	8.606	0.000	15.520
13.500	2.200	16.285	8.606	0.000	15.226
13.600	-1.800	16.285	8.606	0.000	15.226
13.700	-0.000	16.289	8.604	0.000	15.226
13.800	0.600	16.195	8.605	0.000	15.226
13.900	4.000	15.928	8.605	0.000	15.226
14.000	2.600	16.065	8.605	0.000	14.932
14.100	-0.000	16.065	8.605	0.000	14.932
14.200	-0.400	16.045	8.605	0.000	14.932
14.300	0.800	15.847	8.605	0.000	14.932
14.400	2.200	15.723	8.605	0.000	14.932
14.500	3.600	15.650	8.606	0.000	14.638
14.600	0.200	15.650	8.606	0.000	14.638
14.700	0.800	15.729	8.606	0.000	14.638
14.800	0.800	15.538	8.605	0.000	14.638
14.900	2.800	15.515	8.604	0.000	14.638
15.000	1.200	15.396	8.603	0.000	14.344
15.100	-2.000	15.396	8.603	0.000	14.344
15.200	0.600	15.335	8.603	0.000	14.344
15.300	2.200	15.349	8.604	0.000	14.344
15.400	4.000	15.198	8.604	0.000	14.344
15.500	2.000	15.053	8.605	0.000	14.049
15.600	1.800	15.053	8.605	0.000	14.049
15.700	1.000	15.109	8.603	0.000	14.049
15.800	0.200	15.103	8.605	0.000	14.049
15.900	4.200	14.711	8.602	0.000	14.049
16.000	3.600	14.674	8.605	0.000	13.755
16.100	-0.000	14.674	8.605	0.000	13.755
16.200	-1.600	14.912	8.605	0.000	13.755
16.300	-1.000	14.745	8.602	0.000	13.755
16.400	2.000	14.408	8.604	0.000	13.755
16.500	1.400	14.501	8.602	0.000	13.461
16.600	1.000	14.501	8.602	0.000	13.461
16.700	1.600	14.557	8.603	0.000	13.461
16.800	0.400	14.436	8.602	0.000	13.461
16.900	2.200	14.109	8.603	0.000	13.461
17.000	0.200	14.097	8.603	0.000	13.167
17.100	1.000	14.097	8.603	0.000	13.167
17.200	-2.000	14.102	8.602	0.000	13.167
17.300	-0.400	14.234	8.602	0.000	13.167
17.400	1.800	13.902	8.602	0.000	13.167
17.500	0.400	13.844	8.601	0.000	12.872
17.600	-1.000	13.844	8.601	0.000	12.872
17.700	-0.400	13.906	8.602	0.000	12.872
17.800	-0.800	13.870	8.601	0.000	12.872
17.900	1.600	13.865	8.601	0.000	12.872
18.000	1.200	13.543	8.603	0.000	12.578
18.100	0.200	13.543	8.603	0.000	12.578
18.200	-0.400	13.689	8.604	0.000	12.578
18.300	-0.200	13.457	8.600	0.000	12.578
18.400	3.000	13.430	8.601	0.000	12.578
18.500	2.600	13.304	8.602	0.000	12.284
18.600	1.200	13.304	8.602	0.000	12.284
18.700	0.400	13.382	8.603	0.000	12.284
18.800	2.200	13.264	8.603	0.000	12.284
18.900	1.400	13.071	8.601	0.000	12.284
19.000	-0.000	13.084	8.600	0.000	11.990
19.100	-0.800	13.084	8.600	0.000	11.990
19.200	1.000	13.042	8.602	0.000	11.990
19.300	1.200	12.960	8.602	0.000	11.990
19.400	4.000	12.853	8.601	0.000	11.990
19.500	2.400	12.702	8.603	0.000	11.695
19.600	-1.000	12.702	8.603	0.000	11.695
19.700	-0.200	12.746	8.600	0.000	11.695
19.800	0.200	12.663	8.601	0.000	11.695
19.900	2.200	12.559	8.601	0.000	11.695
20.000	1.800	12.469	8.601	0.000	11.401
20.100	0.400	12.469	8.601	0.000	11.401
20.200	-1.600	12.420	8.600	0.000	11.401
20.300	0.600	12.363	8.600	0.000	11.401
20.400	2.400	12.169	8.599	0.000	11.401
20.500	0.400	12.196	8.600	0.000	11.107
20.600	1.600	12.196	8.600	0.000	11.107
20.700	-0.400	12.168	8.600	0.000	11.107
20.800	0.200	12.048	8.600	0.000	11.107
20.900	2.200	11.884	8.600	0.000	11.107
21.000	1.600	11.946	8.598	0.000	10.813
21.100	-0.400	11.946	8.598	0.000	10.813
21.200	0.200	11.895	8.601	0.000	10.813
21.300	0.200	11.813	8.600	0.000	10.813
21.400	2.800	11.601	8.599	0.000	10.813
21.500	1.400	11.591	8.600	0.000	10.519
21.600	1.800	11.591	8.600	0.000	10.519
21.700	1.000	11.608	8.599	0.000	10.519
21.800	3.000	11.487	8.599	0.000	10.519
21.900	2.200	11.381	8.599	0.000	10.519
22.000	1.800	11.291	8.598	0.000	10.224
22.100	1.800	11.291	8.598	0.000	10.224
22.200	3.000	11.326	8.601	0.000	10.224
22.300	5.000	11.153	8.598	0.000	10.224
22.400	4.000	11.128	8.599	0.000	10.224
22.500	-0.400	11.038	8.599	0.000	9.930
22.600	-1.600	11.038	8.599	0.000	9.930
22.700	-1.400	10.946	8.599	0.000	9.930
22.800	1.800	10.888	8.598	0.000	9.930
22.900	1.000	10.850	8.598	0.000	9.930
23.000	-0.000	10.766	8.597	0.000	9.636
23.100	-2.600	10.766	8.597	0.000	9.636
23.200	-0.600	10.618	8.599	0.000	9.636
23.300	3.200	10.556	8.596	0.000	9.636
23.400	3.400	10.528	8.598	0.000	9.636
23.500	2.200	10.548	8.599	0.000	9.342
23.600	-1.400	10.548	8.599	0.000	9.342
23.700	0.800	10.305	8.598	0.000	9.342
23.800	4.800	10.235	8.597	0.000	9.342
23.900	1.200	10.016	8.597	0.000	9.342
24.000	1.200	10.396	8.598	0.000	9.047
24.100	0.200	10.396	8.598	0.000	9.047
24.200	1.200	9.979	8.598	0.000	9.047
24.300	2.200	9.868	8.598	0.000	9.047
24.400	2.800	9.819	8.598	0.000	9.047
24.500	0.200	10.057	8.595	0.000	8.753
24.600	2.600	10.057	8.595	0.000	8.753
24.700	2.200	9.914	8.598	0.000	8.753
24.800	1.600	9.522	8.598	0.000	8.753
24.900	0.400	9.462	8.596	0.000	8.753
25.000	1.600	9.860	8.598	0.000	8.459
25.100	1.600	9.860	8.598	0.000	8.459
25.200	1.200	9.365	8.597	0.000	8.459
25.300	1.400	9.233	8.597	0.000	8.459
25.400	1.800	9.281	8.596	0.000	8.459
25.500	0.800	9.401	8.597	0.000	8.165
25.600	1.000	9.401	8.597	0.000	8.165
25.700	-0.000	9.066	8.596	0.000	8.165
25.800	2.400	8.992	8.598	0.000	8.165
25.900	2.400	9.070	8.598	0.000	8.165
26.000	1.800	9.015	8.597	0.000	7.871
26.100	-0.600	9.015	8.597	0.000	7.871
26.200	1.600	8.724	8.597	0.000	7.871
26.300	3.800	8.743	8.598	0.000	7.871
26.400	-0.000	8.872	8.595	0.000	7.871
26.500	0.400	8.660	8.596	0.000	7.576
26.600	1.200	8.660	8.596	0.000	7.576
26.700	4.000	8.465	8.598	0.000	7.576
26.800	1.600	8.498	8.598	0.000	7.576
26.900	1.400	8.424	8.596	0.000	7.576
27.000	-0.200	8.536	8.596	0.001	7.282
27.100	1.400	8.536	8.596	0.001	7.282
27.200	1.800	8.267	8.598	0.001	7.282
27.300	2.400	8.002	8.596	0.001	7.282
27.400	1.200	8.124	8.595	0.001	7.282
27.500	-0.800	8.256	8.597	0.001	6.988
27.600	1.800	8.256	8.597	0.001	6.988
27.700	1.600	7.851	8.597	0.001	6.988
27.800	1.800	7.727	8.597	0.001	6.988
27.900	2.400	7.912	8.595	0.001	6.988
28.000	0.400	7.792	8.595	0.001	6.694
28.100	2.000	7.792	8.595	0.001	6.694
28.200	1.400	7.517	8.596	0.001	6.694
28.300	-0.000	7.509	8.596	0.001	6.694
28.400	0.400	7.668	8.596	0.001	6.694
28.500	0.600	7.514	8.595	0.001	6.399
28.600	1.400	7.514	8.595	0.001	6.399
28.700	3.200	7.241	8.597	0.001	6.399
28.800	2.800	7.263	8.597	0.001	6.399
28.900	-0.000	7.362	8.596	0.001	6.399
29.000	1.000	7.225	8.596	0.001	6.105
29.100	1.600	7.225	8.596	0.001	6.105
29.200	2.400	6.910	8.595	0.001	6.105
29.300	1.400	7.006	8.597	0.001	6.105
29.400	2.200	7.066	8.595	0.001	6.105
29.500	0.800	6.916	8.595	0.001	5.811
29.600	1.800	6.916	8.595	0.001	5.811
29.700	3.000	6.672	8.596	0.001	5.811
29.800	-0.000	6.628	8.596	0.001	5.811
29.900	1.200	6.835	8.596	0.001	5.811
30.000	-0.400	6.586	8.595	0.001	5.517
30.100	1.600	6.586	8.595	0.001	5.517
30.200	0.800	6.399	8.593	0.001	5.517
30.300	2.600	6.372	8.596	0.001	5.517
30.400	1.200	6.492	8.593	0.001	5.517
30.500	0.400	6.244	8.595	0.001	5.223
30.600	-0.000	6.244	8.595	0.001	5.223
30.700	0.200	6.127	8.593	0.001	5.223
30.800	1.400	6.058	8.594	0.001	5.223
30.900	2.400	6.218	8.595	0.001	5.223
31.000	0.600	5.997	8.595	0.001	4.928
31.100	1.000	5.997	8.595	0.001	4.928
31.200	0.400	5.818	8.594	0.001	4.928
31.300	1.400	5.812	8.597	0.001	4.928
31.400	0.400	5.860	8.594	0.001	4.928
31.500	0.600	5.675	8.595	0.001	4.634
31.600	1.400	5.675	8.595	0.001	4.634
31.700	2.400	5.558	8.596	0.001	4.634
31.800	1.600	5.481	8.594	0.001	4.634
31.900	0.600	5.590	8.595	0.001	4.634
32.000	-0.600	5.424	8.595	0.001	4.340
32.100	2.200	5.424	8.595	0.001	4.340
32.200	1.400	5.252	8.594	0.001	4.340
32.300	2.200	5.213	8.595	0.001	4.340
32.400	2.200	5.255	8.595	0.001	4.340
32.500	1.000	5.097	8.594	0.001	4.046
32.600	0.400	5.097	8.594	0.001	4.046
32.700	3.000	4.979	8.596	0.001	4.046
32.800	1.600	4.880	8.595	0.001	4.046
32.900	3.800	5.010	8.595	0.001	4.046
33.000	0.600	4.804	8.595	0.001	3.751
33.100	1.400	4.804	8.595	0.001	3.751
33.200	0.600	4.661	8.595	0.001	3.751
33.300	3.200	4.617	8.592	0.001	3.751
33.400	0.800	4.739	8.592	0.001	3.751
33.500	1.800	4.525	8.594	0.001	3.457
33.600	0.400	4.525	8.594	0.001	3.457
33.700	3.000	4.402	8.595	0.001	3.457
33.800	1.000	4.326	8.595	0.001	3.457
33.900	2.400	4.414	8.595	0.001	3.457
34.000	-0.600	4.261	8.593	0.001	3.163
34.100	1.000	4.261	8.593	0.001	3.163
34.200	0.800	4.116	8.596	0.001	3.163
34.300	2.400	3.987	8.595	0.001	3.163
34.400	1.600	4.101	8.594	0.001	3.163
34.500	0.200	3.992	8.595	0.001	2.869
34.600	1.000	3.992	8.595	0.001	2.869
34.700	1.600	3.785	8.594	0.001	2.869
34.800	1.800	3.725	8.594	0.001	2.869
34.900	1.800	3.785	8.593	0.001	2.869
35.000	0.600	3.689	8.595	0.001	2.575
35.100	1.400	3.689	8.595	0.001	2.575
35.200	1.800	3.509	8.595	0.001	2.575
35.300	-0.800	3.394	8.595	0.001	2.575
35.400	-22.000	3.516	8.593	0.001	2.575
35.500	-15.000	3.365	8.593	0.001	2.280
35.600	-4.400	3.365	8.593	0.001	2.280
35.700	2.000	3.200	8.595	0.001	2.280
35.800	2.200	3.150	8.595	0.001	2.280
35.900	1.800	3.208	8.592	0.001	2.280
36.000	-0.000	3.053	8.595	0.001	1.986
36.100	0.800	3.053	8.595	0.001	1.986
36.200	-1.800	2.931	8.594	0.001	1.986
36.300	1.600	2.844	8.594	0.001	1.986
36.400	2.200	2.927	8.595	0.001	1.986
36.500	0.400	2.219	8.594	0.001	1.692
36.600	0.600	2.219	8.594	0.001	1.692
36.700	2.000	2.624	8.593	0.001	1.692
36.800	1.400	1.578	8.592	0.001	1.692
36.900	1.000	3.986	8.594	0.001	1.692
37.000	0.400	2.410	8.593	0.001	1.398
37.100	-0.200	2.410	8.593	0.001	1.398
37.200	2.600	2.291	8.594	0.001	1.398
37.300	2.600	2.256	8.594	0.001	1.398
37.400	1.000	2.348	8.593	0.001	1.398
37.500	1.400	2.398	8.594	0.001	1.103
37.600	2.400	2.398	8.594	0.001	1.103
37.700	1.400	2.003	8.593	0.001	1.103
37.800	1.200	1.948	8.592	0.001	1.103
37.900	0.600	2.039	8.591	0.001	1.103
38.000	0.400	1.875	8.594	0.001	0.809
38.100	-0.400	1.875	8.594	0.001	0.809
38.200	2.200	1.741	8.593	0.001	0.809
38.300	1.800	1.673	8.594	0.001	0.809
38.400	1.400	1.752	8.593	0.001	0.809
38.500	1.600	1.608	8.594	0.001	0.515
38.600	0.800	1.608	8.594	0.001	0.515
38.700	2.400	1.431	8.593	0.001	0.515
38.800	1.600	1.011	8.593	0.001	0.515
38.900	0.400	1.733	8.594	0.001	0.515
39.000	1.400	1.346	8.593	0.001	0.221
39.100	1.000	1.346	8.593	0.001	0.221
39.200	2.400	1.173	8.592	0.001	0.221
39.300	1.000	1.094	8.593	0.001	0.221
39.400	0.800	1.168	8.593	0.001	0.221
39.500	0.200	0.988	8.594	0.001	0.000
39.600	1.200	0.988	8.594	0.001	0.000
39.700	1.800	0.877	8.592	0.001	0.000
39.800	1.600	0.821	8.593	0.001	0.000
39.900	0.800	0.852	8.594	0.001	0.000
40.000	1.800	0.692	8.593	0.001	0.000
40.100	1.400	0.692	8.593	0.001	0.000
40.200	0.800	0.579	8.594	0.001	0.000
40.300	1.000	0.492	8.593	0.001	0.000
40.400	1.800	0.576	8.592	0.001	0.000
40.500	1.600	0.398	8.594	0.001	0.000
40.600	1.600	0.398	8.594	0.001	0.000
40.700	0.800	0.280	8.590	0.001	0.000
40.800	2.600	0.199	8.593	0.001	0.000
40.900	0.800	0.273	8.592	0.001	0.000
41.000	3.200	0.107	8.593	0.001	0.000
41.100	0.800	0.107	8.593	0.001	0.000
41.200	1.800	-0.034	8.592	0.001	0.000
41.300	1.600	0.009	8.592	0.001	0.000
41.400	1.400	0.017	8.590	0.001	0.000
41.500	1.400	-0.003	8.591	0.001	0.000
41.600	1.800	-0.003	8.591	0.001	0.000
41.700	-0.200	-0.010	8.590	0.001	0.000
41.800	1.200	-0.006	8.592	0.001	0.000
41.900	2.400	-0.003	8.590	0.001	0.000
42.000	0.800	-0.003	8.591	0.001	0.000
42.100	1.600	-0.003	8.591	0.001	0.000
42.200	1.600	-0.008	8.589	0.001	0.000
42.300	1.000	-0.003	8.590	0.001	0.000
42.400	1.800	-0.004	8.589	0.001	0.000
42.500	1.800	-0.004	8.589	0.001	0.000
42.600	1.000	-0.006	8.591	0.001	0.000
42.700	1.800	-0.006	8.590	0.001	0.000
42.800	3.000	-0.007	8.592	0.001	0.000
42.900	2.000	-0.004	8.589	0.001	0.000
43.000	1.600	-0.004	8.589	0.001	0.000
43.100	0.400	-0.008	8.591	0.001	0.000
43.200	1.000	-0.004	8.592	0.001	0.000
43.300	1.200	-0.003	8.591	0.001	0.000
43.400	1.600	-0.009	8.590	0.001	0.000
43.500	1.400	-0.009	8.590	0.001	0.000
43.600	3.200	-0.003	8.590	0.001	0.000
43.700	1.400	-0.002	8.590	0.001	0.000
43.800	1.800	-0.002	8.592	0.001	0.000
43.900	0.200	-0.003	8.591	0.001	0.000
44.000	1.600	-0.003	8.591	0.001	0.000
44.100	1.400	-0.006	8.591	0.001	0.000
44.200	1.600	-0.004	8.590	0.001	0.000
44.300	0.400	-0.004	8.590	0.001	0.000
44.400	2.200	-0.004	8.590	0.001	0.000
44.500	1.400	-0.003	8.592	0.001	0.000
44.600	1.400	-0.005	8.591	0.001	0.000
44.700	0.600	-0.003	8.589	0.001	0.000
44.800	2.400	-0.003	8.589	0.001	0.000
44.900	1.400	-0.001	8.591	0.001	0.000
45.000	1.800	-0.006	8.589	0.001	0.000
45.100	0.200	-0.002	8.591	0.001	0.000
45.200	1.600	-0.005	8.590	0.001	0.000
45.300	1.000	-0.005	8.590	0.001	0.000
45.400	1.600	-0.001	8.589	0.001	0.000
45.500	0.800	-0.002	8.589	0.001	0.000
45.600	1.400	-0.002	8.591	0.001	0.000
45.700	1.000	-0.002	8.591	0.001	0.000
45.800	1.600	-0.004	8.589	0.001	0.000
45.900	1.200	-0.001	8.590	0.001	0.000
46.000	2.200	-0.002	8.588	0.001	0.000
46.100	1.000	-0.001	8.589	0.001	0.000
46.200	2.200	-0.001	8.589	0.001	0.000
46.300	0.800	-0.002	8.589	0.001	0.000
46.400	1.400	-0.001	8.589	0.001	0.000
46.500	1.000	-0.001	8.591	0.001	0.000
46.600	2.000	-0.004	8.590	0.001	0.000
46.700	0.800	-0.004	8.590	0.001	0.000
46.800	1.600	-0.003	8.589	0.001	0.000
46.900	0.800	-0.002	8.590	0.001	0.000
47.000	2.600	-0.004	8.591	0.001	0.000
47.100	0.600	0.001	8.588	0.001	0.000
47.200	1.400	0.001	8.588	0.001	0.000
47.300	1.400	-0.004	8.590	0.001	0.000
47.400	1.000	-0.004	8.589	0.001	0.000
47.500	1.200	-0.005	8.589	0.001	0.000
47.600	1.400	-0.003	8.591	0.001	0.000
47.700	2.400	-0.003	8.591	0.001	0.000
47.800	1.200	-0.005	8.589	0.001	0.000
47.900	0.800	-0.005	8.590	0.001	0.000
48.000	0.800	0.020	8.592	0.001	0.000
48.100	1.800	0.001	8.590	0.001	0.000
48.200	0.400	0.001	8.590	0.001	0.000
48.300	1.800	-0.006	8.589	0.001	0.000
48.400	-0.000	-0.003	8.590	0.001	0.000
48.500	1.400	0.008	8.590	0.001	0.000
48.600	1.000	0.010	8.591	0.001	0.000
48.700	0.400	0.010	8.591	0.001	0.000
48.800	1.400	-0.006	8.590	0.001	0.000
48.900	2.600	-0.005	8.589	0.001	0.000
49.000	-0.000	-0.003	8.590	0.001	0.000
49.100	3.200	0.007	8.588	0.001	0.000
49.200	1.200	0.007	8.588	0.001	0.000
49.300	1.600	-0.005	8.588	0.001	0.000
49.400	1.200	-0.005	8.590	0.001	0.000
49.500	1.400	0.007	8.590	0.001	0.000
49.600	1.600	0.015	8.590	0.001	0.000
49.700	1.600	0.015	8.590	0.001	0.000
49.800	2.000	-0.015	8.590	0.001	0.000
49.900	0.400	-0.006	8.590	0.001	0.000
50.000	1.600	0.002	8.588	0.001	0.000
50.100	0.600	0.002	8.588	0.001	0.000
50.200	1.000	-0.009	8.588	0.001	0.000
50.300	1.400	0.001	8.589	0.001	0.000
50.400	0.600	-0.007	8.589	0.001	0.000
50.500	2.000	-0.004	8.589	0.001	0.000
50.600	-0.200	-0.004	8.589	0.001	0.000
50.700	0.400	-0.005	8.589	0.001	0.000
50.800	0.800	-0.010	8.588	0.001	0.000
50.900	0.600	-0.006	8.588	0.001	0.000
51.000	1.800	0.001	8.589	0.001	0.000
51.100	0.800	0.001	8.589	0.001	0.000
51.200	1.800	-0.008	8.589	0.001	0.000
51.300	0.600	-0.006	8.589	0.001	0.000
51.400	3.000	-0.004	8.589	0.001	0.000
51.500	-0.000	-0.004	8.589	0.001	0.000
51.600	2.400	-0.011	8.589	0.001	0.000
51.700	1.800	0.009	8.588	0.001	0.000
51.800	0.600	-0.027	8.590	0.001	0.000
51.900	1.800	-0.019	8.588	0.001	0.000
52.000	0.600	-0.019	8.588	0.001	0.000
52.100	2.000	0.007	8.588	0.001	0.000
52.200	1.000	0.017	8.589	0.001	0.000
52.300	1.400	-0.025	8.589	0.001	0.000
52.400	1.600	-0.010	8.589	0.001	0.000
52.500	2.000	-0.010	8.589	0.001	0.000
52.600	-0.400	0.001	8.588	0.001	0.000
52.700	1.800	0.001	8.589	0.001	0.000
52.800	0.800	-0.018	8.588	0.001	0.000
52.900	1.600	-0.009	8.589	0.001	0.000
53.000	1.600	-0.009	8.589	0.001	0.000
53.100	1.600	0.002	8.589	0.001	0.000
53.200	0.600	-0.003	8.589	0.001	0.000
53.300	1.200	-0.005	8.588	0.001	0.000
53.400	1.000	-0.010	8.590	0.001	0.000
53.500	2.200	-0.010	8.590	0.001	0.000
53.600	1.400	0.005	8.588	0.001	0.000
53.700	1.400	-0.006	8.588	0.001	0.000
53.800	2.400	-0.009	8.590	0.001	0.000
53.900	0.200	-0.004	8.589	0.001	0.000
54.000	1.600	-0.004	8.589	0.001	0.000
54.100	2.000	-0.004	8.588	0.001	0.000
54.200	1.000	-0.005	8.588	0.001	0.000
54.300	1.400	0.001	8.589	0.001	0.000
54.400	2.200	-0.005	8.588	0.001	0.000
54.500	1.000	-0.005	8.588	0.001	0.000
54.600	1.600	-0.007	8.588	0.001	0.000
54.700	2.200	-0.002	8.589	0.001	0.000
54.800	1.400	-0.002	8.588	0.001	0.000
54.900	1.400	-0.001	8.589	0.001	0.000
55.000	1.800	-0.001	8.589	0.001	0.000
55.100	0.600	-0.005	8.588	0.001	0.000
55.200	2.400	-0.007	8.589	0.001	0.000
55.300	1.600	-0.003	8.589	0.001	0.000
55.400	2.600	-0.001	8.589	0.001	0.000
55.500	0.600	-0.001	8.589	0.001	0.000
55.600	1.800	-0.011	8.589	0.001	0.000
55.700	2.200	-0.007	8.588	0.001	0.000
55.800	2.000	-0.008	8.588	0.001	0.000
55.900	-0.000	-0.008	8.588	0.001	0.000
56.000	0.800	-0.005	8.589	0.001	0.000
56.100	0.400	-0.003	8.589	0.001	0.000
56.200	2.200	-0.004	8.589	0.001	0.000
56.300	1.800	-0.001	8.588	0.001	0.000
56.400	0.600	-0.001	8.588	0.001	0.000
56.500	1.600	-0.001	8.589	0.001	0.000
56.600	2.200	-0.003	8.589	0.001	0.000
56.700	0.800	-0.012	8.589	0.001	0.000
56.800	1.800	-0.010	8.590	0.001	0.000
56.900	1.200	-0.010	8.590	0.001	0.000
57.000	1.400	-0.002	8.588	0.001	0.000
57.100	1.000	-0.003	8.589	0.001	0.000
57.200	1.600	-0.005	8.588	0.001	0.000
57.300	1.200	0.007	8.589	0.001	0.000
57.400	1.800	0.007	8.589	0.001	0.000
57.500	1.200	0.004	8.589	0.001	0.000
57.600	2.200	0.008	8.588	0.001	0.000
57.700	1.000	0.017	8.589	0.001	0.000
57.800	1.400	0.036	8.589	0.001	0.000
57.900	1.000	0.036	8.589	0.001	0.000
58.000	1.200	-0.032	8.589	0.001	0.000
58.100	0.800	0.024	8.589	0.001	0.000
58.200	2.400	-0.044	8.588	0.001	0.000
58.300	2.200	-0.030	8.589	0.001	0.000
58.400	1.800	-0.030	8.589	0.001	0.000
58.500	1.400	0.001	8.589	0.001	0.000
58.600	1.400	-0.043	8.589	0.001	0.000
58.700	0.600	-0.013	8.589	0.001	0.000
58.800	1.000	-0.062	8.589	0.001	0.000
58.900	1.600	-0.062	8.589	0.001	0.000
59.000	0.800	0.008	8.589	0.001	0.000
59.100	1.400	-0.032	8.589	0.001	0.000
59.200	0.200	-0.006	8.590	0.001	0.000
59.300	1.600	-0.010	8.588	0.001	0.000
59.400	-0.000	-0.010	8.588	0.001	0.000
59.500	1.800	-0.035	8.589	0.001	0.000
59.600	1.800	-0.031	8.589	0.001	0.000
59.700	1.800	-0.040	8.588	0.001	0.000
59.800	0.600	-0.021	8.590	0.001	0.000
59.900	1.400	-0.021	8.590	0.001	0.000
60.000	0.200	-0.044	8.588	0.001	0.000
60.100	1.400	-0.037	8.589	0.001	0.000
60.200	0.800	-0.038	8.588	0.001	0.000
60.300	1.800	-0.004	8.588	0.001	0.000
60.400	0.800	-0.004	8.588	0.001	0.000
60.500	1.400	-0.078	8.589	0.001	0.000
60.600	-0.000	0.022	8.588	0.001	0.000
60.700	0.800	-0.057	8.590	0.001	0.000
60.800	1.800	-0.018	8.589	0.001	0.000
60.900	2.400	-0.018	8.589	0.001	0.000
61.000	1.000	-0.023	8.588	0.001	0.000
61.100	2.400	-0.082	8.589	0.001	0.000
61.200	1.200	0.032	8.589	0.001	0.000
61.300	1.800	0.030	8.589	0.001	0.000
61.400	0.200	0.030	8.589	0.001	0.000
61.500	1.200	-0.073	8.589	0.001	0.000
61.600	1.000	-0.018	8.590	0.001	0.000
61.700	1.600	0.031	8.588	0.001	0.000
61.800	1.000	-0.009	8.588	0.001	0.000
61.900	1.600	-0.009	8.588	0.001	0.000
62.000	0.600	-0.031	8.588	0.001	0.000
62.100	0.800	-0.063	8.589	0.001	0.000
62.200	0.200	0.032	8.590	0.001	0.000
62.300	1.800	-0.015	8.590	0.001	0.000
62.400	-0.000	-0.015	8.590	0.001	0.000
62.500	1.400	-0.019	8.589	0.001	0.000
62.600	1.600	-0.041	8.589	0.001	0.000
62.700	1.600	0.010	8.588	0.001	0.000
62.800	0.400	-0.056	8.589	0.001	0.000
62.900	0.800	-0.056	8.589	0.001	0.000
63.000	0.400	0.010	8.588	0.001	0.000
63.100	1.400	-0.043	8.589	0.001	0.000
63.200	0.800	-0.016	8.588	0.001	0.000
63.300	1.600	-0.086	8.589	0.001	0.000
63.400	1.400	-0.086	8.589	0.001	0.000
63.500	2.200	0.037	8.590	0.001	0.000
63.600	2.000	-0.073	8.589	0.001	0.000
63.700	2.400	-0.003	8.588	0.001	0.000
63.800	1.400	-0.028	8.590	0.001	0.000
63.900	1.000	-0.028	8.590	0.001	0.000
64.000	1.000	-0.058	8.589	0.001	0.000
64.100	1.600	-0.014	8.589	0.001	0.000
64.200	0.800	-0.027	8.589	0.001	0.000
64.300	1.000	-0.035	8.589	0.001	0.000
64.400	0.800	-0.035	8.589	0.001	0.000
64.500	2.000	-0.005	8.589	0.001	0.000
64.600	0.600	-0.001	8.590	0.001	0.000
64.700	1.800	-0.024	8.589	0.001	0.000
64.800	1.000	-0.025	8.589	0.001	0.000
64.900	1.800	-0.025	8.589	0.001	0.000
65.000	0.200	0.006	8.589	0.001	0.000
65.100	1.200	-0.023	8.588	0.001	0.000
65.200	1.800	-0.010	8.589	0.001	0.000
65.300	3.000	-0.005	8.588	0.001	0.000
65.400	1.400	-0.005	8.588	0.001	0.000
65.500	1.800	-0.002	8.589	0.001	0.000
65.600	2.000	-0.035	8.589	0.001	0.000
65.700	2.200	-0.003	8.590	0.001	0.000
65.800	1.200	0.003	8.589	0.001	0.000
65.900	1.400	0.003	8.589	0.001	0.000
66.000	1.000	-0.016	8.588	0.001	0.000
66.100	1.000	-0.011	8.589	0.001	0.000
66.200	1.400	-0.017	8.587	0.001	0.000
66.300	1.400	-0.003	8.588	0.001	0.000
66.400	0.800	-0.003	8.588	0.001	0.000
66.500	1.800	-0.010	8.588	0.001	0.000
66.600	0.600	-0.009	8.589	0.001	0.000
66.700	0.400	-0.014	8.589	0.001	0.000
66.800	0.600	-0.008	8.588	0.001	0.000
66.900	1.600	-0.008	8.588	0.001	0.000
67.000	0.200	-0.007	8.588	0.001	0.000
67.100	1.800	-0.002	8.588	0.001	0.000
67.200	1.400	-0.017	8.590	0.001	0.000
67.300	2.800	-0.011	8.589	0.001	0.000
67.400	1.400	-0.011	8.589	0.001	0.000
67.500	1.400	-0.028	8.588	0.009	0.000
67.600	2.400	-0.016	8.589	0.009	0.000
67.700	2.600	0.005	8.589	0.009	0.000
67.800	4308.000	-0.022	8.589	0.009	0.000
67.900	3786.000	-0.022	8.589	0.009	0.000
68.000	-3761.000	-0.022	8.588	0.010	0.000
68.100	2167.800	-0.031	8.590	0.010	0.000
68.200	-338.400	0.030	8.590	0.010	0.000
68.300	-372.400	-0.293	8.588	0.010	0.000
68.400	-306.400	-0.293	8.588	0.010	0.000
68.500	-290.000	-0.120	8.590	0.008	0.000
68.600	-290.600	-0.027	8.589	0.008	0.000
68.700	-299.600	-0.064	8.590	0.008	0.000
68.800	-302.600	0.910	8.589	0.008	0.000
68.900	-300.400	0.910	8.589	0.008	0.000
69.000	-293.400	2.498	8.589	0.005	0.000
69.100	-290.400	2.473	8.588	0.005	0.000
69.200	-285.200	2.407	8.588	0.005	0.000
69.300	-280.600	2.529	8.590	0.005	0.000
69.400	-277.800	2.529	8.590	0.005	0.000
69.500	-275.400	2.553	8.590	0.003	0.000
69.600	-274.600	2.488	8.590	0.003	0.000
69.700	-273.200	2.454	8.589	0.003	0.000
69.800	-271.400	2.368	8.589	0.003	0.000
69.900	-271.200	2.368	8.589	0.003	0.000
70.000	-268.000	2.347	8.589	0.001	0.000
70.100	-265.400	2.329	8.589	0.001	0.000
70.200	-264.800	2.321	8.590	0.001	0.000
70.300	-263.200	2.295	8.589	0.001	0.000
70.400	-262.400	2.295	8.589	0.001	0.000
70.500	-260.000	2.268	8.589	-0.001	0.000
70.600	-258.200	2.248	8.588	-0.001	0.000
70.700	-257.800	2.262	8.589	-0.001	0.000
70.800	-255.600	2.221	8.588	-0.001	0.000
70.900	-255.800	2.221	8.588	-0.001	0.000
71.000	-251.800	2.184	8.589	-0.001	0.000
71.100	-251.600	2.197	8.589	-0.004	0.000
71.200	-248.400	2.181	8.590	-0.004	0.000
71.300	-248.800	2.157	8.590	-0.004	0.000
71.400	-247.400	2.157	8.590	-0.004	0.000
71.500	-243.800	2.128	8.588	-0.006	0.000
71.600	-243.600	2.137	8.590	-0.006	0.000
71.700	-243.400	2.093	8.590	-0.006	0.000
71.800	-242.400	2.071	8.589	-0.006	0.000
71.900	-240.400	2.071	8.589	-0.006	0.000
72.000	-239.800	2.108	8.589	-0.006	0.000
72.100	-237.400	2.024	8.588	-0.007	0.000
72.200	-236.000	2.068	8.590	-0.007	0.000
72.300	-234.000	2.037	8.589	-0.007	0.000
72.400	-233.200	2.037	8.589	-0.007	0.000
72.500	-231.800	1.999	8.590	-0.007	0.000
72.600	-230.600	2.009	8.590	-0.009	0.000
72.700	-229.400	1.980	8.590	-0.009	0.000
72.800	-226.400	1.951	8.590	-0.009	0.000
72.900	-226.600	1.951	8.590	-0.009	0.000
73.000	-224.400	1.956	8.589	-0.009	0.000
73.100	-222.600	1.931	8.590	-0.011	0.000
73.200	-222.400	1.935	8.590	-0.011	0.000
73.300	-218.800	1.910	8.590	-0.011	0.000
73.400	-219.200	1.910	8.590	-0.011	0.000
73.500	-216.600	1.885	8.590	-0.011	0.000
73.600	-216.200	1.877	8.589	-0.013	0.000
73.700	-215.400	1.877	8.590	-0.013	0.000
73.800	-212.600	1.853	8.589	-0.013	0.000
73.900	-213.400	1.853	8.589	-0.013	0.000
74.000	-210.600	1.828	8.590	-0.013	0.000
74.100	-210.600	1.821	8.590	-0.015	0.000
74.200	-209.400	1.814	8.590	-0.015	0.000
74.300	-207.200	1.796	8.590	-0.015	0.000
74.400	-205.800	1.796	8.590	-0.015	0.000
74.500	-205.800	1.772	8.589	-0.015	0.000
74.600	-202.800	1.764	8.589	-0.016	0.000
74.700	-203.200	1.757	8.590	-0.016	0.000
74.800	-201.200	1.740	8.590	-0.016	0.000
74.900	-199.800	1.740	8.590	-0.016	0.000
75.000	-199.000	1.726	8.590	-0.016	0.000
75.100	-198.800	1.706	8.590	-0.018	0.000
75.200	-197.200	1.715	8.590	-0.018	0.000
75.300	-195.000	1.689	8.590	-0.018	0.000
75.400	-194.600	1.689	8.590	-0.018	0.000
75.500	-193.800	1.685	8.590	-0.018	0.000
75.600	-191.800	1.658	8.590	-0.020	0.000
75.700	-190.800	1.658	8.590	-0.020	0.000
75.800	-190.200	1.630	8.590	-0.020	0.000
75.900	-189.800	1.630	8.590	-0.020	0.000
76.000	-186.800	1.630	8.590	-0.020	0.000
76.100	-187.000	1.608	8.590	-0.021	0.000
76.200	-186.400	1.615	8.590	-0.021	0.000
76.300	-184.000	1.591	8.590	-0.021	0.000
76.400	-183.800	1.591	8.590	-0.021	0.000
76.500	-181.600	1.579	8.590	-0.021	0.000
76.600	-181.400	1.563	8.590	-0.023	0.000
76.700	-179.800	1.569	8.590	-0.023	0.000
76.800	-178.200	1.551	8.589	-0.023	0.000
76.900	-177.800	1.551	8.589	-0.023	0.000
77.000	-175.000	1.527	8.589	-0.023	0.000
77.100	-175.600	1.525	8.590	-0.024	0.000
77.200	-174.200	1.513	8.589	-0.024	0.000
77.300	-172.000	1.493	8.590	-0.024	0.000
77.400	-173.200	1.493	8.590	-0.024	0.000
77.500	-170.800	1.475	8.590	-0.024	0.000
77.600	-171.800	1.486	8.590	-0.025	0.000
77.700	-168.600	1.471	8.590	-0.025	0.000
77.800	-168.000	1.469	8.590	-0.025	0.000
77.900	-166.000	1.469	8.590	-0.025	0.000
78.000	-167.000	1.405	8.590	-0.025	0.000
78.100	-170.600	1.443	8.590	-0.027	0.000
78.200	-163.400	1.409	8.590	-0.027	0.000
78.300	-160.200	1.408	8.589	-0.027	0.000
78.400	-163.200	1.408	8.589	-0.027	0.000
78.500	-162.400	1.404	8.590	-0.027	0.000
78.600	-162.600	1.349	8.591	-0.028	0.000
78.700	-157.800	1.384	8.590	-0.028	0.000
78.800	-156.600	1.387	8.590	-0.028	0.000
78.900	-158.000	1.387	8.590	-0.028	0.000
79.000	-156.000	1.315	8.589	-0.028	0.000
79.100	-155.800	1.337	8.590	-0.029	0.000
79.200	-154.200	1.346	8.590	-0.029	0.000
79.300	-153.400	1.328	8.590	-0.029	0.000
79.400	-156.800	1.328	8.590	-0.029	0.000
79.500	-153.600	1.296	8.590	-0.029	0.000
79.600	-154.400	1.303	8.590	-0.031	0.000
79.700	-150.000	1.302	8.589	-0.031	0.000
79.800	-150.400	1.296	8.590	-0.031	0.000
79.900	-152.800	1.296	8.590	-0.031	0.000
80.000	-145.600	1.284	8.589	-0.031	0.000
80.100	-151.400	1.275	8.591	-0.032	0.000
80.200	-148.200	1.315	8.590	-0.032	0.000
80.300	-144.000	1.301	8.589	-0.032	0.000
80.400	-148.200	1.301	8.589	-0.032	0.000
80.500	-142.200	1.199	8.590	-0.032	0.000
80.600	-145.800	1.282	8.590	-0.033	0.000
80.700	-143.000	1.231	8.590	-0.033	0.000
80.800	-141.200	1.267	8.589	-0.033	0.000
80.900	-145.200	1.267	8.589	-0.033	0.000
81.000	-139.800	1.184	8.590	-0.033	0.000
81.100	-144.000	1.224	8.589	-0.034	0.000
81.200	-140.400	1.197	8.591	-0.034	0.000
81.300	-137.400	1.223	8.591	-0.034	0.000
81.400	-143.000	1.223	8.591	-0.034	0.000
81.500	-134.600	1.138	8.589	-0.034	0.000
81.600	-139.200	1.198	8.591	-0.035	0.000
81.700	-136.400	1.166	8.589	-0.035	0.000
81.800	-136.400	1.209	8.590	-0.035	0.000
81.900	-138.200	1.209	8.590	-0.035	0.000
82.000	-130.000	1.090	8.590	-0.035	0.000
82.100	-135.400	1.205	8.590	-0.037	0.000
82.200	-134.800	1.104	8.590	-0.037	0.000
82.300	-132.200	1.120	8.590	-0.037	0.000
82.400	-133.200	1.120	8.590	-0.037	0.000
82.500	-129.000	1.118	8.590	-0.037	0.000
82.600	-133.200	1.141	8.589	-0.038	0.000
82.700	-131.600	1.088	8.590	-0.038	0.000
82.800	-131.400	1.135	8.589	-0.038	0.000
82.900	-130.800	1.135	8.589	-0.038	0.000
83.000	-127.600	1.075	8.590	-0.038	0.000
83.100	-128.000	1.079	8.589	-0.039	0.000
83.200	-126.400	1.083	8.590	-0.039	0.000
83.300	-124.400	1.094	8.590	-0.039	0.000
83.400	-125.800	1.094	8.590	-0.039	0.000
83.500	-122.800	1.031	8.590	-0.039	0.000
83.600	-126.000	1.089	8.590	-0.040	0.000
83.700	-122.600	1.018	8.590	-0.040	0.000
83.800	-123.000	1.020	8.589	-0.040	0.000
83.900	-122.400	1.020	8.589	-0.040	0.000
84.000	-122.400	1.010	8.590	-0.040	0.000
84.100	-121.800	1.010	8.590	-0.041	0.000
84.200	-121.600	1.000	8.591	-0.041	0.000
84.300	-120.800	1.015	8.591	-0.041	0.000
84.400	-120.600	1.015	8.591	-0.041	0.000
84.500	-119.400	0.991	8.590	-0.041	0.000
84.600	-119.600	1.004	8.590	-0.042	0.000
84.700	-117.600	0.982	8.589	-0.042	0.000
84.800	-117.600	0.980	8.589	-0.042	0.000
84.900	-116.200	0.980	8.589	-0.042	0.000
85.000	-116.600	0.983	8.591	-0.042	0.000
85.100	-115.600	0.975	8.590	-0.043	0.000
85.200	-115.200	0.967	8.590	-0.043	0.000
85.300	-114.800	0.964	8.590	-0.043	0.000
85.400	-114.800	0.964	8.590	-0.043	0.000
85.500	-113.800	0.952	8.590	-0.043	0.000
85.600	-113.200	0.954	8.590	-0.044	0.000
85.700	-111.800	0.938	8.590	-0.044	0.000
85.800	-112.600	0.929	8.590	-0.044	0.000
85.900	-111.200	0.929	8.590	-0.044	0.000
86.000	-111.000	0.933	8.590	-0.044	0.000
86.100	-109.600	0.925	8.590	-0.044	0.000
86.200	-109.800	0.918	8.591	-0.044	0.000
86.300	-109.600	0.910	8.589	-0.044	0.000
86.400	-108.600	0.910	8.589	-0.044	0.000
86.500	-108.400	0.904	8.590	-0.044	0.000
86.600	-107.200	0.900	8.589	-0.045	0.000
86.700	-106.000	0.894	8.589	-0.045	0.000
86.800	-104.600	0.885	8.591	-0.045	0.000
86.900	-104.800	0.885	8.591	-0.045	0.000
87.000	-104.800	0.883	8.589	-0.045	0.000
87.100	-103.800	0.874	8.590	-0.046	0.000
87.200	-102.800	0.872	8.590	-0.046	0.000
87.300	-102.200	0.860	8.590	-0.046	0.000
87.400	-102.600	0.860	8.590	-0.046	0.000
87.500	-101.400	0.854	8.589	-0.046	0.000
87.600	-101.400	0.849	8.590	-0.047	0.000
87.700	-100.600	0.845	8.591	-0.047	0.000
87.800	-100.400	0.838	8.591	-0.047	0.000
87.900	-99.200	0.838	8.591	-0.047	0.000
88.000	-99.200	0.833	8.590	-0.047	0.000
88.100	-98.200	0.827	8.590	-0.048	0.000
88.200	-99.200	0.821	8.591	-0.048	0.000
88.300	-98.200	0.810	8.590	-0.048	0.000
88.400	-97.000	0.810	8.590	-0.048	0.000
88.500	-95.800	0.808	8.590	-0.048	0.000
88.600	-96.800	0.798	8.590	-0.049	0.000
88.700	-94.600	0.797	8.590	-0.049	0.000
88.800	-95.400	0.790	8.590	-0.049	0.000
88.900	-93.800	0.790	8.590	-0.049	0.000
89.000	-92.800	0.783	8.591	-0.049	0.000
89.100	-93.400	0.780	8.590	-0.049	0.000
89.200	-91.600	0.776	8.590	-0.049	0.000
89.300	-92.800	0.767	8.590	-0.049	0.000
89.400	-90.800	0.767	8.590	-0.049	0.000
89.500	-90.600	0.764	8.590	-0.049	0.000
89.600	-90.000	0.757	8.590	-0.050	0.000
89.700	-90.800	0.755	8.590	-0.050	0.000
89.800	-89.000	0.746	8.590	-0.050	0.000
89.900	-89.800	0.746	8.590	-0.050	0.000
90.000	-89.200	0.740	8.590	-0.050	0.000
90.100	-88.200	0.737	8.591	-0.051	0.000
90.200	-87.400	0.733	8.590	-0.051	0.000
90.300	-87.200	0.725	8.590	-0.051	0.000
90.400	-85.600	0.725	8.590	-0.051	0.000
90.500	-86.000	0.718	8.591	-0.051	0.000
90.600	-84.600	0.718	8.589	-0.052	0.000
90.700	-85.200	0.711	8.591	-0.052	0.000
90.800	-84.200	0.700	8.590	-0.052	0.000
90.900	-84.400	0.700	8.590	-0.052	0.000
91.000	-83.800	0.699	8.591	-0.052	0.000
91.100	-83.200	0.696	8.591	-0.052	0.000
91.200	-82.800	0.690	8.591	-0.052	0.000
91.300	-82.200	0.684	8.589	-0.052	0.000
91.400	-81.600	0.684	8.589	-0.052	0.000
91.500	-82.600	0.679	8.590	-0.052	0.000
91.600	-81.000	0.673	8.590	-0.053	0.000
91.700	-81.800	0.672	8.591	-0.053	0.000
91.800	-79.400	0.665	8.590	-0.053	0.000
91.900	-80.400	0.665	8.590	-0.053	0.000
92.000	-78.800	0.658	8.592	-0.053	0.000
92.100	-79.600	0.657	8.591	-0.054	0.000
92.200	-78.800	0.651	8.591	-0.054	0.000
92.300	-77.200	0.645	8.590	-0.054	0.000
92.400	-77.200	0.645	8.590	-0.054	0.000
92.500	-77.200	0.642	8.590	-0.054	0.000
92.600	-77.200	0.639	8.590	-0.054	0.000
92.700	-76.600	0.635	8.590	-0.054	0.000
92.800	-75.400	0.629	8.590	-0.054	0.000
92.900	-75.800	0.629	8.590	-0.054	0.000
93.000	-74.800	0.624	8.591	-0.054	0.000
93.100	-75.000	0.621	8.589	-0.055	0.000
93.200	-73.400	0.619	8.592	-0.055	0.000
93.300	-73.600	0.612	8.590	-0.055	0.000
93.400	-73.000	0.612	8.590	-0.055	0.000
93.500	-72.800	0.605	8.590	-0.055	0.000
93.600	-72.000	0.603	8.590	-0.055	0.000
93.700	-72.600	0.599	8.591	-0.055	0.000
93.800	-73.200	0.592	8.590	-0.055	0.000
93.900	-72.000	0.592	8.590	-0.055	0.000
94.000	-71.600	0.587	8.590	-0.055	0.000
94.100	-69.800	0.585	8.590	-0.056	0.000
94.200	-70.800	0.582	8.591	-0.056	0.000
94.300	-69.600	0.576	8.591	-0.056	0.000
94.400	-70.600	0.576	8.591	-0.056	0.000
94.500	-67.800	0.575	8.591	-0.056	0.000
94.600	-69.600	0.572	8.591	-0.057	0.000
94.700	-68.800	0.566	8.590	-0.057	0.000
94.800	-68.800	0.562	8.590	-0.057	0.000
94.900	-67.600	0.562	8.590	-0.057	0.000
95.000	-67.200	0.557	8.590	-0.057	0.000
95.100	-68.400	0.556	8.591	-0.057	0.000
95.200	-66.000	0.549	8.591	-0.057	0.000
95.300	-67.000	0.544	8.591	-0.057	0.000
95.400	-66.000	0.544	8.591	-0.057	0.000
95.500	-65.200	0.544	8.590	-0.057	0.000
95.600	-64.200	0.540	8.590	-0.058	0.000
95.700	-64.600	0.536	8.590	-0.058	0.000
95.800	-64.000	0.531	8.591	-0.058	0.000
95.900	-63.800	0.531	8.591	-0.058	0.000
96.000	-64.200	0.529	8.590	-0.058	0.000
96.100	-63.800	0.522	8.591	-0.058	0.000
96.200	-63.400	0.521	8.591	-0.058	0.000
96.300	-62.200	0.513	8.590	-0.058	0.000
96.400	-63.600	0.513	8.590	-0.058	0.000
96.500	-61.800	0.509	8.590	-0.058	0.000
96.600	-62.400	0.507	8.590	-0.059	0.000
96.700	-61.000	0.507	8.591	-0.059	0.000
96.800	-62.000	0.496	8.590	-0.059	0.000
96.900	-61.600	0.496	8.590	-0.059	0.000
97.000	-61.400	0.500	8.591	-0.059	0.000
97.100	-60.200	0.498	8.591	-0.059	0.000
97.200	-59.400	0.494	8.590	-0.059	0.000
97.300	-59.800	0.490	8.591	-0.059	0.000
97.400	-59.200	0.490	8.591	-0.059	0.000
97.500	-57.600	0.486	8.591	-0.059	0.000
97.600	-58.400	0.485	8.590	-0.060	0.000
97.700	-57.800	0.481	8.590	-0.060	0.000
97.800	-57.800	0.473	8.591	-0.060	0.000
97.900	-56.800	0.473	8.591	-0.060	0.000
98.000	-56.600	0.477	8.590	-0.060	0.000
98.100	-56.400	0.470	8.591	-0.060	0.000
98.200	-56.000	0.467	8.591	-0.060	0.000
98.300	-55.800	0.463	8.591	-0.060	0.000
98.400	-55.800	0.463	8.591	-0.060	0.000
98.500	-55.200	0.459	8.592	-0.060	0.000
98.600	-55.600	0.453	8.591	-0.061	0.000
98.700	-55.000	0.454	8.591	-0.061	0.000
98.800	-56.000	0.449	8.590	-0.061	0.000
98.900	-55.400	0.449	8.590	-0.061	0.000
99.000	-55.200	0.442	8.591	-0.061	0.000
99.100	-54.600	0.441	8.590	-0.061	0.000
99.200	-53.400	0.442	8.591	-0.061	0.000
99.300	-53.400	0.437	8.590	-0.061	0.000
99.400	-54.400	0.437	8.590	-0.061	0.000
99.500	-53.200	0.431	8.590	-0.061	0.000
99.600	-52.200	0.434	8.590	-0.062	0.000
99.700	-52.000	0.427	8.591	-0.062	0.000
99.800	-53.200	0.424	8.591	-0.062	0.000
99.900	-52.200	0.424	8.591	-0.062	0.000
100.000	-51.600	0.420	8.590	-0.062	0.000
100.100	-51.000	0.413	8.591	-0.062	0.000
100.200	-51.600	0.417	8.590	-0.062	0.000
100.300	-50.600	0.415	8.591	-0.062	0.000
100.400	-50.000	0.415	8.591	-0.062	0.000
100.500	-50.000	0.410	8.591	-0.062	0.000
100.600	-50.200	0.412	8.590	-0.062	0.000
100.700	-50.400	0.408	8.591	-0.062	0.000
100.800	-50.000	0.403	8.591	-0.062	0.000
100.900	-49.400	0.403	8.591	-0.062	0.000
101.000	-49.200	0.401	8.591	-0.062	0.000
101.100	-48.800	0.398	8.590	-0.063	0.000
101.200	-49.000	0.395	8.592	-0.063	0.000
101.300	-49.200	0.390	8.591	-0.063	0.000
101.400	-48.400	0.390	8.591	-0.063	0.000
101.500	-48.600	0.387	8.591	-0.063	0.000
101.600	-48.000	0.390	8.592	-0.063	0.000
101.700	-47.000	0.385	8.591	-0.063	0.000
101.800	-48.800	0.381	8.591	-0.063	0.000
101.900	-46.200	0.381	8.591	-0.063	0.000
102.000	-45.600	0.378	8.591	-0.063	0.000
102.100	-46.000	0.377	8.591	-0.064	0.000
102.200	-45.800	0.375	8.592	-0.064	0.000
102.300	-46.000	0.371	8.591	-0.064	0.000
102.400	-45.600	0.371	8.591	-0.064	0.000
102.500	-45.400	0.364	8.590	-0.064	0.000
102.600	-44.400	0.367	8.591	-0.064	0.000
102.700	-43.800	0.364	8.590	-0.064	0.000
102.800	-44.200	0.360	8.590	-0.064	0.000
102.900	-43.600	0.360	8.590	-0.064	0.000
103.000	-43.400	0.358	8.591	-0.064	0.000
103.100	-43.400	0.354	8.591	-0.064	0.000
103.200	-43.000	0.351	8.591	-0.064	0.000
103.300	-43.000	0.350	8.591	-0.064	0.000
103.400	-43.400	0.350	8.591	-0.064	0.000
103.500	-42.000	0.347	8.590	-0.064	0.000
103.600	-42.600	0.344	8.591	-0.065	0.000
103.700	-41.800	0.342	8.592	-0.065	0.000
103.800	-41.400	0.340	8.590	-0.065	0.000
103.900	-42.000	0.340	8.590	-0.065	0.000
104.000	-41.400	0.337	8.591	-0.065	0.000
104.100	-41.200	0.333	8.591	-0.065	0.000
104.200	-41.800	0.330	8.592	-0.065	0.000
104.300	-42.000	0.327	8.591	-0.065	0.000
104.400	-39.600	0.327	8.591	-0.065	0.000
104.500	-41.200	0.328	8.591	-0.065	0.000
104.600	-41.000	0.325	8.590	-0.065	0.000
104.700	-41.000	0.324	8.591	-0.065	0.000
104.800	-41.000	0.323	8.592	-0.065	0.000
104.900	-40.400	0.323	8.592	-0.065	0.000
105.000	-41.200	0.319	8.591	-0.065	0.000
105.100	-40.400	0.316	8.592	-0.066	0.000
105.200	-39.200	0.315	8.590	-0.066	0.000
105.300	-39.000	0.311	8.591	-0.066	0.000
105.400	-38.600	0.311	8.591	-0.066	0.000
105.500	-40.800	0.314	8.591	-0.066	0.000
105.600	-39.600	0.317	8.592	-0.066	0.000
105.700	-40.400	0.312	8.589	-0.066	0.000
105.800	-40.200	0.307	8.591	-0.066	0.000
105.900	-39.200	0.307	8.591	-0.066	0.000
106.000	-38.200	0.305	8.591	-0.066	0.000
106.100	-37.600	0.308	8.591	-0.066	0.000
106.200	-37.200	0.314	8.591	-0.066	0.000
106.300	-35.800	0.298	8.592	-0.066	0.000
106.400	-36.800	0.298	8.592	-0.066	0.000
106.500	-36.600	0.295	8.591	-0.066	0.000
106.600	-35.600	0.290	8.591	-0.067	0.000
106.700	-35.200	0.287	8.591	-0.067	0.000
106.800	-35.200	0.281	8.591	-0.067	0.000
106.900	-34.400	0.281	8.591	-0.067	0.000
107.000	-35.000	0.278	8.591	-0.067	0.000
107.100	-34.400	0.276	8.592	-0.067	0.000
107.200	-34.000	0.274	8.591	-0.067	0.000
107.300	-33.200	0.270	8.591	-0.067	0.000
107.400	-33.600	0.270	8.591	-0.067	0.000
107.500	-33.200	0.268	8.592	-0.067	0.000
107.600	-32.800	0.264	8.591	-0.067	0.000
107.700	-32.400	0.266	8.592	-0.067	0.000
107.800	-33.000	0.256	8.591	-0.067	0.000
107.900	-32.000	0.256	8.591	-0.067	0.000
108.000	-33.000	0.260	8.592	-0.067	0.000
108.100	-33.400	0.253	8.591	-0.067	0.000
108.200	-32.400	0.256	8.591	-0.067	0.000
108.300	-32.000	0.254	8.590	-0.067	0.000
108.400	-31.600	0.254	8.590	-0.067	0.000
108.500	-31.400	0.247	8.592	-0.067	0.000
108.600	-32.400	0.251	8.590	-0.068	0.000
108.700	-31.800	0.251	8.591	-0.068	0.000
108.800	-31.200	0.248	8.591	-0.068	0.000
108.900	-31.200	0.248	8.591	-0.068	0.000
109.000	-32.200	0.245	8.591	-0.068	0.000
109.100	-31.200	0.245	8.592	-0.068	0.000
109.200	-31.800	0.243	8.590	-0.068	0.000
109.300	-30.200	0.243	8.591	-0.068	0.000
109.400	-30.000	0.243	8.591	-0.068	0.000
109.500	-30.600	0.239	8.592	-0.068	0.000
109.600	-30.200	0.236	8.590	-0.068	0.000
109.700	-30.600	0.235	8.592	-0.068	0.000
109.800	-30.400	0.236	8.590	-0.068	0.000
109.900	-30.000	0.236	8.590	-0.068	0.000
110.000	-29.400	0.231	8.591	-0.068	0.000
110.100	-30.200	0.232	8.591	-0.068	0.000
110.200	-29.000	0.231	8.592	-0.068	0.000
110.300	-29.200	0.231	8.591	-0.068	0.000
110.400	-29.000	0.231	8.591	-0.068	0.000
110.500	-28.600	0.227	8.592	-0.068	0.000
110.600	-29.600	0.229	8.591	-0.069	0.000
110.700	-28.000	0.226	8.590	-0.069	0.000
110.800	-29.600	0.222	8.591	-0.069	0.000
110.900	-27.600	0.222	8.591	-0.069	0.000
111.000	-28.200	0.218	8.591	-0.069	0.000
111.100	-27.000	0.221	8.592	-0.069	0.000
111.200	-27.400	0.222	8.591	-0.069	0.000
111.300	-28.800	0.221	8.591	-0.069	0.000
111.400	-28.200	0.221	8.591	-0.069	0.000
111.500	-29.000	0.220	8.591	-0.069	0.000
111.600	-29.600	0.216	8.591	-0.069	0.000
111.700	-29.000	0.217	8.591	-0.069	0.000
111.800	-28.600	0.220	8.593	-0.069	0.000
111.900	-30.200	0.220	8.593	-0.069	0.000
112.000	-28.200	0.218	8.592	-0.069	0.000
112.100	-28.800	0.219	8.592	-0.069	0.000
112.200	-28.200	0.217	8.590	-0.069	0.000
112.300	-28.000	0.224	8.591	-0.069	0.000
112.400	-28.800	0.224	8.591	-0.069	0.000
112.500	-29.800	0.222	8.592	-0.069	0.000
112.600	-29.000	0.222	8.592	-0.070	0.000
112.700	-27.200	0.218	8.592	-0.070	0.000
112.800	-29.600	0.205	8.592	-0.070	0.000
112.900	-27.600	0.205	8.592	-0.070	0.000
113.000	-28.800	0.226	8.591	-0.070	0.000
113.100	-27.800	0.219	8.592	-0.070	0.000
113.200	-27.800	0.225	8.591	-0.070	0.000
113.300	-26.600	0.228	8.592	-0.070	0.000
113.400	-27.800	0.228	8.592	-0.070	0.000
113.500	-26.400	0.205	8.591	-0.070	0.000
113.600	-27.400	0.216	8.591	-0.070	0.000
113.700	-27.000	0.208	8.591	-0.070	0.000
113.800	-27.200	0.207	8.592	-0.070	0.000
113.900	-26.600	0.207	8.592	-0.070	0.000
114.000	-26.400	0.206	8.592	-0.070	0.000
114.100	-26.400	0.206	8.592	-0.070	0.000
114.200	-26.200	0.204	8.591	-0.070	0.000
114.300	-26.400	0.200	8.591	-0.070	0.000
114.400	-26.600	0.200	8.591	-0.070	0.000
114.500	-26.800	0.200	8.592	-0.070	0.000
114.600	-25.000	0.200	8.592	-0.070	0.000
114.700	-27.000	0.195	8.591	-0.070	0.000
114.800	-26.600	0.194	8.591	-0.070	0.000
114.900	-24.800	0.194	8.591	-0.070	0.000
115.000	-26.400	0.197	8.592	-0.070	0.000
115.100	-25.600	0.194	8.592	-0.071	0.000
115.200	-25.200	0.200	8.591	-0.071	0.000
115.300	-26.400	0.198	8.592	-0.071	0.000
115.400	-25.200	0.198	8.592	-0.071	0.000
115.500	-25.800	0.192	8.591	-0.071	0.000
115.600	-25.200	0.195	8.592	-0.071	0.000
115.700	-25.200	0.192	8.591	-0.071	0.000
115.800	-26.400	0.191	8.590	-0.071	0.000
115.900	-26.000	0.191	8.590	-0.071	0.000
116.000	-26.400	0.187	8.591	-0.071	0.000
116.100	-24.800	0.184	8.591	-0.071	0.000
116.200	-25.600	0.190	8.592	-0.071	0.000
116.300	-23.600	0.201	8.591	-0.071	0.000
116.400	-23.200	0.201	8.591	-0.071	0.000
116.500	-24.400	0.204	8.592	-0.071	0.000
116.600	-22.800	0.196	8.592	-0.071	0.000
116.700	-23.600	0.193	8.592	-0.071	0.000
116.800	-23.200	0.184	8.591	-0.071	0.000
116.900	-22.000	0.184	8.591	-0.071	0.000
117.000	-23.000	0.179	8.591	-0.071	0.000
117.100	-22.600	0.171	8.591	-0.071	0.000
117.200	-23.400	0.173	8.592	-0.071	0.000
117.300	-22.600	0.172	8.591	-0.071	0.000
117.400	-22.000	0.172	8.591	-0.071	0.000
117.500	-23.200	0.164	8.592	-0.071	0.000
117.600	-21.200	0.165	8.592	-0.072	0.000
117.700	-22.000	0.170	8.592	-0.072	0.000
117.800	-20.800	0.165	8.592	-0.072	0.000
117.900	-21.800	0.165	8.592	-0.072	0.000
118.000	-21.200	0.161	8.591	-0.072	0.000
118.100	-21.000	0.164	8.591	-0.072	0.000
118.200	-21.000	0.157	8.592	-0.072	0.000
118.300	-20.800	0.158	8.592	-0.072	0.000
118.400	-21.000	0.158	8.592	-0.072	0.000
118.500	-21.400	0.157	8.592	-0.072	0.000
118.600	-20.000	0.155	8.592	-0.072	0.000
118.700	-21.600	0.159	8.591	-0.072	0.000
118.800	-20.600	0.152	8.592	-0.072	0.000
118.900	-20.800	0.152	8.592	-0.072	0.000
119.000	-19.600	0.153	8.592	-0.072	0.000
119.100	-21.200	0.155	8.592	-0.072	0.000
119.200	-19.600	0.149	8.591	-0.072	0.000
119.300	-20.400	0.152	8.592	-0.072	0.000
119.400	-20.200	0.152	8.592	-0.072	0.000
119.500	-21.000	0.148	8.592	-0.072	0.000
119.600	-20.400	0.148	8.592	-0.072	0.000
119.700	-20.600	0.149	8.593	-0.072	0.000
119.800	-21.600	0.146	8.591	-0.072	0.000
119.900	-21.400	0.146	8.591	-0.072	0.000
120.000	-21.200	0.146	8.591	-0.072	0.000
120.100	-20.200	0.146	8.592	-0.073	0.000
120.200	-20.600	0.145	8.592	-0.073	0.000
120.300	-20.400	0.140	8.591	-0.073	0.000
120.400	-21.200	0.140	8.591	-0.073	0.000
120.500	-19.400	0.145	8.591	-0.073	0.000
120.600	-21.000	0.146	8.592	-0.073	0.000
120.700	-20.200	0.140	8.592	-0.073	0.000
120.800	-20.600	0.144	8.592	-0.073	0.000
120.900	-20.600	0.144	8.592	-0.073	0.000
121.000	-21.000	0.147	8.591	-0.073	0.000
121.100	-20.200	0.146	8.592	-0.073	0.000
121.200	-20.400	0.146	8.591	-0.073	0.000
121.300	-20.400	0.149	8.592	-0.073	0.000
121.400	-20.200	0.149	8.592	-0.073	0.000
121.500	-22.600	0.146	8.593	-0.073	0.000
121.600	-20.600	0.147	8.592	-0.073	0.000
121.700	-21.400	0.149	8.591	-0.073	0.000
121.800	-19.200	0.147	8.592	-0.073	0.000
121.900	-21.600	0.147	8.592	-0.073	0.000
122.000	-20.400	0.148	8.592	-0.073	0.000
122.100	-21.000	0.154	8.592	-0.073	0.000
122.200	-20.200	0.146	8.592	-0.073	0.000
122.300	-20.600	0.147	8.591	-0.073	0.000
122.400	-18.800	0.147	8.591	-0.073	0.000
122.500	-20.800	0.150	8.592	-0.073	0.000
122.600	-20.600	0.147	8.591	-0.073	0.000
122.700	-19.400	0.144	8.591	-0.073	0.000
122.800	-19.200	0.138	8.592	-0.073	0.000
122.900	-20.200	0.138	8.592	-0.073	0.000
123.000	-20.200	0.144	8.592	-0.073	0.000
123.100	-20.000	0.138	8.592	-0.074	0.000
123.200	-18.800	0.141	8.591	-0.074	0.000
123.300	-19.600	0.140	8.592	-0.074	0.000
123.400	-19.600	0.140	8.592	-0.074	0.000
123.500	-19.600	0.137	8.592	-0.074	0.000
123.600	-19.400	0.139	8.591	-0.074	0.000
123.700	-19.400	0.137	8.592	-0.074	0.000
123.800	-19.400	0.137	8.591	-0.074	0.000
123.900	-19.200	0.137	8.591	-0.074	0.000
124.000	-19.400	0.135	8.592	-0.074	0.000
124.100	-19.600	0.134	8.592	-0.074	0.000
124.200	-19.000	0.133	8.593	-0.074	0.000
124.300	-19.600	0.131	8.591	-0.074	0.000
124.400	-19.000	0.131	8.591	-0.074	0.000
124.500	-18.200	0.132	8.592	-0.074	0.000
124.600	-18.400	0.132	8.592	-0.074	0.000
124.700	-17.000	0.134	8.593	-0.074	0.000
124.800	-19.400	0.133	8.592	-0.074	0.000
124.900	-18.200	0.133	8.592	-0.074	0.000
125.000	-19.400	0.133	8.591	-0.074	0.000
125.100	-18.600	0.131	8.592	-0.074	0.000
125.200	-18.800	0.131	8.592	-0.074	0.000
125.300	-18.200	0.127	8.592	-0.074	0.000
125.400	-18.000	0.127	8.592	-0.074	0.000
125.500	-18.800	0.129	8.591	-0.074	0.000
125.600	-17.800	0.125	8.592	-0.074	0.000
125.700	-18.800	0.126	8.593	-0.074	0.000
125.800	-18.200	0.124	8.591	-0.074	0.000
125.900	-18.600	0.124	8.591	-0.074	0.000
126.000	-18.200	0.123	8.592	-0.074	0.000
126.100	-16.800	0.122	8.591	-0.074	0.000
126.200	-18.400	0.124	8.592	-0.074	0.000
126.300	-17.400	0.123	8.592	-0.074	0.000
126.400	-18.000	0.123	8.592	-0.074	0.000
126.500	-19.400	0.127	8.593	-0.074	0.000
126.600	-18.000	0.123	8.592	-0.075	0.000
126.700	-17.600	0.119	8.592	-0.075	0.000
126.800	-17.800	0.119	8.592	-0.075	0.000
126.900	-18.400	0.119	8.592	-0.075	0.000
127.000	-17.200	0.121	8.592	-0.075	0.000
127.100	-18.000	0.118	8.592	-0.075	0.000
127.200	-18.000	0.120	8.592	-0.075	0.000
127.300	-17.600	0.117	8.593	-0.075	0.000
127.400	-16.800	0.117	8.593	-0.075	0.000
127.500	-16.800	0.116	8.593	-0.075	0.000
127.600	-16.600	0.117	8.593	-0.075	0.000
127.700	-16.400	0.119	8.593	-0.075	0.000
127.800	-17.200	0.115	8.592	-0.075	0.000
127.900	-15.800	0.115	8.592	-0.075	0.000
128.000	-16.600	0.114	8.592	-0.075	0.000
128.100	-16.200	0.114	8.592	-0.075	0.000
128.200	-17.400	0.113	8.592	-0.075	0.000
128.300	-17.800	0.112	8.592	-0.075	0.000
128.400	-16.000	0.112	8.592	-0.075	0.000
128.500	-16.200	0.111	8.592	-0.075	0.000
128.600	-17.600	0.112	8.591	-0.075	0.000
128.700	-16.000	0.111	8.591	-0.075	0.000
128.800	-16.400	0.110	8.592	-0.075	0.000
128.900	-16.200	0.110	8.592	-0.075	0.000
129.000	-15.800	0.110	8.592	-0.075	0.000
129.100	-16.600	0.111	8.592	-0.075	0.000
129.200	-16.800	0.106	8.593	-0.075	0.000
129.300	-14.800	0.109	8.592	-0.075	0.000
129.400	-16.200	0.109	8.592	-0.075	0.000
129.500	-16.200	0.108	8.591	-0.075	0.000
129.600	-16.400	0.107	8.591	-0.075	0.000
129.700	-15.200	0.109	8.592	-0.075	0.000
129.800	-16.000	0.105	8.593	-0.075	0.000
129.900	-15.200	0.105	8.593	-0.075	0.000
130.000	-16.400	0.106	8.592	-0.075	0.000
130.100	-15.200	0.104	8.592	-0.076	0.000
130.200	-17.200	0.101	8.591	-0.076	0.000
130.300	-15.600	0.105	8.592	-0.076	0.000
130.400	-16.000	0.105	8.592	-0.076	0.000
130.500	-15.000	0.103	8.590	-0.076	0.000
130.600	-15.600	0.103	8.592	-0.076	0.000
130.700	-15.800	0.104	8.591	-0.076	0.000
130.800	-15.800	0.097	8.592	-0.076	0.000
130.900	-14.800	0.097	8.592	-0.076	0.000
131.000	-16.400	0.101	8.592	-0.076	0.000
131.100	-15.200	0.102	8.592	-0.076	0.000
131.200	-15.600	0.102	8.592	-0.076	0.000
131.300	-15.800	0.098	8.592	-0.076	0.000
131.400	-15.200	0.098	8.592	-0.076	0.000
131.500	-15.600	0.100	8.592	-0.076	0.000
131.600	-15.200	0.097	8.592	-0.076	0.000
131.700	-14.400	0.101	8.592	-0.076	0.000
131.800	-15.600	0.100	8.591	-0.076	0.000
131.900	-14.400	0.100	8.591	-0.076	0.000
132.000	-15.600	0.095	8.593	-0.076	0.000
132.100	-14.800	0.097	8.591	-0.076	0.000
132.200	-15.200	0.097	8.592	-0.076	0.000
132.300	-14.800	0.101	8.592	-0.076	0.000
132.400	-14.200	0.101	8.592	-0.076	0.000
132.500	-15.000	0.097	8.592	-0.076	0.000
132.600	-15.400	0.099	8.593	-0.076	0.000
132.700	-14.000	0.099	8.592	-0.076	0.000
132.800	-14.800	0.093	8.592	-0.076	0.000
132.900	-14.200	0.093	8.592	-0.076	0.000
133.000	-15.800	0.096	8.592	-0.076	0.000
133.100	-14.600	0.095	8.591	-0.076	0.000
133.200	-14.800	0.096	8.591	-0.076	0.000
133.300	-14.000	0.091	8.592	-0.076	0.000
133.400	-14.000	0.091	8.592	-0.076	0.000
133.500	-13.400	0.092	8.592	-0.076	0.000
133.600	-15.400	0.095	8.592	-0.076	0.000
133.700	-14.600	0.093	8.592	-0.076	0.000
133.800	-13.800	0.093	8.592	-0.076	0.000
133.900	-13.400	0.093	8.592	-0.076	0.000
134.000	-14.800	0.087	8.592	-0.076	0.000
134.100	-13.800	0.089	8.592	-0.077	0.000
134.200	-15.000	0.091	8.592	-0.077	0.000
134.300	-14.800	0.089	8.592	-0.077	0.000
134.400	-15.200	0.089	8.592	-0.077	0.000
134.500	-13.000	0.090	8.591	-0.077	0.000
134.600	-13.800	0.090	8.592	-0.077	0.000
134.700	-13.400	0.088	8.592	-0.077	0.000
134.800	-13.400	0.089	8.591	-0.077	0.000
134.900	-13.400	0.089	8.591	-0.077	0.000
135.000	-14.200	0.086	8.592	-0.077	0.000
135.100	-13.000	0.085	8.593	-0.077	0.000
135.200	-14.400	0.082	8.592	-0.077	0.000
135.300	-12.000	0.082	8.592	-0.077	0.000
135.400	-13.800	0.082	8.592	-0.077	0.000
135.500	-12.800	0.082	8.592	-0.077	0.000
135.600	-13.400	0.084	8.593	-0.077	0.000
135.700	-14.000	0.087	8.591	-0.077	0.000
135.800	-13.200	0.080	8.592	-0.077	0.000
135.900	-12.800	0.080	8.592	-0.077	0.000
136.000	-13.000	0.083	8.592	-0.077	0.000
136.100	-14.000	0.081	8.591	-0.077	0.000
136.200	-12.200	0.083	8.592	-0.077	0.000
136.300	-13.600	0.086	8.592	-0.077	0.000
136.400	-12.600	0.086	8.592	-0.077	0.000
136.500	-13.200	0.082	8.593	-0.077	0.000
136.600	-12.200	0.080	8.592	-0.077	0.000
136.700	-12.800	0.081	8.592	-0.077	0.000
136.800	-12.800	0.081	8.592	-0.077	0.000
136.900	-13.400	0.081	8.592	-0.077	0.000
137.000	-12.800	0.079	8.591	-0.077	0.000
137.100	-12.400	0.081	8.592	-0.077	0.000
137.200	-12.600	0.077	8.592	-0.077	0.000
137.300	-13.000	0.078	8.592	-0.077	0.000
137.400	-11.000	0.078	8.592	-0.077	0.000
137.500	-13.000	0.075	8.591	-0.077	0.000
137.600	-12.400	0.077	8.592	-0.077	0.000
137.700	-13.000	0.077	8.593	-0.077	0.000
137.800	-12.000	0.073	8.591	-0.077	0.000
137.900	-12.800	0.073	8.591	-0.077	0.000
138.000	-12.600	0.076	8.592	-0.077	0.000
138.100	-11.200	0.075	8.592	-0.077	0.000
138.200	-11.400	0.073	8.592	-0.077	0.000
138.300	-11.000	0.076	8.591	-0.077	0.000
138.400	-12.200	0.076	8.591	-0.077	0.000
138.500	-12.200	0.073	8.592	-0.077	0.000
138.600	-12.000	0.073	8.592	-0.078	0.000
138.700	-11.800	0.071	8.592	-0.078	0.000
138.800	-11.600	0.069	8.592	-0.078	0.000
138.900	-11.800	0.069	8.592	-0.078	0.000
139.000	-11.600	0.075	8.591	-0.078	0.000
139.100	-11.200	0.072	8.592	-0.078	0.000
139.200	-13.000	0.072	8.591	-0.078	0.000
139.300	-12.200	0.069	8.591	-0.078	0.000
139.400	-12.200	0.069	8.591	-0.078	0.000
139.500	-11.200	0.069	8.591	-0.078	0.000
139.600	-11.800	0.069	8.592	-0.078	0.000
139.700	-11.200	0.068	8.593	-0.078	0.000
139.800	-11.000	0.065	8.592	-0.078	0.000
139.900	-11.800	0.065	8.592	-0.078	0.000
140.000	-10.800	0.068	8.592	-0.078	0.000
140.100	-11.400	0.065	8.592	-0.078	0.000
140.200	-11.400	0.069	8.592	-0.078	0.000
140.300	-11.400	0.067	8.592	-0.078	0.000
140.400	-11.400	0.067	8.592	-0.078	0.000
140.500	-11.800	0.065	8.593	-0.078	0.000
140.600	-10.800	0.065	8.591	-0.078	0.000
140.700	-9.600	0.060	8.591	-0.078	0.000
140.800	-10.400	0.067	8.591	-0.078	0.000
140.900	-10.000	0.067	8.591	-0.078	0.000
141.000	-11.200	0.065	8.593	-0.078	0.000
141.100	-9.800	0.064	8.592	-0.078	0.000
141.200	-10.600	0.064	8.592	-0.078	0.000
141.300	-10.400	0.062	8.592	-0.078	0.000
141.400	-11.200	0.062	8.592	-0.078	0.000
141.500	-11.400	0.062	8.591	-0.078	0.000
141.600	-11.200	0.064	8.591	-0.078	0.000
141.700	-10.600	0.060	8.593	-0.078	0.000
141.800	-11.400	0.062	8.592	-0.078	0.000
141.900	-10.600	0.062	8.592	-0.078	0.000
142.000	-10.400	0.061	8.592	-0.078	0.000
142.100	-11.200	0.058	8.592	-0.078	0.000
142.200	-10.000	0.060	8.592	-0.078	0.000
142.300	-11.600	0.055	8.592	-0.078	0.000
142.400	-9.800	0.055	8.592	-0.078	0.000
142.500	-11.400	0.059	8.591	-0.078	0.000
142.600	-9.800	0.060	8.591	-0.078	0.000
142.700	-11.200	0.062	8.591	-0.078	0.000
142.800	-10.400	0.061	8.592	-0.078	0.000
142.900	-11.200	0.061	8.592	-0.078	0.000
143.000	-10.200	0.059	8.591	-0.078	0.000
143.100	-10.000	0.058	8.591	-0.078	0.000
143.200	-9.600	0.055	8.592	-0.078	0.000
143.300	-11.000	0.059	8.591	-0.078	0.000
143.400	-9.800	0.059	8.591	-0.078	0.000
143.500	-10.600	0.056	8.591	-0.078	0.000
143.600	-8.800	0.055	8.592	-0.078	0.000
143.700	-10.400	0.057	8.592	-0.078	0.000
143.800	-10.600	0.056	8.591	-0.078	0.000
143.900	-10.400	0.056	8.591	-0.078	0.000
144.000	-10.200	0.057	8.592	-0.078	0.000
144.100	-11.000	0.053	8.592	-0.078	0.000
144.200	-9.200	0.055	8.592	-0.078	0.000
144.300	-11.200	0.056	8.592	-0.078	0.000
144.400	-10.200	0.056	8.592	-0.078	0.000
144.500	-10.400	0.055	8.591	-0.078	0.000
144.600	-10.200	0.058	8.592	-0.079	0.000
144.700	-10.200	0.055	8.592	-0.079	0.000
144.800	-10.000	0.058	8.593	-0.079	0.000
144.900	-11.000	0.058	8.593	-0.079	0.000
145.000	-11.400	0.058	8.592	-0.079	0.000
145.100	-10.400	0.056	8.592	-0.079	0.000
145.200	-10.400	0.056	8.591	-0.079	0.000
145.300	-11.000	0.057	8.591	-0.079	0.000
145.400	-11.200	0.057	8.591	-0.079	0.000
145.500	-10.400	0.055	8.591	-0.079	0.000
145.600	-10.400	0.058	8.592	-0.079	0.000
145.700	-10.000	0.058	8.592	-0.079	0.000
145.800	-10.000	0.070	8.591	-0.079	0.000
145.900	-9.600	0.070	8.591	-0.079	0.000
146.000	-9.800	0.057	8.592	-0.079	0.000
146.100	-9.600	0.059	8.593	-0.079	0.000
146.200	-10.400	0.052	8.592	-0.079	0.000
146.300	-7.800	0.050	8.592	-0.079	0.000
146.400	-10.200	0.050	8.592	-0.079	0.000
146.500	-9.600	0.052	8.592	-0.079	0.000
146.600	-8.800	0.051	8.592	-0.079	0.000
146.700	-8.400	0.054	8.591	-0.079	0.000
146.800	-9.400	0.057	8.592	-0.079	0.000
146.900	-8.200	0.057	8.592	-0.079	0.000
147.000	-11.000	0.046	8.591	-0.079	0.000
147.100	-8.800	0.051	8.591	-0.079	0.000
147.200	-9.600	0.055	8.591	-0.079	0.000
147.300	-8.400	0.053	8.592	-0.079	0.000
147.400	-10.000	0.053	8.592	-0.079	0.000
147.500	-8.600	0.048	8.591	-0.079	0.000
147.600	-9.800	0.049	8.591	-0.079	0.000
147.700	-9.600	0.051	8.592	-0.079	0.000
147.800	-9.800	0.056	8.593	-0.079	0.000
147.900	-9.000	0.056	8.593	-0.079	0.000
148.000	-10.000	0.043	8.592	-0.079	0.000
148.100	-9.000	0.055	8.593	-0.079	0.000
148.200	-8.800	0.051	8.592	-0.079	0.000
148.300	-8.000	0.051	8.592	-0.079	0.000
148.400	-8.800	0.051	8.592	-0.079	0.000
148.500	-8.000	0.045	8.591	-0.079	0.000
148.600	-9.400	0.049	8.592	-0.079	0.000
148.700	-8.400	0.045	8.591	-0.079	0.000
148.800	-9.200	0.047	8.592	-0.079	0.000
148.900	-7.200	0.047	8.592	-0.079	0.000
149.000	-9.000	0.042	8.593	-0.079	0.000
149.100	-8.200	0.050	8.592	-0.079	0.000
149.200	-9.200	0.046	8.593	-0.079	0.000
149.300	-7.400	0.046	8.591	-0.079	0.000
149.400	-8.400	0.046	8.591	-0.079	0.000
149.500	-8.000	0.048	8.592	-0.079	0.000
149.600	-9.400	0.043	8.591	-0.079	0.000
149.700	-8.400	0.045	8.591	-0.079	0.000
149.800	-9.000	0.048	8.592	-0.079	0.000
149.900	-8.600	0.048	8.592	-0.079	0.000
150.000	-9.800	0.050	8.591	-0.079	0.000
150.100	-9.600	0.045	8.591	-0.079	0.000
150.200	-9.600	0.045	8.593	-0.079	0.000
150.300	-8.200	0.045	8.592	-0.079	0.000
150.400	-9.600	0.045	8.592	-0.079	0.000
150.500	-8.200	0.046	8.592	-0.079	0.000
150.600	-9.200	0.044	8.591	-0.079	0.000
150.700	-7.600	0.046	8.593	-0.079	0.000
150.800	-8.800	0.044	8.592	-0.079	0.000
150.900	-7.600	0.044	8.592	-0.079	0.000
151.000	-9.200	0.044	8.593	-0.079	0.000
151.100	-8.400	0.043	8.593	-0.080	0.000
151.200	-7.200	0.044	8.591	-0.080	0.000
151.300	-7.000	0.043	8.592	-0.080	0.000
151.400	-9.400	0.043	8.592	-0.080	0.000
151.500	-6.600	0.044	8.592	-0.080	0.000
151.600	-8.400	0.041	8.592	-0.080	0.000
151.700	-8.000	0.043	8.592	-0.080	0.000
151.800	-9.000	0.042	8.591	-0.080	0.000
151.900	-8.000	0.042	8.591	-0.080	0.000
152.000	-9.200	0.042	8.592	-0.080	0.000
152.100	-7.000	0.048	8.592	-0.080	0.000
152.200	-8.400	0.035	8.592	-0.080	0.000
152.300	-8.800	0.041	8.592	-0.080	0.000
152.400	-9.600	0.041	8.592	-0.080	0.000
152.500	-7.600	0.044	8.593	-0.080	0.000
152.600	-8.200	0.039	8.590	-0.080	0.000
152.700	-6.800	0.042	8.591	-0.080	0.000
152.800	-8.200	0.040	8.592	-0.080	0.000
152.900	-6.600	0.040	8.592	-0.080	0.000
153.000	-8.200	0.041	8.591	-0.080	0.000
153.100	-8.200	0.038	8.592	-0.080	0.000
153.200	-8.000	0.039	8.591	-0.080	0.000
153.300	-7.400	0.040	8.592	-0.080	0.000
153.400	-8.400	0.040	8.592	-0.080	0.000
153.500	-9.400	0.042	8.592	-0.080	0.000
153.600	-8.800	0.041	8.592	-0.080	0.000
153.700	-7.600	0.042	8.593	-0.080	0.000
153.800	-8.400	0.037	8.591	-0.080	0.000
153.900	-8.000	0.037	8.591	-0.080	0.000
154.000	-7.600	0.037	8.592	-0.080	0.000
154.100	-8.400	0.040	8.592	-0.080	0.000
154.200	-9.000	0.041	8.591	-0.080	0.000
154.300	-8.400	0.039	8.592	-0.080	0.000
154.400	-7.800	0.039	8.592	-0.080	0.000
154.500	-8.200	0.039	8.592	-0.080	0.000
154.600	-7.200	0.040	8.592	-0.080	0.000
154.700	-8.400	0.041	8.593	-0.080	0.000
154.800	-7.600	0.037	8.592	-0.080	0.000
154.900	-7.200	0.037	8.592	-0.080	0.000
155.000	-7.200	0.040	8.591	-0.080	0.000
155.100	-8.200	0.040	8.591	-0.080	0.000
155.200	-8.400	0.038	8.591	-0.080	0.000
155.300	-8.200	0.040	8.592	-0.080	0.000
155.400	-7.200	0.040	8.592	-0.080	0.000
155.500	-8.200	0.038	8.592	-0.080	0.000
155.600	-7.400	0.039	8.592	-0.080	0.000
155.700	-8.600	0.036	8.592	-0.080	0.000
155.800	-7.400	0.040	8.591	-0.080	0.000
155.900	-8.800	0.040	8.591	-0.080	0.000
156.000	-7.600	0.038	8.591	-0.080	0.000
156.100	-7.800	0.035	8.591	-0.080	0.000
156.200	-8.600	0.039	8.592	-0.080	0.000
156.300	-8.000	0.039	8.592	-0.080	0.000
156.400	-7.600	0.039	8.592	-0.080	0.000
156.500	-8.600	0.039	8.592	-0.080	0.000
156.600	-7.800	0.039	8.591	-0.080	0.000
156.700	-8.600	0.037	8.591	-0.080	0.000
156.800	-7.200	0.039	8.591	-0.080	0.000
156.900	-9.800	0.039	8.591	-0.080	0.000
157.000	-8.400	0.039	8.592	-0.080	0.000
157.100	-8.200	0.039	8.592	-0.080	0.000
157.200	-8.400	0.041	8.591	-0.080	0.000
157.300	-8.200	0.043	8.592	-0.080	0.000
157.400	-8.200	0.043	8.592	-0.080	0.000
157.500	-9.200	0.041	8.591	-0.080	0.000
157.600	-8.200	0.047	8.593	-0.080	0.000
157.700	-8.000	0.048	8.591	-0.080	0.000
157.800	-8.800	0.045	8.591	-0.080	0.000
157.900	-8.000	0.045	8.591	-0.080	0.000
158.000	-9.600	0.044	8.593	-0.080	0.000
158.100	-9.000	0.048	8.592	-0.081	0.000
158.200	-8.400	0.046	8.592	-0.081	0.000
158.300	-9.400	0.047	8.592	-0.081	0.000
158.400	-9.400	0.047	8.592	-0.081	0.000
158.500	-8.200	0.045	8.592	-0.081	0.000
158.600	-8.800	0.043	8.592	-0.081	0.000
158.700	-9.000	0.045	8.592	-0.081	0.000
158.800	-8.600	0.041	8.592	-0.081	0.000
158.900	-10.200	0.041	8.592	-0.081	0.000
159.000	-8.800	0.046	8.592	-0.081	0.000
159.100	-7.400	0.046	8.593	-0.081	0.000
159.200	-9.200	0.044	8.593	-0.081	0.000
159.300	-9.800	0.045	8.592	-0.081	0.000
159.400	-9.200	0.045	8.592	-0.081	0.000
159.500	-9.200	0.050	8.592	-0.081	0.000
159.600	-9.200	0.048	8.592	-0.081	0.000
159.700	-8.400	0.051	8.593	-0.081	0.000
159.800	-9.000	0.052	8.592	-0.081	0.000
159.900	-10.200	0.052	8.592	-0.081	0.000
160.000	-8.800	0.047	8.590	-0.081	0.000
160.100	-10.000	0.048	8.593	-0.081	0.000
160.200	-9.200	0.051	8.592	-0.081	0.000
160.300	-10.600	0.051	8.591	-0.081	0.000
160.400	-9.200	0.051	8.591	-0.081	0.000
160.500	-9.400	0.053	8.592	-0.081	0.000
160.600	-9.200	0.055	8.591	-0.081	0.000
160.700	-9.800	0.051	8.591	-0.081	0.000
160.800	-10.600	0.053	8.591	-0.081	0.000
160.900	-10.600	0.053	8.591	-0.081	0.000
161.000	-9.400	0.053	8.592	-0.081	0.000
161.100	-10.600	0.055	8.591	-0.081	0.000
161.200	-9.400	0.054	8.593	-0.081	0.000
161.300	-9.000	0.056	8.592	-0.081	0.000
161.400	-9.800	0.056	8.592	-0.081	0.000
161.500	-9.400	0.053	8.592	-0.081	0.000
161.600	-10.800	0.056	8.592	-0.081	0.000
161.700	-9.200	0.056	8.592	-0.081	0.000
161.800	-10.600	0.055	8.591	-0.081	0.000
161.900	-10.200	0.055	8.591	-0.081	0.000
162.000	-10.200	0.056	8.591	-0.081	0.000
162.100	-10.200	0.057	8.592	-0.081	0.000
162.200	-10.200	0.052	8.592	-0.081	0.000
162.300	-10.600	0.055	8.592	-0.081	0.000
162.400	-10.800	0.055	8.592	-0.081	0.000
162.500	-9.600	0.057	8.592	-0.081	0.000
162.600	-11.600	0.054	8.591	-0.081	0.000
162.700	-9.600	0.056	8.592	-0.081	0.000
162.800	-11.200	0.055	8.591	-0.081	0.000
162.900	-10.600	0.055	8.591	-0.081	0.000
163.000	-9.800	0.058	8.591	-0.081	0.000
163.100	-10.200	0.058	8.593	-0.081	0.000
163.200	-10.600	0.057	8.591	-0.081	0.000
163.300	-9.800	0.056	8.592	-0.081	0.000
163.400	-11.200	0.056	8.592	-0.081	0.000
163.500	-10.000	0.056	8.593	-0.081	0.000
163.600	-10.600	0.055	8.592	-0.081	0.000
163.700	-10.400	0.055	8.592	-0.081	0.000
163.800	-11.000	0.057	8.592	-0.081	0.000
163.900	-11.000	0.057	8.592	-0.081	0.000
164.000	-11.000	0.058	8.591	-0.081	0.000
164.100	-9.600	0.056	8.592	-0.081	0.000
164.200	-11.000	0.059	8.591	-0.082	0.000
164.300	-9.600	0.054	8.591	-0.082	0.000
164.400	-11.000	0.054	8.591	-0.082	0.000
164.500	-10.400	0.056	8.592	-0.082	0.000
164.600	-11.200	0.059	8.591	-0.082	0.000
164.700	-10.000	0.057	8.592	-0.082	0.000
164.800	-11.000	0.061	8.593	-0.082	0.000
164.900	-10.400	0.061	8.593	-0.082	0.000
165.000	-9.800	0.056	8.592	-0.082	0.000
165.100	-10.000	0.056	8.592	-0.082	0.000
165.200	-10.400	0.058	8.591	-0.082	0.000
165.300	-8.800	0.056	8.592	-0.082	0.000
165.400	-10.600	0.056	8.592	-0.082	0.000
165.500	-9.800	0.058	8.592	-0.082	0.000
165.600	-11.200	0.058	8.592	-0.082	0.000
165.700	-10.200	0.056	8.592	-0.082	0.000
165.800	-11.000	0.057	8.592	-0.082	0.000
165.900	-9.600	0.057	8.592	-0.082	0.000
166.000	-9.400	0.057	8.592	-0.082	0.000
166.100	-9.800	0.056	8.592	-0.082	0.000
166.200	-11.200	0.059	8.592	-0.082	0.000
166.300	-10.000	0.061	8.592	-0.082	0.000
166.400	-11.000	0.061	8.592	-0.082	0.000
166.500	-10.000	0.058	8.591	-0.082	0.000
166.600	-9.600	0.060	8.592	-0.082	0.000
166.700	-11.000	0.058	8.592	-0.082	0.000
166.800	-10.800	0.059	8.591	-0.082	0.000
166.900	-9.000	0.059	8.591	-0.082	0.000
167.000	-9.800	0.061	8.592	-0.082	0.000
167.100	-11.000	0.057	8.592	-0.082	0.000
167.200	-10.400	0.059	8.592	-0.082	0.000
167.300	-8.800	0.059	8.593	-0.082	0.000
167.400	-11.200	0.059	8.593	-0.082	0.000
167.500	-10.400	0.058	8.592	-0.082	0.000
167.600	-10.000	0.056	8.591	-0.082	0.000
167.700	-9.200	0.059	8.592	-0.082	0.000
167.800	-11.000	0.058	8.592	-0.082	0.000
167.900	-9.600	0.058	8.592	-0.082	0.000
168.000	-10.000	0.055	8.591	-0.082	0.000
168.100	-9.200	0.056	8.592	-0.082	0.000
168.200	-9.800	0.058	8.592	-0.082	0.000
168.300	-10.200	0.056	8.592	-0.082	0.000
168.400	-9.600	0.056	8.592	-0.082	0.000
168.500	-10.400	0.062	8.593	-0.082	0.000
168.600	-8.800	0.057	8.592	-0.082	0.000
168.700	-9.600	0.060	8.592	-0.082	0.000
168.800	-10.200	0.058	8.592	-0.082	0.000
168.900	-9.000	0.058	8.592	-0.082	0.000
169.000	-10.000	0.058	8.592	-0.082	0.000
169.100	-10.600	0.056	8.593	-0.082	0.000
169.200	-10.600	0.062	8.592	-0.082	0.000
169.300	-10.400	0.061	8.592	-0.082	0.000
169.400	-10.600	0.061	8.592	-0.082	0.000
169.500	-10.400	0.060	8.591	-0.082	0.000
169.600	-10.400	0.059	8.592	-0.082	0.000
169.700	-9.600	0.058	8.591	-0.082	0.000
169.800	-10.400	0.058	8.593	-0.082	0.000
169.900	-10.600	0.058	8.593	-0.082	0.000
170.000	-10.400	0.054	8.591	-0.082	0.000
170.100	-10.200	0.060	8.593	-0.082	0.000
170.200	-11.000	0.058	8.592	-0.083	0.000
170.300	-10.600	0.059	8.593	-0.083	0.000
170.400	-10.600	0.059	8.593	-0.083	0.000
170.500	-10.600	0.058	8.592	-0.083	0.000
170.600	-10.200	0.058	8.591	-0.083	0.000
170.700	-10.000	0.056	8.593	-0.083	0.000
170.800	-11.400	0.062	8.591	-0.083	0.000
170.900	-10.400	0.062	8.591	-0.083	0.000
171.000	-10.600	0.061	8.592	-0.083	0.000
171.100	-10.600	0.058	8.593	-0.083	0.000
171.200	-10.400	0.060	8.592	-0.083	0.000
171.300	-9.800	0.058	8.592	-0.083	0.000
171.400	-9.400	0.058	8.592	-0.083	0.000
171.500	-9.800	0.058	8.591	-0.083	0.000
171.600	-9.400	0.062	8.593	-0.083	0.000
171.700	-11.000	0.059	8.592	-0.083	0.000
171.800	-11.200	0.059	8.592	-0.083	0.000
171.900	-11.800	0.059	8.592	-0.083	0.000
172.000	-11.200	0.059	8.592	-0.083	0.000
172.100	-11.200	0.063	8.592	-0.083	0.000
172.200	-9.400	0.061	8.592	-0.083	0.000
172.300	-11.600	0.062	8.592	-0.083	0.000
172.400	-10.600	0.062	8.592	-0.083	0.000
172.500	-11.200	0.064	8.593	-0.083	0.000
172.600	-11.000	0.060	8.591	-0.083	0.000
172.700	-11.400	0.063	8.592	-0.083	0.000
172.800	-10.400	0.062	8.592	-0.083	0.000
172.900	-11.200	0.062	8.592	-0.083	0.000
173.000	-10.400	0.059	8.592	-0.083	0.000
173.100	-11.400	0.062	8.593	-0.083	0.000
173.200	-10.600	0.063	8.592	-0.083	0.000
173.300	-10.600	0.066	8.591	-0.083	0.000
173.400	-11.000	0.066	8.591	-0.083	0.000
173.500	-11.800	0.063	8.593	-0.083	0.000
173.600	-10.200	0.062	8.592	-0.083	0.000
173.700	-10.400	0.064	8.592	-0.083	0.000
173.800	-10.200	0.062	8.593	-0.083	0.000
173.900	-11.200	0.062	8.593	-0.083	0.000
174.000	-10.800	0.065	8.591	-0.083	0.000
174.100	-11.000	0.063	8.593	-0.083	0.000
174.200	-10.600	0.062	8.591	-0.083	0.000
174.300	-11.000	0.060	8.592	-0.083	0.000
174.400	-11.200	0.060	8.592	-0.083	0.000
174.500	-11.400	0.060	8.592	-0.083	0.000
174.600	-11.000	0.065	8.592	-0.083	0.000
174.700	-11.800	0.062	8.593	-0.083	0.000
174.800	-10.400	0.066	8.592	-0.083	0.000
174.900	-11.000	0.066	8.592	-0.083	0.000
175.000	-11.200	0.064	8.592	-0.083	0.000
175.100	-10.600	0.069	8.591	-0.083	0.000
175.200	-10.800	0.063	8.592	-0.083	0.000
175.300	-12.000	0.065	8.592	-0.083	0.000
175.400	-10.800	0.065	8.592	-0.083	0.000
175.500	-11.800	0.063	8.591	-0.083	0.000
175.600	-11.400	0.064	8.591	-0.083	0.000
175.700	-11.400	0.063	8.592	-0.084	0.000
175.800	-10.600	0.065	8.591	-0.084	0.000
175.900	-11.200	0.065	8.591	-0.084	0.000
176.000	-11.800	0.069	8.593	-0.084	0.000
176.100	-10.400	0.071	8.593	-0.084	0.000
176.200	-11.400	0.070	8.592	-0.084	0.000
176.300	-11.000	0.066	8.591	-0.084	0.000
176.400	-12.400	0.066	8.591	-0.084	0.000
176.500	-12.400	0.066	8.592	-0.084	0.000
176.600	-11.800	0.062	8.592	-0.084	0.000
176.700	-11.800	0.063	8.592	-0.084	0.000
176.800	-11.400	0.068	8.592	-0.084	0.000
176.900	-11.800	0.068	8.592	-0.084	0.000
177.000	-10.400	0.065	8.592	-0.084	0.000
177.100	-12.400	0.064	8.591	-0.084	0.000
177.200	-10.000	0.068	8.592	-0.084	0.000
177.300	-11.800	0.068	8.592	-0.084	0.000
177.400	-10.600	0.068	8.592	-0.084	0.000
177.500	-11.200	0.066	8.592	-0.084	0.000
177.600	-11.200	0.066	8.592	-0.084	0.000
177.700	-12.000	0.063	8.593	-0.084	0.000
177.800	-10.600	0.067	8.592	-0.084	0.000
177.900	-12.800	0.067	8.592	-0.084	0.000
178.000	-10.400	0.069	8.592	-0.084	0.000
178.100	-12.600	0.063	8.592	-0.084	0.000
178.200	-10.600	0.065	8.593	-0.084	0.000
178.300	-11.400	0.065	8.592	-0.084	0.000
178.400	-12.600	0.065	8.592	-0.084	0.000
178.500	-11.400	0.064	8.592	-0.084	0.000
178.600	-11.400	0.063	8.592	-0.084	0.000
178.700	-10.400	0.065	8.592	-0.084	0.000
178.800	-10.600	0.062	8.592	-0.084	0.000
178.900	-11.000	0.062	8.592	-0.084	0.000
179.000	-11.600	0.066	8.593	-0.084	0.000
179.100	-10.000	0.063	8.592	-0.084	0.000
179.200	-11.400	0.062	8.592	-0.084	0.000
179.300	-9.800	0.063	8.592	-0.084	0.000
179.400	-10.200	0.063	8.592	-0.084	0.000
179.500	-10.600	0.066	8.593	-0.084	0.000
179.600	-10.600	0.061	8.593	-0.084	0.000
179.700	-11.400	0.063	8.592	-0.084	0.000
179.800	-11.800	0.062	8.592	-0.084	0.000
179.900	-10.600	0.062	8.592	-0.084	0.000
180.000	-10.600	0.065	8.593	-0.084	0.000
180.100	-11.400	0.064	8.593	-0.084	0.000
180.200	-11.000	0.061	8.593	-0.084	0.000
180.300	-10.600	0.064	8.594	-0.084	0.000
180.400	-11.000	0.064	8.594	-0.084	0.000
180.500	-11.000	0.064	8.592	-0.084	0.000
180.600	-12.000	0.062	8.592	-0.084	0.000
180.700	-10.000	0.064	8.592	-0.084	0.000
180.800	-10.600	0.065	8.592	-0.084	0.000
180.900	-10.600	0.065	8.592	-0.084	0.000
181.000	-12.200	0.062	8.593	-0.084	0.000
181.100	-9.600	0.062	8.592	-0.084	0.000
181.200	-10.400	0.063	8.592	-0.085	0.000
181.300	-11.000	0.062	8.592	-0.085	0.000
181.400	-10.400	0.062	8.592	-0.085	0.000
181.500	-10.600	0.060	8.592	-0.085	0.000
181.600	-10.200	0.061	8.593	-0.085	0.000
181.700	-11.000	0.063	8.593	-0.085	0.000
181.800	-11.000	0.066	8.592	-0.085	0.000
181.900	-10.600	0.066	8.592	-0.085	0.000
182.000	-11.200	0.064	8.592	-0.085	0.000
182.100	-11.200	0.063	8.592	-0.085	0.000
182.200	-11.000	0.064	8.592	-0.085	0.000
182.300	-12.000	0.061	8.592	-0.085	0.000
182.400	-11.400	0.061	8.592	-0.085	0.000
182.500	-12.200	0.062	8.592	-0.085	0.000
182.600	-10.400	0.065	8.592	-0.085	0.000
182.700	-12.000	0.062	8.593	-0.085	0.000
182.800	-10.600	0.066	8.592	-0.085	0.000
182.900	-10.400	0.066	8.592	-0.085	0.000
183.000	-11.400	0.064	8.592	-0.085	0.000
183.100	-12.400	0.067	8.592	-0.085	0.000
183.200	-10.600	0.063	8.593	-0.085	0.000
183.300	-11.200	0.067	8.592	-0.085	0.000
183.400	-10.200	0.067	8.592	-0.085	0.000
183.500	-11.800	0.062	8.592	-0.085	0.000
183.600	-11.200	0.069	8.592	-0.085	0.000
183.700	-11.200	0.065	8.592	-0.085	0.000
183.800	-10.800	0.067	8.592	-0.085	0.000
183.900	-11.000	0.067	8.592	-0.085	0.000
184.000	-9.800	0.067	8.592	-0.085	0.000
184.100	-12.000	0.070	8.593	-0.085	0.000
184.200	-12.000	0.063	8.593	-0.085	0.000
184.300	-11.200	0.066	8.593	-0.085	0.000
184.400	-10.200	0.066	8.593	-0.085	0.000
184.500	-10.200	0.066	8.593	-0.085	0.000
184.600	-12.000	0.063	8.593	-0.085	0.000
184.700	-10.600	0.066	8.591	-0.085	0.000
184.800	-11.600	0.067	8.592	-0.085	0.000
184.900	-10.400	0.067	8.592	-0.085	0.000
185.000	-12.000	0.059	8.592	-0.085	0.000
185.100	-10.800	0.067	8.593	-0.085	0.000
185.200	-12.200	0.065	8.592	-0.085	0.000
185.300	-10.000	0.063	8.593	-0.085	0.000
185.400	-13.600	0.063	8.593	-0.085	0.000
185.500	-13.600	0.064	8.591	-0.085	0.000
185.600	-14.600	0.065	8.593	-0.085	0.000
185.700	-12.600	0.063	8.593	-0.085	0.000
185.800	-13.400	0.078	8.592	-0.085	0.000
185.900	-11.000	0.078	8.592	-0.085	0.000
186.000	-9.400	0.090	8.592	-0.085	0.000
186.100	-10.600	0.085	8.593	-0.085	0.000
186.200	-9.600	0.083	8.592	-0.085	0.000
186.300	-9.600	0.064	8.592	-0.085	0.000
186.400	-10.400	0.064	8.592	-0.085	0.000
186.500	-9.600	0.062	8.593	-0.085	0.000
186.600	-9.400	0.056	8.592	-0.085	0.000
186.700	-9.800	0.054	8.592	-0.086	0.000
186.800	-9.600	0.055	8.592	-0.086	0.000
186.900	-10.200	0.055	8.592	-0.086	0.000
187.000	-8.400	0.053	8.593	-0.086	0.000
187.100	-10.600	0.050	8.592	-0.086	0.000
187.200	-9.400	0.051	8.592	-0.086	0.000
187.300	-11.400	0.054	8.592	-0.086	0.000
187.400	-9.600	0.054	8.592	-0.086	0.000
187.500	-11.000	0.051	8.592	-0.086	0.000
187.600	-9.600	0.050	8.593	-0.086	0.000
187.700	-10.600	0.059	8.593	-0.086	0.000
187.800	-9.800	0.056	8.592	-0.086	0.000
187.900	-10.400	0.056	8.592	-0.086	0.000
188.000	-9.600	0.052	8.593	-0.086	0.000
188.100	-9.800	0.058	8.592	-0.086	0.000
188.200	-10.200	0.052	8.592	-0.086	0.000
188.300	-11.000	0.055	8.593	-0.086	0.000
188.400	-9.800	0.055	8.593	-0.086	0.000
188.500	-9.000	0.051	8.592	-0.086	0.000
188.600	-9.600	0.055	8.593	-0.086	0.000
188.700	-11.400	0.051	8.591	-0.086	0.000
188.800	-9.600	0.050	8.593	-0.086	0.000
188.900	-10.800	0.050	8.593	-0.086	0.000
189.000	-11.000	0.053	8.594	-0.086	0.000
189.100	-9.800	0.056	8.592	-0.086	0.000
189.200	-11.400	0.056	8.593	-0.086	0.000
189.300	-10.400	0.059	8.592	-0.086	0.000
189.400	-12.600	0.059	8.592	-0.086	0.000
189.500	-11.400	0.059	8.593	-0.086	0.000
189.600	-10.800	0.063	8.592	-0.086	0.000
189.700	-11.200	0.060	8.593	-0.086	0.000
189.800	-10.800	0.063	8.591	-0.086	0.000
189.900	-12.200	0.063	8.591	-0.086	0.000
190.000	-12.000	0.065	8.592	-0.086	0.000
190.100	-11.800	0.067	8.593	-0.086	0.000
190.200	-11.800	0.064	8.593	-0.086	0.000
190.300	-13.000	0.064	8.592	-0.086	0.000
190.400	-12.600	0.064	8.592	-0.086	0.000
190.500	-11.600	0.081	8.594	-0.086	0.000
190.600	-11.000	0.067	8.592	-0.086	0.000
190.700	-12.000	0.078	8.593	-0.086	0.000
190.800	-12.200	0.072	8.592	-0.086	0.000
190.900	-12.200	0.072	8.592	-0.086	0.000
191.000	-11.800	0.069	8.593	-0.086	0.000
191.100	-12.600	0.072	8.592	-0.086	0.000
191.200	-11.600	0.071	8.593	-0.086	0.000
191.300	-12.800	0.067	8.593	-0.086	0.000
191.400	-9.600	0.067	8.593	-0.086	0.000
191.500	-11.800	0.067	8.592	-0.086	0.000
191.600	-11.000	0.067	8.594	-0.086	0.000
191.700	-11.200	0.067	8.592	-0.086	0.000
191.800	-11.800	0.067	8.592	-0.086	0.000
191.900	-12.200	0.067	8.592	-0.086	0.000
192.000	-11.200	0.066	8.592	-0.086	0.000
192.100	-11.600	0.069	8.592	-0.086	0.000
192.200	-11.000	0.068	8.593	-0.087	0.000
192.300	-10.600	0.069	8.593	-0.087	0.000
192.400	-10.400	0.069	8.593	-0.087	0.000
192.500	-11.200	0.066	8.592	-0.087	0.000
192.600	-10.200	0.062	8.593	-0.087	0.000
192.700	-12.200	0.063	8.592	-0.087	0.000
192.800	-11.000	0.063	8.592	-0.087	0.000
192.900	-10.600	0.063	8.592	-0.087	0.000
193.000	-10.200	0.061	8.592	-0.087	0.000
193.100	-11.000	0.063	8.593	-0.087	0.000
193.200	-11.400	0.064	8.592	-0.087	0.000
193.300	-11.400	0.065	8.593	-0.087	0.000
193.400	-10.800	0.065	8.593	-0.087	0.000
193.500	-10.600	0.064	8.593	-0.087	0.000
193.600	-11.400	0.065	8.593	-0.087	0.000
193.700	-11.000	0.062	8.593	-0.087	0.000
193.800	-10.600	0.065	8.592	-0.087	0.000
193.900	-12.400	0.065	8.592	-0.087	0.000
194.000	-10.400	0.062	8.592	-0.087	0.000
194.100	-11.400	0.062	8.593	-0.087	0.000
194.200	-11.000	0.062	8.593	-0.087	0.000
194.300	-12.200	0.060	8.592	-0.087	0.000
194.400	-10.800	0.060	8.592	-0.087	0.000
194.500	-9.800	0.063	8.592	-0.087	0.000
194.600	-10.400	0.061	8.592	-0.087	0.000
194.700	-10.400	0.060	8.591	-0.087	0.000
194.800	-10.400	0.060	8.593	-0.087	0.000
194.900	-10.600	0.060	8.593	-0.087	0.000
195.000	-10.200	0.062	8.593	-0.087	0.000
195.100	-11.000	0.059	8.592	-0.087	0.000
195.200	-9.800	0.061	8.592	-0.087	0.000
195.300	-11.800	0.062	8.592	-0.087	0.000
195.400	-10.200	0.062	8.592	-0.087	0.000
195.500	-11.000	0.061	8.593	-0.087	0.000
195.600	-9.800	0.060	8.593	-0.087	0.000
195.700	-11.200	0.061	8.593	-0.087	0.000
195.800	-10.600	0.060	8.592	-0.087	0.000
195.900	-10.400	0.060	8.592	-0.087	0.000
196.000	-9.200	0.061	8.592	-0.087	0.000
196.100	-10.600	0.059	8.594	-0.087	0.000
196.200	-9.600	0.055	8.592	-0.087	0.000
196.300	-11.000	0.060	8.591	-0.087	0.000
196.400	-10.600	0.060	8.591	-0.087	0.000
196.500	-11.000	0.060	8.592	-0.087	0.000
196.600	-10.200	0.060	8.592	-0.087	0.000
196.700	-11.600	0.058	8.593	-0.087	0.000
196.800	-10.400	0.056	8.592	-0.087	0.000
196.900	-10.800	0.056	8.592	-0.087	0.000
197.000	-9.600	0.056	8.592	-0.087	0.000
197.100	-10.000	0.058	8.593	-0.087	0.000
197.200	-10.000	0.055	8.592	-0.087	0.000
197.300	-11.000	0.061	8.593	-0.087	0.000
197.400	-9.400	0.061	8.593	-0.087	0.000
197.500	-9.800	0.057	8.592	-0.087	0.000
197.600	-9.600	0.057	8.592	-0.087	0.000
197.700	-10.600	0.056	8.593	-0.088	0.000
197.800	-11.000	0.056	8.593	-0.088	0.000
197.900	-11.000	0.056	8.593	-0.088	0.000
198.000	-10.400	0.055	8.593	-0.088	0.000
198.100	-10.200	0.055	8.593	-0.088	0.000
198.200	-10.200	0.059	8.594	-0.088	0.000
198.300	-9.600	0.058	8.592	-0.088	0.000
198.400	-10.200	0.058	8.592	-0.088	0.000
198.500	-10.800	0.058	8.593	-0.088	0.000
198.600	-9.800	0.057	8.592	-0.088	0.000
198.700	-10.600	0.057	8.593	-0.088	0.000
198.800	-9.800	0.052	8.594	-0.088	0.000
198.900	-10.400	0.052	8.594	-0.088	0.000
199.000	-10.000	0.057	8.593	-0.088	0.000
199.100	-10.200	0.054	8.592	-0.088	0.000
199.200	-9.600	0.057	8.592	-0.088	0.000
199.300	-10.200	0.056	8.591	-0.088	0.000
199.400	-8.600	0.056	8.591	-0.088	0.000
199.500	-10.400	0.056	8.592	-0.088	0.000
199.600	-9.400	0.054	8.592	-0.088	0.000
199.700	-10.000	0.056	8.592	-0.088	0.000
199.800	-9.200	0.056	8.592	-0.088	0.000
199.900	-10.400	0.056	8.592	-0.088	0.000
[truncated: 8,825 more rows]
