# Supplementary material for: Measurement of Outflow Facility Using iPerfusion
Source: PLoS One. 2016 Mar 7;11(3):e0150694. doi: 10.1371/journal.pone.0150694 (PMC4780770; doi:10.1371/journal.pone.0150694)
Supplement: S4 File — The raw data from the perfusion traces along with the steady state values for each pressure step. (ZIP) [file pone.0150694.s004.zip › S3/ControlIndividuals/14.05.14 red system eye 2/CapPre_2/Parameters.txt]

Q 	 dQ 	 P 	 dP 	 R 	 dR 	 C 	 dC 	 FT 	 dFT 	 N/A 	 FV 	 
-8.2520	0.8883	0.0412	0.0042	-0.0171	0.0066	-58.3677	22.3667	38.9569	8.5300	0.0000	436.5707
70.4500	1.0790	4.3838	0.0072	0.0575	0.0008	17.4043	0.2478	34.5115	0.4659	4.9750	28.8488
147.7680	0.6490	8.7402	0.0030	0.0569	0.0002	17.5756	0.0745	35.4470	0.1394	9.9500	28.9361
221.4920	0.8376	13.1271	0.0057	0.0577	0.0002	17.3183	0.0642	35.5348	0.1216	14.9597	29.1067
291.7740	1.0928	17.5308	0.0075	0.0589	0.0002	16.9770	0.0628	36.3845	0.1258	19.9000	29.1364
