# Supplementary material for: Measurement of Outflow Facility Using iPerfusion
Source: PLoS One. 2016 Mar 7;11(3):e0150694. doi: 10.1371/journal.pone.0150694 (PMC4780770; doi:10.1371/journal.pone.0150694)
Supplement: S4 File — The raw data from the perfusion traces along with the steady state values for each pressure step. (ZIP) [file pone.0150694.s004.zip › S3/ControlIndividuals/14.05.14 red system eye 2/Eye_2 ok perf 6.33/Data.txt]

0.000	-3.600	7.949	8.494	-0.000	7.947
0.100	-0.000	7.949	8.494	-0.000	7.947
0.200	0.400	7.949	8.493	-0.000	7.947
0.300	2.000	7.948	8.494	0.000	0.000
0.400	0.800	7.946	8.494	0.000	0.000
0.500	0.600	7.946	8.495	0.000	7.947
0.600	0.600	7.946	8.495	0.000	7.947
0.700	0.400	7.948	8.495	0.000	7.947
0.800	-0.200	7.944	8.493	0.000	7.947
0.900	1.200	7.951	8.494	0.000	7.947
1.000	1.000	7.948	8.494	0.000	7.947
1.100	1.000	7.948	8.494	0.000	7.947
1.200	1.000	7.951	8.494	0.000	7.947
1.300	1.600	7.946	8.494	0.000	7.947
1.400	-0.600	7.953	8.495	0.000	7.947
1.500	1.000	7.952	8.494	0.000	7.947
1.600	1.000	7.952	8.494	0.000	7.947
1.700	2.200	7.950	8.494	0.000	7.947
1.800	1.400	7.950	8.494	0.000	7.947
1.900	1.000	7.950	8.495	0.000	7.947
2.000	1.000	7.955	8.494	0.000	7.947
2.100	1.400	7.955	8.494	0.000	7.947
2.200	1.000	7.950	8.494	0.000	7.947
2.300	1.400	7.947	8.494	0.000	7.947
2.400	-0.600	7.948	8.494	0.000	7.947
2.500	1.000	7.951	8.494	0.000	7.947
2.600	0.600	7.951	8.494	0.000	7.947
2.700	2.200	7.948	8.494	0.000	7.947
2.800	1.200	7.953	8.493	0.000	7.947
2.900	2.400	7.953	8.494	0.000	7.947
3.000	1.200	7.951	8.493	0.000	7.947
3.100	1.800	7.951	8.493	0.000	7.947
3.200	0.400	7.953	8.493	0.000	7.947
3.300	1.800	7.948	8.494	0.000	7.947
3.400	0.200	7.947	8.494	0.000	7.947
3.500	2.000	7.952	8.493	0.000	7.947
3.600	1.400	7.952	8.493	0.000	7.947
3.700	1.800	7.949	8.494	0.000	7.947
3.800	0.600	7.949	8.494	0.000	7.947
3.900	1.600	7.949	8.493	0.000	7.947
4.000	0.400	7.950	8.493	0.000	7.947
4.100	2.800	7.950	8.493	0.000	7.947
4.200	-0.400	7.950	8.494	0.000	7.947
4.300	1.600	7.947	8.494	0.000	7.947
4.400	1.200	7.951	8.494	0.000	7.947
4.500	2.600	7.951	8.494	0.000	7.947
4.600	0.200	7.951	8.494	0.000	7.947
4.700	2.200	7.948	8.495	0.000	7.947
4.800	0.800	7.947	8.496	0.000	7.947
4.900	2.200	7.946	8.493	0.000	7.947
5.000	1.200	7.953	8.494	0.000	7.947
5.100	1.600	7.953	8.494	0.000	7.947
5.200	0.200	7.948	8.494	0.000	7.947
5.300	2.200	7.950	8.495	0.000	7.947
5.400	0.800	7.947	8.494	0.000	7.947
5.500	0.800	7.946	8.493	0.000	7.947
5.600	1.600	7.946	8.493	0.000	7.947
5.700	1.200	7.952	8.495	0.000	7.947
5.800	0.600	7.949	8.494	0.000	7.947
5.900	1.800	7.947	8.494	0.000	7.947
6.000	0.600	7.949	8.494	0.000	7.947
6.100	2.600	7.949	8.494	0.000	7.947
6.200	0.800	7.954	8.494	0.000	7.947
6.300	2.000	7.942	8.495	0.000	7.947
6.400	1.200	7.947	8.494	0.000	7.947
6.500	1.400	7.948	8.494	0.000	7.947
6.600	0.600	7.948	8.494	0.000	7.947
6.700	1.600	7.948	8.494	0.000	7.947
6.800	1.600	7.950	8.493	0.000	7.947
6.900	1.800	7.950	8.494	0.000	7.947
7.000	1.200	7.950	8.495	0.000	7.947
7.100	1.200	7.950	8.495	0.000	7.947
7.200	0.800	7.947	8.493	0.000	7.947
7.300	1.000	7.946	8.495	0.000	7.947
7.400	0.600	7.950	8.493	0.000	7.947
7.500	1.600	7.953	8.494	0.000	7.947
7.600	1.800	7.953	8.494	0.000	7.947
7.700	0.800	7.946	8.494	0.000	7.947
7.800	1.600	7.949	8.493	0.000	7.947
7.900	2.400	7.948	8.494	0.000	7.947
8.000	1.400	7.946	8.494	0.000	7.947
8.100	1.600	7.946	8.494	0.000	7.947
8.200	1.200	7.950	8.494	0.000	7.947
8.300	1.000	7.947	8.493	0.000	7.947
8.400	0.200	7.948	8.493	0.000	7.947
8.500	2.200	7.952	8.494	0.000	7.947
8.600	1.200	7.952	8.494	0.000	7.947
8.700	1.800	7.954	8.494	0.000	7.947
8.800	1.600	7.952	8.494	0.000	7.947
8.900	2.600	7.957	8.494	0.000	7.947
9.000	0.800	7.950	8.494	0.000	7.947
9.100	1.800	7.950	8.494	0.000	7.947
9.200	1.000	7.946	8.494	0.000	7.947
9.300	1.200	7.951	8.495	0.000	7.947
9.400	0.800	7.949	8.494	0.000	7.947
9.500	1.200	7.946	8.494	0.000	7.947
9.600	2.200	7.946	8.494	0.000	7.947
9.700	1.800	7.945	8.494	0.000	7.947
9.800	1.400	7.952	8.494	0.000	7.947
9.900	1.800	7.949	8.495	0.000	7.947
10.000	0.400	7.950	8.495	0.000	7.947
10.100	1.400	7.950	8.495	0.000	7.947
10.200	1.600	7.949	8.493	0.000	7.947
10.300	2.200	7.950	8.494	0.000	7.947
10.400	0.600	7.951	8.494	0.000	7.947
10.500	2.400	7.947	8.493	0.000	7.947
10.600	1.600	7.947	8.493	0.000	7.947
10.700	1.000	7.953	8.493	0.000	7.947
10.800	1.200	7.950	8.493	0.000	7.947
10.900	2.400	7.954	8.493	0.000	7.947
11.000	0.800	7.948	8.494	0.000	7.947
11.100	2.000	7.948	8.494	0.000	7.947
11.200	1.400	7.950	8.494	0.000	7.947
11.300	2.000	7.952	8.494	0.000	7.947
11.400	1.000	7.945	8.494	0.000	7.947
11.500	0.800	7.952	8.493	0.000	7.947
11.600	1.800	7.952	8.493	0.000	7.947
11.700	1.600	7.951	8.494	0.000	7.947
11.800	1.000	7.949	8.494	0.000	7.947
11.900	2.200	7.950	8.493	0.000	7.947
12.000	1.600	7.948	8.494	0.000	7.947
12.100	1.800	7.948	8.494	0.000	7.947
12.200	1.200	7.948	8.494	0.000	7.947
12.300	2.200	7.950	8.494	0.000	7.947
12.400	1.600	7.951	8.494	0.000	7.947
12.500	0.800	7.948	8.493	0.000	7.947
12.600	0.800	7.948	8.493	0.000	7.947
12.700	1.800	7.951	8.493	0.000	7.947
12.800	0.200	7.952	8.493	0.000	7.947
12.900	0.800	7.951	8.493	0.000	7.947
13.000	2.400	7.951	8.493	0.000	7.947
13.100	1.400	7.951	8.493	0.000	7.947
13.200	2.400	7.948	8.493	0.000	7.947
13.300	-0.000	7.950	8.493	0.000	7.947
13.400	1.400	7.950	8.493	0.000	7.947
13.500	1.800	7.952	8.495	0.000	7.947
13.600	1.000	7.952	8.495	0.000	7.947
13.700	0.800	7.948	8.494	0.000	7.947
13.800	1.600	7.951	8.494	0.000	7.947
13.900	1.800	7.946	8.494	0.000	7.947
14.000	1.600	7.948	8.493	0.000	7.947
14.100	0.600	7.948	8.493	0.000	7.947
14.200	2.200	7.952	8.493	0.000	7.947
14.300	1.200	7.948	8.493	0.000	7.947
14.400	1.000	7.946	8.494	0.000	7.947
14.500	2.000	7.954	8.493	0.000	7.947
14.600	2.000	7.954	8.493	0.000	7.947
14.700	1.600	7.951	8.493	0.000	7.947
14.800	2.400	7.951	8.493	0.000	7.947
14.900	1.400	7.950	8.494	0.000	7.947
15.000	2.600	7.951	8.492	0.000	7.947
15.100	1.200	7.951	8.492	0.000	7.947
15.200	2.000	7.951	8.494	0.000	7.947
15.300	0.800	7.948	8.493	0.000	7.947
15.400	2.200	7.949	8.493	0.000	7.947
15.500	0.800	7.949	8.494	0.000	7.947
15.600	1.600	7.949	8.494	0.000	7.947
15.700	1.800	7.952	8.493	0.000	7.947
15.800	2.600	7.948	8.493	0.000	7.947
15.900	-0.000	7.948	8.493	0.000	7.947
16.000	2.600	7.944	8.493	0.000	7.947
16.100	1.200	7.944	8.493	0.000	7.947
16.200	1.400	7.951	8.494	0.000	7.947
16.300	1.600	7.946	8.493	0.000	7.947
16.400	2.400	7.950	8.493	0.000	7.947
16.500	0.800	7.949	8.495	0.000	7.947
16.600	2.400	7.949	8.495	0.000	7.947
16.700	1.000	7.951	8.492	0.000	7.947
16.800	1.400	7.951	8.494	0.000	7.947
16.900	0.200	7.953	8.493	0.000	7.947
17.000	2.400	7.953	8.493	0.000	7.947
17.100	0.800	7.953	8.493	0.000	7.947
17.200	1.800	7.946	8.493	0.000	7.947
17.300	1.000	7.949	8.492	0.000	7.947
17.400	2.200	7.948	8.494	0.000	7.947
17.500	2.200	7.950	8.493	0.000	7.947
17.600	1.400	7.950	8.493	0.000	7.947
17.700	0.600	7.949	8.493	0.000	7.947
17.800	2.400	7.948	8.493	0.000	7.947
17.900	1.000	7.953	8.493	0.000	7.947
18.000	2.200	7.947	8.493	0.000	7.947
18.100	0.400	7.947	8.493	0.000	7.947
18.200	2.400	7.952	8.493	0.000	7.947
18.300	1.400	7.950	8.494	0.010	7.947
18.400	1.600	7.950	8.493	0.010	7.947
18.500	174.400	7.950	8.493	0.010	7.947
18.600	4199.400	7.950	8.493	0.010	7.947
18.700	1421.200	7.953	8.494	0.010	7.947
18.800	-3340.200	7.944	8.494	0.005	7.947
18.900	3529.800	7.964	8.492	0.005	7.947
19.000	-2691.800	7.941	8.493	0.005	7.947
19.100	-475.200	7.941	8.493	0.005	7.947
19.200	-230.600	7.954	8.493	0.005	7.947
19.300	-205.400	7.943	8.492	0.003	7.947
19.400	-182.200	7.967	8.493	0.003	7.947
19.500	-172.800	7.966	8.493	0.003	7.947
19.600	-158.000	7.966	8.493	0.003	7.947
19.700	-153.200	7.900	8.492	0.003	7.947
19.800	-139.400	7.967	8.494	0.002	7.947
19.900	-120.200	7.827	8.493	0.002	7.947
20.000	-82.800	8.009	8.494	0.002	7.947
20.100	-63.800	8.009	8.494	0.002	7.947
20.200	-64.400	7.944	8.494	0.002	7.947
20.300	-64.800	7.923	8.493	0.002	7.947
20.400	-64.000	7.738	8.493	0.002	7.947
20.500	-63.200	9.751	8.494	0.002	7.947
20.600	-61.800	9.751	8.494	0.002	7.947
20.700	-62.400	9.643	8.492	0.002	7.947
20.800	-61.400	9.469	8.494	0.001	7.947
20.900	-61.200	9.395	8.493	0.001	7.947
21.000	-60.600	9.217	8.492	0.001	7.947
21.100	-58.200	9.217	8.492	0.001	7.947
21.200	-59.200	9.114	8.493	0.001	7.947
21.300	-58.600	8.943	8.493	0.001	7.947
21.400	-58.200	8.616	8.493	0.001	7.947
21.500	-56.400	8.487	8.493	0.001	7.947
21.600	-55.800	8.487	8.493	0.001	7.947
21.700	-56.000	8.489	8.494	0.001	7.947
21.800	-54.800	8.493	8.493	0.001	7.947
21.900	-56.600	8.478	8.493	0.001	7.947
22.000	-54.200	8.469	8.492	0.001	7.947
22.100	-52.400	8.469	8.492	0.001	7.947
22.200	-52.600	8.473	8.493	0.001	7.947
22.300	-51.800	8.465	8.493	0.000	7.947
22.400	-51.400	8.462	8.493	0.000	7.947
22.500	-49.800	8.449	8.492	0.000	7.947
22.600	-50.600	8.449	8.492	0.000	7.947
22.700	-50.000	8.441	8.494	0.000	7.947
22.800	-48.400	8.438	8.492	-0.000	7.947
22.900	-48.000	8.437	8.493	-0.000	7.947
23.000	-47.600	8.427	8.493	-0.000	7.947
23.100	-48.000	8.427	8.493	-0.000	7.947
23.200	-46.400	8.425	8.492	-0.000	7.947
23.300	-46.000	8.419	8.492	-0.001	7.947
23.400	-44.800	8.409	8.493	-0.001	7.947
23.500	-46.400	8.385	8.493	-0.001	7.947
23.600	-44.200	8.385	8.493	-0.001	7.947
23.700	-45.600	8.390	8.493	-0.001	7.947
23.800	-43.600	8.381	8.491	-0.001	7.947
23.900	-44.200	8.390	8.493	-0.001	7.947
24.000	-46.000	8.361	8.494	-0.001	7.947
24.100	-45.000	8.361	8.494	-0.001	7.947
24.200	-43.600	8.356	8.494	-0.001	7.947
24.300	-43.200	8.361	8.493	-0.001	7.947
24.400	-45.800	8.357	8.494	-0.001	7.947
24.500	-51.400	8.343	8.493	-0.001	7.947
24.600	-45.200	8.343	8.493	-0.001	7.947
24.700	-45.200	8.345	8.494	-0.001	7.947
24.800	-46.400	8.362	8.492	-0.002	7.947
24.900	-45.200	8.330	8.494	-0.002	7.947
25.000	-46.800	8.321	8.493	-0.002	7.947
25.100	-48.000	8.321	8.493	-0.002	7.947
25.200	-47.200	8.329	8.493	-0.002	7.947
25.300	-47.600	8.356	8.493	-0.002	7.947
25.400	-48.400	8.308	8.493	-0.002	7.947
25.500	-47.400	8.343	8.494	-0.002	7.947
25.600	-46.800	8.343	8.494	-0.002	7.947
25.700	-49.600	8.352	8.493	-0.002	7.947
25.800	-50.000	8.368	8.493	-0.003	7.947
25.900	-49.600	8.314	8.493	-0.003	7.947
26.000	-48.400	8.357	8.493	-0.003	7.947
26.100	-49.000	8.357	8.493	-0.003	7.947
26.200	-50.400	8.328	8.493	-0.003	7.947
26.300	-49.800	8.347	8.493	-0.003	7.947
26.400	-50.800	8.331	8.493	-0.003	7.947
26.500	-48.200	8.333	8.493	-0.003	7.947
26.600	-48.000	8.333	8.493	-0.003	7.947
26.700	-49.800	8.348	8.493	-0.003	7.947
26.800	-49.000	8.346	8.494	-0.003	7.947
26.900	-50.600	8.345	8.494	-0.003	7.947
27.000	-50.600	8.355	8.494	-0.003	7.947
27.100	-50.400	8.355	8.494	-0.003	7.947
27.200	-51.000	8.365	8.494	-0.003	7.947
27.300	-51.400	8.350	8.494	-0.004	7.947
27.400	-51.400	8.362	8.493	-0.004	7.947
27.500	-51.200	8.362	8.493	-0.004	7.947
27.600	-51.400	8.362	8.493	-0.004	7.947
27.700	-50.400	8.358	8.493	-0.004	7.947
27.800	-51.800	8.348	8.494	-0.004	7.947
27.900	-53.200	8.366	8.493	-0.004	7.947
28.000	-52.400	8.360	8.493	-0.004	7.947
28.100	-52.600	8.360	8.493	-0.004	7.947
28.200	-53.000	8.364	8.494	-0.004	7.947
28.300	-53.000	8.354	8.494	-0.005	7.947
28.400	-53.400	8.380	8.494	-0.005	7.947
28.500	-53.800	8.381	8.493	-0.005	7.947
28.600	-54.400	8.381	8.493	-0.005	7.947
28.700	-53.000	8.350	8.494	-0.005	7.947
28.800	-54.200	8.391	8.492	-0.005	7.947
28.900	-54.400	8.364	8.493	-0.005	7.947
29.000	-54.200	8.370	8.494	-0.005	7.947
29.100	-54.200	8.370	8.494	-0.005	7.947
29.200	-53.400	8.384	8.493	-0.005	7.947
29.300	-55.800	8.370	8.493	-0.006	7.947
29.400	-55.600	8.387	8.493	-0.006	7.947
29.500	-54.000	8.391	8.494	-0.006	7.947
29.600	-55.200	8.391	8.494	-0.006	7.947
29.700	-55.400	8.391	8.493	-0.006	7.947
29.800	-55.400	8.395	8.493	-0.006	7.947
29.900	-55.000	8.391	8.493	-0.006	7.947
30.000	-54.000	8.398	8.495	-0.006	7.947
30.100	-55.000	8.398	8.495	-0.006	7.947
30.200	-54.600	8.398	8.493	-0.006	7.947
30.300	-54.000	8.395	8.494	-0.007	7.947
30.400	-53.800	8.395	8.494	-0.007	7.947
30.500	-53.200	8.407	8.493	-0.007	7.947
30.600	-52.600	8.407	8.493	-0.007	7.947
30.700	-52.600	8.400	8.493	-0.007	7.947
30.800	-52.800	8.404	8.493	-0.007	7.947
30.900	-53.000	8.402	8.493	-0.007	7.947
31.000	-51.400	8.404	8.492	-0.007	7.947
31.100	-50.800	8.404	8.492	-0.007	7.947
31.200	-50.000	8.401	8.493	-0.007	7.947
31.300	-51.800	8.396	8.493	-0.007	7.947
31.400	-49.800	8.399	8.494	-0.007	7.947
31.500	-50.000	8.399	8.493	-0.007	7.947
31.600	-49.600	8.399	8.493	-0.007	7.947
31.700	-48.200	8.393	8.492	-0.007	7.947
31.800	-48.000	8.396	8.493	-0.008	7.947
31.900	-47.200	8.390	8.494	-0.008	7.947
32.000	-47.000	8.387	8.494	-0.008	7.947
32.100	-47.400	8.387	8.494	-0.008	7.947
32.200	-46.400	8.382	8.494	-0.008	7.947
32.300	-46.800	8.378	8.493	-0.008	7.947
32.400	-46.600	8.373	8.494	-0.008	7.947
32.500	-47.200	8.373	8.494	-0.008	7.947
32.600	-47.200	8.373	8.494	-0.008	7.947
32.700	-47.200	8.366	8.494	-0.008	7.947
32.800	-47.600	8.367	8.495	-0.009	7.947
32.900	-46.400	8.362	8.494	-0.009	7.947
33.000	-46.800	8.363	8.494	-0.009	7.947
33.100	-46.000	8.363	8.494	-0.009	7.947
33.200	-47.200	8.332	8.494	-0.009	7.947
33.300	-46.600	8.355	8.494	-0.009	7.947
33.400	-45.800	8.332	8.494	-0.009	7.947
33.500	-45.800	8.339	8.495	-0.009	7.947
33.600	-47.200	8.339	8.495	-0.009	7.947
33.700	-45.600	8.330	8.494	-0.009	7.947
33.800	-46.800	8.337	8.494	-0.009	7.947
33.900	-45.600	8.325	8.494	-0.009	7.947
34.000	-46.000	8.335	8.495	-0.009	7.947
34.100	-46.600	8.335	8.495	-0.009	7.947
34.200	-43.800	8.331	8.495	-0.009	7.947
34.300	-47.400	8.331	8.493	-0.010	7.947
34.400	-45.600	8.328	8.495	-0.010	7.947
34.500	-45.000	8.337	8.494	-0.010	7.947
34.600	-45.600	8.337	8.494	-0.010	7.947
34.700	-46.800	8.333	8.495	-0.010	7.947
34.800	-46.400	8.337	8.495	-0.010	7.947
34.900	-45.800	8.328	8.493	-0.010	7.947
35.000	-46.800	8.332	8.494	-0.010	7.947
35.100	-45.000	8.332	8.494	-0.010	7.947
35.200	-47.200	8.318	8.494	-0.010	7.947
35.300	-47.000	8.336	8.494	-0.011	7.947
35.400	-45.200	8.317	8.495	-0.011	7.947
35.500	-45.600	8.326	8.495	-0.011	7.947
35.600	-44.800	8.326	8.495	-0.011	7.947
35.700	-46.000	8.318	8.494	-0.011	7.947
35.800	-45.200	8.342	8.494	-0.011	7.947
35.900	-46.600	8.323	8.495	-0.011	7.947
36.000	-44.600	8.324	8.494	-0.011	7.947
36.100	-45.600	8.324	8.494	-0.011	7.947
36.200	-45.200	8.330	8.494	-0.011	7.947
36.300	-44.200	8.333	8.494	-0.011	7.947
36.400	-44.600	8.320	8.494	-0.011	7.947
36.500	-44.200	8.320	8.495	-0.011	7.947
36.600	-44.800	8.320	8.495	-0.011	7.947
36.700	-45.800	8.335	8.495	-0.011	7.947
36.800	-45.800	8.322	8.494	-0.012	7.947
36.900	-45.000	8.326	8.494	-0.012	7.947
37.000	-46.600	8.322	8.494	-0.012	7.947
37.100	-44.400	8.322	8.494	-0.012	7.947
37.200	-44.200	8.327	8.495	-0.012	7.947
37.300	-44.200	8.325	8.494	-0.012	7.947
37.400	-45.600	8.320	8.495	-0.012	7.947
37.500	-42.800	8.327	8.494	-0.012	7.947
37.600	-42.200	8.327	8.494	-0.012	7.947
37.700	-42.000	8.329	8.495	-0.012	7.947
37.800	-41.800	8.317	8.495	-0.012	7.947
37.900	-45.000	8.330	8.495	-0.012	7.947
38.000	-41.800	8.319	8.495	-0.012	7.947
38.100	-43.600	8.319	8.495	-0.012	7.947
38.200	-42.600	8.315	8.495	-0.012	7.947
38.300	-41.200	8.323	8.495	-0.013	7.947
38.400	-42.600	8.312	8.495	-0.013	7.947
38.500	-41.400	8.319	8.495	-0.013	7.947
38.600	-42.200	8.319	8.495	-0.013	7.947
38.700	-42.200	8.304	8.495	-0.013	7.947
38.800	-42.000	8.279	8.496	-0.013	7.947
38.900	-41.200	8.301	8.495	-0.013	7.947
39.000	-40.600	8.280	8.495	-0.013	7.947
39.100	-41.000	8.280	8.495	-0.013	7.947
39.200	-40.400	8.305	8.495	-0.013	7.947
39.300	-40.000	8.278	8.496	-0.013	7.947
39.400	-41.800	8.296	8.496	-0.013	7.947
39.500	-40.200	8.285	8.496	-0.013	7.947
39.600	-39.800	8.285	8.496	-0.013	7.947
39.700	-39.800	8.292	8.495	-0.013	7.947
39.800	-38.200	8.276	8.495	-0.014	7.947
39.900	-37.800	8.293	8.495	-0.014	7.947
40.000	-38.200	8.284	8.496	-0.014	7.947
40.100	-38.600	8.284	8.496	-0.014	7.947
40.200	-38.200	8.275	8.495	-0.014	7.947
40.300	-37.800	8.270	8.495	-0.014	7.947
40.400	-38.000	8.278	8.496	-0.014	7.947
40.500	-37.400	8.276	8.496	-0.014	7.947
40.600	-37.200	8.276	8.496	-0.014	7.947
40.700	-36.600	8.265	8.496	-0.014	7.947
40.800	-37.000	8.272	8.495	-0.014	7.947
40.900	-36.400	8.269	8.495	-0.014	7.947
41.000	-35.800	8.265	8.495	-0.014	7.947
41.100	-36.000	8.265	8.495	-0.014	7.947
41.200	-36.600	8.259	8.495	-0.014	7.947
41.300	-36.000	8.258	8.495	-0.015	7.947
41.400	-34.800	8.254	8.496	-0.015	7.947
41.500	-35.000	8.251	8.497	-0.015	7.947
41.600	-34.800	8.251	8.497	-0.015	7.947
41.700	-35.200	8.246	8.496	-0.015	7.947
41.800	-34.800	8.248	8.496	-0.015	7.947
41.900	-35.200	8.246	8.496	-0.015	7.947
42.000	-33.400	8.237	8.496	-0.015	7.947
42.100	-34.400	8.237	8.496	-0.015	7.947
42.200	-33.200	8.236	8.496	-0.015	7.947
42.300	-34.000	8.238	8.496	-0.015	7.947
42.400	-33.800	8.232	8.496	-0.015	7.947
42.500	-33.400	8.235	8.498	-0.015	7.947
42.600	-32.600	8.235	8.498	-0.015	7.947
42.700	-34.200	8.233	8.496	-0.015	7.947
42.800	-32.400	8.230	8.495	-0.015	7.947
42.900	-31.600	8.225	8.497	-0.015	7.947
43.000	-32.600	8.219	8.497	-0.015	7.947
43.100	-32.400	8.219	8.497	-0.015	7.947
43.200	-31.800	8.219	8.496	-0.015	7.947
43.300	-31.000	8.220	8.496	-0.016	7.947
43.400	-32.000	8.215	8.496	-0.016	7.947
43.500	-31.200	8.212	8.497	-0.016	7.947
43.600	-32.400	8.212	8.497	-0.016	7.947
43.700	-30.400	8.210	8.497	-0.016	7.947
43.800	-31.800	8.213	8.496	-0.016	7.947
43.900	-31.200	8.207	8.496	-0.016	7.947
44.000	-30.400	8.204	8.497	-0.016	7.947
44.100	-28.600	8.204	8.497	-0.016	7.947
44.200	-30.800	8.207	8.496	-0.016	7.947
44.300	-29.600	8.201	8.498	-0.016	7.947
44.400	-29.800	8.202	8.497	-0.016	7.947
44.500	-28.600	8.202	8.496	-0.016	7.947
44.600	-28.200	8.202	8.496	-0.016	7.947
44.700	-29.400	8.197	8.497	-0.016	7.947
44.800	-29.400	8.201	8.497	-0.016	7.947
44.900	-28.200	8.196	8.496	-0.016	7.947
45.000	-27.000	8.188	8.497	-0.016	7.947
45.100	-28.800	8.188	8.497	-0.016	7.947
45.200	-27.200	8.193	8.497	-0.016	7.947
45.300	-27.800	8.184	8.497	-0.017	7.947
45.400	-27.000	8.187	8.497	-0.017	7.947
45.500	-28.800	8.184	8.498	-0.017	7.947
45.600	-28.000	8.184	8.498	-0.017	7.947
45.700	-27.000	8.183	8.497	-0.017	7.947
45.800	-27.400	8.177	8.496	-0.017	7.947
45.900	-26.800	8.179	8.498	-0.017	7.947
46.000	-26.200	8.177	8.498	-0.017	7.947
46.100	-26.600	8.177	8.498	-0.017	7.947
46.200	-27.200	8.173	8.497	-0.017	7.947
46.300	-26.600	8.171	8.498	-0.017	7.947
46.400	-28.000	8.170	8.498	-0.017	7.947
46.500	-26.200	8.170	8.497	-0.017	7.947
46.600	-27.000	8.170	8.497	-0.017	7.947
46.700	-27.200	8.173	8.497	-0.017	7.947
46.800	-27.800	8.170	8.498	-0.017	7.947
46.900	-27.200	8.167	8.498	-0.017	7.947
47.000	-25.600	8.161	8.498	-0.017	7.947
47.100	-26.200	8.161	8.498	-0.017	7.947
47.200	-26.400	8.164	8.499	-0.017	7.947
47.300	-26.600	8.161	8.498	-0.018	7.947
47.400	-26.600	8.162	8.498	-0.018	7.947
47.500	-26.200	8.159	8.499	-0.018	7.947
47.600	-27.000	8.159	8.499	-0.018	7.947
47.700	-26.000	8.156	8.498	-0.018	7.947
47.800	-27.200	8.155	8.498	-0.018	7.947
47.900	-25.400	8.158	8.498	-0.018	7.947
48.000	-25.800	8.154	8.498	-0.018	7.947
48.100	-25.600	8.154	8.498	-0.018	7.947
48.200	-25.000	8.158	8.499	-0.018	7.947
48.300	-25.600	8.153	8.498	-0.018	7.947
48.400	-26.000	8.158	8.497	-0.018	7.947
48.500	-25.800	8.156	8.497	-0.018	7.947
48.600	-26.200	8.156	8.497	-0.018	7.947
48.700	-25.000	8.159	8.498	-0.018	7.947
48.800	-25.000	8.152	8.497	-0.018	7.947
48.900	-23.600	8.150	8.499	-0.018	7.947
49.000	-25.000	8.148	8.499	-0.018	7.947
49.100	-24.800	8.148	8.499	-0.018	7.947
49.200	-24.800	8.147	8.498	-0.018	7.947
49.300	-26.000	8.146	8.499	-0.018	7.947
49.400	-25.000	8.149	8.499	-0.018	7.947
49.500	-25.000	8.147	8.498	-0.018	7.947
49.600	-24.400	8.147	8.498	-0.018	7.947
49.700	-25.600	8.147	8.499	-0.018	7.947
49.800	-23.600	8.146	8.499	-0.019	7.947
49.900	-24.600	8.143	8.498	-0.019	7.947
50.000	-22.800	8.142	8.498	-0.019	8.065
50.100	-20.600	8.142	8.498	-0.019	8.065
50.200	-38.400	8.141	8.499	-0.019	8.065
50.300	-18.800	8.143	8.498	-0.019	8.065
50.400	-20.200	8.142	8.499	-0.019	8.065
50.500	14.400	8.143	8.498	-0.019	8.359
50.600	22.000	8.143	8.498	-0.019	8.359
50.700	8.800	8.142	8.499	-0.019	8.359
50.800	17.000	8.142	8.499	-0.018	8.359
50.900	25.200	8.145	8.499	-0.018	8.359
51.000	27.200	8.138	8.499	-0.018	8.654
51.100	52.400	8.138	8.499	-0.018	8.654
51.200	37.000	8.141	8.498	-0.018	8.654
51.300	56.200	8.144	8.498	-0.018	8.654
51.400	69.400	8.134	8.497	-0.018	8.654
51.500	65.400	8.141	8.497	-0.018	8.948
51.600	86.400	8.141	8.497	-0.018	8.948
51.700	82.600	8.138	8.498	-0.018	8.948
51.800	95.800	8.136	8.499	-0.017	8.948
51.900	96.600	8.139	8.497	-0.017	8.948
52.000	101.200	8.139	8.499	-0.017	9.000
52.100	95.000	8.139	8.499	-0.017	9.000
52.200	100.200	8.138	8.498	-0.017	9.000
52.300	97.800	8.141	8.499	-0.016	9.000
52.400	97.000	8.140	8.499	-0.016	9.000
52.500	99.000	8.141	8.502	-0.016	9.000
52.600	100.200	8.141	8.502	-0.016	9.000
52.700	97.400	8.146	8.500	-0.016	9.000
52.800	97.200	8.150	8.499	-0.015	9.000
52.900	96.600	8.148	8.498	-0.015	9.000
53.000	96.600	8.150	8.499	-0.015	9.000
53.100	96.800	8.150	8.499	-0.015	9.000
53.200	96.400	8.155	8.499	-0.015	9.000
53.300	96.000	8.154	8.500	-0.015	9.000
53.400	97.200	8.159	8.499	-0.015	9.000
53.500	96.200	8.158	8.501	-0.015	9.000
53.600	96.400	8.158	8.501	-0.015	9.000
53.700	97.000	8.162	8.501	-0.015	9.000
53.800	96.400	8.162	8.500	-0.014	9.000
53.900	95.200	8.169	8.500	-0.014	9.000
54.000	96.200	8.166	8.500	-0.014	9.000
54.100	95.800	8.166	8.500	-0.014	9.000
54.200	95.200	8.169	8.500	-0.014	9.000
54.300	95.800	8.169	8.501	-0.013	9.000
54.400	95.800	8.171	8.500	-0.013	9.000
54.500	96.200	8.178	8.501	-0.013	9.000
54.600	94.800	8.178	8.501	-0.013	9.000
54.700	96.000	8.182	8.501	-0.013	9.000
54.800	95.400	8.174	8.501	-0.012	9.000
54.900	94.600	8.181	8.501	-0.012	9.000
55.000	95.200	8.180	8.499	-0.012	9.000
55.100	94.000	8.180	8.499	-0.012	9.000
55.200	94.800	8.180	8.499	-0.012	9.000
55.300	94.600	8.185	8.501	-0.011	9.000
55.400	94.600	8.188	8.500	-0.011	9.000
55.500	95.200	8.187	8.500	-0.011	9.000
55.600	94.600	8.187	8.500	-0.011	9.000
55.700	94.600	8.183	8.499	-0.011	9.000
55.800	93.800	8.188	8.499	-0.010	9.000
55.900	94.400	8.186	8.500	-0.010	9.000
56.000	95.000	8.188	8.499	-0.010	9.000
56.100	93.800	8.188	8.499	-0.010	9.000
56.200	93.000	8.187	8.500	-0.010	9.000
56.300	93.200	8.194	8.500	-0.010	9.000
56.400	92.200	8.190	8.501	-0.010	9.000
56.500	93.200	8.193	8.499	-0.010	9.000
56.600	92.400	8.193	8.499	-0.010	9.000
56.700	92.800	8.193	8.499	-0.010	9.000
56.800	93.600	8.195	8.501	-0.009	9.000
56.900	92.400	8.198	8.500	-0.009	9.000
57.000	92.800	8.195	8.501	-0.009	9.000
57.100	92.600	8.195	8.501	-0.009	9.000
57.200	92.200	8.199	8.502	-0.009	9.000
57.300	92.400	8.202	8.502	-0.008	9.000
57.400	92.600	8.197	8.501	-0.008	9.000
57.500	93.400	8.199	8.503	-0.008	9.000
57.600	92.000	8.199	8.503	-0.008	9.000
57.700	91.800	8.204	8.502	-0.008	9.000
57.800	93.000	8.202	8.502	-0.007	9.000
57.900	91.600	8.205	8.501	-0.007	9.000
58.000	92.200	8.204	8.502	-0.007	9.000
58.100	92.000	8.204	8.502	-0.007	9.000
58.200	91.400	8.206	8.502	-0.007	9.000
58.300	91.000	8.204	8.503	-0.007	9.000
58.400	91.600	8.212	8.501	-0.007	9.000
58.500	90.800	8.209	8.502	-0.007	9.000
58.600	91.400	8.209	8.502	-0.007	9.000
58.700	90.200	8.212	8.501	-0.007	9.000
58.800	91.400	8.215	8.501	-0.006	9.000
58.900	89.800	8.213	8.502	-0.006	9.000
59.000	90.600	8.216	8.502	-0.006	9.000
59.100	91.000	8.216	8.502	-0.006	9.000
59.200	90.000	8.215	8.503	-0.006	9.000
59.300	89.800	8.216	8.503	-0.005	9.000
59.400	90.400	8.217	8.502	-0.005	9.000
59.500	90.000	8.221	8.502	-0.005	9.000
59.600	91.000	8.221	8.502	-0.005	9.000
59.700	89.400	8.221	8.503	-0.005	9.000
59.800	90.600	8.217	8.502	-0.004	9.000
59.900	90.200	8.218	8.503	-0.004	9.000
60.000	90.600	8.225	8.503	-0.004	9.000
60.100	90.000	8.225	8.503	-0.004	9.000
60.200	89.800	8.220	8.503	-0.004	9.000
60.300	89.400	8.224	8.502	-0.004	9.000
60.400	89.600	8.225	8.503	-0.004	9.000
60.500	88.800	8.228	8.503	-0.004	9.000
60.600	89.200	8.228	8.503	-0.004	9.000
60.700	88.800	8.231	8.503	-0.004	9.000
60.800	88.600	8.232	8.503	-0.003	9.000
60.900	89.000	8.228	8.503	-0.003	9.000
61.000	88.600	8.233	8.503	-0.003	9.000
61.100	88.600	8.233	8.503	-0.003	9.000
61.200	89.600	8.236	8.503	-0.003	9.000
61.300	87.600	8.234	8.503	-0.002	9.000
61.400	88.400	8.232	8.503	-0.002	9.000
61.500	88.600	8.235	8.503	-0.002	9.000
61.600	88.800	8.235	8.503	-0.002	9.000
61.700	88.400	8.235	8.504	-0.002	9.000
61.800	88.000	8.240	8.503	-0.001	9.000
61.900	88.200	8.236	8.504	-0.001	9.000
62.000	88.000	8.237	8.503	-0.001	9.000
62.100	86.400	8.237	8.503	-0.001	9.000
62.200	86.400	8.240	8.504	-0.001	9.000
62.300	87.200	8.241	8.504	-0.001	9.000
62.400	87.200	8.241	8.504	-0.001	9.000
62.500	87.400	8.244	8.504	-0.001	9.000
62.600	87.800	8.244	8.504	-0.001	9.000
62.700	87.000	8.250	8.504	-0.001	9.000
62.800	88.000	8.247	8.504	0.000	9.000
62.900	88.000	8.245	8.504	0.000	9.000
63.000	88.000	8.245	8.504	0.000	9.000
63.100	88.400	8.245	8.504	0.000	9.000
63.200	87.800	8.245	8.504	0.000	9.000
63.300	87.800	8.249	8.504	0.001	9.000
63.400	88.000	8.250	8.504	0.001	9.000
63.500	87.800	8.261	8.504	0.001	9.000
63.600	87.400	8.261	8.504	0.001	9.000
63.700	86.400	8.252	8.505	0.001	9.000
63.800	87.200	8.259	8.504	0.002	9.000
63.900	87.800	8.251	8.505	0.002	9.000
64.000	87.800	8.247	8.505	0.002	9.000
64.100	87.200	8.247	8.505	0.002	9.000
64.200	87.000	8.248	8.505	0.002	9.000
64.300	86.600	8.248	8.504	0.002	9.000
64.400	86.600	8.247	8.504	0.002	9.000
64.500	86.200	8.248	8.504	0.002	9.000
64.600	86.200	8.248	8.504	0.002	9.000
64.700	86.600	8.252	8.504	0.002	9.000
64.800	85.600	8.256	8.505	0.003	9.000
64.900	86.400	8.253	8.505	0.003	9.000
65.000	86.400	8.251	8.504	0.003	9.000
65.100	85.200	8.251	8.504	0.003	9.000
65.200	86.200	8.254	8.505	0.003	9.000
65.300	85.600	8.259	8.505	0.004	9.000
65.400	85.600	8.259	8.504	0.004	9.000
65.500	85.200	8.257	8.506	0.004	9.000
65.600	85.800	8.257	8.506	0.004	9.000
65.700	84.800	8.260	8.505	0.004	9.000
65.800	86.200	8.258	8.505	0.004	9.000
65.900	85.200	8.263	8.505	0.004	9.000
66.000	85.600	8.262	8.505	0.004	9.000
66.100	83.600	8.262	8.505	0.004	9.000
66.200	84.200	8.262	8.506	0.004	9.000
66.300	83.400	8.268	8.507	0.004	9.000
66.400	84.200	8.265	8.506	0.005	9.000
66.500	84.200	8.267	8.506	0.005	9.000
66.600	83.400	8.267	8.506	0.005	9.000
66.700	82.600	8.274	8.505	0.005	9.000
66.800	83.800	8.270	8.506	0.005	9.000
66.900	82.600	8.273	8.506	0.006	9.000
67.000	82.800	8.272	8.506	0.006	9.000
67.100	82.600	8.272	8.506	0.006	9.000
67.200	82.600	8.274	8.506	0.006	9.000
67.300	83.400	8.275	8.507	0.006	9.000
67.400	81.000	8.279	8.505	0.006	9.000
67.500	81.600	8.278	8.506	0.006	9.000
67.600	82.000	8.278	8.506	0.006	9.000
67.700	82.200	8.280	8.506	0.006	9.000
67.800	81.400	8.283	8.505	0.006	9.000
67.900	81.200	8.287	8.506	0.007	9.000
68.000	82.400	8.288	8.507	0.007	9.000
68.100	81.400	8.288	8.507	0.007	9.000
68.200	82.800	8.286	8.507	0.007	9.000
68.300	81.400	8.292	8.505	0.007	9.000
68.400	81.400	8.291	8.506	0.008	9.000
68.500	81.200	8.292	8.506	0.008	9.000
68.600	82.000	8.292	8.506	0.008	9.000
68.700	81.000	8.305	8.506	0.008	9.000
68.800	80.600	8.295	8.506	0.008	9.000
68.900	80.600	8.303	8.506	0.009	9.000
69.000	80.600	8.300	8.507	0.009	9.000
69.100	81.400	8.300	8.507	0.009	9.000
69.200	80.800	8.292	8.506	0.009	9.000
69.300	80.800	8.301	8.506	0.009	9.000
69.400	81.400	8.294	8.507	0.009	9.000
69.500	80.200	8.299	8.506	0.009	9.000
69.600	80.400	8.299	8.506	0.009	9.000
69.700	80.000	8.301	8.507	0.009	9.000
69.800	81.200	8.301	8.506	0.009	9.000
69.900	80.000	8.299	8.507	0.010	9.000
70.000	80.400	8.301	8.507	0.010	9.000
70.100	79.400	8.301	8.507	0.010	9.000
70.200	79.800	8.305	8.507	0.010	9.000
70.300	80.000	8.303	8.507	0.010	9.000
70.400	80.000	8.306	8.508	0.011	9.000
70.500	80.000	8.312	8.508	0.011	9.000
70.600	79.800	8.312	8.508	0.011	9.000
70.700	78.400	8.312	8.506	0.011	9.000
70.800	79.400	8.308	8.507	0.011	9.000
70.900	79.200	8.312	8.508	0.011	9.000
71.000	79.200	8.310	8.507	0.011	9.000
71.100	80.400	8.310	8.507	0.011	9.000
71.200	80.600	8.311	8.508	0.011	9.000
71.300	80.200	8.311	8.507	0.011	9.000
71.400	81.400	8.311	8.508	0.012	9.000
71.500	80.800	8.315	8.507	0.012	9.000
71.600	79.800	8.315	8.507	0.012	9.000
71.700	79.800	8.312	8.507	0.012	9.000
71.800	80.800	8.318	8.509	0.012	9.000
71.900	80.000	8.310	8.508	0.013	9.000
72.000	79.800	8.319	8.508	0.013	9.000
72.100	79.000	8.319	8.508	0.013	9.000
72.200	78.800	8.314	8.508	0.013	9.000
72.300	79.600	8.317	8.509	0.013	9.000
72.400	80.400	8.314	8.508	0.013	9.000
72.500	78.600	8.310	8.507	0.013	9.000
72.600	80.000	8.310	8.507	0.013	9.000
72.700	78.200	8.309	8.508	0.013	9.000
72.800	80.400	8.313	8.508	0.013	9.000
72.900	80.200	8.310	8.508	0.014	9.000
73.000	79.400	8.310	8.508	0.014	9.000
73.100	78.600	8.310	8.508	0.014	9.000
73.200	79.200	8.311	8.508	0.014	9.000
73.300	78.600	8.315	8.508	0.014	9.000
73.400	79.200	8.312	8.509	0.014	9.000
73.500	78.400	8.315	8.508	0.014	9.000
73.600	78.200	8.315	8.508	0.014	9.000
73.700	78.600	8.312	8.509	0.014	9.000
73.800	79.000	8.313	8.508	0.014	9.000
73.900	79.600	8.316	8.509	0.015	9.000
74.000	78.000	8.318	8.509	0.015	9.000
74.100	78.400	8.318	8.509	0.015	9.000
74.200	78.800	8.319	8.508	0.015	9.000
74.300	78.800	8.319	8.509	0.015	9.000
74.400	78.800	8.319	8.508	0.016	9.000
74.500	78.200	8.322	8.509	0.016	9.000
74.600	78.000	8.322	8.509	0.016	9.000
74.700	77.800	8.325	8.509	0.016	9.000
74.800	78.800	8.320	8.508	0.016	9.000
74.900	77.600	8.327	8.510	0.016	9.000
75.000	77.800	8.325	8.509	0.016	9.000
75.100	77.800	8.325	8.509	0.016	9.000
75.200	77.200	8.321	8.508	0.016	9.000
75.300	77.400	8.323	8.510	0.016	9.000
75.400	77.200	8.325	8.509	0.017	9.000
75.500	77.200	8.326	8.509	0.017	9.000
75.600	77.600	8.326	8.509	0.017	9.000
75.700	78.400	8.324	8.510	0.017	9.000
75.800	77.400	8.327	8.510	0.017	9.000
75.900	77.800	8.326	8.510	0.018	9.000
76.000	77.200	8.328	8.509	0.018	9.000
76.100	77.000	8.328	8.509	0.018	9.000
76.200	77.000	8.328	8.509	0.018	9.000
76.300	76.000	8.330	8.509	0.018	9.000
76.400	77.400	8.328	8.510	0.018	9.000
76.500	77.600	8.332	8.509	0.018	9.000
76.600	78.200	8.332	8.509	0.018	9.000
76.700	77.800	8.334	8.510	0.018	9.000
76.800	77.200	8.335	8.509	0.018	9.000
76.900	77.000	8.330	8.510	0.019	9.000
77.000	77.400	8.332	8.511	0.019	9.000
77.100	77.000	8.332	8.511	0.019	9.000
77.200	77.800	8.331	8.511	0.019	9.000
77.300	77.000	8.333	8.510	0.019	9.000
77.400	76.000	8.335	8.511	0.020	9.000
77.500	77.000	8.335	8.510	0.020	9.000
77.600	76.200	8.335	8.510	0.020	9.000
77.700	78.000	8.334	8.510	0.020	9.000
77.800	76.400	8.335	8.511	0.020	9.000
77.900	76.400	8.336	8.511	0.020	9.000
78.000	77.600	8.335	8.510	0.020	9.000
78.100	77.000	8.335	8.510	0.020	9.000
78.200	77.800	8.335	8.510	0.020	9.000
78.300	77.600	8.339	8.510	0.020	9.000
78.400	76.400	8.335	8.510	0.021	9.000
78.500	77.200	8.336	8.511	0.021	9.000
78.600	77.200	8.336	8.511	0.021	9.000
78.700	75.600	8.340	8.511	0.021	9.000
78.800	75.800	8.340	8.511	0.021	9.000
78.900	76.600	8.340	8.511	0.022	9.000
79.000	76.400	8.337	8.511	0.022	9.000
79.100	76.000	8.337	8.511	0.022	9.000
79.200	77.600	8.340	8.511	0.022	9.000
79.300	76.200	8.333	8.511	0.022	9.000
79.400	77.000	8.333	8.512	0.022	9.000
79.500	76.400	8.333	8.512	0.022	9.000
79.600	76.000	8.333	8.512	0.022	9.000
79.700	76.000	8.335	8.512	0.022	9.000
79.800	76.000	8.337	8.512	0.022	9.000
79.900	76.200	8.338	8.512	0.023	9.000
80.000	75.000	8.338	8.512	0.023	9.000
80.100	75.400	8.338	8.512	0.023	9.000
80.200	76.400	8.339	8.512	0.023	9.000
80.300	75.400	8.341	8.512	0.023	9.000
80.400	74.600	8.345	8.511	0.023	9.000
80.500	75.800	8.347	8.513	0.023	9.000
80.600	75.000	8.347	8.513	0.023	9.000
80.700	76.400	8.346	8.513	0.023	9.000
80.800	76.200	8.348	8.513	0.023	9.000
80.900	75.800	8.343	8.512	0.024	9.000
81.000	76.800	8.341	8.512	0.024	9.000
81.100	76.000	8.341	8.512	0.024	9.000
81.200	76.400	8.343	8.513	0.024	9.000
81.300	74.200	8.344	8.513	0.024	9.000
81.400	76.200	8.343	8.512	0.025	9.000
81.500	74.800	8.344	8.512	0.025	9.000
81.600	74.600	8.344	8.512	0.025	9.000
81.700	75.400	8.344	8.512	0.025	9.000
81.800	75.000	8.352	8.513	0.025	9.000
81.900	75.400	8.348	8.513	0.025	9.000
82.000	75.600	8.345	8.513	0.025	9.000
82.100	74.200	8.345	8.513	0.025	9.000
82.200	74.800	8.347	8.514	0.025	9.000
82.300	74.800	8.348	8.513	0.025	9.000
82.400	75.600	8.350	8.514	0.026	9.000
82.500	74.600	8.350	8.513	0.026	9.000
82.600	75.000	8.350	8.513	0.026	9.000
82.700	73.200	8.352	8.514	0.026	9.000
82.800	75.600	8.356	8.513	0.026	9.000
82.900	74.200	8.353	8.513	0.027	9.000
83.000	74.000	8.349	8.514	0.027	9.000
83.100	73.600	8.349	8.514	0.027	9.000
83.200	74.400	8.357	8.513	0.027	9.000
83.300	72.800	8.352	8.513	0.027	9.000
83.400	73.800	8.357	8.514	0.027	9.000
83.500	73.800	8.354	8.514	0.027	9.000
83.600	73.000	8.354	8.514	0.027	9.000
83.700	74.200	8.357	8.514	0.027	9.000
83.800	72.800	8.354	8.514	0.027	9.000
83.900	72.600	8.361	8.514	0.028	9.000
84.000	73.000	8.361	8.515	0.028	9.000
84.100	73.400	8.361	8.515	0.028	9.000
84.200	74.000	8.356	8.515	0.028	9.000
84.300	73.800	8.361	8.513	0.028	9.000
84.400	73.400	8.364	8.515	0.028	9.000
84.500	73.800	8.363	8.515	0.028	9.000
84.600	73.000	8.363	8.515	0.028	9.000
84.700	72.600	8.366	8.515	0.028	9.000
84.800	73.400	8.362	8.515	0.028	9.000
84.900	73.600	8.366	8.515	0.029	9.000
85.000	72.800	8.364	8.515	0.029	9.000
85.100	72.400	8.364	8.515	0.029	9.000
85.200	72.600	8.367	8.515	0.029	9.000
85.300	73.000	8.363	8.514	0.029	9.000
85.400	72.600	8.364	8.515	0.030	9.000
85.500	73.200	8.366	8.516	0.030	9.000
85.600	72.600	8.366	8.516	0.030	9.000
85.700	72.000	8.365	8.514	0.030	9.000
85.800	72.400	8.366	8.515	0.030	9.000
85.900	71.800	8.369	8.515	0.030	9.000
86.000	71.800	8.364	8.516	0.030	9.000
86.100	71.400	8.364	8.516	0.030	9.000
86.200	72.200	8.371	8.516	0.030	9.000
86.300	71.200	8.368	8.515	0.030	9.000
86.400	72.000	8.372	8.516	0.031	9.000
86.500	70.600	8.375	8.516	0.031	9.000
86.600	71.000	8.375	8.516	0.031	9.000
86.700	71.000	8.375	8.515	0.031	9.000
86.800	70.000	8.378	8.516	0.031	9.000
86.900	70.200	8.377	8.517	0.031	9.000
87.000	70.600	8.377	8.516	0.031	9.000
87.100	71.000	8.377	8.516	0.031	9.000
87.200	70.200	8.375	8.516	0.031	9.000
87.300	71.800	8.377	8.516	0.031	9.000
87.400	71.000	8.381	8.517	0.032	9.000
87.500	72.000	8.381	8.516	0.032	9.000
87.600	71.000	8.381	8.516	0.032	9.000
87.700	71.600	8.384	8.516	0.032	9.000
87.800	71.200	8.380	8.517	0.032	9.000
87.900	70.800	8.384	8.516	0.033	9.000
88.000	71.000	8.390	8.516	0.033	9.000
88.100	71.400	8.390	8.516	0.033	9.000
88.200	70.600	8.388	8.517	0.033	9.000
88.300	71.200	8.380	8.518	0.033	9.000
88.400	69.800	8.386	8.518	0.033	9.000
88.500	70.600	8.385	8.518	0.033	9.000
88.600	70.800	8.385	8.518	0.033	9.000
88.700	69.600	8.389	8.517	0.033	9.000
88.800	71.800	8.386	8.519	0.033	9.000
88.900	70.400	8.383	8.517	0.034	9.000
89.000	69.600	8.386	8.517	0.034	9.000
89.100	70.600	8.386	8.517	0.034	9.000
89.200	71.000	8.385	8.518	0.034	9.000
89.300	70.600	8.388	8.517	0.034	9.000
89.400	71.400	8.384	8.519	0.034	9.000
89.500	70.800	8.386	8.518	0.034	9.000
89.600	70.400	8.386	8.518	0.034	9.000
89.700	70.200	8.388	8.518	0.034	9.000
89.800	70.200	8.388	8.518	0.034	9.000
89.900	70.800	8.386	8.518	0.035	9.000
90.000	69.800	8.386	8.518	0.035	9.000
90.100	70.600	8.386	8.518	0.035	9.000
90.200	70.800	8.388	8.518	0.035	9.000
90.300	70.800	8.391	8.518	0.035	9.000
90.400	70.200	8.386	8.518	0.036	9.000
90.500	69.600	8.393	8.518	0.036	9.000
90.600	69.200	8.393	8.518	0.036	9.000
90.700	68.200	8.390	8.519	0.036	9.000
90.800	70.000	8.394	8.518	0.036	9.000
90.900	69.600	8.394	8.520	0.036	9.000
91.000	69.200	8.392	8.519	0.036	9.000
91.100	69.800	8.392	8.519	0.036	9.000
91.200	68.600	8.392	8.518	0.036	9.000
91.300	69.600	8.391	8.519	0.036	9.000
91.400	68.400	8.394	8.519	0.037	9.000
91.500	69.400	8.392	8.519	0.037	9.000
91.600	69.800	8.392	8.519	0.037	9.000
91.700	69.600	8.393	8.519	0.037	9.000
91.800	68.800	8.395	8.519	0.037	9.000
91.900	70.200	8.398	8.520	0.037	9.000
92.000	67.800	8.394	8.519	0.037	9.000
92.100	69.200	8.394	8.519	0.037	9.000
92.200	68.000	8.397	8.519	0.037	9.000
92.300	69.200	8.394	8.519	0.037	9.000
92.400	68.800	8.396	8.519	0.038	9.000
92.500	69.400	8.399	8.520	0.038	9.000
92.600	69.000	8.399	8.520	0.038	9.000
92.700	69.000	8.401	8.520	0.038	9.000
92.800	68.400	8.399	8.520	0.038	9.000
92.900	68.600	8.402	8.520	0.038	9.000
93.000	68.600	8.401	8.520	0.038	9.000
93.100	68.400	8.401	8.520	0.038	9.000
93.200	68.600	8.403	8.521	0.038	9.000
93.300	68.400	8.403	8.520	0.038	9.000
93.400	67.400	8.402	8.520	0.039	9.000
93.500	67.600	8.405	8.520	0.039	9.000
93.600	68.000	8.405	8.520	0.039	9.000
93.700	68.000	8.403	8.520	0.039	9.000
93.800	68.400	8.407	8.521	0.039	9.000
93.900	67.400	8.403	8.520	0.040	9.000
94.000	68.000	8.406	8.521	0.040	9.000
94.100	69.000	8.406	8.521	0.040	9.000
94.200	67.600	8.404	8.520	0.040	9.000
94.300	67.200	8.406	8.521	0.040	9.000
94.400	67.400	8.407	8.522	0.040	9.000
94.500	67.000	8.410	8.521	0.040	9.000
94.600	69.200	8.410	8.521	0.040	9.000
94.700	67.800	8.410	8.521	0.040	9.000
94.800	68.200	8.411	8.522	0.040	9.000
94.900	68.400	8.410	8.522	0.041	9.000
95.000	66.600	8.410	8.522	0.041	9.000
95.100	67.000	8.410	8.522	0.041	9.000
95.200	67.000	8.411	8.521	0.041	9.000
95.300	67.600	8.411	8.522	0.041	9.000
95.400	66.800	8.408	8.522	0.041	9.000
95.500	65.800	8.412	8.521	0.041	9.000
95.600	67.200	8.412	8.521	0.041	9.000
95.700	67.600	8.414	8.522	0.041	9.000
95.800	68.000	8.411	8.521	0.041	9.000
95.900	66.200	8.413	8.522	0.042	9.000
96.000	67.400	8.415	8.523	0.042	9.000
96.100	66.600	8.415	8.523	0.042	9.000
96.200	66.600	8.415	8.522	0.042	9.000
96.300	67.200	8.416	8.522	0.042	9.000
96.400	66.600	8.418	8.523	0.042	9.000
96.500	66.600	8.419	8.522	0.042	9.000
96.600	66.000	8.419	8.522	0.042	9.000
96.700	66.200	8.422	8.522	0.042	9.000
96.800	65.400	8.422	8.522	0.042	9.000
96.900	66.600	8.421	8.523	0.043	9.000
97.000	66.600	8.417	8.522	0.043	9.000
97.100	66.600	8.417	8.522	0.043	9.000
97.200	67.400	8.422	8.524	0.043	9.000
97.300	66.200	8.417	8.523	0.043	9.000
97.400	66.600	8.422	8.522	0.043	9.000
97.500	66.000	8.420	8.523	0.043	9.000
97.600	66.800	8.420	8.523	0.043	9.000
97.700	65.800	8.421	8.524	0.043	9.000
97.800	66.000	8.421	8.523	0.043	9.000
97.900	66.000	8.423	8.523	0.044	9.000
98.000	65.800	8.422	8.523	0.044	9.000
98.100	65.600	8.422	8.523	0.044	9.000
98.200	66.800	8.424	8.524	0.044	9.000
98.300	65.800	8.421	8.524	0.044	9.000
98.400	66.000	8.422	8.524	0.045	9.000
98.500	65.200	8.426	8.523	0.045	9.000
98.600	67.600	8.426	8.523	0.045	9.000
98.700	66.600	8.426	8.523	0.045	9.000
98.800	66.200	8.427	8.524	0.045	9.000
98.900	66.800	8.428	8.524	0.045	9.000
99.000	65.600	8.425	8.523	0.045	9.000
99.100	66.200	8.425	8.523	0.045	9.000
99.200	64.600	8.427	8.523	0.045	9.000
99.300	67.000	8.425	8.523	0.045	9.000
99.400	65.000	8.429	8.524	0.046	9.000
99.500	65.200	8.425	8.524	0.046	9.000
99.600	66.600	8.425	8.524	0.046	9.000
99.700	65.800	8.428	8.525	0.046	9.000
99.800	66.200	8.426	8.524	0.046	9.000
99.900	66.600	8.426	8.524	0.046	9.000
100.000	66.200	8.424	8.524	0.046	9.000
100.100	66.400	8.424	8.524	0.046	9.000
100.200	65.800	8.427	8.526	0.046	9.000
100.300	65.200	8.423	8.525	0.046	9.000
100.400	66.000	8.424	8.525	0.047	9.000
100.500	66.600	8.428	8.525	0.047	9.000
100.600	65.400	8.428	8.525	0.047	9.000
100.700	65.400	8.427	8.524	0.047	9.000
100.800	66.000	8.430	8.524	0.047	9.000
100.900	65.800	8.429	8.525	0.047	9.000
101.000	65.800	8.427	8.525	0.047	9.000
101.100	65.600	8.427	8.525	0.047	9.000
101.200	66.200	8.432	8.526	0.047	9.000
101.300	66.400	8.427	8.525	0.047	9.000
101.400	66.800	8.430	8.525	0.048	9.000
101.500	65.600	8.429	8.526	0.048	9.000
101.600	65.400	8.429	8.526	0.048	9.000
101.700	65.600	8.427	8.526	0.048	9.000
101.800	65.400	8.431	8.525	0.048	9.000
101.900	64.400	8.428	8.526	0.048	9.000
102.000	64.400	8.429	8.527	0.048	9.000
102.100	65.200	8.429	8.527	0.048	9.000
102.200	65.400	8.428	8.526	0.048	9.000
102.300	65.000	8.428	8.526	0.048	9.000
102.400	64.800	8.433	8.526	0.049	9.000
102.500	65.200	8.431	8.526	0.049	9.000
102.600	65.800	8.431	8.526	0.049	9.000
102.700	64.800	8.431	8.526	0.049	9.000
102.800	65.600	8.439	8.527	0.049	9.000
102.900	65.400	8.434	8.527	0.049	9.000
103.000	65.800	8.429	8.526	0.049	9.000
103.100	65.000	8.429	8.526	0.049	9.000
103.200	65.000	8.432	8.527	0.049	9.000
103.300	64.400	8.430	8.526	0.049	9.000
103.400	65.400	8.432	8.528	0.050	9.000
103.500	64.000	8.438	8.527	0.050	9.000
103.600	65.000	8.438	8.527	0.050	9.000
103.700	65.400	8.434	8.526	0.050	9.000
103.800	65.200	8.434	8.528	0.050	9.000
103.900	65.000	8.434	8.527	0.051	9.000
104.000	65.000	8.433	8.526	0.051	9.000
104.100	65.400	8.433	8.526	0.051	9.000
104.200	65.000	8.434	8.527	0.051	9.000
104.300	64.800	8.433	8.527	0.051	9.000
104.400	64.200	8.436	8.527	0.051	9.000
104.500	65.000	8.435	8.529	0.051	9.000
104.600	65.800	8.435	8.529	0.051	9.000
104.700	65.600	8.434	8.527	0.051	9.000
104.800	64.000	8.436	8.527	0.051	9.000
104.900	64.600	8.433	8.527	0.052	9.000
105.000	64.600	8.434	8.527	0.052	9.000
105.100	65.400	8.434	8.527	0.052	9.000
105.200	65.200	8.435	8.528	0.052	9.000
105.300	65.200	8.435	8.528	0.052	9.000
105.400	64.600	8.431	8.527	0.052	9.000
105.500	64.800	8.434	8.528	0.052	9.000
105.600	65.200	8.434	8.528	0.052	9.000
105.700	65.200	8.435	8.528	0.052	9.000
105.800	65.800	8.435	8.529	0.052	9.000
105.900	65.400	8.433	8.528	0.053	9.000
106.000	65.400	8.433	8.528	0.053	9.000
106.100	64.600	8.433	8.528	0.053	9.000
106.200	65.400	8.432	8.528	0.053	9.000
106.300	64.800	8.433	8.528	0.053	9.000
106.400	65.400	8.433	8.528	0.053	9.000
106.500	66.000	8.434	8.530	0.053	9.000
106.600	65.000	8.434	8.530	0.053	9.000
106.700	65.000	8.435	8.529	0.053	9.000
106.800	65.200	8.437	8.529	0.053	9.000
106.900	65.400	8.438	8.530	0.054	9.000
107.000	64.000	8.433	8.529	0.054	9.000
107.100	64.800	8.433	8.529	0.054	9.000
107.200	64.200	8.435	8.529	0.054	9.000
107.300	65.600	8.433	8.529	0.054	9.000
107.400	64.000	8.434	8.530	0.054	9.000
107.500	64.000	8.435	8.529	0.054	9.000
107.600	65.400	8.435	8.529	0.054	9.000
107.700	65.200	8.436	8.529	0.054	9.000
107.800	64.200	8.436	8.530	0.054	9.000
107.900	64.400	8.434	8.531	0.055	9.000
108.000	65.600	8.437	8.530	0.055	9.000
108.100	65.400	8.437	8.530	0.055	9.000
108.200	64.000	8.438	8.530	0.055	9.000
108.300	63.800	8.435	8.530	0.055	9.000
108.400	64.800	8.435	8.531	0.055	9.000
108.500	64.200	8.436	8.531	0.055	9.000
108.600	64.200	8.436	8.531	0.055	9.000
108.700	64.600	8.441	8.531	0.055	9.000
108.800	63.800	8.441	8.530	0.055	9.000
108.900	65.000	8.438	8.531	0.056	9.000
109.000	64.600	8.437	8.530	0.056	9.000
109.100	63.800	8.437	8.530	0.056	9.000
109.200	64.600	8.440	8.531	0.056	9.000
109.300	64.400	8.435	8.530	0.056	9.000
109.400	63.000	8.438	8.530	0.056	9.000
109.500	63.600	8.441	8.532	0.056	9.000
109.600	64.600	8.441	8.532	0.056	9.000
109.700	64.400	8.439	8.531	0.056	9.000
109.800	64.400	8.440	8.532	0.056	9.000
109.900	64.000	8.440	8.532	0.057	9.000
110.000	63.400	8.438	8.532	0.057	9.000
110.100	64.400	8.438	8.532	0.057	9.000
110.200	64.400	8.441	8.531	0.057	9.000
110.300	63.800	8.441	8.532	0.057	9.000
110.400	64.800	8.444	8.532	0.058	9.000
110.500	64.000	8.444	8.532	0.058	9.000
110.600	64.600	8.444	8.532	0.058	9.000
110.700	64.400	8.447	8.531	0.058	9.000
110.800	65.400	8.444	8.532	0.058	9.000
110.900	64.200	8.444	8.532	0.058	9.000
111.000	65.200	8.443	8.532	0.058	9.000
111.100	63.800	8.443	8.532	0.058	9.000
111.200	64.200	8.442	8.532	0.058	9.000
111.300	63.800	8.441	8.533	0.058	9.000
111.400	64.800	8.442	8.531	0.059	9.000
111.500	64.400	8.442	8.533	0.059	9.000
111.600	64.800	8.442	8.533	0.059	9.000
111.700	64.000	8.441	8.532	0.059	9.000
111.800	64.800	8.441	8.533	0.059	9.000
111.900	63.200	8.442	8.533	0.059	9.000
112.000	63.800	8.442	8.533	0.059	9.000
112.100	64.800	8.442	8.533	0.059	9.000
112.200	64.200	8.444	8.533	0.059	9.000
112.300	64.400	8.443	8.533	0.059	9.000
112.400	63.000	8.439	8.533	0.060	9.000
112.500	65.200	8.444	8.533	0.060	9.000
112.600	63.800	8.444	8.533	0.060	9.000
112.700	63.200	8.442	8.533	0.060	9.000
112.800	64.000	8.446	8.533	0.060	9.000
112.900	62.200	8.442	8.532	0.060	9.000
113.000	63.600	8.444	8.534	0.060	9.000
113.100	63.600	8.444	8.534	0.060	9.000
113.200	63.200	8.441	8.533	0.060	9.000
113.300	62.800	8.446	8.533	0.060	9.000
113.400	63.000	8.442	8.533	0.061	9.000
113.500	63.800	8.443	8.533	0.061	9.000
113.600	63.800	8.443	8.533	0.061	9.000
113.700	62.200	8.448	8.535	0.061	9.000
113.800	62.200	8.444	8.533	0.061	9.000
113.900	63.600	8.448	8.535	0.061	9.000
114.000	62.400	8.447	8.534	0.061	9.000
114.100	63.400	8.447	8.534	0.061	9.000
114.200	62.400	8.444	8.535	0.061	9.000
114.300	62.600	8.444	8.535	0.061	9.000
114.400	63.400	8.445	8.534	0.062	9.000
114.500	62.200	8.445	8.534	0.062	9.000
114.600	63.000	8.445	8.534	0.062	9.000
114.700	63.200	8.451	8.536	0.062	9.000
114.800	63.000	8.452	8.535	0.062	9.000
114.900	61.800	8.450	8.535	0.062	9.000
115.000	62.400	8.450	8.535	0.062	9.000
115.100	61.000	8.450	8.535	0.062	9.000
115.200	61.800	8.453	8.535	0.062	9.000
115.300	62.400	8.450	8.535	0.062	9.000
115.400	62.200	8.452	8.535	0.063	9.000
115.500	62.200	8.453	8.536	0.063	9.000
115.600	62.000	8.453	8.536	0.063	9.000
115.700	62.200	8.450	8.536	0.063	9.000
115.800	62.400	8.453	8.535	0.063	9.000
115.900	61.800	8.454	8.535	0.063	9.000
116.000	61.600	8.453	8.536	0.063	9.000
116.100	60.200	8.453	8.536	0.063	9.000
116.200	62.000	8.457	8.537	0.063	9.000
116.300	61.600	8.458	8.537	0.063	9.000
116.400	63.000	8.458	8.536	0.064	9.000
116.500	62.400	8.461	8.537	0.064	9.000
116.600	61.800	8.461	8.537	0.064	9.000
116.700	60.400	8.460	8.536	0.064	9.000
116.800	60.000	8.461	8.535	0.064	9.000
116.900	60.600	8.463	8.537	0.064	9.000
117.000	61.000	8.460	8.536	0.064	9.000
117.100	61.200	8.460	8.536	0.064	9.000
117.200	63.200	8.456	8.536	0.064	9.000
117.300	62.800	8.460	8.537	0.064	9.000
117.400	62.800	8.460	8.537	0.065	9.000
117.500	63.000	8.456	8.537	0.065	9.000
117.600	62.400	8.456	8.537	0.065	9.000
117.700	63.200	8.458	8.537	0.065	9.000
117.800	63.000	8.459	8.537	0.065	9.000
117.900	63.000	8.457	8.538	0.065	9.000
118.000	63.000	8.469	8.537	0.065	9.000
118.100	62.800	8.469	8.537	0.065	9.000
118.200	63.200	8.468	8.537	0.065	9.000
118.300	62.600	8.464	8.538	0.065	9.000
118.400	63.000	8.462	8.538	0.066	9.000
118.500	63.600	8.455	8.537	0.066	9.000
118.600	62.200	8.455	8.537	0.066	9.000
118.700	61.600	8.454	8.538	0.066	9.000
118.800	63.000	8.455	8.539	0.066	9.000
118.900	62.200	8.454	8.538	0.066	9.000
119.000	62.400	8.450	8.538	0.066	9.000
119.100	62.200	8.450	8.538	0.066	9.000
119.200	61.800	8.452	8.538	0.066	9.000
119.300	62.400	8.453	8.538	0.066	9.000
119.400	61.600	8.457	8.539	0.067	9.000
119.500	62.200	8.458	8.539	0.067	9.000
119.600	61.600	8.458	8.539	0.067	9.000
119.700	64.000	8.452	8.538	0.067	9.000
119.800	61.800	8.455	8.538	0.067	9.000
119.900	62.200	8.457	8.538	0.068	9.000
120.000	62.000	8.456	8.539	0.068	9.000
120.100	63.000	8.456	8.539	0.068	9.000
120.200	62.800	8.457	8.538	0.068	9.000
120.300	62.600	8.457	8.540	0.068	9.000
120.400	62.400	8.458	8.538	0.068	9.000
120.500	62.200	8.457	8.539	0.068	9.000
120.600	62.400	8.457	8.539	0.068	9.000
120.700	62.400	8.457	8.539	0.068	9.000
120.800	61.800	8.459	8.540	0.068	9.000
120.900	61.800	8.457	8.539	0.069	9.000
121.000	61.800	8.455	8.539	0.069	9.000
121.100	60.800	8.455	8.539	0.069	9.000
121.200	61.400	8.457	8.540	0.069	9.000
121.300	62.600	8.455	8.540	0.069	9.000
121.400	61.400	8.456	8.541	0.069	9.000
121.500	62.200	8.457	8.541	0.069	9.000
121.600	61.800	8.457	8.541	0.069	9.000
121.700	61.600	8.457	8.541	0.069	9.000
121.800	61.000	8.456	8.540	0.069	9.000
121.900	61.000	8.457	8.540	0.070	9.000
122.000	61.200	8.460	8.541	0.070	9.000
122.100	60.600	8.460	8.541	0.070	9.000
122.200	61.000	8.460	8.541	0.070	9.000
122.300	60.800	8.457	8.541	0.070	9.000
122.400	60.000	8.460	8.540	0.070	9.000
122.500	60.800	8.466	8.540	0.070	9.000
122.600	60.800	8.466	8.540	0.070	9.000
122.700	60.200	8.462	8.541	0.070	9.000
122.800	61.200	8.466	8.541	0.070	9.000
122.900	60.000	8.464	8.541	0.071	9.000
123.000	61.400	8.460	8.541	0.071	9.000
123.100	61.000	8.460	8.541	0.071	9.000
123.200	60.200	8.461	8.541	0.071	9.000
123.300	60.400	8.466	8.540	0.071	9.000
123.400	58.200	8.461	8.542	0.099	9.000
123.500	57.400	8.468	8.542	0.099	9.000
123.600	57.000	8.468	8.542	0.099	9.000
123.700	56.600	8.471	8.542	0.099	9.000
123.800	57.200	8.469	8.541	0.099	9.000
123.900	57.400	8.473	8.542	0.099	9.000
124.000	57.600	8.506	8.561	0.099	9.000
124.100	56.400	8.506	8.561	0.099	9.000
124.200	57.400	8.505	8.563	0.099	9.000
124.300	57.600	8.505	8.562	0.099	9.000
124.400	57.400	8.509	8.562	0.099	0.000
124.500	57.200	8.504	8.562	0.099	9.000
124.600	58.400	8.504	8.562	0.099	9.000
124.700	58.200	8.506	8.562	0.099	9.000
124.800	57.800	8.508	8.562	0.099	9.000
124.900	58.200	8.510	8.562	0.099	0.000
125.000	57.000	8.510	8.563	0.099	9.000
125.100	56.600	8.510	8.563	0.099	9.000
125.200	57.400	8.510	8.563	0.099	9.000
125.300	57.800	8.514	8.564	0.099	9.000
125.400	58.000	8.513	8.562	0.099	9.000
125.500	57.400	8.510	8.562	0.099	9.000
125.600	57.800	8.510	8.562	0.099	9.000
125.700	57.800	8.512	8.563	0.099	9.000
125.800	57.800	8.513	8.564	0.099	9.000
125.900	57.400	8.512	8.563	0.099	9.000
126.000	57.200	8.514	8.563	0.099	9.000
126.100	58.000	8.514	8.563	0.099	9.000
126.200	56.600	8.512	8.563	0.099	9.000
126.300	57.200	8.514	8.564	0.099	9.000
126.400	57.400	8.512	8.564	0.099	9.000
126.500	56.200	8.510	8.563	0.099	9.000
126.600	57.200	8.510	8.563	0.099	9.000
126.700	57.200	8.511	8.563	0.099	9.000
126.800	56.200	8.508	8.564	0.099	9.000
126.900	56.000	8.500	8.564	0.099	0.000
127.000	58.200	8.491	8.564	0.099	9.000
127.100	57.200	8.491	8.564	0.099	9.000
127.200	58.000	8.500	8.564	0.099	9.000
127.300	59.200	8.506	8.564	0.099	9.000
127.400	57.600	8.506	8.565	0.099	9.000
127.500	56.800	8.507	8.565	0.099	9.000
127.600	57.600	8.507	8.565	0.099	9.000
127.700	57.000	8.505	8.565	0.099	9.000
127.800	56.800	8.506	8.565	0.099	9.000
127.900	57.200	8.509	8.564	0.099	9.000
128.000	56.600	8.509	8.566	0.099	9.000
128.100	58.200	8.509	8.566	0.099	9.000
128.200	58.800	8.512	8.566	0.099	9.000
128.300	57.600	8.509	8.565	0.099	9.000
128.400	57.200	8.515	8.565	0.099	9.000
128.500	56.400	8.514	8.566	0.099	9.000
128.600	57.200	8.514	8.566	0.099	9.000
128.700	57.000	8.514	8.565	0.099	9.000
128.800	58.600	8.512	8.566	0.099	9.000
128.900	56.600	8.517	8.565	0.099	9.000
129.000	57.800	8.516	8.567	0.099	9.000
129.100	56.200	8.516	8.567	0.099	9.000
129.200	56.600	8.520	8.565	0.099	9.000
129.300	56.600	8.520	8.566	0.099	9.000
129.400	56.800	8.519	8.567	0.099	9.000
129.500	56.800	8.516	8.566	0.099	9.000
129.600	57.200	8.516	8.566	0.099	9.000
129.700	56.800	8.518	8.565	0.099	9.000
129.800	57.200	8.519	8.565	0.099	9.000
129.900	56.600	8.523	8.566	0.099	9.000
130.000	57.000	8.523	8.568	0.099	9.000
130.100	57.600	8.523	8.568	0.099	9.000
130.200	57.200	8.525	8.566	0.099	9.000
130.300	56.600	8.522	8.566	0.099	9.000
130.400	56.600	8.523	8.566	0.099	9.000
130.500	56.000	8.523	8.568	0.099	9.000
130.600	56.600	8.523	8.568	0.099	9.000
130.700	57.800	8.521	8.568	0.099	9.000
130.800	55.600	8.526	8.568	0.099	9.000
130.900	56.800	8.524	8.567	0.099	9.000
131.000	56.600	8.525	8.567	0.099	9.000
131.100	57.600	8.525	8.567	0.099	9.000
131.200	56.400	8.529	8.567	0.099	9.000
131.300	56.400	8.529	8.568	0.099	9.000
131.400	56.200	8.527	8.567	0.099	9.000
131.500	57.000	8.534	8.568	0.099	9.000
131.600	56.200	8.534	8.568	0.099	9.000
131.700	56.400	8.533	8.568	0.099	9.000
131.800	56.400	8.534	8.567	0.099	9.000
131.900	56.000	8.537	8.568	0.099	9.000
132.000	56.600	8.540	8.568	0.099	9.000
132.100	55.800	8.540	8.568	0.099	9.000
132.200	56.400	8.537	8.568	0.099	9.000
132.300	56.800	8.542	8.568	0.099	9.000
132.400	56.600	8.541	8.567	0.099	9.000
132.500	55.200	8.537	8.569	0.099	9.000
132.600	56.000	8.537	8.569	0.099	9.000
132.700	56.200	8.536	8.569	0.099	9.000
132.800	55.000	8.532	8.569	0.099	9.000
132.900	55.600	8.531	8.568	0.099	9.000
133.000	55.200	8.535	8.569	0.099	9.000
133.100	55.800	8.535	8.569	0.099	9.000
133.200	55.400	8.533	8.569	0.099	9.000
133.300	55.800	8.531	8.568	0.099	9.000
133.400	54.400	8.534	8.569	0.099	9.000
133.500	55.000	8.532	8.570	0.099	9.000
133.600	56.000	8.532	8.570	0.099	9.000
133.700	55.800	8.535	8.569	0.099	9.000
133.800	55.800	8.534	8.570	0.099	9.000
133.900	56.000	8.535	8.570	0.099	9.000
134.000	55.200	8.534	8.570	0.099	9.000
134.100	55.600	8.534	8.570	0.099	9.000
134.200	55.000	8.537	8.570	0.099	9.000
134.300	55.600	8.534	8.571	0.099	9.000
134.400	57.000	8.531	8.569	0.099	0.000
134.500	56.000	8.533	8.570	0.099	9.000
134.600	56.400	8.533	8.570	0.099	9.000
134.700	58.200	8.535	8.570	0.099	9.000
134.800	57.800	8.532	8.570	0.099	9.000
134.900	57.400	8.536	8.571	0.099	9.000
135.000	56.600	8.531	8.571	0.099	9.000
135.100	56.400	8.531	8.571	0.099	9.000
135.200	56.400	8.538	8.570	0.099	9.000
135.300	56.200	8.536	8.570	0.099	9.000
135.400	55.200	8.538	8.570	0.099	9.000
135.500	56.400	8.532	8.571	0.099	9.000
135.600	55.200	8.532	8.571	0.099	9.000
135.700	55.600	8.534	8.572	0.099	9.000
135.800	55.200	8.532	8.570	0.099	9.000
135.900	55.400	8.534	8.570	0.099	9.000
136.000	55.400	8.534	8.571	0.099	9.000
136.100	55.800	8.534	8.571	0.099	9.000
136.200	55.200	8.532	8.571	0.099	9.000
136.300	56.000	8.534	8.572	0.099	9.000
136.400	55.000	8.534	8.571	0.099	9.000
136.500	56.000	8.532	8.571	0.100	9.000
136.600	55.600	8.532	8.571	0.100	9.000
136.700	55.000	8.535	8.571	0.100	9.000
136.800	54.800	8.536	8.572	0.100	9.000
136.900	56.000	8.535	8.572	0.100	9.000
137.000	55.000	8.537	8.572	0.100	9.000
137.100	54.400	8.537	8.572	0.100	9.000
137.200	55.000	8.536	8.572	0.100	9.000
137.300	54.800	8.537	8.572	0.100	9.000
137.400	53.800	8.540	8.574	0.101	9.000
137.500	54.600	8.535	8.573	0.101	9.000
137.600	55.000	8.535	8.573	0.101	9.000
137.700	54.800	8.530	8.572	0.101	9.000
137.800	54.400	8.537	8.572	0.101	9.000
137.900	53.400	8.535	8.573	0.101	9.000
138.000	54.200	8.536	8.573	0.101	9.000
138.100	54.200	8.536	8.573	0.101	9.000
138.200	54.400	8.535	8.573	0.101	9.000
138.300	55.000	8.537	8.572	0.101	9.000
138.400	54.200	8.532	8.574	0.101	9.000
138.500	54.200	8.535	8.573	0.102	9.000
138.600	54.000	8.535	8.573	0.102	9.000
138.700	54.400	8.535	8.573	0.102	9.000
138.800	53.600	8.533	8.574	0.102	9.000
138.900	53.600	8.533	8.574	0.102	9.000
139.000	53.600	8.533	8.574	0.102	9.000
139.100	53.400	8.533	8.574	0.102	9.000
139.200	53.400	8.539	8.574	0.102	9.000
139.300	53.400	8.539	8.574	0.102	9.000
139.400	52.200	8.539	8.574	0.103	9.000
139.500	51.400	8.536	8.574	0.103	9.000
139.600	53.000	8.536	8.574	0.103	9.000
139.700	52.200	8.533	8.575	0.103	9.000
139.800	52.200	8.540	8.573	0.103	9.000
139.900	51.400	8.538	8.575	0.103	0.000
140.000	51.800	8.536	8.575	0.103	9.000
140.100	51.800	8.536	8.575	0.103	9.000
140.200	52.600	8.537	8.574	0.103	9.000
140.300	52.800	8.536	8.574	0.103	9.000
140.400	53.000	8.537	8.576	0.103	9.000
140.500	53.600	8.537	8.576	0.103	9.000
140.600	52.800	8.537	8.576	0.103	9.000
140.700	51.800	8.540	8.575	0.103	9.000
140.800	53.200	8.539	8.575	0.103	9.000
140.900	53.600	8.538	8.574	0.104	9.000
141.000	53.000	8.535	8.574	0.104	9.000
141.100	53.600	8.535	8.574	0.104	9.000
141.200	52.600	8.536	8.575	0.104	9.000
141.300	52.000	8.541	8.575	0.104	9.000
141.400	53.000	8.539	8.576	0.104	9.000
141.500	53.000	8.540	8.576	0.104	9.000
141.600	53.400	8.540	8.576	0.104	9.000
141.700	52.600	8.540	8.576	0.104	9.000
141.800	52.800	8.537	8.576	0.104	9.000
141.900	52.600	8.538	8.576	0.105	9.000
142.000	53.000	8.538	8.576	0.105	9.000
142.100	52.200	8.538	8.576	0.105	9.000
142.200	53.400	8.536	8.576	0.105	9.000
142.300	52.600	8.543	8.577	0.105	9.000
142.400	51.800	8.539	8.577	0.105	9.000
142.500	51.600	8.537	8.577	0.105	9.000
142.600	53.000	8.537	8.577	0.105	9.000
142.700	53.000	8.541	8.577	0.105	9.000
142.800	52.200	8.541	8.577	0.105	9.000
142.900	52.200	8.537	8.576	0.106	9.000
143.000	53.000	8.537	8.577	0.106	9.000
143.100	52.600	8.537	8.577	0.106	9.000
143.200	52.200	8.545	8.576	0.106	9.000
143.300	52.000	8.542	8.577	0.106	9.000
143.400	52.000	8.542	8.578	0.106	9.000
143.500	52.400	8.541	8.578	0.106	9.000
143.600	51.400	8.541	8.578	0.106	9.000
143.700	52.600	8.541	8.577	0.106	9.000
143.800	53.000	8.542	8.577	0.106	9.000
143.900	54.000	8.540	8.578	0.106	0.000
144.000	52.800	8.539	8.578	0.106	9.000
144.100	53.000	8.539	8.578	0.106	9.000
144.200	51.600	8.542	8.578	0.106	9.000
144.300	54.000	8.537	8.578	0.106	9.000
144.400	52.600	8.542	8.578	0.107	9.000
144.500	52.800	8.543	8.578	0.107	9.000
144.600	51.800	8.543	8.578	0.107	9.000
144.700	53.200	8.540	8.579	0.107	9.000
144.800	53.000	8.543	8.579	0.107	9.000
144.900	52.600	8.541	8.578	0.107	9.000
145.000	53.000	8.540	8.578	0.107	9.000
145.100	52.400	8.540	8.578	0.107	9.000
145.200	53.000	8.544	8.579	0.107	9.000
145.300	52.600	8.550	8.578	0.107	9.000
145.400	53.200	8.544	8.579	0.108	9.000
145.500	53.200	8.544	8.579	0.108	9.000
145.600	52.000	8.544	8.579	0.108	9.000
145.700	51.800	8.545	8.579	0.108	9.000
145.800	52.400	8.543	8.579	0.108	9.000
145.900	52.000	8.544	8.580	0.108	9.000
146.000	53.400	8.546	8.580	0.108	9.000
146.100	52.400	8.546	8.580	0.108	9.000
146.200	52.600	8.547	8.579	0.108	9.000
146.300	52.800	8.544	8.579	0.108	9.000
146.400	52.600	8.544	8.580	0.109	9.000
146.500	53.200	8.548	8.579	0.109	9.000
146.600	52.600	8.548	8.579	0.109	9.000
146.700	52.800	8.545	8.580	0.109	9.000
146.800	52.200	8.547	8.580	0.109	9.000
146.900	52.800	8.544	8.580	0.109	9.000
147.000	53.200	8.548	8.580	0.109	9.000
147.100	52.600	8.548	8.580	0.109	9.000
147.200	52.400	8.548	8.579	0.109	9.000
147.300	52.400	8.550	8.581	0.109	9.000
147.400	52.200	8.548	8.580	0.110	9.000
147.500	52.600	8.547	8.582	0.110	9.000
147.600	52.800	8.547	8.582	0.110	9.000
147.700	52.200	8.549	8.580	0.110	9.000
147.800	53.400	8.550	8.580	0.110	9.000
147.900	51.000	8.545	8.582	0.110	9.000
148.000	52.800	8.548	8.581	0.110	9.000
148.100	53.600	8.548	8.581	0.110	9.000
148.200	51.600	8.546	8.582	0.110	9.000
148.300	52.800	8.547	8.582	0.110	9.000
148.400	50.800	8.548	8.581	0.110	9.000
148.500	52.400	8.550	8.581	0.110	9.000
148.600	52.800	8.550	8.581	0.110	9.000
148.700	52.600	8.550	8.583	0.110	9.000
148.800	52.600	8.550	8.582	0.110	9.000
148.900	52.000	8.549	8.582	0.111	9.000
149.000	52.000	8.548	8.582	0.111	9.000
149.100	51.200	8.548	8.582	0.111	9.000
149.200	51.800	8.553	8.582	0.111	9.000
149.300	52.600	8.554	8.583	0.111	9.000
149.400	51.800	8.555	8.583	0.111	9.000
149.500	52.200	8.551	8.583	0.111	9.000
149.600	51.800	8.551	8.583	0.111	9.000
149.700	52.400	8.551	8.583	0.111	9.000
149.800	53.200	8.550	8.582	0.111	9.000
149.900	51.600	8.552	8.583	0.112	9.000
150.000	52.000	8.554	8.583	0.112	9.000
150.100	52.200	8.554	8.583	0.112	9.000
150.200	53.200	8.554	8.583	0.112	9.000
150.300	52.800	8.552	8.583	0.112	9.000
150.400	51.800	8.554	8.583	0.112	9.000
150.500	51.800	8.554	8.584	0.112	9.000
150.600	51.800	8.554	8.584	0.112	9.000
150.700	52.200	8.553	8.583	0.112	9.000
150.800	52.200	8.557	8.582	0.112	9.000
150.900	52.400	8.553	8.584	0.113	9.000
151.000	51.800	8.554	8.584	0.113	9.000
151.100	51.800	8.554	8.584	0.113	9.000
151.200	51.800	8.554	8.583	0.113	9.000
151.300	51.800	8.556	8.584	0.113	9.000
151.400	52.200	8.560	8.584	0.113	9.000
151.500	54.200	8.557	8.584	0.113	9.000
151.600	51.000	8.557	8.584	0.113	9.000
151.700	51.600	8.556	8.585	0.113	9.000
151.800	50.800	8.556	8.584	0.113	9.000
151.900	51.800	8.558	8.584	0.114	9.000
152.000	52.600	8.556	8.585	0.114	9.000
152.100	52.400	8.556	8.585	0.114	9.000
152.200	51.200	8.553	8.585	0.114	9.000
152.300	50.800	8.553	8.584	0.114	9.000
152.400	51.600	8.554	8.585	0.114	9.000
152.500	52.200	8.560	8.586	0.114	9.000
152.600	51.200	8.560	8.586	0.114	9.000
152.700	52.200	8.553	8.585	0.114	9.000
152.800	51.800	8.555	8.585	0.114	9.000
152.900	52.600	8.552	8.585	0.114	9.000
153.000	50.400	8.553	8.586	0.114	9.000
153.100	51.200	8.553	8.586	0.114	9.000
153.200	51.400	8.553	8.586	0.114	9.000
153.300	52.200	8.559	8.587	0.114	9.000
153.400	51.000	8.552	8.587	0.115	9.000
153.500	52.000	8.553	8.586	0.115	9.000
153.600	50.600	8.553	8.586	0.115	9.000
153.700	50.600	8.555	8.585	0.115	9.000
153.800	52.200	8.555	8.587	0.115	9.000
153.900	51.200	8.555	8.585	0.115	9.000
154.000	51.600	8.551	8.586	0.115	9.000
154.100	52.000	8.551	8.586	0.115	9.000
154.200	50.600	8.554	8.586	0.115	9.000
154.300	51.400	8.554	8.586	0.115	9.000
154.400	51.600	8.554	8.587	0.116	9.000
154.500	50.000	8.554	8.587	0.116	9.000
154.600	51.200	8.554	8.587	0.116	9.000
154.700	51.600	8.556	8.587	0.116	9.000
154.800	50.800	8.556	8.587	0.116	9.000
154.900	51.400	8.552	8.588	0.116	9.000
155.000	50.200	8.556	8.587	0.116	9.000
155.100	51.200	8.556	8.587	0.116	9.000
155.200	51.800	8.555	8.587	0.116	9.000
155.300	51.800	8.556	8.587	0.116	9.000
155.400	51.800	8.557	8.587	0.116	9.000
155.500	51.400	8.550	8.589	0.117	9.000
155.600	51.800	8.550	8.589	0.117	9.000
155.700	50.600	8.552	8.588	0.117	9.000
155.800	51.200	8.552	8.587	0.117	9.000
155.900	50.400	8.553	8.587	0.117	9.000
156.000	50.200	8.553	8.588	0.117	9.000
156.100	51.200	8.553	8.588	0.117	9.000
156.200	50.800	8.554	8.588	0.117	9.000
156.300	51.600	8.558	8.589	0.117	9.000
156.400	52.000	8.552	8.588	0.117	9.000
156.500	51.800	8.556	8.589	0.117	9.000
156.600	50.000	8.556	8.589	0.117	9.000
156.700	50.000	8.555	8.589	0.117	9.000
156.800	50.000	8.551	8.589	0.117	9.000
156.900	50.000	8.552	8.588	0.118	9.000
157.000	51.200	8.557	8.589	0.118	9.000
157.100	50.600	8.557	8.589	0.118	9.000
157.200	50.400	8.555	8.589	0.118	9.000
157.300	49.600	8.559	8.588	0.118	9.000
157.400	50.400	8.560	8.589	0.118	9.000
157.500	51.200	8.553	8.589	0.118	9.000
157.600	51.800	8.553	8.589	0.118	9.000
157.700	49.600	8.557	8.589	0.118	9.000
157.800	50.400	8.556	8.589	0.118	9.000
157.900	51.000	8.553	8.590	0.119	9.000
158.000	49.800	8.558	8.590	0.119	9.000
158.100	50.600	8.558	8.590	0.119	9.000
158.200	50.800	8.554	8.589	0.119	9.000
158.300	50.400	8.555	8.589	0.119	9.000
158.400	51.200	8.556	8.590	0.119	9.000
158.500	50.600	8.556	8.591	0.119	9.000
158.600	50.600	8.556	8.591	0.119	9.000
158.700	50.400	8.558	8.589	0.119	9.000
158.800	50.600	8.558	8.590	0.119	9.000
158.900	49.600	8.559	8.590	0.119	9.000
159.000	50.200	8.559	8.591	0.119	9.000
159.100	49.800	8.559	8.591	0.119	9.000
159.200	49.800	8.558	8.591	0.119	9.000
159.300	50.200	8.559	8.591	0.119	9.000
159.400	49.800	8.559	8.591	0.120	9.000
159.500	49.800	8.559	8.591	0.120	9.000
159.600	50.000	8.559	8.591	0.120	9.000
159.700	50.800	8.556	8.591	0.120	9.000
159.800	51.200	8.558	8.592	0.120	9.000
159.900	49.400	8.558	8.592	0.120	9.000
160.000	49.600	8.553	8.592	0.120	9.000
160.100	49.600	8.553	8.592	0.120	9.000
160.200	50.400	8.556	8.591	0.120	9.000
160.300	49.200	8.557	8.592	0.120	9.000
160.400	48.800	8.557	8.592	0.120	9.000
160.500	50.200	8.557	8.592	0.121	9.000
160.600	49.600	8.557	8.592	0.121	9.000
160.700	51.400	8.556	8.593	0.121	9.000
160.800	50.400	8.554	8.593	0.121	9.000
160.900	50.400	8.559	8.592	0.121	9.000
161.000	50.200	8.557	8.593	0.121	9.000
161.100	50.400	8.557	8.593	0.121	9.000
161.200	50.800	8.557	8.592	0.121	9.000
161.300	49.600	8.557	8.594	0.121	9.000
161.400	50.600	8.560	8.592	0.121	9.000
161.500	50.000	8.555	8.592	0.122	9.000
161.600	50.400	8.555	8.592	0.122	9.000
161.700	50.800	8.559	8.593	0.122	9.000
161.800	50.800	8.556	8.593	0.122	9.000
161.900	50.200	8.555	8.593	0.122	9.000
162.000	50.600	8.554	8.593	0.122	9.000
162.100	50.400	8.554	8.593	0.122	9.000
162.200	49.800	8.556	8.594	0.122	9.000
162.300	49.800	8.556	8.594	0.122	9.000
162.400	49.800	8.560	8.593	0.122	9.000
162.500	51.000	8.554	8.594	0.122	9.000
162.600	49.600	8.554	8.594	0.122	9.000
162.700	51.400	8.548	8.594	0.122	9.000
162.800	49.800	8.550	8.595	0.122	9.000
162.900	50.800	8.547	8.595	0.122	9.000
163.000	51.400	8.545	8.595	0.123	9.000
163.100	50.000	8.545	8.595	0.123	9.000
163.200	49.800	8.546	8.594	0.123	9.000
163.300	50.000	8.551	8.594	0.123	9.000
163.400	50.400	8.548	8.595	0.123	9.000
163.500	50.000	8.547	8.595	0.123	9.000
163.600	51.000	8.547	8.595	0.123	9.000
163.700	50.400	8.550	8.595	0.123	9.000
163.800	51.000	8.548	8.595	0.123	9.000
163.900	49.800	8.551	8.595	0.123	9.000
164.000	50.400	8.554	8.595	0.124	9.000
164.100	49.200	8.554	8.595	0.124	9.000
164.200	49.800	8.553	8.595	0.124	9.000
164.300	51.400	8.556	8.594	0.124	9.000
164.400	50.600	8.554	8.596	0.124	9.000
164.500	51.400	8.555	8.596	0.124	9.000
164.600	49.800	8.555	8.596	0.124	9.000
164.700	50.800	8.558	8.596	0.124	9.000
164.800	49.600	8.556	8.595	0.124	9.000
164.900	49.000	8.558	8.596	0.124	9.000
165.000	50.000	8.557	8.596	0.124	9.000
165.100	50.400	8.557	8.596	0.124	9.000
165.200	49.600	8.560	8.597	0.124	9.000
165.300	49.600	8.560	8.596	0.124	9.000
165.400	49.600	8.561	8.596	0.124	9.000
165.500	50.400	8.557	8.596	0.125	9.000
165.600	49.800	8.557	8.596	0.125	9.000
165.700	50.600	8.562	8.596	0.125	9.000
165.800	49.000	8.559	8.596	0.125	9.000
165.900	49.200	8.563	8.597	0.125	9.000
166.000	50.600	8.561	8.597	0.125	9.000
166.100	50.000	8.561	8.597	0.125	9.000
166.200	50.600	8.562	8.597	0.125	9.000
166.300	49.800	8.561	8.598	0.125	9.000
166.400	49.800	8.558	8.597	0.125	9.000
166.500	49.800	8.561	8.598	0.126	9.000
166.600	49.800	8.561	8.598	0.126	9.000
166.700	49.600	8.561	8.598	0.126	9.000
166.800	48.800	8.560	8.597	0.126	9.000
166.900	50.000	8.559	8.597	0.126	9.000
167.000	49.000	8.558	8.598	0.126	9.000
167.100	50.000	8.558	8.598	0.126	9.000
167.200	49.600	8.559	8.597	0.126	9.000
167.300	49.600	8.563	8.598	0.126	9.000
167.400	49.600	8.562	8.598	0.126	9.000
167.500	49.600	8.561	8.598	0.127	9.000
167.600	49.400	8.561	8.598	0.127	9.000
167.700	49.600	8.562	8.598	0.127	9.000
167.800	50.600	8.556	8.598	0.127	9.000
167.900	49.800	8.558	8.599	0.127	9.000
168.000	49.200	8.563	8.598	0.127	9.000
168.100	49.600	8.563	8.598	0.127	9.000
168.200	49.000	8.557	8.599	0.127	9.000
168.300	49.400	8.562	8.599	0.127	9.000
168.400	49.600	8.565	8.599	0.127	9.000
168.500	50.400	8.566	8.599	0.127	9.000
168.600	50.600	8.566	8.599	0.127	9.000
168.700	49.600	8.568	8.599	0.127	9.000
168.800	49.600	8.567	8.599	0.127	9.000
168.900	50.400	8.568	8.599	0.127	9.000
169.000	49.400	8.568	8.600	0.128	9.000
169.100	49.800	8.568	8.600	0.128	9.000
169.200	49.400	8.573	8.600	0.128	9.000
169.300	50.400	8.569	8.599	0.128	9.000
169.400	48.800	8.570	8.600	0.128	9.000
169.500	49.600	8.561	8.600	0.128	9.000
169.600	51.200	8.561	8.600	0.128	9.000
169.700	49.600	8.563	8.600	0.128	9.000
169.800	50.400	8.557	8.600	0.128	9.000
169.900	49.800	8.562	8.600	0.128	9.000
170.000	49.800	8.558	8.599	0.129	9.000
170.100	49.400	8.558	8.599	0.129	9.000
170.200	49.400	8.556	8.601	0.129	9.000
170.300	50.800	8.556	8.600	0.129	9.000
170.400	50.600	8.559	8.601	0.129	9.000
170.500	52.200	8.557	8.602	0.129	9.000
170.600	50.400	8.557	8.602	0.129	9.000
170.700	52.000	8.557	8.601	0.129	9.000
170.800	51.800	8.558	8.601	0.129	9.000
170.900	50.800	8.559	8.601	0.129	9.000
171.000	51.000	8.555	8.601	0.129	9.000
171.100	50.600	8.555	8.601	0.129	9.000
171.200	51.400	8.558	8.602	0.129	9.000
171.300	51.200	8.559	8.602	0.129	9.000
171.400	50.600	8.563	8.601	0.129	9.000
171.500	51.400	8.558	8.601	0.130	9.000
171.600	50.000	8.558	8.601	0.130	9.000
171.700	50.800	8.551	8.602	0.130	9.000
171.800	50.400	8.558	8.601	0.130	9.000
171.900	50.000	8.557	8.601	0.130	9.000
172.000	50.400	8.558	8.602	0.130	9.000
172.100	51.200	8.558	8.602	0.130	9.000
172.200	50.000	8.554	8.602	0.130	9.000
172.300	49.800	8.557	8.603	0.130	9.000
172.400	50.000	8.555	8.602	0.130	9.000
172.500	50.200	8.558	8.603	0.131	9.000
172.600	49.600	8.558	8.603	0.131	9.000
172.700	49.400	8.554	8.603	0.131	9.000
172.800	49.000	8.556	8.603	0.131	9.000
172.900	49.200	8.554	8.603	0.131	9.000
173.000	50.600	8.555	8.604	0.131	9.000
173.100	49.400	8.555	8.604	0.131	9.000
173.200	49.000	8.559	8.604	0.131	9.000
173.300	49.000	8.561	8.603	0.131	9.000
173.400	51.000	8.558	8.603	0.131	9.000
173.500	50.200	8.553	8.603	0.132	9.000
173.600	49.200	8.553	8.603	0.132	9.000
173.700	49.000	8.558	8.604	0.132	9.000
173.800	49.800	8.555	8.605	0.132	9.000
173.900	48.400	8.557	8.604	0.132	9.000
174.000	49.200	8.558	8.604	0.132	9.000
174.100	48.400	8.558	8.604	0.132	9.000
174.200	48.200	8.558	8.603	0.132	9.000
174.300	49.600	8.555	8.603	0.132	9.000
174.400	48.600	8.558	8.605	0.132	9.000
174.500	49.800	8.552	8.605	0.132	9.000
174.600	48.600	8.552	8.605	0.132	9.000
174.700	49.800	8.558	8.604	0.132	9.000
174.800	50.800	8.556	8.605	0.132	9.000
174.900	50.200	8.558	8.605	0.132	9.000
175.000	50.600	8.556	8.605	0.133	9.000
175.100	50.200	8.556	8.605	0.133	9.000
175.200	49.800	8.556	8.605	0.133	9.000
175.300	49.800	8.561	8.605	0.133	9.000
175.400	49.200	8.561	8.604	0.133	9.000
175.500	49.600	8.557	8.605	0.133	9.000
175.600	50.000	8.557	8.605	0.133	9.000
175.700	49.600	8.555	8.605	0.133	9.000
175.800	50.600	8.556	8.605	0.133	9.000
175.900	49.800	8.556	8.606	0.133	9.000
176.000	49.000	8.556	8.605	0.134	9.000
176.100	48.400	8.556	8.605	0.134	9.000
176.200	49.800	8.560	8.606	0.134	9.000
176.300	47.600	8.558	8.607	0.134	9.000
176.400	49.000	8.556	8.605	0.134	9.000
176.500	49.000	8.556	8.607	0.134	9.000
176.600	48.600	8.556	8.607	0.134	9.000
176.700	48.200	8.556	8.605	0.134	9.000
176.800	48.800	8.559	8.605	0.134	9.000
176.900	47.800	8.555	8.606	0.134	9.000
177.000	48.600	8.555	8.606	0.134	9.000
177.100	47.800	8.555	8.606	0.134	9.000
177.200	48.400	8.561	8.606	0.134	9.000
177.300	49.600	8.563	8.606	0.134	9.000
177.400	49.600	8.563	8.606	0.134	9.000
177.500	49.000	8.557	8.606	0.135	9.000
177.600	49.200	8.557	8.606	0.135	9.000
177.700	49.800	8.560	8.607	0.135	9.000
177.800	48.400	8.557	8.608	0.135	9.000
177.900	50.800	8.555	8.607	0.135	9.000
178.000	51.000	8.558	8.607	0.135	9.000
178.100	51.400	8.558	8.607	0.135	9.000
178.200	48.200	8.559	8.607	0.135	9.000
178.300	49.600	8.556	8.609	0.135	9.000
178.400	49.800	8.560	8.608	0.135	9.000
178.500	49.800	8.554	8.608	0.136	9.000
178.600	49.400	8.554	8.608	0.136	9.000
178.700	50.000	8.558	8.608	0.136	9.000
178.800	49.800	8.552	8.608	0.136	9.000
178.900	49.800	8.556	8.608	0.136	9.000
179.000	49.800	8.557	8.608	0.136	9.000
179.100	50.000	8.557	8.608	0.136	9.000
179.200	49.600	8.561	8.608	0.136	9.000
179.300	50.800	8.558	8.610	0.136	9.000
179.400	48.400	8.564	8.608	0.136	9.000
179.500	49.800	8.558	8.609	0.137	9.000
179.600	49.600	8.558	8.609	0.137	9.000
179.700	50.400	8.561	8.610	0.137	9.000
179.800	50.200	8.560	8.610	0.137	9.000
179.900	50.000	8.561	8.609	0.137	9.000
180.000	51.200	8.557	8.610	0.137	9.000
180.100	49.600	8.557	8.610	0.137	9.000
180.200	50.800	8.559	8.609	0.137	9.000
180.300	50.000	8.558	8.609	0.137	9.000
180.400	51.000	8.557	8.609	0.137	9.000
180.500	49.200	8.558	8.610	0.137	9.000
180.600	48.800	8.558	8.610	0.137	9.000
180.700	50.800	8.554	8.609	0.137	9.000
180.800	50.200	8.558	8.609	0.137	9.000
180.900	49.600	8.557	8.609	0.137	9.000
181.000	49.000	8.557	8.611	0.138	9.000
181.100	49.200	8.557	8.611	0.138	9.000
181.200	50.000	8.560	8.610	0.138	9.000
181.300	50.400	8.565	8.611	0.138	9.000
181.400	51.000	8.558	8.609	0.138	9.000
181.500	49.200	8.558	8.611	0.138	9.000
181.600	50.000	8.558	8.611	0.138	9.000
181.700	49.200	8.563	8.611	0.138	9.000
181.800	49.800	8.557	8.610	0.138	9.000
181.900	49.600	8.557	8.611	0.138	9.000
182.000	51.200	8.557	8.611	0.139	9.000
182.100	50.600	8.557	8.611	0.139	9.000
182.200	49.800	8.561	8.611	0.139	9.000
182.300	48.800	8.561	8.611	0.139	9.000
182.400	49.400	8.560	8.612	0.139	9.000
182.500	49.800	8.563	8.611	0.139	9.000
182.600	50.400	8.563	8.611	0.139	9.000
182.700	51.200	8.561	8.613	0.139	9.000
182.800	50.400	8.559	8.611	0.139	9.000
182.900	49.800	8.560	8.612	0.139	9.000
183.000	49.200	8.561	8.611	0.139	9.000
183.100	48.600	8.561	8.611	0.139	9.000
183.200	49.200	8.561	8.613	0.139	9.000
183.300	50.400	8.565	8.612	0.139	9.000
183.400	49.800	8.565	8.613	0.139	9.000
183.500	50.000	8.561	8.611	0.140	9.000
183.600	49.800	8.561	8.611	0.140	9.000
183.700	51.200	8.563	8.613	0.140	9.000
183.800	50.000	8.563	8.612	0.140	9.000
183.900	50.600	8.560	8.612	0.140	9.000
184.000	49.800	8.563	8.613	0.140	9.000
184.100	49.600	8.563	8.613	0.140	9.000
184.200	50.200	8.560	8.613	0.140	9.000
184.300	50.400	8.562	8.612	0.140	9.000
184.400	49.800	8.562	8.613	0.140	9.000
184.500	50.400	8.563	8.614	0.141	9.000
184.600	49.200	8.563	8.614	0.141	9.000
184.700	49.000	8.564	8.613	0.141	9.000
184.800	49.800	8.565	8.613	0.141	9.000
184.900	50.000	8.561	8.613	0.141	9.000
185.000	51.400	8.567	8.613	0.141	9.000
185.100	49.200	8.567	8.613	0.141	9.000
185.200	50.600	8.567	8.614	0.141	9.000
185.300	50.600	8.568	8.614	0.141	9.000
185.400	49.200	8.565	8.615	0.141	9.000
185.500	50.000	8.565	8.615	0.142	9.000
185.600	49.600	8.565	8.615	0.142	9.000
185.700	51.200	8.565	8.616	0.142	9.000
185.800	49.800	8.566	8.615	0.142	9.000
185.900	50.600	8.564	8.613	0.142	9.000
186.000	49.200	8.566	8.614	0.142	9.000
186.100	50.000	8.566	8.614	0.142	9.000
186.200	50.000	8.569	8.615	0.142	9.000
186.300	50.000	8.570	8.615	0.142	9.000
186.400	49.800	8.568	8.615	0.142	9.000
186.500	50.400	8.570	8.615	0.142	9.000
186.600	49.600	8.570	8.615	0.142	9.000
186.700	50.000	8.567	8.615	0.142	9.000
186.800	50.400	8.568	8.615	0.142	9.000
186.900	50.000	8.568	8.616	0.142	9.000
187.000	49.800	8.565	8.615	0.143	9.000
187.100	50.200	8.565	8.615	0.143	9.000
187.200	49.400	8.568	8.616	0.143	9.000
187.300	49.600	8.573	8.616	0.143	9.000
187.400	49.600	8.571	8.616	0.143	9.000
187.500	49.800	8.569	8.618	0.143	9.000
187.600	50.000	8.569	8.618	0.143	9.000
187.700	49.600	8.570	8.616	0.143	9.000
187.800	50.000	8.569	8.616	0.143	9.000
187.900	50.400	8.570	8.616	0.143	9.000
188.000	49.800	8.571	8.616	0.144	9.000
188.100	49.200	8.571	8.616	0.144	9.000
188.200	49.600	8.570	8.617	0.144	9.000
188.300	50.800	8.571	8.617	0.144	9.000
188.400	49.800	8.572	8.617	0.144	9.000
188.500	49.800	8.573	8.618	0.144	9.000
188.600	50.200	8.573	8.618	0.144	9.000
188.700	51.200	8.573	8.616	0.144	9.000
188.800	49.200	8.572	8.617	0.144	9.000
188.900	49.600	8.568	8.617	0.144	9.000
189.000	49.600	8.573	8.618	0.144	9.000
189.100	50.800	8.573	8.618	0.144	9.000
189.200	49.200	8.573	8.616	0.144	9.000
189.300	49.800	8.572	8.617	0.144	9.000
189.400	50.200	8.577	8.618	0.144	9.000
189.500	49.200	8.570	8.617	0.145	9.000
189.600	50.800	8.570	8.617	0.145	9.000
189.700	50.200	8.573	8.618	0.145	9.000
189.800	48.400	8.573	8.618	0.145	9.000
189.900	49.200	8.574	8.618	0.145	9.000
190.000	50.000	8.575	8.619	0.145	9.000
190.100	49.200	8.575	8.619	0.145	9.000
190.200	49.200	8.576	8.619	0.145	9.000
190.300	50.600	8.576	8.619	0.145	9.000
190.400	49.200	8.576	8.619	0.145	9.000
190.500	50.600	8.573	8.619	0.146	9.000
190.600	50.600	8.573	8.619	0.146	9.000
190.700	50.200	8.575	8.619	0.146	9.000
190.800	49.000	8.577	8.619	0.146	9.000
190.900	49.800	8.576	8.619	0.146	9.000
191.000	50.000	8.579	8.619	0.146	9.000
191.100	50.000	8.579	8.619	0.146	9.000
191.200	50.000	8.581	8.619	0.146	9.000
191.300	49.200	8.585	8.619	0.146	9.000
191.400	50.000	8.581	8.620	0.146	9.000
191.500	49.800	8.578	8.620	0.146	9.000
191.600	50.200	8.578	8.620	0.146	9.000
191.700	50.400	8.582	8.621	0.146	9.000
191.800	49.400	8.583	8.620	0.146	9.000
191.900	48.600	8.586	8.621	0.146	9.000
192.000	50.200	8.583	8.620	0.147	9.000
192.100	49.600	8.583	8.620	0.147	9.000
192.200	49.400	8.587	8.621	0.147	9.000
192.300	49.200	8.588	8.622	0.147	9.000
192.400	49.600	8.584	8.619	0.147	9.000
192.500	49.200	8.587	8.620	0.147	9.000
192.600	49.000	8.587	8.620	0.147	9.000
192.700	48.400	8.586	8.621	0.147	9.000
192.800	50.000	8.586	8.621	0.147	9.000
192.900	48.400	8.587	8.621	0.147	9.000
193.000	48.800	8.587	8.621	0.148	9.000
193.100	49.000	8.587	8.621	0.148	9.000
193.200	49.000	8.590	8.620	0.148	9.000
193.300	49.600	8.590	8.620	0.148	9.000
193.400	49.600	8.590	8.622	0.148	9.000
193.500	47.800	8.592	8.621	0.148	9.000
193.600	48.600	8.592	8.621	0.148	9.000
193.700	48.800	8.587	8.622	0.148	9.000
193.800	48.000	8.588	8.622	0.148	9.000
193.900	48.600	8.588	8.622	0.148	9.000
194.000	48.600	8.588	8.622	0.149	9.000
194.100	48.600	8.588	8.622	0.149	9.000
194.200	48.200	8.587	8.622	0.149	9.000
194.300	47.800	8.586	8.623	0.149	9.000
194.400	48.000	8.586	8.622	0.149	9.000
194.500	49.600	8.587	8.622	0.149	9.000
194.600	49.600	8.587	8.622	0.149	9.000
194.700	48.400	8.589	8.623	0.149	9.000
194.800	47.600	8.591	8.623	0.149	9.000
194.900	48.200	8.588	8.623	0.149	9.000
195.000	48.400	8.588	8.622	0.149	9.000
195.100	48.400	8.588	8.622	0.149	9.000
195.200	48.600	8.588	8.623	0.149	9.000
195.300	48.600	8.592	8.623	0.149	9.000
195.400	46.400	8.593	8.623	0.149	9.000
195.500	48.200	8.586	8.624	0.150	9.000
195.600	49.200	8.586	8.624	0.150	9.000
195.700	49.000	8.591	8.624	0.150	9.000
195.800	48.400	8.590	8.624	0.150	9.000
195.900	48.600	8.586	8.625	0.150	9.000
196.000	48.400	8.589	8.625	0.150	9.000
196.100	47.800	8.589	8.625	0.150	9.000
196.200	49.000	8.589	8.623	0.150	9.000
196.300	48.200	8.590	8.624	0.150	9.000
196.400	47.800	8.591	8.625	0.150	9.000
196.500	46.800	8.591	8.624	0.151	9.000
196.600	48.000	8.591	8.624	0.151	9.000
196.700	48.400	8.592	8.625	0.151	9.000
196.800	47.600	8.592	8.625	0.151	9.000
196.900	48.600	8.591	8.626	0.151	9.000
197.000	47.000	8.588	8.625	0.151	9.000
197.100	49.200	8.588	8.625	0.151	9.000
197.200	48.200	8.594	8.625	0.151	9.000
197.300	47.800	8.590	8.625	0.151	9.000
197.400	48.400	8.596	8.625	0.151	9.000
197.500	46.600	8.595	8.625	0.151	9.000
197.600	47.000	8.595	8.625	0.151	9.000
197.700	48.200	8.588	8.625	0.151	9.000
197.800	47.200	8.593	8.625	0.151	9.000
197.900	47.400	8.593	8.625	0.151	9.000
198.000	47.000	8.589	8.626	0.152	9.000
198.100	45.800	8.589	8.626	0.152	9.000
198.200	48.400	8.593	8.626	0.152	9.000
198.300	48.200	8.596	8.625	0.152	9.000
198.400	48.400	8.596	8.626	0.152	9.000
198.500	47.200	8.596	8.626	0.152	9.000
198.600	47.400	8.596	8.626	0.152	9.000
198.700	47.000	8.592	8.626	0.152	9.000
198.800	47.800	8.595	8.626	0.152	9.000
198.900	47.800	8.596	8.626	0.152	9.000
199.000	47.000	8.590	8.627	0.153	9.000
199.100	47.800	8.590	8.627	0.153	9.000
199.200	47.600	8.597	8.627	0.153	9.000
199.300	46.800	8.596	8.627	0.153	9.000
199.400	47.000	8.596	8.629	0.153	9.000
199.500	46.200	8.593	8.627	0.153	9.000
199.600	47.200	8.593	8.627	0.153	9.000
199.700	46.600	8.595	8.627	0.153	9.000
199.800	47.000	8.591	8.628	0.153	9.000
199.900	46.400	8.595	8.626	0.153	9.000
[truncated: 115,677 more rows]
