# Supplementary material for: Measurement of Outflow Facility Using iPerfusion
Source: PLoS One. 2016 Mar 7;11(3):e0150694. doi: 10.1371/journal.pone.0150694 (PMC4780770; doi:10.1371/journal.pone.0150694)
Supplement: S4 File — The raw data from the perfusion traces along with the steady state values for each pressure step. (ZIP) [file pone.0150694.s004.zip › S3/ControlIndividuals/14.05.14 red system eye 2/Eye_2 ok perf 6.33/Parameters.txt]

Q	dQ	P	dP	R	dR	C	dC	FT	dFT	N/A	FV
37.1661	1.0567	8.7027	0.0084	0.2050	0.0051	4.8772	0.1215	0.0000	0.0000	8.9550	0.0000
13.9664	0.7173	4.3697	0.0042	0.2271	0.0085	4.4042	0.1642	0.0000	0.0000	4.4775	0.0000
21.9348	0.9788	5.8173	0.0069	0.2138	0.0077	4.6780	0.1684	0.0000	0.0000	5.9700	0.0000
29.2767	1.0439	7.2734	0.0074	0.2105	0.0064	4.7509	0.1436	0.0000	0.0000	7.4924	0.0000
34.4218	1.0120	8.7441	0.0075	0.2203	0.0056	4.5402	0.1158	0.0000	0.0000	9.0016	0.0000
41.1868	1.1722	10.1956	0.0092	0.2194	0.0055	4.5574	0.1150	0.0000	0.0000	10.4773	0.0000
50.1075	1.5807	11.6265	0.0121	0.2099	0.0060	4.7638	0.1360	0.0000	0.0000	12.0070	0.0000
73.0834	1.2521	14.4533	0.0102	0.1844	0.0029	5.4218	0.0867	0.0000	0.0000	14.9860	0.0000
92.6993	1.8431	17.2969	0.0146	0.1765	0.0033	5.6645	0.1067	0.0000	0.0000	17.9860	0.0000
111.1137	0.9663	20.1567	0.0080	0.1732	0.0014	5.7744	0.0480	0.0000	0.0000	20.9547	0.0000
