# Supplementary material for: Measurement of Outflow Facility Using iPerfusion
Source: PLoS One. 2016 Mar 7;11(3):e0150694. doi: 10.1371/journal.pone.0150694 (PMC4780770; doi:10.1371/journal.pone.0150694)
Supplement: S4 File — The raw data from the perfusion traces along with the steady state values for each pressure step. (ZIP) [file pone.0150694.s004.zip › S3/ControlIndividuals/15.05.14 red system eye 1/CapPre_1/Parameters.txt]

Q 	 dQ 	 P 	 dP 	 R 	 dR 	 C 	 dC 	 FT 	 dFT 	 N/A 	 FV 	 
-8.1000	0.9941	0.0785	0.0063	-0.0787	0.0787	-12.7015	12.6972	27.7374	5.4998	0.0000	2.6787
69.5313	0.6501	4.4160	0.0035	0.0576	0.0005	17.3536	0.1479	34.0079	0.2803	5.0051	28.1330
144.5833	1.2533	8.7766	0.0098	0.0579	0.0005	17.2829	0.1441	35.9621	0.2777	9.9500	28.7868
219.1380	0.7487	13.1448	0.0061	0.0581	0.0002	17.2114	0.0575	35.8146	0.1142	14.9250	27.5755
290.5293	1.1702	17.5196	0.0093	0.0589	0.0002	16.9885	0.0674	35.4528	0.1317	19.9000	27.9670
