# Supplementary material for: Measurement of Outflow Facility Using iPerfusion
Source: PLoS One. 2016 Mar 7;11(3):e0150694. doi: 10.1371/journal.pone.0150694 (PMC4780770; doi:10.1371/journal.pone.0150694)
Supplement: S4 File — The raw data from the perfusion traces along with the steady state values for each pressure step. (ZIP) [file pone.0150694.s004.zip › S3/ControlIndividuals/15.05.14 red system eye 1/Eye_1 wobbly perf 11.02/Data.txt]

0.000	-2.600	7.936	8.385	-0.000	7.936
0.100	-0.200	7.936	8.385	-0.000	7.936
0.200	-0.200	7.933	8.384	-0.000	7.936
0.300	0.800	7.936	8.384	-0.000	7.936
0.400	-0.000	7.936	8.385	-0.000	7.936
0.500	2.000	7.937	8.385	0.000	7.936
0.600	0.800	7.937	8.385	0.000	7.936
0.700	1.600	7.933	8.386	0.000	7.936
0.800	0.800	7.935	8.385	0.000	7.936
0.900	1.200	7.938	8.385	0.000	7.936
1.000	0.600	7.937	8.385	0.000	7.936
1.100	1.800	7.937	8.385	0.000	7.936
1.200	-0.200	7.932	8.384	0.000	7.936
1.300	1.400	7.941	8.385	0.000	7.936
1.400	0.600	7.931	8.385	0.000	7.936
1.500	0.200	7.935	8.385	0.000	7.936
1.600	0.800	7.935	8.385	0.000	7.936
1.700	2.000	7.936	8.385	0.000	7.936
1.800	0.400	7.934	8.384	0.000	7.936
1.900	1.400	7.932	8.385	0.000	7.936
2.000	1.800	7.935	8.385	0.000	7.936
2.100	1.400	7.935	8.385	0.000	7.936
2.200	1.000	7.936	8.384	0.000	7.936
2.300	1.400	7.937	8.386	0.000	7.936
2.400	0.600	7.934	8.385	0.000	7.936
2.500	2.600	7.935	8.385	0.000	7.936
2.600	-0.000	7.935	8.385	0.000	7.936
2.700	2.000	7.936	8.385	0.000	7.936
2.800	-0.000	7.934	8.385	0.000	7.936
2.900	1.800	7.933	8.384	0.000	7.936
3.000	1.000	7.935	8.387	0.000	7.936
3.100	1.200	7.935	8.387	0.000	7.936
3.200	0.600	7.940	8.385	0.000	7.936
3.300	1.400	7.933	8.384	0.000	7.936
3.400	-0.600	7.937	8.385	0.000	7.936
3.500	2.000	7.935	8.384	0.000	7.936
3.600	0.400	7.935	8.384	0.000	7.936
3.700	2.000	7.936	8.385	0.000	7.936
3.800	0.400	7.933	8.385	0.000	7.936
3.900	1.400	7.936	8.385	0.000	7.936
4.000	1.000	7.936	8.385	0.000	7.936
4.100	1.200	7.936	8.385	0.000	7.936
4.200	0.200	7.933	8.385	0.000	7.936
4.300	1.200	7.937	8.385	0.000	7.936
4.400	0.600	7.933	8.385	0.000	7.936
4.500	2.000	7.941	8.385	0.000	7.936
4.600	0.400	7.941	8.385	0.000	7.936
4.700	1.800	7.935	8.385	0.000	7.936
4.800	0.600	7.933	8.385	0.000	7.936
4.900	1.800	7.934	8.384	0.000	7.936
5.000	1.200	7.936	8.384	0.000	7.936
5.100	1.000	7.936	8.384	0.000	7.936
5.200	0.600	7.939	8.385	0.000	7.936
5.300	1.600	7.935	8.385	0.000	7.936
5.400	1.000	7.936	8.385	0.000	7.936
5.500	0.600	7.935	8.384	0.000	7.936
5.600	-0.200	7.935	8.384	0.000	7.936
5.700	3.000	7.934	8.383	0.000	7.936
5.800	1.000	7.935	8.385	0.000	7.936
5.900	0.400	7.933	8.384	0.000	7.936
6.000	2.000	7.934	8.384	0.000	7.936
6.100	1.400	7.934	8.384	0.000	7.936
6.200	0.600	7.933	8.385	0.000	7.936
6.300	1.400	7.937	8.384	0.000	7.936
6.400	1.200	7.933	8.385	0.000	7.936
6.500	2.000	7.937	8.386	0.000	7.936
6.600	0.400	7.937	8.386	0.000	7.936
6.700	2.000	7.935	8.384	0.000	7.936
6.800	1.400	7.931	8.385	0.000	7.936
6.900	0.600	7.936	8.385	0.000	7.936
7.000	1.200	7.938	8.385	0.000	7.936
7.100	0.200	7.938	8.385	0.000	7.936
7.200	1.400	7.937	8.384	0.000	7.936
7.300	1.200	7.935	8.385	0.000	7.936
7.400	0.800	7.936	8.385	0.000	7.936
7.500	0.800	7.933	8.384	0.000	7.936
7.600	2.000	7.933	8.384	0.000	7.936
7.700	1.000	7.938	8.385	0.000	7.936
7.800	2.600	7.933	8.385	0.000	7.936
7.900	0.800	7.935	8.385	0.000	7.936
8.000	2.600	7.937	8.385	0.000	7.936
8.100	0.600	7.937	8.385	0.000	7.936
8.200	1.400	7.936	8.384	0.000	7.936
8.300	1.000	7.939	8.385	0.000	7.936
8.400	2.600	7.929	8.385	0.000	7.936
8.500	2.400	7.931	8.385	0.000	7.936
8.600	2.000	7.931	8.385	0.000	7.936
8.700	0.400	7.941	8.385	0.000	7.936
8.800	1.400	7.939	8.385	0.000	7.936
8.900	1.000	7.935	8.384	0.000	7.936
9.000	1.200	7.936	8.385	0.000	7.936
9.100	0.400	7.936	8.385	0.000	7.936
9.200	1.800	7.937	8.385	0.000	7.936
9.300	1.000	7.934	8.385	0.000	7.936
9.400	1.800	7.936	8.385	0.000	7.936
9.500	1.400	7.939	8.386	0.000	7.936
9.600	1.200	7.939	8.386	0.000	7.936
9.700	0.600	7.940	8.385	0.000	7.936
9.800	2.000	7.935	8.385	0.000	7.936
9.900	0.800	7.935	8.385	0.000	7.936
10.000	2.200	7.935	8.385	0.000	7.936
10.100	1.200	7.935	8.385	0.000	7.936
10.200	1.800	7.939	8.385	0.000	7.936
10.300	1.200	7.936	8.386	0.000	7.936
10.400	1.400	7.934	8.385	0.000	7.936
10.500	0.600	7.937	8.384	0.000	7.936
10.600	1.800	7.937	8.384	0.000	7.936
10.700	0.200	7.934	8.385	0.000	7.936
10.800	1.200	7.936	8.385	0.000	7.936
10.900	2.800	7.936	8.384	0.000	7.936
11.000	0.400	7.941	8.386	0.000	7.936
11.100	1.200	7.941	8.386	0.000	7.936
11.200	1.200	7.929	8.385	0.000	7.936
11.300	0.600	7.941	8.385	0.000	7.936
11.400	0.200	7.933	8.384	0.000	7.936
11.500	2.400	7.939	8.384	0.000	7.936
11.600	0.800	7.939	8.384	0.000	7.936
11.700	2.400	7.935	8.385	0.000	7.936
11.800	-0.200	7.932	8.385	0.000	7.936
11.900	2.000	7.935	8.385	0.000	7.936
12.000	0.400	7.938	8.385	0.000	7.936
12.100	0.400	7.938	8.385	0.000	7.936
12.200	2.800	7.934	8.385	0.000	7.936
12.300	-0.200	7.936	8.385	0.000	7.936
12.400	1.200	7.938	8.384	0.000	7.936
12.500	0.800	7.932	8.385	0.000	7.936
12.600	1.800	7.932	8.385	0.000	7.936
12.700	1.800	7.939	8.385	0.000	7.936
12.800	2.000	7.935	8.385	0.000	7.936
12.900	0.400	7.933	8.384	0.000	7.936
13.000	0.800	7.936	8.386	0.000	7.936
13.100	0.400	7.936	8.386	0.000	7.936
13.200	0.800	7.938	8.385	0.000	7.936
13.300	0.400	7.933	8.385	0.000	7.936
13.400	1.000	7.937	8.385	0.000	7.936
13.500	-0.000	7.944	8.384	0.000	7.936
13.600	1.800	7.944	8.384	0.000	7.936
13.700	1.400	7.930	8.385	0.000	7.936
13.800	1.200	7.933	8.384	0.000	7.936
13.900	1.000	7.934	8.385	0.000	7.936
14.000	1.000	7.941	8.385	0.000	7.936
14.100	0.200	7.941	8.385	0.000	7.936
14.200	1.600	7.931	8.384	0.000	7.936
14.300	1.200	7.935	8.386	0.000	7.936
14.400	1.200	7.934	8.385	0.000	7.936
14.500	1.000	7.930	8.385	0.000	7.936
14.600	1.600	7.930	8.385	0.000	7.936
14.700	1.600	7.935	8.385	0.000	7.936
14.800	1.400	7.933	8.385	0.000	7.936
14.900	1.800	7.937	8.384	0.000	7.936
15.000	0.200	7.936	8.385	0.000	7.936
15.100	1.600	7.936	8.385	0.000	7.936
15.200	0.600	7.936	8.385	0.000	7.936
15.300	0.600	7.935	8.384	0.000	7.936
15.400	0.800	7.930	8.384	0.000	7.936
15.500	1.200	7.939	8.386	0.000	7.936
15.600	1.000	7.939	8.386	0.000	7.936
15.700	1.800	7.933	8.385	0.000	7.936
15.800	1.000	7.935	8.385	0.000	7.936
15.900	1.800	7.935	8.385	0.000	7.936
16.000	1.200	7.933	8.384	0.000	7.936
16.100	3.000	7.933	8.384	0.000	7.936
16.200	2.600	7.936	8.385	0.000	7.936
16.300	1.000	7.933	8.385	0.000	7.936
16.400	1.400	7.938	8.384	0.000	7.936
16.500	2.000	7.934	8.385	0.000	7.936
16.600	0.800	7.934	8.385	0.000	7.936
16.700	1.800	7.936	8.385	0.000	7.936
16.800	0.800	7.932	8.385	0.000	7.936
16.900	1.600	7.934	8.385	0.000	7.936
17.000	1.200	7.940	8.384	0.000	7.936
17.100	1.800	7.940	8.384	0.000	7.936
17.200	1.000	7.936	8.385	0.000	7.936
17.300	2.600	7.933	8.386	0.000	7.936
17.400	1.600	7.937	8.385	0.000	7.936
17.500	1.800	7.936	8.385	0.000	7.936
17.600	1.400	7.936	8.385	0.000	7.936
17.700	1.000	7.930	8.385	0.000	7.936
17.800	1.400	7.934	8.385	0.000	7.936
17.900	0.400	7.937	8.384	0.000	7.936
18.000	1.600	7.934	8.385	0.000	7.936
18.100	0.600	7.934	8.385	0.000	7.936
18.200	1.600	7.933	8.384	0.000	7.936
18.300	-0.200	7.938	8.384	0.000	7.936
18.400	1.800	7.939	8.384	0.000	7.936
18.500	0.800	7.937	8.385	0.000	7.936
18.600	0.200	7.937	8.385	0.000	7.936
18.700	0.400	7.935	8.384	0.000	7.936
18.800	2.400	7.934	8.385	0.000	7.936
18.900	0.400	7.937	8.384	0.000	7.936
19.000	1.800	7.937	8.385	0.000	7.936
19.100	0.800	7.937	8.385	0.000	7.936
19.200	1.800	7.930	8.385	0.000	7.936
19.300	1.200	7.932	8.384	0.000	7.936
19.400	1.200	7.937	8.384	0.000	7.936
19.500	0.200	7.933	8.385	0.000	7.936
19.600	0.800	7.933	8.385	0.000	7.936
19.700	1.200	7.935	8.385	0.000	7.936
19.800	1.600	7.938	8.384	0.000	7.936
19.900	0.600	7.936	8.385	0.000	7.936
20.000	1.200	7.931	8.385	0.000	7.936
20.100	0.200	7.931	8.385	0.000	7.936
20.200	2.000	7.934	8.385	0.000	7.936
20.300	0.400	7.937	8.385	0.000	7.936
20.400	1.000	7.934	8.385	0.000	7.936
20.500	1.200	7.936	8.384	0.000	7.936
20.600	3.000	7.936	8.384	0.000	7.936
20.700	-0.000	7.936	8.385	0.000	7.936
20.800	1.800	7.934	8.385	0.000	7.936
20.900	1.000	7.937	8.384	0.000	7.936
21.000	1.600	7.933	8.384	0.000	7.936
21.100	1.600	7.933	8.384	0.000	7.936
21.200	1.400	7.935	8.384	0.000	7.936
21.300	0.800	7.933	8.385	0.000	7.936
21.400	0.800	7.938	8.385	0.000	7.936
21.500	1.200	7.939	8.385	0.000	7.936
21.600	0.800	7.939	8.385	0.000	7.936
21.700	1.600	7.932	8.384	0.000	7.936
21.800	1.000	7.936	8.384	0.000	7.936
21.900	2.600	7.938	8.384	0.000	7.936
22.000	-0.000	7.938	8.383	0.000	7.936
22.100	1.600	7.938	8.383	0.000	7.936
22.200	1.800	7.934	8.386	0.000	7.936
22.300	1.400	7.936	8.385	0.000	7.936
22.400	0.800	7.935	8.385	0.000	7.936
22.500	1.400	7.939	8.386	0.000	7.936
22.600	0.800	7.939	8.386	0.000	7.936
22.700	1.800	7.931	8.384	0.000	7.936
22.800	0.600	7.940	8.385	0.000	7.936
22.900	2.000	7.935	8.385	0.000	7.936
23.000	1.200	7.933	8.385	0.000	7.936
23.100	1.800	7.933	8.385	0.000	7.936
23.200	1.200	7.933	8.384	0.000	7.936
23.300	1.800	7.936	8.385	0.000	7.936
23.400	0.400	7.936	8.383	0.000	7.936
23.500	2.000	7.941	8.384	0.000	7.936
23.600	1.800	7.941	8.384	0.000	7.936
23.700	1.600	7.933	8.384	0.000	7.936
23.800	0.800	7.938	8.385	0.000	7.936
23.900	1.600	7.935	8.386	0.000	7.936
24.000	0.800	7.933	8.386	0.000	7.936
24.100	2.000	7.933	8.386	0.000	7.936
24.200	1.000	7.935	8.385	0.000	7.936
24.300	1.200	7.936	8.384	0.000	7.936
24.400	1.600	7.936	8.384	0.000	7.936
24.500	1.000	7.937	8.384	0.000	7.936
24.600	0.600	7.937	8.384	0.000	7.936
24.700	2.000	7.933	8.385	0.000	7.936
24.800	1.200	7.933	8.384	0.000	7.936
24.900	2.200	7.932	8.384	0.000	7.936
25.000	0.600	7.938	8.385	0.001	7.936
25.100	1.200	7.938	8.385	0.001	7.936
25.200	2.000	7.932	8.385	0.001	7.936
25.300	1.200	7.933	8.384	0.001	7.936
25.400	0.400	7.936	8.384	0.001	7.936
25.500	1.400	7.934	8.385	0.001	7.936
25.600	1.200	7.934	8.385	0.001	7.936
25.700	1.600	7.938	8.384	0.001	7.936
25.800	0.600	7.935	8.384	0.001	7.936
25.900	1.800	7.934	8.385	0.001	7.936
26.000	1.000	7.935	8.385	0.001	7.936
26.100	1.600	7.935	8.385	0.001	7.936
26.200	0.800	7.933	8.385	0.001	7.936
26.300	1.800	7.938	8.385	0.001	7.936
26.400	-0.400	7.934	8.384	0.001	7.936
26.500	1.800	7.934	8.384	0.001	7.936
26.600	0.600	7.934	8.384	0.001	7.936
26.700	1.600	7.938	8.384	0.001	7.936
26.800	1.000	7.934	8.384	0.001	7.936
26.900	1.000	7.930	8.385	0.001	7.936
27.000	2.000	7.932	8.385	0.001	7.936
27.100	1.200	7.932	8.385	0.001	7.936
27.200	1.800	7.937	8.385	0.001	7.936
27.300	0.600	7.933	8.385	0.001	7.936
27.400	1.600	7.939	8.385	0.001	7.936
27.500	2.200	7.938	8.385	0.001	7.936
27.600	0.600	7.938	8.385	0.001	7.936
27.700	1.200	7.933	8.385	0.001	7.936
27.800	0.200	7.935	8.385	0.001	7.936
27.900	2.400	7.937	8.385	0.001	7.936
28.000	0.200	7.940	8.385	0.001	7.936
28.100	1.600	7.940	8.385	0.001	7.936
28.200	1.200	7.936	8.385	0.001	7.936
28.300	0.800	7.935	8.385	0.001	7.936
28.400	1.600	7.935	8.385	0.001	7.936
28.500	2.000	7.937	8.384	0.001	7.936
28.600	0.600	7.937	8.384	0.001	7.936
28.700	0.800	7.936	8.385	0.001	7.936
28.800	1.600	7.930	8.384	0.001	7.936
28.900	1.000	7.933	8.386	0.001	7.936
29.000	1.200	7.938	8.385	0.001	7.936
29.100	1.200	7.938	8.385	0.001	7.936
29.200	2.400	7.930	8.385	0.001	7.936
29.300	0.600	7.938	8.384	0.001	7.936
29.400	1.600	7.934	8.385	0.001	7.936
29.500	0.800	7.936	8.384	0.001	7.936
29.600	1.800	7.936	8.384	0.001	7.936
29.700	1.200	7.930	8.385	0.001	7.936
29.800	1.600	7.938	8.385	0.001	7.936
29.900	1.400	7.937	8.384	0.001	7.936
30.000	0.400	7.931	8.384	0.001	7.936
30.100	2.000	7.931	8.384	0.001	7.936
30.200	0.800	7.932	8.385	0.001	7.936
30.300	2.400	7.933	8.385	0.001	7.936
30.400	0.200	7.938	8.384	0.001	7.936
30.500	2.000	7.934	8.385	0.001	7.936
30.600	0.200	7.934	8.385	0.001	7.936
30.700	1.600	7.932	8.384	0.001	7.936
30.800	1.400	7.936	8.385	0.001	7.936
30.900	2.400	7.935	8.385	0.001	7.936
31.000	0.400	7.929	8.385	0.001	7.936
31.100	1.000	7.929	8.385	0.001	7.936
31.200	1.200	7.934	8.385	0.001	7.936
31.300	2.200	7.932	8.384	0.001	7.936
31.400	0.600	7.943	8.384	0.001	7.936
31.500	1.600	7.934	8.384	0.001	7.936
31.600	1.600	7.934	8.384	0.001	7.936
31.700	2.200	7.938	8.385	0.001	7.936
31.800	1.400	7.934	8.384	0.001	7.936
31.900	2.600	7.938	8.385	0.001	7.936
32.000	1.400	7.937	8.384	0.001	7.936
32.100	2.800	7.937	8.384	0.001	7.936
32.200	0.200	7.936	8.385	0.001	7.936
32.300	1.800	7.936	8.384	0.001	7.936
32.400	1.200	7.935	8.384	0.001	7.936
32.500	0.800	7.934	8.384	0.001	7.936
32.600	1.800	7.934	8.384	0.001	7.936
32.700	1.600	7.937	8.385	0.001	7.936
32.800	1.400	7.936	8.385	0.001	7.936
32.900	1.000	7.940	8.385	0.001	7.936
33.000	1.600	7.934	8.385	0.001	7.936
33.100	1.000	7.934	8.385	0.001	7.936
33.200	0.800	7.931	8.384	0.001	7.936
33.300	0.400	7.938	8.385	0.001	7.936
33.400	1.200	7.936	8.385	0.001	7.936
33.500	1.600	7.934	8.385	0.001	7.936
33.600	0.800	7.934	8.385	0.001	7.936
33.700	1.200	7.933	8.386	0.001	7.936
33.800	1.400	7.939	8.384	0.001	7.936
33.900	2.200	7.935	8.385	0.001	7.936
34.000	0.600	7.933	8.385	0.001	7.936
34.100	1.800	7.933	8.385	0.001	7.936
34.200	-0.000	7.935	8.383	0.001	7.936
34.300	1.400	7.941	8.385	0.001	7.936
34.400	-0.200	7.934	8.384	0.001	7.936
34.500	0.400	7.936	8.385	0.001	7.936
34.600	1.200	7.936	8.385	0.001	7.936
34.700	2.000	7.935	8.385	0.001	7.936
34.800	1.000	7.938	8.385	0.001	7.936
34.900	1.000	7.932	8.385	0.001	7.936
35.000	0.800	7.938	8.385	0.001	7.936
35.100	1.200	7.938	8.385	0.001	7.936
35.200	1.800	7.937	8.385	0.001	7.936
35.300	2.000	7.935	8.385	0.001	7.936
35.400	-0.000	7.933	8.384	0.001	7.936
35.500	2.000	7.930	8.384	0.001	7.936
35.600	0.200	7.930	8.384	0.001	7.936
35.700	1.600	7.937	8.385	0.001	7.936
35.800	0.400	7.939	8.386	0.001	7.936
35.900	2.800	7.934	8.385	0.001	7.936
36.000	0.200	7.932	8.386	0.001	7.936
36.100	2.000	7.932	8.386	0.001	7.936
36.200	0.400	7.938	8.385	0.001	7.936
36.300	1.400	7.934	8.385	0.001	7.936
36.400	1.800	7.936	8.385	0.001	7.936
36.500	0.800	7.930	8.385	0.002	7.936
36.600	1.600	7.930	8.385	0.002	7.936
36.700	-0.000	7.939	8.385	0.002	7.936
36.800	2.000	7.936	8.385	0.002	7.936
36.900	1005.000	7.936	8.385	0.002	7.936
37.000	4216.800	7.938	8.384	0.009	7.936
37.100	3048.000	7.938	8.384	0.009	7.936
37.200	-4952.200	7.939	8.385	0.009	7.936
37.300	-2921.800	7.927	8.385	0.009	7.936
37.400	4351.400	7.942	8.385	0.009	7.936
37.500	-293.400	7.909	8.384	0.004	7.936
37.600	-1615.400	7.909	8.384	0.004	7.936
37.700	-254.400	7.941	8.385	0.004	7.936
37.800	-205.600	7.948	8.385	0.004	7.936
37.900	-171.200	7.949	8.385	0.004	7.936
38.000	-156.800	7.962	8.385	0.003	7.936
38.100	-144.000	7.962	8.385	0.003	7.936
38.200	-132.600	7.910	8.385	0.003	7.936
38.300	-118.600	7.682	8.384	0.003	7.936
38.400	-120.600	7.535	8.384	0.003	7.936
38.500	-111.200	7.957	8.385	0.003	7.936
38.600	-102.000	7.957	8.385	0.003	7.936
38.700	-94.600	7.910	8.385	0.003	7.936
38.800	-91.400	7.893	8.384	0.003	7.936
38.900	-75.200	7.893	8.385	0.003	7.936
39.000	-65.800	9.751	8.385	0.002	7.936
39.100	-63.800	9.751	8.385	0.002	7.936
39.200	-63.200	9.601	8.385	0.002	7.936
39.300	-63.800	9.373	8.385	0.002	7.936
39.400	-63.000	9.233	8.385	0.002	7.936
39.500	-62.000	9.028	8.385	0.001	7.936
39.600	-61.000	9.028	8.385	0.001	7.936
39.700	-61.400	8.929	8.385	0.001	7.936
39.800	-61.200	8.923	8.385	0.001	7.936
39.900	-59.200	8.855	8.386	0.001	7.936
40.000	-58.200	8.725	8.385	0.001	7.936
40.100	-57.400	8.725	8.385	0.001	7.936
40.200	-59.800	8.714	8.384	0.001	7.936
40.300	-57.000	8.553	8.385	0.001	7.936
40.400	-56.600	8.480	8.385	0.001	7.936
40.500	-57.600	8.484	8.385	0.001	7.936
40.600	-54.400	8.484	8.385	0.001	7.936
40.700	-58.200	8.480	8.384	0.001	7.936
40.800	-55.600	8.475	8.384	0.001	7.936
40.900	-54.400	8.463	8.384	0.001	7.936
41.000	-55.800	8.453	8.384	0.000	7.936
41.100	-55.400	8.453	8.384	0.000	7.936
41.200	-56.800	8.457	8.385	0.000	7.936
41.300	-56.600	8.437	8.385	0.000	7.936
41.400	-56.600	8.440	8.385	0.000	7.936
41.500	-57.600	8.424	8.385	-0.000	7.936
41.600	-58.000	8.424	8.385	-0.000	7.936
41.700	-56.800	8.435	8.383	-0.000	7.936
41.800	-61.400	8.437	8.386	-0.000	7.936
41.900	-57.200	8.405	8.385	-0.000	7.936
42.000	-57.400	8.390	8.385	-0.001	7.936
42.100	-54.200	8.390	8.385	-0.001	7.936
42.200	-57.600	8.431	8.384	-0.001	7.936
42.300	-60.800	8.402	8.384	-0.001	7.936
42.400	-56.600	8.411	8.385	-0.001	7.936
42.500	-59.800	8.407	8.385	-0.001	7.936
42.600	-58.400	8.407	8.385	-0.001	7.936
42.700	-57.000	8.417	8.385	-0.001	7.936
42.800	-58.200	8.415	8.385	-0.001	7.936
42.900	-54.600	8.422	8.385	-0.001	7.936
43.000	-53.600	8.422	8.386	-0.002	7.936
43.100	-55.200	8.422	8.386	-0.002	7.936
43.200	-57.000	8.431	8.385	-0.002	7.936
43.300	-57.000	8.389	8.385	-0.002	7.936
43.400	-57.000	8.426	8.385	-0.002	7.936
43.500	-56.800	8.449	8.385	-0.002	7.936
43.600	-56.400	8.449	8.385	-0.002	7.936
43.700	-55.600	8.386	8.385	-0.002	7.936
43.800	-55.400	8.467	8.385	-0.002	7.936
43.900	-56.600	8.405	8.385	-0.002	7.936
44.000	-57.000	8.407	8.385	-0.003	7.936
44.100	-56.600	8.407	8.385	-0.003	7.936
44.200	-55.200	8.431	8.384	-0.003	7.936
44.300	-56.200	8.409	8.385	-0.003	7.936
44.400	-55.200	8.433	8.385	-0.003	7.936
44.500	-56.800	8.438	8.385	-0.003	7.936
44.600	-56.600	8.438	8.385	-0.003	7.936
44.700	-56.800	8.418	8.385	-0.003	7.936
44.800	-57.200	8.417	8.385	-0.003	7.936
44.900	-54.000	8.420	8.385	-0.003	7.936
45.000	-56.200	8.435	8.385	-0.004	7.936
45.100	-55.200	8.435	8.385	-0.004	7.936
45.200	-54.200	8.420	8.384	-0.004	7.936
45.300	-53.800	8.430	8.385	-0.004	7.936
45.400	-52.800	8.417	8.385	-0.004	7.936
45.500	-55.600	8.419	8.385	-0.004	7.936
45.600	-53.600	8.419	8.385	-0.004	7.936
45.700	-54.200	8.419	8.385	-0.004	7.936
45.800	-52.600	8.426	8.385	-0.004	7.936
45.900	-51.000	8.418	8.385	-0.004	7.936
46.000	-54.800	8.420	8.386	-0.005	7.936
46.100	-52.400	8.420	8.386	-0.005	7.936
46.200	-54.200	8.418	8.386	-0.005	7.936
46.300	-51.000	8.430	8.384	-0.005	7.936
46.400	-52.000	8.412	8.385	-0.005	7.936
46.500	-53.400	8.412	8.385	-0.005	7.936
46.600	-52.000	8.412	8.385	-0.005	7.936
46.700	-52.400	8.417	8.385	-0.005	7.936
46.800	-49.800	8.418	8.385	-0.005	7.936
46.900	-51.400	8.387	8.384	-0.005	7.936
47.000	-52.000	8.390	8.385	-0.005	7.936
47.100	-51.600	8.390	8.385	-0.005	7.936
47.200	-52.400	8.404	8.387	-0.005	7.936
47.300	-50.400	8.406	8.384	-0.005	7.936
47.400	-52.000	8.390	8.386	-0.005	7.936
47.500	-51.400	8.385	8.385	-0.006	7.936
47.600	-50.600	8.385	8.385	-0.006	7.936
47.700	-51.600	8.396	8.385	-0.006	7.936
47.800	-50.600	8.387	8.385	-0.006	7.936
47.900	-52.200	8.389	8.385	-0.006	7.936
48.000	-50.000	8.380	8.384	-0.006	7.936
48.100	-50.800	8.380	8.384	-0.006	7.936
48.200	-50.000	8.397	8.385	-0.006	7.936
48.300	-49.800	8.386	8.384	-0.006	7.936
48.400	-51.400	8.387	8.386	-0.006	7.936
48.500	-49.800	8.374	8.385	-0.007	7.936
48.600	-50.600	8.374	8.385	-0.007	7.936
48.700	-51.600	8.387	8.385	-0.007	7.936
48.800	-49.400	8.385	8.385	-0.007	7.936
48.900	-49.200	8.393	8.385	-0.007	7.936
49.000	-48.000	8.385	8.385	-0.007	7.936
49.100	-50.200	8.385	8.385	-0.007	7.936
49.200	-49.600	8.388	8.385	-0.007	7.936
49.300	-49.600	8.382	8.386	-0.007	7.936
49.400	-49.000	8.388	8.384	-0.007	7.936
49.500	-47.800	8.381	8.384	-0.008	7.936
49.600	-48.200	8.381	8.384	-0.008	7.936
49.700	-48.200	8.379	8.384	-0.008	7.936
49.800	-47.600	8.372	8.383	-0.008	7.936
49.900	-48.200	8.387	8.384	-0.008	7.936
50.000	-48.000	8.364	8.385	-0.008	7.936
50.100	-49.800	8.364	8.385	-0.008	7.936
50.200	-48.800	8.379	8.385	-0.008	7.936
50.300	-48.000	8.357	8.385	-0.008	7.936
50.400	-48.800	8.382	8.385	-0.008	7.936
50.500	-49.600	8.373	8.386	-0.008	7.936
50.600	-50.800	8.373	8.386	-0.008	7.936
50.700	-49.800	8.356	8.385	-0.008	7.936
50.800	-49.800	8.360	8.385	-0.008	7.936
50.900	-48.800	8.358	8.383	-0.008	7.936
51.000	-49.600	8.359	8.385	-0.009	7.936
51.100	-49.400	8.359	8.385	-0.009	7.936
51.200	-48.400	8.359	8.385	-0.009	7.936
51.300	-49.200	8.358	8.384	-0.009	7.936
51.400	-49.600	8.374	8.385	-0.009	7.936
51.500	-48.200	8.366	8.385	-0.009	7.936
51.600	-48.000	8.366	8.385	-0.009	7.936
51.700	-49.000	8.362	8.385	-0.009	7.936
51.800	-48.400	8.369	8.385	-0.009	7.936
51.900	-50.200	8.368	8.384	-0.009	7.936
52.000	-47.200	8.371	8.385	-0.010	7.936
52.100	-51.200	8.371	8.385	-0.010	7.936
52.200	-49.400	8.364	8.384	-0.010	7.936
52.300	-48.800	8.372	8.385	-0.010	7.936
52.400	-47.600	8.367	8.385	-0.010	7.936
52.500	-48.200	8.366	8.385	-0.010	7.936
52.600	-46.000	8.366	8.385	-0.010	7.936
52.700	-47.600	8.359	8.385	-0.010	7.936
52.800	-49.600	8.361	8.384	-0.010	7.936
52.900	-48.200	8.363	8.385	-0.010	7.936
53.000	-48.800	8.357	8.385	-0.010	7.936
53.100	-52.000	8.357	8.385	-0.010	7.936
53.200	-50.400	8.360	8.386	-0.010	7.936
53.300	-50.400	8.341	8.386	-0.010	7.936
53.400	-48.200	8.384	8.385	-0.010	7.936
53.500	-45.200	8.326	8.385	-0.011	7.936
53.600	-48.400	8.326	8.385	-0.011	7.936
53.700	-45.200	8.345	8.385	-0.011	7.936
53.800	-48.000	8.338	8.385	-0.011	7.936
53.900	-46.600	8.363	8.385	-0.011	7.936
54.000	-46.000	8.376	8.385	-0.011	7.936
54.100	-48.200	8.376	8.385	-0.011	7.936
54.200	-46.200	8.317	8.385	-0.011	7.936
54.300	-47.600	8.369	8.385	-0.011	7.936
54.400	-46.200	8.345	8.386	-0.011	7.936
54.500	-47.200	8.304	8.385	-0.012	7.936
54.600	-49.200	8.304	8.385	-0.012	7.936
54.700	-46.800	8.366	8.384	-0.012	7.936
54.800	-46.800	8.308	8.386	-0.012	7.936
54.900	-49.800	8.357	8.385	-0.012	7.936
55.000	-48.000	8.378	8.386	-0.012	7.936
55.100	-46.600	8.378	8.386	-0.012	7.936
55.200	-46.600	8.302	8.385	-0.012	7.936
55.300	-49.200	8.362	8.384	-0.012	7.936
55.400	-52.200	8.327	8.386	-0.012	7.936
55.500	-49.600	8.345	8.386	-0.012	7.936
55.600	-48.400	8.345	8.386	-0.012	7.936
55.700	-47.400	8.311	8.385	-0.012	7.936
55.800	-49.200	8.338	8.385	-0.012	7.936
55.900	-51.200	8.341	8.385	-0.012	7.936
56.000	-50.600	8.334	8.385	-0.013	7.936
56.100	-50.800	8.334	8.385	-0.013	7.936
56.200	-48.000	8.333	8.385	-0.013	7.936
56.300	-50.400	8.338	8.386	-0.013	7.936
56.400	-52.200	8.347	8.385	-0.013	7.936
56.500	-51.000	8.380	8.385	-0.013	7.936
56.600	-52.000	8.380	8.385	-0.013	7.936
56.700	-50.400	8.345	8.385	-0.013	7.936
56.800	-50.200	8.338	8.385	-0.013	7.936
56.900	-50.400	8.338	8.386	-0.013	7.936
57.000	-50.600	8.359	8.385	-0.014	7.936
57.100	-50.000	8.359	8.385	-0.014	7.936
57.200	-50.000	8.343	8.386	-0.014	7.936
57.300	-49.200	8.344	8.385	-0.014	7.936
57.400	-48.000	8.361	8.386	-0.014	7.936
57.500	-48.400	8.375	8.386	-0.014	7.936
57.600	-48.800	8.375	8.386	-0.014	7.936
57.700	-48.200	8.356	8.384	-0.014	7.936
57.800	-47.600	8.372	8.385	-0.014	7.936
57.900	-48.000	8.352	8.385	-0.014	7.936
58.000	-47.400	8.348	8.385	-0.014	7.936
58.100	-48.000	8.348	8.385	-0.014	7.936
58.200	-48.000	8.355	8.385	-0.014	7.936
58.300	-47.800	8.340	8.385	-0.014	7.936
58.400	-48.200	8.358	8.385	-0.014	7.936
58.500	-46.400	8.355	8.385	-0.015	7.936
58.600	-47.600	8.355	8.385	-0.015	7.936
58.700	-46.800	8.337	8.384	-0.015	7.936
58.800	-46.800	8.352	8.385	-0.015	7.936
58.900	-47.400	8.342	8.385	-0.015	7.936
59.000	-46.000	8.336	8.385	-0.015	7.936
59.100	-45.200	8.336	8.385	-0.015	7.936
59.200	-46.800	8.331	8.385	-0.015	7.936
59.300	-45.600	8.338	8.385	-0.015	7.936
59.400	-44.600	8.325	8.387	-0.015	7.936
59.500	-44.800	8.326	8.386	-0.016	7.936
59.600	-46.000	8.326	8.386	-0.016	7.936
59.700	-44.400	8.324	8.386	-0.016	7.936
59.800	-45.200	8.326	8.386	-0.016	7.936
59.900	-43.200	8.322	8.386	-0.016	7.936
60.000	-44.400	8.323	8.386	-0.016	7.936
60.100	-45.200	8.323	8.386	-0.016	7.936
60.200	-44.600	8.318	8.385	-0.016	7.936
60.300	-44.800	8.320	8.385	-0.016	7.936
60.400	-44.200	8.315	8.386	-0.016	7.936
60.500	-43.400	8.312	8.385	-0.016	7.936
60.600	-43.400	8.312	8.385	-0.016	7.936
60.700	-44.400	8.312	8.385	-0.016	7.936
60.800	-43.600	8.314	8.385	-0.016	7.936
60.900	-42.000	8.307	8.385	-0.016	7.936
61.000	-43.600	8.308	8.385	-0.017	7.936
61.100	-43.400	8.308	8.385	-0.017	7.936
61.200	-42.400	8.314	8.384	-0.017	7.936
61.300	-42.800	8.310	8.386	-0.017	7.936
61.400	-42.800	8.307	8.385	-0.017	7.936
61.500	-42.400	8.302	8.385	-0.017	7.936
61.600	-42.800	8.302	8.385	-0.017	7.936
61.700	-43.400	8.304	8.385	-0.017	7.936
61.800	-42.200	8.301	8.384	-0.017	7.936
61.900	-43.600	8.298	8.385	-0.017	7.936
62.000	-43.000	8.297	8.385	-0.017	7.936
62.100	-43.000	8.297	8.385	-0.017	7.936
62.200	-41.200	8.296	8.384	-0.017	7.936
62.300	-41.800	8.292	8.386	-0.017	7.936
62.400	-41.400	8.294	8.385	-0.017	7.936
62.500	-41.800	8.290	8.384	-0.018	7.936
62.600	-42.800	8.290	8.384	-0.018	7.936
62.700	-42.400	8.289	8.386	-0.018	7.936
62.800	-41.200	8.289	8.385	-0.018	7.936
62.900	-42.600	8.291	8.385	-0.018	7.936
63.000	-42.000	8.288	8.385	-0.018	7.936
63.100	-41.000	8.288	8.385	-0.018	7.936
63.200	-41.000	8.289	8.385	-0.018	7.936
63.300	-41.200	8.288	8.385	-0.018	7.936
63.400	-42.200	8.287	8.385	-0.018	7.936
63.500	-41.400	8.282	8.385	-0.018	7.936
63.600	-41.800	8.282	8.385	-0.018	7.936
63.700	-41.200	8.289	8.384	-0.018	7.936
63.800	-42.000	8.280	8.385	-0.018	7.936
63.900	-41.000	8.283	8.385	-0.018	7.936
64.000	-41.000	8.281	8.385	-0.019	7.936
64.100	-40.600	8.281	8.385	-0.019	7.936
64.200	-41.000	8.277	8.385	-0.019	7.936
64.300	-41.200	8.279	8.384	-0.019	7.936
64.400	-41.200	8.279	8.384	-0.019	7.936
64.500	-40.600	8.278	8.386	-0.019	7.936
64.600	-40.800	8.278	8.386	-0.019	7.936
64.700	-40.200	8.276	8.385	-0.019	7.936
64.800	-40.400	8.277	8.385	-0.019	7.936
64.900	-40.200	8.277	8.385	-0.019	7.936
65.000	-39.600	8.277	8.385	-0.019	7.936
65.100	-40.200	8.277	8.385	-0.019	7.936
65.200	-39.600	8.281	8.384	-0.019	7.936
65.300	-41.200	8.281	8.385	-0.019	7.936
65.400	-39.600	8.279	8.384	-0.019	7.936
65.500	-40.000	8.275	8.385	-0.020	7.936
65.600	-40.400	8.275	8.385	-0.020	7.936
65.700	-39.800	8.272	8.384	-0.020	7.936
65.800	-40.400	8.273	8.384	-0.020	7.936
65.900	-39.600	8.269	8.385	-0.020	7.936
66.000	-39.400	8.270	8.385	-0.020	7.936
66.100	-39.200	8.270	8.385	-0.020	7.936
66.200	-39.600	8.268	8.384	-0.020	7.936
66.300	-39.600	8.268	8.385	-0.020	7.936
66.400	-38.800	8.271	8.386	-0.020	7.936
66.500	-39.000	8.268	8.384	-0.020	7.936
66.600	-38.600	8.268	8.384	-0.020	7.936
66.700	-39.200	8.262	8.385	-0.020	7.936
66.800	-39.600	8.262	8.384	-0.020	7.936
66.900	-38.600	8.264	8.384	-0.020	7.936
67.000	-39.000	8.264	8.384	-0.021	7.936
67.100	-38.200	8.264	8.384	-0.021	7.936
67.200	-39.000	8.266	8.386	-0.021	7.936
67.300	-38.800	8.263	8.385	-0.021	7.936
67.400	-38.800	8.263	8.384	-0.021	7.936
67.500	-39.000	8.263	8.385	-0.021	7.936
67.600	-38.200	8.263	8.385	-0.021	7.936
67.700	-38.000	8.265	8.385	-0.021	7.936
67.800	-37.600	8.263	8.384	-0.021	7.936
67.900	-38.400	8.260	8.386	-0.021	7.936
68.000	-38.400	8.258	8.385	-0.021	7.936
68.100	-38.000	8.258	8.385	-0.021	7.936
68.200	-38.000	8.261	8.385	-0.021	7.936
68.300	-38.400	8.256	8.384	-0.021	7.936
68.400	-38.000	8.256	8.385	-0.021	7.936
68.500	-36.600	8.259	8.386	-0.022	7.936
68.600	-36.800	8.259	8.386	-0.022	7.936
68.700	-37.000	8.256	8.386	-0.022	7.936
68.800	-37.000	8.255	8.386	-0.022	7.936
68.900	-27.800	8.249	8.385	-0.022	7.936
69.000	-29.800	8.249	8.385	-0.022	8.230
69.100	-26.600	8.249	8.385	-0.022	8.230
69.200	-21.200	8.251	8.384	-0.022	8.230
69.300	-12.600	8.254	8.386	-0.022	8.230
69.400	12.400	8.252	8.386	-0.022	8.230
69.500	20.400	8.247	8.385	-0.022	8.524
69.600	8.400	8.247	8.385	-0.022	8.524
69.700	14.800	8.245	8.385	-0.022	8.524
69.800	19.800	8.248	8.385	-0.022	8.524
69.900	37.800	8.244	8.385	-0.022	8.524
70.000	45.600	8.243	8.386	-0.021	8.819
70.100	38.000	8.243	8.386	-0.021	8.819
70.200	53.000	8.243	8.386	-0.021	8.819
70.300	56.800	8.241	8.384	-0.021	8.819
70.400	76.600	8.242	8.386	-0.021	8.819
70.500	79.600	8.244	8.386	-0.021	9.000
70.600	70.200	8.244	8.386	-0.021	9.000
70.700	83.400	8.240	8.386	-0.021	9.000
70.800	80.000	8.244	8.387	-0.021	9.000
70.900	84.200	8.246	8.387	-0.021	9.000
71.000	87.800	8.246	8.385	-0.020	9.000
71.100	81.200	8.246	8.385	-0.020	9.000
71.200	85.000	8.252	8.385	-0.020	9.000
71.300	85.200	8.256	8.386	-0.020	9.000
71.400	82.400	8.253	8.385	-0.020	9.000
71.500	83.600	8.261	8.385	-0.019	9.000
71.600	84.800	8.261	8.385	-0.019	9.000
71.700	83.400	8.262	8.386	-0.019	9.000
71.800	82.200	8.264	8.386	-0.019	9.000
71.900	83.200	8.265	8.386	-0.019	9.000
72.000	83.000	8.274	8.387	-0.018	9.000
72.100	81.800	8.274	8.387	-0.018	9.000
72.200	82.600	8.274	8.385	-0.018	9.000
72.300	82.200	8.280	8.385	-0.018	9.000
72.400	81.600	8.279	8.384	-0.018	9.000
72.500	82.000	8.286	8.385	-0.018	9.000
72.600	81.800	8.286	8.385	-0.018	9.000
72.700	80.600	8.280	8.385	-0.018	9.000
72.800	82.800	8.287	8.385	-0.018	9.000
72.900	81.600	8.288	8.385	-0.018	9.000
73.000	80.400	8.293	8.385	-0.017	9.000
73.100	80.000	8.293	8.385	-0.017	9.000
73.200	81.000	8.293	8.385	-0.017	9.000
73.300	79.400	8.300	8.384	-0.017	9.000
73.400	79.800	8.294	8.385	-0.017	9.000
73.500	79.400	8.299	8.384	-0.016	9.000
73.600	80.600	8.299	8.384	-0.016	9.000
73.700	78.800	8.299	8.384	-0.016	9.000
73.800	79.400	8.301	8.384	-0.016	9.000
73.900	78.400	8.299	8.384	-0.016	9.000
74.000	78.000	8.308	8.385	-0.016	9.000
74.100	79.200	8.308	8.385	-0.016	9.000
74.200	78.200	8.308	8.385	-0.016	9.000
74.300	78.200	8.305	8.385	-0.016	9.000
74.400	78.200	8.312	8.384	-0.016	9.000
74.500	78.800	8.313	8.384	-0.015	9.000
74.600	78.200	8.313	8.384	-0.015	9.000
74.700	77.800	8.317	8.385	-0.015	9.000
74.800	77.800	8.319	8.386	-0.015	9.000
74.900	77.800	8.318	8.385	-0.015	9.000
75.000	78.200	8.320	8.385	-0.014	9.000
75.100	77.000	8.320	8.385	-0.014	9.000
75.200	76.800	8.325	8.386	-0.014	9.000
75.300	77.200	8.329	8.385	-0.014	9.000
75.400	77.400	8.327	8.385	-0.014	9.000
75.500	76.400	8.328	8.386	-0.014	9.000
75.600	76.600	8.328	8.386	-0.014	9.000
75.700	77.200	8.330	8.384	-0.014	9.000
75.800	77.400	8.328	8.384	-0.014	9.000
75.900	76.400	8.331	8.385	-0.014	9.000
76.000	76.400	8.332	8.385	-0.013	9.000
76.100	75.800	8.332	8.385	-0.013	9.000
76.200	75.000	8.335	8.383	-0.013	9.000
76.300	75.200	8.333	8.385	-0.013	9.000
76.400	75.600	8.338	8.385	-0.013	9.000
76.500	75.800	8.337	8.385	-0.013	9.000
76.600	76.200	8.337	8.385	-0.013	9.000
76.700	74.400	8.339	8.386	-0.013	9.000
76.800	74.600	8.340	8.385	-0.013	9.000
76.900	74.600	8.347	8.385	-0.013	9.000
77.000	74.800	8.348	8.385	-0.012	9.000
77.100	75.000	8.348	8.385	-0.012	9.000
77.200	74.400	8.353	8.385	-0.012	9.000
77.300	74.000	8.347	8.384	-0.012	9.000
77.400	74.200	8.353	8.385	-0.012	9.000
77.500	73.400	8.356	8.384	-0.011	9.000
77.600	74.600	8.356	8.384	-0.011	9.000
77.700	73.600	8.349	8.385	-0.011	9.000
77.800	74.200	8.358	8.384	-0.011	9.000
77.900	73.400	8.353	8.385	-0.011	9.000
78.000	72.800	8.354	8.385	-0.011	9.000
78.100	73.200	8.354	8.385	-0.011	9.000
78.200	73.600	8.360	8.385	-0.011	9.000
78.300	73.000	8.361	8.386	-0.011	9.000
78.400	73.400	8.360	8.385	-0.011	9.000
78.500	72.400	8.368	8.385	-0.010	9.000
78.600	73.800	8.368	8.385	-0.010	9.000
78.700	72.000	8.365	8.385	-0.010	9.000
78.800	72.800	8.369	8.385	-0.010	9.000
78.900	72.400	8.364	8.385	-0.010	9.000
79.000	73.400	8.370	8.386	-0.010	9.000
79.100	73.000	8.370	8.386	-0.010	9.000
79.200	70.800	8.373	8.385	-0.010	9.000
79.300	71.600	8.371	8.385	-0.010	9.000
79.400	72.400	8.373	8.385	-0.010	9.000
79.500	72.400	8.372	8.385	-0.009	9.000
79.600	71.400	8.372	8.385	-0.009	9.000
79.700	71.400	8.375	8.385	-0.009	9.000
79.800	71.600	8.374	8.384	-0.009	9.000
79.900	70.200	8.376	8.385	-0.009	9.000
80.000	71.400	8.378	8.385	-0.008	9.000
80.100	72.000	8.378	8.385	-0.008	9.000
80.200	69.800	8.376	8.385	-0.008	9.000
80.300	70.200	8.382	8.385	-0.008	9.000
80.400	71.000	8.381	8.387	-0.008	9.000
80.500	69.800	8.382	8.385	-0.008	9.000
80.600	69.800	8.382	8.385	-0.008	9.000
80.700	69.800	8.387	8.385	-0.008	9.000
80.800	70.600	8.385	8.386	-0.008	9.000
80.900	70.200	8.383	8.385	-0.008	9.000
81.000	69.800	8.387	8.385	-0.007	9.000
81.100	69.800	8.387	8.385	-0.007	9.000
81.200	69.200	8.392	8.385	-0.007	9.000
81.300	69.200	8.390	8.386	-0.007	9.000
81.400	69.400	8.393	8.384	-0.007	9.000
81.500	68.800	8.389	8.385	-0.007	9.000
81.600	68.600	8.389	8.385	-0.007	9.000
81.700	70.200	8.395	8.385	-0.007	9.000
81.800	69.200	8.394	8.385	-0.007	9.000
81.900	69.200	8.399	8.385	-0.007	9.000
82.000	68.400	8.402	8.385	-0.006	9.000
82.100	68.600	8.402	8.385	-0.006	9.000
82.200	67.600	8.398	8.385	-0.006	9.000
82.300	68.000	8.399	8.385	-0.006	9.000
82.400	67.400	8.401	8.386	-0.006	9.000
82.500	68.200	8.405	8.385	-0.005	9.000
82.600	67.800	8.405	8.385	-0.005	9.000
82.700	67.800	8.401	8.385	-0.005	9.000
82.800	66.800	8.406	8.385	-0.005	9.000
82.900	67.000	8.403	8.385	-0.005	9.000
83.000	67.800	8.408	8.385	-0.005	9.000
83.100	67.600	8.408	8.385	-0.005	9.000
83.200	66.200	8.406	8.384	-0.005	9.000
83.300	66.600	8.412	8.386	-0.005	9.000
83.400	68.000	8.414	8.384	-0.005	9.000
83.500	66.000	8.412	8.385	-0.004	9.000
83.600	68.000	8.412	8.385	-0.004	9.000
83.700	67.400	8.412	8.385	-0.004	9.000
83.800	65.600	8.413	8.385	-0.004	9.000
83.900	67.200	8.415	8.385	-0.004	9.000
84.000	66.400	8.417	8.385	-0.004	9.000
84.100	66.600	8.417	8.385	-0.004	9.000
84.200	65.000	8.418	8.384	-0.004	9.000
84.300	65.600	8.419	8.385	-0.004	9.000
84.400	65.400	8.420	8.384	-0.004	9.000
84.500	65.600	8.426	8.385	-0.003	9.000
84.600	65.600	8.426	8.385	-0.003	9.000
84.700	65.400	8.423	8.386	-0.003	9.000
84.800	64.400	8.419	8.385	-0.003	9.000
84.900	64.200	8.429	8.384	-0.003	9.000
85.000	65.400	8.427	8.385	-0.003	9.000
85.100	64.200	8.427	8.385	-0.003	9.000
85.200	64.800	8.431	8.384	-0.003	9.000
85.300	65.200	8.429	8.384	-0.003	9.000
85.400	66.200	8.434	8.385	-0.003	9.000
85.500	64.600	8.433	8.384	-0.002	9.000
85.600	64.200	8.433	8.384	-0.002	9.000
85.700	64.000	8.432	8.385	-0.002	9.000
85.800	64.000	8.432	8.385	-0.002	9.000
85.900	64.000	8.432	8.384	-0.002	9.000
86.000	63.000	8.437	8.385	-0.002	9.000
86.100	64.000	8.437	8.385	-0.002	9.000
86.200	64.600	8.438	8.384	-0.002	9.000
86.300	64.200	8.437	8.384	-0.002	9.000
86.400	64.000	8.438	8.386	-0.002	9.000
86.500	63.800	8.441	8.385	-0.001	9.000
86.600	64.600	8.441	8.385	-0.001	9.000
86.700	63.400	8.438	8.385	-0.001	9.000
86.800	63.400	8.446	8.385	-0.001	9.000
86.900	63.600	8.442	8.385	-0.001	9.000
87.000	62.600	8.442	8.385	-0.001	9.000
87.100	64.000	8.442	8.385	-0.001	9.000
87.200	62.400	8.445	8.385	-0.001	9.000
87.300	63.600	8.446	8.385	-0.001	9.000
87.400	64.000	8.446	8.385	-0.001	9.000
87.500	63.200	8.445	8.384	0.000	9.000
87.600	63.000	8.445	8.384	0.000	9.000
87.700	62.600	8.446	8.385	0.000	9.000
87.800	62.400	8.448	8.385	0.000	9.000
87.900	63.200	8.451	8.385	0.000	9.000
88.000	62.200	8.449	8.384	0.001	9.000
88.100	62.200	8.449	8.384	0.001	9.000
88.200	62.800	8.453	8.385	0.001	9.000
88.300	62.200	8.451	8.385	0.001	9.000
88.400	61.800	8.453	8.385	0.001	9.000
88.500	61.800	8.455	8.385	0.001	9.000
88.600	61.200	8.455	8.385	0.001	9.000
88.700	62.000	8.456	8.384	0.001	9.000
88.800	61.800	8.457	8.386	0.001	9.000
88.900	61.800	8.456	8.385	0.001	9.000
89.000	61.200	8.459	8.385	0.002	9.000
89.100	61.600	8.459	8.385	0.002	9.000
89.200	60.600	8.462	8.385	0.002	9.000
89.300	61.600	8.462	8.384	0.002	9.000
89.400	61.200	8.462	8.385	0.002	9.000
89.500	61.800	8.461	8.384	0.002	9.000
89.600	60.200	8.461	8.384	0.002	9.000
89.700	61.000	8.465	8.384	0.002	9.000
89.800	61.200	8.467	8.384	0.002	9.000
89.900	61.200	8.467	8.385	0.002	9.000
90.000	60.600	8.466	8.386	0.003	9.000
90.100	59.600	8.466	8.386	0.003	9.000
90.200	60.200	8.468	8.385	0.003	9.000
90.300	59.600	8.473	8.385	0.003	9.000
90.400	60.400	8.469	8.384	0.003	9.000
90.500	59.600	8.473	8.385	0.003	9.000
90.600	59.200	8.473	8.385	0.003	9.000
90.700	59.200	8.474	8.384	0.003	9.000
90.800	59.400	8.473	8.385	0.003	9.000
90.900	58.200	8.474	8.385	0.003	9.000
91.000	58.600	8.479	8.386	0.004	9.000
91.100	58.800	8.479	8.386	0.004	9.000
91.200	59.400	8.478	8.386	0.004	9.000
91.300	59.200	8.483	8.385	0.004	9.000
91.400	58.400	8.481	8.385	0.004	9.000
91.500	58.800	8.479	8.385	0.004	9.000
91.600	58.600	8.479	8.385	0.004	9.000
91.700	58.800	8.482	8.385	0.004	9.000
91.800	58.800	8.483	8.385	0.004	9.000
91.900	57.600	8.481	8.385	0.004	9.000
92.000	58.400	8.483	8.384	0.004	9.000
92.100	58.200	8.483	8.384	0.004	9.000
92.200	58.000	8.488	8.384	0.004	9.000
92.300	58.200	8.484	8.385	0.004	9.000
92.400	57.800	8.488	8.386	0.004	9.000
92.500	58.200	8.489	8.385	0.005	9.000
92.600	57.600	8.489	8.385	0.005	9.000
92.700	57.600	8.488	8.385	0.005	9.000
92.800	57.400	8.491	8.385	0.005	9.000
92.900	58.000	8.490	8.385	0.005	9.000
93.000	58.400	8.492	8.384	0.005	9.000
93.100	57.200	8.492	8.384	0.005	9.000
93.200	56.200	8.497	8.385	0.005	9.000
93.300	57.400	8.494	8.384	0.005	9.000
93.400	56.600	8.498	8.384	0.005	9.000
93.500	57.400	8.497	8.384	0.006	9.000
93.600	56.800	8.497	8.384	0.006	9.000
93.700	56.200	8.497	8.384	0.006	9.000
93.800	56.800	8.497	8.385	0.006	9.000
93.900	56.200	8.498	8.385	0.006	9.000
94.000	56.400	8.500	8.385	0.006	9.000
94.100	57.200	8.500	8.385	0.006	9.000
94.200	55.800	8.498	8.384	0.006	9.000
94.300	55.800	8.501	8.386	0.006	9.000
94.400	54.000	8.500	8.385	0.006	9.000
94.500	57.200	8.503	8.386	0.007	9.000
94.600	55.000	8.503	8.386	0.007	9.000
94.700	56.800	8.502	8.384	0.007	9.000
94.800	55.800	8.506	8.385	0.007	9.000
94.900	55.400	8.506	8.385	0.007	9.000
95.000	55.200	8.507	8.385	0.007	9.000
95.100	54.800	8.507	8.385	0.007	9.000
95.200	55.600	8.511	8.385	0.007	9.000
95.300	55.200	8.509	8.385	0.007	9.000
95.400	55.200	8.511	8.385	0.007	9.000
95.500	54.400	8.514	8.385	0.008	9.000
95.600	55.800	8.514	8.385	0.008	9.000
95.700	54.400	8.514	8.384	0.008	9.000
95.800	54.600	8.512	8.386	0.008	9.000
95.900	55.200	8.514	8.385	0.008	9.000
96.000	54.800	8.521	8.385	0.008	9.000
96.100	53.600	8.521	8.385	0.008	9.000
96.200	54.600	8.514	8.385	0.008	9.000
96.300	55.000	8.519	8.385	0.008	9.000
96.400	53.800	8.517	8.385	0.008	9.000
96.500	53.800	8.517	8.386	0.009	9.000
96.600	54.600	8.517	8.386	0.009	9.000
96.700	53.200	8.519	8.384	0.009	9.000
96.800	53.600	8.519	8.385	0.009	9.000
96.900	54.000	8.524	8.384	0.009	9.000
97.000	54.000	8.526	8.384	0.009	9.000
97.100	54.000	8.526	8.384	0.009	9.000
97.200	53.600	8.525	8.384	0.009	9.000
97.300	53.000	8.529	8.385	0.009	9.000
97.400	53.400	8.525	8.385	0.009	9.000
97.500	52.800	8.528	8.385	0.010	9.000
97.600	52.400	8.528	8.385	0.010	9.000
97.700	52.000	8.528	8.385	0.010	9.000
97.800	52.200	8.526	8.384	0.010	9.000
97.900	53.000	8.528	8.385	0.010	9.000
98.000	53.200	8.534	8.385	0.010	9.000
98.100	52.600	8.534	8.385	0.010	9.000
98.200	53.400	8.529	8.386	0.010	9.000
98.300	52.800	8.534	8.384	0.010	9.000
98.400	51.600	8.533	8.385	0.010	9.000
98.500	53.200	8.534	8.384	0.010	9.000
98.600	51.000	8.534	8.384	0.010	9.000
98.700	51.600	8.536	8.384	0.010	9.000
98.800	52.800	8.537	8.385	0.010	9.000
98.900	51.400	8.538	8.385	0.010	9.000
99.000	51.200	8.540	8.385	0.011	9.000
99.100	51.400	8.540	8.385	0.011	9.000
99.200	51.600	8.545	8.385	0.011	9.000
99.300	52.200	8.542	8.384	0.011	9.000
99.400	52.400	8.542	8.385	0.011	9.000
99.500	51.800	8.544	8.385	0.011	9.000
99.600	51.800	8.544	8.385	0.011	9.000
99.700	50.800	8.543	8.385	0.011	9.000
99.800	51.000	8.542	8.384	0.011	9.000
99.900	50.600	8.545	8.385	0.011	9.000
100.000	51.000	8.544	8.385	0.012	9.000
100.100	50.800	8.544	8.385	0.012	9.000
100.200	50.200	8.546	8.384	0.012	9.000
100.300	50.400	8.547	8.385	0.012	9.000
100.400	50.600	8.546	8.384	0.012	9.000
100.500	51.000	8.549	8.384	0.012	9.000
100.600	50.000	8.549	8.384	0.012	9.000
100.700	50.000	8.551	8.384	0.012	9.000
100.800	50.200	8.550	8.384	0.012	9.000
100.900	49.400	8.548	8.385	0.012	9.000
101.000	50.000	8.551	8.385	0.013	9.000
101.100	50.400	8.551	8.385	0.013	9.000
101.200	50.000	8.557	8.385	0.013	9.000
101.300	49.400	8.559	8.385	0.013	9.000
101.400	50.400	8.557	8.385	0.013	9.000
101.500	49.200	8.556	8.385	0.013	9.000
101.600	49.200	8.556	8.385	0.013	9.000
101.700	48.800	8.558	8.384	0.013	9.000
101.800	49.200	8.560	8.386	0.013	9.000
101.900	48.400	8.558	8.383	0.013	9.000
102.000	49.200	8.560	8.386	0.013	9.000
102.100	48.600	8.560	8.386	0.013	9.000
102.200	49.400	8.562	8.386	0.013	9.000
102.300	48.000	8.559	8.384	0.013	9.000
102.400	49.200	8.563	8.385	0.013	9.000
102.500	48.800	8.562	8.385	0.014	9.000
102.600	47.800	8.562	8.385	0.014	9.000
102.700	49.000	8.561	8.385	0.014	9.000
102.800	49.200	8.565	8.384	0.014	9.000
102.900	48.000	8.567	8.385	0.014	9.000
103.000	48.600	8.567	8.385	0.014	9.000
103.100	49.800	8.567	8.385	0.014	9.000
103.200	49.600	8.570	8.385	0.014	9.000
103.300	49.400	8.571	8.385	0.014	9.000
103.400	50.200	8.571	8.385	0.014	9.000
103.500	49.200	8.573	8.384	0.015	9.000
103.600	49.200	8.573	8.384	0.015	9.000
103.700	49.400	8.572	8.384	0.015	9.000
103.800	48.600	8.572	8.384	0.015	9.000
103.900	48.800	8.573	8.385	0.015	9.000
104.000	48.000	8.578	8.385	0.015	9.000
104.100	48.600	8.578	8.385	0.015	9.000
104.200	48.400	8.575	8.384	0.015	9.000
104.300	48.000	8.576	8.384	0.015	9.000
104.400	48.600	8.565	8.384	0.015	9.000
104.500	47.200	8.563	8.385	0.015	9.000
104.600	47.600	8.563	8.385	0.015	9.000
104.700	48.200	8.567	8.386	0.015	9.000
104.800	48.800	8.567	8.385	0.015	9.000
104.900	48.000	8.574	8.385	0.015	9.000
105.000	47.000	8.574	8.385	0.015	9.000
105.100	46.800	8.574	8.385	0.016	9.000
105.200	47.600	8.575	8.385	0.016	9.000
105.300	47.200	8.577	8.384	0.016	9.000
105.400	47.600	8.575	8.385	0.016	9.000
105.500	46.200	8.578	8.385	0.016	9.000
105.600	46.200	8.578	8.385	0.016	9.000
105.700	47.000	8.584	8.384	0.016	9.000
105.800	46.800	8.579	8.386	0.016	9.000
105.900	45.800	8.585	8.385	0.016	9.000
106.000	46.600	8.585	8.385	0.016	9.000
106.100	46.800	8.585	8.385	0.017	9.000
106.200	45.600	8.582	8.385	0.017	9.000
106.300	46.400	8.584	8.385	0.017	9.000
106.400	46.400	8.584	8.385	0.017	9.000
106.500	45.800	8.586	8.384	0.017	9.000
106.600	46.600	8.586	8.384	0.017	9.000
106.700	46.600	8.588	8.384	0.017	9.000
106.800	46.000	8.589	8.384	0.017	9.000
106.900	45.600	8.589	8.385	0.017	9.000
107.000	45.000	8.590	8.384	0.017	9.000
107.100	45.600	8.590	8.384	0.017	9.000
107.200	44.800	8.594	8.385	0.017	9.000
107.300	45.800	8.596	8.385	0.017	9.000
107.400	46.400	8.592	8.384	0.017	9.000
107.500	44.800	8.592	8.386	0.017	9.000
107.600	45.000	8.592	8.386	0.018	9.000
107.700	46.400	8.599	8.384	0.018	9.000
107.800	44.000	8.594	8.384	0.018	9.000
107.900	46.200	8.593	8.383	0.018	9.000
108.000	45.600	8.597	8.384	0.018	9.000
108.100	45.400	8.597	8.384	0.018	9.000
108.200	44.400	8.595	8.384	0.018	9.000
108.300	45.400	8.595	8.385	0.018	9.000
108.400	45.200	8.599	8.385	0.018	9.000
108.500	45.000	8.597	8.385	0.018	9.000
108.600	44.800	8.597	8.385	0.018	9.000
108.700	43.200	8.601	8.384	0.018	9.000
108.800	43.000	8.599	8.385	0.018	9.000
108.900	44.800	8.603	8.385	0.018	9.000
109.000	45.000	8.602	8.384	0.018	9.000
109.100	43.600	8.602	8.384	0.019	9.000
109.200	43.400	8.604	8.384	0.019	9.000
109.300	43.400	8.607	8.385	0.019	9.000
109.400	42.800	8.607	8.386	0.019	9.000
109.500	42.200	8.603	8.384	0.019	9.000
109.600	43.200	8.603	8.384	0.019	9.000
109.700	42.000	8.605	8.385	0.019	9.000
109.800	42.400	8.605	8.385	0.019	9.000
109.900	42.800	8.608	8.384	0.019	9.000
110.000	42.800	8.605	8.385	0.019	9.000
110.100	42.200	8.605	8.385	0.020	9.000
110.200	41.400	8.609	8.383	0.020	9.000
110.300	41.400	8.610	8.385	0.020	9.000
110.400	41.800	8.610	8.384	0.020	9.000
110.500	42.800	8.616	8.385	0.020	9.000
110.600	42.800	8.616	8.385	0.020	9.000
110.700	43.400	8.614	8.385	0.020	9.000
110.800	44.000	8.618	8.385	0.020	9.000
110.900	43.200	8.621	8.385	0.020	9.000
111.000	43.200	8.624	8.385	0.020	9.000
111.100	42.800	8.624	8.385	0.020	9.000
111.200	43.200	8.626	8.385	0.020	9.000
111.300	42.800	8.628	8.385	0.020	9.000
111.400	42.000	8.630	8.384	0.020	9.000
111.500	41.200	8.630	8.385	0.020	9.000
111.600	41.600	8.630	8.385	0.021	9.000
111.700	41.600	8.626	8.384	0.021	9.000
111.800	42.400	8.620	8.384	0.021	9.000
111.900	43.400	8.620	8.385	0.021	9.000
112.000	41.800	8.621	8.386	0.021	9.000
112.100	41.200	8.621	8.386	0.021	9.000
112.200	42.200	8.619	8.384	0.021	9.000
112.300	42.000	8.621	8.384	0.021	9.000
112.400	43.000	8.621	8.385	0.021	9.000
112.500	42.200	8.623	8.384	0.021	9.000
112.600	41.600	8.623	8.384	0.021	9.000
112.700	42.600	8.622	8.384	0.021	9.000
112.800	43.400	8.626	8.384	0.021	9.000
112.900	42.000	8.627	8.384	0.021	9.000
113.000	41.600	8.627	8.384	0.021	9.000
113.100	41.400	8.627	8.384	0.022	9.000
113.200	41.800	8.630	8.385	0.022	9.000
113.300	40.600	8.633	8.385	0.022	9.000
113.400	41.600	8.628	8.384	0.022	9.000
113.500	41.000	8.626	8.384	0.022	9.000
113.600	41.000	8.626	8.384	0.022	9.000
113.700	41.000	8.632	8.385	0.022	9.000
113.800	41.400	8.628	8.384	0.022	9.000
113.900	40.400	8.626	8.384	0.022	9.000
114.000	41.200	8.632	8.385	0.022	9.000
114.100	41.000	8.632	8.385	0.022	9.000
114.200	41.200	8.634	8.385	0.022	9.000
114.300	40.600	8.632	8.385	0.022	9.000
114.400	40.200	8.632	8.385	0.022	9.000
114.500	41.000	8.632	8.385	0.022	9.000
114.600	39.600	8.632	8.385	0.023	9.000
114.700	40.000	8.638	8.384	0.023	9.000
114.800	40.600	8.631	8.385	0.023	9.000
114.900	40.600	8.636	8.384	0.023	9.000
115.000	40.400	8.636	8.384	0.023	9.000
115.100	40.600	8.636	8.384	0.023	9.000
115.200	40.400	8.637	8.384	0.023	9.000
115.300	41.200	8.640	8.384	0.023	9.000
115.400	40.000	8.640	8.385	0.023	9.000
115.500	39.600	8.639	8.385	0.023	9.000
115.600	39.600	8.639	8.385	0.023	9.000
115.700	39.600	8.640	8.385	0.023	9.000
115.800	40.400	8.640	8.385	0.023	9.000
115.900	40.000	8.642	8.384	0.023	9.000
116.000	40.000	8.639	8.385	0.023	9.000
116.100	39.200	8.639	8.385	0.024	9.000
116.200	38.400	8.644	8.384	0.024	9.000
116.300	39.400	8.641	8.384	0.024	9.000
116.400	39.000	8.641	8.385	0.024	9.000
116.500	39.600	8.646	8.384	0.024	9.000
116.600	39.600	8.646	8.384	0.024	9.000
116.700	39.200	8.644	8.385	0.024	9.000
116.800	38.400	8.646	8.384	0.024	9.000
116.900	40.000	8.643	8.385	0.024	9.000
117.000	38.800	8.644	8.385	0.024	9.000
117.100	39.600	8.644	8.385	0.024	9.000
117.200	38.400	8.649	8.385	0.024	9.000
117.300	40.000	8.649	8.385	0.024	9.000
117.400	38.000	8.650	8.385	0.024	9.000
117.500	39.200	8.646	8.384	0.024	9.000
117.600	38.000	8.646	8.384	0.025	9.000
117.700	38.200	8.648	8.384	0.025	9.000
117.800	38.800	8.649	8.386	0.025	9.000
117.900	39.800	8.649	8.385	0.025	9.000
118.000	39.000	8.650	8.384	0.025	9.000
118.100	38.800	8.650	8.384	0.025	9.000
118.200	38.800	8.652	8.385	0.025	9.000
118.300	38.400	8.651	8.384	0.025	9.000
118.400	39.200	8.653	8.386	0.025	9.000
118.500	38.000	8.654	8.385	0.025	9.000
118.600	38.400	8.654	8.385	0.025	9.000
118.700	38.200	8.653	8.384	0.025	9.000
118.800	37.400	8.653	8.384	0.025	9.000
118.900	38.600	8.653	8.384	0.025	9.000
119.000	39.000	8.655	8.385	0.025	9.000
119.100	38.000	8.655	8.385	0.026	9.000
119.200	37.000	8.659	8.385	0.026	9.000
119.300	37.200	8.658	8.384	0.026	9.000
119.400	38.200	8.657	8.384	0.026	9.000
119.500	38.200	8.656	8.385	0.026	9.000
119.600	38.600	8.656	8.385	0.026	9.000
119.700	38.200	8.657	8.384	0.026	9.000
119.800	37.000	8.659	8.386	0.026	9.000
119.900	37.600	8.660	8.385	0.026	9.000
120.000	38.400	8.660	8.385	0.026	9.000
120.100	37.000	8.660	8.385	0.026	9.000
120.200	37.800	8.659	8.385	0.026	9.000
120.300	37.000	8.663	8.385	0.026	9.000
120.400	37.800	8.661	8.385	0.026	9.000
120.500	37.800	8.663	8.385	0.026	9.000
120.600	38.200	8.663	8.385	0.027	9.000
120.700	37.600	8.664	8.384	0.027	9.000
120.800	36.600	8.664	8.386	0.027	9.000
120.900	37.000	8.665	8.385	0.027	9.000
121.000	37.200	8.667	8.385	0.027	9.000
121.100	36.600	8.667	8.385	0.027	9.000
121.200	35.800	8.665	8.384	0.027	9.000
121.300	36.000	8.665	8.384	0.027	9.000
121.400	37.400	8.669	8.385	0.027	9.000
121.500	37.200	8.667	8.384	0.027	9.000
121.600	37.400	8.667	8.384	0.027	9.000
121.700	37.200	8.667	8.385	0.027	9.000
121.800	35.600	8.669	8.386	0.027	9.000
121.900	37.200	8.670	8.385	0.027	9.000
122.000	36.600	8.672	8.385	0.027	9.000
122.100	36.000	8.672	8.385	0.027	9.000
122.200	37.200	8.670	8.384	0.027	9.000
122.300	36.200	8.671	8.384	0.027	9.000
122.400	36.400	8.670	8.385	0.027	9.000
122.500	36.200	8.673	8.384	0.027	9.000
122.600	36.000	8.673	8.384	0.028	9.000
122.700	36.600	8.672	8.385	0.028	9.000
122.800	36.600	8.671	8.385	0.028	9.000
122.900	36.200	8.675	8.385	0.028	9.000
123.000	36.000	8.675	8.384	0.028	9.000
123.100	34.600	8.675	8.384	0.028	9.000
123.200	35.800	8.676	8.384	0.028	9.000
123.300	36.000	8.677	8.384	0.028	9.000
123.400	35.600	8.676	8.385	0.028	9.000
123.500	36.600	8.675	8.384	0.028	9.000
123.600	36.000	8.675	8.384	0.028	9.000
123.700	35.800	8.677	8.385	0.028	9.000
123.800	35.200	8.680	8.384	0.028	9.000
123.900	35.800	8.677	8.386	0.028	9.000
124.000	36.000	8.681	8.383	0.028	9.000
124.100	35.800	8.681	8.383	0.029	9.000
124.200	35.000	8.680	8.385	0.029	9.000
124.300	35.200	8.679	8.385	0.029	9.000
124.400	35.600	8.678	8.384	0.029	9.000
124.500	34.600	8.682	8.384	0.029	9.000
124.600	34.600	8.682	8.384	0.029	9.000
124.700	35.400	8.683	8.384	0.029	9.000
124.800	34.600	8.680	8.384	0.029	9.000
124.900	35.200	8.683	8.385	0.029	9.000
125.000	35.000	8.684	8.384	0.029	9.000
125.100	33.800	8.684	8.384	0.029	9.000
125.200	34.800	8.686	8.386	0.029	9.000
125.300	35.200	8.686	8.384	0.029	9.000
125.400	34.600	8.686	8.386	0.029	9.000
125.500	34.800	8.685	8.384	0.029	9.000
125.600	34.400	8.685	8.384	0.029	9.000
125.700	34.400	8.684	8.384	0.029	9.000
125.800	34.600	8.686	8.384	0.029	9.000
125.900	34.400	8.685	8.385	0.029	9.000
126.000	35.000	8.687	8.384	0.029	9.000
126.100	33.600	8.687	8.384	0.030	9.000
126.200	35.000	8.691	8.384	0.030	9.000
126.300	34.600	8.692	8.385	0.030	9.000
126.400	34.400	8.689	8.384	0.030	9.000
126.500	33.600	8.686	8.384	0.030	9.000
126.600	34.000	8.686	8.384	0.030	9.000
126.700	33.800	8.692	8.385	0.030	9.000
126.800	33.600	8.690	8.384	0.030	9.000
126.900	34.000	8.691	8.385	0.030	9.000
127.000	33.200	8.695	8.385	0.030	9.000
127.100	33.200	8.695	8.385	0.030	9.000
127.200	33.600	8.695	8.384	0.030	9.000
127.300	33.600	8.700	8.384	0.030	9.000
127.400	33.800	8.696	8.384	0.030	9.000
127.500	33.400	8.696	8.385	0.030	9.000
127.600	33.600	8.696	8.385	0.031	9.000
127.700	33.200	8.697	8.385	0.031	9.000
127.800	33.200	8.695	8.386	0.031	9.000
127.900	33.400	8.695	8.385	0.031	9.000
128.000	33.200	8.698	8.384	0.031	9.000
128.100	33.000	8.698	8.384	0.031	9.000
128.200	34.400	8.701	8.385	0.031	9.000
128.300	32.400	8.701	8.384	0.031	9.000
128.400	32.600	8.703	8.384	0.031	9.000
128.500	33.200	8.701	8.384	0.031	9.000
128.600	32.800	8.701	8.384	0.031	9.000
128.700	33.200	8.700	8.383	0.031	9.000
128.800	33.000	8.699	8.385	0.031	9.000
128.900	32.800	8.705	8.384	0.031	9.000
129.000	32.200	8.704	8.384	0.031	9.000
129.100	33.200	8.704	8.384	0.031	9.000
129.200	33.000	8.707	8.384	0.031	9.000
129.300	33.200	8.705	8.384	0.031	9.000
129.400	32.400	8.707	8.385	0.031	9.000
129.500	33.400	8.705	8.384	0.031	9.000
129.600	31.600	8.705	8.384	0.032	9.000
129.700	32.400	8.705	8.385	0.032	9.000
129.800	32.400	8.708	8.385	0.032	9.000
129.900	31.800	8.706	8.385	0.032	9.000
130.000	32.000	8.705	8.385	0.032	9.000
130.100	31.600	8.705	8.385	0.032	9.000
130.200	31.200	8.702	8.384	0.032	9.000
130.300	31.600	8.706	8.385	0.032	9.000
130.400	32.600	8.706	8.385	0.032	9.000
130.500	32.800	8.708	8.385	0.032	9.000
130.600	31.600	8.708	8.385	0.032	9.000
130.700	32.400	8.706	8.385	0.032	9.000
130.800	32.600	8.710	8.386	0.032	9.000
130.900	32.800	8.709	8.384	0.032	9.000
131.000	32.400	8.717	8.385	0.032	9.000
131.100	32.200	8.717	8.385	0.032	9.000
131.200	32.200	8.713	8.384	0.032	9.000
131.300	32.600	8.714	8.384	0.032	9.000
131.400	31.400	8.714	8.384	0.032	9.000
131.500	30.800	8.710	8.384	0.032	9.000
131.600	32.400	8.710	8.384	0.033	9.000
131.700	31.000	8.713	8.383	0.033	9.000
131.800	31.400	8.713	8.385	0.033	9.000
131.900	31.600	8.714	8.385	0.033	9.000
132.000	31.600	8.712	8.385	0.033	9.000
132.100	30.200	8.712	8.385	0.033	9.000
132.200	31.800	8.715	8.385	0.033	9.000
132.300	31.400	8.717	8.385	0.033	9.000
132.400	30.800	8.714	8.385	0.033	9.000
132.500	31.000	8.717	8.383	0.033	9.000
132.600	31.000	8.717	8.383	0.033	9.000
132.700	32.400	8.716	8.384	0.033	9.000
132.800	32.200	8.717	8.385	0.033	9.000
132.900	30.600	8.712	8.384	0.033	9.000
133.000	31.400	8.716	8.385	0.033	9.000
133.100	30.800	8.716	8.385	0.034	9.000
133.200	31.800	8.717	8.385	0.034	9.000
133.300	32.000	8.719	8.385	0.034	9.000
133.400	31.400	8.719	8.385	0.034	9.000
133.500	30.800	8.718	8.384	0.034	9.000
133.600	31.800	8.718	8.384	0.034	9.000
133.700	30.800	8.719	8.384	0.034	9.000
133.800	30.600	8.721	8.385	0.034	9.000
133.900	30.200	8.722	8.384	0.034	9.000
134.000	30.800	8.718	8.384	0.034	9.000
134.100	30.400	8.718	8.384	0.034	9.000
134.200	31.200	8.722	8.384	0.034	9.000
134.300	30.200	8.722	8.385	0.034	9.000
134.400	31.000	8.718	8.386	0.034	9.000
134.500	30.800	8.723	8.384	0.034	9.000
134.600	30.200	8.723	8.384	0.034	9.000
134.700	30.600	8.723	8.384	0.034	9.000
134.800	30.200	8.721	8.385	0.034	9.000
134.900	29.600	8.722	8.386	0.034	9.000
135.000	29.200	8.724	8.385	0.034	9.000
135.100	30.600	8.724	8.385	0.035	9.000
135.200	30.400	8.725	8.385	0.035	9.000
135.300	30.600	8.727	8.385	0.035	9.000
135.400	30.800	8.729	8.385	0.035	9.000
135.500	30.600	8.724	8.386	0.035	9.000
135.600	29.200	8.724	8.386	0.035	9.000
135.700	29.200	8.725	8.384	0.035	9.000
135.800	29.000	8.725	8.384	0.035	9.000
135.900	29.200	8.727	8.384	0.035	9.000
136.000	29.400	8.724	8.385	0.035	9.000
136.100	30.000	8.724	8.385	0.035	9.000
136.200	30.200	8.729	8.384	0.035	9.000
136.300	29.000	8.727	8.385	0.035	9.000
136.400	30.400	8.726	8.385	0.035	9.000
136.500	29.600	8.728	8.384	0.035	9.000
136.600	29.800	8.728	8.384	0.035	9.000
136.700	31.000	8.730	8.385	0.035	9.000
136.800	29.800	8.727	8.385	0.035	9.000
136.900	29.200	8.729	8.385	0.035	9.000
137.000	29.400	8.733	8.385	0.035	9.000
137.100	29.200	8.733	8.385	0.036	9.000
137.200	29.800	8.735	8.385	0.036	9.000
137.300	29.200	8.734	8.384	0.036	9.000
137.400	28.400	8.734	8.385	0.036	9.000
137.500	29.200	8.732	8.384	0.036	9.000
137.600	28.400	8.732	8.384	0.036	9.000
137.700	28.800	8.733	8.384	0.036	9.000
137.800	28.600	8.734	8.384	0.036	9.000
137.900	28.800	8.734	8.384	0.036	9.000
138.000	29.400	8.731	8.384	0.036	9.000
138.100	29.600	8.731	8.384	0.036	9.000
138.200	28.400	8.733	8.384	0.036	9.000
138.300	29.400	8.734	8.384	0.036	9.000
138.400	28.600	8.733	8.384	0.036	9.000
138.500	28.600	8.735	8.385	0.036	9.000
138.600	28.600	8.735	8.385	0.036	9.000
138.700	29.000	8.735	8.384	0.036	9.000
138.800	28.600	8.738	8.385	0.036	9.000
138.900	28.200	8.735	8.385	0.036	9.000
139.000	28.000	8.735	8.385	0.036	9.000
139.100	28.400	8.735	8.385	0.036	9.000
139.200	28.400	8.742	8.384	0.036	9.000
139.300	28.800	8.737	8.385	0.036	9.000
139.400	28.000	8.739	8.384	0.036	9.000
139.500	28.000	8.738	8.384	0.036	9.000
139.600	28.600	8.738	8.384	0.037	9.000
139.700	28.400	8.737	8.386	0.037	9.000
139.800	29.200	8.737	8.384	0.037	9.000
139.900	28.200	8.742	8.384	0.037	9.000
140.000	29.400	8.740	8.384	0.037	9.000
140.100	27.600	8.740	8.384	0.037	9.000
140.200	28.400	8.742	8.384	0.037	9.000
140.300	28.000	8.742	8.384	0.037	9.000
140.400	28.000	8.739	8.385	0.037	9.000
140.500	28.800	8.743	8.384	0.037	9.000
140.600	28.600	8.743	8.384	0.037	9.000
140.700	27.000	8.743	8.384	0.037	9.000
140.800	27.800	8.741	8.385	0.037	9.000
140.900	27.200	8.745	8.385	0.037	9.000
141.000	28.600	8.744	8.384	0.037	9.000
141.100	27.200	8.744	8.384	0.037	9.000
141.200	28.200	8.748	8.385	0.037	9.000
141.300	28.400	8.744	8.384	0.037	9.000
141.400	28.400	8.745	8.385	0.037	9.000
141.500	27.000	8.745	8.385	0.037	9.000
141.600	27.400	8.745	8.385	0.038	9.000
141.700	27.200	8.743	8.384	0.038	9.000
141.800	27.600	8.746	8.386	0.038	9.000
141.900	27.000	8.742	8.384	0.038	9.000
142.000	27.000	8.747	8.385	0.038	9.000
142.100	26.000	8.747	8.385	0.038	9.000
142.200	27.600	8.749	8.384	0.038	9.000
142.300	27.600	8.746	8.385	0.038	9.000
142.400	26.400	8.749	8.384	0.038	9.000
142.500	27.200	8.751	8.384	0.038	9.000
142.600	27.200	8.751	8.384	0.038	9.000
142.700	27.000	8.750	8.385	0.038	9.000
142.800	26.400	8.750	8.384	0.038	9.000
142.900	26.800	8.749	8.385	0.038	9.000
143.000	27.600	8.750	8.384	0.038	9.000
143.100	27.000	8.750	8.384	0.038	9.000
143.200	26.600	8.759	8.384	0.038	9.000
143.300	27.000	8.757	8.384	0.038	9.000
143.400	25.800	8.756	8.384	0.038	9.000
143.500	26.800	8.753	8.384	0.038	9.000
143.600	26.200	8.753	8.384	0.039	9.000
143.700	25.800	8.756	8.384	0.039	9.000
143.800	27.800	8.753	8.384	0.039	9.000
143.900	26.200	8.754	8.384	0.039	9.000
144.000	25.800	8.755	8.383	0.039	9.000
144.100	27.200	8.755	8.383	0.039	9.000
144.200	27.200	8.756	8.385	0.039	9.000
144.300	26.000	8.756	8.384	0.039	9.000
144.400	25.600	8.756	8.385	0.039	9.000
144.500	26.600	8.756	8.385	0.039	9.000
144.600	26.400	8.756	8.385	0.039	9.000
144.700	26.200	8.757	8.383	0.039	9.000
144.800	26.600	8.756	8.385	0.039	9.000
144.900	25.600	8.758	8.384	0.039	9.000
145.000	25.600	8.759	8.385	0.039	9.000
145.100	26.400	8.759	8.385	0.039	9.000
145.200	26.200	8.761	8.385	0.039	9.000
145.300	25.800	8.759	8.384	0.039	9.000
145.400	26.200	8.763	8.384	0.039	9.000
145.500	28.000	8.763	8.385	0.039	9.000
145.600	28.000	8.763	8.385	0.039	9.000
145.700	27.600	8.757	8.384	0.039	9.000
145.800	27.800	8.759	8.385	0.039	9.000
145.900	26.600	8.759	8.384	0.039	9.000
146.000	27.000	8.763	8.384	0.039	9.000
146.100	26.600	8.763	8.384	0.040	9.000
146.200	27.400	8.763	8.385	0.040	9.000
146.300	26.800	8.764	8.384	0.040	9.000
146.400	26.200	8.760	8.385	0.040	9.000
146.500	27.200	8.766	8.383	0.040	9.000
146.600	26.800	8.766	8.383	0.040	9.000
146.700	26.600	8.757	8.384	0.040	9.000
146.800	26.600	8.747	8.384	0.040	9.000
146.900	26.600	8.741	8.384	0.040	9.000
147.000	27.000	8.753	8.384	0.040	9.000
147.100	26.400	8.753	8.384	0.040	9.000
147.200	26.600	8.754	8.385	0.040	9.000
147.300	27.200	8.756	8.384	0.040	9.000
147.400	26.400	8.755	8.385	0.040	9.000
147.500	25.600	8.753	8.385	0.040	9.000
147.600	25.600	8.753	8.385	0.040	9.000
147.700	27.200	8.757	8.384	0.040	9.000
147.800	26.400	8.756	8.384	0.040	9.000
147.900	26.400	8.757	8.384	0.040	9.000
148.000	27.000	8.756	8.383	0.040	9.000
148.100	25.600	8.756	8.383	0.041	9.000
148.200	25.800	8.757	8.385	0.041	9.000
148.300	24.400	8.758	8.384	0.041	9.000
148.400	26.200	8.758	8.385	0.041	9.000
148.500	27.000	8.756	8.385	0.041	9.000
148.600	25.400	8.756	8.385	0.041	9.000
148.700	25.400	8.762	8.385	0.041	9.000
148.800	25.400	8.755	8.386	0.041	9.000
148.900	25.800	8.757	8.385	0.041	9.000
149.000	25.200	8.762	8.384	0.041	9.000
149.100	25.400	8.762	8.384	0.041	9.000
149.200	24.800	8.764	8.384	0.041	9.000
149.300	24.800	8.761	8.384	0.041	9.000
149.400	24.000	8.764	8.384	0.041	9.000
149.500	25.000	8.759	8.385	0.041	9.000
149.600	24.600	8.759	8.385	0.041	9.000
149.700	24.400	8.764	8.384	0.041	9.000
149.800	24.000	8.763	8.384	0.041	9.000
149.900	23.400	8.767	8.384	0.041	9.000
150.000	23.000	8.765	8.384	0.041	9.000
150.100	24.800	8.765	8.384	0.041	9.000
150.200	22.800	8.768	8.384	0.041	9.000
150.300	24.400	8.769	8.385	0.041	9.000
150.400	24.400	8.767	8.384	0.041	9.000
150.500	24.000	8.776	8.384	0.041	9.000
150.600	24.400	8.776	8.384	0.042	9.000
150.700	25.600	8.776	8.385	0.042	9.000
150.800	25.200	8.773	8.385	0.042	9.000
150.900	25.600	8.774	8.384	0.042	9.000
151.000	24.200	8.776	8.384	0.042	9.000
151.100	25.400	8.776	8.384	0.042	9.000
151.200	24.800	8.781	8.385	0.042	9.000
151.300	24.800	8.783	8.385	0.042	9.000
151.400	24.400	8.780	8.384	0.042	9.000
151.500	25.600	8.773	8.385	0.042	9.000
151.600	24.000	8.773	8.385	0.042	9.000
151.700	24.000	8.776	8.383	0.042	9.000
151.800	24.800	8.776	8.384	0.042	9.000
151.900	24.000	8.772	8.385	0.042	9.000
152.000	24.400	8.773	8.384	0.042	9.000
152.100	23.200	8.773	8.384	0.042	9.000
152.200	24.200	8.772	8.384	0.042	9.000
152.300	25.400	8.773	8.385	0.042	9.000
152.400	24.000	8.772	8.384	0.042	9.000
152.500	24.200	8.776	8.384	0.042	9.000
152.600	24.600	8.776	8.384	0.042	9.000
152.700	24.200	8.773	8.384	0.042	9.000
152.800	23.400	8.774	8.383	0.042	9.000
152.900	23.600	8.775	8.385	0.042	9.000
153.000	24.800	8.777	8.384	0.042	9.000
153.100	23.400	8.777	8.384	0.043	9.000
153.200	24.000	8.781	8.385	0.043	9.000
153.300	25.800	8.779	8.385	0.043	9.000
153.400	23.000	8.781	8.385	0.043	9.000
153.500	24.000	8.776	8.385	0.043	9.000
153.600	24.200	8.776	8.385	0.043	9.000
153.700	23.600	8.780	8.385	0.043	9.000
153.800	23.600	8.779	8.384	0.043	9.000
153.900	24.400	8.778	8.385	0.043	9.000
154.000	24.200	8.773	8.384	0.043	9.000
154.100	24.000	8.773	8.384	0.043	9.000
154.200	23.800	8.776	8.385	0.043	9.000
154.300	24.000	8.777	8.385	0.043	9.000
154.400	23.800	8.775	8.384	0.043	9.000
154.500	23.600	8.778	8.384	0.043	9.000
154.600	24.200	8.778	8.384	0.043	9.000
154.700	24.400	8.775	8.383	0.043	9.000
154.800	24.400	8.779	8.384	0.043	9.000
154.900	23.800	8.777	8.384	0.043	9.000
155.000	23.600	8.779	8.384	0.043	9.000
155.100	24.200	8.779	8.384	0.043	9.000
155.200	24.000	8.782	8.384	0.043	9.000
155.300	23.600	8.783	8.385	0.043	9.000
155.400	23.600	8.781	8.385	0.043	9.000
155.500	24.400	8.779	8.384	0.043	9.000
155.600	24.200	8.779	8.384	0.044	9.000
155.700	23.400	8.782	8.385	0.044	9.000
155.800	24.600	8.777	8.384	0.044	9.000
155.900	24.200	8.778	8.385	0.044	9.000
156.000	22.800	8.778	8.384	0.044	9.000
156.100	24.400	8.778	8.384	0.044	9.000
156.200	24.000	8.779	8.384	0.044	9.000
156.300	24.400	8.782	8.385	0.044	9.000
156.400	23.800	8.780	8.383	0.044	9.000
156.500	22.200	8.782	8.385	0.044	9.000
156.600	24.200	8.782	8.385	0.044	9.000
156.700	21.800	8.782	8.384	0.044	9.000
156.800	23.400	8.783	8.385	0.044	9.000
156.900	23.400	8.781	8.384	0.044	9.000
157.000	23.200	8.783	8.385	0.044	9.000
157.100	22.800	8.783	8.385	0.044	9.000
157.200	24.000	8.783	8.385	0.044	9.000
157.300	23.600	8.784	8.385	0.044	9.000
157.400	22.400	8.782	8.385	0.044	9.000
157.500	23.400	8.782	8.384	0.044	9.000
157.600	22.800	8.782	8.384	0.044	9.000
157.700	23.400	8.784	8.384	0.044	9.000
157.800	24.400	8.782	8.384	0.044	9.000
157.900	24.000	8.782	8.385	0.044	9.000
158.000	22.800	8.785	8.385	0.044	9.000
158.100	22.200	8.785	8.385	0.045	9.000
158.200	24.000	8.783	8.383	0.045	9.000
158.300	22.800	8.783	8.385	0.045	9.000
158.400	22.800	8.783	8.384	0.045	9.000
158.500	23.600	8.782	8.384	0.045	9.000
158.600	23.600	8.782	8.384	0.045	9.000
158.700	23.000	8.786	8.384	0.045	9.000
158.800	22.800	8.786	8.384	0.045	9.000
158.900	23.600	8.785	8.385	0.045	9.000
159.000	23.000	8.787	8.384	0.045	9.000
159.100	22.600	8.787	8.384	0.045	9.000
159.200	22.200	8.788	8.384	0.045	9.000
159.300	22.200	8.789	8.383	0.045	9.000
159.400	22.000	8.786	8.384	0.045	9.000
159.500	24.000	8.785	8.384	0.045	9.000
159.600	23.200	8.785	8.384	0.045	9.000
159.700	24.000	8.787	8.384	0.045	9.000
159.800	22.000	8.788	8.384	0.045	9.000
159.900	22.600	8.788	8.385	0.045	9.000
160.000	22.800	8.783	8.384	0.045	9.000
160.100	23.600	8.783	8.384	0.045	9.000
160.200	22.400	8.786	8.385	0.045	9.000
160.300	22.200	8.787	8.384	0.045	9.000
160.400	22.600	8.787	8.385	0.045	9.000
160.500	22.000	8.788	8.385	0.045	9.000
160.600	23.400	8.788	8.385	0.045	9.000
160.700	22.000	8.790	8.384	0.045	9.000
160.800	22.200	8.790	8.384	0.045	9.000
160.900	22.200	8.789	8.383	0.045	9.000
161.000	22.400	8.792	8.384	0.045	9.000
161.100	22.800	8.792	8.384	0.046	9.000
161.200	22.200	8.796	8.384	0.046	9.000
161.300	23.200	8.792	8.384	0.046	9.000
161.400	21.200	8.796	8.385	0.046	9.000
161.500	22.600	8.793	8.384	0.046	9.000
161.600	23.000	8.793	8.384	0.046	9.000
161.700	21.800	8.790	8.385	0.046	9.000
161.800	22.400	8.790	8.384	0.046	9.000
161.900	21.600	8.794	8.385	0.046	9.000
162.000	22.800	8.793	8.384	0.046	9.000
162.100	22.400	8.793	8.384	0.046	9.000
162.200	22.800	8.793	8.384	0.046	9.000
162.300	22.200	8.794	8.384	0.046	9.000
162.400	21.800	8.794	8.384	0.046	9.000
162.500	22.600	8.794	8.384	0.046	9.000
162.600	22.000	8.794	8.384	0.046	9.000
162.700	21.600	8.795	8.384	0.046	9.000
162.800	21.400	8.796	8.384	0.046	9.000
162.900	21.400	8.795	8.384	0.046	9.000
163.000	20.600	8.798	8.384	0.046	9.000
163.100	20.600	8.798	8.384	0.046	9.000
163.200	21.200	8.795	8.384	0.046	9.000
163.300	21.800	8.803	8.385	0.046	9.000
163.400	21.800	8.796	8.385	0.046	9.000
163.500	21.000	8.795	8.384	0.046	9.000
163.600	22.600	8.795	8.384	0.047	9.000
163.700	22.800	8.797	8.384	0.047	9.000
163.800	21.800	8.800	8.384	0.047	9.000
163.900	20.600	8.793	8.383	0.047	9.000
164.000	21.800	8.796	8.384	0.047	9.000
164.100	21.200	8.796	8.384	0.047	9.000
164.200	21.400	8.796	8.385	0.047	9.000
164.300	22.200	8.797	8.383	0.047	9.000
164.400	20.800	8.794	8.384	0.047	9.000
164.500	20.600	8.799	8.384	0.047	9.000
164.600	21.200	8.799	8.384	0.047	9.000
164.700	20.600	8.802	8.384	0.047	9.000
164.800	20.400	8.800	8.385	0.047	9.000
164.900	20.200	8.797	8.384	0.047	9.000
165.000	21.200	8.800	8.384	0.047	9.000
165.100	21.200	8.800	8.384	0.047	9.000
165.200	21.800	8.803	8.385	0.047	9.000
165.300	21.000	8.802	8.385	0.047	9.000
165.400	21.800	8.803	8.384	0.047	9.000
165.500	20.600	8.800	8.384	0.047	9.000
165.600	22.000	8.800	8.384	0.047	9.000
165.700	19.800	8.803	8.385	0.047	9.000
165.800	21.400	8.799	8.383	0.047	9.000
165.900	21.200	8.804	8.384	0.047	9.000
166.000	21.000	8.803	8.383	0.047	9.000
166.100	20.800	8.803	8.383	0.047	9.000
166.200	21.400	8.804	8.383	0.047	9.000
166.300	19.800	8.804	8.384	0.047	9.000
166.400	20.200	8.804	8.385	0.047	9.000
166.500	21.200	8.803	8.383	0.047	9.000
166.600	20.600	8.803	8.383	0.048	9.000
166.700	20.200	8.807	8.385	0.048	9.000
166.800	20.600	8.804	8.383	0.048	9.000
166.900	19.800	8.806	8.383	0.048	9.000
167.000	20.600	8.807	8.385	0.048	9.000
167.100	21.000	8.807	8.385	0.048	9.000
167.200	20.400	8.807	8.385	0.048	9.000
167.300	19.000	8.807	8.384	0.048	9.000
167.400	19.800	8.809	8.385	0.048	9.000
167.500	20.600	8.806	8.384	0.048	9.000
167.600	21.000	8.806	8.384	0.048	9.000
167.700	20.400	8.806	8.384	0.048	9.000
167.800	20.400	8.806	8.384	0.048	9.000
167.900	20.400	8.806	8.384	0.048	9.000
168.000	21.000	8.811	8.384	0.048	9.000
168.100	21.000	8.811	8.384	0.048	9.000
168.200	19.600	8.809	8.385	0.048	9.000
168.300	21.000	8.806	8.384	0.048	9.000
168.400	20.800	8.810	8.384	0.048	9.000
168.500	19.400	8.810	8.384	0.048	9.000
168.600	20.800	8.810	8.384	0.048	9.000
168.700	19.800	8.808	8.384	0.048	9.000
168.800	20.000	8.808	8.384	0.048	9.000
168.900	19.600	8.807	8.384	0.048	9.000
169.000	20.000	8.808	8.385	0.048	9.000
169.100	19.600	8.808	8.385	0.048	9.000
169.200	20.400	8.813	8.384	0.048	9.000
169.300	21.400	8.812	8.385	0.048	9.000
169.400	20.800	8.814	8.384	0.048	9.000
169.500	20.200	8.811	8.384	0.048	9.000
169.600	19.400	8.811	8.384	0.049	9.000
169.700	20.200	8.809	8.383	0.049	9.000
169.800	19.600	8.807	8.384	0.049	9.000
169.900	20.600	8.809	8.384	0.049	9.000
170.000	19.400	8.809	8.384	0.049	9.000
170.100	21.000	8.809	8.384	0.049	9.000
170.200	20.200	8.811	8.383	0.049	9.000
170.300	19.000	8.807	8.385	0.049	9.000
170.400	20.800	8.806	8.384	0.049	9.000
170.500	19.600	8.809	8.384	0.049	9.000
170.600	20.600	8.809	8.384	0.049	9.000
170.700	19.800	8.810	8.384	0.049	9.000
170.800	20.800	8.809	8.383	0.049	9.000
170.900	20.400	8.809	8.383	0.049	9.000
171.000	20.400	8.807	8.384	0.049	9.000
171.100	20.600	8.807	8.384	0.049	9.000
171.200	20.400	8.813	8.384	0.049	9.000
171.300	20.600	8.813	8.383	0.049	9.000
171.400	21.000	8.810	8.384	0.049	9.000
171.500	21.200	8.812	8.384	0.049	9.000
171.600	19.800	8.812	8.384	0.049	9.000
171.700	20.200	8.811	8.384	0.049	9.000
171.800	19.800	8.809	8.384	0.049	9.000
171.900	20.600	8.811	8.384	0.049	9.000
172.000	20.000	8.815	8.385	0.049	9.000
172.100	20.600	8.815	8.385	0.050	9.000
172.200	20.000	8.808	8.384	0.050	9.000
172.300	20.400	8.812	8.385	0.050	9.000
172.400	20.600	8.811	8.384	0.050	9.000
172.500	20.200	8.806	8.384	0.050	9.000
172.600	20.400	8.806	8.384	0.050	9.000
172.700	20.000	8.806	8.384	0.050	9.000
172.800	20.800	8.807	8.383	0.050	9.000
172.900	20.800	8.808	8.385	0.050	9.000
173.000	19.600	8.811	8.384	0.050	9.000
173.100	20.200	8.811	8.384	0.050	9.000
173.200	20.600	8.810	8.384	0.050	9.000
173.300	20.200	8.813	8.384	0.050	9.000
173.400	20.400	8.810	8.385	0.050	9.000
173.500	20.000	8.809	8.385	0.050	9.000
173.600	20.600	8.809	8.385	0.050	9.000
173.700	19.600	8.809	8.383	0.050	9.000
173.800	20.400	8.810	8.384	0.050	9.000
173.900	20.800	8.808	8.384	0.050	9.000
174.000	20.400	8.809	8.384	0.050	9.000
174.100	20.600	8.809	8.384	0.050	9.000
174.200	19.800	8.807	8.384	0.050	9.000
174.300	20.200	8.814	8.384	0.050	9.000
174.400	19.600	8.811	8.384	0.050	9.000
174.500	20.200	8.810	8.384	0.050	9.000
174.600	20.000	8.810	8.384	0.050	9.000
174.700	19.600	8.809	8.383	0.050	9.000
174.800	20.000	8.810	8.384	0.050	9.000
174.900	20.000	8.808	8.384	0.050	9.000
175.000	20.200	8.809	8.384	0.050	9.000
175.100	20.800	8.809	8.384	0.051	9.000
175.200	20.200	8.812	8.384	0.051	9.000
175.300	20.000	8.813	8.384	0.051	9.000
175.400	20.200	8.810	8.384	0.051	9.000
175.500	20.200	8.814	8.384	0.051	9.000
175.600	20.200	8.814	8.384	0.051	9.000
175.700	20.400	8.812	8.384	0.051	9.000
175.800	19.800	8.811	8.384	0.051	9.000
175.900	19.600	8.814	8.385	0.051	9.000
176.000	19.800	8.812	8.384	0.051	9.000
176.100	20.200	8.812	8.384	0.051	9.000
176.200	19.800	8.806	8.383	0.051	9.000
176.300	19.600	8.813	8.384	0.051	9.000
176.400	19.200	8.808	8.383	0.051	9.000
176.500	19.000	8.810	8.384	0.051	9.000
176.600	18.800	8.810	8.384	0.051	9.000
176.700	19.800	8.813	8.383	0.051	9.000
176.800	19.600	8.812	8.384	0.051	9.000
176.900	20.200	8.810	8.385	0.051	9.000
177.000	19.400	8.814	8.384	0.051	9.000
177.100	20.200	8.814	8.384	0.051	9.000
177.200	19.600	8.817	8.384	0.051	9.000
177.300	19.200	8.812	8.384	0.051	9.000
177.400	19.000	8.815	8.384	0.051	9.000
177.500	18.600	8.813	8.385	0.051	9.000
177.600	20.800	8.813	8.385	0.051	9.000
177.700	19.800	8.813	8.384	0.051	9.000
177.800	19.200	8.811	8.384	0.051	9.000
177.900	18.800	8.813	8.385	0.051	9.000
178.000	19.800	8.812	8.384	0.051	9.000
178.100	19.600	8.812	8.384	0.051	9.000
178.200	19.600	8.814	8.384	0.051	9.000
178.300	19.800	8.811	8.384	0.051	9.000
178.400	19.000	8.814	8.384	0.051	9.000
178.500	19.200	8.813	8.384	0.051	9.000
178.600	20.600	8.813	8.384	0.052	9.000
178.700	20.400	8.815	8.384	0.052	9.000
178.800	19.200	8.812	8.383	0.052	9.000
178.900	19.800	8.817	8.385	0.052	9.000
179.000	19.600	8.815	8.385	0.052	9.000
179.100	20.600	8.815	8.385	0.052	9.000
179.200	20.400	8.816	8.383	0.052	9.000
179.300	20.000	8.814	8.384	0.052	9.000
179.400	19.800	8.815	8.384	0.052	9.000
179.500	19.600	8.812	8.383	0.052	9.000
179.600	20.400	8.812	8.383	0.052	9.000
179.700	19.200	8.814	8.384	0.052	9.000
179.800	19.400	8.811	8.384	0.052	9.000
179.900	19.000	8.816	8.383	0.052	9.000
180.000	19.200	8.813	8.383	0.052	9.000
180.100	19.400	8.813	8.383	0.052	9.000
180.200	19.200	8.815	8.384	0.052	9.000
180.300	19.600	8.813	8.383	0.052	9.000
180.400	19.800	8.814	8.384	0.052	9.000
180.500	18.800	8.815	8.385	0.052	9.000
180.600	20.400	8.815	8.385	0.052	9.000
180.700	19.000	8.816	8.384	0.052	9.000
180.800	18.800	8.814	8.385	0.052	9.000
180.900	20.000	8.816	8.383	0.052	9.000
181.000	19.200	8.817	8.383	0.052	9.000
181.100	19.000	8.817	8.383	0.052	9.000
181.200	18.800	8.818	8.384	0.052	9.000
181.300	19.600	8.816	8.384	0.052	9.000
181.400	20.400	8.815	8.383	0.052	9.000
181.500	19.000	8.817	8.384	0.052	9.000
181.600	19.000	8.817	8.384	0.053	9.000
181.700	19.200	8.815	8.384	0.053	9.000
181.800	19.200	8.814	8.384	0.053	9.000
181.900	19.600	8.818	8.383	0.053	9.000
182.000	18.400	8.816	8.383	0.053	9.000
182.100	18.400	8.816	8.383	0.053	9.000
182.200	19.800	8.814	8.384	0.053	9.000
182.300	19.200	8.817	8.383	0.053	9.000
182.400	19.000	8.813	8.383	0.053	9.000
182.500	19.000	8.819	8.384	0.053	9.000
182.600	19.600	8.819	8.384	0.053	9.000
182.700	19.800	8.817	8.384	0.053	9.000
182.800	19.400	8.817	8.383	0.053	9.000
182.900	19.200	8.817	8.384	0.053	9.000
183.000	19.800	8.818	8.384	0.053	9.000
183.100	19.000	8.818	8.384	0.053	9.000
183.200	18.400	8.819	8.384	0.053	9.000
183.300	20.600	8.819	8.384	0.053	9.000
183.400	18.000	8.819	8.383	0.053	9.000
183.500	18.000	8.818	8.383	0.053	9.000
183.600	19.000	8.818	8.383	0.053	9.000
183.700	18.400	8.817	8.383	0.053	9.000
183.800	19.000	8.818	8.384	0.053	9.000
183.900	18.400	8.820	8.383	0.053	9.000
184.000	18.000	8.822	8.383	0.053	9.000
184.100	18.800	8.822	8.383	0.053	9.000
184.200	19.800	8.820	8.384	0.053	9.000
184.300	19.200	8.818	8.384	0.053	9.000
184.400	17.600	8.820	8.384	0.053	9.000
184.500	18.600	8.819	8.384	0.053	9.000
184.600	19.400	8.819	8.384	0.054	9.000
184.700	19.800	8.819	8.383	0.054	9.000
184.800	19.000	8.818	8.384	0.054	9.000
184.900	18.800	8.821	8.385	0.054	9.000
185.000	20.200	8.823	8.386	0.054	9.000
185.100	19.200	8.823	8.386	0.054	9.000
185.200	18.200	8.823	8.384	0.054	9.000
185.300	18.400	8.823	8.383	0.054	9.000
185.400	19.000	8.822	8.383	0.054	9.000
185.500	18.600	8.825	8.383	0.054	9.000
185.600	18.800	8.825	8.383	0.054	9.000
185.700	18.200	8.819	8.384	0.054	9.000
185.800	18.200	8.819	8.384	0.054	9.000
185.900	19.200	8.821	8.385	0.054	9.000
186.000	18.000	8.819	8.383	0.054	9.000
186.100	19.600	8.819	8.383	0.054	9.000
186.200	18.400	8.822	8.383	0.054	9.000
186.300	18.600	8.823	8.384	0.054	9.000
186.400	18.000	8.821	8.383	0.054	9.000
186.500	18.600	8.824	8.384	0.054	9.000
186.600	19.000	8.824	8.384	0.054	9.000
186.700	18.800	8.827	8.383	0.054	9.000
186.800	18.800	8.822	8.384	0.054	9.000
186.900	17.600	8.826	8.383	0.054	9.000
187.000	18.800	8.825	8.383	0.054	9.000
187.100	17.600	8.825	8.383	0.054	9.000
187.200	17.400	8.826	8.384	0.054	9.000
187.300	19.000	8.829	8.384	0.054	9.000
187.400	18.400	8.827	8.384	0.054	9.000
187.500	18.200	8.828	8.383	0.054	9.000
187.600	18.000	8.828	8.383	0.055	9.000
187.700	17.600	8.825	8.384	0.055	9.000
187.800	19.000	8.827	8.384	0.055	9.000
187.900	18.000	8.826	8.384	0.055	9.000
188.000	18.400	8.828	8.383	0.055	9.000
188.100	17.600	8.828	8.383	0.055	9.000
188.200	18.200	8.825	8.384	0.055	9.000
188.300	17.000	8.830	8.386	0.055	9.000
188.400	19.400	8.826	8.384	0.055	9.000
188.500	18.000	8.823	8.383	0.055	9.000
188.600	19.000	8.823	8.383	0.055	9.000
188.700	18.000	8.826	8.384	0.055	9.000
188.800	18.200	8.826	8.384	0.055	9.000
188.900	18.000	8.825	8.384	0.055	9.000
189.000	18.400	8.831	8.384	0.055	9.000
189.100	18.000	8.831	8.384	0.055	9.000
189.200	17.600	8.831	8.383	0.055	9.000
189.300	18.600	8.831	8.384	0.055	9.000
189.400	18.200	8.831	8.383	0.055	9.000
189.500	18.400	8.828	8.385	0.055	9.000
189.600	18.000	8.828	8.385	0.055	9.000
189.700	17.400	8.829	8.384	0.055	9.000
189.800	19.200	8.827	8.384	0.055	9.000
189.900	18.000	8.828	8.384	0.055	9.000
190.000	18.200	8.829	8.383	0.055	9.000
190.100	17.600	8.829	8.383	0.055	9.000
190.200	17.600	8.826	8.384	0.055	9.000
190.300	17.600	8.827	8.384	0.055	9.000
190.400	18.000	8.830	8.385	0.055	9.000
190.500	18.400	8.827	8.384	0.055	9.000
190.600	18.200	8.827	8.384	0.055	9.000
190.700	17.600	8.830	8.385	0.055	9.000
190.800	17.000	8.826	8.384	0.055	9.000
190.900	18.000	8.832	8.383	0.055	9.000
191.000	17.600	8.832	8.385	0.055	9.000
191.100	17.800	8.832	8.385	0.056	9.000
191.200	19.000	8.832	8.384	0.056	9.000
191.300	17.400	8.831	8.383	0.056	9.000
191.400	17.600	8.835	8.384	0.056	9.000
191.500	17.000	8.832	8.384	0.056	9.000
191.600	17.600	8.832	8.384	0.056	9.000
191.700	17.600	8.827	8.384	0.056	9.000
191.800	17.600	8.829	8.384	0.056	9.000
191.900	17.400	8.829	8.384	0.056	9.000
192.000	16.600	8.830	8.385	0.056	9.000
192.100	17.000	8.830	8.385	0.056	9.000
192.200	17.400	8.831	8.383	0.056	9.000
192.300	16.600	8.834	8.384	0.056	9.000
192.400	17.000	8.828	8.383	0.056	9.000
192.500	16.600	8.831	8.383	0.056	9.000
192.600	18.000	8.831	8.383	0.056	9.000
192.700	16.800	8.834	8.383	0.056	9.000
192.800	16.600	8.832	8.384	0.056	9.000
192.900	17.600	8.832	8.384	0.056	9.000
193.000	18.200	8.835	8.383	0.056	9.000
193.100	17.400	8.835	8.383	0.056	9.000
193.200	16.600	8.832	8.384	0.056	9.000
193.300	18.200	8.838	8.383	0.056	9.000
193.400	16.600	8.838	8.384	0.056	9.000
193.500	17.200	8.832	8.383	0.056	9.000
193.600	16.800	8.832	8.383	0.056	9.000
193.700	16.200	8.832	8.383	0.056	9.000
193.800	16.600	8.836	8.383	0.056	9.000
193.900	16.400	8.835	8.384	0.056	9.000
194.000	17.800	8.838	8.384	0.056	9.000
194.100	18.000	8.838	8.384	0.056	9.000
194.200	17.400	8.833	8.383	0.056	9.000
194.300	18.400	8.834	8.384	0.056	9.000
194.400	17.000	8.834	8.384	0.056	9.000
194.500	17.600	8.836	8.383	0.056	9.000
194.600	18.000	8.836	8.383	0.057	9.000
194.700	17.200	8.833	8.385	0.057	9.000
194.800	16.200	8.836	8.384	0.057	9.000
194.900	17.200	8.835	8.384	0.057	9.000
195.000	16.600	8.839	8.382	0.057	9.000
195.100	17.400	8.839	8.382	0.057	9.000
195.200	16.800	8.837	8.384	0.057	9.000
195.300	16.800	8.840	8.384	0.057	9.000
195.400	16.400	8.836	8.384	0.057	9.000
195.500	17.000	8.837	8.384	0.057	9.000
195.600	16.000	8.837	8.384	0.057	9.000
195.700	16.200	8.836	8.383	0.057	9.000
195.800	17.200	8.839	8.384	0.057	9.000
195.900	17.600	8.836	8.384	0.057	9.000
196.000	16.600	8.840	8.384	0.057	9.000
196.100	16.800	8.840	8.384	0.057	9.000
196.200	16.600	8.836	8.383	0.057	9.000
196.300	17.000	8.837	8.383	0.057	9.000
196.400	16.800	8.836	8.385	0.057	9.000
196.500	17.600	8.834	8.384	0.057	9.000
196.600	16.600	8.834	8.384	0.057	9.000
196.700	17.600	8.835	8.384	0.057	9.000
196.800	17.200	8.836	8.384	0.057	9.000
196.900	16.200	8.834	8.383	0.057	9.000
197.000	16.600	8.840	8.384	0.057	9.000
197.100	16.200	8.840	8.384	0.057	9.000
197.200	16.200	8.839	8.384	0.057	9.000
197.300	16.000	8.838	8.383	0.057	9.000
197.400	17.800	8.837	8.384	0.057	9.000
197.500	15.200	8.837	8.384	0.057	9.000
197.600	17.000	8.837	8.384	0.057	9.000
197.700	16.800	8.836	8.383	0.057	9.000
197.800	16.000	8.835	8.383	0.057	9.000
197.900	16.800	8.834	8.385	0.057	9.000
198.000	16.600	8.838	8.384	0.057	9.000
198.100	18.000	8.838	8.384	0.058	9.000
198.200	17.200	8.841	8.384	0.058	9.000
198.300	15.600	8.837	8.384	0.058	9.000
198.400	16.600	8.839	8.384	0.058	9.000
198.500	16.800	8.836	8.384	0.058	9.000
198.600	17.000	8.836	8.384	0.058	9.000
198.700	16.400	8.840	8.384	0.058	9.000
198.800	16.200	8.837	8.384	0.058	9.000
198.900	16.400	8.841	8.384	0.058	9.000
199.000	16.800	8.839	8.383	0.058	9.000
199.100	17.200	8.839	8.383	0.058	9.000
199.200	15.800	8.843	8.383	0.058	9.000
199.300	15.600	8.839	8.384	0.058	9.000
199.400	15.600	8.842	8.383	0.058	9.000
199.500	16.600	8.838	8.384	0.058	9.000
199.600	16.600	8.838	8.384	0.058	9.000
199.700	16.000	8.842	8.384	0.058	9.000
199.800	16.800	8.840	8.384	0.058	9.000
199.900	16.600	8.841	8.383	0.058	9.000
[truncated: 88,951 more rows]
