# Supplementary material for: Measurement of Outflow Facility Using iPerfusion
Source: PLoS One. 2016 Mar 7;11(3):e0150694. doi: 10.1371/journal.pone.0150694 (PMC4780770; doi:10.1371/journal.pone.0150694)
Supplement: S4 File — The raw data from the perfusion traces along with the steady state values for each pressure step. (ZIP) [file pone.0150694.s004.zip › S3/ControlIndividuals/15.05.14 red system eye 1/Eye_1 wobbly perf 11.02/Parameters.txt]

Q	dQ	P	dP	R	dR	C	dC	FT	dFT	N/A	FV
50.6383	0.9014	8.5795	0.0063	0.1503	0.0024	6.6545	0.1052	0.0000	0.0000	8.9550	0.0000
11.9890	0.7673	4.3834	0.0049	0.2377	0.0099	4.2075	0.1751	0.0000	0.0000	4.5450	0.0000
24.6188	0.9042	5.7871	0.0062	0.1862	0.0054	5.3694	0.1564	0.0000	0.0000	5.9922	0.0000
34.4615	0.9245	7.2169	0.0062	0.1764	0.0040	5.6694	0.1282	0.0000	0.0000	7.4996	0.0000
41.0582	1.0855	8.6673	0.0086	0.1824	0.0042	5.4818	0.1254	0.0000	0.0000	9.0031	0.0000
48.4418	1.3117	10.1204	0.0102	0.1844	0.0044	5.4243	0.1297	0.0000	0.0000	10.5076	0.0000
63.7050	0.9593	11.4982	0.0070	0.1639	0.0022	6.1018	0.0835	0.0000	0.0000	11.9862	0.0000
98.4609	0.7791	14.2255	0.0045	0.1356	0.0010	7.3751	0.0548	0.0000	0.0000	14.9870	0.0000
142.3804	1.1665	16.8592	0.0082	0.1133	0.0009	8.8281	0.0693	0.0000	0.0000	18.0153	0.0000
193.4379	0.8220	19.4558	0.0055	0.0973	0.0004	10.2742	0.0423	0.0000	0.0000	20.8950	0.0000
