# Supplementary material for: Measurement of Outflow Facility Using iPerfusion
Source: PLoS One. 2016 Mar 7;11(3):e0150694. doi: 10.1371/journal.pone.0150694 (PMC4780770; doi:10.1371/journal.pone.0150694)
Supplement: S4 File — The raw data from the perfusion traces along with the steady state values for each pressure step. (ZIP) [file pone.0150694.s004.zip › S3/ControlIndividuals/15.05.14 white system eye 1/CapPre_1/Parameters.txt]

Q 	 dQ 	 P 	 dP 	 R 	 dR 	 C 	 dC 	 FT 	 dFT 	 N/A 	 FV 	 
-1.6593	0.7995	0.0124	0.0063	-0.2303	3.4324	-4.3425	64.7266	-133.7708	67.3276	0.0165	1773.3688
67.4033	0.5835	4.3433	0.0035	0.0629	0.0005	15.8886	0.1349	21.2327	0.1635	4.9750	16.7311
134.8187	1.0879	8.6677	0.0093	0.0635	0.0005	15.7393	0.1266	22.1796	0.1590	9.9500	17.9875
203.5440	1.0070	12.9912	0.0087	0.0633	0.0003	15.7914	0.0782	22.1812	0.1007	14.9250	17.3566
272.4887	1.0975	17.3162	0.0076	0.0632	0.0003	15.8287	0.0638	21.5861	0.0822	19.9000	17.3807
