# Supplementary material for: Measurement of Outflow Facility Using iPerfusion
Source: PLoS One. 2016 Mar 7;11(3):e0150694. doi: 10.1371/journal.pone.0150694 (PMC4780770; doi:10.1371/journal.pone.0150694)
Supplement: S4 File — The raw data from the perfusion traces along with the steady state values for each pressure step. (ZIP) [file pone.0150694.s004.zip › S3/ControlIndividuals/15.05.14 white system eye 1/Eye_1 ok perf 7.18/Data.txt]

0.000	0.600	7.838	8.352	0.000	7.843
0.100	-1.200	7.838	8.352	0.000	7.843
0.200	0.400	7.847	8.354	0.000	7.843
0.300	0.800	7.841	8.353	0.000	7.843
0.400	0.400	7.844	8.352	0.000	7.843
0.500	0.800	7.841	8.353	0.000	7.843
0.600	-0.000	7.841	8.353	0.000	7.843
0.700	0.600	7.840	8.352	0.000	7.843
0.800	-0.000	7.840	8.353	0.000	7.843
0.900	-0.200	7.845	8.352	0.000	0.000
1.000	-0.200	7.844	8.353	0.000	7.843
1.100	0.200	7.844	8.353	0.000	7.843
1.200	0.600	7.841	8.353	0.000	7.843
1.300	-0.800	7.842	8.352	0.000	7.843
1.400	0.200	7.843	8.353	0.000	7.843
1.500	-0.200	7.842	8.353	0.000	7.843
1.600	0.400	7.842	8.353	0.000	7.843
1.700	-0.600	7.841	8.353	0.000	7.843
1.800	0.200	7.842	8.352	0.000	7.843
1.900	-0.200	7.841	8.352	0.000	7.843
2.000	-0.200	7.843	8.353	0.000	7.843
2.100	0.200	7.843	8.353	0.000	7.843
2.200	0.400	7.845	8.353	0.000	7.843
2.300	0.400	7.838	8.353	0.000	7.843
2.400	0.400	7.843	8.352	0.000	7.843
2.500	0.200	7.843	8.352	0.000	7.843
2.600	1.000	7.843	8.352	0.000	7.843
2.700	0.400	7.840	8.353	0.000	7.843
2.800	-1.200	7.843	8.353	0.000	7.843
2.900	0.200	7.842	8.352	0.000	7.843
3.000	-0.200	7.840	8.353	0.000	7.843
3.100	-0.000	7.840	8.353	0.000	7.843
3.200	-1.000	7.843	8.353	0.000	7.843
3.300	-0.400	7.842	8.352	0.000	7.843
3.400	-0.000	7.840	8.352	0.000	7.843
3.500	-1.000	7.845	8.352	0.000	7.843
3.600	-0.200	7.845	8.352	0.000	7.843
3.700	0.800	7.844	8.352	0.000	7.843
3.800	-0.600	7.844	8.352	0.000	7.843
3.900	1.800	7.842	8.353	0.000	7.843
4.000	1.000	7.842	8.353	0.000	7.843
4.100	0.400	7.842	8.353	0.000	7.843
4.200	-0.600	7.842	8.353	0.000	7.843
4.300	-0.200	7.838	8.352	0.000	7.843
4.400	0.600	7.846	8.352	0.000	7.843
4.500	0.200	7.845	8.352	0.000	7.843
4.600	-0.200	7.845	8.352	0.000	7.843
4.700	0.600	7.838	8.352	0.000	7.843
4.800	-0.400	7.843	8.352	0.000	7.843
4.900	-0.600	7.838	8.352	0.000	7.843
5.000	-0.000	7.837	8.352	0.000	7.843
5.100	0.200	7.837	8.352	0.000	7.843
5.200	-0.600	7.843	8.352	0.000	7.843
5.300	-0.600	7.843	8.352	0.000	7.843
5.400	-0.000	7.843	8.352	0.000	7.843
5.500	0.400	7.843	8.353	0.000	7.843
5.600	1.400	7.843	8.353	0.000	7.843
5.700	-0.000	7.840	8.352	0.000	7.843
5.800	0.600	7.840	8.352	0.000	7.843
5.900	-0.200	7.843	8.352	0.000	7.843
6.000	0.200	7.838	8.351	0.000	7.843
6.100	-0.800	7.838	8.351	0.000	7.843
6.200	0.800	7.838	8.352	0.000	7.843
6.300	0.800	7.841	8.352	0.000	7.843
6.400	0.200	7.841	8.353	0.000	7.843
6.500	0.400	7.838	8.352	0.000	7.843
6.600	-0.800	7.838	8.352	0.000	7.843
6.700	-0.600	7.843	8.352	0.000	7.843
6.800	-0.400	7.840	8.352	0.000	7.843
6.900	0.200	7.844	8.352	0.000	7.843
7.000	-0.200	7.842	8.352	0.000	7.843
7.100	-0.000	7.842	8.352	0.000	7.843
7.200	-0.000	7.843	8.352	0.000	7.843
7.300	-0.200	7.838	8.352	0.000	7.843
7.400	-0.400	7.839	8.352	0.000	7.843
7.500	1.400	7.843	8.351	0.000	7.843
7.600	-0.400	7.843	8.351	0.000	7.843
7.700	-0.600	7.839	8.352	0.000	7.843
7.800	-0.800	7.842	8.352	0.000	7.843
7.900	-0.400	7.842	8.352	0.000	7.843
8.000	-0.000	7.845	8.352	0.000	7.843
8.100	0.600	7.845	8.352	0.000	7.843
8.200	-0.000	7.840	8.350	0.000	7.843
8.300	-0.000	7.842	8.353	0.000	7.843
8.400	-0.200	7.842	8.353	0.000	7.843
8.500	0.600	7.840	8.352	0.000	7.843
8.600	-0.000	7.840	8.352	0.000	7.843
8.700	0.200	7.843	8.351	0.000	7.843
8.800	-0.000	7.842	8.352	0.000	7.843
8.900	-0.000	7.842	8.353	0.000	7.843
9.000	-0.400	7.839	8.352	0.000	7.843
9.100	-0.800	7.839	8.352	0.000	7.843
9.200	0.400	7.846	8.353	0.000	7.843
9.300	-0.200	7.838	8.352	0.000	7.843
9.400	0.200	7.841	8.351	0.000	7.843
9.500	-0.000	7.837	8.351	0.000	7.843
9.600	-0.000	7.837	8.351	0.000	7.843
9.700	-0.000	7.840	8.352	0.000	7.843
9.800	0.200	7.840	8.352	0.000	7.843
9.900	-0.000	7.840	8.351	0.000	7.843
10.000	-0.200	7.844	8.352	0.000	7.843
10.100	-0.400	7.844	8.352	0.000	7.843
10.200	-0.200	7.842	8.352	0.000	7.843
10.300	-0.200	7.838	8.350	0.000	7.843
10.400	-0.400	7.843	8.351	0.000	7.843
10.500	-0.400	7.845	8.352	0.000	7.843
10.600	-0.200	7.845	8.352	0.000	7.843
10.700	-0.600	7.842	8.351	0.000	7.843
10.800	0.600	7.845	8.351	0.000	7.843
10.900	0.200	7.844	8.352	0.000	7.843
11.000	0.200	7.841	8.352	0.000	7.843
11.100	-0.400	7.841	8.352	0.000	7.843
11.200	0.400	7.839	8.352	0.000	7.843
11.300	0.200	7.845	8.351	0.000	7.843
11.400	0.400	7.845	8.351	0.000	7.843
11.500	0.600	7.841	8.352	0.000	7.843
11.600	-0.200	7.841	8.352	0.000	7.843
11.700	-0.200	7.841	8.351	0.000	7.843
11.800	0.400	7.841	8.351	0.000	7.843
11.900	0.600	7.843	8.351	0.000	7.843
12.000	-0.800	7.841	8.351	0.000	7.843
12.100	0.600	7.841	8.351	0.000	7.843
12.200	0.200	7.839	8.351	0.000	7.843
12.300	-0.600	7.844	8.350	0.000	7.843
12.400	-0.000	7.841	8.351	0.000	7.843
12.500	0.600	7.840	8.351	0.000	7.843
12.600	-0.600	7.840	8.351	0.000	7.843
12.700	-0.600	7.841	8.351	0.000	7.843
12.800	0.400	7.841	8.351	0.000	7.843
12.900	-0.400	7.841	8.351	0.000	7.843
13.000	1.000	7.838	8.351	0.000	7.843
13.100	1.200	7.838	8.351	0.000	7.843
13.200	0.600	7.840	8.351	0.000	7.843
13.300	-0.600	7.842	8.351	0.000	7.843
13.400	1.000	7.842	8.351	0.000	7.843
13.500	0.600	7.842	8.352	0.000	7.843
13.600	-0.400	7.842	8.352	0.000	7.843
13.700	0.600	7.842	8.351	0.000	7.843
13.800	-0.600	7.839	8.351	0.000	7.843
13.900	0.400	7.844	8.351	0.000	7.843
14.000	-0.400	7.839	8.350	0.000	7.843
14.100	0.200	7.839	8.350	0.000	7.843
14.200	0.200	7.844	8.352	0.000	7.843
14.300	-0.200	7.842	8.351	0.000	7.843
14.400	0.600	7.841	8.351	0.000	7.843
14.500	0.200	7.845	8.350	0.000	7.843
14.600	-0.600	7.845	8.350	0.000	7.843
14.700	-0.000	7.844	8.351	0.000	7.843
14.800	-0.600	7.840	8.351	0.000	7.843
14.900	-0.400	7.843	8.351	0.000	7.843
15.000	-0.200	7.842	8.351	0.000	7.843
15.100	-0.000	7.842	8.351	0.000	7.843
15.200	-0.000	7.837	8.350	0.000	7.843
15.300	-0.000	7.840	8.351	0.000	7.843
15.400	-0.200	7.845	8.351	0.000	7.843
15.500	0.600	7.843	8.351	0.000	7.843
15.600	-0.000	7.843	8.351	0.000	7.843
15.700	0.400	7.841	8.351	0.000	7.843
15.800	-0.800	7.841	8.351	0.000	7.843
15.900	-0.000	7.839	8.351	0.000	7.843
16.000	-0.600	7.839	8.351	0.000	7.843
16.100	-0.400	7.839	8.351	0.000	7.843
16.200	0.400	7.841	8.352	0.000	7.843
16.300	-0.400	7.842	8.351	0.000	7.843
16.400	-0.400	7.840	8.351	0.000	7.843
16.500	0.400	7.844	8.351	0.000	7.843
16.600	-0.400	7.844	8.351	0.000	7.843
16.700	-0.200	7.840	8.352	0.000	7.843
16.800	0.600	7.842	8.351	0.000	7.843
16.900	-0.600	7.839	8.351	0.000	7.843
17.000	-0.800	7.840	8.351	0.000	7.843
17.100	-0.200	7.840	8.351	0.000	7.843
17.200	-1.000	7.840	8.352	0.000	7.843
17.300	0.400	7.840	8.351	0.000	7.843
17.400	-0.400	7.842	8.350	0.000	7.843
17.500	-0.000	7.840	8.351	0.000	7.843
17.600	-0.800	7.840	8.351	0.000	7.843
17.700	-0.200	7.841	8.351	0.000	7.843
17.800	0.400	7.842	8.351	0.000	7.843
17.900	0.600	7.841	8.351	-0.000	7.843
18.000	-0.400	7.842	8.351	-0.000	7.843
18.100	-0.000	7.842	8.351	-0.000	7.843
18.200	-0.600	7.847	8.351	-0.000	7.843
18.300	-0.000	7.841	8.351	-0.000	7.843
18.400	0.200	7.844	8.350	0.000	7.843
18.500	-0.200	7.843	8.351	0.000	7.843
18.600	0.200	7.843	8.351	0.000	7.843
18.700	-0.200	7.841	8.351	0.000	7.843
18.800	0.400	7.839	8.350	0.000	7.843
18.900	0.200	7.841	8.351	0.000	7.843
19.000	0.600	7.844	8.351	0.000	7.843
19.100	-1.000	7.844	8.351	0.000	7.843
19.200	0.200	7.844	8.351	0.000	7.843
19.300	0.200	7.840	8.351	0.000	7.843
19.400	0.400	7.843	8.350	-0.000	7.843
19.500	-1.000	7.844	8.351	-0.000	7.843
19.600	-0.800	7.844	8.351	-0.000	7.843
19.700	-0.400	7.841	8.351	-0.000	7.843
19.800	0.400	7.845	8.350	-0.000	7.843
19.900	-1.000	7.840	8.351	-0.000	7.843
20.000	0.800	7.844	8.351	-0.000	7.843
20.100	-0.000	7.844	8.351	-0.000	7.843
20.200	-0.000	7.842	8.350	-0.000	7.843
20.300	-0.200	7.845	8.351	-0.000	7.843
20.400	-0.000	7.843	8.350	-0.000	7.843
20.500	-0.000	7.845	8.350	-0.000	7.843
20.600	-0.200	7.845	8.350	-0.000	7.843
20.700	-1.000	7.842	8.351	-0.000	7.843
20.800	-0.000	7.845	8.351	-0.000	7.843
20.900	0.800	7.843	8.351	-0.000	7.843
21.000	-1.000	7.842	8.350	-0.000	7.843
21.100	-0.000	7.842	8.350	-0.000	7.843
21.200	0.600	7.841	8.350	-0.000	7.843
21.300	-0.200	7.843	8.350	-0.000	7.843
21.400	-0.400	7.845	8.351	-0.000	7.843
21.500	0.400	7.843	8.350	-0.000	7.843
21.600	0.200	7.843	8.350	-0.000	7.843
21.700	-0.000	7.842	8.351	-0.000	7.843
21.800	-0.200	7.841	8.350	-0.000	7.843
21.900	-0.400	7.843	8.351	-0.000	7.843
22.000	-0.600	7.844	8.350	-0.000	7.843
22.100	-0.800	7.844	8.350	-0.000	7.843
22.200	0.400	7.840	8.351	-0.000	7.843
22.300	-0.000	7.840	8.351	-0.000	7.843
22.400	-0.200	7.842	8.350	-0.000	7.843
22.500	0.200	7.848	8.350	-0.000	7.843
22.600	0.200	7.848	8.350	-0.000	7.843
22.700	0.200	7.842	8.350	-0.000	7.843
22.800	-1.000	7.845	8.350	-0.000	7.843
22.900	-0.400	7.843	8.350	-0.000	7.843
23.000	-0.000	7.841	8.351	-0.000	7.843
23.100	-0.000	7.841	8.351	-0.000	7.843
23.200	0.600	7.841	8.349	-0.000	7.843
23.300	0.200	7.839	8.349	-0.000	7.843
23.400	0.200	7.844	8.350	-0.000	7.843
23.500	-0.400	7.843	8.351	-0.000	7.843
23.600	-0.400	7.843	8.351	-0.000	7.843
23.700	-1.200	7.844	8.350	-0.000	7.843
23.800	-0.600	7.840	8.350	-0.000	7.843
23.900	0.600	7.844	8.350	-0.000	7.843
24.000	0.400	7.843	8.350	-0.000	7.843
24.100	1.400	7.843	8.350	-0.000	7.843
24.200	0.800	7.848	8.350	-0.000	7.843
24.300	-0.000	7.838	8.350	-0.000	7.843
24.400	-0.200	7.850	8.350	-0.000	7.843
24.500	-0.200	7.846	8.350	-0.000	7.843
24.600	0.800	7.846	8.350	-0.000	7.843
24.700	0.400	7.842	8.350	-0.000	7.843
24.800	-0.200	7.846	8.350	-0.000	7.843
24.900	0.200	7.848	8.351	-0.000	7.843
25.000	-0.000	7.840	8.349	-0.000	7.843
25.100	0.200	7.840	8.349	-0.000	7.843
25.200	0.600	7.845	8.350	-0.000	7.843
25.300	-0.400	7.843	8.351	-0.000	7.843
25.400	0.400	7.848	8.349	-0.000	7.843
25.500	0.400	7.846	8.350	-0.000	7.843
25.600	-0.000	7.846	8.350	-0.000	7.843
25.700	0.200	7.842	8.350	-0.000	7.843
25.800	0.600	7.847	8.350	-0.000	7.843
25.900	-1.000	7.843	8.350	-0.000	7.843
26.000	-0.400	7.845	8.350	-0.000	7.843
26.100	-1.400	7.845	8.350	-0.000	7.843
26.200	0.400	7.840	8.349	-0.000	7.843
26.300	-0.000	7.847	8.349	-0.000	7.843
26.400	0.400	7.844	8.350	-0.000	7.843
26.500	-0.200	7.844	8.350	-0.000	7.843
26.600	-0.800	7.844	8.350	-0.000	7.843
26.700	-0.400	7.841	8.350	-0.000	7.843
26.800	-0.000	7.848	8.350	-0.000	7.843
26.900	-0.800	7.840	8.350	-0.000	7.843
27.000	-0.600	7.843	8.349	-0.000	7.843
27.100	-0.200	7.843	8.349	-0.000	7.843
27.200	0.200	7.842	8.350	-0.000	7.843
27.300	0.200	7.845	8.351	-0.000	7.843
27.400	0.800	7.840	8.350	-0.000	7.843
27.500	0.200	7.843	8.350	-0.000	7.843
27.600	-0.400	7.843	8.350	-0.000	7.843
27.700	1.000	7.846	8.349	-0.000	7.843
27.800	-0.600	7.844	8.350	-0.000	7.843
27.900	-0.200	7.846	8.350	-0.000	7.843
28.000	0.200	7.842	8.349	-0.000	7.843
28.100	-0.200	7.842	8.349	-0.000	7.843
28.200	-0.000	7.847	8.350	-0.000	7.843
28.300	0.600	7.842	8.350	-0.000	7.843
28.400	0.400	7.846	8.350	-0.000	7.843
28.500	0.200	7.844	8.349	-0.000	7.843
28.600	0.200	7.844	8.349	-0.000	7.843
28.700	-0.200	7.844	8.350	-0.000	7.843
28.800	0.600	7.840	8.350	-0.000	7.843
28.900	0.600	7.843	8.350	-0.000	7.843
29.000	-1.000	7.843	8.349	-0.000	7.843
29.100	-0.000	7.843	8.349	-0.000	7.843
29.200	-0.000	7.843	8.349	-0.000	7.843
29.300	0.400	7.842	8.349	-0.000	7.843
29.400	0.400	7.845	8.349	-0.000	7.843
29.500	0.600	7.843	8.349	-0.000	7.843
29.600	-0.400	7.843	8.349	-0.000	7.843
29.700	0.200	7.843	8.349	-0.000	7.843
29.800	-0.000	7.839	8.350	-0.000	7.843
29.900	0.200	7.845	8.349	-0.000	7.843
30.000	0.800	7.845	8.350	-0.000	7.843
30.100	-1.000	7.845	8.350	-0.000	7.843
30.200	0.400	7.845	8.349	-0.000	7.843
30.300	-0.000	7.845	8.350	-0.000	7.843
30.400	-0.000	7.843	8.349	-0.000	7.843
30.500	-0.600	7.845	8.350	-0.000	7.843
30.600	0.800	7.845	8.350	-0.000	7.843
30.700	-0.000	7.840	8.350	-0.000	7.843
30.800	-0.000	7.847	8.349	-0.000	7.843
30.900	-0.600	7.839	8.350	-0.000	7.843
31.000	-0.000	7.848	8.349	-0.000	7.843
31.100	1.000	7.848	8.349	-0.000	7.843
31.200	-0.000	7.840	8.350	-0.000	7.843
31.300	-1.000	7.844	8.350	-0.000	7.843
31.400	-0.000	7.838	8.349	-0.000	7.843
31.500	0.800	7.845	8.349	-0.000	7.843
31.600	0.400	7.845	8.349	-0.000	7.843
31.700	-1.000	7.843	8.350	-0.000	7.843
31.800	-0.800	7.844	8.350	-0.000	7.843
31.900	-0.000	7.843	8.349	-0.000	7.843
32.000	-0.800	7.843	8.349	-0.000	7.843
32.100	-0.400	7.843	8.349	-0.000	7.843
32.200	0.600	7.841	8.349	-0.000	7.843
32.300	-0.000	7.847	8.349	-0.000	7.843
32.400	-0.800	7.839	8.349	-0.000	7.843
32.500	-0.000	7.839	8.350	-0.000	7.843
32.600	-0.400	7.839	8.350	-0.000	7.843
32.700	1.000	7.845	8.349	-0.000	7.843
32.800	-0.400	7.843	8.350	-0.000	7.843
32.900	-0.000	7.842	8.349	-0.000	7.843
33.000	0.200	7.839	8.350	-0.000	7.843
33.100	-0.000	7.839	8.350	-0.000	7.843
33.200	-0.000	7.848	8.349	-0.000	7.843
33.300	0.800	7.842	8.350	-0.000	7.843
33.400	-0.800	7.842	8.350	-0.000	7.843
33.500	0.400	7.843	8.349	-0.000	7.843
33.600	0.400	7.843	8.349	-0.000	7.843
33.700	-0.200	7.844	8.349	-0.000	7.843
33.800	-0.600	7.841	8.349	-0.000	7.843
33.900	0.400	7.844	8.350	-0.000	7.843
34.000	-0.800	7.844	8.349	-0.000	7.843
34.100	0.200	7.844	8.349	-0.000	7.843
34.200	-0.800	7.843	8.349	-0.000	7.843
34.300	0.200	7.835	8.349	-0.000	7.843
34.400	0.400	7.854	8.349	-0.000	7.843
34.500	0.400	7.854	8.349	-0.000	7.843
34.600	-0.600	7.854	8.349	-0.000	7.843
34.700	1.600	7.836	8.349	-0.000	7.843
34.800	-0.000	7.842	8.350	-0.000	7.843
34.900	-0.400	7.843	8.349	-0.000	7.843
35.000	-0.200	7.847	8.350	-0.000	7.843
35.100	-0.600	7.847	8.350	-0.000	7.843
35.200	-0.600	7.844	8.349	-0.000	7.843
35.300	-0.400	7.845	8.349	-0.000	7.843
35.400	0.400	7.841	8.349	-0.000	7.843
35.500	-0.200	7.852	8.349	-0.000	7.843
35.600	0.400	7.852	8.349	-0.000	7.843
35.700	-0.600	7.831	8.349	-0.000	7.843
35.800	-0.200	7.864	8.348	-0.000	7.843
35.900	-0.600	7.820	8.350	-0.000	7.843
36.000	-0.600	7.840	8.349	-0.000	7.843
36.100	0.200	7.840	8.349	-0.000	7.843
36.200	0.800	7.845	8.349	-0.000	7.843
36.300	0.200	7.854	8.349	-0.000	7.843
36.400	-0.000	7.834	8.349	-0.000	7.843
36.500	0.400	7.843	8.349	-0.000	7.843
36.600	1.000	7.843	8.349	-0.000	7.843
36.700	-0.400	7.840	8.348	-0.000	7.843
36.800	0.600	7.852	8.349	-0.000	7.843
36.900	-0.800	7.831	8.349	-0.000	7.843
37.000	-0.000	7.838	8.348	-0.000	7.843
37.100	-0.600	7.838	8.348	-0.000	7.843
37.200	-0.200	7.840	8.349	-0.000	7.843
37.300	-0.600	7.853	8.348	-0.000	7.843
37.400	-1.000	7.831	8.349	-0.000	7.843
37.500	-0.600	7.832	8.349	-0.000	7.843
37.600	0.200	7.832	8.349	-0.000	7.843
37.700	-0.800	7.850	8.349	-0.000	7.843
37.800	-0.600	7.844	8.350	-0.000	7.843
37.900	0.400	7.838	8.348	-0.000	7.843
38.000	-0.000	7.808	8.349	-0.000	7.843
38.100	-0.400	7.808	8.349	-0.000	7.843
38.200	-0.400	7.864	8.349	-0.000	7.843
38.300	-0.600	7.851	8.348	-0.000	7.843
38.400	-0.400	7.812	8.348	-0.000	7.843
38.500	-0.800	7.809	8.348	-0.000	7.843
38.600	-0.200	7.809	8.348	-0.000	7.843
38.700	-0.400	7.856	8.349	-0.000	7.843
38.800	-0.400	7.853	8.349	-0.000	7.843
38.900	0.400	7.813	8.348	-0.000	7.843
39.000	0.600	7.815	8.348	-0.000	7.843
39.100	0.800	7.815	8.348	-0.000	7.843
39.200	0.400	7.866	8.348	-0.000	7.843
39.300	-0.600	7.839	8.349	-0.000	7.843
39.400	-0.800	7.840	8.349	-0.000	7.843
39.500	0.400	7.829	8.349	-0.000	7.843
39.600	0.600	7.829	8.349	-0.000	7.843
39.700	0.200	7.850	8.349	-0.000	7.843
39.800	-0.000	7.862	8.349	-0.000	7.843
39.900	0.200	7.786	8.348	-0.000	7.843
40.000	-0.000	7.826	8.349	-0.000	7.843
40.100	-0.800	7.826	8.349	-0.000	7.843
40.200	-1.000	7.827	8.348	-0.000	7.843
40.300	0.200	7.855	8.349	-0.000	7.843
40.400	0.400	7.839	8.348	-0.000	7.843
40.500	-0.000	7.829	8.349	-0.000	7.843
40.600	0.600	7.829	8.349	-0.000	7.843
40.700	0.400	7.843	8.348	-0.000	7.843
40.800	-1.400	7.839	8.349	-0.000	7.843
40.900	0.400	7.848	8.349	-0.000	7.843
41.000	0.600	7.867	8.348	-0.000	7.843
41.100	0.200	7.867	8.348	-0.000	7.843
41.200	-0.200	7.832	8.349	-0.000	7.843
41.300	0.800	7.844	8.348	-0.000	7.843
41.400	-1.400	7.849	8.349	-0.000	7.843
41.500	-0.400	7.858	8.348	-0.000	7.843
41.600	0.400	7.858	8.348	-0.000	7.843
41.700	-0.600	7.849	8.348	-0.000	7.843
41.800	-0.000	7.848	8.348	-0.000	7.843
41.900	-2.600	7.852	8.348	0.015	7.843
42.000	0.600	7.855	8.349	0.015	7.843
42.100	460.400	7.855	8.349	0.015	7.843
42.200	4936.200	7.847	8.349	0.015	7.843
42.300	3916.000	7.853	8.348	0.015	7.843
42.400	-1416.400	7.849	8.349	0.018	7.843
42.500	2261.600	7.858	8.349	0.018	7.843
42.600	2599.200	7.858	8.349	0.018	7.843
42.700	-1453.000	7.843	8.348	0.018	7.843
42.800	-331.000	7.867	8.348	0.018	7.843
42.900	-134.400	7.863	8.349	0.018	7.843
43.000	-101.400	7.936	8.348	0.018	7.843
43.100	-101.800	7.936	8.348	0.018	7.843
43.200	-4.600	7.782	8.348	0.018	7.843
43.300	-11.400	7.889	8.348	0.018	7.843
43.400	-35.400	7.794	8.349	0.018	7.843
43.500	-21.400	7.473	8.349	0.018	7.843
43.600	15.000	7.473	8.349	0.018	7.843
43.700	-6.000	7.443	8.349	0.018	7.843
43.800	-52.400	7.853	8.349	0.018	7.843
43.900	-3.600	7.819	8.348	0.018	7.843
44.000	44.200	7.676	8.349	0.018	7.843
44.100	33.000	7.676	8.349	0.018	7.843
44.200	14.400	9.963	8.348	0.018	7.843
44.300	7.200	10.769	8.348	0.018	7.843
44.400	3.800	9.016	8.348	0.018	7.843
44.500	2.200	8.779	8.348	0.018	7.843
44.600	-0.400	8.779	8.348	0.018	7.843
44.700	-1.000	7.893	8.348	0.018	7.843
44.800	-0.800	7.968	8.348	0.018	7.843
44.900	-2.600	8.211	8.349	0.018	7.843
45.000	-2.200	7.610	8.348	0.018	7.843
45.100	-2.400	7.610	8.348	0.018	7.843
45.200	-3.600	7.899	8.347	0.018	7.843
45.300	-3.600	8.315	8.349	0.018	7.843
45.400	-3.000	7.785	8.347	0.018	7.843
45.500	-3.400	7.665	8.349	0.018	7.843
45.600	-3.200	7.665	8.349	0.018	7.843
45.700	-3.000	7.741	8.348	0.018	7.843
45.800	-5.800	7.780	8.348	0.018	7.843
45.900	-6.200	7.812	8.349	0.018	7.843
46.000	-7.200	7.836	8.348	0.018	7.843
46.100	-8.000	7.836	8.348	0.018	7.843
46.200	-8.000	7.861	8.349	0.018	7.843
46.300	-8.400	7.860	8.348	0.018	7.843
46.400	-7.800	7.868	8.349	0.018	7.843
46.500	-8.200	7.872	8.348	0.018	7.843
46.600	-6.200	7.872	8.348	0.018	7.843
46.700	-4.200	7.939	8.348	0.018	7.843
46.800	-5.200	7.799	8.348	0.018	7.843
46.900	-3.000	7.890	8.348	0.017	7.843
47.000	-4.200	7.879	8.348	0.017	7.843
47.100	-3.600	7.879	8.348	0.017	7.843
47.200	-4.200	7.889	8.348	0.017	7.843
47.300	-3.400	7.888	8.349	0.017	7.843
47.400	-4.400	7.914	8.348	0.017	7.843
47.500	-4.200	7.932	8.349	0.017	7.843
47.600	-3.000	7.932	8.349	0.017	7.843
47.700	-4.800	7.928	8.348	0.017	7.843
47.800	-5.800	7.929	8.348	0.017	7.843
47.900	-6.200	7.929	8.348	0.017	7.843
48.000	-7.600	7.912	8.348	0.017	7.843
48.100	-9.000	7.912	8.348	0.017	7.843
48.200	-10.000	7.897	8.349	0.017	7.843
48.300	-10.000	7.888	8.348	0.017	7.843
48.400	-10.000	7.883	8.348	0.017	7.843
48.500	-11.800	7.879	8.348	0.017	7.843
48.600	-8.400	7.879	8.348	0.017	7.843
48.700	-9.200	7.878	8.348	0.017	7.843
48.800	-9.600	7.881	8.348	0.017	7.843
48.900	-12.400	7.885	8.348	0.017	7.843
49.000	-14.200	7.891	8.349	0.017	7.843
49.100	-14.400	7.891	8.349	0.017	7.843
49.200	-11.800	7.887	8.347	0.017	7.843
49.300	-13.600	7.909	8.349	0.017	7.843
49.400	-11.400	7.918	8.348	0.017	7.843
49.500	-13.800	7.938	8.348	0.017	7.843
49.600	-11.400	7.938	8.348	0.017	7.843
49.700	-17.800	7.939	8.348	0.017	7.843
49.800	-10.400	7.951	8.348	0.017	7.843
49.900	-18.400	7.955	8.349	0.017	7.843
50.000	-12.600	7.968	8.348	0.017	7.843
50.100	-17.400	7.968	8.348	0.017	7.843
50.200	-14.800	7.942	8.348	0.017	7.843
50.300	-15.200	7.985	8.348	0.017	7.843
50.400	-14.800	7.986	8.348	0.017	7.843
50.500	-17.000	7.973	8.348	0.017	7.843
50.600	-14.200	7.973	8.348	0.017	7.843
50.700	-18.600	7.972	8.348	0.017	7.843
50.800	-13.400	7.953	8.348	0.017	7.843
50.900	-17.800	7.997	8.348	0.017	7.843
51.000	-16.400	7.981	8.348	0.017	7.843
51.100	-15.200	7.981	8.348	0.017	7.843
51.200	-16.600	7.953	8.348	0.017	7.843
51.300	-19.000	8.018	8.349	0.017	7.843
51.400	-14.200	7.939	8.348	0.017	7.843
51.500	-22.600	7.990	8.347	0.017	7.843
51.600	-14.600	7.990	8.347	0.017	7.843
51.700	-19.200	7.988	8.349	0.017	7.843
51.800	-15.800	7.984	8.348	0.017	7.843
51.900	-15.400	7.985	8.348	0.016	7.843
52.000	-15.800	8.005	8.348	0.016	7.843
52.100	-15.200	8.005	8.348	0.016	7.843
52.200	-15.400	7.953	8.348	0.016	7.843
52.300	-17.000	8.017	8.348	0.016	7.843
52.400	-13.800	7.983	8.348	0.016	7.843
52.500	-15.800	8.014	8.348	0.016	7.843
52.600	-16.800	8.014	8.348	0.016	7.843
52.700	-15.200	7.985	8.347	0.016	7.843
52.800	-17.800	7.994	8.348	0.016	7.843
52.900	-14.800	8.023	8.347	0.016	7.843
53.000	-15.400	8.026	8.348	0.016	7.843
53.100	-14.000	8.026	8.348	0.016	7.843
53.200	-15.200	7.981	8.348	0.016	7.843
53.300	-15.400	8.001	8.348	0.016	7.843
53.400	-16.400	7.991	8.348	0.016	7.843
53.500	-17.000	7.996	8.348	0.016	7.843
53.600	-16.600	7.996	8.348	0.016	7.843
53.700	-15.200	7.984	8.348	0.016	7.843
53.800	-15.200	7.976	8.348	0.016	7.843
53.900	-14.000	7.991	8.348	0.016	7.843
54.000	-14.800	7.988	8.347	0.016	7.843
54.100	-13.800	7.988	8.347	0.016	7.843
54.200	-15.200	7.995	8.347	0.016	7.843
54.300	-14.400	7.967	8.348	0.016	7.843
54.400	-15.200	7.990	8.348	0.016	7.843
54.500	-15.000	7.995	8.348	0.016	7.843
54.600	-14.000	7.995	8.348	0.016	7.843
54.700	-13.800	7.979	8.347	0.016	7.843
54.800	-13.400	7.991	8.348	0.016	7.843
54.900	-13.200	7.986	8.348	0.016	7.843
55.000	-13.800	7.988	8.349	0.016	7.843
55.100	-13.600	7.988	8.349	0.016	7.843
55.200	-12.400	7.977	8.348	0.016	7.843
55.300	-12.200	7.986	8.347	0.016	7.843
55.400	-12.600	7.972	8.348	0.016	7.843
55.500	-12.400	7.975	8.348	0.016	7.843
55.600	-12.600	7.975	8.348	0.016	7.843
55.700	-11.600	7.971	8.348	0.016	7.843
55.800	-11.800	7.974	8.347	0.016	7.843
55.900	-11.600	7.969	8.348	0.015	7.843
56.000	-11.000	7.968	8.348	0.015	7.843
56.100	-12.000	7.968	8.348	0.015	7.843
56.200	-11.800	7.961	8.348	0.015	7.843
56.300	-11.000	7.965	8.348	0.015	7.843
56.400	-11.200	7.961	8.348	0.015	0.000
56.500	-9.800	7.958	8.348	0.015	7.843
56.600	-10.200	7.958	8.348	0.015	7.843
56.700	-11.000	7.948	8.348	0.015	7.843
56.800	-10.000	7.958	8.349	0.015	7.843
56.900	-10.600	7.950	8.348	0.015	7.843
57.000	-10.600	7.948	8.348	0.015	7.843
57.100	-11.200	7.948	8.348	0.015	7.843
57.200	-11.400	7.948	8.347	0.015	7.843
57.300	-10.600	7.947	8.348	0.015	7.843
57.400	-10.600	7.943	8.348	0.015	7.843
57.500	-10.400	7.944	8.348	0.015	7.843
57.600	-11.000	7.944	8.348	0.015	7.843
57.700	-10.600	7.939	8.347	0.015	7.843
57.800	-10.800	7.942	8.348	0.015	7.843
57.900	-10.400	7.936	8.347	0.015	7.843
58.000	-10.200	7.936	8.349	0.015	7.843
58.100	-11.000	7.936	8.349	0.015	7.843
58.200	-9.200	7.937	8.347	0.015	7.843
58.300	-10.600	7.938	8.347	0.015	7.843
58.400	-10.400	7.937	8.348	0.015	7.843
58.500	-10.200	7.936	8.347	0.015	7.843
58.600	-10.200	7.936	8.347	0.015	7.843
58.700	-10.400	7.939	8.349	0.015	7.843
58.800	-10.200	7.935	8.347	0.015	7.843
58.900	-10.600	7.935	8.347	0.015	0.000
59.000	-9.800	7.934	8.347	0.015	7.843
59.100	-9.600	7.934	8.347	0.015	7.843
59.200	-10.400	7.937	8.347	0.015	7.843
59.300	-10.200	7.933	8.348	0.015	7.843
59.400	-9.800	7.936	8.348	0.015	7.843
59.500	-10.400	7.932	8.348	0.015	7.843
59.600	-10.600	7.932	8.348	0.015	7.843
59.700	-10.400	7.937	8.347	0.015	7.843
59.800	-10.000	7.929	8.348	0.015	7.843
59.900	-10.800	7.935	8.348	0.015	7.843
60.000	-9.800	7.930	8.348	0.015	7.843
60.100	-10.000	7.930	8.348	0.015	7.843
60.200	-9.800	7.932	8.347	0.015	7.843
60.300	-9.800	7.929	8.348	0.015	7.843
60.400	-9.600	7.933	8.348	0.015	7.843
60.500	-10.000	7.932	8.347	0.015	7.843
60.600	-9.400	7.932	8.347	0.015	7.843
60.700	-9.400	7.933	8.348	0.015	7.843
60.800	-9.800	7.930	8.347	0.015	7.843
60.900	-9.200	7.931	8.347	0.015	7.843
61.000	-10.200	7.929	8.348	0.015	7.843
61.100	-10.000	7.929	8.348	0.015	7.843
61.200	-9.800	7.927	8.348	0.015	7.843
61.300	-9.800	7.930	8.347	0.015	7.843
61.400	-9.600	7.928	8.347	0.015	7.843
61.500	-9.000	7.933	8.347	0.015	7.843
61.600	-9.600	7.933	8.347	0.015	7.843
61.700	-9.800	7.929	8.348	0.015	7.843
61.800	-10.000	7.930	8.348	0.014	7.843
61.900	-9.600	7.926	8.348	0.014	7.843
62.000	-9.600	7.925	8.348	0.014	7.843
62.100	-9.000	7.925	8.348	0.014	7.843
62.200	-9.400	7.924	8.348	0.014	7.843
62.300	-9.000	7.925	8.348	0.014	7.843
62.400	-8.800	7.928	8.347	0.014	7.843
62.500	-9.600	7.927	8.348	0.014	7.843
62.600	-9.400	7.927	8.348	0.014	7.843
62.700	-10.000	7.923	8.347	0.014	7.843
62.800	-8.800	7.926	8.347	0.014	7.843
62.900	-9.400	7.926	8.347	0.014	7.843
63.000	-10.400	7.924	8.347	0.014	7.843
63.100	-9.200	7.924	8.347	0.014	7.843
63.200	-9.400	7.924	8.348	0.014	7.843
63.300	-8.400	7.925	8.347	0.014	7.843
63.400	-9.800	7.924	8.347	0.014	7.843
63.500	-8.800	7.927	8.348	0.014	7.843
63.600	-8.800	7.927	8.348	0.014	7.843
63.700	-8.400	7.919	8.347	0.014	7.843
63.800	-9.600	7.925	8.347	0.014	7.843
63.900	-8.800	7.919	8.348	0.014	7.843
64.000	-9.400	7.919	8.347	0.014	7.843
64.100	-9.200	7.919	8.347	0.014	7.843
64.200	-9.400	7.916	8.348	0.014	7.843
64.300	-8.200	7.921	8.347	0.014	7.843
64.400	-9.000	7.918	8.347	0.014	7.843
64.500	-9.200	7.920	8.347	0.014	7.843
64.600	-8.600	7.920	8.347	0.014	7.843
64.700	-9.400	7.923	8.347	0.014	7.843
64.800	-8.600	7.919	8.348	0.014	7.843
64.900	-8.200	7.920	8.347	0.014	7.843
65.000	-8.200	7.917	8.347	0.014	7.843
65.100	-9.000	7.917	8.347	0.014	7.843
65.200	-9.200	7.918	8.347	0.014	7.843
65.300	-8.800	7.921	8.347	0.014	7.843
65.400	-9.000	7.918	8.347	0.014	7.843
65.500	-8.400	7.917	8.347	0.014	7.843
65.600	-8.600	7.917	8.347	0.014	7.843
65.700	-8.400	7.916	8.347	0.014	7.843
65.800	-8.200	7.919	8.347	0.014	7.843
65.900	-7.800	7.913	8.348	0.014	7.843
66.000	-7.600	7.913	8.346	0.014	7.843
66.100	-8.800	7.913	8.346	0.014	7.843
66.200	-8.800	7.917	8.347	0.014	7.843
66.300	-8.400	7.914	8.348	0.014	7.843
66.400	-7.800	7.914	8.347	0.014	7.843
66.500	-8.800	7.914	8.347	0.014	7.843
66.600	-8.000	7.914	8.347	0.014	7.843
66.700	-7.800	7.913	8.347	0.014	7.843
66.800	-8.000	7.917	8.347	0.014	7.843
66.900	-8.200	7.911	8.347	0.014	7.843
67.000	-8.000	7.911	8.347	0.014	7.843
67.100	-8.200	7.911	8.347	0.014	7.843
67.200	-7.800	7.912	8.347	0.014	7.843
67.300	-7.000	7.911	8.348	0.014	7.843
67.400	-8.800	7.914	8.347	0.014	7.843
67.500	-8.000	7.909	8.348	0.014	7.843
67.600	-8.600	7.909	8.348	0.014	7.843
67.700	-7.800	7.909	8.347	0.014	7.843
67.800	-8.200	7.911	8.348	0.014	7.843
67.900	-7.800	7.908	8.347	0.014	7.843
68.000	-8.400	7.902	8.347	0.014	7.843
68.100	-8.600	7.902	8.347	0.014	7.843
68.200	-7.800	7.904	8.348	0.014	7.843
68.300	-7.600	7.909	8.347	0.014	7.843
68.400	-8.600	7.908	8.346	0.014	7.843
68.500	-8.000	7.909	8.347	0.014	7.843
68.600	-7.200	7.909	8.347	0.014	7.843
68.700	-7.600	7.906	8.346	0.014	7.843
68.800	-6.800	7.906	8.348	0.013	7.843
68.900	-8.200	7.910	8.346	0.013	7.843
69.000	-7.200	7.907	8.347	0.013	7.843
69.100	-7.200	7.907	8.347	0.013	7.843
69.200	-7.400	7.907	8.347	0.013	7.843
69.300	-7.400	7.906	8.347	0.013	7.843
69.400	-0.000	7.906	8.346	0.013	7.843
69.500	1.200	7.905	8.347	0.013	8.078
69.600	4.400	7.905	8.347	0.013	8.078
69.700	16.000	7.907	8.347	0.013	8.078
69.800	18.200	7.909	8.346	0.014	8.078
69.900	21.800	7.901	8.347	0.014	8.078
70.000	29.000	7.904	8.347	0.014	8.372
70.100	35.000	7.904	8.347	0.014	8.372
70.200	45.800	7.902	8.346	0.014	8.372
70.300	47.200	7.907	8.346	0.014	8.372
70.400	53.600	7.904	8.347	0.014	8.372
70.500	59.000	7.904	8.347	0.014	8.667
70.600	64.600	7.904	8.347	0.014	8.667
70.700	74.600	7.904	8.347	0.014	8.667
70.800	73.200	7.908	8.346	0.015	8.667
70.900	81.400	7.879	8.347	0.015	8.667
71.000	85.200	7.866	8.347	0.015	8.961
71.100	93.000	7.866	8.347	0.015	8.961
71.200	103.000	7.871	8.347	0.015	8.961
71.300	97.800	7.883	8.347	0.016	8.961
71.400	106.000	7.880	8.346	0.016	8.961
71.500	107.000	7.892	8.346	0.016	9.000
71.600	106.400	7.892	8.346	0.016	9.000
71.700	106.200	7.889	8.347	0.016	9.000
71.800	105.200	7.866	8.347	0.017	9.000
71.900	106.400	7.870	8.346	0.017	9.000
72.000	105.800	7.890	8.348	0.017	9.000
72.100	105.400	7.890	8.348	0.017	9.000
72.200	105.000	7.912	8.345	0.017	9.000
72.300	105.400	7.882	8.346	0.018	9.000
72.400	104.800	7.909	8.347	0.018	9.000
72.500	104.800	7.921	8.347	0.018	9.000
72.600	103.800	7.921	8.347	0.018	9.000
72.700	104.400	7.921	8.347	0.018	9.000
72.800	104.400	7.933	8.345	0.018	9.000
72.900	103.800	7.927	8.346	0.018	9.000
73.000	103.800	7.959	8.347	0.018	9.000
73.100	103.600	7.959	8.347	0.018	9.000
73.200	102.800	7.968	8.347	0.018	9.000
73.300	102.800	7.971	8.347	0.019	9.000
73.400	102.600	7.977	8.347	0.019	9.000
73.500	102.000	7.975	8.347	0.019	9.000
73.600	101.800	7.975	8.347	0.019	9.000
73.700	102.400	7.984	8.347	0.019	9.000
73.800	101.200	7.982	8.347	0.020	9.000
73.900	101.200	7.980	8.347	0.020	9.000
74.000	101.600	7.985	8.347	0.020	9.000
74.100	100.600	7.985	8.347	0.020	9.000
74.200	100.600	7.988	8.346	0.020	9.000
74.300	100.200	7.991	8.347	0.021	9.000
74.400	100.400	7.993	8.347	0.021	9.000
74.500	100.000	8.003	8.347	0.021	9.000
74.600	99.800	8.003	8.347	0.021	9.000
74.700	99.400	7.999	8.346	0.021	9.000
74.800	99.600	8.003	8.347	0.022	9.000
74.900	99.600	8.002	8.347	0.022	9.000
75.000	99.000	8.006	8.346	0.022	9.000
75.100	99.400	8.006	8.346	0.022	9.000
75.200	99.400	8.011	8.347	0.022	9.000
75.300	98.800	8.012	8.346	0.023	9.000
75.400	99.000	8.012	8.347	0.023	9.000
75.500	98.200	8.014	8.347	0.023	9.000
75.600	98.000	8.014	8.347	0.023	9.000
75.700	98.400	8.019	8.347	0.023	9.000
75.800	98.200	8.023	8.347	0.023	9.000
75.900	98.600	8.022	8.346	0.023	9.000
76.000	97.600	8.020	8.347	0.023	9.000
76.100	98.200	8.020	8.347	0.023	9.000
76.200	96.400	8.025	8.346	0.023	9.000
76.300	97.400	8.032	8.347	0.024	9.000
76.400	98.400	8.030	8.346	0.024	9.000
76.500	96.800	8.036	8.347	0.024	9.000
76.600	96.800	8.036	8.347	0.024	9.000
76.700	96.600	8.040	8.347	0.024	9.000
76.800	96.600	8.037	8.347	0.025	9.000
76.900	97.600	8.041	8.346	0.025	9.000
77.000	96.200	8.043	8.347	0.025	9.000
77.100	96.400	8.043	8.347	0.025	9.000
77.200	95.600	8.046	8.345	0.025	9.000
77.300	96.200	8.051	8.347	0.026	9.000
77.400	96.200	8.050	8.347	0.026	9.000
77.500	95.800	8.047	8.347	0.026	9.000
77.600	94.600	8.047	8.347	0.026	9.000
77.700	95.400	8.054	8.347	0.026	9.000
77.800	94.600	8.049	8.347	0.027	9.000
77.900	95.000	8.053	8.347	0.027	9.000
78.000	95.200	8.052	8.346	0.027	9.000
78.100	94.600	8.052	8.346	0.027	9.000
78.200	94.000	8.055	8.347	0.027	9.000
78.300	94.200	8.059	8.347	0.027	9.000
78.400	94.200	8.063	8.347	0.027	9.000
78.500	93.400	8.061	8.345	0.027	9.000
78.600	93.600	8.061	8.345	0.027	9.000
78.700	93.800	8.064	8.346	0.027	9.000
78.800	92.600	8.066	8.347	0.028	9.000
78.900	93.600	8.069	8.347	0.028	9.000
79.000	92.600	8.074	8.346	0.028	9.000
79.100	92.400	8.074	8.346	0.028	9.000
79.200	91.800	8.075	8.346	0.028	9.000
79.300	92.400	8.076	8.346	0.029	9.000
79.400	92.000	8.083	8.347	0.029	9.000
79.500	91.600	8.089	8.346	0.029	9.000
79.600	91.400	8.089	8.346	0.029	9.000
79.700	91.600	8.087	8.347	0.029	9.000
79.800	91.200	8.093	8.346	0.030	9.000
79.900	91.000	8.090	8.347	0.030	9.000
80.000	90.800	8.089	8.346	0.030	9.000
80.100	91.200	8.089	8.346	0.030	9.000
80.200	90.800	8.096	8.347	0.030	9.000
80.300	90.200	8.098	8.346	0.030	9.000
80.400	89.400	8.098	8.347	0.030	9.000
80.500	90.400	8.100	8.347	0.030	9.000
80.600	89.800	8.100	8.347	0.030	9.000
80.700	90.000	8.106	8.346	0.030	9.000
80.800	89.400	8.106	8.346	0.031	9.000
80.900	90.000	8.106	8.346	0.031	9.000
81.000	89.200	8.113	8.345	0.031	9.000
81.100	89.000	8.113	8.345	0.031	9.000
81.200	89.400	8.113	8.346	0.031	9.000
81.300	89.000	8.114	8.346	0.032	9.000
81.400	88.800	8.118	8.346	0.032	9.000
81.500	89.000	8.118	8.346	0.032	9.000
81.600	89.000	8.118	8.346	0.032	9.000
81.700	88.800	8.121	8.346	0.032	9.000
81.800	89.400	8.122	8.346	0.033	9.000
81.900	88.000	8.121	8.346	0.033	9.000
82.000	87.800	8.122	8.347	0.033	9.000
82.100	88.600	8.122	8.347	0.033	9.000
82.200	88.000	8.126	8.346	0.033	9.000
82.300	87.800	8.130	8.347	0.033	9.000
82.400	87.600	8.129	8.346	0.033	9.000
82.500	87.600	8.135	8.346	0.033	9.000
82.600	87.400	8.135	8.346	0.033	9.000
82.700	88.000	8.133	8.348	0.033	9.000
82.800	87.800	8.137	8.346	0.034	9.000
82.900	86.600	8.134	8.346	0.034	9.000
83.000	86.800	8.138	8.346	0.034	9.000
83.100	87.200	8.138	8.346	0.034	9.000
83.200	86.600	8.137	8.345	0.034	9.000
83.300	86.000	8.140	8.346	0.035	9.000
83.400	87.400	8.140	8.346	0.035	9.000
83.500	87.000	8.144	8.346	0.035	9.000
83.600	86.600	8.144	8.346	0.035	9.000
83.700	85.800	8.144	8.346	0.035	9.000
83.800	86.400	8.146	8.346	0.036	9.000
83.900	87.200	8.143	8.346	0.036	9.000
84.000	85.600	8.146	8.346	0.036	9.000
84.100	86.200	8.146	8.346	0.036	9.000
84.200	86.200	8.149	8.346	0.036	9.000
84.300	85.800	8.155	8.346	0.036	9.000
84.400	85.800	8.156	8.346	0.036	9.000
84.500	85.200	8.153	8.346	0.036	9.000
84.600	85.600	8.153	8.346	0.036	9.000
84.700	85.000	8.156	8.345	0.036	9.000
84.800	86.000	8.159	8.346	0.037	9.000
84.900	86.000	8.154	8.347	0.037	9.000
85.000	85.200	8.160	8.346	0.037	9.000
85.100	85.200	8.160	8.346	0.037	9.000
85.200	85.200	8.163	8.347	0.037	9.000
85.300	86.200	8.163	8.346	0.038	9.000
85.400	85.600	8.163	8.347	0.038	9.000
85.500	85.200	8.162	8.346	0.038	9.000
85.600	85.600	8.162	8.346	0.038	9.000
85.700	85.000	8.167	8.346	0.038	9.000
85.800	84.800	8.165	8.346	0.038	9.000
85.900	84.600	8.165	8.346	0.038	9.000
86.000	84.200	8.163	8.346	0.038	9.000
86.100	84.600	8.163	8.346	0.038	9.000
86.200	84.800	8.167	8.345	0.038	9.000
86.300	84.800	8.167	8.347	0.039	9.000
86.400	84.200	8.170	8.345	0.039	9.000
86.500	84.200	8.171	8.346	0.039	9.000
86.600	84.000	8.171	8.346	0.039	9.000
86.700	84.200	8.172	8.346	0.039	9.000
86.800	84.600	8.172	8.346	0.040	9.000
86.900	83.400	8.170	8.346	0.040	9.000
87.000	84.200	8.177	8.346	0.040	9.000
87.100	84.000	8.177	8.346	0.040	9.000
87.200	83.400	8.176	8.346	0.040	9.000
87.300	83.800	8.178	8.346	0.041	9.000
87.400	83.400	8.183	8.346	0.041	9.000
87.500	83.600	8.182	8.346	0.041	9.000
87.600	82.600	8.182	8.346	0.041	9.000
87.700	83.200	8.182	8.347	0.041	9.000
87.800	81.800	8.180	8.346	0.041	9.000
87.900	82.600	8.180	8.346	0.041	9.000
88.000	83.200	8.176	8.346	0.041	9.000
88.100	84.400	8.176	8.346	0.041	9.000
88.200	82.800	8.184	8.345	0.041	9.000
88.300	83.000	8.184	8.346	0.042	9.000
88.400	82.400	8.186	8.346	0.042	9.000
88.500	81.800	8.186	8.346	0.042	9.000
88.600	83.400	8.186	8.346	0.042	9.000
88.700	81.600	8.187	8.346	0.042	9.000
88.800	81.400	8.189	8.346	0.043	9.000
88.900	82.400	8.185	8.346	0.043	9.000
89.000	81.000	8.190	8.346	0.043	9.000
89.100	80.600	8.190	8.346	0.043	9.000
89.200	81.200	8.194	8.346	0.043	9.000
89.300	81.200	8.193	8.346	0.043	9.000
89.400	81.000	8.197	8.345	0.043	9.000
89.500	80.800	8.194	8.346	0.043	9.000
89.600	80.600	8.194	8.346	0.043	9.000
89.700	81.400	8.197	8.346	0.043	9.000
89.800	80.600	8.198	8.346	0.044	9.000
89.900	80.600	8.196	8.346	0.044	9.000
90.000	80.200	8.199	8.346	0.044	9.000
90.100	80.600	8.199	8.346	0.044	9.000
90.200	79.800	8.201	8.347	0.044	9.000
90.300	80.000	8.207	8.345	0.045	9.000
90.400	80.200	8.208	8.345	0.045	9.000
90.500	79.400	8.212	8.345	0.045	9.000
90.600	79.800	8.212	8.345	0.045	9.000
90.700	79.000	8.210	8.346	0.045	9.000
90.800	79.200	8.213	8.346	0.045	9.000
90.900	79.000	8.217	8.346	0.045	9.000
91.000	78.800	8.215	8.346	0.045	9.000
91.100	78.800	8.215	8.346	0.045	9.000
91.200	79.400	8.213	8.346	0.045	9.000
91.300	77.400	8.219	8.346	0.046	9.000
91.400	78.600	8.218	8.346	0.046	9.000
91.500	78.600	8.225	8.346	0.046	9.000
91.600	77.600	8.225	8.346	0.046	9.000
91.700	78.400	8.227	8.345	0.046	9.000
91.800	77.800	8.225	8.346	0.047	9.000
91.900	77.200	8.220	8.346	0.047	9.000
92.000	77.800	8.227	8.346	0.047	9.000
92.100	78.600	8.227	8.346	0.047	9.000
92.200	77.200	8.231	8.346	0.047	9.000
92.300	77.000	8.234	8.346	0.047	9.000
92.400	76.000	8.232	8.346	0.047	9.000
92.500	77.800	8.235	8.345	0.047	9.000
92.600	77.800	8.235	8.345	0.047	9.000
92.700	77.200	8.233	8.346	0.047	9.000
92.800	76.800	8.234	8.346	0.048	9.000
92.900	76.400	8.241	8.346	0.048	9.000
93.000	75.800	8.240	8.345	0.048	9.000
93.100	76.400	8.240	8.345	0.048	9.000
93.200	76.400	8.244	8.345	0.048	9.000
93.300	75.800	8.243	8.346	0.048	9.000
93.400	76.000	8.248	8.346	0.048	9.000
93.500	75.800	8.247	8.346	0.048	9.000
93.600	76.000	8.247	8.346	0.048	9.000
93.700	75.600	8.249	8.345	0.048	9.000
93.800	75.600	8.253	8.346	0.049	9.000
93.900	75.400	8.249	8.345	0.049	9.000
94.000	74.200	8.252	8.346	0.049	9.000
94.100	74.800	8.252	8.346	0.049	9.000
94.200	75.000	8.251	8.346	0.049	9.000
94.300	75.200	8.256	8.346	0.050	9.000
94.400	74.600	8.258	8.346	0.050	9.000
94.500	74.800	8.262	8.345	0.050	9.000
94.600	75.200	8.262	8.345	0.050	9.000
94.700	73.000	8.264	8.347	0.050	9.000
94.800	74.400	8.267	8.345	0.050	9.000
94.900	74.200	8.264	8.346	0.050	9.000
95.000	74.800	8.268	8.346	0.050	9.000
95.100	73.600	8.268	8.346	0.050	9.000
95.200	74.200	8.267	8.346	0.050	9.000
95.300	73.200	8.270	8.346	0.051	9.000
95.400	73.400	8.270	8.346	0.051	9.000
95.500	74.200	8.272	8.345	0.051	9.000
95.600	73.000	8.272	8.345	0.051	9.000
95.700	72.400	8.274	8.346	0.051	9.000
95.800	73.600	8.278	8.346	0.052	9.000
95.900	71.800	8.272	8.345	0.052	9.000
96.000	72.400	8.272	8.345	0.052	9.000
96.100	72.800	8.272	8.345	0.052	9.000
96.200	72.600	8.279	8.346	0.052	9.000
96.300	73.200	8.283	8.346	0.052	9.000
96.400	72.600	8.283	8.345	0.052	9.000
96.500	72.200	8.280	8.346	0.052	9.000
96.600	72.200	8.280	8.346	0.052	9.000
96.700	72.000	8.283	8.346	0.052	9.000
96.800	71.600	8.288	8.346	0.053	9.000
96.900	72.000	8.285	8.345	0.053	9.000
97.000	71.600	8.289	8.346	0.053	9.000
97.100	71.800	8.289	8.346	0.053	9.000
97.200	71.000	8.290	8.346	0.053	9.000
97.300	71.000	8.289	8.345	0.053	9.000
97.400	71.200	8.290	8.345	0.053	9.000
97.500	71.000	8.295	8.345	0.053	9.000
97.600	71.000	8.295	8.345	0.053	9.000
97.700	70.600	8.299	8.346	0.053	9.000
97.800	70.600	8.295	8.345	0.054	9.000
97.900	70.800	8.295	8.346	0.054	9.000
98.000	71.000	8.297	8.345	0.054	9.000
98.100	70.400	8.297	8.345	0.054	9.000
98.200	70.600	8.302	8.345	0.054	9.000
98.300	70.000	8.304	8.345	0.055	9.000
98.400	70.200	8.301	8.346	0.055	9.000
98.500	70.200	8.303	8.347	0.055	9.000
98.600	69.000	8.303	8.347	0.055	9.000
98.700	69.200	8.310	8.346	0.055	9.000
98.800	69.600	8.304	8.345	0.055	9.000
98.900	69.200	8.311	8.346	0.055	9.000
99.000	68.200	8.309	8.346	0.055	9.000
99.100	69.800	8.309	8.346	0.055	9.000
99.200	69.000	8.311	8.346	0.055	9.000
99.300	69.000	8.312	8.345	0.056	9.000
99.400	68.000	8.313	8.346	0.056	9.000
99.500	68.800	8.318	8.346	0.056	9.000
99.600	69.600	8.318	8.346	0.056	9.000
99.700	68.600	8.321	8.346	0.056	9.000
99.800	69.800	8.319	8.345	0.056	9.000
99.900	68.600	8.321	8.346	0.056	9.000
100.000	69.800	8.318	8.346	0.056	9.000
100.100	67.600	8.318	8.346	0.056	9.000
100.200	68.200	8.323	8.346	0.056	9.000
100.300	68.600	8.324	8.346	0.057	9.000
100.400	68.400	8.327	8.345	0.057	9.000
100.500	68.200	8.328	8.345	0.057	9.000
100.600	68.800	8.328	8.345	0.057	9.000
100.700	67.600	8.329	8.345	0.057	9.000
100.800	67.800	8.330	8.346	0.057	9.000
100.900	67.800	8.327	8.345	0.057	9.000
101.000	67.200	8.332	8.346	0.057	9.000
101.100	66.800	8.332	8.346	0.057	9.000
101.200	66.800	8.327	8.345	0.057	9.000
101.300	67.400	8.332	8.346	0.058	9.000
101.400	66.800	8.331	8.345	0.058	9.000
101.500	67.400	8.336	8.346	0.058	9.000
101.600	66.800	8.336	8.346	0.058	9.000
101.700	67.000	8.337	8.345	0.058	9.000
101.800	66.400	8.337	8.345	0.058	9.000
101.900	66.600	8.338	8.346	0.058	9.000
102.000	67.400	8.336	8.345	0.058	9.000
102.100	66.200	8.336	8.345	0.058	9.000
102.200	66.200	8.344	8.346	0.058	9.000
102.300	66.000	8.343	8.345	0.059	9.000
102.400	65.800	8.345	8.345	0.059	9.000
102.500	65.200	8.347	8.345	0.059	9.000
102.600	65.600	8.347	8.345	0.059	9.000
102.700	65.000	8.346	8.346	0.059	9.000
102.800	65.200	8.351	8.344	0.060	9.000
102.900	65.600	8.351	8.345	0.060	9.000
103.000	65.200	8.355	8.344	0.060	9.000
103.100	64.800	8.355	8.344	0.060	9.000
103.200	65.000	8.352	8.345	0.060	9.000
103.300	65.000	8.355	8.346	0.060	9.000
103.400	65.200	8.358	8.345	0.060	9.000
103.500	65.000	8.358	8.345	0.060	9.000
103.600	64.600	8.358	8.345	0.060	9.000
103.700	64.600	8.359	8.345	0.060	9.000
103.800	64.600	8.362	8.345	0.061	9.000
103.900	64.200	8.361	8.345	0.061	9.000
104.000	64.200	8.356	8.345	0.061	9.000
104.100	63.600	8.356	8.345	0.061	9.000
104.200	63.600	8.363	8.345	0.061	9.000
104.300	64.000	8.366	8.344	0.061	9.000
104.400	64.200	8.365	8.345	0.061	9.000
104.500	64.000	8.370	8.345	0.061	9.000
104.600	63.800	8.370	8.345	0.061	9.000
104.700	63.400	8.372	8.346	0.061	9.000
104.800	63.800	8.371	8.345	0.062	9.000
104.900	63.200	8.371	8.346	0.062	9.000
105.000	63.200	8.374	8.345	0.062	9.000
105.100	63.400	8.374	8.345	0.062	9.000
105.200	63.000	8.371	8.346	0.062	9.000
105.300	62.800	8.375	8.344	0.062	9.000
105.400	63.800	8.375	8.345	0.062	9.000
105.500	63.400	8.376	8.345	0.062	9.000
105.600	63.600	8.376	8.345	0.062	9.000
105.700	63.200	8.379	8.345	0.062	9.000
105.800	62.600	8.379	8.345	0.063	9.000
105.900	64.000	8.374	8.344	0.063	9.000
106.000	62.400	8.378	8.345	0.063	9.000
106.100	61.600	8.378	8.345	0.063	9.000
106.200	62.200	8.380	8.346	0.063	9.000
106.300	62.800	8.385	8.345	0.063	9.000
106.400	61.800	8.381	8.345	0.063	9.000
106.500	62.000	8.387	8.346	0.063	9.000
106.600	61.600	8.387	8.346	0.063	9.000
106.700	61.600	8.382	8.344	0.063	9.000
106.800	62.400	8.385	8.345	0.064	9.000
106.900	60.600	8.388	8.344	0.064	9.000
107.000	61.400	8.387	8.346	0.064	9.000
107.100	61.400	8.387	8.346	0.064	9.000
107.200	61.800	8.389	8.346	0.064	9.000
107.300	60.600	8.390	8.344	0.064	9.000
107.400	62.000	8.393	8.345	0.064	9.000
107.500	60.600	8.395	8.345	0.064	9.000
107.600	61.800	8.395	8.345	0.064	9.000
107.700	60.800	8.395	8.346	0.064	9.000
107.800	60.200	8.400	8.346	0.065	9.000
107.900	60.600	8.395	8.345	0.065	9.000
108.000	61.400	8.397	8.345	0.065	9.000
108.100	61.400	8.397	8.345	0.065	9.000
108.200	61.000	8.400	8.346	0.065	9.000
108.300	60.400	8.402	8.345	0.065	9.000
108.400	60.600	8.404	8.345	0.065	9.000
108.500	60.000	8.401	8.346	0.065	9.000
108.600	60.000	8.401	8.346	0.065	9.000
108.700	61.200	8.399	8.345	0.065	9.000
108.800	60.200	8.403	8.345	0.066	9.000
108.900	60.400	8.403	8.345	0.066	9.000
109.000	60.000	8.405	8.345	0.066	9.000
109.100	59.800	8.405	8.345	0.066	9.000
109.200	60.000	8.406	8.345	0.066	9.000
109.300	60.600	8.402	8.345	0.066	9.000
109.400	59.800	8.411	8.345	0.066	9.000
109.500	59.800	8.409	8.345	0.066	9.000
109.600	60.200	8.409	8.345	0.066	9.000
109.700	60.000	8.410	8.345	0.066	9.000
109.800	59.600	8.409	8.345	0.067	9.000
109.900	60.000	8.406	8.345	0.067	9.000
110.000	59.400	8.407	8.346	0.067	9.000
110.100	60.200	8.407	8.346	0.067	9.000
110.200	59.800	8.409	8.345	0.067	9.000
110.300	59.600	8.411	8.345	0.067	9.000
110.400	59.200	8.413	8.345	0.067	9.000
110.500	60.000	8.414	8.345	0.067	9.000
110.600	59.000	8.414	8.345	0.067	9.000
110.700	59.400	8.417	8.344	0.067	9.000
110.800	58.800	8.417	8.346	0.068	9.000
110.900	58.200	8.414	8.344	0.068	9.000
111.000	60.400	8.416	8.345	0.068	9.000
111.100	58.200	8.416	8.345	0.068	9.000
111.200	59.000	8.418	8.345	0.068	9.000
111.300	59.000	8.415	8.345	0.068	9.000
111.400	58.600	8.421	8.345	0.068	9.000
111.500	58.400	8.419	8.345	0.068	9.000
111.600	58.400	8.419	8.345	0.068	9.000
111.700	58.600	8.419	8.345	0.068	9.000
111.800	58.600	8.421	8.345	0.069	9.000
111.900	58.000	8.421	8.345	0.069	9.000
112.000	59.200	8.419	8.345	0.069	9.000
112.100	58.600	8.419	8.345	0.069	9.000
112.200	58.400	8.425	8.344	0.069	9.000
112.300	57.600	8.428	8.345	0.069	9.000
112.400	58.000	8.425	8.346	0.069	9.000
112.500	58.200	8.428	8.344	0.069	9.000
112.600	57.800	8.428	8.344	0.069	9.000
112.700	57.800	8.426	8.344	0.069	9.000
112.800	58.000	8.431	8.345	0.070	9.000
112.900	58.400	8.426	8.345	0.070	9.000
113.000	57.200	8.429	8.344	0.070	9.000
113.100	58.000	8.429	8.344	0.070	9.000
113.200	57.600	8.431	8.345	0.070	9.000
113.300	57.400	8.431	8.345	0.070	9.000
113.400	56.800	8.431	8.345	0.070	9.000
113.500	57.600	8.434	8.345	0.070	9.000
113.600	57.200	8.434	8.345	0.070	9.000
113.700	57.400	8.434	8.345	0.070	9.000
113.800	56.800	8.437	8.344	0.071	9.000
113.900	57.400	8.433	8.345	0.071	9.000
114.000	57.400	8.434	8.345	0.071	9.000
114.100	57.400	8.434	8.345	0.071	9.000
114.200	56.800	8.436	8.345	0.071	9.000
114.300	57.200	8.436	8.345	0.071	9.000
114.400	57.000	8.440	8.346	0.071	9.000
114.500	56.600	8.439	8.345	0.071	9.000
114.600	56.600	8.439	8.345	0.071	9.000
114.700	57.400	8.441	8.345	0.071	9.000
114.800	56.600	8.444	8.345	0.072	9.000
114.900	56.600	8.442	8.345	0.072	9.000
115.000	57.200	8.441	8.345	0.072	9.000
115.100	56.200	8.441	8.345	0.072	9.000
115.200	56.000	8.444	8.345	0.072	9.000
115.300	55.600	8.443	8.345	0.072	9.000
115.400	55.800	8.445	8.344	0.072	9.000
115.500	56.200	8.447	8.345	0.072	9.000
115.600	55.400	8.447	8.345	0.072	9.000
115.700	56.400	8.449	8.345	0.072	9.000
115.800	56.000	8.447	8.344	0.073	9.000
115.900	55.800	8.446	8.345	0.073	9.000
116.000	56.400	8.441	8.345	0.073	9.000
116.100	56.000	8.441	8.345	0.073	9.000
116.200	55.600	8.448	8.344	0.073	9.000
116.300	55.000	8.450	8.345	0.073	9.000
116.400	55.600	8.448	8.345	0.073	9.000
116.500	56.000	8.454	8.345	0.073	9.000
116.600	55.200	8.454	8.345	0.073	9.000
116.700	55.200	8.450	8.345	0.073	9.000
116.800	54.400	8.454	8.345	0.073	9.000
116.900	55.000	8.452	8.345	0.073	9.000
117.000	55.200	8.453	8.345	0.073	9.000
117.100	55.000	8.453	8.345	0.073	9.000
117.200	54.800	8.455	8.345	0.073	9.000
117.300	55.200	8.457	8.344	0.074	9.000
117.400	54.800	8.460	8.345	0.074	9.000
117.500	55.200	8.458	8.344	0.074	9.000
117.600	54.800	8.458	8.344	0.074	9.000
117.700	54.600	8.460	8.345	0.074	9.000
117.800	55.400	8.458	8.344	0.074	9.000
117.900	54.800	8.457	8.345	0.074	9.000
118.000	54.800	8.456	8.345	0.074	9.000
118.100	54.200	8.456	8.345	0.074	9.000
118.200	55.200	8.455	8.344	0.074	9.000
118.300	54.600	8.460	8.345	0.075	9.000
118.400	53.800	8.460	8.344	0.075	9.000
118.500	53.800	8.463	8.345	0.075	9.000
118.600	53.200	8.463	8.345	0.075	9.000
118.700	54.800	8.466	8.345	0.075	9.000
118.800	53.200	8.466	8.346	0.075	9.000
118.900	54.000	8.468	8.345	0.075	9.000
119.000	54.200	8.469	8.345	0.075	9.000
119.100	52.800	8.469	8.345	0.075	9.000
119.200	53.600	8.466	8.345	0.075	9.000
119.300	53.000	8.468	8.344	0.076	9.000
119.400	54.400	8.466	8.345	0.076	9.000
119.500	53.000	8.469	8.346	0.076	9.000
119.600	53.400	8.469	8.346	0.076	9.000
119.700	53.800	8.469	8.345	0.076	9.000
119.800	53.200	8.470	8.345	0.076	9.000
119.900	53.000	8.467	8.345	0.076	9.000
120.000	54.000	8.467	8.345	0.076	9.000
120.100	53.200	8.467	8.345	0.076	9.000
120.200	52.200	8.473	8.344	0.076	9.000
120.300	53.800	8.474	8.345	0.077	9.000
120.400	52.600	8.478	8.345	0.077	9.000
120.500	52.600	8.475	8.344	0.077	9.000
120.600	54.000	8.475	8.344	0.077	9.000
120.700	53.200	8.480	8.344	0.077	9.000
120.800	52.400	8.479	8.344	0.077	9.000
120.900	52.400	8.478	8.344	0.077	9.000
121.000	53.000	8.482	8.346	0.077	9.000
121.100	53.400	8.482	8.346	0.077	9.000
121.200	51.600	8.484	8.344	0.077	9.000
121.300	51.200	8.480	8.345	0.077	9.000
121.400	52.400	8.482	8.345	0.077	9.000
121.500	51.800	8.480	8.345	0.077	9.000
121.600	52.400	8.480	8.345	0.077	9.000
121.700	51.600	8.485	8.344	0.077	9.000
121.800	51.600	8.480	8.344	0.078	9.000
121.900	52.000	8.480	8.345	0.078	9.000
122.000	52.200	8.482	8.345	0.078	9.000
122.100	51.200	8.482	8.345	0.078	9.000
122.200	52.200	8.486	8.345	0.078	9.000
122.300	51.200	8.483	8.344	0.078	9.000
122.400	51.200	8.488	8.345	0.078	9.000
122.500	50.200	8.488	8.344	0.078	9.000
122.600	50.400	8.488	8.344	0.078	9.000
122.700	51.200	8.488	8.344	0.078	9.000
122.800	51.600	8.494	8.345	0.079	9.000
122.900	50.600	8.492	8.344	0.079	9.000
123.000	51.200	8.494	8.344	0.079	9.000
123.100	51.000	8.494	8.344	0.079	9.000
123.200	50.800	8.499	8.344	0.079	9.000
123.300	51.000	8.497	8.344	0.079	9.000
123.400	50.800	8.498	8.344	0.079	9.000
123.500	51.000	8.497	8.345	0.079	9.000
123.600	50.200	8.497	8.345	0.079	9.000
123.700	49.600	8.500	8.344	0.079	9.000
123.800	50.200	8.500	8.344	0.080	9.000
123.900	50.600	8.498	8.345	0.080	9.000
124.000	50.000	8.496	8.345	0.080	9.000
124.100	50.000	8.496	8.345	0.080	9.000
124.200	49.800	8.498	8.344	0.080	9.000
124.300	49.800	8.502	8.345	0.080	9.000
124.400	50.000	8.505	8.345	0.080	9.000
124.500	49.600	8.506	8.345	0.080	9.000
124.600	49.400	8.506	8.345	0.080	9.000
124.700	49.600	8.504	8.344	0.080	9.000
124.800	49.400	8.502	8.345	0.080	9.000
124.900	50.200	8.506	8.345	0.080	9.000
125.000	49.000	8.508	8.345	0.080	9.000
125.100	49.000	8.508	8.345	0.080	9.000
125.200	48.400	8.511	8.344	0.081	9.000
125.300	48.800	8.512	8.345	0.081	9.000
125.400	47.600	8.509	8.344	0.081	0.000
125.500	48.800	8.515	8.345	0.081	9.000
125.600	48.600	8.515	8.345	0.081	9.000
125.700	48.400	8.515	8.345	0.081	9.000
125.800	48.800	8.515	8.345	0.081	9.000
125.900	49.400	8.514	8.344	0.081	9.000
126.000	48.400	8.513	8.345	0.081	9.000
126.100	48.800	8.513	8.345	0.081	9.000
126.200	48.000	8.514	8.344	0.082	9.000
126.300	49.200	8.523	8.345	0.082	9.000
126.400	49.000	8.522	8.344	0.082	9.000
126.500	48.000	8.522	8.345	0.082	9.000
126.600	47.600	8.522	8.345	0.082	9.000
126.700	47.000	8.525	8.345	0.082	9.000
126.800	47.600	8.526	8.344	0.082	9.000
126.900	47.400	8.525	8.345	0.082	9.000
127.000	47.800	8.528	8.344	0.082	9.000
127.100	47.400	8.528	8.344	0.082	9.000
127.200	47.600	8.527	8.345	0.082	9.000
127.300	47.000	8.526	8.344	0.082	9.000
127.400	47.400	8.529	8.345	0.082	9.000
127.500	47.000	8.531	8.344	0.082	9.000
127.600	47.800	8.531	8.344	0.082	9.000
127.700	47.400	8.529	8.344	0.083	9.000
127.800	47.200	8.533	8.345	0.083	9.000
127.900	47.400	8.529	8.344	0.083	9.000
128.000	47.600	8.531	8.344	0.083	9.000
128.100	47.200	8.531	8.344	0.083	9.000
128.200	47.000	8.532	8.344	0.083	9.000
128.300	47.400	8.537	8.345	0.083	9.000
128.400	47.000	8.534	8.344	0.083	9.000
128.500	46.400	8.541	8.344	0.083	9.000
128.600	47.000	8.541	8.344	0.083	9.000
128.700	47.200	8.536	8.344	0.084	9.000
128.800	46.000	8.539	8.344	0.084	9.000
128.900	46.600	8.534	8.345	0.084	9.000
129.000	46.600	8.532	8.346	0.084	9.000
129.100	46.400	8.532	8.346	0.084	9.000
129.200	46.800	8.536	8.345	0.084	9.000
129.300	46.200	8.537	8.344	0.084	9.000
129.400	46.600	8.539	8.345	0.084	9.000
129.500	46.000	8.540	8.344	0.084	9.000
129.600	46.600	8.540	8.344	0.084	9.000
129.700	45.800	8.544	8.344	0.084	9.000
129.800	47.600	8.542	8.344	0.084	9.000
129.900	46.400	8.542	8.344	0.084	9.000
130.000	46.400	8.538	8.344	0.084	9.000
130.100	46.400	8.538	8.344	0.084	9.000
130.200	45.800	8.539	8.344	0.085	9.000
130.300	46.000	8.539	8.345	0.085	9.000
130.400	47.000	8.541	8.345	0.085	9.000
130.500	46.600	8.543	8.345	0.085	9.000
130.600	46.200	8.543	8.345	0.085	9.000
130.700	45.600	8.542	8.345	0.085	9.000
130.800	46.200	8.544	8.344	0.085	9.000
130.900	45.800	8.541	8.345	0.085	9.000
131.000	45.800	8.546	8.345	0.085	9.000
131.100	45.200	8.546	8.345	0.085	9.000
131.200	46.200	8.543	8.344	0.085	9.000
131.300	45.800	8.545	8.344	0.085	9.000
131.400	46.000	8.546	8.344	0.085	9.000
131.500	45.200	8.545	8.343	0.085	9.000
131.600	45.600	8.545	8.343	0.085	9.000
131.700	46.200	8.548	8.344	0.086	9.000
131.800	45.800	8.546	8.344	0.086	9.000
131.900	46.000	8.547	8.344	0.086	9.000
132.000	46.000	8.547	8.344	0.086	9.000
132.100	46.000	8.547	8.344	0.086	9.000
132.200	45.800	8.549	8.344	0.086	9.000
132.300	45.800	8.550	8.344	0.086	9.000
132.400	45.600	8.553	8.344	0.086	9.000
132.500	45.200	8.554	8.344	0.086	9.000
132.600	45.400	8.554	8.344	0.086	9.000
132.700	45.200	8.555	8.344	0.087	9.000
132.800	45.400	8.554	8.344	0.087	9.000
132.900	45.400	8.555	8.344	0.087	9.000
133.000	44.600	8.548	8.345	0.087	9.000
133.100	44.400	8.548	8.345	0.087	9.000
133.200	44.200	8.550	8.344	0.087	9.000
133.300	44.800	8.553	8.345	0.087	9.000
133.400	44.400	8.551	8.344	0.087	9.000
133.500	44.600	8.554	8.344	0.087	9.000
133.600	45.400	8.554	8.344	0.087	9.000
133.700	43.800	8.551	8.344	0.087	9.000
133.800	44.200	8.552	8.344	0.087	9.000
133.900	45.000	8.548	8.345	0.087	9.000
134.000	43.400	8.548	8.345	0.087	9.000
134.100	44.000	8.548	8.345	0.087	9.000
134.200	43.200	8.552	8.344	0.088	9.000
134.300	44.600	8.552	8.344	0.088	9.000
134.400	44.000	8.554	8.344	0.088	9.000
134.500	44.200	8.554	8.345	0.088	9.000
134.600	43.800	8.554	8.345	0.088	9.000
134.700	45.400	8.555	8.345	0.088	9.000
134.800	44.000	8.558	8.344	0.088	9.000
134.900	44.000	8.561	8.344	0.088	9.000
135.000	43.600	8.562	8.344	0.088	9.000
135.100	43.600	8.562	8.344	0.088	9.000
135.200	43.800	8.565	8.344	0.088	9.000
135.300	43.400	8.566	8.345	0.088	9.000
135.400	44.800	8.568	8.344	0.088	9.000
135.500	43.000	8.568	8.344	0.088	9.000
135.600	44.600	8.568	8.344	0.088	9.000
135.700	43.000	8.569	8.344	0.089	9.000
135.800	44.200	8.571	8.343	0.089	9.000
135.900	43.800	8.569	8.345	0.089	9.000
136.000	43.800	8.565	8.344	0.089	9.000
136.100	43.200	8.565	8.344	0.089	9.000
136.200	42.600	8.567	8.344	0.089	9.000
136.300	43.600	8.569	8.344	0.089	9.000
136.400	42.600	8.571	8.345	0.089	9.000
136.500	42.600	8.573	8.344	0.089	9.000
136.600	42.400	8.573	8.344	0.089	9.000
136.700	42.400	8.573	8.344	0.089	9.000
136.800	42.200	8.571	8.344	0.089	9.000
136.900	43.000	8.572	8.344	0.089	9.000
137.000	42.800	8.571	8.344	0.089	9.000
137.100	43.400	8.571	8.344	0.089	9.000
137.200	42.400	8.573	8.345	0.090	9.000
137.300	42.800	8.573	8.344	0.090	9.000
137.400	42.600	8.573	8.345	0.090	9.000
137.500	41.600	8.576	8.344	0.090	9.000
137.600	42.400	8.576	8.344	0.090	9.000
137.700	41.200	8.575	8.344	0.090	9.000
137.800	42.800	8.576	8.344	0.090	9.000
137.900	43.400	8.573	8.344	0.090	9.000
138.000	41.800	8.573	8.345	0.090	9.000
138.100	41.800	8.573	8.345	0.090	9.000
138.200	42.000	8.577	8.344	0.091	9.000
138.300	41.400	8.583	8.345	0.091	9.000
138.400	41.400	8.580	8.344	0.091	9.000
138.500	41.600	8.584	8.344	0.091	9.000
138.600	41.600	8.584	8.344	0.091	9.000
138.700	41.800	8.584	8.344	0.091	9.000
138.800	41.800	8.588	8.344	0.091	9.000
138.900	41.600	8.582	8.345	0.091	9.000
139.000	41.200	8.584	8.345	0.091	9.000
139.100	42.000	8.584	8.345	0.091	9.000
139.200	41.400	8.586	8.345	0.091	9.000
139.300	41.000	8.584	8.343	0.091	9.000
139.400	41.000	8.586	8.344	0.091	9.000
139.500	41.200	8.587	8.344	0.091	9.000
139.600	40.600	8.587	8.344	0.091	9.000
139.700	41.200	8.589	8.344	0.092	9.000
139.800	42.000	8.591	8.345	0.092	9.000
139.900	39.800	8.587	8.344	0.092	9.000
140.000	39.800	8.586	8.344	0.092	9.000
140.100	41.000	8.586	8.344	0.092	9.000
140.200	41.800	8.590	8.344	0.092	9.000
140.300	40.400	8.595	8.344	0.092	9.000
140.400	40.600	8.591	8.344	0.092	9.000
140.500	41.000	8.596	8.344	0.092	9.000
140.600	40.000	8.596	8.344	0.092	9.000
140.700	41.000	8.600	8.344	0.092	9.000
140.800	39.800	8.596	8.344	0.092	9.000
140.900	39.800	8.601	8.345	0.092	9.000
141.000	40.800	8.600	8.344	0.092	9.000
141.100	40.200	8.600	8.344	0.092	9.000
141.200	40.800	8.606	8.344	0.093	9.000
141.300	40.600	8.602	8.344	0.093	9.000
141.400	40.600	8.603	8.344	0.093	9.000
141.500	41.000	8.601	8.343	0.093	9.000
141.600	40.200	8.601	8.343	0.093	9.000
141.700	40.200	8.602	8.345	0.093	9.000
141.800	40.200	8.604	8.343	0.093	9.000
141.900	41.800	8.598	8.344	0.093	9.000
142.000	40.200	8.602	8.343	0.093	9.000
142.100	40.800	8.602	8.343	0.093	9.000
142.200	40.200	8.601	8.345	0.093	9.000
142.300	39.800	8.602	8.343	0.093	9.000
142.400	39.600	8.604	8.344	0.093	9.000
142.500	39.400	8.605	8.344	0.093	9.000
142.600	39.000	8.605	8.344	0.093	9.000
142.700	38.800	8.604	8.344	0.094	9.000
142.800	38.800	8.606	8.344	0.094	9.000
142.900	39.600	8.603	8.343	0.094	9.000
143.000	39.800	8.609	8.344	0.094	9.000
143.100	39.200	8.609	8.344	0.094	9.000
143.200	39.400	8.606	8.343	0.094	9.000
143.300	40.000	8.609	8.343	0.094	9.000
143.400	40.400	8.607	8.345	0.094	9.000
143.500	40.200	8.602	8.344	0.094	9.000
143.600	38.000	8.602	8.344	0.094	9.000
143.700	40.000	8.602	8.344	0.094	9.000
143.800	38.800	8.607	8.345	0.094	9.000
143.900	39.200	8.604	8.345	0.094	9.000
144.000	39.200	8.607	8.344	0.094	9.000
144.100	38.400	8.607	8.344	0.094	9.000
144.200	38.200	8.609	8.344	0.095	9.000
144.300	39.400	8.616	8.344	0.095	9.000
144.400	38.200	8.610	8.344	0.095	9.000
144.500	38.000	8.611	8.344	0.095	9.000
144.600	38.000	8.611	8.344	0.095	9.000
144.700	38.600	8.615	8.345	0.095	9.000
144.800	38.200	8.616	8.343	0.095	9.000
144.900	38.800	8.614	8.344	0.095	9.000
145.000	38.000	8.614	8.344	0.095	9.000
145.100	38.200	8.614	8.344	0.095	9.000
145.200	37.800	8.617	8.345	0.095	9.000
145.300	37.600	8.614	8.344	0.095	9.000
145.400	37.800	8.617	8.343	0.095	9.000
145.500	36.400	8.617	8.344	0.095	9.000
145.600	37.000	8.617	8.344	0.095	9.000
145.700	37.800	8.621	8.345	0.096	9.000
145.800	37.000	8.622	8.344	0.096	9.000
145.900	37.200	8.617	8.344	0.096	9.000
146.000	37.400	8.618	8.345	0.096	9.000
146.100	37.200	8.618	8.345	0.096	9.000
146.200	36.400	8.622	8.344	0.096	9.000
146.300	36.800	8.623	8.344	0.096	9.000
146.400	36.800	8.627	8.345	0.096	9.000
146.500	37.200	8.625	8.344	0.096	9.000
146.600	37.400	8.625	8.344	0.096	9.000
146.700	38.000	8.630	8.344	0.096	9.000
146.800	37.400	8.627	8.343	0.096	9.000
146.900	37.200	8.629	8.344	0.096	9.000
147.000	37.600	8.628	8.344	0.096	9.000
147.100	36.600	8.628	8.344	0.096	9.000
147.200	36.800	8.632	8.345	0.096	9.000
147.300	37.200	8.631	8.343	0.096	9.000
147.400	36.400	8.637	8.343	0.096	9.000
147.500	36.800	8.635	8.344	0.096	9.000
147.600	37.000	8.635	8.344	0.096	9.000
147.700	36.800	8.637	8.344	0.097	9.000
147.800	37.000	8.635	8.344	0.097	9.000
147.900	36.800	8.633	8.344	0.097	9.000
148.000	36.400	8.628	8.344	0.097	9.000
148.100	36.400	8.628	8.344	0.097	9.000
148.200	37.200	8.630	8.344	0.097	9.000
148.300	36.200	8.630	8.344	0.097	9.000
148.400	36.600	8.634	8.344	0.097	9.000
148.500	36.000	8.633	8.344	0.097	9.000
148.600	37.000	8.633	8.344	0.097	9.000
148.700	36.400	8.635	8.344	0.097	9.000
148.800	36.200	8.635	8.344	0.097	9.000
148.900	36.800	8.636	8.344	0.097	9.000
149.000	36.000	8.635	8.343	0.097	9.000
149.100	36.600	8.635	8.343	0.097	9.000
149.200	37.000	8.639	8.344	0.098	9.000
149.300	35.800	8.635	8.344	0.098	9.000
149.400	36.600	8.635	8.344	0.098	9.000
149.500	36.400	8.636	8.344	0.098	9.000
149.600	35.000	8.636	8.344	0.098	9.000
149.700	36.400	8.640	8.344	0.098	9.000
149.800	35.600	8.641	8.344	0.098	9.000
149.900	35.400	8.636	8.344	0.098	9.000
150.000	35.400	8.638	8.344	0.098	9.000
150.100	35.800	8.638	8.344	0.098	9.000
150.200	36.200	8.638	8.343	0.098	9.000
150.300	35.000	8.642	8.345	0.098	9.000
150.400	35.000	8.642	8.343	0.098	9.000
150.500	34.800	8.644	8.345	0.098	9.000
150.600	35.800	8.644	8.345	0.098	9.000
150.700	36.200	8.644	8.343	0.099	9.000
150.800	34.800	8.647	8.344	0.099	9.000
150.900	35.400	8.645	8.344	0.099	9.000
151.000	35.200	8.643	8.344	0.099	9.000
151.100	35.600	8.643	8.344	0.099	9.000
151.200	34.600	8.649	8.344	0.099	9.000
151.300	34.800	8.648	8.344	0.099	9.000
151.400	34.000	8.644	8.344	0.099	9.000
151.500	35.000	8.650	8.343	0.099	9.000
151.600	35.600	8.650	8.343	0.099	9.000
151.700	34.600	8.649	8.344	0.099	9.000
151.800	35.000	8.649	8.343	0.099	9.000
151.900	35.200	8.648	8.344	0.099	9.000
152.000	35.200	8.645	8.343	0.099	9.000
152.100	34.400	8.645	8.343	0.099	9.000
152.200	34.800	8.652	8.345	0.099	9.000
152.300	34.800	8.650	8.344	0.099	9.000
152.400	34.600	8.653	8.344	0.099	9.000
152.500	34.600	8.651	8.343	0.099	9.000
152.600	35.000	8.651	8.343	0.099	9.000
152.700	34.600	8.655	8.344	0.100	9.000
152.800	34.800	8.653	8.344	0.100	9.000
152.900	35.200	8.654	8.344	0.100	9.000
153.000	34.600	8.652	8.344	0.100	9.000
153.100	34.000	8.652	8.344	0.100	9.000
153.200	33.800	8.654	8.344	0.100	9.000
153.300	34.600	8.653	8.343	0.100	9.000
153.400	33.800	8.656	8.344	0.100	9.000
153.500	34.800	8.659	8.344	0.100	9.000
153.600	33.600	8.659	8.344	0.100	9.000
153.700	33.800	8.657	8.344	0.100	9.000
153.800	35.000	8.659	8.343	0.100	9.000
153.900	34.400	8.657	8.344	0.100	9.000
154.000	35.000	8.652	8.344	0.100	9.000
154.100	35.000	8.652	8.344	0.100	9.000
154.200	34.000	8.656	8.344	0.101	9.000
154.300	34.000	8.658	8.344	0.101	9.000
154.400	34.400	8.661	8.344	0.101	9.000
154.500	34.400	8.661	8.344	0.101	9.000
154.600	33.200	8.661	8.344	0.101	9.000
154.700	34.400	8.663	8.344	0.101	9.000
154.800	33.400	8.660	8.344	0.101	9.000
154.900	33.200	8.661	8.343	0.101	9.000
155.000	33.000	8.665	8.344	0.101	9.000
155.100	33.600	8.665	8.344	0.101	9.000
155.200	34.000	8.667	8.344	0.101	9.000
155.300	33.400	8.662	8.344	0.101	9.000
155.400	33.600	8.664	8.344	0.101	9.000
155.500	32.600	8.664	8.344	0.101	9.000
155.600	33.600	8.664	8.344	0.101	9.000
155.700	33.600	8.664	8.343	0.101	9.000
155.800	33.800	8.665	8.344	0.101	9.000
155.900	33.800	8.662	8.343	0.101	9.000
156.000	33.400	8.662	8.344	0.101	9.000
156.100	33.600	8.662	8.344	0.101	9.000
156.200	32.400	8.670	8.343	0.102	9.000
156.300	32.800	8.671	8.344	0.102	9.000
156.400	32.800	8.670	8.344	0.102	9.000
156.500	33.800	8.667	8.345	0.102	9.000
156.600	33.200	8.667	8.345	0.102	9.000
156.700	32.800	8.672	8.343	0.102	9.000
156.800	33.000	8.673	8.343	0.102	9.000
156.900	32.600	8.670	8.344	0.102	9.000
157.000	33.200	8.669	8.344	0.102	9.000
157.100	33.200	8.669	8.344	0.102	9.000
157.200	33.000	8.674	8.344	0.102	9.000
157.300	32.800	8.673	8.343	0.102	9.000
157.400	33.200	8.672	8.344	0.102	9.000
157.500	33.200	8.671	8.344	0.102	9.000
157.600	33.800	8.671	8.344	0.102	9.000
157.700	32.200	8.675	8.343	0.102	9.000
157.800	33.400	8.674	8.344	0.102	9.000
157.900	33.000	8.671	8.343	0.102	9.000
158.000	33.400	8.669	8.344	0.102	9.000
158.100	33.000	8.669	8.344	0.102	9.000
158.200	32.600	8.670	8.343	0.103	9.000
158.300	33.600	8.673	8.344	0.103	9.000
158.400	33.400	8.678	8.344	0.103	9.000
158.500	33.400	8.674	8.343	0.103	9.000
158.600	32.000	8.674	8.343	0.103	9.000
158.700	32.400	8.675	8.343	0.103	9.000
158.800	32.600	8.674	8.344	0.103	9.000
158.900	32.400	8.675	8.344	0.103	9.000
159.000	32.200	8.676	8.344	0.103	9.000
159.100	32.400	8.676	8.344	0.103	9.000
159.200	32.400	8.676	8.343	0.103	9.000
159.300	32.800	8.678	8.344	0.103	9.000
159.400	32.200	8.677	8.344	0.103	9.000
159.500	32.800	8.678	8.344	0.103	9.000
159.600	31.800	8.678	8.344	0.103	9.000
159.700	32.000	8.674	8.344	0.104	9.000
159.800	31.000	8.676	8.343	0.104	9.000
159.900	32.800	8.676	8.344	0.104	9.000
160.000	32.000	8.676	8.344	0.104	9.000
160.100	32.600	8.676	8.344	0.104	9.000
160.200	31.800	8.679	8.344	0.104	9.000
160.300	31.000	8.683	8.344	0.104	9.000
160.400	31.000	8.679	8.343	0.104	9.000
160.500	30.600	8.683	8.344	0.104	9.000
160.600	31.200	8.683	8.344	0.104	9.000
160.700	31.800	8.684	8.344	0.104	9.000
160.800	32.000	8.688	8.344	0.104	9.000
160.900	32.000	8.685	8.344	0.104	9.000
161.000	30.400	8.685	8.344	0.104	9.000
161.100	31.000	8.685	8.344	0.104	9.000
161.200	30.800	8.686	8.343	0.104	9.000
161.300	31.000	8.689	8.344	0.104	9.000
161.400	31.200	8.687	8.344	0.104	9.000
161.500	30.800	8.690	8.344	0.104	9.000
161.600	31.000	8.690	8.344	0.104	9.000
161.700	30.600	8.688	8.343	0.105	9.000
161.800	30.800	8.690	8.344	0.105	9.000
161.900	30.600	8.685	8.343	0.105	9.000
162.000	30.600	8.686	8.343	0.105	9.000
162.100	31.200	8.686	8.343	0.105	9.000
162.200	30.400	8.692	8.344	0.105	9.000
162.300	30.800	8.693	8.344	0.105	9.000
162.400	30.200	8.695	8.344	0.105	9.000
162.500	30.400	8.693	8.343	0.105	9.000
162.600	30.000	8.693	8.343	0.105	9.000
162.700	30.600	8.694	8.344	0.105	9.000
162.800	29.600	8.695	8.344	0.105	9.000
162.900	30.200	8.697	8.343	0.105	9.000
163.000	30.600	8.693	8.343	0.105	9.000
163.100	29.600	8.693	8.343	0.105	9.000
163.200	30.000	8.696	8.343	0.105	9.000
163.300	29.000	8.695	8.343	0.105	9.000
163.400	29.400	8.697	8.343	0.105	9.000
163.500	29.600	8.699	8.345	0.105	9.000
163.600	30.000	8.699	8.345	0.105	9.000
163.700	29.800	8.699	8.344	0.106	9.000
163.800	29.200	8.698	8.343	0.106	9.000
163.900	28.800	8.698	8.344	0.106	9.000
164.000	29.000	8.697	8.343	0.106	9.000
164.100	29.800	8.697	8.343	0.106	9.000
164.200	29.400	8.700	8.343	0.106	9.000
164.300	29.600	8.703	8.343	0.106	9.000
164.400	29.000	8.705	8.343	0.106	9.000
164.500	29.800	8.709	8.343	0.106	9.000
164.600	29.000	8.709	8.343	0.106	9.000
164.700	29.600	8.704	8.343	0.106	9.000
164.800	29.400	8.704	8.344	0.106	9.000
164.900	29.000	8.707	8.343	0.106	9.000
165.000	28.800	8.707	8.343	0.106	9.000
165.100	29.800	8.707	8.343	0.106	9.000
165.200	30.000	8.708	8.343	0.106	9.000
165.300	29.400	8.707	8.343	0.106	9.000
165.400	29.600	8.709	8.343	0.106	9.000
165.500	28.800	8.706	8.344	0.106	9.000
165.600	29.200	8.706	8.344	0.106	9.000
165.700	28.800	8.709	8.343	0.107	9.000
165.800	31.000	8.708	8.344	0.107	9.000
165.900	28.400	8.705	8.343	0.107	9.000
166.000	30.200	8.705	8.344	0.107	9.000
166.100	28.600	8.705	8.344	0.107	9.000
166.200	28.800	8.709	8.343	0.107	9.000
166.300	29.200	8.707	8.344	0.107	9.000
166.400	28.800	8.711	8.344	0.107	9.000
166.500	28.800	8.709	8.344	0.107	9.000
166.600	28.600	8.709	8.344	0.107	9.000
166.700	28.800	8.709	8.343	0.107	9.000
166.800	29.000	8.708	8.343	0.107	9.000
166.900	28.400	8.708	8.344	0.107	9.000
167.000	28.600	8.709	8.344	0.107	9.000
167.100	28.800	8.709	8.344	0.107	9.000
167.200	30.000	8.710	8.344	0.107	9.000
167.300	28.800	8.709	8.345	0.107	9.000
167.400	28.800	8.712	8.343	0.107	9.000
167.500	28.000	8.710	8.344	0.107	9.000
167.600	29.800	8.710	8.344	0.107	9.000
167.700	28.600	8.712	8.344	0.108	9.000
167.800	29.000	8.711	8.344	0.108	9.000
167.900	29.400	8.710	8.343	0.108	9.000
168.000	29.200	8.710	8.343	0.108	9.000
168.100	28.800	8.710	8.343	0.108	9.000
168.200	27.800	8.713	8.343	0.108	9.000
168.300	27.600	8.716	8.344	0.108	9.000
168.400	29.600	8.720	8.344	0.108	9.000
168.500	28.200	8.720	8.344	0.108	9.000
168.600	27.800	8.720	8.344	0.108	9.000
168.700	28.400	8.716	8.342	0.108	9.000
168.800	28.400	8.717	8.343	0.108	9.000
168.900	29.200	8.716	8.344	0.108	9.000
169.000	28.200	8.719	8.344	0.108	9.000
169.100	28.400	8.719	8.344	0.108	9.000
169.200	28.400	8.718	8.344	0.108	9.000
169.300	27.200	8.721	8.343	0.108	9.000
169.400	27.600	8.716	8.344	0.108	9.000
169.500	28.200	8.720	8.343	0.108	9.000
169.600	27.800	8.720	8.343	0.108	9.000
169.700	28.200	8.720	8.343	0.108	9.000
169.800	28.600	8.719	8.344	0.108	9.000
169.900	28.200	8.714	8.344	0.108	9.000
170.000	27.200	8.721	8.343	0.108	9.000
170.100	28.000	8.721	8.343	0.108	9.000
170.200	27.800	8.717	8.344	0.109	9.000
170.300	27.400	8.722	8.344	0.109	9.000
170.400	27.800	8.721	8.343	0.109	9.000
170.500	27.000	8.726	8.344	0.109	9.000
170.600	28.400	8.726	8.344	0.109	9.000
170.700	27.000	8.721	8.343	0.109	9.000
170.800	27.400	8.725	8.344	0.109	9.000
170.900	27.200	8.721	8.344	0.109	9.000
171.000	27.000	8.723	8.344	0.109	9.000
171.100	27.200	8.723	8.344	0.109	9.000
171.200	27.800	8.727	8.344	0.109	9.000
171.300	26.800	8.727	8.344	0.109	9.000
171.400	27.000	8.723	8.343	0.109	9.000
171.500	27.400	8.726	8.343	0.109	9.000
171.600	28.000	8.726	8.343	0.109	9.000
171.700	27.000	8.725	8.343	0.109	9.000
171.800	26.600	8.725	8.343	0.109	9.000
171.900	27.200	8.721	8.344	0.109	9.000
172.000	27.400	8.721	8.344	0.109	9.000
172.100	28.400	8.721	8.344	0.109	9.000
172.200	28.000	8.726	8.343	0.110	9.000
172.300	27.800	8.732	8.343	0.110	9.000
172.400	27.000	8.730	8.343	0.110	9.000
172.500	28.200	8.729	8.343	0.110	9.000
172.600	26.600	8.729	8.343	0.110	9.000
172.700	26.400	8.730	8.344	0.110	9.000
172.800	27.800	8.728	8.344	0.110	9.000
172.900	27.000	8.728	8.343	0.110	9.000
173.000	27.000	8.732	8.344	0.110	9.000
173.100	27.400	8.732	8.344	0.110	9.000
173.200	27.400	8.730	8.342	0.110	9.000
173.300	28.200	8.733	8.343	0.110	9.000
173.400	27.200	8.728	8.344	0.110	9.000
173.500	27.400	8.731	8.344	0.110	9.000
173.600	26.800	8.731	8.344	0.110	9.000
173.700	27.200	8.731	8.343	0.110	9.000
173.800	26.400	8.732	8.343	0.110	9.000
173.900	27.200	8.726	8.344	0.110	9.000
174.000	26.200	8.728	8.344	0.110	9.000
174.100	26.400	8.728	8.344	0.110	9.000
174.200	27.000	8.728	8.344	0.111	9.000
174.300	26.200	8.730	8.343	0.111	9.000
174.400	27.200	8.734	8.343	0.111	9.000
174.500	27.000	8.732	8.343	0.111	9.000
174.600	26.600	8.732	8.343	0.111	9.000
174.700	26.000	8.733	8.343	0.111	9.000
174.800	27.200	8.728	8.343	0.111	9.000
174.900	26.200	8.732	8.343	0.111	9.000
175.000	26.600	8.732	8.344	0.111	9.000
175.100	26.200	8.732	8.344	0.111	9.000
175.200	26.600	8.734	8.343	0.111	9.000
175.300	25.600	8.738	8.343	0.111	9.000
175.400	26.800	8.735	8.343	0.111	9.000
175.500	26.200	8.736	8.344	0.111	9.000
175.600	26.200	8.736	8.344	0.111	9.000
175.700	26.400	8.739	8.343	0.111	9.000
175.800	26.400	8.733	8.344	0.111	9.000
175.900	25.600	8.732	8.343	0.111	9.000
176.000	25.600	8.733	8.344	0.111	9.000
176.100	25.600	8.733	8.344	0.111	9.000
176.200	25.800	8.738	8.343	0.111	9.000
176.300	25.400	8.738	8.343	0.111	9.000
176.400	26.000	8.737	8.344	0.111	9.000
176.500	25.600	8.738	8.343	0.111	9.000
176.600	26.200	8.738	8.343	0.111	9.000
176.700	26.000	8.740	8.342	0.112	9.000
176.800	25.000	8.736	8.343	0.112	9.000
176.900	25.800	8.741	8.343	0.112	9.000
177.000	25.400	8.740	8.343	0.112	9.000
177.100	25.800	8.740	8.343	0.112	9.000
177.200	26.000	8.740	8.343	0.112	9.000
177.300	25.000	8.738	8.344	0.112	9.000
177.400	25.400	8.742	8.344	0.112	9.000
177.500	26.400	8.746	8.343	0.112	9.000
177.600	26.000	8.746	8.343	0.112	9.000
177.700	25.800	8.747	8.343	0.112	9.000
177.800	25.600	8.741	8.343	0.112	9.000
177.900	25.400	8.743	8.343	0.112	9.000
178.000	25.800	8.740	8.343	0.112	9.000
178.100	25.600	8.740	8.343	0.112	9.000
178.200	25.800	8.744	8.343	0.112	9.000
178.300	25.000	8.746	8.343	0.112	9.000
178.400	25.600	8.747	8.343	0.112	9.000
178.500	26.000	8.748	8.343	0.112	9.000
178.600	24.600	8.748	8.343	0.112	9.000
178.700	25.400	8.749	8.343	0.112	9.000
178.800	25.200	8.747	8.343	0.112	9.000
178.900	25.000	8.746	8.344	0.112	9.000
179.000	26.000	8.743	8.343	0.112	9.000
179.100	24.800	8.743	8.343	0.112	9.000
179.200	25.800	8.745	8.343	0.113	9.000
179.300	24.800	8.744	8.343	0.113	9.000
179.400	25.200	8.749	8.343	0.113	9.000
179.500	24.600	8.746	8.343	0.113	9.000
179.600	24.800	8.746	8.343	0.113	9.000
179.700	24.600	8.748	8.343	0.113	9.000
179.800	25.000	8.745	8.344	0.113	9.000
179.900	24.400	8.744	8.343	0.113	9.000
180.000	24.600	8.744	8.343	0.113	9.000
180.100	25.000	8.744	8.343	0.113	9.000
180.200	24.200	8.749	8.343	0.113	9.000
180.300	24.400	8.749	8.343	0.113	9.000
180.400	24.600	8.751	8.342	0.113	9.000
180.500	25.000	8.749	8.343	0.113	9.000
180.600	24.200	8.749	8.343	0.113	9.000
180.700	24.000	8.751	8.342	0.113	9.000
180.800	23.600	8.750	8.344	0.113	9.000
180.900	24.200	8.752	8.343	0.113	9.000
181.000	25.000	8.750	8.342	0.113	9.000
181.100	24.000	8.750	8.342	0.113	9.000
181.200	23.800	8.753	8.343	0.113	9.000
181.300	23.800	8.752	8.343	0.113	9.000
181.400	24.600	8.756	8.344	0.113	9.000
181.500	23.400	8.756	8.344	0.113	9.000
181.600	24.400	8.756	8.344	0.113	9.000
181.700	23.400	8.755	8.344	0.114	9.000
181.800	23.600	8.755	8.343	0.114	9.000
181.900	22.800	8.754	8.344	0.114	9.000
182.000	24.200	8.756	8.344	0.114	9.000
182.100	23.800	8.756	8.344	0.114	9.000
182.200	23.200	8.758	8.343	0.114	9.000
182.300	23.200	8.757	8.343	0.114	9.000
182.400	23.200	8.758	8.343	0.114	9.000
182.500	24.400	8.762	8.343	0.114	9.000
182.600	23.200	8.762	8.343	0.114	9.000
182.700	23.000	8.760	8.342	0.114	9.000
182.800	23.200	8.760	8.343	0.114	9.000
182.900	23.600	8.761	8.343	0.114	0.000
183.000	23.200	8.762	8.343	0.114	9.000
183.100	23.800	8.762	8.343	0.114	9.000
183.200	23.400	8.762	8.343	0.114	9.000
183.300	23.000	8.762	8.343	0.114	9.000
183.400	23.600	8.763	8.343	0.114	9.000
183.500	24.000	8.766	8.343	0.114	9.000
183.600	24.200	8.766	8.343	0.114	9.000
183.700	22.000	8.766	8.343	0.114	9.000
183.800	23.800	8.765	8.343	0.114	9.000
183.900	23.200	8.765	8.343	0.114	9.000
184.000	23.200	8.761	8.343	0.114	9.000
184.100	22.800	8.761	8.343	0.114	9.000
184.200	23.200	8.768	8.344	0.115	9.000
184.300	23.400	8.768	8.342	0.115	9.000
184.400	21.800	8.763	8.342	0.115	9.000
184.500	22.600	8.766	8.343	0.115	9.000
184.600	23.200	8.766	8.343	0.115	9.000
184.700	22.800	8.766	8.343	0.115	9.000
184.800	22.400	8.768	8.343	0.115	9.000
184.900	22.400	8.769	8.343	0.115	9.000
185.000	22.800	8.769	8.344	0.115	9.000
185.100	21.600	8.769	8.344	0.115	9.000
185.200	22.200	8.771	8.343	0.115	9.000
185.300	22.600	8.769	8.343	0.115	9.000
185.400	22.800	8.766	8.343	0.115	0.000
185.500	22.600	8.770	8.344	0.115	9.000
185.600	22.800	8.770	8.344	0.115	9.000
185.700	22.200	8.771	8.343	0.115	9.000
185.800	23.600	8.770	8.343	0.115	9.000
185.900	21.800	8.764	8.343	0.115	9.000
186.000	23.200	8.764	8.343	0.115	9.000
186.100	21.800	8.764	8.343	0.115	9.000
186.200	22.600	8.767	8.343	0.115	9.000
186.300	23.600	8.772	8.343	0.115	9.000
186.400	22.000	8.772	8.343	0.115	9.000
186.500	22.600	8.774	8.343	0.115	9.000
186.600	22.400	8.774	8.343	0.115	9.000
186.700	23.200	8.773	8.343	0.116	9.000
186.800	21.800	8.772	8.344	0.116	9.000
186.900	21.000	8.777	8.344	0.116	9.000
187.000	22.200	8.775	8.343	0.116	9.000
187.100	21.400	8.775	8.343	0.116	9.000
187.200	22.000	8.776	8.343	0.116	9.000
187.300	21.400	8.771	8.343	0.116	9.000
187.400	21.400	8.773	8.343	0.116	9.000
187.500	21.800	8.775	8.342	0.116	9.000
187.600	21.400	8.775	8.342	0.116	9.000
187.700	21.200	8.779	8.343	0.116	9.000
187.800	21.200	8.775	8.344	0.116	9.000
187.900	21.200	8.778	8.342	0.116	9.000
188.000	20.400	8.773	8.342	0.116	9.000
188.100	21.200	8.773	8.342	0.116	9.000
188.200	21.600	8.778	8.343	0.116	9.000
188.300	23.200	8.778	8.344	0.116	9.000
188.400	21.400	8.780	8.343	0.116	9.000
188.500	21.600	8.782	8.343	0.116	9.000
188.600	21.800	8.782	8.343	0.116	9.000
188.700	21.200	8.783	8.342	0.116	9.000
188.800	21.200	8.784	8.343	0.116	9.000
188.900	21.600	8.784	8.344	0.116	9.000
189.000	20.800	8.786	8.343	0.116	9.000
189.100	21.200	8.786	8.343	0.116	9.000
189.200	21.400	8.784	8.343	0.116	9.000
189.300	20.200	8.786	8.342	0.116	9.000
189.400	21.000	8.785	8.343	0.116	9.000
189.500	20.600	8.785	8.343	0.116	9.000
189.600	20.800	8.785	8.343	0.116	9.000
189.700	21.000	8.786	8.343	0.117	9.000
189.800	20.400	8.783	8.343	0.117	9.000
189.900	21.000	8.784	8.343	0.117	9.000
190.000	20.800	8.784	8.343	0.117	9.000
190.100	21.400	8.784	8.343	0.117	9.000
190.200	21.600	8.784	8.343	0.117	9.000
190.300	20.800	8.787	8.343	0.117	9.000
190.400	20.200	8.787	8.344	0.117	9.000
190.500	20.000	8.787	8.343	0.117	9.000
190.600	21.000	8.787	8.343	0.117	9.000
190.700	20.200	8.786	8.343	0.117	9.000
190.800	20.400	8.788	8.342	0.117	9.000
190.900	21.000	8.790	8.344	0.117	9.000
191.000	20.800	8.791	8.344	0.117	9.000
191.100	20.800	8.791	8.344	0.117	9.000
191.200	21.800	8.787	8.342	0.117	9.000
191.300	21.000	8.791	8.343	0.117	9.000
191.400	21.000	8.790	8.343	0.117	9.000
191.500	21.400	8.792	8.343	0.117	9.000
191.600	21.000	8.792	8.343	0.117	9.000
191.700	20.600	8.792	8.342	0.117	9.000
191.800	20.600	8.794	8.343	0.117	9.000
191.900	20.800	8.786	8.343	0.117	9.000
192.000	20.400	8.787	8.342	0.117	9.000
192.100	21.000	8.787	8.342	0.117	9.000
192.200	20.400	8.788	8.343	0.118	9.000
192.300	20.200	8.793	8.343	0.118	9.000
192.400	20.200	8.790	8.343	0.118	9.000
192.500	19.600	8.790	8.343	0.118	9.000
192.600	20.200	8.790	8.343	0.118	9.000
192.700	21.000	8.791	8.343	0.118	9.000
192.800	20.200	8.793	8.342	0.118	9.000
192.900	20.400	8.792	8.343	0.118	9.000
193.000	20.400	8.793	8.343	0.118	9.000
193.100	20.600	8.793	8.343	0.118	9.000
193.200	19.600	8.791	8.343	0.118	9.000
193.300	20.600	8.796	8.343	0.118	9.000
193.400	20.400	8.792	8.343	0.118	9.000
193.500	20.200	8.792	8.342	0.118	9.000
193.600	20.400	8.792	8.342	0.118	9.000
193.700	20.800	8.795	8.343	0.118	9.000
193.800	20.400	8.797	8.342	0.118	9.000
193.900	19.600	8.789	8.342	0.118	9.000
194.000	20.200	8.790	8.343	0.118	9.000
194.100	20.200	8.790	8.343	0.118	9.000
194.200	20.200	8.794	8.343	0.118	9.000
194.300	20.200	8.796	8.343	0.118	9.000
194.400	20.000	8.793	8.344	0.118	9.000
194.500	20.200	8.795	8.343	0.118	9.000
194.600	19.800	8.795	8.343	0.118	9.000
194.700	20.000	8.799	8.343	0.118	9.000
194.800	19.200	8.796	8.343	0.118	9.000
194.900	20.400	8.798	8.343	0.118	9.000
195.000	20.400	8.800	8.342	0.118	9.000
195.100	19.600	8.800	8.342	0.118	9.000
195.200	20.000	8.800	8.344	0.119	9.000
195.300	19.200	8.797	8.343	0.119	9.000
195.400	19.400	8.801	8.344	0.119	9.000
195.500	20.000	8.799	8.343	0.119	9.000
195.600	19.200	8.799	8.343	0.119	9.000
195.700	19.000	8.797	8.342	0.119	9.000
195.800	19.600	8.798	8.343	0.119	9.000
195.900	18.600	8.797	8.342	0.119	0.000
196.000	20.600	8.795	8.343	0.119	9.000
196.100	19.400	8.795	8.343	0.119	9.000
196.200	19.400	8.800	8.343	0.119	9.000
196.300	19.000	8.802	8.343	0.119	9.000
196.400	19.600	8.797	8.343	0.119	9.000
196.500	18.200	8.803	8.343	0.119	9.000
196.600	20.400	8.803	8.343	0.119	9.000
196.700	18.800	8.801	8.343	0.119	9.000
196.800	19.200	8.802	8.343	0.119	9.000
196.900	19.400	8.802	8.343	0.119	9.000
197.000	18.600	8.806	8.342	0.119	9.000
197.100	18.400	8.806	8.342	0.119	9.000
197.200	18.400	8.803	8.342	0.119	9.000
197.300	18.400	8.805	8.343	0.119	9.000
197.400	19.400	8.804	8.343	0.119	9.000
197.500	18.400	8.807	8.343	0.119	9.000
197.600	18.800	8.807	8.343	0.119	9.000
197.700	18.600	8.804	8.343	0.119	9.000
197.800	18.800	8.808	8.343	0.119	9.000
197.900	19.200	8.805	8.343	0.119	9.000
198.000	18.800	8.804	8.343	0.119	9.000
198.100	18.600	8.804	8.343	0.119	9.000
198.200	19.600	8.806	8.343	0.119	9.000
198.300	19.200	8.809	8.343	0.119	9.000
198.400	18.400	8.806	8.343	0.119	9.000
198.500	18.200	8.805	8.343	0.119	9.000
198.600	19.800	8.805	8.343	0.120	9.000
198.700	18.800	8.811	8.343	0.120	9.000
198.800	19.000	8.810	8.343	0.120	9.000
198.900	17.400	8.809	8.343	0.120	9.000
199.000	18.200	8.810	8.344	0.120	9.000
199.100	18.400	8.810	8.344	0.120	9.000
199.200	18.400	8.811	8.343	0.120	9.000
199.300	18.600	8.809	8.343	0.120	9.000
199.400	19.400	8.810	8.343	0.120	9.000
199.500	18.600	8.811	8.342	0.120	9.000
199.600	18.400	8.811	8.342	0.120	9.000
199.700	18.600	8.813	8.344	0.120	9.000
199.800	18.800	8.813	8.342	0.120	9.000
199.900	18.400	8.806	8.342	0.120	9.000
[truncated: 88,810 more rows]
