# Supplementary material for: Measurement of Outflow Facility Using iPerfusion
Source: PLoS One. 2016 Mar 7;11(3):e0150694. doi: 10.1371/journal.pone.0150694 (PMC4780770; doi:10.1371/journal.pone.0150694)
Supplement: S4 File — The raw data from the perfusion traces along with the steady state values for each pressure step. (ZIP) [file pone.0150694.s004.zip › S3/ControlIndividuals/15.05.14 white system eye 1/Eye_1 ok perf 7.18/Parameters.txt]

Q	dQ	P	dP	R	dR	C	dC	FT	dFT	N/A	FV
33.4188	0.9322	8.6997	0.0088	0.2166	0.0050	4.6169	0.1072	129.9664	12.4661	8.9550	7.7934
8.9195	0.7767	4.3997	0.0046	0.2808	0.0139	3.5608	0.1766	23.7997	2.3359	4.5450	-51.3143
18.8063	0.6895	5.8155	0.0048	0.2276	0.0061	4.3940	0.1186	192.2740	18.4206	5.9998	176.7388
26.5868	0.6697	7.2534	0.0052	0.2176	0.0044	4.5956	0.0924	144.6080	13.8272	7.4924	134.7836
32.0953	0.8688	8.7114	0.0077	0.2243	0.0050	4.4588	0.0998	122.4648	11.7269	8.9848	121.1729
39.4201	0.9529	10.1480	0.0081	0.2198	0.0045	4.5494	0.0940	96.2206	9.2068	10.4773	101.7834
48.5126	0.8357	11.5667	0.0075	0.2093	0.0032	4.7775	0.0723	83.0990	7.9341	11.9699	80.0571
71.3370	1.0519	14.3563	0.0092	0.1839	0.0025	5.4390	0.0734	72.5759	6.8857	14.9260	71.4855
95.3002	1.3015	17.1334	0.0130	0.1679	0.0021	5.9560	0.0761	63.4951	5.9957	17.9110	64.7265
123.3223	1.2075	19.8717	0.0102	0.1528	0.0014	6.5455	0.0609	61.1204	5.7389	20.9547	51.8289
