# Supplementary material for: Measurement of Outflow Facility Using iPerfusion
Source: PLoS One. 2016 Mar 7;11(3):e0150694. doi: 10.1371/journal.pone.0150694 (PMC4780770; doi:10.1371/journal.pone.0150694)
Supplement: S4 File — The raw data from the perfusion traces along with the steady state values for each pressure step. (ZIP) [file pone.0150694.s004.zip › S3/ControlIndividuals/15.05.14 White system eye 2/CapPre_2/Parameters.txt]

Q 	 dQ 	 P 	 dP 	 R 	 dR 	 C 	 dC 	 FT 	 dFT 	 N/A 	 FV 	 
-1.0213	0.9058	0.0275	0.0068	0.1868	1.1515	5.3539	33.0075	9.2752	10.1322	0.0003	1017.6338
68.6900	0.7126	4.3567	0.0051	0.0624	0.0006	16.0347	0.1647	21.0118	0.1948	4.9750	16.2662
138.1720	1.1948	8.6777	0.0118	0.0623	0.0005	16.0573	0.1394	21.5660	0.1671	9.9500	16.9295
206.1333	0.8261	13.0216	0.0052	0.0628	0.0003	15.9199	0.0638	22.2683	0.0842	14.9250	17.4360
276.2987	0.6042	17.3577	0.0030	0.0626	0.0001	15.9852	0.0349	22.9899	0.0576	19.9000	18.0302
