# Supplementary material for: Measurement of Outflow Facility Using iPerfusion
Source: PLoS One. 2016 Mar 7;11(3):e0150694. doi: 10.1371/journal.pone.0150694 (PMC4780770; doi:10.1371/journal.pone.0150694)
Supplement: S4 File — The raw data from the perfusion traces along with the steady state values for each pressure step. (ZIP) [file pone.0150694.s004.zip › S3/ControlIndividuals/15.05.14 White system eye 2/Eye_2 good perf 10.08/Data.txt]

0.000	0.200	7.826	8.472	0.000	7.823
0.100	-0.000	7.826	8.472	0.000	0.000
0.200	0.400	7.820	8.472	0.000	0.000
0.300	0.400	7.821	8.471	0.000	0.000
0.400	0.600	7.823	8.472	0.000	0.000
0.500	0.400	7.826	8.471	0.000	7.823
0.600	0.200	7.826	8.471	0.000	7.823
0.700	-0.000	7.820	8.472	0.000	7.823
0.800	0.800	7.822	8.472	0.000	7.823
0.900	-0.400	7.822	8.472	0.000	7.823
1.000	-0.000	7.824	8.472	0.000	7.823
1.100	0.400	7.824	8.472	0.000	7.823
1.200	-0.200	7.820	8.472	0.000	7.823
1.300	0.400	7.827	8.472	0.000	7.823
1.400	0.400	7.822	8.471	0.000	7.823
1.500	-0.000	7.820	8.472	0.000	7.823
1.600	1.000	7.820	8.472	0.000	7.823
1.700	-0.000	7.825	8.471	0.000	7.823
1.800	0.400	7.823	8.473	0.000	7.823
1.900	-0.000	7.824	8.472	0.000	7.823
2.000	-0.000	7.824	8.473	0.000	7.823
2.100	-0.200	7.824	8.473	0.000	7.823
2.200	0.800	7.820	8.471	0.000	7.823
2.300	-0.200	7.824	8.472	0.000	7.823
2.400	-0.800	7.822	8.471	0.000	7.823
2.500	0.200	7.820	8.472	0.000	7.823
2.600	0.200	7.820	8.472	0.000	7.823
2.700	0.600	7.826	8.472	0.000	7.823
2.800	0.600	7.823	8.472	0.000	7.823
2.900	0.400	7.822	8.472	0.000	0.000
3.000	-0.600	7.817	8.472	0.000	7.823
3.100	-0.200	7.817	8.472	0.000	7.823
3.200	-0.600	7.825	8.471	0.000	7.823
3.300	-0.400	7.823	8.472	0.000	7.823
3.400	0.600	7.823	8.472	0.000	7.823
3.500	1.000	7.822	8.472	0.000	7.823
3.600	0.800	7.822	8.472	0.000	7.823
3.700	0.200	7.819	8.472	0.000	7.823
3.800	-1.000	7.821	8.472	0.000	7.823
3.900	0.400	7.824	8.472	0.000	7.823
4.000	0.600	7.820	8.472	0.000	7.823
4.100	0.800	7.820	8.472	0.000	7.823
4.200	0.800	7.823	8.471	0.000	7.823
4.300	0.200	7.821	8.471	0.000	7.823
4.400	-0.400	7.821	8.471	0.000	7.823
4.500	0.200	7.824	8.471	0.000	7.823
4.600	0.800	7.824	8.471	0.000	7.823
4.700	-0.200	7.820	8.472	0.000	7.823
4.800	0.400	7.824	8.472	0.000	7.823
4.900	1.200	7.823	8.472	0.000	7.823
5.000	-0.000	7.821	8.471	0.000	7.823
5.100	1.200	7.821	8.471	0.000	7.823
5.200	0.200	7.822	8.472	0.000	7.823
5.300	-0.000	7.823	8.472	0.000	7.823
5.400	-0.400	7.820	8.472	0.000	7.823
5.500	1.000	7.820	8.472	0.000	7.823
5.600	0.400	7.820	8.472	0.000	7.823
5.700	0.400	7.822	8.472	0.000	7.823
5.800	0.800	7.820	8.471	0.000	7.823
5.900	0.400	7.822	8.472	0.000	7.823
6.000	-0.000	7.820	8.472	0.000	7.823
6.100	-0.400	7.820	8.472	0.000	7.823
6.200	0.600	7.829	8.472	0.000	7.823
6.300	0.600	7.818	8.471	0.000	7.823
6.400	0.800	7.816	8.472	0.000	7.823
6.500	1.200	7.816	8.471	0.000	7.823
6.600	0.200	7.816	8.471	0.000	7.823
6.700	0.400	7.831	8.472	0.000	7.823
6.800	-0.400	7.820	8.471	0.000	7.823
6.900	-1.000	7.818	8.472	0.000	7.823
7.000	0.200	7.821	8.472	0.000	7.823
7.100	-0.000	7.821	8.472	0.000	7.823
7.200	-0.600	7.828	8.471	0.000	7.823
7.300	-0.000	7.820	8.471	0.000	7.823
7.400	0.600	7.820	8.472	0.000	7.823
7.500	-0.400	7.820	8.471	0.000	7.823
7.600	0.200	7.820	8.471	0.000	7.823
7.700	-0.200	7.828	8.471	0.000	7.823
7.800	-0.400	7.821	8.472	0.000	7.823
7.900	-0.200	7.823	8.473	0.000	7.823
8.000	0.200	7.817	8.472	0.000	7.823
8.100	0.600	7.817	8.472	0.000	7.823
8.200	1.000	7.827	8.472	0.000	7.823
8.300	-0.400	7.816	8.472	0.000	7.823
8.400	-0.200	7.828	8.471	0.000	7.823
8.500	-0.000	7.821	8.472	0.000	7.823
8.600	0.400	7.821	8.472	0.000	7.823
8.700	-0.800	7.824	8.471	0.000	7.823
8.800	-0.600	7.822	8.472	0.000	7.823
8.900	0.200	7.824	8.471	0.000	7.823
9.000	-0.000	7.824	8.472	0.000	7.823
9.100	-1.000	7.824	8.472	0.000	7.823
9.200	0.200	7.825	8.471	0.000	7.823
9.300	0.800	7.818	8.471	0.000	7.823
9.400	0.200	7.826	8.472	0.000	7.823
9.500	-0.000	7.821	8.472	0.000	7.823
9.600	0.600	7.821	8.472	0.000	7.823
9.700	1.200	7.827	8.472	0.000	7.823
9.800	0.600	7.813	8.471	0.000	7.823
9.900	-0.200	7.829	8.471	0.000	7.823
10.000	-0.600	7.827	8.470	0.000	7.823
10.100	-0.200	7.827	8.470	0.000	7.823
10.200	-0.400	7.820	8.472	0.000	7.823
10.300	-1.400	7.818	8.471	0.000	7.823
10.400	0.200	7.828	8.472	0.000	7.823
10.500	0.600	7.836	8.472	0.000	7.823
10.600	0.800	7.836	8.472	0.000	7.823
10.700	-0.600	7.807	8.472	0.000	7.823
10.800	0.800	7.836	8.471	0.000	7.823
10.900	-0.000	7.815	8.471	0.000	7.823
11.000	0.800	7.840	8.471	0.000	7.823
11.100	-0.000	7.840	8.471	0.000	7.823
11.200	0.600	7.800	8.471	0.000	7.823
11.300	0.400	7.839	8.472	0.000	7.823
11.400	-0.000	7.814	8.471	0.000	7.823
11.500	-0.000	7.833	8.471	0.000	7.823
11.600	-0.000	7.833	8.471	0.000	7.823
11.700	0.800	7.804	8.471	0.000	7.823
11.800	-0.400	7.839	8.472	0.000	7.823
11.900	-0.200	7.814	8.473	0.000	7.823
12.000	-1.000	7.839	8.472	0.000	7.823
12.100	-0.400	7.839	8.472	0.000	7.823
12.200	0.200	7.807	8.472	0.000	7.823
12.300	0.600	7.833	8.472	0.000	7.823
12.400	0.200	7.817	8.472	0.000	7.823
12.500	0.400	7.826	8.471	0.000	7.823
12.600	-0.200	7.826	8.471	0.000	7.823
12.700	0.200	7.820	8.472	0.000	7.823
12.800	0.400	7.827	8.471	0.000	7.823
12.900	0.800	7.821	8.472	0.000	7.823
13.000	-0.200	7.818	8.471	0.000	7.823
13.100	0.600	7.818	8.471	0.000	7.823
13.200	-0.200	7.817	8.471	0.000	7.823
13.300	0.200	7.826	8.471	0.000	7.823
13.400	-0.000	7.814	8.471	0.000	7.823
13.500	-0.800	7.802	8.471	0.000	7.823
13.600	0.200	7.802	8.471	0.000	7.823
13.700	0.200	7.833	8.471	0.000	7.823
13.800	-0.800	7.820	8.472	0.000	7.823
13.900	-1.000	7.827	8.471	0.000	7.823
14.000	-0.800	7.821	8.471	0.000	7.823
14.100	-0.000	7.821	8.471	0.000	7.823
14.200	-0.400	7.827	8.471	0.000	7.823
14.300	0.200	7.813	8.472	0.000	7.823
14.400	-0.600	7.835	8.471	0.000	7.823
14.500	-0.200	7.854	8.471	0.000	7.823
14.600	-0.400	7.854	8.471	0.000	7.823
14.700	-0.800	7.794	8.471	0.000	7.823
14.800	0.400	7.839	8.471	0.000	7.823
14.900	1.400	7.820	8.471	0.000	7.823
15.000	0.400	7.834	8.471	0.000	7.823
15.100	0.600	7.834	8.471	0.000	7.823
15.200	0.800	7.828	8.471	0.000	7.823
15.300	0.200	7.808	8.472	0.000	7.823
15.400	0.400	7.849	8.471	0.000	7.823
15.500	0.200	7.837	8.472	0.000	7.823
15.600	1.400	7.837	8.472	0.000	7.823
15.700	-0.000	7.819	8.471	0.000	7.823
15.800	-0.000	7.821	8.471	0.000	7.823
15.900	0.600	7.832	8.472	0.000	7.823
16.000	-0.200	7.849	8.472	0.000	7.823
16.100	0.400	7.849	8.472	0.000	7.823
16.200	1.200	7.801	8.471	0.000	7.823
16.300	-0.000	7.835	8.471	0.000	7.823
16.400	-0.800	7.813	8.470	0.000	7.823
16.500	-0.400	7.828	8.471	0.000	7.823
16.600	0.800	7.828	8.471	0.000	7.823
16.700	-0.600	7.812	8.471	0.000	7.823
16.800	-0.400	7.834	8.472	0.000	7.823
16.900	-0.200	7.812	8.471	0.000	7.823
17.000	-0.200	7.817	8.471	0.000	7.823
17.100	-0.800	7.817	8.471	0.000	7.823
17.200	-0.000	7.828	8.472	0.000	7.823
17.300	-0.200	7.822	8.471	0.000	7.823
17.400	-0.600	7.827	8.471	0.000	7.823
17.500	-0.200	7.828	8.471	0.000	7.823
17.600	-0.200	7.828	8.471	0.000	7.823
17.700	-0.800	7.816	8.471	0.000	7.823
17.800	-0.400	7.830	8.471	0.000	7.823
17.900	0.200	7.812	8.471	0.000	7.823
18.000	-0.000	7.821	8.471	0.000	7.823
18.100	-0.000	7.821	8.471	0.000	7.823
18.200	0.200	7.821	8.471	0.000	7.823
18.300	1.000	7.827	8.472	0.000	7.823
18.400	-0.000	7.817	8.471	0.000	7.823
18.500	-0.600	7.820	8.471	0.000	7.823
18.600	-0.000	7.820	8.471	0.000	7.823
18.700	0.200	7.823	8.472	0.000	7.823
18.800	0.800	7.826	8.471	0.000	7.823
18.900	0.200	7.820	8.472	0.000	7.823
19.000	-0.000	7.820	8.470	0.000	7.823
19.100	0.400	7.820	8.470	0.000	7.823
19.200	-0.200	7.825	8.471	0.000	7.823
19.300	1.000	7.823	8.472	0.000	7.823
19.400	-0.000	7.820	8.472	0.000	7.823
19.500	-0.400	7.824	8.472	0.000	7.823
19.600	0.200	7.824	8.472	0.000	7.823
19.700	-0.600	7.825	8.471	0.000	7.823
19.800	-0.200	7.821	8.471	0.000	7.823
19.900	-0.400	7.825	8.471	0.000	7.823
20.000	0.800	7.827	8.471	0.000	7.823
20.100	-0.400	7.827	8.471	0.000	7.823
20.200	-0.400	7.827	8.471	0.000	7.823
20.300	-0.400	7.823	8.472	0.000	7.823
20.400	-0.600	7.825	8.470	0.000	7.823
20.500	0.200	7.825	8.471	0.000	7.823
20.600	-0.600	7.825	8.471	0.000	7.823
20.700	0.200	7.820	8.472	0.000	7.823
20.800	-0.000	7.828	8.471	0.000	7.823
20.900	0.200	7.824	8.471	0.000	7.823
21.000	-0.800	7.859	8.471	0.000	7.823
21.100	0.200	7.859	8.471	0.000	7.823
21.200	0.200	7.816	8.471	0.000	7.823
21.300	1.200	7.827	8.471	0.000	7.823
21.400	1.600	7.823	8.471	0.000	7.823
21.500	-0.400	7.822	8.471	0.000	7.823
21.600	2.000	7.822	8.471	0.000	7.823
21.700	0.400	7.820	8.471	0.000	7.823
21.800	-0.000	7.835	8.471	0.000	7.823
21.900	-0.400	7.817	8.471	0.000	7.823
22.000	1.000	7.824	8.470	0.000	7.823
22.100	-0.400	7.824	8.470	0.000	7.823
22.200	-0.400	7.815	8.471	0.000	7.823
22.300	-0.200	7.840	8.471	0.000	7.823
22.400	0.600	7.811	8.471	0.000	7.823
22.500	-0.200	7.819	8.471	0.000	7.823
22.600	-0.400	7.819	8.471	0.000	7.823
22.700	0.400	7.834	8.471	0.000	7.823
22.800	-0.400	7.783	8.471	0.000	7.823
22.900	-0.400	7.847	8.471	0.000	7.823
23.000	-0.600	7.973	8.471	0.000	7.823
23.100	0.400	7.973	8.471	0.000	7.823
23.200	-0.600	7.782	8.471	0.000	7.823
23.300	-0.600	7.831	8.471	0.000	7.823
23.400	-0.200	7.850	8.471	0.000	7.823
23.500	0.800	7.856	8.471	0.000	7.823
23.600	-0.600	7.856	8.471	0.000	7.823
23.700	-1.000	7.807	8.471	0.000	7.823
23.800	-0.000	7.804	8.472	0.000	7.823
23.900	-0.400	7.850	8.471	0.000	7.823
24.000	-0.400	7.883	8.471	0.000	7.823
24.100	-0.000	7.883	8.471	0.000	7.823
24.200	0.200	7.797	8.470	0.000	7.823
24.300	0.400	7.792	8.471	0.000	7.823
24.400	0.800	7.934	8.471	0.000	7.823
24.500	-0.000	7.800	8.471	0.000	7.823
24.600	-0.000	7.800	8.471	0.000	7.823
24.700	-0.200	7.833	8.471	0.000	7.823
24.800	0.200	7.799	8.470	0.000	7.823
24.900	0.800	7.853	8.471	0.000	7.823
25.000	-0.800	7.825	8.470	0.000	7.823
25.100	0.800	7.825	8.470	0.000	7.823
25.200	0.800	7.837	8.471	0.000	7.823
25.300	0.800	7.814	8.472	0.000	7.823
25.400	-0.400	7.838	8.470	0.000	7.823
25.500	-0.800	7.808	8.471	0.000	7.823
25.600	-0.800	7.808	8.471	0.000	7.823
25.700	0.400	7.828	8.471	0.000	7.823
25.800	0.200	7.842	8.472	0.000	7.823
25.900	0.600	7.832	8.471	0.000	7.823
26.000	-0.400	7.829	8.472	0.000	7.823
26.100	-0.200	7.829	8.472	0.000	7.823
26.200	-0.000	7.808	8.470	0.000	7.823
26.300	-0.400	7.848	8.472	0.000	7.823
26.400	-0.800	7.804	8.471	0.000	7.823
26.500	1.000	7.819	8.471	0.000	7.823
26.600	-0.200	7.819	8.471	0.000	7.823
26.700	-0.200	7.812	8.470	0.000	7.823
26.800	0.200	7.846	8.471	0.000	7.823
26.900	-1.000	7.807	8.471	0.000	7.823
27.000	-0.400	7.828	8.471	0.000	7.823
27.100	-0.200	7.828	8.471	0.000	7.823
27.200	-0.400	7.825	8.470	0.000	7.823
27.300	-0.600	7.819	8.470	0.000	7.823
27.400	-0.800	7.842	8.471	0.000	7.823
27.500	0.200	7.835	8.471	0.000	7.823
27.600	-0.600	7.835	8.471	0.000	7.823
27.700	-0.200	7.820	8.471	0.000	7.823
27.800	-0.000	7.853	8.470	0.000	7.823
27.900	-0.800	7.780	8.470	0.000	7.823
28.000	0.400	7.865	8.470	0.000	7.823
28.100	-0.000	7.865	8.470	0.000	7.823
28.200	0.800	7.820	8.470	0.000	7.823
28.300	-0.200	7.800	8.471	0.000	7.823
28.400	-0.000	7.842	8.471	0.000	7.823
28.500	-1.400	7.846	8.471	0.000	7.823
28.600	0.200	7.846	8.471	0.000	7.823
28.700	0.600	7.809	8.470	0.000	7.823
28.800	-0.000	7.828	8.471	0.000	7.823
28.900	-1.200	7.822	8.471	0.000	7.823
29.000	-0.400	7.844	8.471	0.000	7.823
29.100	-0.800	7.844	8.471	0.000	7.823
29.200	-0.200	7.797	8.470	0.000	7.823
29.300	0.800	7.792	8.470	0.000	7.823
29.400	-0.400	7.864	8.472	0.000	7.823
29.500	-0.800	7.807	8.470	0.000	7.823
29.600	0.200	7.807	8.470	0.000	7.823
29.700	1.000	7.767	8.471	0.000	7.823
29.800	-0.000	7.879	8.470	0.000	7.823
29.900	-1.200	7.803	8.471	0.000	7.823
30.000	1.400	7.753	8.470	0.000	7.823
30.100	-1.200	7.753	8.470	0.000	7.823
30.200	0.400	7.871	8.471	0.000	7.823
30.300	-0.800	7.865	8.471	0.000	7.823
30.400	-0.200	7.783	8.471	0.000	7.823
30.500	-0.000	7.807	8.470	0.000	7.823
30.600	0.400	7.807	8.470	0.000	7.823
30.700	-0.200	7.851	8.471	0.000	7.823
30.800	0.600	7.808	8.470	0.000	7.823
30.900	-0.000	7.802	8.470	0.000	7.823
31.000	0.200	7.882	8.472	0.000	7.823
31.100	-0.400	7.882	8.472	0.000	7.823
31.200	-0.000	7.761	8.471	0.000	7.823
31.300	0.400	7.795	8.471	0.000	7.823
31.400	0.200	7.838	8.471	0.000	7.823
31.500	-0.800	7.816	8.472	0.000	7.823
31.600	-0.800	7.816	8.472	0.000	7.823
31.700	-1.000	7.806	8.471	0.000	7.823
31.800	-0.400	7.832	8.470	0.000	7.823
31.900	-1.600	7.806	8.471	0.000	7.823
32.000	-2.200	7.741	8.471	0.000	7.823
32.100	-0.000	7.741	8.471	0.000	7.823
32.200	0.200	7.783	8.470	0.000	7.823
32.300	-0.400	7.837	8.470	0.000	7.823
32.400	0.200	7.826	8.470	0.000	7.823
32.500	0.200	7.811	8.471	0.000	7.823
32.600	-0.200	7.811	8.471	0.000	7.823
32.700	1.600	7.793	8.471	0.000	7.823
32.800	-0.000	7.851	8.470	0.000	7.823
32.900	1.000	7.806	8.471	0.000	7.823
33.000	0.200	7.847	8.471	0.000	7.823
33.100	-0.600	7.847	8.471	0.000	7.823
33.200	0.200	7.795	8.471	0.000	7.823
33.300	-0.000	7.871	8.470	0.000	7.823
33.400	-0.400	7.638	8.471	0.000	7.823
33.500	-0.400	7.835	8.471	0.000	7.823
33.600	0.200	7.835	8.471	0.000	7.823
33.700	-0.800	7.800	8.470	0.000	7.823
33.800	-0.000	7.804	8.471	0.000	7.823
33.900	0.400	7.853	8.470	0.000	7.823
34.000	-0.600	7.815	8.471	0.000	7.823
34.100	-0.200	7.815	8.471	0.000	7.823
34.200	-1.600	7.816	8.470	0.000	7.823
34.300	0.400	7.812	8.470	0.000	7.823
34.400	1.200	7.819	8.471	0.000	7.823
34.500	0.600	7.827	8.471	0.000	7.823
34.600	-0.400	7.827	8.471	0.000	7.823
34.700	-0.000	7.823	8.470	0.000	7.823
34.800	-0.400	7.822	8.470	0.000	7.823
34.900	0.400	7.822	8.471	0.000	7.823
35.000	-0.600	7.826	8.471	0.000	7.823
35.100	0.200	7.826	8.471	0.000	7.823
35.200	0.400	7.827	8.470	0.000	7.823
35.300	-0.000	7.822	8.470	0.000	7.823
35.400	1.200	7.823	8.470	0.000	7.823
35.500	0.400	7.824	8.471	0.000	7.823
35.600	0.200	7.824	8.471	0.000	7.823
35.700	0.400	7.825	8.470	0.000	7.823
35.800	-0.400	7.823	8.470	0.000	7.823
35.900	-0.600	7.821	8.470	0.000	7.823
36.000	-0.400	7.820	8.470	0.000	7.823
36.100	-0.200	7.820	8.470	0.000	7.823
36.200	-0.400	7.826	8.471	0.000	7.823
36.300	-1.000	7.825	8.470	0.000	7.823
36.400	0.200	7.824	8.470	0.000	7.823
36.500	-0.200	7.823	8.470	0.000	7.823
36.600	0.800	7.823	8.470	0.000	7.823
36.700	-1.400	7.824	8.471	0.000	7.823
36.800	0.200	7.828	8.470	0.000	7.823
36.900	-0.400	7.823	8.471	0.000	7.823
37.000	-1.000	7.819	8.470	0.000	7.823
37.100	0.400	7.819	8.470	0.000	7.823
37.200	-0.200	7.828	8.470	0.000	7.823
37.300	0.400	7.821	8.470	0.000	7.823
37.400	1.200	7.823	8.471	0.000	7.823
37.500	0.200	7.819	8.470	0.000	7.823
37.600	-0.000	7.819	8.470	0.000	7.823
37.700	-0.000	7.825	8.471	0.000	7.823
37.800	-0.600	7.821	8.471	0.000	7.823
37.900	-0.200	7.829	8.471	0.000	7.823
38.000	1.000	7.824	8.471	0.000	7.823
38.100	-0.600	7.824	8.471	0.000	7.823
38.200	-0.200	7.824	8.470	0.000	7.823
38.300	-0.400	7.825	8.471	0.000	7.823
38.400	-0.600	7.823	8.471	0.000	7.823
38.500	-1.000	7.827	8.471	0.000	7.823
38.600	0.200	7.827	8.471	0.000	7.823
38.700	0.400	7.826	8.471	0.000	7.823
38.800	0.200	7.823	8.470	0.000	7.823
38.900	1.000	7.822	8.471	0.000	7.823
39.000	-0.000	7.822	8.470	0.000	7.823
39.100	0.800	7.822	8.470	0.000	7.823
39.200	0.800	7.827	8.471	0.000	7.823
39.300	0.400	7.823	8.470	0.000	7.823
39.400	-0.600	7.826	8.471	0.000	7.823
39.500	-0.800	7.819	8.470	0.000	7.823
39.600	0.600	7.819	8.470	0.000	7.823
39.700	-0.400	7.824	8.471	0.000	7.823
39.800	0.200	7.827	8.469	0.000	7.823
39.900	0.400	7.820	8.471	0.000	7.823
40.000	0.400	7.821	8.470	0.000	7.823
40.100	0.600	7.821	8.470	0.000	7.823
40.200	0.400	7.825	8.471	0.000	7.823
40.300	0.200	7.819	8.471	0.000	7.823
40.400	-0.400	7.826	8.470	0.000	7.823
40.500	0.600	7.828	8.470	0.000	7.823
40.600	0.200	7.828	8.470	0.000	7.823
40.700	-0.000	7.830	8.471	0.000	7.823
40.800	0.200	7.850	8.471	0.000	7.823
40.900	-0.800	7.747	8.470	0.000	7.823
41.000	-0.400	7.773	8.471	0.000	7.823
41.100	0.200	7.773	8.471	0.000	7.823
41.200	-0.600	7.817	8.470	0.000	7.823
41.300	0.400	7.858	8.471	0.000	7.823
41.400	0.200	7.781	8.470	0.000	7.823
41.500	-0.400	7.801	8.470	0.000	7.823
41.600	-0.800	7.801	8.470	0.000	7.823
41.700	-0.600	7.831	8.471	0.000	7.823
41.800	0.200	7.834	8.470	0.000	7.823
41.900	-0.200	7.799	8.470	0.000	7.823
42.000	0.600	7.796	8.471	0.000	7.823
42.100	-0.400	7.796	8.471	0.000	7.823
42.200	-0.000	7.849	8.471	0.000	7.823
42.300	0.200	7.803	8.470	0.000	7.823
42.400	-0.600	7.837	8.471	0.000	7.823
42.500	0.200	7.829	8.471	0.000	7.823
42.600	-0.000	7.829	8.471	0.000	7.823
42.700	0.200	7.814	8.471	0.000	7.823
42.800	0.400	7.831	8.470	0.000	7.823
42.900	0.600	7.827	8.470	0.000	7.823
43.000	0.800	7.830	8.471	0.000	7.823
43.100	-0.200	7.830	8.471	0.000	7.823
43.200	-0.200	7.823	8.471	0.000	7.823
43.300	-0.000	7.826	8.470	0.000	7.823
43.400	0.400	7.833	8.470	0.000	7.823
43.500	-0.200	7.841	8.471	0.000	7.823
43.600	0.200	7.841	8.471	0.000	7.823
43.700	0.400	7.812	8.470	0.000	7.823
43.800	-0.200	7.837	8.471	0.000	7.823
43.900	1.200	7.818	8.471	0.000	7.823
44.000	0.200	7.819	8.470	0.000	7.823
44.100	-0.400	7.819	8.470	0.000	7.823
44.200	-1.800	7.836	8.470	0.000	7.823
44.300	-0.400	7.817	8.471	0.000	7.823
44.400	0.200	7.826	8.470	0.000	7.823
44.500	1.400	7.819	8.470	0.000	7.823
44.600	-0.600	7.819	8.470	0.000	7.823
44.700	0.600	7.831	8.470	0.000	7.823
44.800	0.600	7.826	8.471	0.000	7.823
44.900	-1.000	7.830	8.470	0.000	7.823
45.000	0.400	7.828	8.470	0.007	7.823
45.100	0.600	7.828	8.470	0.007	7.823
45.200	-2.600	7.831	8.470	0.007	7.823
45.300	34.600	7.824	8.470	0.007	7.823
45.400	4366.800	7.835	8.470	0.007	7.823
45.500	118.000	7.825	8.470	0.008	7.823
45.600	4074.800	7.825	8.470	0.008	7.823
45.700	-2949.000	7.810	8.470	0.008	7.823
45.800	-517.200	7.740	8.469	0.008	7.823
45.900	-161.400	7.953	8.469	0.008	7.823
46.000	-49.800	7.824	8.470	0.008	7.823
46.100	-83.600	7.824	8.470	0.008	7.823
46.200	-54.600	7.849	8.470	0.008	7.823
46.300	-65.800	7.914	8.470	0.008	7.823
46.400	16.600	7.709	8.470	0.008	7.823
46.500	20.200	7.834	8.470	0.008	7.823
46.600	8.600	7.834	8.470	0.008	7.823
46.700	60.000	7.760	8.470	0.008	7.823
46.800	16.000	7.710	8.470	0.008	7.823
46.900	4.200	7.540	8.470	0.008	7.823
47.000	1.600	7.796	8.471	0.008	7.823
47.100	-6.000	7.796	8.471	0.008	7.823
47.200	-8.800	8.122	8.470	0.008	7.823
47.300	-14.400	11.065	8.470	0.008	7.823
47.400	-17.800	9.229	8.471	0.008	7.823
47.500	-19.200	8.614	8.470	0.008	7.823
47.600	-19.600	8.614	8.470	0.008	7.823
47.700	-20.400	8.332	8.470	0.008	7.823
47.800	-21.800	8.378	8.471	0.008	7.823
47.900	-21.800	7.509	8.470	0.008	7.823
48.000	-21.800	7.939	8.470	0.008	7.823
48.100	-21.000	7.939	8.470	0.008	7.823
48.200	-25.200	7.283	8.470	0.008	7.823
48.300	-25.400	7.715	8.470	0.008	7.823
48.400	-26.000	7.765	8.470	0.008	7.823
48.500	-25.000	7.869	8.470	0.007	7.823
48.600	-26.400	7.869	8.470	0.007	7.823
48.700	-24.200	7.928	8.470	0.007	7.823
48.800	-24.400	7.958	8.470	0.007	7.823
48.900	-25.600	7.982	8.470	0.007	7.823
49.000	-25.600	8.006	8.470	0.007	7.823
49.100	-26.200	8.006	8.470	0.007	7.823
49.200	-26.000	8.027	8.470	0.007	7.823
49.300	-25.800	8.034	8.471	0.007	7.823
49.400	-26.600	8.026	8.470	0.007	7.823
49.500	-27.400	8.041	8.470	0.007	7.823
49.600	-26.600	8.041	8.470	0.007	7.823
49.700	-26.400	8.057	8.470	0.007	7.823
49.800	-25.000	8.050	8.470	0.007	7.823
49.900	-26.800	8.071	8.469	0.007	7.823
50.000	-26.400	8.061	8.470	0.007	7.823
50.100	-26.800	8.061	8.470	0.007	7.823
50.200	-26.600	8.071	8.470	0.007	7.823
50.300	-28.000	8.058	8.471	0.007	7.823
50.400	-26.200	8.065	8.470	0.007	7.823
50.500	-26.600	8.069	8.470	0.007	7.823
50.600	-26.200	8.069	8.470	0.007	7.823
50.700	-27.400	8.057	8.470	0.007	7.823
50.800	-27.400	8.070	8.471	0.007	7.823
50.900	-27.800	8.079	8.470	0.007	7.823
51.000	-27.800	8.073	8.471	0.006	7.823
51.100	-27.600	8.073	8.471	0.006	7.823
51.200	-27.400	8.060	8.470	0.006	7.823
51.300	-27.600	8.071	8.470	0.006	7.823
51.400	-28.200	8.066	8.471	0.006	7.823
51.500	-27.800	8.068	8.471	0.006	7.823
51.600	-27.800	8.068	8.471	0.006	7.823
51.700	-27.800	8.069	8.470	0.006	7.823
51.800	-28.400	8.078	8.471	0.006	7.823
51.900	-27.800	8.072	8.470	0.006	7.823
52.000	-28.000	8.074	8.469	0.006	7.823
52.100	-28.000	8.074	8.469	0.006	7.823
52.200	-28.800	8.085	8.470	0.006	7.823
52.300	-28.400	8.079	8.470	0.006	7.823
52.400	-28.600	8.082	8.470	0.006	7.823
52.500	-28.400	8.079	8.470	0.006	7.823
52.600	-28.200	8.079	8.470	0.006	7.823
52.700	-30.000	8.082	8.470	0.006	7.823
52.800	-29.400	8.080	8.470	0.006	7.823
52.900	-30.400	8.081	8.470	0.006	7.823
53.000	-31.600	8.085	8.470	0.005	7.823
53.100	-31.800	8.085	8.470	0.005	7.823
53.200	-31.800	8.090	8.470	0.005	7.823
53.300	-32.600	8.088	8.471	0.005	7.823
53.400	-31.800	8.088	8.470	0.005	7.823
53.500	-33.200	8.090	8.469	0.005	7.823
53.600	-32.800	8.090	8.469	0.005	7.823
53.700	-33.600	8.092	8.470	0.005	7.823
53.800	-33.000	8.094	8.470	0.005	7.823
53.900	-32.200	8.094	8.471	0.005	7.823
54.000	-32.800	8.093	8.470	0.005	7.823
54.100	-32.600	8.093	8.470	0.005	7.823
54.200	-33.000	8.096	8.472	0.005	7.823
54.300	-31.600	8.101	8.470	0.005	7.823
54.400	-32.000	8.108	8.470	0.005	7.823
54.500	-33.400	8.116	8.470	0.005	7.823
54.600	-33.200	8.116	8.470	0.005	7.823
54.700	-33.600	8.125	8.470	0.005	7.823
54.800	-34.200	8.125	8.469	0.005	7.823
54.900	-35.600	8.127	8.470	0.005	7.823
55.000	-35.000	8.132	8.470	0.004	7.823
55.100	-36.400	8.132	8.470	0.004	7.823
55.200	-36.200	8.132	8.470	0.004	7.823
55.300	-36.000	8.134	8.470	0.004	7.823
55.400	-36.800	8.134	8.470	0.004	7.823
55.500	-37.200	8.132	8.471	0.004	7.823
55.600	-37.400	8.132	8.471	0.004	7.823
55.700	-37.200	8.131	8.470	0.004	7.823
55.800	-38.600	8.134	8.470	0.004	7.823
55.900	-38.600	8.136	8.470	0.004	7.823
56.000	-37.800	8.143	8.470	0.004	7.823
56.100	-38.800	8.143	8.470	0.004	7.823
56.200	-39.000	8.146	8.470	0.004	7.823
56.300	-38.800	8.150	8.470	0.004	7.823
56.400	-38.000	8.156	8.470	0.004	7.823
56.500	-38.600	8.167	8.470	0.003	7.823
56.600	-38.600	8.167	8.470	0.003	7.823
56.700	-38.800	8.172	8.470	0.003	7.823
56.800	-38.600	8.179	8.469	0.003	7.823
56.900	-39.000	8.177	8.470	0.003	7.823
57.000	-38.600	8.188	8.470	0.003	7.823
57.100	-39.400	8.188	8.470	0.003	7.823
57.200	-39.400	8.185	8.470	0.003	7.823
57.300	-38.800	8.190	8.469	0.003	7.823
57.400	-39.400	8.190	8.469	0.003	7.823
57.500	-39.200	8.198	8.470	0.003	7.823
57.600	-40.000	8.198	8.470	0.003	7.823
57.700	-40.400	8.199	8.469	0.003	7.823
57.800	-40.400	8.201	8.469	0.003	7.823
57.900	-40.400	8.202	8.471	0.003	7.823
58.000	-40.800	8.202	8.470	0.002	7.823
58.100	-41.600	8.202	8.470	0.002	7.823
58.200	-40.800	8.197	8.469	0.002	7.823
58.300	-41.800	8.201	8.469	0.002	7.823
58.400	-39.800	8.197	8.469	0.002	7.823
58.500	-41.000	8.200	8.469	0.002	7.823
58.600	-39.400	8.200	8.469	0.002	7.823
58.700	-39.200	8.199	8.469	0.002	7.823
58.800	-39.800	8.201	8.470	0.002	7.823
58.900	-40.200	8.203	8.468	0.002	7.823
59.000	-40.400	8.208	8.470	0.002	7.823
59.100	-39.400	8.208	8.470	0.002	7.823
59.200	-40.200	8.211	8.470	0.002	7.823
59.300	-39.400	8.211	8.470	0.002	7.823
59.400	-39.000	8.216	8.470	0.002	7.823
59.500	-38.800	8.214	8.470	0.001	7.823
59.600	-38.400	8.214	8.470	0.001	7.823
59.700	-33.400	8.215	8.470	0.001	7.823
59.800	-30.400	8.214	8.469	0.001	7.823
59.900	-22.200	8.216	8.470	0.001	7.823
60.000	-20.800	8.209	8.470	0.001	7.999
60.100	-13.800	8.209	8.470	0.001	7.999
60.200	-5.200	8.210	8.470	0.001	7.999
60.300	-0.600	8.207	8.469	0.001	7.999
60.400	7.600	8.206	8.469	0.001	7.999
60.500	8.600	8.202	8.470	0.001	8.293
60.600	14.000	8.202	8.470	0.001	8.293
60.700	25.400	8.201	8.470	0.001	8.293
60.800	29.400	8.203	8.469	0.001	8.293
60.900	37.800	8.201	8.469	0.001	8.293
61.000	40.800	8.198	8.469	0.002	8.588
61.100	45.000	8.198	8.469	0.002	8.588
61.200	56.400	8.201	8.469	0.002	8.588
61.300	62.600	8.181	8.468	0.002	8.588
61.400	64.000	8.192	8.470	0.002	8.588
61.500	67.600	8.184	8.469	0.003	8.882
61.600	73.400	8.184	8.469	0.003	8.882
61.700	73.800	8.201	8.470	0.003	8.882
61.800	75.200	8.197	8.468	0.003	8.882
61.900	75.600	8.209	8.469	0.003	8.882
62.000	75.400	8.219	8.468	0.003	9.000
62.100	76.000	8.219	8.468	0.003	9.000
62.200	74.800	8.216	8.470	0.003	9.000
62.300	73.800	8.227	8.468	0.003	9.000
62.400	73.800	8.220	8.468	0.003	9.000
62.500	73.000	8.220	8.470	0.004	9.000
62.600	74.000	8.220	8.470	0.004	9.000
62.700	73.000	8.228	8.467	0.004	9.000
62.800	74.000	8.229	8.470	0.004	9.000
62.900	73.400	8.249	8.467	0.004	9.000
63.000	74.000	8.243	8.469	0.004	9.000
63.100	72.200	8.243	8.469	0.004	9.000
63.200	72.600	8.274	8.469	0.004	9.000
63.300	71.600	8.281	8.469	0.004	9.000
63.400	72.400	8.282	8.469	0.004	9.000
63.500	71.600	8.292	8.469	0.005	9.000
63.600	70.200	8.292	8.469	0.005	9.000
63.700	71.200	8.291	8.470	0.005	9.000
63.800	72.600	8.294	8.469	0.005	9.000
63.900	71.400	8.300	8.469	0.005	9.000
64.000	71.600	8.301	8.469	0.006	9.000
64.100	71.000	8.301	8.469	0.006	9.000
64.200	70.200	8.304	8.470	0.006	9.000
64.300	70.600	8.307	8.470	0.006	9.000
64.400	70.400	8.313	8.469	0.006	9.000
64.500	70.200	8.313	8.469	0.006	9.000
64.600	71.000	8.313	8.469	0.006	9.000
64.700	71.000	8.312	8.469	0.006	9.000
64.800	69.800	8.316	8.470	0.006	9.000
64.900	69.200	8.314	8.470	0.006	9.000
65.000	70.400	8.321	8.468	0.007	9.000
65.100	70.600	8.321	8.468	0.007	9.000
65.200	70.400	8.319	8.469	0.007	9.000
65.300	70.000	8.325	8.469	0.007	9.000
65.400	69.600	8.321	8.470	0.007	9.000
65.500	70.200	8.326	8.469	0.007	9.000
65.600	70.200	8.326	8.469	0.007	9.000
65.700	69.600	8.329	8.469	0.007	9.000
65.800	69.200	8.333	8.469	0.007	9.000
65.900	70.000	8.332	8.469	0.007	9.000
66.000	69.800	8.334	8.470	0.008	9.000
66.100	70.200	8.334	8.470	0.008	9.000
66.200	69.400	8.335	8.469	0.008	9.000
66.300	69.200	8.334	8.469	0.008	9.000
66.400	69.200	8.337	8.469	0.008	9.000
66.500	68.800	8.335	8.469	0.008	9.000
66.600	68.600	8.335	8.469	0.008	9.000
66.700	68.400	8.341	8.469	0.008	9.000
66.800	69.800	8.338	8.469	0.008	9.000
66.900	68.600	8.340	8.469	0.008	9.000
67.000	68.200	8.342	8.469	0.009	9.000
67.100	67.600	8.342	8.469	0.009	9.000
67.200	67.600	8.345	8.469	0.009	9.000
67.300	68.000	8.340	8.470	0.009	9.000
67.400	66.800	8.344	8.469	0.010	9.000
67.500	68.000	8.344	8.469	0.010	9.000
67.600	66.800	8.344	8.469	0.010	9.000
67.700	67.400	8.343	8.469	0.010	9.000
67.800	67.400	8.345	8.469	0.010	9.000
67.900	67.000	8.347	8.469	0.010	0.000
68.000	66.800	8.351	8.469	0.010	9.000
68.100	67.200	8.351	8.469	0.010	9.000
68.200	67.200	8.346	8.469	0.010	9.000
68.300	68.000	8.353	8.469	0.010	9.000
68.400	67.000	8.351	8.470	0.011	9.000
68.500	66.200	8.355	8.469	0.011	9.000
68.600	67.200	8.355	8.469	0.011	9.000
68.700	66.600	8.356	8.469	0.011	9.000
68.800	67.600	8.357	8.469	0.011	9.000
68.900	68.400	8.357	8.469	0.011	9.000
69.000	66.600	8.362	8.469	0.011	9.000
69.100	67.600	8.362	8.469	0.011	9.000
69.200	67.000	8.365	8.469	0.011	9.000
69.300	67.400	8.364	8.469	0.011	9.000
69.400	66.600	8.369	8.469	0.012	9.000
69.500	66.600	8.367	8.469	0.012	9.000
69.600	66.400	8.367	8.469	0.012	9.000
69.700	66.400	8.367	8.470	0.012	9.000
69.800	66.400	8.366	8.469	0.012	9.000
69.900	65.800	8.371	8.469	0.012	9.000
70.000	65.600	8.362	8.470	0.012	9.000
70.100	65.600	8.362	8.470	0.012	9.000
70.200	66.000	8.364	8.469	0.012	9.000
70.300	66.000	8.359	8.469	0.012	9.000
70.400	66.200	8.363	8.468	0.013	9.000
70.500	65.600	8.360	8.469	0.013	9.000
70.600	65.200	8.360	8.469	0.013	9.000
70.700	65.800	8.360	8.469	0.013	9.000
70.800	64.200	8.364	8.469	0.013	9.000
70.900	65.200	8.367	8.469	0.013	9.000
71.000	64.600	8.369	8.470	0.013	9.000
71.100	64.200	8.369	8.470	0.013	9.000
71.200	63.600	8.373	8.470	0.013	9.000
71.300	63.600	8.374	8.469	0.013	9.000
71.400	63.800	8.378	8.469	0.014	9.000
71.500	64.000	8.376	8.469	0.014	9.000
71.600	63.400	8.376	8.469	0.014	9.000
71.700	63.000	8.377	8.469	0.014	9.000
71.800	62.800	8.375	8.469	0.014	9.000
71.900	62.800	8.378	8.469	0.014	9.000
72.000	63.600	8.383	8.468	0.014	9.000
72.100	63.200	8.383	8.468	0.014	9.000
72.200	63.000	8.384	8.469	0.014	9.000
72.300	63.400	8.385	8.469	0.014	9.000
72.400	62.600	8.394	8.469	0.015	9.000
72.500	63.000	8.391	8.469	0.015	9.000
72.600	63.600	8.391	8.469	0.015	9.000
72.700	63.200	8.394	8.469	0.015	9.000
72.800	63.800	8.398	8.469	0.015	9.000
72.900	63.400	8.399	8.468	0.016	9.000
73.000	63.200	8.405	8.470	0.016	9.000
73.100	63.600	8.405	8.470	0.016	9.000
73.200	63.400	8.403	8.468	0.016	9.000
73.300	63.200	8.406	8.469	0.016	9.000
73.400	62.800	8.403	8.469	0.016	9.000
73.500	63.000	8.402	8.470	0.016	9.000
73.600	63.200	8.402	8.470	0.016	9.000
73.700	63.400	8.403	8.469	0.016	9.000
73.800	62.600	8.402	8.469	0.016	9.000
73.900	62.600	8.402	8.469	0.016	9.000
74.000	63.800	8.401	8.469	0.016	9.000
74.100	63.200	8.401	8.469	0.016	9.000
74.200	62.000	8.399	8.469	0.016	9.000
74.300	62.000	8.405	8.470	0.016	9.000
74.400	62.200	8.402	8.468	0.017	9.000
74.500	62.200	8.400	8.469	0.017	9.000
74.600	63.000	8.400	8.469	0.017	9.000
74.700	61.800	8.398	8.469	0.017	9.000
74.800	62.800	8.400	8.469	0.017	9.000
74.900	62.000	8.402	8.469	0.018	9.000
75.000	62.600	8.402	8.470	0.018	9.000
75.100	62.000	8.402	8.470	0.018	9.000
75.200	61.400	8.403	8.468	0.018	9.000
75.300	61.000	8.406	8.469	0.018	9.000
75.400	61.600	8.407	8.468	0.018	9.000
75.500	61.600	8.412	8.469	0.018	9.000
75.600	62.200	8.412	8.469	0.018	9.000
75.700	62.400	8.411	8.469	0.018	9.000
75.800	61.400	8.413	8.470	0.018	9.000
75.900	61.400	8.415	8.469	0.019	9.000
76.000	60.400	8.413	8.469	0.019	9.000
76.100	60.600	8.413	8.469	0.019	9.000
76.200	61.800	8.418	8.468	0.019	9.000
76.300	60.600	8.418	8.469	0.019	9.000
76.400	60.600	8.418	8.468	0.019	9.000
76.500	61.600	8.414	8.470	0.019	9.000
76.600	63.800	8.414	8.470	0.019	9.000
76.700	62.000	8.412	8.468	0.019	9.000
76.800	61.200	8.419	8.469	0.019	9.000
76.900	60.200	8.420	8.469	0.020	9.000
77.000	61.400	8.420	8.469	0.020	9.000
77.100	61.400	8.420	8.469	0.020	9.000
77.200	60.400	8.422	8.469	0.020	9.000
77.300	60.600	8.422	8.468	0.020	9.000
77.400	60.400	8.425	8.469	0.020	9.000
77.500	61.600	8.427	8.469	0.020	9.000
77.600	61.400	8.427	8.469	0.020	9.000
77.700	60.800	8.421	8.468	0.020	9.000
77.800	62.200	8.422	8.468	0.020	9.000
77.900	59.600	8.422	8.468	0.021	9.000
78.000	61.600	8.424	8.469	0.021	9.000
78.100	60.000	8.424	8.469	0.021	9.000
78.200	62.000	8.418	8.469	0.021	9.000
78.300	61.400	8.420	8.469	0.021	9.000
78.400	60.800	8.424	8.469	0.021	9.000
78.500	60.600	8.427	8.469	0.021	9.000
78.600	59.800	8.427	8.469	0.021	9.000
78.700	60.400	8.416	8.469	0.021	9.000
78.800	60.000	8.423	8.469	0.021	9.000
78.900	60.600	8.427	8.469	0.022	9.000
79.000	59.600	8.430	8.468	0.022	9.000
79.100	59.200	8.430	8.468	0.022	9.000
79.200	60.600	8.412	8.468	0.022	9.000
79.300	59.200	8.439	8.469	0.022	9.000
79.400	59.400	8.410	8.470	0.022	9.000
79.500	59.400	8.416	8.470	0.022	9.000
79.600	60.600	8.416	8.470	0.022	9.000
79.700	60.000	8.422	8.469	0.022	9.000
79.800	59.000	8.433	8.470	0.022	9.000
79.900	60.400	8.419	8.470	0.023	9.000
80.000	59.600	8.421	8.468	0.023	9.000
80.100	58.400	8.421	8.468	0.023	9.000
80.200	59.200	8.429	8.468	0.023	9.000
80.300	59.200	8.433	8.470	0.023	9.000
80.400	58.600	8.426	8.469	0.023	9.000
80.500	59.600	8.420	8.470	0.023	9.000
80.600	58.400	8.420	8.470	0.023	9.000
80.700	59.000	8.436	8.469	0.023	9.000
80.800	58.000	8.433	8.469	0.023	9.000
80.900	58.800	8.438	8.469	0.024	9.000
81.000	58.400	8.436	8.469	0.024	9.000
81.100	58.400	8.436	8.469	0.024	9.000
81.200	59.000	8.442	8.469	0.024	9.000
81.300	57.200	8.436	8.469	0.024	9.000
81.400	58.400	8.441	8.469	0.024	9.000
81.500	57.400	8.439	8.469	0.024	9.000
81.600	58.400	8.439	8.469	0.024	9.000
81.700	57.400	8.444	8.469	0.024	9.000
81.800	57.600	8.443	8.469	0.024	9.000
81.900	56.800	8.436	8.469	0.024	9.000
82.000	56.600	8.438	8.468	0.024	9.000
82.100	57.600	8.438	8.468	0.024	9.000
82.200	56.800	8.440	8.470	0.024	9.000
82.300	56.200	8.443	8.469	0.024	9.000
82.400	55.800	8.445	8.470	0.025	9.000
82.500	56.600	8.445	8.469	0.025	9.000
82.600	56.200	8.445	8.469	0.025	9.000
82.700	54.800	8.442	8.469	0.025	9.000
82.800	56.200	8.449	8.469	0.025	9.000
82.900	54.600	8.451	8.470	0.025	9.000
83.000	55.400	8.450	8.469	0.025	9.000
83.100	54.600	8.450	8.469	0.025	9.000
83.200	55.600	8.458	8.469	0.025	9.000
83.300	55.200	8.458	8.469	0.025	9.000
83.400	54.800	8.460	8.470	0.026	9.000
83.500	54.600	8.462	8.469	0.026	9.000
83.600	54.400	8.462	8.469	0.026	9.000
83.700	54.400	8.468	8.470	0.026	9.000
83.800	55.800	8.464	8.469	0.026	9.000
83.900	55.800	8.476	8.470	0.026	9.000
84.000	56.000	8.478	8.469	0.026	9.000
84.100	55.200	8.478	8.469	0.026	9.000
84.200	54.800	8.477	8.470	0.026	9.000
84.300	54.600	8.477	8.469	0.026	9.000
84.400	56.000	8.483	8.470	0.027	9.000
84.500	53.200	8.481	8.470	0.027	9.000
84.600	57.800	8.481	8.470	0.027	9.000
84.700	57.000	8.480	8.470	0.027	9.000
84.800	56.400	8.484	8.470	0.027	9.000
84.900	57.200	8.484	8.469	0.027	9.000
85.000	55.800	8.481	8.470	0.027	9.000
85.100	54.400	8.481	8.470	0.027	9.000
85.200	54.800	8.482	8.469	0.027	9.000
85.300	53.200	8.489	8.470	0.027	9.000
85.400	57.400	8.482	8.469	0.028	9.000
85.500	55.600	8.474	8.469	0.028	9.000
85.600	57.200	8.474	8.469	0.028	9.000
85.700	56.000	8.475	8.470	0.028	9.000
85.800	56.200	8.479	8.470	0.028	9.000
85.900	57.000	8.473	8.470	0.028	9.000
86.000	56.000	8.482	8.470	0.028	9.000
86.100	56.200	8.482	8.470	0.028	9.000
86.200	56.400	8.478	8.469	0.028	9.000
86.300	57.000	8.471	8.470	0.028	9.000
86.400	56.800	8.472	8.470	0.029	9.000
86.500	57.400	8.458	8.469	0.029	9.000
86.600	56.000	8.458	8.469	0.029	9.000
86.700	56.800	8.473	8.470	0.029	9.000
86.800	56.600	8.464	8.470	0.029	9.000
86.900	58.200	8.481	8.470	0.029	9.000
87.000	55.600	8.464	8.470	0.029	9.000
87.100	55.800	8.464	8.470	0.029	9.000
87.200	58.000	8.475	8.470	0.029	9.000
87.300	56.200	8.461	8.470	0.029	9.000
87.400	55.000	8.471	8.470	0.030	9.000
87.500	54.400	8.465	8.470	0.030	9.000
87.600	53.800	8.465	8.470	0.030	9.000
87.700	56.000	8.471	8.471	0.030	9.000
87.800	58.200	8.460	8.470	0.030	9.000
87.900	56.800	8.473	8.470	0.030	9.000
88.000	55.600	8.464	8.470	0.030	9.000
88.100	54.800	8.464	8.470	0.030	9.000
88.200	54.000	8.469	8.470	0.030	9.000
88.300	54.400	8.469	8.470	0.030	9.000
88.400	52.800	8.464	8.470	0.031	9.000
88.500	53.200	8.459	8.471	0.031	9.000
88.600	52.600	8.459	8.471	0.031	9.000
88.700	53.200	8.472	8.470	0.031	9.000
88.800	53.400	8.464	8.470	0.031	9.000
88.900	50.800	8.461	8.471	0.031	9.000
89.000	53.400	8.471	8.471	0.031	9.000
89.100	50.000	8.471	8.471	0.031	9.000
89.200	52.400	8.483	8.471	0.031	9.000
89.300	51.200	8.482	8.470	0.031	9.000
89.400	51.600	8.477	8.470	0.031	9.000
89.500	52.800	8.480	8.470	0.031	9.000
89.600	51.200	8.480	8.470	0.031	9.000
89.700	51.200	8.482	8.471	0.031	9.000
89.800	52.000	8.485	8.470	0.031	9.000
89.900	51.000	8.494	8.471	0.032	9.000
90.000	51.800	8.507	8.471	0.032	9.000
90.100	51.000	8.507	8.471	0.032	9.000
90.200	52.600	8.496	8.471	0.032	9.000
90.300	51.600	8.512	8.471	0.032	9.000
90.400	51.600	8.502	8.471	0.032	9.000
90.500	51.600	8.513	8.470	0.032	9.000
90.600	50.800	8.513	8.470	0.032	9.000
90.700	51.200	8.496	8.471	0.032	9.000
90.800	49.600	8.519	8.470	0.032	9.000
90.900	51.000	8.507	8.471	0.033	9.000
91.000	52.200	8.516	8.470	0.033	9.000
91.100	51.200	8.516	8.470	0.033	9.000
91.200	53.800	8.503	8.472	0.033	9.000
91.300	50.800	8.520	8.471	0.033	9.000
91.400	52.800	8.510	8.471	0.033	9.000
91.500	50.400	8.510	8.471	0.033	9.000
91.600	51.200	8.510	8.471	0.033	9.000
91.700	51.600	8.514	8.471	0.033	9.000
91.800	50.400	8.521	8.471	0.033	9.000
91.900	51.000	8.512	8.471	0.034	9.000
92.000	49.000	8.508	8.471	0.034	9.000
92.100	52.000	8.508	8.471	0.034	9.000
92.200	50.600	8.512	8.471	0.034	9.000
92.300	49.600	8.518	8.471	0.034	9.000
92.400	50.600	8.503	8.471	0.034	9.000
92.500	50.000	8.500	8.471	0.034	9.000
92.600	51.200	8.500	8.471	0.034	9.000
92.700	49.600	8.519	8.472	0.034	9.000
92.800	49.600	8.508	8.471	0.034	9.000
92.900	51.800	8.507	8.471	0.034	9.000
93.000	50.600	8.503	8.471	0.034	9.000
93.100	50.600	8.503	8.471	0.034	9.000
93.200	49.600	8.531	8.471	0.034	9.000
93.300	48.400	8.515	8.471	0.034	9.000
93.400	49.200	8.515	8.471	0.035	9.000
93.500	47.800	8.511	8.471	0.035	9.000
93.600	47.000	8.511	8.471	0.035	9.000
93.700	44.600	8.538	8.472	0.035	9.000
93.800	46.600	8.513	8.472	0.035	9.000
93.900	45.200	8.532	8.472	0.035	9.000
94.000	46.400	8.523	8.472	0.035	9.000
94.100	45.800	8.523	8.472	0.035	9.000
94.200	45.600	8.535	8.472	0.035	9.000
94.300	45.200	8.516	8.471	0.035	9.000
94.400	45.200	8.531	8.472	0.035	9.000
94.500	44.800	8.524	8.471	0.035	9.000
94.600	44.800	8.524	8.471	0.035	9.000
94.700	45.200	8.531	8.472	0.035	9.000
94.800	45.000	8.527	8.471	0.035	9.000
94.900	45.200	8.543	8.472	0.036	9.000
95.000	44.400	8.546	8.472	0.036	9.000
95.100	44.800	8.546	8.472	0.036	9.000
95.200	44.400	8.563	8.472	0.036	9.000
95.300	45.800	8.557	8.472	0.036	9.000
95.400	44.400	8.578	8.472	0.036	9.000
95.500	43.400	8.569	8.472	0.036	9.000
95.600	44.200	8.569	8.472	0.036	9.000
95.700	42.800	8.570	8.472	0.036	9.000
95.800	42.400	8.570	8.472	0.036	9.000
95.900	43.000	8.572	8.472	0.037	9.000
96.000	42.800	8.582	8.472	0.037	9.000
96.100	42.600	8.582	8.472	0.037	9.000
96.200	42.400	8.583	8.472	0.037	9.000
96.300	42.400	8.584	8.473	0.037	9.000
96.400	42.600	8.587	8.472	0.037	9.000
96.500	42.400	8.577	8.472	0.037	9.000
96.600	42.200	8.577	8.472	0.037	9.000
96.700	41.200	8.580	8.472	0.037	9.000
96.800	41.800	8.572	8.473	0.037	9.000
96.900	41.200	8.587	8.472	0.037	9.000
97.000	41.000	8.590	8.472	0.037	9.000
97.100	40.800	8.590	8.472	0.037	9.000
97.200	42.000	8.585	8.473	0.037	9.000
97.300	42.000	8.585	8.473	0.037	9.000
97.400	39.400	8.595	8.473	0.038	9.000
97.500	42.600	8.597	8.472	0.038	9.000
97.600	41.800	8.597	8.472	0.038	9.000
97.700	39.200	8.597	8.473	0.038	9.000
97.800	40.600	8.597	8.473	0.038	9.000
97.900	37.600	8.601	8.473	0.038	9.000
98.000	40.600	8.604	8.473	0.038	9.000
98.100	38.400	8.604	8.473	0.038	9.000
98.200	39.200	8.605	8.473	0.038	9.000
98.300	38.600	8.602	8.473	0.038	9.000
98.400	35.400	8.608	8.472	0.038	9.000
98.500	41.000	8.604	8.473	0.038	9.000
98.600	37.600	8.604	8.473	0.038	9.000
98.700	39.400	8.605	8.473	0.038	9.000
98.800	34.400	8.602	8.473	0.038	9.000
98.900	36.800	8.620	8.473	0.039	9.000
99.000	37.200	8.626	8.474	0.039	9.000
99.100	37.800	8.626	8.474	0.039	9.000
99.200	37.400	8.601	8.473	0.039	9.000
99.300	35.600	8.622	8.472	0.039	9.000
99.400	36.000	8.629	8.473	0.039	9.000
99.500	34.200	8.648	8.473	0.039	9.000
99.600	33.400	8.648	8.473	0.039	9.000
99.700	32.400	8.617	8.473	0.039	9.000
99.800	34.200	8.652	8.473	0.039	9.000
99.900	31.400	8.633	8.473	0.039	9.000
100.000	32.000	8.667	8.473	0.039	9.000
100.100	30.000	8.667	8.473	0.039	9.000
100.200	30.000	8.605	8.474	0.039	9.000
100.300	30.000	8.675	8.474	0.039	9.000
100.400	29.000	8.623	8.474	0.039	9.000
100.500	29.400	8.644	8.473	0.039	9.000
100.600	32.200	8.644	8.473	0.039	9.000
100.700	30.000	8.642	8.473	0.039	9.000
100.800	33.200	8.664	8.473	0.039	9.000
100.900	34.200	8.650	8.474	0.040	9.000
101.000	35.400	8.668	8.475	0.040	9.000
101.100	35.600	8.668	8.475	0.040	9.000
101.200	35.000	8.668	8.473	0.040	9.000
101.300	36.800	8.674	8.474	0.040	9.000
101.400	34.400	8.689	8.474	0.040	9.000
101.500	37.200	8.706	8.475	0.040	9.000
101.600	36.400	8.706	8.475	0.040	9.000
101.700	36.800	8.701	8.473	0.040	9.000
101.800	34.600	8.709	8.475	0.040	9.000
101.900	34.600	8.717	8.474	0.040	9.000
102.000	32.600	8.709	8.474	0.040	9.000
102.100	32.000	8.709	8.474	0.040	9.000
102.200	33.600	8.698	8.474	0.040	9.000
102.300	31.800	8.681	8.474	0.040	9.000
102.400	32.800	8.683	8.475	0.040	9.000
102.500	33.800	8.669	8.475	0.040	9.000
102.600	33.000	8.669	8.475	0.040	9.000
102.700	33.200	8.651	8.474	0.040	9.000
102.800	34.000	8.647	8.476	0.040	9.000
102.900	34.800	8.667	8.474	0.041	9.000
103.000	35.200	8.660	8.475	0.041	9.000
103.100	35.200	8.660	8.475	0.041	9.000
103.200	35.400	8.646	8.475	0.041	9.000
103.300	36.600	8.664	8.475	0.041	9.000
103.400	36.400	8.658	8.474	0.041	9.000
103.500	36.800	8.682	8.475	0.041	9.000
103.600	36.400	8.682	8.475	0.041	9.000
103.700	38.000	8.683	8.474	0.041	9.000
103.800	38.600	8.690	8.475	0.041	9.000
103.900	39.600	8.680	8.475	0.041	9.000
104.000	40.600	8.679	8.475	0.041	9.000
104.100	41.200	8.679	8.475	0.041	9.000
104.200	41.600	8.679	8.475	0.041	9.000
104.300	41.200	8.677	8.475	0.041	9.000
104.400	42.000	8.673	8.475	0.042	9.000
104.500	43.000	8.654	8.475	0.042	9.000
104.600	42.000	8.654	8.475	0.042	9.000
104.700	43.200	8.653	8.475	0.042	9.000
104.800	45.200	8.654	8.475	0.042	9.000
104.900	44.600	8.652	8.475	0.042	9.000
105.000	45.400	8.650	8.475	0.042	9.000
105.100	45.400	8.650	8.475	0.042	9.000
105.200	46.600	8.629	8.475	0.042	9.000
105.300	46.400	8.635	8.475	0.042	9.000
105.400	47.600	8.623	8.475	0.043	9.000
105.500	46.800	8.611	8.476	0.043	9.000
105.600	45.400	8.611	8.476	0.043	9.000
105.700	46.000	8.592	8.475	0.043	9.000
105.800	43.600	8.598	8.475	0.043	9.000
105.900	45.000	8.582	8.476	0.043	9.000
106.000	42.600	8.588	8.475	0.043	9.000
106.100	46.000	8.588	8.475	0.043	9.000
106.200	45.200	8.587	8.476	0.043	9.000
106.300	45.800	8.580	8.476	0.043	9.000
106.400	47.000	8.572	8.476	0.043	9.000
106.500	46.000	8.551	8.476	0.043	9.000
106.600	49.000	8.551	8.476	0.043	9.000
106.700	49.600	8.549	8.476	0.043	9.000
106.800	50.200	8.550	8.476	0.043	9.000
106.900	53.000	8.544	8.476	0.044	9.000
107.000	53.800	8.533	8.476	0.044	9.000
107.100	55.600	8.533	8.476	0.044	9.000
107.200	55.400	8.565	8.476	0.044	9.000
107.300	57.800	8.563	8.476	0.044	9.000
107.400	58.400	8.565	8.478	0.044	9.000
107.500	58.000	8.556	8.476	0.044	9.000
107.600	59.400	8.556	8.476	0.044	9.000
107.700	59.000	8.577	8.477	0.044	9.000
107.800	59.400	8.556	8.476	0.044	9.000
107.900	60.000	8.555	8.477	0.045	9.000
108.000	59.000	8.537	8.477	0.045	9.000
108.100	59.000	8.537	8.477	0.045	9.000
108.200	59.200	8.481	8.477	0.045	9.000
108.300	60.800	8.583	8.477	0.045	9.000
108.400	60.200	8.579	8.477	0.045	9.000
108.500	61.200	8.463	8.477	0.045	9.000
108.600	60.800	8.463	8.477	0.045	9.000
108.700	61.200	8.472	8.477	0.045	9.000
108.800	61.400	8.449	8.477	0.045	9.000
108.900	62.600	8.448	8.477	0.046	9.000
109.000	62.200	8.434	8.477	0.046	9.000
109.100	64.400	8.434	8.477	0.046	9.000
109.200	65.800	8.437	8.477	0.046	9.000
109.300	66.200	8.426	8.477	0.046	9.000
109.400	65.400	8.430	8.478	0.046	9.000
109.500	66.200	8.425	8.477	0.046	9.000
109.600	65.600	8.425	8.477	0.046	9.000
109.700	66.600	8.435	8.477	0.046	9.000
109.800	66.200	8.426	8.478	0.046	9.000
109.900	66.800	8.429	8.478	0.047	9.000
110.000	67.600	8.419	8.477	0.047	9.000
110.100	66.600	8.419	8.477	0.047	9.000
110.200	67.400	8.411	8.478	0.047	9.000
110.300	68.200	8.412	8.477	0.047	9.000
110.400	68.400	8.403	8.478	0.048	9.000
110.500	66.800	8.385	8.478	0.048	9.000
110.600	68.400	8.385	8.478	0.048	9.000
110.700	67.400	8.379	8.478	0.048	9.000
110.800	68.200	8.371	8.477	0.048	9.000
110.900	67.800	8.371	8.478	0.048	9.000
111.000	67.800	8.367	8.478	0.048	9.000
111.100	68.800	8.367	8.478	0.048	9.000
111.200	67.400	8.359	8.478	0.048	9.000
111.300	67.600	8.360	8.477	0.048	9.000
111.400	67.800	8.355	8.478	0.049	9.000
111.500	67.000	8.352	8.478	0.049	9.000
111.600	68.600	8.352	8.478	0.049	9.000
111.700	66.200	8.356	8.479	0.049	9.000
111.800	66.600	8.354	8.479	0.049	9.000
111.900	66.000	8.354	8.478	0.049	9.000
112.000	66.000	8.341	8.478	0.049	9.000
112.100	66.000	8.341	8.478	0.049	9.000
112.200	65.000	8.355	8.479	0.049	9.000
112.300	67.200	8.334	8.479	0.049	9.000
112.400	64.800	8.351	8.479	0.050	9.000
112.500	66.800	8.340	8.478	0.050	9.000
112.600	66.400	8.340	8.478	0.050	9.000
112.700	65.800	8.349	8.479	0.050	9.000
112.800	67.600	8.338	8.478	0.050	9.000
112.900	64.800	8.355	8.478	0.050	9.000
113.000	67.600	8.352	8.479	0.050	9.000
113.100	66.600	8.352	8.479	0.050	9.000
113.200	67.200	8.354	8.479	0.050	9.000
113.300	68.800	8.346	8.479	0.050	9.000
113.400	67.600	8.365	8.480	0.051	9.000
113.500	69.200	8.365	8.479	0.051	9.000
113.600	69.000	8.365	8.479	0.051	9.000
113.700	69.000	8.368	8.480	0.051	9.000
113.800	72.000	8.358	8.480	0.051	9.000
113.900	70.400	8.379	8.480	0.051	9.000
114.000	73.600	8.383	8.479	0.051	9.000
114.100	71.400	8.383	8.479	0.051	9.000
114.200	74.400	8.353	8.480	0.051	9.000
114.300	71.200	8.363	8.479	0.051	9.000
114.400	73.800	8.380	8.479	0.052	9.000
114.500	72.000	8.372	8.479	0.052	9.000
114.600	71.600	8.372	8.479	0.052	9.000
114.700	72.200	8.349	8.480	0.052	9.000
114.800	70.400	8.355	8.480	0.052	9.000
114.900	71.000	8.354	8.480	0.053	9.000
115.000	70.200	8.345	8.479	0.053	9.000
115.100	68.600	8.345	8.479	0.053	9.000
115.200	68.800	8.323	8.480	0.053	9.000
115.300	67.000	8.328	8.481	0.053	9.000
115.400	69.600	8.313	8.480	0.053	9.000
115.500	68.600	8.273	8.480	0.053	9.000
115.600	69.000	8.273	8.480	0.053	9.000
115.700	70.600	8.288	8.481	0.053	9.000
115.800	67.200	8.309	8.481	0.053	9.000
115.900	69.800	8.288	8.481	0.054	9.000
116.000	68.800	8.302	8.480	0.054	9.000
116.100	67.200	8.302	8.480	0.054	9.000
116.200	71.600	8.316	8.481	0.054	9.000
116.300	68.000	8.314	8.480	0.054	9.000
116.400	66.200	8.309	8.481	0.054	9.000
116.500	63.600	8.327	8.481	0.054	9.000
116.600	62.400	8.327	8.481	0.054	9.000
116.700	64.800	8.332	8.481	0.054	9.000
116.800	64.000	8.344	8.481	0.054	9.000
116.900	67.200	8.325	8.481	0.055	9.000
117.000	64.600	8.330	8.480	0.055	9.000
117.100	66.600	8.330	8.480	0.055	9.000
117.200	65.600	8.332	8.481	0.055	9.000
117.300	66.800	8.352	8.482	0.055	9.000
117.400	69.600	8.322	8.481	0.055	9.000
117.500	70.200	8.348	8.482	0.055	9.000
117.600	71.200	8.348	8.482	0.055	9.000
117.700	65.800	8.356	8.482	0.055	9.000
117.800	67.600	8.369	8.481	0.055	9.000
117.900	66.000	8.360	8.481	0.056	9.000
118.000	67.600	8.368	8.482	0.056	9.000
118.100	68.000	8.368	8.482	0.056	9.000
118.200	68.600	8.380	8.482	0.056	9.000
118.300	66.600	8.373	8.481	0.056	9.000
118.400	67.400	8.373	8.481	0.057	9.000
118.500	67.000	8.350	8.481	0.057	9.000
118.600	68.600	8.350	8.481	0.057	9.000
118.700	67.000	8.369	8.482	0.057	9.000
118.800	69.200	8.349	8.482	0.057	9.000
118.900	68.200	8.362	8.483	0.057	9.000
119.000	67.400	8.345	8.483	0.057	9.000
119.100	67.800	8.345	8.483	0.057	9.000
119.200	68.000	8.357	8.482	0.057	9.000
119.300	68.600	8.339	8.482	0.057	9.000
119.400	67.600	8.355	8.482	0.058	9.000
119.500	67.600	8.343	8.482	0.058	9.000
119.600	67.000	8.343	8.482	0.058	9.000
119.700	67.000	8.350	8.482	0.058	9.000
119.800	67.000	8.342	8.483	0.058	9.000
119.900	67.200	8.348	8.482	0.058	9.000
120.000	67.200	8.336	8.483	0.058	9.000
120.100	66.400	8.336	8.483	0.058	9.000
120.200	65.200	8.354	8.483	0.058	9.000
120.300	66.800	8.335	8.484	0.058	9.000
120.400	65.800	8.351	8.482	0.059	9.000
120.500	66.600	8.341	8.482	0.059	9.000
120.600	65.600	8.341	8.482	0.059	9.000
120.700	65.400	8.336	8.483	0.059	9.000
120.800	65.200	8.334	8.484	0.059	9.000
120.900	65.600	8.346	8.483	0.059	9.000
121.000	65.200	8.348	8.484	0.059	9.000
121.100	65.400	8.348	8.484	0.059	9.000
121.200	66.400	8.348	8.483	0.059	9.000
121.300	65.400	8.349	8.484	0.059	9.000
121.400	65.600	8.355	8.484	0.060	9.000
121.500	65.800	8.356	8.484	0.060	9.000
121.600	65.200	8.356	8.484	0.060	9.000
121.700	65.600	8.358	8.484	0.060	9.000
121.800	66.000	8.358	8.484	0.060	9.000
121.900	66.600	8.358	8.484	0.060	9.000
122.000	65.600	8.364	8.484	0.060	9.000
122.100	65.600	8.364	8.484	0.060	9.000
122.200	65.600	8.362	8.483	0.060	9.000
122.300	65.400	8.364	8.483	0.060	9.000
122.400	66.000	8.368	8.485	0.061	9.000
122.500	65.600	8.365	8.484	0.061	9.000
122.600	66.600	8.365	8.484	0.061	9.000
122.700	65.200	8.362	8.483	0.061	9.000
122.800	65.600	8.369	8.485	0.061	9.000
122.900	65.600	8.368	8.484	0.062	9.000
123.000	66.000	8.366	8.484	0.062	9.000
123.100	65.400	8.366	8.484	0.062	9.000
123.200	64.600	8.365	8.484	0.062	9.000
123.300	65.600	8.364	8.485	0.062	9.000
123.400	65.600	8.360	8.485	0.062	9.000
123.500	64.200	8.363	8.484	0.062	9.000
123.600	65.000	8.363	8.484	0.062	9.000
123.700	65.400	8.362	8.484	0.062	9.000
123.800	65.200	8.360	8.485	0.062	9.000
123.900	64.800	8.359	8.484	0.063	9.000
124.000	65.000	8.361	8.485	0.063	9.000
124.100	65.600	8.361	8.485	0.063	9.000
124.200	64.200	8.364	8.485	0.063	9.000
124.300	65.200	8.361	8.486	0.063	9.000
124.400	65.200	8.362	8.485	0.063	9.000
124.500	64.400	8.361	8.486	0.063	9.000
124.600	64.400	8.361	8.486	0.063	9.000
124.700	63.600	8.368	8.485	0.063	9.000
124.800	63.800	8.367	8.486	0.063	9.000
124.900	63.600	8.369	8.486	0.064	9.000
125.000	63.200	8.367	8.485	0.064	9.000
125.100	63.400	8.367	8.485	0.064	9.000
125.200	62.800	8.369	8.486	0.064	9.000
125.300	63.200	8.370	8.485	0.064	9.000
125.400	64.200	8.368	8.486	0.064	9.000
125.500	62.800	8.371	8.487	0.064	9.000
125.600	63.000	8.371	8.487	0.064	9.000
125.700	61.800	8.375	8.486	0.064	9.000
125.800	62.600	8.372	8.486	0.064	9.000
125.900	63.200	8.375	8.486	0.065	9.000
126.000	63.000	8.378	8.486	0.065	9.000
126.100	63.000	8.378	8.486	0.065	9.000
126.200	62.400	8.374	8.486	0.065	9.000
126.300	62.600	8.379	8.486	0.065	9.000
126.400	62.800	8.380	8.486	0.065	9.000
126.500	61.600	8.377	8.487	0.065	9.000
126.600	63.000	8.377	8.487	0.065	9.000
126.700	62.000	8.375	8.486	0.065	9.000
126.800	62.000	8.384	8.487	0.065	9.000
126.900	61.800	8.383	8.486	0.066	9.000
127.000	61.600	8.383	8.488	0.066	9.000
127.100	61.400	8.383	8.488	0.066	9.000
127.200	62.200	8.388	8.487	0.066	9.000
127.300	62.200	8.390	8.488	0.066	9.000
127.400	61.800	8.387	8.488	0.066	9.000
127.500	61.600	8.390	8.487	0.066	9.000
127.600	62.000	8.390	8.487	0.066	9.000
127.700	62.000	8.392	8.488	0.066	9.000
127.800	61.600	8.396	8.487	0.066	9.000
127.900	61.200	8.396	8.487	0.067	9.000
128.000	61.400	8.391	8.487	0.067	9.000
128.100	60.800	8.391	8.487	0.067	9.000
128.200	61.600	8.397	8.488	0.067	9.000
128.300	60.800	8.396	8.488	0.067	9.000
128.400	60.000	8.399	8.487	0.067	9.000
128.500	61.000	8.392	8.488	0.067	9.000
128.600	60.200	8.392	8.488	0.067	9.000
128.700	60.800	8.394	8.488	0.067	9.000
128.800	60.200	8.395	8.488	0.067	9.000
128.900	60.800	8.400	8.489	0.068	9.000
129.000	61.200	8.402	8.488	0.068	9.000
129.100	60.000	8.402	8.488	0.068	9.000
129.200	60.200	8.398	8.488	0.068	9.000
129.300	59.600	8.398	8.488	0.068	9.000
129.400	61.000	8.401	8.489	0.068	9.000
129.500	61.800	8.405	8.489	0.068	9.000
129.600	61.200	8.405	8.489	0.068	9.000
129.700	60.800	8.405	8.488	0.068	9.000
129.800	61.800	8.403	8.488	0.068	9.000
129.900	61.600	8.406	8.489	0.069	9.000
130.000	61.400	8.407	8.489	0.069	9.000
130.100	61.600	8.407	8.489	0.069	9.000
130.200	61.000	8.406	8.488	0.069	9.000
130.300	61.000	8.409	8.489	0.069	9.000
130.400	62.000	8.410	8.489	0.069	9.000
130.500	61.000	8.406	8.490	0.069	9.000
130.600	61.600	8.406	8.490	0.069	9.000
130.700	61.800	8.405	8.489	0.069	9.000
130.800	61.200	8.411	8.489	0.069	9.000
130.900	61.800	8.411	8.490	0.070	9.000
131.000	61.400	8.412	8.489	0.070	9.000
131.100	62.400	8.412	8.489	0.070	9.000
131.200	62.000	8.410	8.489	0.070	9.000
131.300	62.000	8.405	8.488	0.070	9.000
131.400	62.600	8.407	8.489	0.070	9.000
131.500	62.000	8.406	8.490	0.070	9.000
131.600	62.000	8.406	8.490	0.070	9.000
131.700	63.200	8.407	8.490	0.070	9.000
131.800	62.000	8.408	8.490	0.070	9.000
131.900	62.600	8.408	8.490	0.071	9.000
132.000	61.200	8.404	8.489	0.071	9.000
132.100	62.400	8.404	8.489	0.071	9.000
132.200	62.600	8.402	8.490	0.071	9.000
132.300	63.000	8.404	8.490	0.071	9.000
132.400	62.400	8.404	8.490	0.071	9.000
132.500	62.600	8.396	8.490	0.071	9.000
132.600	62.200	8.396	8.490	0.071	9.000
132.700	63.000	8.394	8.491	0.071	9.000
132.800	62.200	8.398	8.491	0.071	9.000
132.900	62.800	8.397	8.490	0.072	9.000
133.000	63.400	8.396	8.491	0.072	9.000
133.100	63.400	8.396	8.491	0.072	9.000
133.200	62.200	8.395	8.490	0.072	9.000
133.300	63.600	8.397	8.490	0.072	9.000
133.400	62.600	8.392	8.490	0.072	9.000
133.500	63.200	8.394	8.491	0.072	9.000
133.600	63.400	8.394	8.491	0.072	9.000
133.700	63.400	8.392	8.491	0.072	9.000
133.800	63.200	8.389	8.490	0.072	9.000
133.900	62.800	8.394	8.492	0.073	9.000
134.000	63.400	8.394	8.491	0.073	9.000
134.100	63.800	8.394	8.491	0.073	9.000
134.200	63.600	8.390	8.492	0.073	9.000
134.300	63.400	8.391	8.491	0.073	9.000
134.400	63.000	8.395	8.491	0.074	9.000
134.500	63.400	8.387	8.491	0.074	9.000
134.600	63.000	8.387	8.491	0.074	9.000
134.700	62.600	8.386	8.491	0.074	9.000
134.800	63.400	8.386	8.491	0.074	9.000
134.900	62.400	8.391	8.491	0.074	9.000
135.000	63.200	8.390	8.492	0.074	9.000
135.100	63.200	8.390	8.492	0.074	9.000
135.200	63.000	8.389	8.492	0.074	9.000
135.300	63.200	8.387	8.491	0.075	9.000
135.400	64.000	8.388	8.492	0.075	9.000
135.500	63.600	8.389	8.492	0.075	9.000
135.600	63.400	8.389	8.492	0.075	9.000
135.700	64.200	8.386	8.492	0.075	9.000
135.800	63.800	8.386	8.492	0.075	9.000
135.900	62.400	8.386	8.493	0.075	0.000
136.000	64.000	8.385	8.492	0.075	9.000
136.100	64.000	8.385	8.492	0.075	9.000
136.200	63.800	8.388	8.493	0.075	9.000
136.300	63.000	8.386	8.492	0.076	9.000
136.400	62.400	8.384	8.493	0.076	9.000
136.500	63.600	8.383	8.493	0.076	9.000
136.600	63.200	8.383	8.493	0.076	9.000
136.700	63.400	8.379	8.492	0.076	9.000
136.800	63.400	8.381	8.492	0.076	9.000
136.900	63.000	8.383	8.493	0.076	9.000
137.000	63.200	8.384	8.493	0.076	9.000
137.100	63.000	8.384	8.493	0.076	9.000
137.200	63.600	8.386	8.493	0.076	9.000
137.300	63.600	8.386	8.492	0.077	9.000
137.400	64.000	8.384	8.493	0.077	9.000
137.500	62.600	8.382	8.493	0.077	9.000
137.600	62.800	8.382	8.493	0.077	9.000
137.700	63.000	8.385	8.494	0.077	9.000
137.800	63.000	8.388	8.493	0.077	9.000
137.900	61.800	8.387	8.493	0.077	9.000
138.000	63.200	8.383	8.493	0.077	9.000
138.100	63.000	8.383	8.493	0.077	9.000
138.200	62.800	8.387	8.494	0.077	9.000
138.300	62.800	8.386	8.494	0.078	9.000
138.400	62.400	8.389	8.494	0.078	9.000
138.500	62.600	8.382	8.494	0.078	9.000
138.600	63.000	8.382	8.494	0.078	9.000
138.700	63.000	8.385	8.495	0.078	9.000
138.800	63.800	8.384	8.494	0.078	9.000
138.900	62.200	8.386	8.494	0.078	9.000
139.000	62.600	8.388	8.494	0.078	9.000
139.100	63.000	8.388	8.494	0.078	9.000
139.200	63.800	8.389	8.494	0.078	9.000
139.300	63.200	8.386	8.494	0.079	9.000
139.400	63.600	8.391	8.494	0.079	9.000
139.500	63.000	8.391	8.495	0.079	9.000
139.600	63.200	8.391	8.495	0.079	9.000
139.700	63.600	8.388	8.495	0.079	9.000
139.800	63.400	8.392	8.495	0.079	9.000
139.900	63.600	8.387	8.495	0.079	9.000
140.000	64.200	8.391	8.495	0.079	9.000
140.100	63.800	8.391	8.495	0.079	9.000
140.200	63.600	8.389	8.496	0.079	9.000
140.300	63.800	8.389	8.495	0.080	9.000
140.400	63.600	8.389	8.495	0.080	9.000
140.500	63.800	8.385	8.495	0.080	9.000
140.600	64.400	8.385	8.495	0.080	9.000
140.700	64.600	8.383	8.496	0.080	9.000
140.800	63.400	8.386	8.495	0.080	9.000
140.900	63.600	8.385	8.495	0.080	9.000
141.000	63.400	8.387	8.495	0.080	9.000
141.100	64.000	8.387	8.495	0.080	9.000
141.200	63.400	8.387	8.496	0.080	9.000
141.300	64.000	8.385	8.496	0.081	9.000
141.400	63.600	8.385	8.496	0.081	9.000
141.500	63.600	8.382	8.495	0.081	9.000
141.600	63.400	8.382	8.495	0.081	9.000
141.700	63.200	8.380	8.496	0.081	9.000
141.800	63.400	8.385	8.497	0.081	9.000
141.900	64.400	8.381	8.495	0.081	9.000
142.000	63.400	8.381	8.497	0.081	9.000
142.100	63.000	8.381	8.497	0.081	9.000
142.200	63.400	8.380	8.497	0.081	9.000
142.300	64.200	8.383	8.496	0.082	9.000
142.400	63.800	8.384	8.496	0.082	9.000
142.500	64.200	8.376	8.497	0.082	9.000
142.600	63.200	8.376	8.497	0.082	9.000
142.700	63.400	8.376	8.497	0.082	9.000
142.800	62.600	8.380	8.497	0.082	9.000
142.900	63.800	8.381	8.497	0.082	9.000
143.000	63.200	8.382	8.497	0.082	9.000
143.100	63.800	8.382	8.497	0.082	9.000
143.200	64.200	8.387	8.497	0.082	9.000
143.300	63.800	8.382	8.497	0.083	9.000
143.400	64.000	8.387	8.497	0.083	9.000
143.500	63.600	8.383	8.498	0.083	9.000
143.600	63.200	8.383	8.498	0.083	9.000
143.700	64.000	8.381	8.498	0.083	9.000
143.800	64.000	8.384	8.497	0.084	9.000
143.900	63.800	8.382	8.497	0.084	9.000
144.000	64.400	8.385	8.498	0.084	9.000
144.100	64.200	8.385	8.498	0.084	9.000
144.200	64.400	8.386	8.498	0.084	9.000
144.300	64.200	8.386	8.497	0.084	9.000
144.400	64.200	8.382	8.498	0.084	9.000
144.500	64.400	8.377	8.498	0.084	9.000
144.600	64.200	8.377	8.498	0.084	9.000
144.700	64.800	8.378	8.498	0.084	9.000
144.800	63.800	8.377	8.499	0.085	9.000
144.900	64.400	8.380	8.498	0.085	9.000
145.000	64.200	8.384	8.498	0.085	9.000
145.100	64.000	8.384	8.498	0.085	9.000
145.200	65.200	8.378	8.498	0.085	9.000
145.300	64.600	8.379	8.498	0.085	9.000
145.400	64.600	8.381	8.498	0.085	9.000
145.500	65.000	8.376	8.498	0.085	9.000
145.600	65.000	8.376	8.498	0.085	9.000
145.700	65.000	8.376	8.499	0.085	9.000
145.800	64.600	8.377	8.499	0.086	9.000
145.900	65.000	8.378	8.499	0.086	9.000
146.000	65.400	8.377	8.499	0.086	9.000
146.100	65.200	8.377	8.499	0.086	9.000
146.200	65.600	8.376	8.499	0.086	9.000
146.300	65.400	8.375	8.499	0.086	9.000
146.400	64.600	8.374	8.499	0.086	9.000
146.500	64.400	8.370	8.499	0.086	9.000
146.600	64.400	8.370	8.499	0.086	9.000
146.700	65.000	8.371	8.499	0.086	9.000
146.800	65.400	8.371	8.499	0.087	9.000
146.900	64.600	8.372	8.499	0.087	9.000
147.000	64.800	8.377	8.500	0.087	9.000
147.100	64.800	8.377	8.500	0.087	9.000
147.200	64.800	8.375	8.500	0.087	9.000
147.300	65.600	8.374	8.500	0.087	9.000
147.400	65.200	8.372	8.500	0.087	9.000
147.500	64.800	8.369	8.500	0.087	9.000
147.600	65.000	8.369	8.500	0.087	9.000
147.700	65.400	8.371	8.500	0.087	9.000
147.800	65.000	8.371	8.501	0.088	9.000
147.900	65.400	8.368	8.499	0.088	9.000
148.000	64.400	8.370	8.501	0.088	9.000
148.100	65.200	8.370	8.501	0.088	9.000
148.200	64.600	8.369	8.500	0.088	9.000
148.300	65.600	8.369	8.501	0.088	9.000
148.400	65.000	8.371	8.501	0.088	9.000
148.500	65.400	8.364	8.500	0.088	9.000
148.600	65.000	8.364	8.500	0.088	9.000
148.700	65.200	8.363	8.501	0.088	9.000
148.800	64.600	8.369	8.501	0.089	9.000
148.900	65.800	8.371	8.501	0.089	9.000
149.000	65.800	8.371	8.501	0.089	9.000
149.100	64.800	8.371	8.501	0.089	9.000
149.200	65.400	8.369	8.501	0.089	9.000
149.300	64.400	8.370	8.501	0.089	9.000
149.400	64.600	8.373	8.502	0.089	9.000
149.500	64.800	8.370	8.501	0.089	9.000
149.600	65.200	8.370	8.501	0.089	9.000
149.700	65.600	8.370	8.502	0.089	9.000
149.800	65.200	8.372	8.502	0.090	9.000
149.900	64.800	8.370	8.502	0.090	9.000
150.000	65.200	8.370	8.502	0.090	9.000
150.100	65.600	8.370	8.502	0.090	9.000
150.200	64.600	8.370	8.502	0.090	9.000
150.300	64.800	8.371	8.503	0.091	9.000
150.400	65.800	8.371	8.502	0.091	9.000
150.500	65.000	8.366	8.503	0.091	9.000
150.600	65.600	8.366	8.503	0.091	9.000
150.700	64.800	8.368	8.502	0.091	9.000
150.800	66.200	8.369	8.503	0.091	9.000
150.900	66.200	8.374	8.502	0.091	9.000
151.000	66.200	8.369	8.502	0.091	9.000
151.100	65.400	8.369	8.502	0.091	9.000
151.200	66.200	8.372	8.503	0.091	9.000
151.300	66.400	8.371	8.503	0.092	9.000
151.400	65.400	8.374	8.503	0.092	9.000
151.500	66.000	8.375	8.504	0.092	9.000
151.600	65.600	8.375	8.504	0.092	9.000
151.700	66.400	8.373	8.503	0.092	9.000
151.800	65.600	8.373	8.503	0.092	9.000
151.900	66.600	8.367	8.503	0.092	9.000
152.000	66.200	8.369	8.504	0.092	9.000
152.100	65.800	8.369	8.504	0.092	9.000
152.200	65.600	8.372	8.503	0.092	9.000
152.300	65.600	8.374	8.503	0.093	9.000
152.400	65.800	8.366	8.504	0.093	9.000
152.500	66.200	8.360	8.504	0.093	9.000
152.600	66.600	8.360	8.504	0.093	9.000
152.700	66.400	8.359	8.504	0.093	9.000
152.800	65.800	8.365	8.504	0.093	9.000
152.900	65.600	8.368	8.504	0.093	9.000
153.000	66.200	8.365	8.505	0.093	9.000
153.100	65.800	8.365	8.505	0.093	9.000
153.200	65.800	8.362	8.504	0.093	9.000
153.300	66.400	8.367	8.504	0.094	9.000
153.400	66.000	8.360	8.504	0.094	9.000
153.500	66.200	8.362	8.504	0.094	9.000
153.600	66.000	8.362	8.504	0.094	9.000
153.700	65.000	8.360	8.504	0.094	9.000
153.800	65.600	8.361	8.504	0.094	9.000
153.900	65.600	8.358	8.505	0.094	9.000
154.000	65.800	8.357	8.505	0.094	9.000
154.100	65.600	8.357	8.505	0.094	9.000
154.200	65.600	8.357	8.505	0.094	9.000
154.300	65.000	8.360	8.505	0.095	9.000
154.400	66.200	8.359	8.504	0.095	9.000
154.500	65.800	8.353	8.505	0.095	9.000
154.600	65.000	8.353	8.505	0.095	9.000
154.700	65.000	8.358	8.505	0.095	9.000
154.800	64.600	8.359	8.505	0.095	9.000
154.900	65.000	8.361	8.505	0.095	9.000
155.000	65.600	8.358	8.506	0.095	9.000
155.100	65.600	8.358	8.506	0.095	9.000
155.200	65.800	8.364	8.506	0.095	9.000
155.300	65.800	8.361	8.506	0.096	9.000
155.400	65.000	8.366	8.506	0.096	9.000
155.500	64.600	8.362	8.506	0.096	9.000
155.600	65.800	8.362	8.506	0.096	9.000
155.700	65.000	8.363	8.506	0.096	9.000
155.800	65.400	8.364	8.506	0.097	9.000
155.900	66.400	8.364	8.507	0.097	9.000
156.000	65.800	8.366	8.507	0.097	9.000
156.100	66.000	8.366	8.507	0.097	9.000
156.200	64.600	8.365	8.506	0.097	9.000
156.300	65.600	8.365	8.508	0.097	9.000
156.400	65.400	8.364	8.506	0.097	9.000
156.500	65.600	8.359	8.507	0.097	9.000
156.600	66.200	8.359	8.507	0.097	9.000
156.700	65.000	8.357	8.507	0.097	9.000
156.800	66.200	8.361	8.506	0.098	9.000
156.900	65.600	8.366	8.507	0.098	9.000
157.000	65.200	8.361	8.508	0.098	9.000
157.100	65.800	8.361	8.508	0.098	9.000
157.200	66.000	8.363	8.508	0.098	9.000
157.300	66.200	8.367	8.507	0.098	9.000
157.400	65.800	8.366	8.508	0.098	9.000
157.500	65.600	8.364	8.507	0.098	9.000
157.600	66.000	8.364	8.507	0.098	9.000
157.700	64.800	8.366	8.507	0.098	9.000
157.800	65.600	8.360	8.508	0.099	9.000
157.900	65.200	8.365	8.508	0.099	9.000
158.000	64.800	8.368	8.507	0.099	9.000
158.100	65.800	8.368	8.507	0.099	9.000
158.200	65.200	8.365	8.509	0.099	9.000
158.300	65.600	8.367	8.507	0.099	9.000
158.400	64.200	8.364	8.508	0.099	9.000
158.500	65.600	8.360	8.508	0.099	9.000
158.600	65.600	8.360	8.508	0.099	9.000
158.700	66.200	8.360	8.508	0.099	9.000
158.800	65.200	8.362	8.508	0.100	9.000
158.900	65.200	8.364	8.510	0.100	9.000
159.000	64.800	8.363	8.509	0.100	9.000
159.100	65.400	8.363	8.509	0.100	9.000
159.200	64.600	8.366	8.509	0.100	9.000
159.300	65.000	8.363	8.508	0.100	9.000
159.400	65.000	8.363	8.509	0.100	9.000
159.500	65.400	8.364	8.508	0.100	9.000
159.600	65.000	8.364	8.508	0.100	9.000
159.700	65.600	8.367	8.509	0.100	9.000
159.800	64.400	8.363	8.509	0.101	9.000
159.900	65.000	8.369	8.509	0.101	9.000
160.000	64.600	8.364	8.509	0.101	9.000
160.100	64.600	8.364	8.509	0.101	9.000
160.200	65.200	8.368	8.509	0.101	9.000
160.300	64.800	8.369	8.510	0.101	9.000
160.400	64.600	8.369	8.510	0.101	9.000
160.500	64.800	8.367	8.510	0.101	9.000
160.600	64.800	8.367	8.510	0.101	9.000
160.700	65.200	8.365	8.510	0.101	9.000
160.800	64.800	8.367	8.509	0.102	9.000
160.900	64.600	8.367	8.511	0.102	9.000
161.000	64.000	8.366	8.510	0.102	9.000
161.100	64.600	8.366	8.510	0.102	9.000
161.200	64.200	8.368	8.511	0.102	9.000
161.300	64.000	8.367	8.510	0.103	9.000
161.400	64.400	8.368	8.510	0.103	9.000
161.500	64.400	8.370	8.511	0.103	9.000
161.600	64.800	8.370	8.511	0.103	9.000
161.700	64.600	8.367	8.511	0.103	9.000
161.800	64.600	8.370	8.511	0.103	9.000
161.900	64.800	8.373	8.511	0.103	9.000
162.000	64.800	8.372	8.511	0.103	9.000
162.100	63.800	8.372	8.511	0.103	9.000
162.200	64.200	8.374	8.511	0.103	9.000
162.300	64.000	8.375	8.511	0.104	9.000
162.400	64.400	8.373	8.511	0.104	9.000
162.500	64.400	8.368	8.511	0.104	9.000
162.600	63.800	8.368	8.511	0.104	9.000
162.700	64.000	8.369	8.512	0.104	9.000
162.800	63.400	8.369	8.512	0.104	9.000
162.900	64.400	8.371	8.511	0.104	9.000
163.000	64.000	8.372	8.512	0.104	9.000
163.100	63.200	8.372	8.512	0.104	9.000
163.200	64.400	8.372	8.512	0.104	9.000
163.300	64.000	8.374	8.513	0.105	9.000
163.400	63.000	8.376	8.513	0.105	9.000
163.500	62.400	8.377	8.512	0.105	9.000
163.600	64.200	8.377	8.512	0.105	9.000
163.700	64.400	8.376	8.512	0.105	9.000
163.800	64.200	8.373	8.513	0.105	9.000
163.900	63.000	8.377	8.512	0.105	9.000
164.000	63.800	8.377	8.512	0.105	9.000
164.100	64.000	8.377	8.512	0.105	9.000
164.200	64.600	8.374	8.513	0.105	9.000
164.300	64.000	8.377	8.512	0.106	9.000
164.400	63.600	8.380	8.513	0.106	9.000
164.500	63.600	8.373	8.513	0.106	9.000
164.600	63.400	8.373	8.513	0.106	9.000
164.700	63.600	8.374	8.513	0.106	9.000
164.800	63.400	8.376	8.513	0.106	9.000
164.900	63.200	8.382	8.514	0.106	9.000
165.000	63.400	8.384	8.513	0.106	9.000
165.100	63.000	8.384	8.513	0.106	9.000
165.200	62.800	8.379	8.514	0.106	9.000
165.300	63.600	8.380	8.514	0.107	9.000
165.400	63.800	8.380	8.514	0.107	9.000
165.500	64.200	8.378	8.513	0.107	9.000
165.600	62.800	8.378	8.513	0.107	9.000
165.700	63.800	8.380	8.514	0.107	9.000
165.800	63.800	8.377	8.514	0.107	9.000
165.900	63.200	8.379	8.514	0.107	9.000
166.000	63.000	8.380	8.514	0.107	9.000
166.100	63.000	8.380	8.514	0.107	9.000
166.200	63.400	8.380	8.514	0.107	9.000
166.300	63.600	8.382	8.514	0.108	9.000
166.400	63.600	8.381	8.514	0.108	9.000
166.500	63.400	8.380	8.515	0.108	9.000
166.600	62.200	8.380	8.515	0.108	9.000
166.700	62.200	8.378	8.515	0.108	9.000
166.800	63.000	8.380	8.515	0.108	9.000
166.900	62.400	8.387	8.516	0.108	9.000
167.000	62.600	8.385	8.515	0.108	9.000
167.100	63.000	8.385	8.515	0.108	9.000
167.200	62.000	8.384	8.515	0.108	9.000
167.300	63.000	8.385	8.515	0.109	9.000
167.400	63.400	8.387	8.515	0.109	9.000
167.500	62.200	8.386	8.515	0.109	9.000
167.600	61.400	8.386	8.515	0.109	9.000
167.700	62.400	8.386	8.515	0.109	9.000
167.800	62.800	8.387	8.516	0.109	9.000
167.900	62.600	8.387	8.515	0.109	9.000
168.000	63.000	8.387	8.515	0.109	9.000
168.100	62.200	8.387	8.515	0.109	9.000
168.200	62.600	8.385	8.515	0.109	9.000
168.300	63.600	8.386	8.517	0.110	9.000
168.400	62.000	8.388	8.515	0.110	9.000
168.500	61.800	8.386	8.516	0.110	9.000
168.600	62.200	8.386	8.516	0.110	9.000
168.700	62.400	8.381	8.517	0.110	9.000
168.800	62.000	8.388	8.517	0.110	9.000
168.900	62.000	8.388	8.517	0.110	9.000
169.000	62.200	8.393	8.517	0.110	9.000
169.100	61.800	8.393	8.517	0.110	9.000
169.200	62.800	8.392	8.516	0.110	9.000
169.300	61.800	8.390	8.517	0.111	9.000
169.400	62.600	8.387	8.517	0.111	9.000
169.500	62.800	8.391	8.518	0.111	9.000
169.600	61.800	8.391	8.518	0.111	9.000
169.700	62.400	8.392	8.518	0.111	9.000
169.800	62.200	8.391	8.517	0.111	9.000
169.900	62.000	8.392	8.517	0.111	9.000
170.000	62.400	8.394	8.517	0.111	9.000
170.100	62.200	8.394	8.517	0.111	9.000
170.200	62.000	8.394	8.518	0.111	9.000
170.300	62.200	8.394	8.518	0.112	9.000
170.400	62.200	8.394	8.517	0.112	9.000
170.500	61.600	8.393	8.517	0.112	9.000
170.600	62.200	8.393	8.517	0.112	9.000
170.700	61.600	8.392	8.518	0.112	9.000
170.800	62.200	8.393	8.519	0.112	9.000
170.900	61.800	8.397	8.517	0.112	9.000
171.000	62.200	8.394	8.518	0.112	9.000
171.100	62.400	8.394	8.518	0.112	9.000
171.200	62.600	8.396	8.519	0.112	9.000
171.300	61.800	8.396	8.519	0.113	9.000
171.400	61.800	8.394	8.518	0.113	9.000
171.500	62.400	8.394	8.518	0.113	9.000
171.600	61.800	8.394	8.518	0.113	9.000
171.700	62.600	8.391	8.518	0.113	9.000
171.800	61.800	8.391	8.520	0.114	9.000
171.900	61.800	8.395	8.518	0.114	9.000
172.000	62.000	8.394	8.519	0.114	9.000
172.100	62.400	8.394	8.519	0.114	9.000
172.200	61.600	8.393	8.519	0.114	9.000
172.300	62.000	8.394	8.520	0.114	9.000
172.400	62.000	8.394	8.519	0.114	9.000
172.500	62.200	8.387	8.520	0.114	9.000
172.600	61.800	8.387	8.520	0.114	9.000
172.700	62.200	8.389	8.519	0.114	9.000
172.800	62.000	8.391	8.520	0.115	9.000
172.900	62.600	8.396	8.520	0.115	9.000
173.000	61.800	8.397	8.520	0.115	9.000
173.100	61.800	8.397	8.520	0.115	9.000
173.200	62.000	8.396	8.519	0.115	9.000
173.300	61.200	8.397	8.520	0.115	9.000
173.400	61.600	8.397	8.520	0.115	9.000
173.500	62.200	8.398	8.521	0.115	9.000
173.600	61.400	8.398	8.521	0.115	9.000
173.700	60.800	8.399	8.520	0.115	9.000
173.800	61.400	8.397	8.521	0.116	9.000
173.900	62.200	8.395	8.520	0.116	9.000
174.000	61.000	8.396	8.520	0.116	9.000
174.100	61.400	8.396	8.520	0.116	9.000
174.200	61.200	8.397	8.521	0.116	9.000
174.300	61.800	8.396	8.522	0.116	9.000
174.400	62.000	8.400	8.521	0.116	9.000
174.500	61.600	8.393	8.522	0.116	9.000
174.600	61.600	8.393	8.522	0.116	9.000
174.700	61.800	8.393	8.521	0.116	9.000
174.800	62.200	8.395	8.522	0.117	9.000
174.900	61.200	8.402	8.521	0.117	9.000
175.000	61.800	8.401	8.521	0.117	9.000
175.100	61.000	8.401	8.521	0.117	9.000
175.200	61.600	8.400	8.522	0.117	9.000
175.300	60.800	8.403	8.521	0.117	9.000
175.400	62.000	8.404	8.522	0.117	9.000
175.500	61.000	8.400	8.522	0.117	9.000
175.600	61.200	8.400	8.522	0.117	9.000
175.700	61.800	8.399	8.522	0.117	9.000
175.800	62.000	8.401	8.522	0.118	9.000
175.900	61.000	8.404	8.523	0.118	9.000
176.000	61.600	8.401	8.523	0.118	9.000
176.100	61.000	8.401	8.523	0.118	9.000
176.200	60.800	8.403	8.523	0.118	9.000
176.300	61.400	8.400	8.522	0.118	9.000
176.400	61.800	8.401	8.523	0.118	9.000
176.500	62.000	8.396	8.524	0.118	9.000
176.600	61.400	8.396	8.524	0.118	9.000
176.700	61.800	8.399	8.523	0.118	9.000
176.800	61.600	8.397	8.523	0.119	9.000
176.900	61.000	8.400	8.523	0.119	9.000
177.000	61.400	8.404	8.524	0.119	9.000
177.100	61.000	8.404	8.524	0.119	9.000
177.200	62.000	8.401	8.523	0.119	9.000
177.300	61.800	8.401	8.523	0.119	9.000
177.400	61.400	8.402	8.523	0.119	9.000
177.500	60.800	8.402	8.524	0.119	9.000
177.600	61.200	8.402	8.524	0.119	9.000
177.700	61.800	8.401	8.523	0.119	9.000
177.800	61.200	8.401	8.524	0.120	9.000
177.900	62.400	8.401	8.524	0.120	9.000
178.000	62.600	8.402	8.524	0.120	9.000
178.100	61.400	8.402	8.524	0.120	9.000
178.200	61.800	8.404	8.524	0.120	9.000
178.300	61.600	8.403	8.524	0.120	9.000
178.400	61.000	8.403	8.524	0.120	9.000
178.500	60.800	8.399	8.525	0.120	9.000
178.600	61.000	8.399	8.525	0.120	9.000
178.700	61.800	8.397	8.525	0.120	9.000
178.800	61.600	8.398	8.524	0.121	9.000
178.900	61.600	8.399	8.525	0.121	9.000
179.000	61.600	8.400	8.525	0.121	9.000
179.100	61.800	8.400	8.525	0.121	9.000
179.200	61.800	8.404	8.524	0.121	9.000
179.300	61.800	8.402	8.525	0.121	9.000
179.400	61.000	8.402	8.526	0.121	9.000
179.500	61.200	8.401	8.525	0.121	9.000
179.600	61.400	8.401	8.525	0.121	9.000
179.700	61.400	8.400	8.526	0.121	9.000
179.800	62.000	8.399	8.524	0.122	9.000
179.900	61.200	8.404	8.526	0.122	9.000
180.000	61.400	8.398	8.525	0.122	9.000
180.100	62.200	8.398	8.525	0.122	9.000
180.200	62.000	8.400	8.526	0.122	9.000
180.300	61.200	8.403	8.526	0.122	9.000
180.400	62.000	8.401	8.526	0.122	9.000
180.500	60.800	8.396	8.526	0.122	9.000
180.600	61.600	8.396	8.526	0.122	9.000
180.700	60.800	8.398	8.526	0.122	9.000
180.800	62.000	8.400	8.526	0.123	9.000
180.900	61.400	8.403	8.527	0.123	9.000
181.000	61.800	8.402	8.527	0.123	9.000
181.100	61.200	8.402	8.527	0.123	9.000
181.200	61.400	8.404	8.527	0.123	9.000
181.300	61.800	8.402	8.526	0.123	9.000
181.400	61.800	8.402	8.527	0.123	9.000
181.500	61.000	8.401	8.526	0.123	9.000
181.600	61.000	8.401	8.526	0.123	9.000
181.700	61.400	8.400	8.527	0.123	9.000
181.800	60.800	8.402	8.527	0.124	9.000
181.900	60.600	8.407	8.528	0.124	9.000
182.000	60.800	8.407	8.527	0.124	9.000
182.100	61.000	8.407	8.527	0.124	9.000
182.200	60.000	8.402	8.528	0.124	9.000
182.300	61.400	8.407	8.528	0.124	9.000
182.400	61.000	8.406	8.528	0.124	9.000
182.500	60.800	8.402	8.528	0.124	9.000
182.600	60.800	8.402	8.528	0.124	9.000
182.700	60.800	8.397	8.528	0.124	9.000
182.800	61.800	8.402	8.528	0.125	9.000
182.900	61.400	8.404	8.528	0.125	9.000
183.000	60.600	8.404	8.529	0.125	9.000
183.100	60.200	8.404	8.529	0.125	9.000
183.200	60.600	8.404	8.528	0.125	9.000
183.300	60.400	8.405	8.528	0.125	9.000
183.400	61.000	8.407	8.529	0.125	9.000
183.500	60.600	8.405	8.529	0.125	9.000
183.600	61.000	8.405	8.529	0.125	9.000
183.700	60.200	8.405	8.529	0.125	9.000
183.800	60.400	8.407	8.529	0.126	9.000
183.900	59.800	8.404	8.529	0.126	9.000
184.000	60.600	8.408	8.529	0.126	9.000
184.100	60.400	8.408	8.529	0.126	9.000
184.200	61.200	8.409	8.529	0.126	9.000
184.300	61.000	8.409	8.529	0.126	9.000
184.400	61.800	8.407	8.529	0.126	9.000
184.500	62.000	8.401	8.530	0.126	9.000
184.600	60.800	8.401	8.530	0.126	9.000
184.700	61.200	8.407	8.530	0.126	9.000
184.800	60.000	8.408	8.529	0.127	9.000
184.900	61.600	8.408	8.530	0.127	9.000
185.000	60.200	8.407	8.529	0.127	9.000
185.100	60.400	8.407	8.529	0.127	9.000
185.200	60.400	8.408	8.531	0.127	9.000
185.300	60.000	8.407	8.530	0.127	9.000
185.400	60.600	8.411	8.530	0.127	9.000
185.500	60.600	8.407	8.530	0.127	9.000
185.600	60.800	8.407	8.530	0.127	9.000
185.700	60.600	8.411	8.530	0.127	9.000
185.800	60.800	8.406	8.531	0.128	9.000
185.900	60.800	8.411	8.530	0.128	9.000
186.000	60.600	8.410	8.530	0.128	9.000
186.100	59.400	8.410	8.530	0.128	9.000
186.200	60.400	8.411	8.531	0.128	9.000
186.300	60.600	8.408	8.531	0.128	9.000
186.400	61.200	8.412	8.531	0.128	9.000
186.500	61.000	8.407	8.531	0.128	9.000
186.600	60.200	8.407	8.531	0.128	9.000
186.700	60.800	8.408	8.531	0.128	9.000
186.800	60.600	8.407	8.532	0.129	9.000
186.900	60.600	8.411	8.531	0.129	9.000
187.000	60.200	8.410	8.531	0.129	9.000
187.100	60.400	8.410	8.531	0.129	9.000
187.200	60.200	8.408	8.532	0.129	9.000
187.300	59.800	8.412	8.531	0.129	9.000
187.400	60.800	8.412	8.532	0.129	9.000
187.500	59.800	8.410	8.531	0.129	9.000
187.600	60.400	8.410	8.531	0.129	9.000
187.700	60.200	8.410	8.532	0.129	9.000
187.800	61.200	8.408	8.533	0.130	9.000
187.900	59.800	8.412	8.532	0.130	9.000
188.000	60.200	8.409	8.532	0.130	9.000
188.100	61.200	8.409	8.532	0.130	9.000
188.200	60.400	8.413	8.533	0.130	9.000
188.300	59.600	8.410	8.533	0.130	9.000
188.400	59.600	8.413	8.532	0.130	9.000
188.500	60.400	8.409	8.533	0.130	9.000
188.600	60.000	8.409	8.533	0.130	9.000
188.700	60.200	8.409	8.533	0.130	9.000
188.800	60.200	8.407	8.533	0.131	9.000
188.900	60.000	8.411	8.533	0.131	9.000
189.000	59.800	8.413	8.533	0.131	9.000
189.100	61.000	8.413	8.533	0.131	9.000
189.200	60.800	8.413	8.533	0.131	9.000
189.300	60.400	8.411	8.534	0.131	9.000
189.400	60.000	8.411	8.533	0.131	9.000
189.500	59.600	8.413	8.534	0.131	9.000
189.600	60.600	8.413	8.534	0.131	9.000
189.700	60.400	8.414	8.534	0.131	9.000
189.800	60.200	8.413	8.534	0.132	9.000
189.900	60.000	8.411	8.534	0.132	9.000
190.000	61.000	8.413	8.534	0.132	9.000
190.100	60.600	8.413	8.534	0.132	9.000
190.200	60.000	8.413	8.535	0.132	9.000
190.300	59.400	8.413	8.535	0.132	9.000
190.400	59.000	8.411	8.534	0.132	9.000
190.500	60.200	8.410	8.534	0.132	9.000
190.600	60.000	8.410	8.534	0.132	9.000
190.700	60.600	8.408	8.534	0.132	9.000
190.800	60.600	8.411	8.535	0.133	9.000
190.900	60.800	8.415	8.535	0.133	9.000
191.000	60.200	8.410	8.535	0.133	9.000
191.100	59.800	8.410	8.535	0.133	9.000
191.200	60.200	8.414	8.535	0.133	9.000
191.300	60.000	8.415	8.535	0.133	9.000
191.400	59.400	8.411	8.536	0.133	9.000
191.500	60.200	8.412	8.536	0.133	9.000
191.600	60.000	8.412	8.536	0.133	9.000
191.700	60.000	8.413	8.536	0.133	9.000
191.800	59.400	8.415	8.537	0.134	9.000
191.900	59.600	8.415	8.536	0.134	9.000
192.000	60.000	8.412	8.536	0.134	9.000
192.100	59.600	8.412	8.536	0.134	9.000
192.200	60.800	8.415	8.536	0.134	9.000
192.300	60.400	8.410	8.536	0.134	9.000
192.400	60.000	8.415	8.536	0.134	9.000
192.500	60.400	8.410	8.536	0.134	9.000
192.600	60.000	8.410	8.536	0.134	9.000
192.700	60.800	8.409	8.537	0.134	9.000
192.800	59.400	8.412	8.537	0.135	9.000
192.900	60.400	8.418	8.537	0.135	9.000
193.000	59.200	8.411	8.537	0.135	9.000
193.100	59.800	8.411	8.537	0.135	9.000
193.200	59.800	8.418	8.537	0.135	9.000
193.300	59.600	8.416	8.537	0.135	9.000
193.400	59.400	8.419	8.537	0.135	9.000
193.500	60.400	8.414	8.537	0.135	9.000
193.600	60.600	8.414	8.537	0.135	9.000
193.700	59.400	8.420	8.538	0.135	9.000
193.800	60.200	8.415	8.537	0.136	9.000
193.900	59.400	8.418	8.538	0.136	9.000
194.000	59.200	8.415	8.538	0.136	9.000
194.100	59.200	8.415	8.538	0.136	9.000
194.200	59.400	8.418	8.538	0.136	9.000
194.300	59.600	8.416	8.537	0.136	9.000
194.400	59.600	8.419	8.538	0.136	9.000
194.500	59.600	8.417	8.538	0.136	9.000
194.600	59.200	8.417	8.538	0.136	9.000
194.700	59.600	8.414	8.538	0.136	9.000
194.800	59.000	8.413	8.539	0.137	9.000
194.900	59.800	8.419	8.538	0.137	9.000
195.000	58.800	8.422	8.539	0.137	9.000
195.100	58.800	8.422	8.539	0.137	9.000
195.200	58.800	8.420	8.539	0.137	9.000
195.300	59.400	8.418	8.539	0.137	9.000
195.400	59.200	8.418	8.539	0.137	9.000
195.500	59.400	8.420	8.539	0.137	9.000
195.600	58.600	8.420	8.539	0.137	9.000
195.700	58.800	8.421	8.538	0.137	9.000
195.800	59.000	8.418	8.540	0.138	9.000
195.900	58.600	8.420	8.539	0.138	9.000
196.000	58.200	8.419	8.540	0.138	9.000
196.100	59.600	8.419	8.540	0.138	9.000
196.200	59.000	8.425	8.539	0.138	9.000
196.300	59.000	8.424	8.540	0.138	9.000
196.400	59.400	8.423	8.540	0.138	9.000
196.500	58.800	8.417	8.541	0.138	9.000
196.600	59.200	8.417	8.541	0.138	9.000
196.700	59.000	8.421	8.540	0.138	9.000
196.800	59.200	8.419	8.540	0.139	9.000
196.900	59.200	8.422	8.540	0.139	9.000
197.000	59.000	8.423	8.541	0.139	9.000
197.100	59.000	8.423	8.541	0.139	9.000
197.200	60.000	8.426	8.541	0.139	9.000
197.300	59.800	8.424	8.540	0.139	9.000
197.400	58.400	8.426	8.541	0.139	9.000
197.500	58.000	8.427	8.541	0.139	9.000
197.600	58.400	8.427	8.541	0.139	9.000
197.700	58.800	8.423	8.541	0.139	9.000
197.800	59.000	8.427	8.540	0.140	9.000
197.900	59.400	8.423	8.541	0.140	9.000
198.000	58.400	8.429	8.542	0.140	9.000
198.100	58.800	8.429	8.542	0.140	9.000
198.200	59.600	8.425	8.542	0.140	9.000
198.300	59.200	8.429	8.542	0.140	9.000
198.400	59.000	8.430	8.541	0.140	9.000
198.500	59.200	8.424	8.542	0.140	9.000
198.600	58.800	8.424	8.542	0.140	9.000
198.700	58.400	8.423	8.541	0.140	9.000
198.800	59.600	8.422	8.543	0.141	9.000
198.900	58.000	8.428	8.542	0.141	9.000
199.000	59.400	8.429	8.542	0.141	9.000
199.100	57.600	8.429	8.542	0.141	9.000
199.200	57.800	8.427	8.541	0.141	9.000
199.300	58.600	8.426	8.542	0.141	9.000
199.400	58.000	8.429	8.542	0.141	9.000
199.500	58.800	8.430	8.543	0.141	9.000
199.600	58.000	8.430	8.543	0.141	9.000
199.700	59.000	8.429	8.543	0.141	9.000
199.800	59.000	8.431	8.543	0.142	9.000
199.900	59.200	8.431	8.543	0.142	9.000
[truncated: 231,705 more rows]
