# Supplementary material for: Measurement of Outflow Facility Using iPerfusion
Source: PLoS One. 2016 Mar 7;11(3):e0150694. doi: 10.1371/journal.pone.0150694 (PMC4780770; doi:10.1371/journal.pone.0150694)
Supplement: S4 File — The raw data from the perfusion traces along with the steady state values for each pressure step. (ZIP) [file pone.0150694.s004.zip › S3/ControlIndividuals/15.05.14 White system eye 2/Eye_2 good perf 10.08/Parameters.txt]

Q	dQ	P	dP	R	dR	C	dC	FT	dFT	N/A	FV
71.8718	13.0768	8.3657	0.1231	0.1118	0.0196	8.9441	1.5687	0.0000	0.0000	8.9550	0.0000
30.0557	0.7155	4.2153	0.0063	0.1277	0.0028	7.8304	0.1701	0.0000	0.0000	4.4775	0.0000
46.1958	1.4119	5.5743	0.0088	0.1134	0.0033	8.8169	0.2537	0.0000	0.0000	5.9998	0.0000
56.8312	0.7423	6.9837	0.0058	0.1168	0.0015	8.5603	0.1065	0.0000	0.0000	7.4924	0.0000
65.2428	0.9615	8.4106	0.0090	0.1233	0.0017	8.1081	0.1146	0.0000	0.0000	8.9848	0.0000
77.6073	1.3144	9.7997	0.0131	0.1216	0.0020	8.2205	0.1346	0.0000	0.0000	10.4773	0.0000
93.7552	1.1966	11.1472	0.0114	0.1153	0.0014	8.6754	0.1077	0.0000	0.0000	11.9699	0.0000
125.3114	1.7743	13.8468	0.0165	0.1080	0.0015	9.2630	0.1286	0.0000	0.0000	14.9260	0.0000
153.9832	1.5775	16.5828	0.0159	0.1057	0.0011	9.4637	0.0956	0.0000	0.0000	17.9110	0.0000
182.7934	1.2083	19.3145	0.0116	0.1040	0.0007	9.6169	0.0628	0.0000	0.0000	20.8960	0.0000
