# Supplementary material for: Measurement of Outflow Facility Using iPerfusion
Source: PLoS One. 2016 Mar 7;11(3):e0150694. doi: 10.1371/journal.pone.0150694 (PMC4780770; doi:10.1371/journal.pone.0150694)
Supplement: S4 File — The raw data from the perfusion traces along with the steady state values for each pressure step. (ZIP) [file pone.0150694.s004.zip › S3/ControlIndividuals/16.05.14 red system eye 2/CapPre_2/Parameters.txt]

Q 	 dQ 	 P 	 dP 	 R 	 dR 	 C 	 dC 	 FT 	 dFT 	 N/A 	 FV 	 
-10.5087	0.6659	0.0551	0.0020	-0.4831	2.8195	-2.0702	12.0831	64.9517	5.0659	0.0165	303.1691
67.8367	0.8847	4.4076	0.0060	0.0563	0.0006	17.7492	0.2022	32.9527	0.3779	4.9750	27.2536
144.9873	1.3614	8.7724	0.0103	0.0565	0.0005	17.7127	0.1566	33.8953	0.2821	9.9500	27.0016
221.0127	1.1211	13.1437	0.0082	0.0568	0.0003	17.6059	0.0860	34.2994	0.1565	14.9250	26.9963
294.0147	0.7299	17.5323	0.0036	0.0576	0.0001	17.3628	0.0418	34.3268	0.0805	19.9000	26.7785
