# Supplementary material for: Measurement of Outflow Facility Using iPerfusion
Source: PLoS One. 2016 Mar 7;11(3):e0150694. doi: 10.1371/journal.pone.0150694 (PMC4780770; doi:10.1371/journal.pone.0150694)
Supplement: S4 File — The raw data from the perfusion traces along with the steady state values for each pressure step. (ZIP) [file pone.0150694.s004.zip › S3/ControlIndividuals/16.05.14 red system eye 2/Eye_2 ok perf 13.84/Data.txt]

0.000	-2.600	7.787	8.522	-0.000	7.788
0.100	-0.600	7.787	8.522	-0.000	7.788
0.200	1.000	7.784	8.522	0.000	0.000
0.300	0.200	7.788	8.524	0.000	0.000
0.400	2.600	7.788	8.523	0.000	0.000
0.500	0.600	7.786	8.523	0.000	7.788
0.600	0.600	7.786	8.523	0.000	7.788
0.700	0.200	7.786	8.522	0.000	7.788
0.800	0.200	7.789	8.523	0.000	7.788
0.900	0.200	7.786	8.522	0.000	7.788
1.000	1.000	7.785	8.523	0.000	7.788
1.100	1.200	7.785	8.523	0.000	7.788
1.200	0.800	7.786	8.523	0.000	7.788
1.300	1.600	7.787	8.522	0.000	7.788
1.400	1.200	7.788	8.523	0.000	7.788
1.500	2.000	7.788	8.522	0.000	7.788
1.600	0.200	7.788	8.522	0.000	7.788
1.700	1.200	7.787	8.522	0.000	7.788
1.800	0.400	7.787	8.522	0.000	7.788
1.900	2.200	7.789	8.523	0.000	7.788
2.000	0.600	7.788	8.522	0.000	7.788
2.100	2.600	7.788	8.522	0.000	7.788
2.200	1.000	7.786	8.523	0.000	7.788
2.300	1.200	7.786	8.522	0.000	7.788
2.400	1.600	7.789	8.522	0.000	7.788
2.500	1.200	7.784	8.522	0.000	7.788
2.600	1.800	7.784	8.522	0.000	7.788
2.700	1.600	7.788	8.522	0.000	7.788
2.800	1.200	7.788	8.522	0.000	7.788
2.900	1.600	7.789	8.522	0.000	7.788
3.000	2.200	7.786	8.522	0.000	7.788
3.100	1.200	7.786	8.522	0.000	7.788
3.200	1.400	7.787	8.522	0.000	7.788
3.300	1.400	7.788	8.522	0.000	7.788
3.400	1.200	7.787	8.522	0.000	7.788
3.500	0.400	7.787	8.522	0.000	7.788
3.600	1.600	7.787	8.522	0.000	7.788
3.700	-0.000	7.788	8.523	0.000	7.788
3.800	1.200	7.783	8.523	0.000	7.788
3.900	2.200	7.786	8.523	0.000	7.788
4.000	2.200	7.787	8.523	0.000	7.788
4.100	0.400	7.787	8.523	0.000	7.788
4.200	1.600	7.787	8.522	0.000	7.788
4.300	1.400	7.785	8.522	0.000	7.788
4.400	0.800	7.787	8.522	0.000	7.788
4.500	0.200	7.784	8.522	0.000	7.788
4.600	1.800	7.784	8.522	0.000	7.788
4.700	0.800	7.791	8.522	0.000	7.788
4.800	2.200	7.790	8.523	0.000	7.788
4.900	1.600	7.786	8.523	0.000	7.788
5.000	1.800	7.788	8.522	0.000	7.788
5.100	1.800	7.788	8.522	0.000	7.788
5.200	1.600	7.789	8.523	0.000	7.788
5.300	1.400	7.785	8.522	0.000	7.788
5.400	1.400	7.784	8.522	0.000	7.788
5.500	1.800	7.789	8.522	0.000	7.788
5.600	0.200	7.789	8.522	0.000	7.788
5.700	1.600	7.788	8.522	0.000	7.788
5.800	1.400	7.785	8.521	0.000	7.788
5.900	2.600	7.786	8.523	0.000	7.788
6.000	0.600	7.789	8.523	0.000	7.788
6.100	2.000	7.789	8.523	0.000	7.788
6.200	1.000	7.787	8.522	0.000	7.788
6.300	2.600	7.790	8.522	0.000	7.788
6.400	1.600	7.786	8.522	0.000	7.788
6.500	1.600	7.789	8.523	0.000	7.788
6.600	1.600	7.789	8.523	0.000	7.788
6.700	1.600	7.789	8.523	0.000	7.788
6.800	0.800	7.790	8.522	0.000	7.788
6.900	1.800	7.785	8.521	0.000	7.788
7.000	-0.000	7.788	8.522	0.000	7.788
7.100	1.800	7.788	8.522	0.000	7.788
7.200	0.800	7.792	8.521	0.000	7.788
7.300	1.600	7.788	8.522	0.000	7.788
7.400	0.800	7.790	8.522	0.000	7.788
7.500	1.800	7.788	8.523	0.000	7.788
7.600	0.800	7.788	8.523	0.000	7.788
7.700	2.000	7.786	8.523	0.000	7.788
7.800	1.200	7.784	8.522	0.000	7.788
7.900	2.200	7.788	8.522	0.000	7.788
8.000	0.200	7.786	8.523	0.000	7.788
8.100	1.600	7.786	8.523	0.000	7.788
8.200	1.400	7.789	8.522	0.000	7.788
8.300	3.200	7.784	8.522	0.000	7.788
8.400	1.600	7.790	8.522	0.000	7.788
8.500	1.000	7.790	8.522	0.000	7.788
8.600	1.000	7.790	8.522	0.000	7.788
8.700	0.800	7.786	8.522	0.000	7.788
8.800	0.200	7.783	8.522	0.000	7.788
8.900	1.400	7.790	8.521	0.000	7.788
9.000	1.000	7.789	8.521	0.000	7.788
9.100	1.200	7.789	8.521	0.000	7.788
9.200	0.400	7.788	8.522	0.000	7.788
9.300	2.000	7.788	8.523	0.000	7.788
9.400	0.200	7.788	8.521	0.000	7.788
9.500	1.600	7.784	8.522	0.000	7.788
9.600	0.600	7.784	8.522	0.000	7.788
9.700	2.400	7.787	8.522	0.000	7.788
9.800	1.200	7.790	8.521	0.000	7.788
9.900	2.000	7.784	8.521	0.000	7.788
10.000	1.000	7.790	8.522	0.000	7.788
10.100	2.200	7.790	8.522	0.000	7.788
10.200	0.200	7.791	8.521	0.000	7.788
10.300	1.600	7.788	8.522	0.000	7.788
10.400	0.800	7.788	8.522	0.000	7.788
10.500	1.000	7.788	8.523	0.000	7.788
10.600	0.400	7.788	8.523	0.000	7.788
10.700	2.000	7.788	8.521	0.000	7.788
10.800	1.200	7.785	8.521	0.000	7.788
10.900	1.600	7.791	8.521	0.000	7.788
11.000	1.400	7.787	8.521	0.000	7.788
11.100	2.000	7.787	8.521	0.000	7.788
11.200	1.400	7.787	8.522	0.000	7.788
11.300	2.000	7.784	8.521	0.000	7.788
11.400	0.800	7.784	8.521	0.000	7.788
11.500	1.800	7.793	8.522	0.000	7.788
11.600	1.000	7.793	8.522	0.000	7.788
11.700	3.000	7.789	8.521	0.000	7.788
11.800	0.600	7.786	8.521	0.000	7.788
11.900	1.000	7.787	8.522	0.000	7.788
12.000	0.800	7.786	8.522	0.000	7.788
12.100	2.000	7.786	8.522	0.000	7.788
12.200	0.800	7.790	8.522	0.000	7.788
12.300	2.000	7.791	8.521	0.000	7.788
12.400	0.600	7.790	8.522	0.000	7.788
12.500	2.400	7.785	8.522	0.000	7.788
12.600	1.200	7.785	8.522	0.000	7.788
12.700	1.000	7.791	8.522	0.000	7.788
12.800	1.400	7.793	8.521	0.000	7.788
12.900	1.200	7.788	8.521	0.000	7.788
13.000	0.800	7.790	8.522	0.000	7.788
13.100	1.600	7.790	8.522	0.000	7.788
13.200	2.000	7.790	8.522	0.000	7.788
13.300	1.600	7.789	8.522	0.000	7.788
13.400	-0.000	7.789	8.522	0.000	7.788
13.500	2.800	7.789	8.522	0.000	7.788
13.600	0.400	7.789	8.522	0.000	7.788
13.700	0.600	7.790	8.521	0.000	7.788
13.800	0.400	7.789	8.522	0.000	7.788
13.900	0.800	7.793	8.522	0.000	7.788
14.000	2.000	7.787	8.521	0.000	7.788
14.100	1.600	7.787	8.521	0.000	7.788
14.200	1.600	7.789	8.523	0.000	7.788
14.300	1.000	7.788	8.522	0.000	7.788
14.400	1.200	7.785	8.521	0.000	7.788
14.500	0.800	7.788	8.522	0.000	7.788
14.600	2.600	7.788	8.522	0.000	7.788
14.700	1.200	7.791	8.522	0.000	7.788
14.800	1.600	7.791	8.521	0.000	7.788
14.900	0.800	7.788	8.521	0.000	7.788
15.000	1.600	7.784	8.521	0.000	7.788
15.100	0.200	7.784	8.521	0.000	7.788
15.200	2.200	7.789	8.522	0.000	7.788
15.300	1.400	7.791	8.521	0.000	7.788
15.400	2.000	7.793	8.522	0.000	7.788
15.500	1.600	7.788	8.522	0.000	7.788
15.600	0.800	7.788	8.522	0.000	7.788
15.700	1.200	7.779	8.521	0.000	7.788
15.800	2.000	7.811	8.522	0.000	7.788
15.900	1.400	7.815	8.521	0.000	7.788
16.000	1.200	7.765	8.521	0.000	7.788
16.100	1.400	7.765	8.521	0.000	7.788
16.200	1.600	7.772	8.520	0.000	7.788
16.300	1.600	7.821	8.521	0.000	7.788
16.400	2.200	7.787	8.521	0.000	7.788
16.500	1.400	7.775	8.521	0.000	7.788
16.600	1.600	7.775	8.521	0.000	7.788
16.700	1.400	7.787	8.521	0.000	7.788
16.800	1.600	7.785	8.521	0.000	7.788
16.900	1.600	7.783	8.521	0.000	7.788
17.000	1.400	7.790	8.521	0.000	7.788
17.100	1.200	7.790	8.521	0.000	7.788
17.200	0.600	7.794	8.521	0.000	7.788
17.300	1.400	7.783	8.521	0.000	7.788
17.400	0.400	7.779	8.521	0.000	7.788
17.500	1.000	7.788	8.521	0.000	7.788
17.600	1.200	7.788	8.521	0.000	7.788
17.700	2.000	7.798	8.522	0.000	7.788
17.800	0.600	7.782	8.521	0.000	7.788
17.900	2.000	7.792	8.521	0.000	7.788
18.000	1.200	7.786	8.522	0.000	7.788
18.100	1.400	7.786	8.522	0.000	7.788
18.200	1.200	7.789	8.522	0.000	7.788
18.300	2.200	7.785	8.522	0.000	7.788
18.400	0.600	7.801	8.522	0.000	7.788
18.500	1.200	7.798	8.521	0.000	7.788
18.600	0.800	7.798	8.521	0.000	7.788
18.700	1.200	7.779	8.522	0.010	7.788
18.800	1.200	7.791	8.521	0.010	7.788
18.900	3.000	7.785	8.521	0.010	7.788
19.000	1617.800	7.787	8.521	0.010	7.788
19.100	4015.000	7.787	8.521	0.010	7.788
19.200	179.600	7.798	8.521	0.003	7.788
19.300	-3998.400	7.779	8.522	0.003	7.788
19.400	3381.600	7.796	8.521	0.003	7.788
19.500	-2804.000	7.787	8.521	0.003	7.788
19.600	-540.000	7.787	8.521	0.003	7.788
19.700	-262.800	7.794	8.522	0.002	7.788
19.800	-210.600	7.788	8.521	0.002	7.788
19.900	-179.800	7.798	8.522	0.002	7.788
20.000	-171.000	7.793	8.522	0.002	7.788
20.100	-161.200	7.793	8.522	0.002	7.788
20.200	-149.000	7.817	8.521	0.001	7.788
20.300	-107.400	7.719	8.521	0.001	7.788
20.400	-97.800	7.665	8.522	0.001	7.788
20.500	-96.000	7.865	8.521	0.001	7.788
20.600	-94.600	7.865	8.521	0.001	7.788
20.700	-94.800	7.742	8.521	0.000	7.788
20.800	-94.800	7.775	8.522	0.000	7.788
20.900	-94.400	7.603	8.521	0.000	7.788
21.000	-92.800	9.820	8.521	0.000	7.788
21.100	-92.800	9.820	8.521	0.000	7.788
21.200	-92.000	9.527	8.522	-0.001	7.788
21.300	-92.000	9.304	8.521	-0.001	7.788
21.400	-93.400	9.214	8.521	-0.001	7.788
21.500	-89.600	9.026	8.521	-0.001	7.788
21.600	-90.400	9.026	8.521	-0.001	7.788
21.700	-88.600	8.722	8.521	-0.001	7.788
21.800	-88.400	8.594	8.522	-0.001	7.788
21.900	-87.000	8.587	8.521	-0.001	7.788
22.000	-87.000	8.580	8.522	-0.001	7.788
22.100	-85.800	8.580	8.522	-0.001	7.788
22.200	-84.800	8.585	8.521	-0.002	7.788
22.300	-83.800	8.574	8.520	-0.002	7.788
22.400	-82.200	8.575	8.521	-0.002	7.788
22.500	-80.800	8.564	8.521	-0.002	7.788
22.600	-79.800	8.564	8.521	-0.002	7.788
22.700	-78.000	8.564	8.522	-0.003	7.788
22.800	-77.200	8.556	8.520	-0.003	7.788
22.900	-75.000	8.558	8.521	-0.003	7.788
23.000	-76.000	8.533	8.521	-0.003	7.788
23.100	-73.000	8.533	8.521	-0.003	7.788
23.200	-71.400	8.524	8.521	-0.003	7.788
23.300	-71.200	8.517	8.521	-0.003	7.788
23.400	-71.000	8.512	8.520	-0.003	7.788
23.500	-70.200	8.507	8.522	-0.003	7.788
23.600	-70.200	8.507	8.522	-0.003	7.788
23.700	-70.000	8.491	8.521	-0.004	7.788
23.800	-70.000	8.482	8.522	-0.004	7.788
23.900	-69.000	8.469	8.521	-0.004	7.788
24.000	-70.000	8.448	8.521	-0.004	7.788
24.100	-69.000	8.448	8.521	-0.004	7.788
24.200	-68.400	8.424	8.521	-0.004	7.788
24.300	-67.600	8.425	8.521	-0.004	7.788
24.400	-67.000	8.408	8.521	-0.004	7.788
24.500	-66.000	8.402	8.522	-0.004	7.788
24.600	-67.000	8.402	8.522	-0.004	7.788
24.700	-66.600	8.385	8.521	-0.005	7.788
24.800	-65.000	8.389	8.522	-0.005	7.788
24.900	-64.000	8.372	8.521	-0.005	7.788
25.000	-62.200	8.371	8.521	-0.005	7.788
25.100	-63.200	8.371	8.521	-0.005	7.788
25.200	-62.600	8.375	8.522	-0.005	7.788
25.300	-61.800	8.362	8.520	-0.005	7.788
25.400	-62.600	8.367	8.521	-0.005	7.788
25.500	-60.400	8.361	8.522	-0.005	7.788
25.600	-60.000	8.361	8.522	-0.005	7.788
25.700	-59.000	8.353	8.521	-0.006	7.788
25.800	-59.200	8.351	8.522	-0.006	7.788
25.900	-57.800	8.339	8.521	-0.006	7.788
26.000	-59.600	8.333	8.520	-0.006	7.788
26.100	-58.600	8.333	8.520	-0.006	7.788
26.200	-56.600	8.340	8.522	-0.006	7.788
26.300	-58.000	8.324	8.521	-0.006	7.788
26.400	-57.000	8.328	8.521	-0.006	7.788
26.500	-56.200	8.313	8.522	-0.006	7.788
26.600	-56.000	8.313	8.522	-0.006	7.788
26.700	-54.400	8.317	8.520	-0.007	7.788
26.800	-54.400	8.294	8.521	-0.007	7.788
26.900	-55.200	8.307	8.520	-0.007	7.788
27.000	-54.400	8.297	8.522	-0.007	7.788
27.100	-52.800	8.297	8.522	-0.007	7.788
27.200	-53.400	8.279	8.521	-0.007	7.788
27.300	-52.200	8.292	8.521	-0.007	7.788
27.400	-53.400	8.272	8.521	-0.007	7.788
27.500	-52.000	8.269	8.521	-0.007	7.788
27.600	-50.000	8.269	8.521	-0.007	7.788
27.700	-50.800	8.270	8.521	-0.008	7.788
27.800	-50.400	8.271	8.521	-0.008	7.788
27.900	-51.000	8.262	8.521	-0.008	7.788
28.000	-50.200	8.255	8.520	-0.008	7.788
28.100	-50.200	8.255	8.520	-0.008	7.788
28.200	-49.400	8.252	8.521	-0.008	7.788
28.300	-49.400	8.250	8.520	-0.008	7.788
28.400	-50.200	8.247	8.521	-0.008	7.788
28.500	-46.600	8.242	8.521	-0.008	7.788
28.600	-49.800	8.242	8.521	-0.008	7.788
28.700	-48.600	8.232	8.521	-0.009	7.788
28.800	-49.800	8.238	8.522	-0.009	7.788
28.900	-49.600	8.224	8.520	-0.009	7.788
29.000	-51.000	8.215	8.521	-0.009	7.788
29.100	-46.600	8.215	8.521	-0.009	7.788
29.200	-49.400	8.224	8.521	-0.009	7.788
29.300	-50.800	8.212	8.522	-0.009	7.788
29.400	-50.400	8.209	8.522	-0.009	7.788
29.500	-49.800	8.208	8.521	-0.009	7.788
29.600	-47.600	8.208	8.521	-0.009	7.788
29.700	-48.600	8.212	8.521	-0.009	7.788
29.800	-50.400	8.205	8.520	-0.009	7.788
29.900	-51.000	8.212	8.521	-0.009	7.788
30.000	-50.000	8.216	8.521	-0.009	7.788
30.100	-50.600	8.216	8.521	-0.009	7.788
30.200	-50.200	8.197	8.521	-0.010	7.788
30.300	-50.600	8.206	8.521	-0.010	7.788
30.400	-50.400	8.201	8.521	-0.010	7.788
30.500	-50.600	8.216	8.521	-0.010	7.788
30.600	-50.200	8.216	8.521	-0.010	7.788
30.700	-51.000	8.196	8.522	-0.010	7.788
30.800	-50.400	8.208	8.522	-0.010	7.788
30.900	-48.600	8.192	8.521	-0.010	7.788
31.000	-48.400	8.201	8.521	-0.010	7.788
31.100	-50.400	8.201	8.521	-0.010	7.788
31.200	-49.200	8.218	8.521	-0.011	7.788
31.300	-49.000	8.201	8.521	-0.011	7.788
31.400	-48.600	8.211	8.521	-0.011	7.788
31.500	-49.200	8.208	8.522	-0.011	7.788
31.600	-49.000	8.208	8.522	-0.011	7.788
31.700	-48.200	8.211	8.521	-0.011	7.788
31.800	-48.000	8.209	8.520	-0.011	7.788
31.900	-47.000	8.211	8.522	-0.011	7.788
32.000	-48.400	8.208	8.522	-0.011	7.788
32.100	-46.800	8.208	8.522	-0.011	7.788
32.200	-45.800	8.200	8.522	-0.011	7.788
32.300	-48.200	8.200	8.521	-0.011	7.788
32.400	-47.400	8.199	8.521	-0.011	7.788
32.500	-47.600	8.199	8.521	-0.011	7.788
32.600	-45.000	8.199	8.521	-0.011	7.788
32.700	-47.000	8.195	8.522	-0.012	7.788
32.800	-46.400	8.193	8.520	-0.012	7.788
32.900	-47.200	8.196	8.522	-0.012	7.788
33.000	-47.600	8.192	8.521	-0.012	7.788
33.100	-47.800	8.192	8.521	-0.012	7.788
33.200	-48.000	8.186	8.521	-0.012	7.788
33.300	-48.400	8.191	8.521	-0.012	7.788
33.400	-47.400	8.185	8.522	-0.012	7.788
33.500	-48.800	8.185	8.521	-0.012	7.788
33.600	-48.400	8.185	8.521	-0.012	7.788
33.700	-49.200	8.189	8.521	-0.013	7.788
33.800	-49.600	8.188	8.521	-0.013	7.788
33.900	-51.000	8.185	8.521	-0.013	7.788
34.000	-51.600	8.185	8.521	-0.013	7.788
34.100	-51.600	8.185	8.521	-0.013	7.788
34.200	-49.800	8.184	8.522	-0.013	7.788
34.300	-49.800	8.187	8.521	-0.013	7.788
34.400	-49.200	8.186	8.521	-0.013	7.788
34.500	-49.200	8.188	8.521	-0.013	7.788
34.600	-48.400	8.188	8.521	-0.013	7.788
34.700	-48.800	8.193	8.522	-0.013	7.788
34.800	-49.200	8.194	8.521	-0.013	7.788
34.900	-48.400	8.196	8.521	-0.013	7.788
35.000	-49.200	8.200	8.522	-0.013	7.788
35.100	-49.000	8.200	8.522	-0.013	7.788
35.200	-48.800	8.207	8.522	-0.014	7.788
35.300	-49.800	8.218	8.522	-0.014	7.788
35.400	-50.000	8.217	8.521	-0.014	7.788
35.500	-49.000	8.212	8.522	-0.014	7.788
35.600	-51.000	8.212	8.522	-0.014	7.788
35.700	-51.200	8.209	8.522	-0.014	7.788
35.800	-52.000	8.205	8.521	-0.014	7.788
35.900	-52.200	8.202	8.522	-0.014	7.788
36.000	-53.400	8.202	8.522	-0.014	7.788
36.100	-51.800	8.202	8.522	-0.014	7.788
36.200	-52.400	8.201	8.522	-0.015	7.788
36.300	-54.600	8.203	8.521	-0.015	7.788
36.400	-55.800	8.204	8.522	-0.015	7.788
36.500	-54.000	8.204	8.522	-0.015	7.788
36.600	-54.000	8.204	8.522	-0.015	7.788
36.700	-54.800	8.206	8.521	-0.015	7.788
36.800	-54.600	8.211	8.523	-0.015	7.788
36.900	-53.600	8.210	8.521	-0.015	7.788
37.000	-54.600	8.223	8.522	-0.015	7.788
37.100	-55.800	8.223	8.522	-0.015	7.788
37.200	-54.400	8.231	8.522	-0.016	7.788
37.300	-55.200	8.231	8.522	-0.016	7.788
37.400	-55.000	8.242	8.522	-0.016	7.788
37.500	-54.200	8.253	8.522	-0.016	7.788
37.600	-56.200	8.253	8.522	-0.016	7.788
37.700	-58.000	8.247	8.522	-0.016	7.788
37.800	-59.000	8.246	8.522	-0.016	7.788
37.900	-58.200	8.251	8.522	-0.016	7.788
38.000	-58.400	8.250	8.521	-0.016	7.788
38.100	-58.400	8.250	8.521	-0.016	7.788
38.200	-57.200	8.250	8.522	-0.017	7.788
38.300	-56.800	8.248	8.522	-0.017	7.788
38.400	-56.800	8.248	8.523	-0.017	7.788
38.500	-56.600	8.250	8.522	-0.017	7.788
38.600	-56.600	8.250	8.522	-0.017	7.788
38.700	-55.600	8.249	8.523	-0.017	7.788
38.800	-55.400	8.251	8.523	-0.017	7.788
38.900	-55.000	8.255	8.522	-0.017	7.788
39.000	-55.000	8.279	8.522	-0.017	7.788
39.100	-55.000	8.279	8.522	-0.017	7.788
39.200	-55.400	8.279	8.522	-0.017	7.788
39.300	-54.600	8.276	8.523	-0.017	7.788
39.400	-54.200	8.275	8.522	-0.017	7.788
39.500	-55.800	8.268	8.522	-0.017	7.788
39.600	-55.400	8.268	8.522	-0.017	7.788
39.700	-55.000	8.269	8.522	-0.018	7.788
39.800	-54.600	8.268	8.523	-0.018	7.788
39.900	-54.000	8.266	8.522	-0.018	7.788
40.000	-54.400	8.260	8.522	-0.018	7.788
40.100	-54.200	8.260	8.522	-0.018	7.788
40.200	-52.800	8.259	8.523	-0.018	7.788
40.300	-54.000	8.255	8.522	-0.018	7.788
40.400	-53.400	8.251	8.522	-0.018	7.788
40.500	-53.000	8.258	8.523	-0.018	7.788
40.600	-52.800	8.258	8.523	-0.018	7.788
40.700	-52.000	8.266	8.523	-0.019	7.788
40.800	-51.200	8.254	8.523	-0.019	7.788
40.900	-51.200	8.261	8.522	-0.019	7.788
41.000	-49.800	8.256	8.522	-0.019	7.788
41.100	-51.000	8.256	8.522	-0.019	7.788
41.200	-50.200	8.250	8.522	-0.019	7.788
41.300	-49.600	8.252	8.522	-0.019	7.788
41.400	-49.000	8.244	8.523	-0.019	7.788
41.500	-48.800	8.242	8.522	-0.019	7.788
41.600	-49.200	8.242	8.522	-0.019	7.788
41.700	-48.000	8.242	8.522	-0.020	7.788
41.800	-46.600	8.238	8.523	-0.020	7.788
41.900	-47.000	8.236	8.523	-0.020	7.788
42.000	-47.000	8.224	8.523	-0.020	7.788
42.100	-46.800	8.224	8.523	-0.020	7.788
42.200	-46.600	8.225	8.522	-0.020	7.788
42.300	-46.800	8.223	8.523	-0.020	7.788
42.400	-46.400	8.219	8.522	-0.020	7.788
42.500	-46.800	8.208	8.522	-0.020	7.788
42.600	-46.800	8.208	8.522	-0.020	7.788
42.700	-46.400	8.207	8.523	-0.020	7.788
42.800	-45.800	8.205	8.522	-0.020	7.788
42.900	-46.800	8.199	8.523	-0.020	7.788
43.000	-45.600	8.194	8.522	-0.020	7.788
43.100	-46.000	8.194	8.522	-0.020	7.788
43.200	-45.600	8.192	8.522	-0.021	7.788
43.300	-45.600	8.189	8.522	-0.021	7.788
43.400	-45.200	8.188	8.524	-0.021	7.788
43.500	-45.000	8.189	8.523	-0.021	7.788
43.600	-46.000	8.189	8.523	-0.021	7.788
43.700	-45.800	8.185	8.522	-0.021	7.788
43.800	-46.000	8.188	8.523	-0.021	7.788
43.900	-45.200	8.185	8.522	-0.021	7.788
44.000	-45.800	8.182	8.522	-0.021	7.788
44.100	-46.800	8.182	8.522	-0.021	7.788
44.200	-45.400	8.184	8.523	-0.022	7.788
44.300	-46.400	8.179	8.523	-0.022	7.788
44.400	-46.600	8.179	8.523	-0.022	7.788
44.500	-46.000	8.179	8.523	-0.022	7.788
44.600	-46.000	8.179	8.523	-0.022	7.788
44.700	-46.000	8.179	8.522	-0.022	7.788
44.800	-46.400	8.172	8.523	-0.022	7.788
44.900	-46.400	8.177	8.523	-0.022	7.788
45.000	-45.200	8.175	8.523	-0.022	7.788
45.100	-45.000	8.175	8.523	-0.022	7.788
45.200	-44.800	8.178	8.523	-0.022	7.788
45.300	-44.000	8.176	8.523	-0.022	7.788
45.400	-44.000	8.178	8.523	-0.022	7.788
45.500	-43.200	8.178	8.522	-0.022	7.788
45.600	-42.600	8.178	8.522	-0.022	7.788
45.700	-43.800	8.179	8.523	-0.023	7.788
45.800	-43.200	8.181	8.523	-0.023	7.788
45.900	-42.600	8.179	8.523	-0.023	7.788
46.000	-43.400	8.177	8.523	-0.023	7.788
46.100	-43.000	8.177	8.523	-0.023	7.788
46.200	-43.200	8.173	8.523	-0.023	7.788
46.300	-41.600	8.173	8.524	-0.023	7.788
46.400	-42.800	8.172	8.523	-0.023	7.788
46.500	-43.400	8.166	8.523	-0.023	7.788
46.600	-42.000	8.166	8.523	-0.023	7.788
46.700	-43.400	8.165	8.523	-0.023	7.788
46.800	-43.200	8.160	8.523	-0.023	7.788
46.900	-42.200	8.159	8.523	-0.023	7.788
47.000	-42.000	8.153	8.523	-0.023	7.788
47.100	-41.800	8.153	8.523	-0.023	7.788
47.200	-43.200	8.155	8.523	-0.024	7.788
47.300	-42.200	8.152	8.524	-0.024	7.788
47.400	-41.200	8.151	8.524	-0.024	7.788
47.500	-43.000	8.154	8.522	-0.024	7.788
47.600	-41.200	8.154	8.522	-0.024	7.788
47.700	-42.200	8.154	8.523	-0.024	7.788
47.800	-42.600	8.154	8.524	-0.024	7.788
47.900	-41.000	8.160	8.524	-0.024	7.788
48.000	-40.200	8.160	8.524	-0.024	7.788
48.100	-41.000	8.160	8.524	-0.024	7.788
48.200	-41.600	8.154	8.523	-0.024	7.788
48.300	-40.600	8.150	8.523	-0.024	7.788
48.400	-40.800	8.150	8.524	-0.024	7.788
48.500	-40.800	8.146	8.524	-0.024	7.788
48.600	-42.200	8.146	8.524	-0.024	7.788
48.700	-39.400	8.147	8.524	-0.025	7.788
48.800	-35.000	8.147	8.524	-0.025	7.788
48.900	-43.600	8.144	8.523	-0.025	7.788
49.000	-26.600	8.142	8.524	-0.025	8.023
49.100	-3.600	8.142	8.524	-0.025	8.023
49.200	-8.600	8.146	8.525	-0.025	8.023
49.300	12.200	8.141	8.524	-0.025	8.023
49.400	5.800	8.144	8.523	-0.025	8.023
49.500	4.200	8.140	8.524	-0.025	8.318
49.600	28.400	8.140	8.524	-0.025	8.318
49.700	29.200	8.139	8.524	-0.024	8.318
49.800	43.600	8.140	8.524	-0.024	8.318
49.900	45.000	8.140	8.524	-0.024	8.318
50.000	37.600	8.134	8.525	-0.024	8.612
50.100	51.600	8.134	8.525	-0.024	8.612
50.200	56.200	8.137	8.526	-0.024	8.612
50.300	70.600	8.129	8.529	-0.024	8.612
50.400	71.400	8.129	8.526	-0.024	8.612
50.500	75.400	8.125	8.525	-0.024	8.906
50.600	90.600	8.125	8.525	-0.024	8.906
50.700	91.400	8.126	8.527	-0.023	8.906
50.800	101.200	8.129	8.525	-0.023	8.906
50.900	64.800	8.124	8.525	-0.023	8.906
51.000	99.200	8.129	8.526	-0.023	9.000
51.100	106.000	8.129	8.526	-0.023	9.000
51.200	101.600	8.129	8.526	-0.022	9.000
51.300	101.400	8.131	8.526	-0.022	9.000
51.400	102.800	8.136	8.527	-0.022	9.000
51.500	102.000	8.135	8.526	-0.022	9.000
51.600	101.200	8.135	8.526	-0.022	9.000
51.700	101.600	8.141	8.527	-0.021	9.000
51.800	101.200	8.145	8.525	-0.021	9.000
51.900	99.600	8.149	8.526	-0.021	9.000
52.000	100.600	8.158	8.526	-0.021	9.000
52.100	100.200	8.158	8.526	-0.021	9.000
52.200	99.200	8.157	8.528	-0.020	9.000
52.300	98.200	8.160	8.524	-0.020	9.000
52.400	98.400	8.163	8.526	-0.020	9.000
52.500	98.400	8.168	8.525	-0.020	9.000
52.600	96.600	8.168	8.525	-0.020	9.000
52.700	95.800	8.174	8.525	-0.020	9.000
52.800	96.800	8.170	8.527	-0.020	9.000
52.900	96.400	8.175	8.525	-0.020	9.000
53.000	96.200	8.177	8.525	-0.020	9.000
53.100	95.800	8.177	8.525	-0.020	9.000
53.200	95.400	8.179	8.526	-0.019	9.000
53.300	95.400	8.186	8.525	-0.019	9.000
53.400	93.800	8.191	8.525	-0.019	9.000
53.500	92.600	8.196	8.525	-0.019	9.000
53.600	93.400	8.196	8.525	-0.019	9.000
53.700	93.200	8.198	8.525	-0.018	9.000
53.800	93.800	8.205	8.525	-0.018	9.000
53.900	93.800	8.207	8.526	-0.018	9.000
54.000	93.400	8.209	8.525	-0.018	9.000
54.100	94.000	8.209	8.525	-0.018	9.000
54.200	93.800	8.218	8.525	-0.017	9.000
54.300	92.600	8.218	8.526	-0.017	9.000
54.400	93.200	8.223	8.526	-0.017	9.000
54.500	93.600	8.226	8.523	-0.017	9.000
54.600	93.400	8.226	8.523	-0.017	9.000
54.700	92.200	8.232	8.525	-0.016	9.000
54.800	92.800	8.245	8.527	-0.016	9.000
54.900	91.800	8.244	8.525	-0.016	9.000
55.000	92.000	8.234	8.525	-0.016	9.000
55.100	91.600	8.234	8.525	-0.016	9.000
55.200	93.000	8.237	8.525	-0.016	9.000
55.300	91.200	8.241	8.526	-0.016	9.000
55.400	91.200	8.240	8.526	-0.016	9.000
55.500	91.800	8.244	8.525	-0.016	9.000
55.600	91.600	8.244	8.525	-0.016	9.000
55.700	91.000	8.251	8.527	-0.015	9.000
55.800	90.400	8.248	8.525	-0.015	9.000
55.900	92.400	8.251	8.527	-0.015	9.000
56.000	91.000	8.248	8.527	-0.015	9.000
56.100	91.200	8.248	8.527	-0.015	9.000
56.200	90.800	8.248	8.527	-0.014	9.000
56.300	90.400	8.248	8.527	-0.014	9.000
56.400	89.800	8.255	8.526	-0.014	9.000
56.500	90.000	8.256	8.527	-0.014	9.000
56.600	90.600	8.256	8.527	-0.014	9.000
56.700	90.800	8.252	8.527	-0.013	9.000
56.800	89.800	8.259	8.528	-0.013	9.000
56.900	90.200	8.255	8.527	-0.013	9.000
57.000	89.400	8.253	8.527	-0.013	9.000
57.100	90.200	8.253	8.527	-0.013	9.000
57.200	89.600	8.258	8.527	-0.013	9.000
57.300	89.000	8.255	8.527	-0.013	9.000
57.400	89.600	8.260	8.528	-0.013	9.000
57.500	89.600	8.265	8.527	-0.013	9.000
57.600	88.800	8.265	8.527	-0.013	9.000
57.700	88.200	8.261	8.528	-0.012	9.000
57.800	89.600	8.267	8.528	-0.012	9.000
57.900	88.800	8.266	8.527	-0.012	9.000
58.000	88.400	8.267	8.528	-0.012	9.000
58.100	89.200	8.267	8.528	-0.012	9.000
58.200	88.000	8.270	8.528	-0.011	9.000
58.300	88.200	8.272	8.528	-0.011	9.000
58.400	88.400	8.268	8.528	-0.011	9.000
58.500	87.000	8.272	8.528	-0.011	9.000
58.600	89.600	8.272	8.528	-0.011	9.000
58.700	91.400	8.271	8.529	-0.010	9.000
58.800	88.200	8.273	8.529	-0.010	9.000
58.900	87.400	8.273	8.528	-0.010	9.000
59.000	89.600	8.277	8.527	-0.010	9.000
59.100	91.000	8.277	8.527	-0.010	9.000
59.200	90.600	8.278	8.528	-0.010	9.000
59.300	88.200	8.275	8.529	-0.010	9.000
59.400	88.000	8.276	8.528	-0.010	9.000
59.500	89.000	8.278	8.529	-0.010	9.000
59.600	91.400	8.278	8.529	-0.010	9.000
59.700	90.200	8.278	8.529	-0.009	9.000
59.800	90.400	8.280	8.529	-0.009	9.000
59.900	90.200	8.286	8.528	-0.009	9.000
60.000	90.800	8.280	8.529	-0.009	9.000
60.100	91.600	8.280	8.529	-0.009	9.000
60.200	90.400	8.284	8.529	-0.008	9.000
60.300	90.800	8.278	8.529	-0.008	9.000
60.400	90.800	8.253	8.529	-0.008	9.000
60.500	91.200	8.274	8.530	-0.008	9.000
60.600	90.400	8.274	8.530	-0.008	9.000
60.700	89.400	8.284	8.529	-0.007	9.000
60.800	88.800	8.272	8.529	-0.007	9.000
60.900	89.000	8.262	8.530	-0.007	9.000
61.000	89.000	8.262	8.530	-0.007	9.000
61.100	88.000	8.262	8.530	-0.007	9.000
61.200	86.800	8.273	8.529	-0.007	9.000
61.300	88.400	8.265	8.530	-0.007	9.000
61.400	87.000	8.264	8.529	-0.007	9.000
61.500	88.000	8.260	8.529	-0.007	9.000
61.600	88.000	8.260	8.529	-0.007	9.000
61.700	90.400	8.263	8.530	-0.006	9.000
61.800	89.400	8.264	8.529	-0.006	9.000
61.900	89.400	8.272	8.530	-0.006	9.000
62.000	87.800	8.269	8.530	-0.006	9.000
62.100	88.800	8.269	8.530	-0.006	9.000
62.200	89.400	8.269	8.530	-0.005	9.000
62.300	90.400	8.275	8.530	-0.005	9.000
62.400	89.600	8.282	8.529	-0.005	9.000
62.500	89.600	8.287	8.530	-0.005	9.000
62.600	90.000	8.287	8.530	-0.005	9.000
62.700	90.600	8.288	8.529	-0.004	9.000
62.800	90.400	8.280	8.529	-0.004	9.000
62.900	92.400	8.283	8.531	-0.004	9.000
63.000	90.800	8.283	8.530	-0.004	9.000
63.100	94.400	8.283	8.530	-0.004	9.000
63.200	92.000	8.280	8.530	-0.004	9.000
63.300	91.800	8.281	8.531	-0.004	9.000
63.400	92.400	8.270	8.529	-0.004	9.000
63.500	94.000	8.270	8.530	-0.004	9.000
63.600	93.200	8.270	8.530	-0.004	9.000
63.700	92.600	8.266	8.531	-0.003	9.000
63.800	93.400	8.275	8.531	-0.003	9.000
63.900	94.200	8.261	8.530	-0.003	9.000
64.000	94.000	8.257	8.531	-0.003	9.000
64.100	94.200	8.257	8.531	-0.003	9.000
64.200	93.600	8.252	8.531	-0.002	9.000
64.300	94.800	8.260	8.529	-0.002	9.000
64.400	94.400	8.242	8.531	-0.002	9.000
64.500	95.400	8.258	8.530	-0.002	9.000
64.600	94.000	8.258	8.530	-0.002	9.000
64.700	93.000	8.260	8.532	-0.001	9.000
64.800	94.600	8.244	8.530	-0.001	9.000
64.900	93.000	8.243	8.531	-0.001	9.000
65.000	92.800	8.241	8.531	-0.001	9.000
65.100	94.600	8.241	8.531	-0.001	9.000
65.200	93.600	8.245	8.532	-0.001	9.000
65.300	94.600	8.226	8.531	-0.001	9.000
65.400	93.400	8.239	8.531	-0.001	9.000
65.500	94.400	8.231	8.531	-0.001	9.000
65.600	92.600	8.231	8.531	-0.001	9.000
65.700	93.800	8.243	8.531	0.000	9.000
65.800	93.200	8.234	8.531	0.000	9.000
65.900	93.400	8.245	8.531	0.000	9.000
66.000	91.800	8.242	8.531	0.000	9.000
66.100	94.000	8.242	8.531	0.000	9.000
66.200	93.200	8.236	8.532	0.001	9.000
66.300	92.800	8.240	8.531	0.001	9.000
66.400	91.800	8.242	8.532	0.001	9.000
66.500	92.200	8.240	8.532	0.001	9.000
66.600	90.800	8.240	8.532	0.001	9.000
66.700	92.400	8.237	8.532	0.002	9.000
66.800	91.800	8.237	8.532	0.002	9.000
66.900	92.600	8.244	8.532	0.002	9.000
67.000	91.400	8.242	8.532	0.002	9.000
67.100	93.200	8.242	8.532	0.002	9.000
67.200	90.400	8.243	8.532	0.003	9.000
67.300	92.400	8.249	8.531	0.003	9.000
67.400	92.000	8.233	8.532	0.003	9.000
67.500	89.400	8.248	8.533	0.003	9.000
67.600	91.800	8.248	8.533	0.003	9.000
67.700	90.800	8.249	8.532	0.003	9.000
67.800	90.400	8.258	8.532	0.003	9.000
67.900	91.000	8.246	8.532	0.003	9.000
68.000	89.800	8.255	8.533	0.003	9.000
68.100	91.200	8.255	8.533	0.003	9.000
68.200	90.600	8.251	8.532	0.004	9.000
68.300	89.800	8.254	8.533	0.004	9.000
68.400	90.600	8.251	8.533	0.004	9.000
68.500	88.200	8.253	8.534	0.004	9.000
68.600	91.800	8.253	8.534	0.004	9.000
68.700	89.000	8.257	8.534	0.005	9.000
68.800	88.200	8.255	8.533	0.005	9.000
68.900	86.200	8.264	8.533	0.005	9.000
69.000	87.600	8.263	8.533	0.005	9.000
69.100	87.400	8.263	8.533	0.005	9.000
69.200	87.000	8.261	8.533	0.005	9.000
69.300	87.400	8.267	8.533	0.005	9.000
69.400	86.800	8.261	8.533	0.005	9.000
69.500	86.200	8.254	8.533	0.005	9.000
69.600	87.600	8.254	8.533	0.005	9.000
69.700	84.800	8.279	8.532	0.006	9.000
69.800	86.400	8.281	8.532	0.006	9.000
69.900	87.600	8.249	8.533	0.006	9.000
70.000	87.000	8.262	8.534	0.006	9.000
70.100	86.400	8.262	8.534	0.006	9.000
70.200	86.200	8.304	8.533	0.007	9.000
70.300	87.400	8.278	8.533	0.007	9.000
70.400	87.600	8.296	8.535	0.007	9.000
70.500	86.800	8.294	8.534	0.007	9.000
70.600	87.200	8.294	8.534	0.007	9.000
70.700	85.400	8.287	8.533	0.008	9.000
70.800	85.200	8.295	8.535	0.008	9.000
70.900	85.800	8.294	8.533	0.008	9.000
71.000	85.800	8.295	8.533	0.008	9.000
71.100	85.400	8.295	8.533	0.008	9.000
71.200	85.800	8.295	8.535	0.008	9.000
71.300	86.000	8.287	8.534	0.008	9.000
71.400	87.600	8.305	8.535	0.008	9.000
71.500	87.000	8.296	8.533	0.008	9.000
71.600	88.400	8.296	8.533	0.008	9.000
71.700	87.800	8.294	8.535	0.009	9.000
71.800	89.000	8.295	8.535	0.009	9.000
71.900	90.200	8.299	8.535	0.009	9.000
72.000	90.200	8.306	8.536	0.009	9.000
72.100	89.400	8.306	8.536	0.009	9.000
72.200	90.200	8.304	8.535	0.010	9.000
72.300	88.400	8.309	8.534	0.010	9.000
72.400	89.400	8.306	8.535	0.010	9.000
72.500	87.400	8.302	8.535	0.010	9.000
72.600	88.800	8.302	8.535	0.010	9.000
72.700	88.800	8.293	8.535	0.011	9.000
72.800	89.200	8.294	8.535	0.011	9.000
72.900	87.200	8.282	8.535	0.011	9.000
73.000	86.800	8.283	8.535	0.011	9.000
73.100	87.400	8.283	8.535	0.011	9.000
73.200	86.400	8.272	8.535	0.011	9.000
73.300	87.600	8.278	8.536	0.011	9.000
73.400	86.200	8.263	8.536	0.011	9.000
73.500	86.000	8.259	8.536	0.011	9.000
73.600	85.400	8.259	8.536	0.011	9.000
73.700	85.400	8.279	8.535	0.012	9.000
73.800	85.200	8.274	8.537	0.012	9.000
73.900	84.600	8.281	8.537	0.012	9.000
74.000	85.400	8.279	8.536	0.012	9.000
74.100	85.400	8.279	8.536	0.012	9.000
74.200	85.600	8.287	8.535	0.013	9.000
74.300	83.800	8.287	8.537	0.013	9.000
74.400	84.400	8.289	8.536	0.013	9.000
74.500	83.400	8.292	8.536	0.013	9.000
74.600	84.200	8.292	8.536	0.013	9.000
74.700	82.200	8.303	8.536	0.014	9.000
74.800	84.000	8.300	8.536	0.014	9.000
74.900	82.400	8.308	8.537	0.014	9.000
75.000	82.800	8.311	8.537	0.014	9.000
75.100	83.000	8.311	8.537	0.014	9.000
75.200	82.000	8.306	8.536	0.014	9.000
75.300	81.200	8.306	8.538	0.014	9.000
75.400	82.600	8.309	8.538	0.014	9.000
75.500	82.000	8.313	8.538	0.014	9.000
75.600	83.200	8.313	8.538	0.014	9.000
75.700	82.400	8.316	8.537	0.015	9.000
75.800	83.400	8.322	8.537	0.015	9.000
75.900	82.600	8.322	8.537	0.015	9.000
76.000	83.200	8.326	8.537	0.015	9.000
76.100	84.600	8.326	8.537	0.015	9.000
76.200	83.200	8.329	8.536	0.016	9.000
76.300	84.000	8.330	8.538	0.016	9.000
76.400	84.400	8.328	8.538	0.016	9.000
76.500	85.200	8.328	8.539	0.016	9.000
76.600	85.600	8.328	8.539	0.016	9.000
76.700	85.000	8.331	8.538	0.016	9.000
76.800	85.200	8.329	8.538	0.016	9.000
76.900	85.400	8.330	8.538	0.016	9.000
77.000	85.600	8.324	8.539	0.016	9.000
77.100	83.400	8.324	8.539	0.016	9.000
77.200	85.400	8.323	8.538	0.017	9.000
77.300	86.400	8.322	8.539	0.017	9.000
77.400	85.400	8.324	8.538	0.017	9.000
77.500	87.200	8.322	8.539	0.017	9.000
77.600	86.600	8.322	8.539	0.017	9.000
77.700	86.200	8.319	8.539	0.018	9.000
77.800	87.400	8.320	8.538	0.018	9.000
77.900	87.600	8.319	8.539	0.018	9.000
78.000	89.600	8.314	8.539	0.018	9.000
78.100	88.400	8.314	8.539	0.018	9.000
78.200	90.200	8.304	8.538	0.019	9.000
78.300	90.600	8.310	8.539	0.019	9.000
78.400	91.800	8.313	8.539	0.019	9.000
78.500	92.000	8.307	8.540	0.019	9.000
78.600	93.600	8.307	8.540	0.019	9.000
78.700	94.000	8.300	8.539	0.019	9.000
78.800	91.800	8.295	8.539	0.019	9.000
78.900	94.400	8.291	8.539	0.019	9.000
79.000	93.200	8.291	8.540	0.019	9.000
79.100	93.200	8.291	8.540	0.019	9.000
79.200	93.800	8.277	8.539	0.020	9.000
79.300	92.400	8.296	8.540	0.020	9.000
79.400	95.200	8.271	8.539	0.020	9.000
79.500	92.800	8.271	8.540	0.020	9.000
79.600	94.600	8.271	8.540	0.020	9.000
79.700	95.000	8.259	8.540	0.020	9.000
79.800	91.400	8.264	8.540	0.021	9.000
79.900	96.400	8.249	8.540	0.021	9.000
80.000	91.600	8.238	8.540	0.021	9.000
80.100	95.400	8.238	8.540	0.021	9.000
80.200	93.600	8.240	8.540	0.021	9.000
80.300	93.600	8.247	8.540	0.022	9.000
80.400	95.400	8.229	8.541	0.022	9.000
80.500	92.800	8.227	8.541	0.022	9.000
80.600	94.200	8.227	8.541	0.022	9.000
80.700	94.000	8.245	8.539	0.022	9.000
80.800	95.000	8.235	8.541	0.022	9.000
80.900	94.800	8.228	8.542	0.022	9.000
81.000	93.200	8.215	8.541	0.022	9.000
81.100	94.800	8.215	8.541	0.022	9.000
81.200	92.400	8.253	8.542	0.022	9.000
81.300	95.800	8.232	8.541	0.023	9.000
81.400	94.800	8.231	8.541	0.023	9.000
81.500	93.600	8.221	8.541	0.023	9.000
81.600	95.000	8.221	8.541	0.023	9.000
81.700	93.200	8.248	8.541	0.023	9.000
81.800	94.200	8.234	8.542	0.024	9.000
81.900	93.400	8.233	8.541	0.024	9.000
82.000	93.800	8.225	8.541	0.024	9.000
82.100	93.200	8.225	8.541	0.024	9.000
82.200	92.200	8.247	8.542	0.024	9.000
82.300	92.800	8.221	8.542	0.025	9.000
82.400	92.200	8.245	8.541	0.025	9.000
82.500	93.200	8.232	8.542	0.025	9.000
82.600	91.800	8.232	8.542	0.025	9.000
82.700	93.200	8.240	8.542	0.025	9.000
82.800	92.600	8.224	8.542	0.026	9.000
82.900	93.000	8.245	8.541	0.026	9.000
83.000	93.400	8.243	8.542	0.026	9.000
83.100	93.400	8.243	8.542	0.026	9.000
83.200	93.200	8.236	8.542	0.026	9.000
83.300	93.200	8.241	8.542	0.026	9.000
83.400	92.400	8.248	8.542	0.026	9.000
83.500	92.600	8.256	8.543	0.026	9.000
83.600	92.800	8.256	8.543	0.026	9.000
83.700	91.800	8.245	8.542	0.026	9.000
83.800	92.600	8.251	8.542	0.027	9.000
83.900	92.600	8.248	8.542	0.027	9.000
84.000	91.800	8.250	8.543	0.027	9.000
84.100	91.800	8.250	8.543	0.027	9.000
84.200	90.600	8.241	8.543	0.027	9.000
84.300	91.000	8.252	8.543	0.028	9.000
84.400	90.400	8.238	8.542	0.028	9.000
84.500	89.600	8.240	8.543	0.028	9.000
84.600	89.400	8.240	8.543	0.028	9.000
84.700	88.800	8.252	8.543	0.028	9.000
84.800	88.200	8.248	8.543	0.029	9.000
84.900	88.000	8.248	8.543	0.029	9.000
85.000	87.000	8.249	8.542	0.029	9.000
85.100	87.600	8.249	8.542	0.029	9.000
85.200	87.000	8.253	8.543	0.029	9.000
85.300	86.400	8.254	8.543	0.029	9.000
85.400	85.800	8.253	8.544	0.029	9.000
85.500	85.200	8.260	8.544	0.029	9.000
85.600	85.600	8.260	8.544	0.029	9.000
85.700	83.600	8.271	8.544	0.029	9.000
85.800	83.400	8.273	8.544	0.030	9.000
85.900	83.000	8.285	8.544	0.030	9.000
86.000	82.800	8.269	8.543	0.030	9.000
86.100	82.000	8.269	8.543	0.030	9.000
86.200	82.200	8.298	8.544	0.030	9.000
86.300	82.000	8.279	8.545	0.031	9.000
86.400	81.400	8.293	8.543	0.031	9.000
86.500	81.600	8.291	8.543	0.031	9.000
86.600	80.800	8.291	8.543	0.031	9.000
86.700	81.000	8.303	8.545	0.031	9.000
86.800	81.000	8.300	8.543	0.031	9.000
86.900	81.800	8.313	8.545	0.031	9.000
87.000	80.800	8.319	8.544	0.031	9.000
87.100	80.200	8.319	8.544	0.031	9.000
87.200	81.600	8.323	8.544	0.031	9.000
87.300	80.000	8.325	8.545	0.032	9.000
87.400	81.200	8.333	8.545	0.032	9.000
87.500	81.600	8.334	8.544	0.032	9.000
87.600	80.000	8.334	8.544	0.032	9.000
87.700	81.200	8.336	8.544	0.032	9.000
87.800	82.000	8.340	8.544	0.033	9.000
87.900	79.800	8.338	8.545	0.033	9.000
88.000	80.600	8.338	8.545	0.033	9.000
88.100	81.800	8.338	8.545	0.033	9.000
88.200	81.200	8.342	8.545	0.033	9.000
88.300	81.600	8.344	8.545	0.033	9.000
88.400	80.400	8.342	8.545	0.033	9.000
88.500	80.200	8.345	8.544	0.033	9.000
88.600	81.800	8.345	8.544	0.033	9.000
88.700	80.400	8.339	8.546	0.033	9.000
88.800	82.200	8.342	8.546	0.034	9.000
88.900	80.600	8.338	8.545	0.034	9.000
89.000	81.200	8.342	8.545	0.034	9.000
89.100	79.800	8.342	8.545	0.034	9.000
89.200	80.800	8.331	8.546	0.034	9.000
89.300	79.600	8.347	8.545	0.035	9.000
89.400	82.000	8.335	8.545	0.035	9.000
89.500	79.400	8.329	8.545	0.035	9.000
89.600	79.400	8.329	8.545	0.035	9.000
89.700	79.800	8.349	8.545	0.035	9.000
89.800	79.000	8.330	8.546	0.035	9.000
89.900	79.400	8.350	8.546	0.035	9.000
90.000	76.400	8.350	8.546	0.035	9.000
90.100	79.000	8.350	8.546	0.035	9.000
90.200	76.200	8.331	8.546	0.035	9.000
90.300	77.200	8.355	8.545	0.036	9.000
90.400	77.600	8.320	8.546	0.036	9.000
90.500	74.000	8.336	8.547	0.036	9.000
90.600	75.400	8.336	8.547	0.036	9.000
90.700	74.400	8.354	8.545	0.036	9.000
90.800	73.800	8.351	8.546	0.037	9.000
90.900	70.000	8.334	8.546	0.037	9.000
91.000	73.200	8.328	8.546	0.037	9.000
91.100	69.400	8.328	8.546	0.037	9.000
91.200	71.000	8.387	8.546	0.037	9.000
91.300	68.600	8.340	8.546	0.037	9.000
91.400	69.600	8.392	8.547	0.037	9.000
91.500	68.000	8.396	8.547	0.037	9.000
91.600	66.800	8.396	8.547	0.037	9.000
91.700	66.600	8.376	8.547	0.037	9.000
91.800	69.200	8.379	8.547	0.038	9.000
91.900	69.400	8.405	8.548	0.038	9.000
92.000	68.200	8.383	8.548	0.038	9.000
92.100	65.600	8.383	8.548	0.038	9.000
92.200	67.400	8.398	8.547	0.038	9.000
92.300	65.600	8.408	8.547	0.038	9.000
92.400	65.800	8.403	8.548	0.038	9.000
92.500	64.600	8.435	8.547	0.038	9.000
92.600	66.000	8.435	8.547	0.038	9.000
92.700	68.200	8.398	8.547	0.038	9.000
92.800	64.800	8.430	8.548	0.039	9.000
92.900	63.200	8.402	8.548	0.039	9.000
93.000	65.600	8.415	8.548	0.039	9.000
93.100	67.400	8.415	8.548	0.039	9.000
93.200	64.600	8.431	8.548	0.039	9.000
93.300	65.400	8.424	8.549	0.039	9.000
93.400	64.200	8.423	8.548	0.039	9.000
93.500	64.000	8.433	8.549	0.039	9.000
93.600	63.800	8.433	8.549	0.039	9.000
93.700	64.400	8.438	8.547	0.039	9.000
93.800	63.800	8.433	8.548	0.040	9.000
93.900	63.800	8.454	8.548	0.040	9.000
94.000	63.600	8.418	8.549	0.040	9.000
94.100	63.800	8.418	8.549	0.040	9.000
94.200	62.800	8.458	8.548	0.040	9.000
94.300	62.800	8.434	8.549	0.040	9.000
94.400	62.800	8.452	8.549	0.040	9.000
94.500	61.600	8.454	8.549	0.040	9.000
94.600	61.600	8.454	8.549	0.040	9.000
94.700	60.800	8.446	8.549	0.040	9.000
94.800	61.600	8.455	8.549	0.041	9.000
94.900	61.400	8.451	8.549	0.041	9.000
95.000	62.200	8.453	8.548	0.041	9.000
95.100	60.600	8.453	8.548	0.041	9.000
95.200	61.400	8.456	8.549	0.041	9.000
95.300	60.800	8.458	8.548	0.041	9.000
95.400	62.600	8.463	8.550	0.041	9.000
95.500	61.000	8.465	8.549	0.041	9.000
95.600	61.800	8.465	8.549	0.041	9.000
95.700	62.200	8.471	8.550	0.041	9.000
95.800	60.200	8.472	8.550	0.042	9.000
95.900	60.800	8.482	8.549	0.042	9.000
96.000	61.000	8.477	8.550	0.042	9.000
96.100	61.000	8.477	8.550	0.042	9.000
96.200	59.600	8.473	8.550	0.042	9.000
96.300	60.400	8.481	8.550	0.042	9.000
96.400	60.400	8.475	8.549	0.042	9.000
96.500	60.600	8.480	8.550	0.042	9.000
96.600	60.800	8.480	8.550	0.042	9.000
96.700	60.600	8.478	8.550	0.042	9.000
96.800	61.000	8.481	8.551	0.043	9.000
96.900	60.600	8.476	8.550	0.043	9.000
97.000	61.000	8.478	8.551	0.043	9.000
97.100	61.200	8.478	8.551	0.043	9.000
97.200	60.800	8.482	8.551	0.043	9.000
97.300	60.400	8.482	8.551	0.043	9.000
97.400	59.800	8.478	8.550	0.043	9.000
97.500	60.200	8.483	8.551	0.043	9.000
97.600	60.600	8.483	8.551	0.043	9.000
97.700	60.000	8.483	8.549	0.043	9.000
97.800	58.800	8.484	8.551	0.044	9.000
97.900	59.800	8.487	8.551	0.044	9.000
98.000	59.000	8.481	8.551	0.044	9.000
98.100	58.800	8.481	8.551	0.044	9.000
98.200	59.400	8.483	8.551	0.044	9.000
98.300	59.200	8.481	8.552	0.044	9.000
98.400	59.000	8.483	8.551	0.044	9.000
98.500	58.800	8.484	8.551	0.044	9.000
98.600	59.200	8.484	8.551	0.044	9.000
98.700	58.400	8.488	8.552	0.044	9.000
98.800	58.600	8.487	8.551	0.045	9.000
98.900	57.400	8.484	8.551	0.045	9.000
99.000	57.200	8.487	8.551	0.045	9.000
99.100	59.000	8.487	8.551	0.045	9.000
99.200	58.600	8.491	8.552	0.045	9.000
99.300	57.600	8.488	8.552	0.045	9.000
99.400	58.000	8.491	8.552	0.045	9.000
99.500	57.800	8.496	8.552	0.045	9.000
99.600	57.600	8.496	8.552	0.045	9.000
99.700	57.600	8.495	8.552	0.045	9.000
99.800	59.000	8.495	8.552	0.046	9.000
99.900	56.800	8.498	8.552	0.046	9.000
100.000	56.200	8.497	8.553	0.046	9.000
100.100	56.200	8.497	8.553	0.046	9.000
100.200	57.000	8.497	8.552	0.046	9.000
100.300	55.800	8.500	8.553	0.046	9.000
100.400	56.000	8.501	8.551	0.046	9.000
100.500	56.200	8.500	8.552	0.046	9.000
100.600	54.800	8.500	8.552	0.046	9.000
100.700	53.800	8.504	8.553	0.046	9.000
100.800	54.800	8.504	8.552	0.047	9.000
100.900	55.000	8.504	8.553	0.047	9.000
101.000	53.800	8.507	8.554	0.047	9.000
101.100	54.200	8.507	8.554	0.047	9.000
101.200	52.400	8.511	8.553	0.047	9.000
101.300	53.400	8.509	8.552	0.047	9.000
101.400	53.800	8.513	8.553	0.047	9.000
101.500	51.800	8.516	8.553	0.047	9.000
101.600	53.400	8.516	8.553	0.047	9.000
101.700	51.200	8.517	8.554	0.047	9.000
101.800	51.800	8.524	8.554	0.048	9.000
101.900	50.200	8.525	8.554	0.048	9.000
102.000	48.600	8.530	8.553	0.048	9.000
102.100	48.600	8.530	8.553	0.048	9.000
102.200	49.000	8.536	8.554	0.048	9.000
102.300	50.600	8.536	8.554	0.048	9.000
102.400	49.600	8.535	8.554	0.048	9.000
102.500	50.200	8.542	8.553	0.048	9.000
102.600	49.400	8.542	8.553	0.048	9.000
102.700	50.400	8.550	8.554	0.048	9.000
102.800	50.400	8.548	8.554	0.048	9.000
102.900	50.000	8.557	8.554	0.048	9.000
103.000	49.400	8.559	8.553	0.048	9.000
103.100	49.800	8.559	8.553	0.048	9.000
103.200	48.800	8.565	8.553	0.048	9.000
103.300	49.400	8.574	8.555	0.049	9.000
103.400	49.200	8.576	8.554	0.049	9.000
103.500	49.400	8.565	8.554	0.049	9.000
103.600	48.200	8.565	8.554	0.049	9.000
103.700	48.400	8.567	8.554	0.049	9.000
103.800	49.800	8.571	8.556	0.049	9.000
103.900	49.800	8.569	8.555	0.049	9.000
104.000	49.400	8.568	8.556	0.049	9.000
104.100	49.800	8.568	8.556	0.049	9.000
104.200	50.600	8.571	8.554	0.049	9.000
104.300	49.400	8.571	8.555	0.050	9.000
104.400	49.600	8.576	8.555	0.050	9.000
104.500	49.000	8.575	8.555	0.050	9.000
104.600	49.200	8.575	8.555	0.050	9.000
104.700	49.400	8.569	8.555	0.050	9.000
104.800	48.800	8.574	8.555	0.050	9.000
104.900	49.400	8.572	8.555	0.050	9.000
105.000	48.600	8.572	8.554	0.050	9.000
105.100	48.800	8.572	8.554	0.050	9.000
105.200	49.600	8.572	8.556	0.050	9.000
105.300	49.000	8.572	8.555	0.051	9.000
105.400	49.400	8.574	8.555	0.051	9.000
105.500	49.400	8.572	8.555	0.051	9.000
105.600	50.000	8.572	8.555	0.051	9.000
105.700	50.000	8.577	8.555	0.051	9.000
105.800	50.000	8.576	8.555	0.051	9.000
105.900	48.400	8.577	8.555	0.051	9.000
106.000	49.600	8.571	8.557	0.051	9.000
106.100	47.800	8.571	8.557	0.051	9.000
106.200	50.400	8.572	8.557	0.051	9.000
106.300	48.200	8.573	8.556	0.051	9.000
106.400	51.000	8.573	8.556	0.051	9.000
106.500	50.400	8.567	8.556	0.051	9.000
106.600	48.400	8.567	8.556	0.051	9.000
106.700	49.800	8.572	8.556	0.051	9.000
106.800	48.800	8.570	8.556	0.052	9.000
106.900	51.800	8.572	8.557	0.052	9.000
107.000	46.600	8.576	8.556	0.052	9.000
107.100	49.600	8.576	8.556	0.052	9.000
107.200	50.600	8.576	8.558	0.052	9.000
107.300	49.800	8.571	8.557	0.052	9.000
107.400	51.000	8.555	8.556	0.052	9.000
107.500	49.600	8.563	8.557	0.052	9.000
107.600	51.200	8.563	8.557	0.052	9.000
107.700	50.600	8.577	8.556	0.052	9.000
107.800	50.000	8.571	8.557	0.053	9.000
107.900	49.800	8.552	8.556	0.053	9.000
108.000	49.200	8.543	8.556	0.053	9.000
108.100	51.200	8.543	8.556	0.053	9.000
108.200	50.200	8.593	8.557	0.053	9.000
108.300	51.400	8.559	8.558	0.053	9.000
108.400	51.000	8.582	8.558	0.053	9.000
108.500	50.600	8.559	8.557	0.053	9.000
108.600	51.400	8.559	8.557	0.053	9.000
108.700	50.800	8.578	8.557	0.053	9.000
108.800	52.400	8.562	8.558	0.053	9.000
108.900	50.800	8.567	8.558	0.053	9.000
109.000	51.400	8.562	8.558	0.053	9.000
109.100	52.000	8.562	8.558	0.053	9.000
109.200	50.800	8.570	8.558	0.053	9.000
109.300	52.400	8.563	8.558	0.054	9.000
109.400	52.400	8.567	8.558	0.054	9.000
109.500	52.000	8.556	8.558	0.054	9.000
109.600	51.800	8.556	8.558	0.054	9.000
109.700	52.000	8.567	8.557	0.054	9.000
109.800	52.800	8.554	8.558	0.054	9.000
109.900	52.400	8.566	8.559	0.054	9.000
110.000	52.600	8.562	8.558	0.054	9.000
110.100	52.000	8.562	8.558	0.054	9.000
110.200	51.600	8.555	8.558	0.054	9.000
110.300	51.000	8.554	8.558	0.055	9.000
110.400	52.400	8.554	8.558	0.055	9.000
110.500	52.000	8.555	8.559	0.055	9.000
110.600	53.000	8.555	8.559	0.055	9.000
110.700	52.600	8.549	8.559	0.055	9.000
110.800	51.400	8.552	8.559	0.055	9.000
110.900	52.000	8.551	8.559	0.055	9.000
111.000	52.400	8.549	8.559	0.055	9.000
111.100	53.400	8.549	8.559	0.055	9.000
111.200	52.800	8.549	8.560	0.055	9.000
111.300	51.800	8.550	8.558	0.056	9.000
111.400	52.800	8.549	8.559	0.056	9.000
111.500	52.200	8.546	8.559	0.056	9.000
111.600	52.400	8.546	8.559	0.056	9.000
111.700	52.400	8.548	8.560	0.056	9.000
111.800	52.200	8.550	8.559	0.056	9.000
111.900	53.200	8.550	8.559	0.056	9.000
112.000	53.000	8.543	8.560	0.056	9.000
112.100	52.000	8.543	8.560	0.056	9.000
112.200	53.600	8.549	8.559	0.056	9.000
112.300	52.200	8.546	8.560	0.057	9.000
112.400	54.200	8.546	8.561	0.057	9.000
112.500	53.400	8.544	8.559	0.057	9.000
112.600	53.400	8.544	8.559	0.057	9.000
112.700	52.800	8.546	8.560	0.057	9.000
112.800	52.600	8.542	8.560	0.057	9.000
112.900	53.000	8.547	8.561	0.057	9.000
113.000	51.800	8.545	8.561	0.057	9.000
113.100	53.800	8.545	8.561	0.057	9.000
113.200	53.400	8.544	8.561	0.057	9.000
113.300	53.800	8.543	8.560	0.057	9.000
113.400	54.200	8.542	8.561	0.057	9.000
113.500	53.400	8.547	8.561	0.057	9.000
113.600	53.200	8.547	8.561	0.057	9.000
113.700	53.400	8.547	8.560	0.057	9.000
113.800	52.600	8.547	8.561	0.058	9.000
113.900	52.800	8.545	8.562	0.058	9.000
114.000	52.800	8.540	8.562	0.058	9.000
114.100	53.000	8.540	8.562	0.058	9.000
114.200	53.400	8.542	8.562	0.058	9.000
114.300	53.800	8.541	8.561	0.058	9.000
114.400	53.800	8.544	8.562	0.058	9.000
114.500	53.800	8.541	8.561	0.058	9.000
114.600	53.200	8.541	8.561	0.058	9.000
114.700	52.800	8.540	8.561	0.058	9.000
114.800	54.000	8.539	8.561	0.059	9.000
114.900	54.200	8.536	8.562	0.059	9.000
115.000	53.400	8.537	8.562	0.059	9.000
115.100	52.800	8.537	8.562	0.059	9.000
115.200	52.600	8.541	8.561	0.059	9.000
115.300	54.200	8.543	8.562	0.059	9.000
115.400	53.200	8.541	8.562	0.059	9.000
115.500	52.800	8.535	8.561	0.059	9.000
115.600	52.400	8.535	8.561	0.059	9.000
115.700	53.600	8.542	8.562	0.059	9.000
115.800	53.800	8.540	8.563	0.060	9.000
115.900	53.200	8.546	8.562	0.060	9.000
116.000	53.400	8.542	8.564	0.060	9.000
116.100	54.000	8.542	8.564	0.060	9.000
116.200	53.800	8.537	8.563	0.060	9.000
116.300	54.000	8.542	8.563	0.060	9.000
116.400	53.800	8.534	8.563	0.060	9.000
116.500	55.000	8.539	8.563	0.060	9.000
116.600	54.800	8.539	8.563	0.060	9.000
116.700	53.600	8.539	8.563	0.060	9.000
116.800	54.400	8.537	8.563	0.061	9.000
116.900	53.800	8.534	8.562	0.061	9.000
117.000	55.600	8.537	8.564	0.061	9.000
117.100	53.400	8.537	8.564	0.061	9.000
117.200	53.600	8.535	8.563	0.061	9.000
117.300	54.800	8.536	8.563	0.061	9.000
117.400	53.800	8.537	8.563	0.061	9.000
117.500	55.600	8.533	8.563	0.061	9.000
117.600	54.800	8.533	8.563	0.061	9.000
117.700	55.000	8.537	8.564	0.061	9.000
117.800	55.000	8.537	8.564	0.061	9.000
117.900	53.800	8.537	8.563	0.061	9.000
118.000	54.200	8.533	8.564	0.061	9.000
118.100	54.800	8.533	8.564	0.061	9.000
118.200	55.000	8.532	8.564	0.061	9.000
118.300	54.200	8.532	8.564	0.062	9.000
118.400	54.000	8.535	8.564	0.062	9.000
118.500	55.000	8.532	8.565	0.062	9.000
118.600	53.800	8.532	8.565	0.062	9.000
118.700	54.400	8.533	8.565	0.062	9.000
118.800	55.400	8.534	8.565	0.062	9.000
118.900	55.200	8.531	8.564	0.062	9.000
119.000	55.000	8.529	8.566	0.062	9.000
119.100	54.200	8.529	8.566	0.062	9.000
119.200	54.600	8.533	8.564	0.062	9.000
119.300	54.000	8.531	8.565	0.063	9.000
119.400	54.400	8.531	8.566	0.063	9.000
119.500	55.000	8.533	8.564	0.063	9.000
119.600	53.800	8.533	8.564	0.063	9.000
119.700	54.800	8.532	8.566	0.063	9.000
119.800	56.000	8.531	8.566	0.063	9.000
119.900	55.000	8.529	8.565	0.063	9.000
120.000	56.200	8.528	8.565	0.063	9.000
120.100	56.000	8.528	8.565	0.063	9.000
120.200	55.400	8.528	8.566	0.063	9.000
120.300	55.200	8.526	8.566	0.064	9.000
120.400	54.800	8.528	8.566	0.064	9.000
120.500	56.000	8.528	8.567	0.064	9.000
120.600	56.000	8.528	8.567	0.064	9.000
120.700	56.200	8.524	8.566	0.064	9.000
120.800	55.000	8.526	8.566	0.064	9.000
120.900	56.400	8.528	8.565	0.064	9.000
121.000	56.200	8.524	8.566	0.064	9.000
121.100	56.400	8.524	8.566	0.064	9.000
121.200	56.000	8.523	8.567	0.064	9.000
121.300	55.800	8.523	8.566	0.065	9.000
121.400	56.800	8.518	8.567	0.065	9.000
121.500	55.800	8.519	8.566	0.065	9.000
121.600	55.600	8.519	8.566	0.065	9.000
121.700	56.400	8.526	8.567	0.065	9.000
121.800	55.600	8.521	8.567	0.065	9.000
121.900	56.800	8.523	8.567	0.065	9.000
122.000	56.000	8.522	8.567	0.065	9.000
122.100	56.600	8.522	8.567	0.065	9.000
122.200	56.000	8.518	8.566	0.065	9.000
122.300	56.200	8.518	8.567	0.066	9.000
122.400	57.200	8.517	8.568	0.066	9.000
122.500	58.000	8.514	8.568	0.066	9.000
122.600	57.600	8.514	8.568	0.066	9.000
122.700	57.200	8.518	8.566	0.066	9.000
122.800	56.800	8.518	8.568	0.066	9.000
122.900	56.800	8.515	8.568	0.066	9.000
123.000	56.200	8.514	8.568	0.066	9.000
123.100	57.000	8.514	8.568	0.066	9.000
123.200	57.000	8.513	8.568	0.066	9.000
123.300	56.000	8.511	8.568	0.067	9.000
123.400	56.400	8.514	8.568	0.067	9.000
123.500	56.800	8.515	8.568	0.067	9.000
123.600	56.400	8.515	8.568	0.067	9.000
123.700	56.000	8.513	8.569	0.067	9.000
123.800	56.800	8.516	8.568	0.067	9.000
123.900	56.200	8.517	8.568	0.067	9.000
124.000	56.400	8.512	8.569	0.067	9.000
124.100	56.400	8.512	8.569	0.067	9.000
124.200	56.200	8.512	8.568	0.067	9.000
124.300	57.800	8.515	8.569	0.067	9.000
124.400	56.200	8.511	8.569	0.067	9.000
124.500	55.600	8.510	8.570	0.067	9.000
124.600	56.600	8.510	8.570	0.067	9.000
124.700	56.000	8.516	8.568	0.067	9.000
124.800	56.400	8.511	8.569	0.068	9.000
124.900	56.800	8.512	8.568	0.068	9.000
125.000	56.400	8.515	8.571	0.068	9.000
125.100	56.200	8.515	8.571	0.068	9.000
125.200	55.600	8.508	8.569	0.068	9.000
125.300	57.200	8.516	8.570	0.068	9.000
125.400	56.800	8.516	8.570	0.068	9.000
125.500	55.600	8.512	8.570	0.068	9.000
125.600	56.800	8.512	8.570	0.068	9.000
125.700	56.000	8.515	8.569	0.068	9.000
125.800	56.800	8.514	8.570	0.069	9.000
125.900	57.000	8.517	8.571	0.069	9.000
126.000	56.600	8.516	8.569	0.069	9.000
126.100	55.600	8.516	8.569	0.069	9.000
126.200	57.200	8.512	8.571	0.069	9.000
126.300	56.400	8.516	8.570	0.069	9.000
126.400	56.400	8.513	8.571	0.069	9.000
126.500	57.400	8.514	8.571	0.069	9.000
126.600	56.600	8.514	8.571	0.069	9.000
126.700	56.800	8.513	8.571	0.069	9.000
126.800	56.800	8.512	8.571	0.070	9.000
126.900	56.600	8.515	8.571	0.070	9.000
127.000	57.000	8.513	8.572	0.070	9.000
127.100	56.400	8.513	8.572	0.070	9.000
127.200	57.200	8.512	8.571	0.070	9.000
127.300	56.000	8.514	8.572	0.070	9.000
127.400	56.800	8.514	8.570	0.070	9.000
127.500	56.400	8.512	8.571	0.070	9.000
127.600	57.200	8.512	8.571	0.070	9.000
127.700	57.600	8.514	8.571	0.070	9.000
127.800	56.800	8.517	8.571	0.071	9.000
127.900	57.200	8.512	8.572	0.071	9.000
128.000	57.000	8.512	8.572	0.071	9.000
128.100	57.200	8.512	8.572	0.071	9.000
128.200	56.600	8.514	8.572	0.071	9.000
128.300	56.200	8.512	8.572	0.071	9.000
128.400	57.000	8.513	8.573	0.071	9.000
128.500	57.800	8.512	8.573	0.071	9.000
128.600	57.200	8.512	8.573	0.071	9.000
128.700	56.800	8.512	8.572	0.071	9.000
128.800	57.200	8.510	8.572	0.072	9.000
128.900	57.800	8.511	8.573	0.072	9.000
129.000	56.400	8.510	8.573	0.072	9.000
129.100	57.200	8.510	8.573	0.072	9.000
129.200	56.400	8.514	8.573	0.072	9.000
129.300	57.000	8.509	8.572	0.072	9.000
129.400	57.200	8.513	8.572	0.072	9.000
129.500	58.200	8.513	8.573	0.072	9.000
129.600	57.000	8.513	8.573	0.072	9.000
129.700	57.400	8.512	8.574	0.072	9.000
129.800	57.000	8.512	8.574	0.073	9.000
129.900	57.200	8.511	8.574	0.073	9.000
130.000	57.600	8.509	8.574	0.073	9.000
130.100	57.200	8.509	8.574	0.073	9.000
130.200	57.200	8.508	8.574	0.073	9.000
130.300	58.800	8.507	8.574	0.073	9.000
130.400	57.800	8.512	8.573	0.073	9.000
130.500	57.800	8.508	8.574	0.073	9.000
130.600	58.000	8.508	8.574	0.073	9.000
130.700	57.600	8.507	8.574	0.073	9.000
130.800	57.600	8.507	8.575	0.074	9.000
130.900	58.400	8.510	8.574	0.074	9.000
131.000	57.200	8.506	8.574	0.074	9.000
131.100	58.000	8.506	8.574	0.074	9.000
131.200	57.600	8.506	8.575	0.074	9.000
131.300	58.200	8.507	8.574	0.074	9.000
131.400	57.200	8.503	8.575	0.074	9.000
131.500	58.400	8.505	8.575	0.074	9.000
131.600	57.200	8.505	8.575	0.074	9.000
131.700	58.000	8.505	8.574	0.074	9.000
131.800	57.600	8.505	8.575	0.075	9.000
131.900	58.600	8.509	8.578	0.075	9.000
132.000	57.200	8.503	8.575	0.075	9.000
132.100	59.000	8.503	8.575	0.075	9.000
132.200	58.000	8.500	8.575	0.075	9.000
132.300	57.400	8.504	8.575	0.075	9.000
132.400	57.800	8.505	8.576	0.075	9.000
132.500	57.800	8.502	8.576	0.075	9.000
132.600	59.000	8.502	8.576	0.075	9.000
132.700	58.600	8.504	8.575	0.075	9.000
132.800	57.600	8.501	8.576	0.076	9.000
132.900	58.400	8.500	8.575	0.076	9.000
133.000	58.000	8.502	8.576	0.076	9.000
133.100	57.800	8.502	8.576	0.076	9.000
133.200	58.600	8.500	8.577	0.076	9.000
133.300	58.600	8.502	8.576	0.076	9.000
133.400	59.400	8.501	8.576	0.076	9.000
133.500	58.400	8.501	8.576	0.076	9.000
133.600	57.400	8.501	8.576	0.076	9.000
133.700	57.800	8.502	8.577	0.076	9.000
133.800	57.800	8.499	8.577	0.077	9.000
133.900	59.000	8.504	8.576	0.077	9.000
134.000	59.400	8.499	8.577	0.077	9.000
134.100	59.000	8.499	8.577	0.077	9.000
134.200	58.000	8.501	8.577	0.077	9.000
134.300	58.000	8.501	8.577	0.077	9.000
134.400	57.800	8.498	8.578	0.077	9.000
134.500	59.400	8.500	8.577	0.077	9.000
134.600	58.000	8.500	8.577	0.077	9.000
134.700	58.400	8.499	8.577	0.077	9.000
134.800	58.800	8.498	8.577	0.078	9.000
134.900	59.000	8.495	8.578	0.078	9.000
135.000	58.000	8.496	8.578	0.078	9.000
135.100	58.000	8.496	8.578	0.078	9.000
135.200	57.000	8.497	8.579	0.078	9.000
135.300	58.600	8.498	8.578	0.078	9.000
135.400	57.800	8.498	8.579	0.078	9.000
135.500	58.000	8.498	8.578	0.078	9.000
135.600	59.400	8.498	8.578	0.078	9.000
135.700	58.000	8.498	8.578	0.078	9.000
135.800	59.000	8.499	8.579	0.079	9.000
135.900	58.400	8.500	8.579	0.079	9.000
136.000	57.600	8.496	8.579	0.079	9.000
136.100	58.600	8.496	8.579	0.079	9.000
136.200	59.800	8.496	8.579	0.079	9.000
136.300	59.600	8.501	8.578	0.079	9.000
136.400	58.400	8.494	8.578	0.079	9.000
136.500	59.000	8.497	8.579	0.079	9.000
136.600	58.600	8.497	8.579	0.079	9.000
136.700	59.200	8.499	8.579	0.079	9.000
136.800	58.400	8.494	8.579	0.079	9.000
136.900	59.000	8.498	8.578	0.079	9.000
137.000	58.800	8.497	8.579	0.079	9.000
137.100	59.000	8.497	8.579	0.079	9.000
137.200	58.600	8.493	8.580	0.079	9.000
137.300	59.200	8.496	8.580	0.080	9.000
137.400	57.800	8.498	8.579	0.080	9.000
137.500	59.400	8.494	8.579	0.080	9.000
137.600	59.200	8.494	8.579	0.080	9.000
137.700	57.800	8.501	8.580	0.080	9.000
137.800	59.200	8.499	8.580	0.080	9.000
137.900	59.000	8.498	8.580	0.080	9.000
138.000	58.200	8.494	8.581	0.080	9.000
138.100	58.800	8.494	8.581	0.080	9.000
138.200	57.800	8.493	8.580	0.080	9.000
138.300	57.600	8.495	8.580	0.081	9.000
138.400	58.000	8.495	8.580	0.081	9.000
138.500	59.200	8.493	8.581	0.081	9.000
138.600	59.800	8.493	8.581	0.081	9.000
138.700	58.200	8.494	8.581	0.081	9.000
138.800	59.200	8.496	8.581	0.081	9.000
138.900	59.000	8.496	8.581	0.081	9.000
139.000	59.200	8.494	8.581	0.081	9.000
139.100	59.200	8.494	8.581	0.081	9.000
139.200	58.800	8.493	8.581	0.081	9.000
139.300	59.200	8.496	8.581	0.082	9.000
139.400	59.600	8.493	8.581	0.082	9.000
139.500	59.800	8.495	8.581	0.082	9.000
139.600	59.400	8.495	8.581	0.082	9.000
139.700	59.200	8.496	8.581	0.082	9.000
139.800	58.400	8.496	8.582	0.082	9.000
139.900	58.600	8.497	8.581	0.082	9.000
140.000	59.000	8.493	8.583	0.082	9.000
140.100	58.400	8.493	8.583	0.082	9.000
140.200	60.000	8.492	8.582	0.082	9.000
140.300	58.000	8.490	8.582	0.083	9.000
140.400	59.600	8.494	8.582	0.083	9.000
140.500	58.600	8.493	8.583	0.083	9.000
140.600	58.800	8.493	8.583	0.083	9.000
140.700	58.400	8.492	8.582	0.083	9.000
140.800	59.000	8.495	8.583	0.083	9.000
140.900	58.800	8.492	8.583	0.083	9.000
141.000	57.600	8.493	8.583	0.083	9.000
141.100	59.000	8.493	8.583	0.083	9.000
141.200	59.600	8.492	8.582	0.083	9.000
141.300	58.600	8.495	8.583	0.084	9.000
141.400	59.600	8.492	8.583	0.084	9.000
141.500	60.600	8.494	8.583	0.084	9.000
141.600	59.200	8.494	8.583	0.084	9.000
141.700	58.400	8.499	8.583	0.084	9.000
141.800	59.200	8.496	8.584	0.084	9.000
141.900	58.600	8.496	8.584	0.084	9.000
142.000	59.000	8.491	8.583	0.084	9.000
142.100	60.200	8.491	8.583	0.084	9.000
142.200	59.400	8.491	8.583	0.084	9.000
142.300	59.200	8.492	8.583	0.085	9.000
142.400	59.400	8.493	8.584	0.085	9.000
142.500	59.000	8.492	8.584	0.085	9.000
142.600	59.200	8.492	8.584	0.085	9.000
142.700	58.400	8.488	8.584	0.085	9.000
142.800	59.400	8.494	8.584	0.085	9.000
142.900	59.800	8.495	8.584	0.085	9.000
143.000	59.800	8.490	8.584	0.085	9.000
143.100	59.000	8.490	8.584	0.085	9.000
143.200	59.200	8.496	8.585	0.085	9.000
143.300	60.000	8.492	8.585	0.086	9.000
143.400	59.200	8.492	8.586	0.086	9.000
143.500	58.800	8.494	8.585	0.086	9.000
143.600	58.800	8.494	8.585	0.086	9.000
143.700	59.200	8.491	8.584	0.086	9.000
143.800	59.600	8.492	8.585	0.086	9.000
143.900	60.000	8.493	8.585	0.086	9.000
144.000	60.000	8.490	8.584	0.086	9.000
144.100	59.600	8.490	8.584	0.086	9.000
144.200	60.000	8.491	8.584	0.086	9.000
144.300	59.400	8.490	8.586	0.087	9.000
144.400	60.000	8.491	8.586	0.087	9.000
144.500	59.200	8.490	8.585	0.087	9.000
144.600	59.600	8.490	8.585	0.087	9.000
144.700	59.600	8.487	8.584	0.087	9.000
144.800	60.200	8.491	8.587	0.087	9.000
144.900	59.400	8.490	8.586	0.087	9.000
145.000	60.400	8.491	8.586	0.087	9.000
145.100	59.800	8.491	8.586	0.087	9.000
145.200	59.200	8.490	8.587	0.087	9.000
145.300	59.200	8.489	8.586	0.088	9.000
145.400	58.800	8.485	8.586	0.088	9.000
145.500	59.200	8.491	8.586	0.088	9.000
145.600	58.800	8.491	8.586	0.088	9.000
145.700	60.600	8.489	8.586	0.088	9.000
145.800	58.600	8.490	8.587	0.088	9.000
145.900	56.600	8.491	8.587	0.088	9.000
146.000	58.000	8.487	8.587	0.088	9.000
146.100	57.800	8.487	8.587	0.088	9.000
146.200	58.800	8.488	8.588	0.088	9.000
146.300	58.800	8.486	8.587	0.089	9.000
146.400	61.600	8.490	8.587	0.089	9.000
146.500	60.600	8.489	8.587	0.089	9.000
146.600	59.600	8.489	8.587	0.089	9.000
146.700	60.800	8.485	8.588	0.089	9.000
146.800	60.200	8.492	8.587	0.089	9.000
146.900	60.000	8.489	8.587	0.089	9.000
147.000	61.200	8.498	8.588	0.089	9.000
147.100	61.000	8.498	8.588	0.089	9.000
147.200	59.400	8.505	8.588	0.089	9.000
147.300	59.400	8.497	8.588	0.090	9.000
147.400	60.400	8.492	8.588	0.090	9.000
147.500	60.400	8.485	8.588	0.090	9.000
147.600	60.600	8.485	8.588	0.090	9.000
147.700	61.600	8.483	8.588	0.090	9.000
147.800	60.000	8.482	8.589	0.090	9.000
147.900	60.400	8.483	8.588	0.090	9.000
148.000	61.400	8.478	8.588	0.090	9.000
148.100	59.600	8.478	8.588	0.090	9.000
148.200	61.200	8.482	8.590	0.090	9.000
148.300	60.800	8.484	8.589	0.091	9.000
148.400	60.200	8.484	8.589	0.091	9.000
148.500	60.200	8.480	8.589	0.091	9.000
148.600	59.800	8.480	8.589	0.091	9.000
148.700	60.800	8.479	8.589	0.091	9.000
148.800	60.400	8.480	8.590	0.091	9.000
148.900	59.200	8.478	8.589	0.091	9.000
149.000	59.400	8.480	8.589	0.091	9.000
149.100	59.800	8.480	8.589	0.091	9.000
149.200	59.400	8.480	8.590	0.091	9.000
149.300	60.200	8.479	8.588	0.092	9.000
149.400	60.600	8.479	8.590	0.092	9.000
149.500	60.400	8.480	8.590	0.092	9.000
149.600	61.000	8.480	8.590	0.092	9.000
149.700	60.600	8.487	8.590	0.092	9.000
149.800	62.000	8.485	8.590	0.092	9.000
149.900	60.600	8.484	8.590	0.092	9.000
150.000	61.400	8.478	8.590	0.092	9.000
150.100	59.200	8.478	8.590	0.092	9.000
150.200	61.000	8.479	8.591	0.092	9.000
150.300	61.200	8.485	8.589	0.093	9.000
150.400	61.200	8.482	8.590	0.093	9.000
150.500	61.200	8.482	8.591	0.093	9.000
150.600	60.400	8.482	8.591	0.093	9.000
150.700	59.600	8.484	8.592	0.093	9.000
150.800	60.000	8.478	8.590	0.093	9.000
150.900	60.400	8.479	8.591	0.093	9.000
151.000	60.400	8.484	8.591	0.093	9.000
151.100	60.000	8.484	8.591	0.093	9.000
151.200	60.200	8.480	8.591	0.093	9.000
151.300	60.600	8.483	8.591	0.094	9.000
151.400	58.600	8.481	8.590	0.094	9.000
151.500	59.600	8.480	8.591	0.094	9.000
151.600	60.200	8.480	8.591	0.094	9.000
151.700	60.000	8.486	8.591	0.094	9.000
151.800	60.800	8.483	8.591	0.094	9.000
151.900	59.200	8.489	8.591	0.094	9.000
152.000	58.000	8.480	8.593	0.094	9.000
152.100	59.200	8.480	8.593	0.094	9.000
152.200	58.600	8.484	8.592	0.094	9.000
152.300	59.400	8.481	8.593	0.095	9.000
152.400	59.800	8.481	8.593	0.095	9.000
152.500	59.200	8.483	8.592	0.095	9.000
152.600	59.400	8.483	8.592	0.095	9.000
152.700	57.200	8.483	8.592	0.095	9.000
152.800	59.800	8.483	8.592	0.095	9.000
152.900	58.200	8.484	8.594	0.095	9.000
153.000	59.200	8.491	8.593	0.095	9.000
153.100	58.600	8.491	8.593	0.095	9.000
153.200	59.400	8.493	8.592	0.095	9.000
153.300	59.200	8.491	8.592	0.096	9.000
153.400	59.400	8.491	8.594	0.096	9.000
153.500	59.400	8.493	8.594	0.096	9.000
153.600	59.400	8.493	8.594	0.096	9.000
153.700	59.200	8.492	8.593	0.096	9.000
153.800	59.000	8.492	8.593	0.096	9.000
153.900	59.800	8.495	8.593	0.096	9.000
154.000	60.000	8.489	8.593	0.096	9.000
154.100	59.000	8.489	8.593	0.096	9.000
154.200	58.000	8.493	8.593	0.096	9.000
154.300	59.200	8.494	8.595	0.097	9.000
154.400	58.600	8.490	8.592	0.097	9.000
154.500	58.400	8.486	8.593	0.097	9.000
154.600	58.400	8.486	8.593	0.097	9.000
154.700	59.400	8.492	8.594	0.097	9.000
154.800	59.200	8.488	8.595	0.097	9.000
154.900	58.600	8.491	8.594	0.097	9.000
155.000	60.000	8.491	8.594	0.097	9.000
155.100	59.000	8.491	8.594	0.097	9.000
155.200	60.000	8.485	8.595	0.097	9.000
155.300	59.800	8.493	8.594	0.098	9.000
155.400	59.800	8.485	8.594	0.098	9.000
155.500	59.200	8.490	8.595	0.098	9.000
155.600	59.600	8.490	8.595	0.098	9.000
155.700	59.200	8.492	8.595	0.098	9.000
155.800	58.800	8.493	8.594	0.098	9.000
155.900	59.400	8.494	8.595	0.098	9.000
156.000	58.400	8.491	8.595	0.098	9.000
156.100	59.000	8.491	8.595	0.098	9.000
156.200	58.600	8.492	8.595	0.098	9.000
156.300	59.400	8.491	8.595	0.099	9.000
156.400	59.400	8.493	8.594	0.099	9.000
156.500	59.000	8.492	8.595	0.099	9.000
156.600	58.800	8.492	8.595	0.099	9.000
156.700	60.000	8.490	8.595	0.099	9.000
156.800	58.800	8.491	8.595	0.099	9.000
156.900	60.000	8.489	8.596	0.099	9.000
157.000	59.200	8.494	8.595	0.099	9.000
157.100	58.600	8.494	8.595	0.099	9.000
157.200	58.000	8.491	8.595	0.099	9.000
157.300	59.600	8.496	8.596	0.100	9.000
157.400	57.800	8.488	8.596	0.100	9.000
157.500	58.600	8.490	8.597	0.100	9.000
157.600	59.400	8.490	8.597	0.100	9.000
157.700	58.800	8.497	8.596	0.100	9.000
157.800	58.200	8.496	8.597	0.100	9.000
157.900	59.800	8.497	8.595	0.100	9.000
158.000	58.800	8.491	8.597	0.100	9.000
158.100	58.000	8.491	8.597	0.100	9.000
158.200	59.200	8.493	8.597	0.100	9.000
158.300	57.200	8.492	8.596	0.101	9.000
158.400	58.800	8.492	8.597	0.101	9.000
158.500	58.600	8.494	8.597	0.101	9.000
158.600	58.400	8.494	8.597	0.101	9.000
158.700	59.400	8.493	8.597	0.101	9.000
158.800	58.000	8.491	8.599	0.101	9.000
158.900	59.000	8.497	8.597	0.101	9.000
159.000	57.800	8.495	8.598	0.101	9.000
159.100	58.800	8.495	8.598	0.101	9.000
159.200	59.000	8.493	8.598	0.101	9.000
159.300	58.600	8.490	8.597	0.102	9.000
159.400	58.400	8.493	8.598	0.102	9.000
159.500	58.200	8.493	8.599	0.102	9.000
159.600	58.400	8.493	8.599	0.102	9.000
159.700	58.600	8.497	8.598	0.102	9.000
159.800	58.400	8.498	8.599	0.102	9.000
159.900	58.200	8.495	8.600	0.102	9.000
160.000	59.000	8.493	8.598	0.102	9.000
160.100	58.800	8.493	8.598	0.102	9.000
160.200	58.600	8.498	8.598	0.102	9.000
160.300	59.000	8.496	8.599	0.103	9.000
160.400	59.000	8.498	8.599	0.103	9.000
160.500	59.000	8.495	8.598	0.103	9.000
160.600	57.600	8.495	8.598	0.103	9.000
160.700	58.600	8.495	8.599	0.103	9.000
160.800	57.400	8.495	8.599	0.103	9.000
160.900	57.600	8.494	8.599	0.103	9.000
161.000	57.600	8.494	8.599	0.103	9.000
161.100	58.000	8.494	8.599	0.103	9.000
161.200	58.600	8.493	8.599	0.103	9.000
161.300	57.600	8.495	8.599	0.104	9.000
161.400	58.000	8.493	8.599	0.104	9.000
161.500	58.200	8.498	8.600	0.104	9.000
161.600	58.600	8.498	8.600	0.104	9.000
161.700	58.000	8.498	8.600	0.104	9.000
161.800	58.600	8.498	8.600	0.104	9.000
161.900	58.600	8.497	8.600	0.104	9.000
162.000	58.400	8.496	8.599	0.104	9.000
162.100	58.000	8.496	8.599	0.104	9.000
162.200	57.800	8.499	8.601	0.104	9.000
162.300	58.000	8.495	8.600	0.105	9.000
162.400	58.200	8.495	8.601	0.105	9.000
162.500	57.600	8.497	8.600	0.105	9.000
162.600	58.400	8.497	8.600	0.105	9.000
162.700	58.600	8.495	8.600	0.105	9.000
162.800	58.400	8.499	8.600	0.105	9.000
162.900	57.600	8.497	8.600	0.105	9.000
163.000	58.400	8.493	8.600	0.105	9.000
163.100	57.800	8.493	8.600	0.105	9.000
163.200	59.000	8.497	8.601	0.105	9.000
163.300	58.400	8.497	8.601	0.106	9.000
163.400	57.800	8.500	8.602	0.106	9.000
163.500	58.400	8.497	8.602	0.106	9.000
163.600	57.600	8.497	8.602	0.106	9.000
163.700	58.600	8.500	8.602	0.106	9.000
163.800	58.200	8.502	8.602	0.106	9.000
163.900	57.600	8.498	8.602	0.106	9.000
164.000	59.000	8.495	8.602	0.106	9.000
164.100	57.800	8.495	8.602	0.106	9.000
164.200	58.000	8.501	8.602	0.106	9.000
164.300	58.400	8.498	8.603	0.107	9.000
164.400	57.000	8.498	8.602	0.107	9.000
164.500	57.800	8.500	8.601	0.107	9.000
164.600	57.600	8.500	8.601	0.107	9.000
164.700	57.800	8.499	8.603	0.107	9.000
164.800	56.200	8.501	8.602	0.107	9.000
164.900	58.000	8.501	8.602	0.107	9.000
165.000	57.800	8.499	8.604	0.107	9.000
165.100	57.200	8.499	8.604	0.107	9.000
165.200	58.000	8.503	8.603	0.107	9.000
165.300	57.600	8.500	8.603	0.108	9.000
165.400	59.000	8.500	8.602	0.108	9.000
165.500	57.800	8.501	8.602	0.108	9.000
165.600	57.600	8.501	8.602	0.108	9.000
165.700	57.800	8.504	8.604	0.108	9.000
165.800	57.000	8.503	8.603	0.108	9.000
165.900	58.200	8.501	8.604	0.108	9.000
166.000	57.200	8.499	8.603	0.108	9.000
166.100	57.600	8.499	8.603	0.108	9.000
166.200	58.400	8.500	8.604	0.108	9.000
166.300	58.600	8.502	8.604	0.109	9.000
166.400	57.800	8.502	8.603	0.109	9.000
166.500	58.200	8.499	8.604	0.109	9.000
166.600	58.000	8.499	8.604	0.109	9.000
166.700	57.800	8.500	8.604	0.109	9.000
166.800	58.400	8.500	8.604	0.109	9.000
166.900	58.200	8.502	8.604	0.109	9.000
167.000	57.600	8.502	8.604	0.109	9.000
167.100	57.000	8.502	8.604	0.109	9.000
167.200	58.600	8.502	8.603	0.109	9.000
167.300	58.400	8.504	8.605	0.110	9.000
167.400	57.600	8.505	8.604	0.110	9.000
167.500	58.800	8.505	8.605	0.110	9.000
167.600	56.200	8.505	8.605	0.110	9.000
167.700	56.800	8.504	8.604	0.110	9.000
167.800	57.000	8.505	8.605	0.110	9.000
167.900	56.600	8.504	8.605	0.110	9.000
168.000	58.000	8.501	8.606	0.110	9.000
168.100	57.000	8.501	8.606	0.110	9.000
168.200	58.600	8.502	8.606	0.110	9.000
168.300	57.800	8.501	8.605	0.110	9.000
168.400	57.600	8.502	8.605	0.110	9.000
168.500	57.000	8.504	8.605	0.110	9.000
168.600	58.000	8.504	8.605	0.110	9.000
168.700	57.200	8.505	8.606	0.110	9.000
168.800	56.800	8.505	8.606	0.111	9.000
168.900	56.400	8.502	8.606	0.111	9.000
169.000	57.800	8.503	8.606	0.111	9.000
169.100	57.000	8.503	8.606	0.111	9.000
169.200	56.800	8.504	8.606	0.111	9.000
169.300	58.000	8.499	8.606	0.111	9.000
169.400	57.000	8.505	8.606	0.111	9.000
169.500	55.600	8.504	8.607	0.111	9.000
169.600	56.000	8.504	8.607	0.111	9.000
169.700	57.000	8.505	8.607	0.111	9.000
169.800	57.000	8.506	8.607	0.112	9.000
169.900	57.200	8.507	8.607	0.112	9.000
170.000	57.600	8.509	8.608	0.112	9.000
170.100	57.200	8.509	8.608	0.112	9.000
170.200	58.400	8.507	8.607	0.112	9.000
170.300	59.200	8.506	8.607	0.112	9.000
170.400	58.200	8.503	8.607	0.112	9.000
170.500	58.600	8.508	8.607	0.112	9.000
170.600	58.600	8.508	8.607	0.112	9.000
170.700	57.200	8.526	8.607	0.112	9.000
170.800	57.000	8.519	8.607	0.113	9.000
170.900	57.800	8.518	8.607	0.113	9.000
171.000	57.200	8.506	8.607	0.113	9.000
171.100	56.800	8.506	8.607	0.113	9.000
171.200	57.000	8.502	8.608	0.113	9.000
171.300	58.200	8.500	8.608	0.113	9.000
171.400	56.800	8.499	8.607	0.113	9.000
171.500	57.600	8.501	8.607	0.113	9.000
171.600	56.800	8.501	8.607	0.113	9.000
171.700	57.200	8.505	8.607	0.113	9.000
171.800	58.200	8.503	8.608	0.114	9.000
171.900	57.800	8.505	8.608	0.114	9.000
172.000	58.000	8.501	8.608	0.114	9.000
172.100	57.800	8.501	8.608	0.114	9.000
172.200	59.000	8.504	8.608	0.114	9.000
172.300	56.600	8.503	8.607	0.114	9.000
172.400	57.400	8.503	8.610	0.114	9.000
172.500	57.600	8.505	8.609	0.114	9.000
172.600	58.600	8.505	8.609	0.114	9.000
172.700	57.000	8.504	8.609	0.114	9.000
172.800	58.400	8.505	8.609	0.115	9.000
172.900	56.400	8.505	8.608	0.115	9.000
173.000	58.200	8.506	8.610	0.115	9.000
173.100	57.800	8.506	8.610	0.115	9.000
173.200	57.000	8.502	8.609	0.115	9.000
173.300	56.200	8.502	8.609	0.115	9.000
173.400	57.600	8.506	8.610	0.115	9.000
173.500	55.600	8.504	8.610	0.115	9.000
173.600	57.600	8.504	8.610	0.115	9.000
173.700	57.600	8.508	8.610	0.115	9.000
173.800	56.400	8.506	8.611	0.116	9.000
173.900	57.800	8.508	8.610	0.116	9.000
174.000	57.000	8.507	8.610	0.116	9.000
174.100	56.200	8.507	8.610	0.116	9.000
174.200	57.400	8.504	8.611	0.116	9.000
174.300	57.000	8.507	8.609	0.116	9.000
174.400	56.800	8.505	8.610	0.116	9.000
174.500	56.200	8.508	8.610	0.116	9.000
174.600	56.800	8.508	8.610	0.116	9.000
174.700	57.200	8.505	8.611	0.116	9.000
174.800	56.000	8.504	8.610	0.117	9.000
174.900	56.800	8.502	8.610	0.117	9.000
175.000	55.800	8.505	8.611	0.117	9.000
175.100	57.600	8.505	8.611	0.117	9.000
175.200	56.400	8.509	8.611	0.117	9.000
175.300	57.000	8.511	8.611	0.117	9.000
175.400	56.600	8.512	8.610	0.117	9.000
175.500	57.600	8.515	8.611	0.117	9.000
175.600	55.400	8.515	8.611	0.117	9.000
175.700	56.400	8.516	8.611	0.117	9.000
175.800	56.800	8.516	8.612	0.118	9.000
175.900	56.200	8.516	8.610	0.118	9.000
176.000	57.000	8.511	8.612	0.118	9.000
176.100	57.000	8.511	8.612	0.118	9.000
176.200	56.400	8.518	8.612	0.118	9.000
176.300	56.600	8.514	8.611	0.118	9.000
176.400	56.400	8.511	8.613	0.118	9.000
176.500	56.000	8.518	8.612	0.118	9.000
176.600	57.200	8.518	8.612	0.118	9.000
176.700	56.400	8.510	8.612	0.118	9.000
176.800	57.400	8.515	8.611	0.119	9.000
176.900	56.200	8.510	8.613	0.119	9.000
177.000	56.000	8.507	8.612	0.119	9.000
177.100	56.600	8.507	8.612	0.119	9.000
177.200	57.200	8.514	8.612	0.119	9.000
177.300	56.600	8.510	8.613	0.119	9.000
177.400	56.800	8.519	8.612	0.119	9.000
177.500	56.800	8.512	8.613	0.119	9.000
177.600	56.400	8.512	8.613	0.119	9.000
177.700	57.000	8.512	8.612	0.119	9.000
177.800	55.600	8.513	8.613	0.120	9.000
177.900	56.800	8.511	8.613	0.120	9.000
178.000	57.200	8.510	8.614	0.120	9.000
178.100	57.800	8.510	8.614	0.120	9.000
178.200	56.800	8.509	8.613	0.120	9.000
178.300	56.600	8.510	8.614	0.120	9.000
178.400	56.800	8.508	8.614	0.120	9.000
178.500	56.200	8.508	8.614	0.120	9.000
178.600	56.200	8.508	8.614	0.120	9.000
178.700	56.400	8.513	8.613	0.120	9.000
178.800	56.000	8.513	8.614	0.121	9.000
178.900	57.600	8.510	8.615	0.121	9.000
179.000	55.800	8.511	8.615	0.121	9.000
179.100	56.200	8.511	8.615	0.121	9.000
179.200	56.800	8.510	8.614	0.121	9.000
179.300	56.000	8.509	8.615	0.121	9.000
179.400	56.800	8.510	8.613	0.121	9.000
179.500	55.800	8.515	8.615	0.121	9.000
179.600	56.400	8.515	8.615	0.121	9.000
179.700	57.400	8.513	8.616	0.121	9.000
179.800	57.200	8.514	8.614	0.121	9.000
179.900	57.600	8.511	8.615	0.121	9.000
180.000	57.600	8.511	8.616	0.121	9.000
180.100	56.200	8.511	8.616	0.121	9.000
180.200	56.000	8.509	8.614	0.121	9.000
180.300	55.600	8.511	8.615	0.122	9.000
180.400	56.000	8.512	8.616	0.122	9.000
180.500	56.200	8.508	8.615	0.122	9.000
180.600	57.200	8.508	8.615	0.122	9.000
180.700	56.800	8.510	8.615	0.122	9.000
180.800	56.400	8.510	8.616	0.122	9.000
180.900	57.200	8.508	8.615	0.122	9.000
181.000	57.000	8.512	8.615	0.122	9.000
181.100	58.200	8.512	8.615	0.122	9.000
181.200	56.600	8.511	8.615	0.122	9.000
181.300	56.000	8.513	8.616	0.123	9.000
181.400	57.200	8.512	8.616	0.123	9.000
181.500	56.800	8.514	8.616	0.123	9.000
181.600	56.200	8.514	8.616	0.123	9.000
181.700	55.800	8.515	8.617	0.123	9.000
181.800	56.800	8.513	8.615	0.123	9.000
181.900	55.200	8.515	8.616	0.123	9.000
182.000	56.800	8.509	8.617	0.123	9.000
182.100	56.200	8.509	8.617	0.123	9.000
182.200	56.600	8.511	8.617	0.123	9.000
182.300	55.800	8.510	8.617	0.124	9.000
182.400	56.000	8.513	8.617	0.124	9.000
182.500	56.600	8.511	8.617	0.124	9.000
182.600	55.800	8.511	8.617	0.124	9.000
182.700	56.000	8.514	8.617	0.124	9.000
182.800	57.000	8.512	8.617	0.124	9.000
182.900	56.200	8.513	8.618	0.124	9.000
183.000	56.400	8.514	8.618	0.124	9.000
183.100	56.400	8.514	8.618	0.124	9.000
183.200	55.800	8.509	8.617	0.124	9.000
183.300	56.000	8.511	8.618	0.124	9.000
183.400	55.000	8.515	8.618	0.125	9.000
183.500	57.800	8.513	8.619	0.125	9.000
183.600	57.200	8.513	8.619	0.125	9.000
183.700	57.000	8.515	8.619	0.125	9.000
183.800	55.600	8.518	8.619	0.125	9.000
183.900	57.800	8.515	8.618	0.125	0.000
184.000	56.400	8.516	8.619	0.125	9.000
184.100	56.000	8.516	8.619	0.125	9.000
184.200	57.000	8.512	8.618	0.125	9.000
184.300	56.800	8.513	8.619	0.125	9.000
184.400	57.400	8.514	8.618	0.126	9.000
184.500	55.800	8.511	8.620	0.126	9.000
184.600	55.600	8.511	8.620	0.126	9.000
184.700	56.200	8.514	8.619	0.126	9.000
184.800	56.800	8.512	8.619	0.126	9.000
184.900	55.600	8.511	8.619	0.126	9.000
185.000	57.200	8.513	8.619	0.126	9.000
185.100	56.600	8.513	8.619	0.126	9.000
185.200	56.200	8.514	8.619	0.126	9.000
185.300	56.400	8.514	8.620	0.126	9.000
185.400	56.200	8.514	8.620	0.127	9.000
185.500	56.400	8.518	8.621	0.127	9.000
185.600	56.000	8.518	8.621	0.127	9.000
185.700	56.200	8.516	8.619	0.127	9.000
185.800	56.400	8.518	8.620	0.127	9.000
185.900	55.400	8.515	8.620	0.127	9.000
186.000	57.000	8.514	8.620	0.127	9.000
186.100	57.000	8.514	8.620	0.127	9.000
186.200	56.600	8.513	8.621	0.127	9.000
186.300	56.800	8.513	8.621	0.127	9.000
186.400	56.200	8.512	8.620	0.128	9.000
186.500	56.400	8.510	8.621	0.128	9.000
186.600	56.200	8.510	8.621	0.128	9.000
186.700	56.000	8.516	8.620	0.128	9.000
186.800	56.200	8.513	8.621	0.128	9.000
186.900	57.000	8.513	8.621	0.128	9.000
187.000	56.400	8.518	8.623	0.128	9.000
187.100	56.200	8.518	8.623	0.128	9.000
187.200	55.800	8.510	8.622	0.128	9.000
187.300	56.200	8.517	8.622	0.128	9.000
187.400	56.000	8.512	8.622	0.129	9.000
187.500	56.000	8.511	8.623	0.129	9.000
187.600	56.200	8.511	8.623	0.129	9.000
187.700	57.400	8.516	8.622	0.129	9.000
187.800	56.200	8.517	8.622	0.129	9.000
187.900	55.400	8.515	8.623	0.129	9.000
188.000	56.000	8.516	8.623	0.129	9.000
188.100	56.000	8.516	8.623	0.129	9.000
188.200	55.400	8.512	8.622	0.129	9.000
188.300	56.800	8.514	8.623	0.129	9.000
188.400	56.800	8.512	8.622	0.129	9.000
188.500	56.200	8.511	8.622	0.129	9.000
188.600	56.200	8.511	8.622	0.129	9.000
188.700	56.600	8.514	8.623	0.129	9.000
188.800	57.800	8.513	8.623	0.129	9.000
188.900	56.800	8.508	8.622	0.130	9.000
189.000	57.200	8.513	8.624	0.130	9.000
189.100	56.800	8.513	8.624	0.130	9.000
189.200	56.600	8.518	8.623	0.130	9.000
189.300	57.000	8.512	8.624	0.130	9.000
189.400	57.000	8.514	8.624	0.130	9.000
189.500	57.000	8.512	8.624	0.130	9.000
189.600	56.200	8.512	8.624	0.130	9.000
189.700	56.000	8.514	8.624	0.130	9.000
189.800	56.400	8.515	8.624	0.130	9.000
189.900	56.800	8.514	8.624	0.131	9.000
190.000	57.200	8.510	8.623	0.131	9.000
190.100	57.200	8.510	8.623	0.131	9.000
190.200	56.400	8.511	8.624	0.131	9.000
190.300	56.400	8.513	8.624	0.131	9.000
190.400	56.000	8.510	8.624	0.131	9.000
190.500	56.000	8.510	8.624	0.131	9.000
190.600	56.000	8.510	8.624	0.131	9.000
190.700	56.600	8.511	8.625	0.131	9.000
190.800	57.600	8.510	8.623	0.131	9.000
190.900	56.200	8.514	8.626	0.132	9.000
191.000	56.600	8.512	8.625	0.132	9.000
191.100	56.800	8.512	8.625	0.132	9.000
191.200	56.600	8.508	8.625	0.132	9.000
191.300	56.600	8.516	8.626	0.132	9.000
191.400	57.600	8.513	8.623	0.132	9.000
191.500	56.800	8.513	8.625	0.132	9.000
191.600	57.600	8.513	8.625	0.132	9.000
191.700	57.000	8.514	8.627	0.132	9.000
191.800	56.800	8.513	8.625	0.132	9.000
191.900	56.800	8.515	8.626	0.133	9.000
192.000	57.000	8.510	8.625	0.133	9.000
192.100	56.400	8.510	8.625	0.133	9.000
192.200	56.400	8.512	8.624	0.133	9.000
192.300	56.600	8.510	8.626	0.133	9.000
192.400	56.200	8.511	8.626	0.133	9.000
192.500	56.600	8.509	8.626	0.133	9.000
192.600	56.600	8.509	8.626	0.133	9.000
192.700	56.800	8.511	8.626	0.133	9.000
192.800	57.200	8.510	8.626	0.133	9.000
192.900	57.600	8.513	8.627	0.134	9.000
193.000	56.800	8.511	8.627	0.134	9.000
193.100	56.800	8.511	8.627	0.134	9.000
193.200	56.400	8.508	8.626	0.134	9.000
193.300	58.000	8.510	8.627	0.134	9.000
193.400	58.600	8.511	8.627	0.134	9.000
193.500	57.800	8.510	8.626	0.134	9.000
193.600	58.600	8.510	8.626	0.134	9.000
193.700	58.400	8.514	8.627	0.134	9.000
193.800	57.800	8.513	8.627	0.134	9.000
193.900	58.000	8.510	8.627	0.135	9.000
194.000	57.400	8.508	8.627	0.135	9.000
194.100	57.200	8.508	8.627	0.135	9.000
194.200	57.200	8.511	8.627	0.135	9.000
194.300	58.000	8.510	8.628	0.135	9.000
194.400	57.200	8.513	8.627	0.135	9.000
194.500	57.200	8.502	8.628	0.135	9.000
194.600	57.800	8.502	8.628	0.135	9.000
194.700	57.000	8.498	8.627	0.135	9.000
194.800	56.800	8.503	8.629	0.135	9.000
194.900	57.600	8.498	8.628	0.136	9.000
195.000	57.400	8.503	8.628	0.136	9.000
195.100	57.400	8.503	8.628	0.136	9.000
195.200	57.800	8.505	8.628	0.136	9.000
195.300	56.400	8.500	8.629	0.136	9.000
195.400	57.200	8.505	8.629	0.136	9.000
195.500	57.000	8.504	8.630	0.136	9.000
195.600	56.400	8.504	8.630	0.136	9.000
195.700	56.400	8.510	8.629	0.136	9.000
195.800	57.000	8.509	8.629	0.136	9.000
195.900	56.600	8.508	8.629	0.137	9.000
196.000	56.800	8.505	8.630	0.137	9.000
196.100	57.000	8.505	8.630	0.137	9.000
196.200	57.000	8.506	8.630	0.137	9.000
196.300	55.400	8.507	8.629	0.137	9.000
196.400	56.400	8.509	8.630	0.137	9.000
196.500	56.400	8.506	8.631	0.137	9.000
196.600	56.400	8.506	8.631	0.137	9.000
196.700	56.600	8.505	8.629	0.137	9.000
196.800	57.000	8.510	8.630	0.137	9.000
196.900	57.600	8.510	8.630	0.138	9.000
197.000	56.800	8.509	8.630	0.138	9.000
197.100	56.200	8.509	8.630	0.138	9.000
197.200	57.200	8.509	8.630	0.138	9.000
197.300	56.000	8.509	8.631	0.138	9.000
197.400	57.200	8.511	8.631	0.138	9.000
197.500	56.400	8.513	8.631	0.138	9.000
197.600	56.000	8.513	8.631	0.138	9.000
197.700	55.600	8.511	8.630	0.138	9.000
197.800	56.400	8.516	8.631	0.138	9.000
197.900	56.200	8.514	8.632	0.138	9.000
198.000	56.200	8.511	8.631	0.138	9.000
198.100	56.000	8.511	8.631	0.138	9.000
198.200	56.800	8.512	8.631	0.138	9.000
198.300	55.400	8.511	8.631	0.138	9.000
198.400	56.200	8.514	8.631	0.139	9.000
198.500	56.000	8.515	8.632	0.139	9.000
198.600	57.200	8.515	8.632	0.139	9.000
198.700	56.800	8.512	8.631	0.139	9.000
198.800	56.200	8.511	8.633	0.139	9.000
198.900	57.000	8.512	8.632	0.139	9.000
199.000	55.800	8.513	8.632	0.139	9.000
199.100	56.200	8.513	8.632	0.139	9.000
199.200	56.800	8.513	8.632	0.139	9.000
199.300	55.600	8.516	8.631	0.139	9.000
199.400	56.800	8.512	8.632	0.140	9.000
199.500	55.600	8.514	8.632	0.140	9.000
199.600	56.200	8.514	8.632	0.140	9.000
199.700	57.200	8.515	8.632	0.140	9.000
199.800	55.400	8.515	8.633	0.140	9.000
199.900	56.200	8.515	8.633	0.140	9.000
[truncated: 90,206 more rows]
