# Supplementary material for: Measurement of Outflow Facility Using iPerfusion
Source: PLoS One. 2016 Mar 7;11(3):e0150694. doi: 10.1371/journal.pone.0150694 (PMC4780770; doi:10.1371/journal.pone.0150694)
Supplement: S4 File — The raw data from the perfusion traces along with the steady state values for each pressure step. (ZIP) [file pone.0150694.s004.zip › S3/ControlIndividuals/16.05.14 red system eye 2/Eye_2 ok perf 13.84/Parameters.txt]

Q	dQ	P	dP	R	dR	C	dC	FT	dFT	N/A	FV
36.0660	1.0862	8.7154	0.0089	0.1314	0.0022	7.6094	0.1249	0.0000	0.0000	8.9550	0.0000
10.4248	0.6551	4.4018	0.0044	0.1082	0.0017	9.2413	0.1491	0.0000	0.0000	4.5450	0.0000
23.1070	0.7352	5.8089	0.0043	0.1089	0.0015	9.1860	0.1267	0.0000	0.0000	5.9998	0.0000
32.4782	0.8303	7.2418	0.0058	0.1154	0.0015	8.6624	0.1149	0.0000	0.0000	7.5212	0.0000
45.2208	0.9522	8.6406	0.0065	0.1145	0.0014	8.7348	0.1104	0.0000	0.0000	9.0256	0.0000
62.2596	0.8092	10.0108	0.0051	0.1082	0.0009	9.2413	0.0810	0.0000	0.0000	10.5037	0.0000
84.1939	1.0473	11.3418	0.0067	0.0991	0.0009	10.0908	0.0925	0.0000	0.0000	12.0349	0.0000
129.9443	0.8984	13.9709	0.0058	0.0872	0.0005	11.4665	0.0645	0.0000	0.0000	14.9870	0.0000
172.7364	1.0122	16.6304	0.0073	0.0819	0.0004	12.2059	0.0611	0.0000	0.0000	18.0135	0.0000
214.1503	0.9238	19.3011	0.0123	0.0790	0.0003	12.6627	0.0485	0.0000	0.0000	20.9727	0.0000
