# Supplementary material for: Measurement of Outflow Facility Using iPerfusion
Source: PLoS One. 2016 Mar 7;11(3):e0150694. doi: 10.1371/journal.pone.0150694 (PMC4780770; doi:10.1371/journal.pone.0150694)
Supplement: S4 File — The raw data from the perfusion traces along with the steady state values for each pressure step. (ZIP) [file pone.0150694.s004.zip › S3/ControlIndividuals/16.05.14 White system eye 1/CapPre_1/Parameters.txt]

Q 	 dQ 	 P 	 dP 	 R 	 dR 	 C 	 dC 	 FT 	 dFT 	 N/A 	 FV 	 
-2.5907	0.9052	0.0060	0.0145	-0.0058	0.0151	-170.9982	440.9673	-55.2936	79.8423	0.0250	3915.9616
68.7133	0.8248	4.3293	0.0204	0.0616	0.0008	16.2342	0.2053	20.6589	0.2204	4.9710	15.6838
135.7233	0.5823	8.6651	0.0060	0.0631	0.0003	15.8443	0.0681	21.6476	0.0884	9.9750	17.5901
204.5500	1.0530	12.9972	0.0065	0.0631	0.0003	15.8587	0.0814	22.2569	0.1067	14.9250	18.0432
273.3720	1.1104	17.3342	0.0089	0.0630	0.0003	15.8612	0.0646	21.9645	0.0845	19.9000	17.9602
