# Supplementary material for: Measurement of Outflow Facility Using iPerfusion
Source: PLoS One. 2016 Mar 7;11(3):e0150694. doi: 10.1371/journal.pone.0150694 (PMC4780770; doi:10.1371/journal.pone.0150694)
Supplement: S4 File — The raw data from the perfusion traces along with the steady state values for each pressure step. (ZIP) [file pone.0150694.s004.zip › S3/ControlIndividuals/16.05.14 White system eye 1/Eye_1 good perf 8.51/Data.txt]

0.000	-0.800	8.073	8.341	-0.000	8.076
0.100	-1.000	8.073	8.341	-0.000	8.076
0.200	0.200	8.072	8.340	0.000	0.000
0.300	0.600	8.072	8.341	0.000	0.000
0.400	-0.000	8.074	8.341	0.000	0.000
0.500	-0.800	8.072	8.341	0.000	8.076
0.600	-0.000	8.072	8.341	-0.000	8.076
0.700	-0.000	8.076	8.341	-0.000	8.076
0.800	-0.400	8.072	8.341	-0.000	8.076
0.900	-0.400	8.072	8.342	-0.000	0.000
1.000	-0.400	8.072	8.341	-0.000	8.076
1.100	1.000	8.072	8.341	-0.000	8.076
1.200	0.600	8.076	8.341	-0.000	8.076
1.300	-0.400	8.072	8.339	-0.000	8.076
1.400	-0.200	8.072	8.341	-0.000	8.076
1.500	-0.000	8.078	8.340	-0.000	8.076
1.600	-0.200	8.078	8.340	0.000	8.076
1.700	-0.200	8.072	8.341	0.000	8.076
1.800	1.000	8.074	8.340	0.000	8.076
1.900	-0.600	8.072	8.342	0.000	8.076
2.000	0.600	8.076	8.341	0.000	8.076
2.100	-0.600	8.076	8.341	-0.000	8.076
2.200	-0.000	8.069	8.341	-0.000	8.076
2.300	-0.600	8.074	8.340	-0.000	8.076
2.400	-0.200	8.074	8.340	-0.000	8.076
2.500	-0.200	8.075	8.340	-0.000	8.076
2.600	-0.200	8.075	8.340	-0.000	8.076
2.700	0.600	8.066	8.341	-0.000	8.076
2.800	0.600	8.073	8.340	-0.000	8.076
2.900	-0.400	8.072	8.341	-0.000	8.076
3.000	-1.000	8.075	8.341	-0.000	8.076
3.100	-0.400	8.075	8.341	-0.000	8.076
3.200	-0.200	8.071	8.340	-0.000	8.076
3.300	-0.400	8.078	8.340	-0.000	8.076
3.400	-0.400	8.070	8.340	-0.000	8.076
3.500	-0.000	8.072	8.340	-0.000	8.076
3.600	-1.000	8.072	8.340	-0.000	8.076
3.700	0.400	8.076	8.341	-0.000	8.076
3.800	-0.200	8.074	8.341	-0.000	8.076
3.900	0.400	8.074	8.340	-0.000	8.076
4.000	-0.200	8.071	8.340	-0.000	8.076
4.100	-0.000	8.071	8.340	-0.000	8.076
4.200	-0.000	8.076	8.341	-0.000	8.076
4.300	-0.200	8.074	8.341	-0.000	8.076
4.400	0.800	8.076	8.341	-0.000	8.076
4.500	-0.400	8.073	8.341	-0.000	8.076
4.600	-0.800	8.073	8.341	-0.000	8.076
4.700	-0.000	8.076	8.341	-0.000	8.076
4.800	-0.200	8.075	8.341	-0.000	8.076
4.900	-0.600	8.077	8.341	-0.000	8.076
5.000	0.200	8.072	8.340	-0.000	8.076
5.100	-0.400	8.072	8.340	-0.000	8.076
5.200	-0.000	8.076	8.341	-0.000	8.076
5.300	0.800	8.071	8.341	-0.000	8.076
5.400	0.200	8.078	8.340	-0.000	8.076
5.500	-0.400	8.075	8.340	-0.000	8.076
5.600	-0.000	8.075	8.340	-0.000	8.076
5.700	0.400	8.071	8.340	-0.000	8.076
5.800	0.600	8.076	8.341	-0.000	8.076
5.900	1.200	8.074	8.340	-0.000	8.076
6.000	0.200	8.074	8.340	-0.000	8.076
6.100	-0.600	8.074	8.340	-0.000	8.076
6.200	-0.200	8.074	8.341	-0.000	8.076
6.300	0.200	8.075	8.341	-0.000	8.076
6.400	-0.200	8.072	8.341	-0.000	8.076
6.500	-0.000	8.073	8.341	-0.000	8.076
6.600	-0.800	8.073	8.341	-0.000	8.076
6.700	0.800	8.077	8.340	-0.000	8.076
6.800	-0.600	8.074	8.340	-0.000	8.076
6.900	-0.800	8.077	8.341	-0.000	8.076
7.000	-0.400	8.073	8.341	-0.000	8.076
7.100	-0.400	8.073	8.341	-0.000	8.076
7.200	0.800	8.075	8.341	-0.000	8.076
7.300	-0.400	8.073	8.341	-0.000	8.076
7.400	0.400	8.079	8.340	-0.000	8.076
7.500	-0.600	8.076	8.341	-0.000	8.076
7.600	-0.600	8.076	8.341	-0.000	8.076
7.700	-0.200	8.074	8.341	-0.000	8.076
7.800	-0.000	8.079	8.341	-0.000	8.076
7.900	-0.800	8.076	8.341	-0.000	8.076
8.000	0.800	8.079	8.341	-0.000	8.076
8.100	-0.000	8.079	8.341	-0.000	8.076
8.200	0.200	8.076	8.341	-0.000	8.076
8.300	0.800	8.078	8.341	-0.000	8.076
8.400	-0.000	8.072	8.341	-0.000	8.076
8.500	0.400	8.076	8.341	-0.000	8.076
8.600	-0.000	8.076	8.341	-0.000	8.076
8.700	-0.600	8.071	8.341	-0.000	8.076
8.800	-0.400	8.075	8.341	-0.000	8.076
8.900	0.600	8.071	8.341	-0.000	8.076
9.000	0.400	8.074	8.340	-0.000	8.076
9.100	0.800	8.074	8.340	-0.000	8.076
9.200	0.200	8.076	8.340	-0.000	8.076
9.300	0.200	8.073	8.340	-0.000	8.076
9.400	-0.200	8.074	8.340	-0.000	8.076
9.500	0.600	8.073	8.340	-0.000	8.076
9.600	-0.400	8.073	8.340	-0.000	8.076
9.700	-0.200	8.072	8.340	-0.000	8.076
9.800	-0.400	8.077	8.340	-0.000	8.076
9.900	-0.200	8.075	8.340	-0.000	8.076
10.000	0.400	8.074	8.340	-0.000	8.076
10.100	0.400	8.074	8.340	-0.000	8.076
10.200	0.200	8.072	8.340	-0.000	8.076
10.300	0.600	8.076	8.341	-0.000	8.076
10.400	0.600	8.072	8.341	-0.000	8.076
10.500	-0.800	8.074	8.341	-0.000	8.076
10.600	-0.000	8.074	8.341	-0.000	8.076
10.700	-1.200	8.075	8.341	-0.000	8.076
10.800	-0.400	8.073	8.340	-0.000	8.076
10.900	-0.400	8.075	8.341	-0.000	8.076
11.000	-1.000	8.073	8.341	-0.000	8.076
11.100	-0.000	8.073	8.341	-0.000	8.076
11.200	-0.600	8.073	8.340	-0.000	8.076
11.300	-0.000	8.073	8.341	-0.000	8.076
11.400	-0.200	8.072	8.341	-0.000	8.076
11.500	-0.600	8.071	8.341	-0.000	8.076
11.600	-0.200	8.071	8.341	-0.000	8.076
11.700	-0.200	8.076	8.341	-0.000	8.076
11.800	0.800	8.073	8.340	-0.000	8.076
11.900	-0.200	8.072	8.340	-0.000	8.076
12.000	0.800	8.074	8.341	-0.000	8.076
12.100	-0.000	8.074	8.341	-0.000	8.076
12.200	0.200	8.077	8.341	-0.000	8.076
12.300	-0.000	8.072	8.340	-0.000	8.076
12.400	0.400	8.078	8.340	-0.000	8.076
12.500	-0.000	8.081	8.340	-0.000	8.076
12.600	-0.800	8.081	8.340	-0.000	8.076
12.700	-0.400	8.064	8.341	-0.000	8.076
12.800	0.400	8.073	8.341	-0.000	8.076
12.900	-1.200	8.083	8.341	-0.000	8.076
13.000	1.000	8.082	8.340	-0.000	8.076
13.100	-0.400	8.082	8.340	-0.000	8.076
13.200	0.800	8.072	8.341	-0.000	8.076
13.300	-0.200	8.075	8.341	-0.000	8.076
13.400	-0.600	8.083	8.341	-0.000	8.076
13.500	-0.600	8.098	8.341	-0.000	8.076
13.600	-0.200	8.098	8.341	-0.000	8.076
13.700	0.200	8.052	8.341	-0.000	8.076
13.800	-1.200	8.090	8.341	-0.000	8.076
13.900	0.400	8.067	8.341	-0.000	8.076
14.000	-0.600	8.084	8.340	-0.000	8.076
14.100	0.200	8.084	8.340	-0.000	8.076
14.200	-0.400	8.062	8.341	-0.000	8.076
14.300	-0.000	8.087	8.341	-0.000	8.076
14.400	-0.000	8.065	8.340	-0.000	8.076
14.500	0.400	8.081	8.341	-0.000	8.076
14.600	0.400	8.081	8.341	-0.000	8.076
14.700	0.400	8.067	8.340	-0.000	8.076
14.800	0.200	8.087	8.341	-0.000	8.076
14.900	0.200	8.068	8.341	-0.000	8.076
15.000	-0.200	8.069	8.341	-0.000	8.076
15.100	-0.200	8.069	8.341	-0.000	8.076
15.200	0.200	8.072	8.341	-0.000	8.076
15.300	-0.400	8.082	8.342	-0.000	8.076
15.400	1.000	8.069	8.341	-0.000	8.076
15.500	-0.000	8.071	8.341	-0.000	8.076
15.600	0.400	8.071	8.341	-0.000	8.076
15.700	-0.800	8.076	8.341	-0.000	8.076
15.800	0.400	8.079	8.341	-0.000	8.076
15.900	0.400	8.069	8.340	-0.000	8.076
16.000	-1.000	8.061	8.341	-0.000	8.076
16.100	-0.400	8.061	8.341	-0.000	8.076
16.200	-0.200	8.084	8.340	-0.000	8.076
16.300	-0.800	8.069	8.341	-0.000	8.076
16.400	-0.600	8.077	8.341	-0.000	8.076
16.500	0.400	8.074	8.341	-0.000	8.076
16.600	-0.600	8.074	8.341	-0.000	8.076
16.700	0.200	8.072	8.341	-0.000	8.076
16.800	-0.000	8.082	8.340	-0.000	8.076
16.900	0.200	8.066	8.341	-0.000	8.076
17.000	0.400	8.066	8.341	-0.000	8.076
17.100	-0.600	8.066	8.341	-0.000	8.076
17.200	-0.200	8.074	8.341	-0.000	8.076
17.300	0.200	8.077	8.341	-0.000	8.076
17.400	-0.400	8.073	8.341	-0.000	8.076
17.500	-0.400	8.068	8.341	-0.000	8.076
17.600	-0.200	8.068	8.341	-0.000	8.076
17.700	0.200	8.088	8.341	-0.000	8.076
17.800	-0.800	8.068	8.340	-0.000	8.076
17.900	-0.000	8.077	8.341	-0.000	8.076
18.000	0.800	8.067	8.341	-0.000	8.076
18.100	0.800	8.067	8.341	-0.000	8.076
18.200	0.400	8.080	8.341	-0.000	8.076
18.300	-0.400	8.075	8.341	-0.000	8.076
18.400	-0.000	8.070	8.340	-0.000	8.076
18.500	-0.200	8.055	8.341	-0.000	8.076
18.600	-0.000	8.055	8.341	-0.000	8.076
18.700	0.200	8.091	8.342	-0.000	8.076
18.800	-0.400	8.088	8.341	-0.000	8.076
18.900	0.200	8.060	8.342	-0.000	8.076
19.000	0.600	8.047	8.341	-0.000	8.076
19.100	0.400	8.047	8.341	-0.000	8.076
19.200	0.200	8.105	8.341	-0.000	8.076
19.300	0.600	8.071	8.342	-0.000	8.076
19.400	-0.200	8.083	8.341	-0.000	8.076
19.500	-0.400	8.062	8.341	-0.000	8.076
19.600	-0.000	8.062	8.341	-0.000	8.076
19.700	0.200	8.074	8.341	-0.000	8.076
19.800	0.600	8.081	8.341	-0.000	8.076
19.900	-0.400	8.077	8.341	-0.000	8.076
20.000	-0.600	8.061	8.340	-0.000	8.076
20.100	-0.400	8.061	8.340	-0.000	8.076
20.200	-0.800	8.085	8.341	-0.000	8.076
20.300	-0.800	8.060	8.340	-0.000	8.076
20.400	-0.200	8.073	8.341	-0.000	8.076
20.500	-0.800	8.061	8.340	-0.000	8.076
20.600	-0.000	8.061	8.340	-0.000	8.076
20.700	-0.600	8.071	8.341	-0.000	8.076
20.800	0.200	8.053	8.341	-0.000	8.076
20.900	0.600	8.068	8.340	-0.000	8.076
21.000	0.800	8.079	8.340	-0.000	8.076
21.100	-1.400	8.079	8.340	-0.000	8.076
21.200	-0.200	8.057	8.342	-0.000	8.076
21.300	0.400	8.067	8.341	-0.000	8.076
21.400	-0.000	8.055	8.341	-0.000	8.076
21.500	-0.200	8.039	8.341	-0.000	8.076
21.600	-1.200	8.039	8.341	-0.000	8.076
21.700	-0.600	8.074	8.342	-0.000	8.076
21.800	-0.000	8.090	8.341	-0.000	8.076
21.900	-0.000	8.071	8.340	-0.000	8.076
22.000	1.000	8.034	8.340	-0.000	8.076
22.100	-0.400	8.034	8.340	-0.000	8.076
22.200	-2.200	8.099	8.341	-0.000	8.076
22.300	-1.000	8.064	8.341	-0.000	8.076
22.400	-0.000	8.064	8.340	-0.000	8.076
22.500	0.400	8.045	8.341	-0.000	8.076
22.600	-1.200	8.045	8.341	0.015	8.076
22.700	0.200	8.098	8.341	0.015	8.076
22.800	2815.800	8.050	8.341	0.015	8.076
22.900	4647.400	8.072	8.341	0.015	8.076
23.000	1397.800	8.057	8.341	0.015	8.076
23.100	-3474.600	8.057	8.341	0.013	8.076
23.200	-90.800	8.088	8.341	0.013	8.076
23.300	4139.400	8.052	8.342	0.013	8.076
23.400	2521.800	8.050	8.341	0.013	8.076
23.500	-4184.800	8.041	8.340	0.013	8.076
23.600	-621.800	8.041	8.340	0.011	8.076
23.700	-269.400	8.041	8.340	0.011	8.076
23.800	-124.000	8.115	8.341	0.011	8.076
23.900	-40.600	8.080	8.341	0.011	8.076
24.000	14.000	8.117	8.341	0.011	8.076
24.100	51.600	8.117	8.341	0.011	8.076
24.200	33.200	8.014	8.341	0.011	8.076
24.300	20.400	7.193	8.341	0.011	8.076
24.400	16.200	8.069	8.341	0.011	8.076
24.500	11.600	8.077	8.340	0.011	8.076
24.600	11.000	8.077	8.340	0.011	8.076
24.700	9.400	8.008	8.341	0.011	8.076
24.800	8.600	8.121	8.341	0.011	8.076
24.900	7.200	7.803	8.341	0.011	8.076
25.000	6.400	10.455	8.341	0.011	8.076
25.100	6.800	10.455	8.341	0.012	8.076
25.200	5.000	10.137	8.341	0.012	8.076
25.300	4.800	8.852	8.342	0.012	8.076
25.400	4.400	8.273	8.341	0.012	8.076
25.500	4.800	7.471	8.341	0.012	8.076
25.600	3.600	7.471	8.341	0.012	8.076
25.700	2.200	7.817	8.341	0.012	8.076
25.800	2.800	7.885	8.342	0.012	8.076
25.900	1.800	7.939	8.340	0.012	8.076
26.000	1.800	7.981	8.342	0.012	8.076
26.100	3.000	7.981	8.342	0.012	8.076
26.200	4.800	7.984	8.342	0.012	8.076
26.300	4.200	7.992	8.341	0.012	8.076
26.400	6.600	7.999	8.340	0.012	8.076
26.500	6.000	8.014	8.341	0.012	8.076
26.600	6.600	8.014	8.341	0.012	8.076
26.700	7.400	8.013	8.341	0.012	8.076
26.800	7.000	8.004	8.340	0.012	8.076
26.900	9.200	8.041	8.342	0.012	8.076
27.000	9.000	8.036	8.341	0.012	8.076
27.100	8.800	8.036	8.341	0.012	8.076
27.200	7.400	8.045	8.341	0.012	8.076
27.300	5.000	8.050	8.340	0.012	8.076
27.400	5.600	8.047	8.341	0.012	8.076
27.500	3.600	8.040	8.341	0.012	8.076
27.600	4.600	8.040	8.341	0.012	8.076
27.700	2.600	8.037	8.341	0.012	8.076
27.800	1.200	8.010	8.341	0.012	8.076
27.900	1.800	8.021	8.341	0.012	8.076
28.000	-0.600	8.010	8.341	0.012	8.076
28.100	-0.800	8.010	8.341	0.012	8.076
28.200	-3.000	7.998	8.341	0.012	8.076
28.300	-2.400	7.992	8.341	0.012	8.076
28.400	-5.200	7.993	8.341	0.012	8.076
28.500	-2.400	7.999	8.341	0.012	8.076
28.600	-3.800	7.999	8.341	0.012	8.076
28.700	-5.800	8.002	8.341	0.012	8.076
28.800	-6.600	8.013	8.340	0.012	8.076
28.900	-7.600	8.025	8.341	0.012	8.076
29.000	-7.400	8.045	8.341	0.012	8.076
29.100	-4.200	8.045	8.341	0.012	8.076
29.200	-7.000	8.034	8.341	0.012	8.076
29.300	-6.800	8.058	8.340	0.012	8.076
29.400	-8.200	8.059	8.341	0.012	8.076
29.500	-8.800	8.086	8.340	0.012	8.076
29.600	-7.400	8.086	8.340	0.012	8.076
29.700	-9.600	8.095	8.341	0.012	8.076
29.800	-9.000	8.113	8.341	0.012	8.076
29.900	-10.000	8.095	8.340	0.012	8.076
30.000	-9.600	8.111	8.341	0.012	8.076
30.100	-10.800	8.111	8.341	0.011	8.076
30.200	-11.200	8.111	8.342	0.011	8.076
30.300	-8.600	8.136	8.341	0.011	8.076
30.400	-10.200	8.132	8.342	0.011	8.076
30.500	-8.800	8.145	8.342	0.011	8.076
30.600	-13.400	8.145	8.342	0.011	8.076
30.700	-11.000	8.123	8.342	0.011	8.076
30.800	-15.400	8.139	8.341	0.011	8.076
30.900	-11.600	8.149	8.341	0.011	8.076
31.000	-13.000	8.148	8.341	0.011	8.076
31.100	-12.400	8.148	8.341	0.011	8.076
31.200	-13.600	8.146	8.342	0.011	8.076
31.300	-13.600	8.150	8.341	0.011	8.076
31.400	-15.400	8.152	8.341	0.011	8.076
31.500	-13.400	8.149	8.341	0.011	8.076
31.600	-14.000	8.149	8.341	0.011	8.076
31.700	-11.600	8.165	8.341	0.011	8.076
31.800	-13.400	8.157	8.341	0.011	8.076
31.900	-13.800	8.165	8.341	0.011	8.076
32.000	-13.400	8.162	8.342	0.011	8.076
32.100	-12.000	8.162	8.342	0.011	8.076
32.200	-12.000	8.194	8.341	0.011	8.076
32.300	-12.400	8.174	8.341	0.011	8.076
32.400	-12.800	8.209	8.341	0.011	8.076
32.500	-13.600	8.189	8.341	0.011	8.076
32.600	-12.400	8.189	8.341	0.011	8.076
32.700	-13.400	8.196	8.341	0.011	8.076
32.800	-13.000	8.191	8.341	0.011	8.076
32.900	-12.000	8.193	8.341	0.011	8.076
33.000	-11.400	8.184	8.341	0.011	8.076
33.100	-12.000	8.184	8.341	0.011	8.076
33.200	-12.000	8.198	8.341	0.011	8.076
33.300	-13.000	8.186	8.341	0.011	8.076
33.400	-11.400	8.198	8.341	0.011	8.076
33.500	-11.600	8.191	8.341	0.011	8.076
33.600	-11.200	8.191	8.341	0.011	8.076
33.700	-11.800	8.191	8.341	0.011	8.076
33.800	-12.000	8.182	8.341	0.011	8.076
33.900	-11.800	8.191	8.342	0.011	8.076
34.000	-11.400	8.186	8.341	0.011	8.076
34.100	-12.200	8.186	8.341	0.011	8.076
34.200	-12.800	8.186	8.341	0.011	8.076
34.300	-11.400	8.182	8.341	0.011	8.076
34.400	-12.000	8.188	8.341	0.011	8.076
34.500	-11.800	8.187	8.341	0.011	8.076
34.600	-11.200	8.187	8.341	0.010	8.076
34.700	-12.400	8.181	8.341	0.010	8.076
34.800	-11.600	8.184	8.341	0.010	8.076
34.900	-11.400	8.183	8.341	0.010	8.076
35.000	-11.400	8.186	8.343	0.010	8.076
35.100	-12.000	8.186	8.343	0.010	8.076
35.200	-12.000	8.179	8.341	0.010	8.076
35.300	-11.200	8.181	8.341	0.010	8.076
35.400	-11.600	8.180	8.341	0.010	8.076
35.500	-12.200	8.183	8.341	0.010	8.076
35.600	-11.400	8.183	8.341	0.010	8.076
35.700	-10.800	8.176	8.342	0.010	8.076
35.800	-11.600	8.179	8.342	0.010	8.076
35.900	-11.400	8.178	8.341	0.010	8.076
36.000	-11.000	8.180	8.340	0.010	8.076
36.100	-10.600	8.180	8.340	0.010	8.076
36.200	-10.200	8.174	8.342	0.010	8.076
36.300	-11.200	8.179	8.341	0.010	8.076
36.400	-10.000	8.175	8.341	0.010	8.076
36.500	-11.000	8.175	8.341	0.010	8.076
36.600	-10.600	8.175	8.341	0.010	8.076
36.700	-10.800	8.177	8.341	0.010	8.076
36.800	-10.200	8.173	8.341	0.010	8.076
36.900	-11.000	8.170	8.340	0.010	8.076
37.000	-10.800	8.171	8.342	0.010	8.076
37.100	-10.600	8.171	8.342	0.010	8.076
37.200	-11.200	8.173	8.342	0.010	8.076
37.300	-11.200	8.169	8.341	0.010	8.076
37.400	-10.200	8.170	8.341	0.010	8.076
37.500	-11.600	8.167	8.340	0.010	8.076
37.600	-10.800	8.167	8.340	0.010	8.076
37.700	-10.400	8.171	8.341	0.010	8.076
37.800	-11.000	8.171	8.341	0.010	8.076
37.900	-11.200	8.168	8.341	0.010	8.076
38.000	-10.400	8.168	8.341	0.010	8.076
38.100	-10.000	8.168	8.341	0.010	8.076
38.200	-10.000	8.169	8.341	0.010	8.076
38.300	-10.000	8.168	8.341	0.010	8.076
38.400	-9.800	8.170	8.341	0.010	8.076
38.500	-10.000	8.166	8.341	0.010	8.076
38.600	-10.000	8.166	8.341	0.010	8.076
38.700	-10.400	8.169	8.341	0.010	8.076
38.800	-8.800	8.164	8.341	0.010	8.076
38.900	-10.000	8.168	8.341	0.010	8.076
39.000	-9.600	8.164	8.341	0.010	8.076
39.100	-9.400	8.164	8.341	0.010	8.076
39.200	-9.600	8.163	8.341	0.010	8.076
39.300	-9.800	8.163	8.341	0.010	8.076
39.400	-9.800	8.163	8.340	0.010	8.076
39.500	-10.200	8.163	8.341	0.010	8.076
39.600	-10.000	8.163	8.341	0.010	8.076
39.700	-9.800	8.162	8.340	0.010	8.076
39.800	-9.400	8.160	8.341	0.010	8.076
39.900	-8.600	8.160	8.342	0.010	8.076
40.000	-9.000	8.160	8.341	0.010	8.076
40.100	-9.800	8.160	8.341	0.010	8.076
40.200	-9.400	8.159	8.340	0.010	8.076
40.300	-8.800	8.161	8.341	0.010	8.076
40.400	-9.000	8.155	8.341	0.010	8.076
40.500	-9.400	8.155	8.340	0.010	8.076
40.600	-8.800	8.155	8.340	0.009	8.076
40.700	-9.400	8.156	8.341	0.009	8.076
40.800	-8.800	8.157	8.343	0.009	8.076
40.900	-8.400	8.156	8.341	0.009	8.076
41.000	-9.000	8.152	8.341	0.009	8.076
41.100	-8.400	8.152	8.341	0.009	8.076
41.200	-8.800	8.155	8.340	0.009	8.076
41.300	-7.600	8.155	8.341	0.009	8.076
41.400	-7.800	8.152	8.340	0.009	8.076
41.500	-2.000	8.151	8.341	0.009	8.076
41.600	-6.200	8.151	8.341	0.009	8.076
41.700	1.800	8.147	8.341	0.009	8.076
41.800	13.000	8.149	8.341	0.009	8.076
41.900	17.200	8.149	8.341	0.009	8.076
42.000	23.400	8.148	8.341	0.009	8.370
42.100	21.800	8.148	8.341	0.010	8.370
42.200	34.600	8.147	8.341	0.010	8.370
42.300	40.400	8.145	8.341	0.010	8.370
42.400	43.600	8.146	8.342	0.010	8.370
42.500	57.200	8.146	8.341	0.010	8.665
42.600	52.600	8.146	8.341	0.010	8.665
42.700	62.200	8.144	8.342	0.010	8.665
42.800	70.600	8.144	8.341	0.010	8.665
42.900	74.800	8.141	8.340	0.010	8.665
43.000	81.200	8.120	8.339	0.010	8.959
43.100	79.400	8.120	8.339	0.011	8.959
43.200	84.200	8.114	8.337	0.011	8.959
43.300	84.800	8.137	8.341	0.011	8.959
43.400	85.000	8.134	8.340	0.011	8.959
43.500	84.000	8.135	8.340	0.011	9.000
43.600	83.800	8.135	8.340	0.012	9.000
43.700	83.400	8.137	8.340	0.012	9.000
43.800	83.000	8.142	8.341	0.012	9.000
43.900	83.800	8.146	8.340	0.012	9.000
44.000	83.000	8.147	8.340	0.012	9.000
44.100	82.600	8.147	8.340	0.012	9.000
44.200	83.200	8.156	8.341	0.012	9.000
44.300	81.400	8.153	8.340	0.012	9.000
44.400	82.200	8.161	8.341	0.012	9.000
44.500	82.400	8.162	8.340	0.013	9.000
44.600	82.200	8.162	8.340	0.013	9.000
44.700	82.600	8.174	8.340	0.013	9.000
44.800	82.000	8.173	8.341	0.013	9.000
44.900	82.000	8.179	8.342	0.013	0.000
45.000	82.000	8.182	8.341	0.013	9.000
45.100	82.200	8.182	8.341	0.014	9.000
45.200	81.600	8.182	8.341	0.014	9.000
45.300	82.200	8.187	8.341	0.014	9.000
45.400	81.400	8.189	8.341	0.014	9.000
45.500	82.600	8.194	8.340	0.015	9.000
45.600	81.400	8.194	8.340	0.015	9.000
45.700	80.800	8.194	8.341	0.015	9.000
45.800	81.000	8.198	8.340	0.015	9.000
45.900	81.200	8.198	8.341	0.015	0.000
46.000	80.800	8.197	8.341	0.015	9.000
46.100	81.200	8.197	8.341	0.015	9.000
46.200	79.800	8.199	8.341	0.015	9.000
46.300	80.000	8.201	8.341	0.015	9.000
46.400	80.200	8.196	8.341	0.015	9.000
46.500	80.000	8.202	8.340	0.016	9.000
46.600	79.400	8.202	8.340	0.016	9.000
46.700	80.200	8.202	8.342	0.016	9.000
46.800	80.000	8.204	8.341	0.016	9.000
46.900	80.200	8.203	8.341	0.016	9.000
47.000	79.400	8.206	8.341	0.016	9.000
47.100	79.200	8.206	8.341	0.016	9.000
47.200	78.800	8.207	8.342	0.016	9.000
47.300	79.400	8.210	8.340	0.016	9.000
47.400	78.000	8.209	8.341	0.016	9.000
47.500	78.000	8.213	8.341	0.017	9.000
47.600	78.200	8.213	8.341	0.017	9.000
47.700	78.400	8.214	8.342	0.017	9.000
47.800	78.400	8.209	8.341	0.017	9.000
47.900	78.200	8.218	8.340	0.017	9.000
48.000	77.600	8.216	8.341	0.018	9.000
48.100	77.400	8.216	8.341	0.018	9.000
48.200	78.200	8.218	8.341	0.018	9.000
48.300	77.600	8.222	8.341	0.018	9.000
48.400	77.400	8.224	8.341	0.018	9.000
48.500	76.800	8.227	8.340	0.018	9.000
48.600	77.000	8.227	8.340	0.018	9.000
48.700	76.400	8.229	8.341	0.018	9.000
48.800	76.200	8.230	8.342	0.018	9.000
48.900	76.000	8.228	8.341	0.018	9.000
49.000	75.600	8.236	8.341	0.019	9.000
49.100	76.000	8.236	8.341	0.019	9.000
49.200	75.400	8.231	8.340	0.019	9.000
49.300	76.400	8.237	8.341	0.019	9.000
49.400	75.200	8.240	8.341	0.019	9.000
49.500	74.600	8.242	8.341	0.020	9.000
49.600	75.200	8.242	8.341	0.020	9.000
49.700	75.200	8.242	8.341	0.020	9.000
49.800	74.800	8.247	8.341	0.020	9.000
49.900	74.400	8.246	8.340	0.020	9.000
50.000	74.800	8.248	8.341	0.020	9.000
50.100	74.800	8.248	8.341	0.020	9.000
50.200	76.000	8.248	8.341	0.020	9.000
50.300	75.000	8.252	8.342	0.020	9.000
50.400	75.600	8.256	8.341	0.020	9.000
50.500	74.400	8.258	8.341	0.021	9.000
50.600	74.200	8.258	8.341	0.021	9.000
50.700	74.200	8.260	8.340	0.021	9.000
50.800	74.800	8.259	8.342	0.021	9.000
50.900	74.200	8.261	8.341	0.021	9.000
51.000	74.600	8.258	8.342	0.021	9.000
51.100	73.400	8.258	8.342	0.021	9.000
51.200	73.400	8.268	8.341	0.021	9.000
51.300	72.800	8.264	8.341	0.021	9.000
51.400	73.600	8.267	8.341	0.021	9.000
51.500	73.800	8.268	8.341	0.022	9.000
51.600	72.800	8.268	8.341	0.022	9.000
51.700	73.000	8.271	8.340	0.022	9.000
51.800	71.400	8.268	8.342	0.022	9.000
51.900	73.200	8.270	8.341	0.022	9.000
52.000	72.200	8.272	8.341	0.023	9.000
52.100	72.000	8.272	8.341	0.023	9.000
52.200	71.000	8.271	8.341	0.023	9.000
52.300	72.000	8.269	8.341	0.023	9.000
52.400	71.800	8.276	8.341	0.023	9.000
52.500	71.800	8.278	8.341	0.023	9.000
52.600	71.200	8.278	8.341	0.023	9.000
52.700	71.200	8.278	8.340	0.023	9.000
52.800	70.800	8.278	8.341	0.023	9.000
52.900	70.600	8.281	8.341	0.023	9.000
53.000	70.600	8.286	8.341	0.024	9.000
53.100	71.000	8.286	8.341	0.024	9.000
53.200	70.600	8.287	8.341	0.024	9.000
53.300	70.200	8.287	8.341	0.024	9.000
53.400	69.400	8.292	8.341	0.024	9.000
53.500	70.400	8.293	8.341	0.024	9.000
53.600	69.800	8.293	8.341	0.024	9.000
53.700	69.600	8.295	8.341	0.024	9.000
53.800	69.000	8.297	8.341	0.024	9.000
53.900	69.400	8.295	8.341	0.024	9.000
54.000	68.800	8.296	8.341	0.025	9.000
54.100	69.200	8.296	8.341	0.025	9.000
54.200	68.400	8.296	8.341	0.025	9.000
54.300	68.000	8.301	8.341	0.025	9.000
54.400	67.600	8.306	8.341	0.025	9.000
54.500	68.200	8.308	8.341	0.026	9.000
54.600	68.400	8.308	8.341	0.026	9.000
54.700	68.200	8.312	8.341	0.026	9.000
54.800	66.800	8.309	8.341	0.026	9.000
54.900	67.200	8.314	8.341	0.026	9.000
55.000	67.800	8.316	8.340	0.026	9.000
55.100	67.200	8.316	8.340	0.026	9.000
55.200	66.000	8.318	8.341	0.026	9.000
55.300	67.200	8.321	8.341	0.026	9.000
55.400	67.000	8.321	8.342	0.026	9.000
55.500	66.800	8.328	8.340	0.027	9.000
55.600	66.400	8.328	8.340	0.027	9.000
55.700	66.800	8.327	8.341	0.027	9.000
55.800	66.800	8.331	8.340	0.027	9.000
55.900	66.800	8.333	8.341	0.027	9.000
56.000	65.800	8.330	8.342	0.027	9.000
56.100	66.600	8.330	8.342	0.027	9.000
56.200	66.400	8.330	8.341	0.027	9.000
56.300	65.400	8.334	8.341	0.027	9.000
56.400	65.800	8.335	8.341	0.027	9.000
56.500	65.600	8.338	8.340	0.028	9.000
56.600	65.800	8.338	8.340	0.028	9.000
56.700	65.600	8.343	8.341	0.028	9.000
56.800	64.600	8.344	8.341	0.028	9.000
56.900	66.200	8.345	8.342	0.028	9.000
57.000	65.000	8.343	8.340	0.028	9.000
57.100	65.400	8.343	8.340	0.028	9.000
57.200	64.800	8.346	8.341	0.028	9.000
57.300	64.600	8.348	8.341	0.028	9.000
57.400	64.400	8.350	8.342	0.028	9.000
57.500	64.600	8.350	8.341	0.029	9.000
57.600	65.200	8.350	8.341	0.029	9.000
57.700	64.800	8.353	8.341	0.029	9.000
57.800	66.000	8.351	8.341	0.029	9.000
57.900	64.400	8.354	8.341	0.029	9.000
58.000	65.200	8.354	8.341	0.029	9.000
58.100	64.400	8.354	8.341	0.029	9.000
58.200	64.800	8.353	8.342	0.029	9.000
58.300	64.400	8.356	8.341	0.029	9.000
58.400	65.000	8.356	8.340	0.029	9.000
58.500	65.000	8.363	8.341	0.030	9.000
58.600	64.400	8.363	8.341	0.030	9.000
58.700	63.600	8.359	8.341	0.030	9.000
58.800	64.600	8.362	8.341	0.030	9.000
58.900	64.000	8.362	8.341	0.030	9.000
59.000	64.400	8.363	8.340	0.030	9.000
59.100	62.800	8.363	8.340	0.030	9.000
59.200	63.200	8.360	8.341	0.030	9.000
59.300	64.000	8.363	8.341	0.030	9.000
59.400	63.000	8.365	8.341	0.030	9.000
59.500	63.600	8.368	8.341	0.031	9.000
59.600	63.000	8.368	8.341	0.031	9.000
59.700	62.600	8.364	8.340	0.031	9.000
59.800	63.600	8.369	8.341	0.031	9.000
59.900	63.400	8.367	8.341	0.031	9.000
60.000	62.600	8.366	8.342	0.032	9.000
60.100	62.200	8.366	8.342	0.032	9.000
60.200	63.200	8.368	8.341	0.032	9.000
60.300	62.600	8.369	8.341	0.032	9.000
60.400	63.200	8.371	8.341	0.032	9.000
60.500	63.600	8.372	8.341	0.032	9.000
60.600	62.400	8.372	8.341	0.032	9.000
60.700	61.600	8.375	8.341	0.032	9.000
60.800	62.600	8.377	8.341	0.032	9.000
60.900	62.400	8.376	8.341	0.032	9.000
61.000	62.400	8.376	8.341	0.033	9.000
61.100	63.600	8.376	8.341	0.033	9.000
61.200	62.800	8.382	8.341	0.033	9.000
61.300	62.400	8.379	8.341	0.033	9.000
61.400	62.000	8.380	8.342	0.033	9.000
61.500	61.800	8.381	8.341	0.033	9.000
61.600	62.800	8.381	8.341	0.033	9.000
61.700	62.400	8.382	8.340	0.033	9.000
61.800	62.200	8.384	8.341	0.033	9.000
61.900	62.000	8.381	8.341	0.033	9.000
62.000	61.800	8.378	8.341	0.034	9.000
62.100	62.400	8.378	8.341	0.034	9.000
62.200	61.800	8.383	8.341	0.034	9.000
62.300	62.000	8.380	8.341	0.034	9.000
62.400	61.600	8.383	8.340	0.034	9.000
62.500	61.200	8.389	8.341	0.034	9.000
62.600	61.800	8.389	8.341	0.034	9.000
62.700	61.600	8.389	8.339	0.034	9.000
62.800	61.000	8.389	8.342	0.034	9.000
62.900	61.400	8.389	8.341	0.034	9.000
63.000	61.600	8.389	8.340	0.035	9.000
63.100	61.200	8.389	8.340	0.035	9.000
63.200	61.200	8.388	8.341	0.035	9.000
63.300	60.800	8.389	8.341	0.035	9.000
63.400	60.400	8.388	8.342	0.035	9.000
63.500	61.000	8.392	8.341	0.035	9.000
63.600	61.200	8.392	8.341	0.035	9.000
63.700	61.600	8.391	8.341	0.035	9.000
63.800	60.800	8.390	8.341	0.035	9.000
63.900	61.800	8.395	8.341	0.035	9.000
64.000	61.000	8.390	8.342	0.036	9.000
64.100	61.000	8.390	8.342	0.036	9.000
64.200	60.000	8.390	8.342	0.036	9.000
64.300	59.800	8.392	8.342	0.036	9.000
64.400	60.400	8.394	8.342	0.036	9.000
64.500	60.200	8.399	8.341	0.036	9.000
64.600	60.000	8.399	8.341	0.036	9.000
64.700	59.800	8.396	8.342	0.036	9.000
64.800	59.800	8.403	8.341	0.036	9.000
64.900	59.600	8.401	8.341	0.036	9.000
65.000	60.800	8.400	8.341	0.037	9.000
65.100	59.800	8.400	8.341	0.037	9.000
65.200	60.000	8.404	8.342	0.037	9.000
65.300	60.000	8.402	8.342	0.037	9.000
65.400	59.400	8.404	8.341	0.037	9.000
65.500	59.800	8.405	8.342	0.037	9.000
65.600	59.800	8.405	8.342	0.037	9.000
65.700	59.600	8.409	8.342	0.037	9.000
65.800	59.600	8.407	8.342	0.037	9.000
65.900	58.400	8.410	8.342	0.037	9.000
66.000	59.200	8.405	8.342	0.038	9.000
66.100	59.600	8.405	8.342	0.038	9.000
66.200	60.000	8.409	8.342	0.038	9.000
66.300	59.000	8.408	8.342	0.038	9.000
66.400	58.600	8.409	8.342	0.038	9.000
66.500	58.400	8.410	8.342	0.038	9.000
66.600	59.000	8.410	8.342	0.038	9.000
66.700	59.600	8.412	8.342	0.038	9.000
66.800	58.600	8.412	8.341	0.038	9.000
66.900	58.200	8.414	8.343	0.038	9.000
67.000	59.000	8.416	8.342	0.039	9.000
67.100	59.200	8.416	8.342	0.039	9.000
67.200	58.200	8.411	8.341	0.039	9.000
67.300	57.800	8.413	8.342	0.039	9.000
67.400	59.000	8.416	8.341	0.039	9.000
67.500	58.200	8.416	8.342	0.039	9.000
67.600	59.000	8.416	8.342	0.039	9.000
67.700	58.400	8.418	8.342	0.039	9.000
67.800	58.600	8.419	8.342	0.039	9.000
67.900	57.800	8.420	8.341	0.039	9.000
68.000	58.200	8.416	8.343	0.040	9.000
68.100	57.800	8.416	8.343	0.040	9.000
68.200	58.400	8.416	8.341	0.040	9.000
68.300	57.400	8.418	8.342	0.040	9.000
68.400	58.400	8.420	8.343	0.040	9.000
68.500	57.600	8.423	8.342	0.040	9.000
68.600	58.800	8.423	8.342	0.040	9.000
68.700	58.600	8.426	8.342	0.040	9.000
68.800	57.400	8.424	8.342	0.040	9.000
68.900	57.400	8.422	8.342	0.040	9.000
69.000	57.600	8.427	8.342	0.040	9.000
69.100	56.600	8.427	8.342	0.040	9.000
69.200	58.000	8.427	8.342	0.040	9.000
69.300	57.400	8.425	8.342	0.040	9.000
69.400	57.000	8.429	8.342	0.040	9.000
69.500	57.200	8.430	8.343	0.041	9.000
69.600	57.000	8.430	8.343	0.041	9.000
69.700	56.600	8.430	8.343	0.041	9.000
69.800	57.400	8.431	8.343	0.041	9.000
69.900	56.200	8.431	8.342	0.041	9.000
70.000	56.800	8.429	8.343	0.041	9.000
70.100	56.000	8.429	8.343	0.041	9.000
70.200	56.600	8.428	8.342	0.041	9.000
70.300	56.800	8.429	8.342	0.041	9.000
70.400	56.400	8.434	8.342	0.041	9.000
70.500	57.000	8.434	8.342	0.042	9.000
70.600	56.800	8.434	8.342	0.042	9.000
70.700	56.200	8.438	8.342	0.042	9.000
70.800	57.600	8.435	8.342	0.042	9.000
70.900	56.600	8.440	8.342	0.042	9.000
71.000	55.200	8.443	8.342	0.042	9.000
71.100	56.600	8.443	8.342	0.042	9.000
71.200	56.200	8.439	8.342	0.042	9.000
71.300	56.800	8.436	8.342	0.042	9.000
71.400	56.200	8.442	8.343	0.042	9.000
71.500	55.400	8.441	8.344	0.043	9.000
71.600	55.800	8.441	8.344	0.043	9.000
71.700	55.400	8.442	8.342	0.043	9.000
71.800	54.600	8.441	8.343	0.043	9.000
71.900	55.800	8.445	8.343	0.043	9.000
72.000	55.800	8.439	8.343	0.043	9.000
72.100	55.600	8.439	8.343	0.043	9.000
72.200	55.800	8.441	8.343	0.043	9.000
72.300	55.400	8.443	8.342	0.043	9.000
72.400	55.400	8.442	8.343	0.043	9.000
72.500	55.200	8.450	8.342	0.044	9.000
72.600	54.800	8.450	8.342	0.044	9.000
72.700	55.600	8.446	8.342	0.044	9.000
72.800	55.200	8.447	8.343	0.044	9.000
72.900	54.600	8.449	8.343	0.044	9.000
73.000	55.600	8.450	8.343	0.044	9.000
73.100	54.200	8.450	8.343	0.044	9.000
73.200	55.200	8.452	8.344	0.044	9.000
73.300	55.000	8.450	8.343	0.044	9.000
73.400	54.600	8.452	8.343	0.044	9.000
73.500	53.800	8.454	8.344	0.045	9.000
73.600	54.800	8.454	8.344	0.045	9.000
73.700	54.400	8.454	8.343	0.045	9.000
73.800	54.200	8.456	8.343	0.045	9.000
73.900	54.400	8.455	8.343	0.045	9.000
74.000	54.000	8.452	8.343	0.045	9.000
74.100	54.800	8.452	8.343	0.045	9.000
74.200	54.400	8.456	8.343	0.045	9.000
74.300	54.800	8.454	8.343	0.045	9.000
74.400	54.000	8.458	8.343	0.045	9.000
74.500	54.400	8.462	8.342	0.046	9.000
74.600	53.200	8.462	8.342	0.046	9.000
74.700	53.000	8.462	8.344	0.046	9.000
74.800	54.600	8.465	8.343	0.046	9.000
74.900	53.400	8.464	8.343	0.046	9.000
75.000	55.000	8.464	8.343	0.046	9.000
75.100	53.800	8.464	8.343	0.046	9.000
75.200	54.400	8.466	8.343	0.046	9.000
75.300	53.800	8.464	8.343	0.046	9.000
75.400	53.200	8.467	8.343	0.046	9.000
75.500	53.600	8.466	8.343	0.046	9.000
75.600	53.600	8.466	8.343	0.046	9.000
75.700	53.200	8.468	8.344	0.046	9.000
75.800	54.800	8.468	8.344	0.046	9.000
75.900	54.000	8.469	8.343	0.046	9.000
76.000	53.600	8.464	8.343	0.047	9.000
76.100	52.800	8.464	8.343	0.047	9.000
76.200	53.000	8.463	8.344	0.047	9.000
76.300	52.800	8.466	8.343	0.047	9.000
76.400	53.200	8.467	8.343	0.047	9.000
76.500	53.600	8.471	8.344	0.047	9.000
76.600	54.200	8.471	8.344	0.047	9.000
76.700	53.200	8.468	8.344	0.047	9.000
76.800	53.200	8.471	8.344	0.047	9.000
76.900	53.000	8.473	8.344	0.047	9.000
77.000	52.800	8.471	8.344	0.048	9.000
77.100	53.600	8.471	8.344	0.048	9.000
77.200	52.800	8.473	8.343	0.048	9.000
77.300	53.000	8.475	8.344	0.048	9.000
77.400	52.400	8.473	8.344	0.048	9.000
77.500	52.200	8.474	8.344	0.048	9.000
77.600	51.800	8.474	8.344	0.048	9.000
77.700	52.000	8.479	8.344	0.048	9.000
77.800	52.600	8.478	8.344	0.048	9.000
77.900	51.800	8.479	8.343	0.048	9.000
78.000	51.400	8.473	8.344	0.049	9.000
78.100	52.200	8.473	8.344	0.049	9.000
78.200	51.800	8.477	8.344	0.049	9.000
78.300	51.400	8.477	8.344	0.049	9.000
78.400	52.400	8.481	8.343	0.049	9.000
78.500	52.200	8.481	8.344	0.049	9.000
78.600	51.000	8.481	8.344	0.049	9.000
78.700	51.200	8.482	8.344	0.049	9.000
78.800	52.400	8.486	8.345	0.049	9.000
78.900	52.000	8.485	8.343	0.049	9.000
79.000	50.200	8.487	8.344	0.050	9.000
79.100	52.000	8.487	8.344	0.050	9.000
79.200	51.600	8.485	8.343	0.050	9.000
79.300	50.600	8.490	8.344	0.050	9.000
79.400	50.800	8.489	8.344	0.050	9.000
79.500	50.400	8.488	8.345	0.050	9.000
79.600	51.800	8.488	8.345	0.050	9.000
79.700	51.400	8.490	8.344	0.050	9.000
79.800	50.800	8.490	8.344	0.050	9.000
79.900	50.200	8.488	8.344	0.050	9.000
80.000	51.000	8.488	8.344	0.050	9.000
80.100	50.400	8.488	8.344	0.050	9.000
80.200	50.600	8.488	8.344	0.050	9.000
80.300	51.600	8.486	8.345	0.050	9.000
80.400	51.400	8.494	8.345	0.050	9.000
80.500	51.800	8.492	8.344	0.051	9.000
80.600	50.000	8.492	8.344	0.051	9.000
80.700	51.200	8.497	8.345	0.051	9.000
80.800	50.200	8.495	8.345	0.051	9.000
80.900	50.800	8.496	8.344	0.051	9.000
81.000	49.600	8.498	8.345	0.051	9.000
81.100	50.200	8.498	8.345	0.051	9.000
81.200	50.000	8.499	8.344	0.051	9.000
81.300	51.000	8.498	8.345	0.051	9.000
81.400	50.200	8.498	8.344	0.051	9.000
81.500	50.600	8.498	8.345	0.052	9.000
81.600	49.600	8.498	8.345	0.052	9.000
81.700	50.400	8.500	8.345	0.052	9.000
81.800	50.000	8.499	8.344	0.052	9.000
81.900	49.600	8.503	8.345	0.052	9.000
82.000	49.600	8.500	8.345	0.052	9.000
82.100	49.600	8.500	8.345	0.052	9.000
82.200	48.400	8.498	8.345	0.052	9.000
82.300	49.400	8.498	8.344	0.052	9.000
82.400	50.200	8.505	8.345	0.052	9.000
82.500	49.200	8.506	8.344	0.052	9.000
82.600	48.800	8.506	8.344	0.052	9.000
82.700	48.600	8.506	8.345	0.052	9.000
82.800	48.000	8.507	8.346	0.052	9.000
82.900	49.400	8.506	8.345	0.052	9.000
83.000	48.800	8.511	8.345	0.053	9.000
83.100	49.400	8.511	8.345	0.053	9.000
83.200	47.800	8.509	8.344	0.053	9.000
83.300	48.800	8.508	8.345	0.053	9.000
83.400	48.600	8.512	8.345	0.053	9.000
83.500	48.800	8.510	8.345	0.053	9.000
83.600	49.000	8.510	8.345	0.053	9.000
83.700	49.000	8.513	8.345	0.053	9.000
83.800	48.600	8.515	8.344	0.053	9.000
83.900	48.600	8.510	8.345	0.053	9.000
84.000	47.400	8.515	8.345	0.054	9.000
84.100	47.200	8.515	8.345	0.054	9.000
84.200	48.400	8.514	8.345	0.054	9.000
84.300	47.400	8.515	8.345	0.054	9.000
84.400	48.600	8.518	8.345	0.054	9.000
84.500	48.000	8.521	8.345	0.054	9.000
84.600	48.200	8.521	8.345	0.054	9.000
84.700	48.200	8.519	8.345	0.054	9.000
84.800	48.200	8.523	8.346	0.054	9.000
84.900	48.000	8.524	8.345	0.054	9.000
85.000	48.200	8.523	8.346	0.054	9.000
85.100	48.600	8.523	8.346	0.054	9.000
85.200	48.200	8.522	8.345	0.054	9.000
85.300	47.800	8.522	8.345	0.054	9.000
85.400	48.000	8.524	8.345	0.054	9.000
85.500	46.800	8.526	8.345	0.055	9.000
85.600	47.200	8.526	8.345	0.055	9.000
85.700	47.400	8.526	8.345	0.055	9.000
85.800	46.800	8.527	8.346	0.055	9.000
85.900	47.800	8.526	8.345	0.055	9.000
86.000	47.800	8.523	8.345	0.055	9.000
86.100	47.800	8.523	8.345	0.055	9.000
86.200	47.200	8.527	8.346	0.055	9.000
86.300	47.800	8.525	8.345	0.055	9.000
86.400	46.800	8.529	8.345	0.055	9.000
86.500	47.000	8.527	8.345	0.056	9.000
86.600	47.400	8.527	8.345	0.056	9.000
86.700	47.400	8.527	8.346	0.056	9.000
86.800	47.400	8.529	8.346	0.056	9.000
86.900	47.400	8.528	8.346	0.056	9.000
87.000	47.000	8.530	8.346	0.056	9.000
87.100	47.400	8.530	8.346	0.056	9.000
87.200	46.800	8.532	8.345	0.056	9.000
87.300	47.800	8.530	8.346	0.056	9.000
87.400	47.000	8.532	8.346	0.056	9.000
87.500	47.400	8.534	8.345	0.056	9.000
87.600	46.400	8.534	8.345	0.056	9.000
87.700	46.400	8.532	8.345	0.056	9.000
87.800	47.000	8.533	8.345	0.056	9.000
87.900	47.200	8.535	8.346	0.056	9.000
88.000	46.600	8.531	8.346	0.057	9.000
88.100	46.000	8.531	8.346	0.057	9.000
88.200	46.200	8.533	8.346	0.057	9.000
88.300	47.400	8.532	8.345	0.057	9.000
88.400	46.400	8.534	8.345	0.057	9.000
88.500	46.600	8.538	8.346	0.057	9.000
88.600	46.200	8.538	8.346	0.057	9.000
88.700	46.800	8.535	8.345	0.057	9.000
88.800	46.400	8.538	8.346	0.057	9.000
88.900	45.200	8.534	8.346	0.057	9.000
89.000	45.800	8.541	8.346	0.058	9.000
89.100	46.000	8.541	8.346	0.058	9.000
89.200	45.600	8.539	8.345	0.058	9.000
89.300	45.800	8.543	8.345	0.058	9.000
89.400	46.000	8.544	8.346	0.058	9.000
89.500	45.800	8.544	8.346	0.058	9.000
89.600	45.200	8.544	8.346	0.058	9.000
89.700	46.000	8.544	8.345	0.058	9.000
89.800	45.200	8.545	8.347	0.058	9.000
89.900	45.800	8.546	8.346	0.058	9.000
90.000	45.400	8.542	8.346	0.058	9.000
90.100	46.000	8.542	8.346	0.058	9.000
90.200	46.200	8.544	8.346	0.058	9.000
90.300	44.600	8.547	8.347	0.058	9.000
90.400	43.800	8.546	8.346	0.058	9.000
90.500	45.000	8.548	8.346	0.059	9.000
90.600	44.800	8.548	8.346	0.059	9.000
90.700	45.800	8.549	8.346	0.059	9.000
90.800	45.200	8.548	8.346	0.059	9.000
90.900	45.400	8.551	8.347	0.059	9.000
91.000	44.600	8.551	8.346	0.059	9.000
91.100	46.200	8.551	8.346	0.059	9.000
91.200	45.600	8.556	8.347	0.059	9.000
91.300	45.200	8.551	8.347	0.059	9.000
91.400	45.400	8.554	8.347	0.059	9.000
91.500	45.600	8.555	8.346	0.059	9.000
91.600	46.000	8.555	8.346	0.059	9.000
91.700	45.400	8.553	8.346	0.059	9.000
91.800	45.400	8.551	8.346	0.059	9.000
91.900	45.000	8.553	8.346	0.059	9.000
92.000	45.800	8.549	8.345	0.060	9.000
92.100	45.200	8.549	8.345	0.060	9.000
92.200	44.600	8.552	8.346	0.060	9.000
92.300	45.400	8.552	8.346	0.060	9.000
92.400	45.000	8.549	8.346	0.060	9.000
92.500	45.600	8.553	8.346	0.060	9.000
92.600	45.800	8.553	8.346	0.060	9.000
92.700	45.000	8.556	8.346	0.060	9.000
92.800	45.000	8.555	8.346	0.060	9.000
92.900	45.000	8.555	8.346	0.060	9.000
93.000	45.200	8.555	8.346	0.061	9.000
93.100	46.000	8.555	8.346	0.061	9.000
93.200	44.800	8.554	8.347	0.061	9.000
93.300	45.600	8.557	8.346	0.061	9.000
93.400	44.400	8.556	8.346	0.061	9.000
93.500	44.800	8.556	8.346	0.061	9.000
93.600	45.200	8.556	8.346	0.061	9.000
93.700	45.600	8.556	8.347	0.061	9.000
93.800	44.200	8.557	8.346	0.061	9.000
93.900	44.600	8.557	8.347	0.061	9.000
94.000	44.200	8.551	8.346	0.061	9.000
94.100	45.000	8.551	8.346	0.061	9.000
94.200	44.800	8.554	8.347	0.061	9.000
94.300	44.800	8.554	8.347	0.061	9.000
94.400	44.400	8.556	8.347	0.061	9.000
94.500	44.400	8.558	8.347	0.062	9.000
94.600	44.000	8.558	8.347	0.062	9.000
94.700	44.600	8.556	8.347	0.062	9.000
94.800	44.400	8.557	8.347	0.062	9.000
94.900	44.000	8.558	8.346	0.062	9.000
95.000	43.600	8.559	8.347	0.062	9.000
95.100	43.800	8.559	8.347	0.062	9.000
95.200	43.600	8.559	8.346	0.062	9.000
95.300	43.600	8.560	8.348	0.062	9.000
95.400	43.600	8.559	8.346	0.062	9.000
95.500	43.400	8.561	8.346	0.062	9.000
95.600	43.600	8.561	8.346	0.062	9.000
95.700	43.000	8.562	8.347	0.062	9.000
95.800	43.600	8.560	8.347	0.062	9.000
95.900	43.600	8.560	8.347	0.062	9.000
96.000	44.000	8.556	8.346	0.063	9.000
96.100	44.200	8.556	8.346	0.063	9.000
96.200	42.800	8.558	8.346	0.063	9.000
96.300	42.400	8.558	8.348	0.063	9.000
96.400	43.800	8.565	8.347	0.063	9.000
96.500	44.000	8.562	8.347	0.063	9.000
96.600	44.400	8.562	8.347	0.063	9.000
96.700	43.800	8.563	8.346	0.063	9.000
96.800	44.000	8.565	8.347	0.063	9.000
96.900	44.200	8.566	8.347	0.063	9.000
97.000	44.000	8.564	8.346	0.064	9.000
97.100	44.800	8.564	8.346	0.064	9.000
97.200	42.600	8.568	8.346	0.064	9.000
97.300	44.200	8.565	8.347	0.064	9.000
97.400	43.400	8.570	8.347	0.064	9.000
97.500	43.600	8.570	8.347	0.064	9.000
97.600	43.200	8.570	8.347	0.064	9.000
97.700	43.000	8.568	8.347	0.064	9.000
97.800	43.600	8.568	8.347	0.064	9.000
97.900	43.200	8.569	8.347	0.064	9.000
98.000	43.600	8.566	8.347	0.064	9.000
98.100	43.800	8.566	8.347	0.064	9.000
98.200	43.400	8.566	8.348	0.064	9.000
98.300	43.600	8.568	8.347	0.064	9.000
98.400	42.400	8.570	8.347	0.064	9.000
98.500	43.800	8.570	8.347	0.065	9.000
98.600	43.400	8.570	8.347	0.065	9.000
98.700	43.200	8.571	8.347	0.065	9.000
98.800	42.400	8.573	8.347	0.065	9.000
98.900	43.600	8.572	8.348	0.065	9.000
99.000	42.600	8.573	8.348	0.065	9.000
99.100	42.600	8.573	8.348	0.065	9.000
99.200	43.000	8.570	8.347	0.065	9.000
99.300	42.400	8.572	8.347	0.065	9.000
99.400	43.800	8.572	8.347	0.065	9.000
99.500	43.000	8.572	8.347	0.065	9.000
99.600	43.600	8.572	8.347	0.065	9.000
99.700	42.600	8.572	8.346	0.065	9.000
99.800	43.200	8.573	8.347	0.065	9.000
99.900	42.600	8.573	8.347	0.065	9.000
100.000	42.000	8.567	8.347	0.066	9.000
100.100	43.600	8.567	8.347	0.066	9.000
100.200	43.400	8.572	8.347	0.066	9.000
100.300	43.000	8.570	8.347	0.066	9.000
100.400	41.400	8.579	8.348	0.066	9.000
100.500	42.800	8.575	8.348	0.066	9.000
100.600	43.200	8.575	8.348	0.066	9.000
100.700	43.400	8.574	8.346	0.066	9.000
100.800	42.800	8.576	8.347	0.066	9.000
100.900	42.600	8.573	8.348	0.066	9.000
101.000	42.600	8.576	8.348	0.066	9.000
101.100	42.200	8.576	8.348	0.066	9.000
101.200	43.400	8.575	8.348	0.066	9.000
101.300	42.800	8.575	8.347	0.066	9.000
101.400	42.600	8.578	8.348	0.066	9.000
101.500	42.800	8.579	8.347	0.067	9.000
101.600	43.000	8.579	8.347	0.067	9.000
101.700	41.600	8.577	8.347	0.067	9.000
101.800	42.600	8.578	8.347	0.067	9.000
101.900	41.400	8.578	8.347	0.067	9.000
102.000	42.600	8.580	8.347	0.067	9.000
102.100	42.200	8.580	8.347	0.067	9.000
102.200	42.800	8.570	8.348	0.067	9.000
102.300	41.800	8.574	8.348	0.067	9.000
102.400	42.000	8.577	8.347	0.067	9.000
102.500	42.400	8.581	8.348	0.067	9.000
102.600	42.200	8.581	8.348	0.067	9.000
102.700	41.400	8.579	8.347	0.067	9.000
102.800	41.400	8.578	8.347	0.067	9.000
102.900	41.600	8.579	8.347	0.067	9.000
103.000	42.600	8.580	8.347	0.068	9.000
103.100	41.800	8.580	8.347	0.068	9.000
103.200	42.200	8.580	8.347	0.068	9.000
103.300	41.400	8.581	8.347	0.068	9.000
103.400	42.000	8.579	8.348	0.068	9.000
103.500	41.600	8.583	8.347	0.068	9.000
103.600	41.400	8.583	8.347	0.068	9.000
103.700	41.200	8.580	8.348	0.068	9.000
103.800	42.000	8.581	8.347	0.068	9.000
103.900	42.200	8.581	8.346	0.068	9.000
104.000	43.200	8.577	8.348	0.068	9.000
104.100	40.800	8.577	8.348	0.068	9.000
104.200	41.400	8.581	8.346	0.068	9.000
104.300	41.800	8.577	8.348	0.068	9.000
104.400	40.800	8.582	8.347	0.068	9.000
104.500	41.600	8.584	8.348	0.069	9.000
104.600	41.600	8.584	8.348	0.069	9.000
104.700	40.600	8.584	8.348	0.069	9.000
104.800	41.000	8.586	8.348	0.069	9.000
104.900	40.400	8.586	8.348	0.069	9.000
105.000	41.600	8.587	8.347	0.069	9.000
105.100	41.800	8.587	8.347	0.069	9.000
105.200	41.400	8.592	8.347	0.069	9.000
105.300	41.200	8.587	8.347	0.069	9.000
105.400	41.800	8.591	8.347	0.069	9.000
105.500	42.200	8.590	8.348	0.070	9.000
105.600	41.400	8.590	8.348	0.070	9.000
105.700	41.400	8.590	8.347	0.070	9.000
105.800	41.200	8.592	8.348	0.070	9.000
105.900	41.600	8.590	8.348	0.070	9.000
106.000	42.200	8.587	8.349	0.070	9.000
106.100	41.600	8.587	8.349	0.070	9.000
106.200	41.600	8.588	8.348	0.070	9.000
106.300	41.600	8.586	8.348	0.070	9.000
106.400	41.800	8.592	8.346	0.070	9.000
106.500	41.600	8.593	8.348	0.070	9.000
106.600	40.800	8.593	8.348	0.070	9.000
106.700	42.600	8.588	8.348	0.070	9.000
106.800	41.400	8.592	8.348	0.070	9.000
106.900	42.200	8.591	8.348	0.070	9.000
107.000	42.000	8.592	8.349	0.071	9.000
107.100	42.200	8.592	8.349	0.071	9.000
107.200	41.600	8.588	8.348	0.071	9.000
107.300	41.200	8.591	8.348	0.071	9.000
107.400	41.000	8.591	8.348	0.071	9.000
107.500	42.000	8.588	8.347	0.071	9.000
107.600	41.200	8.588	8.347	0.071	9.000
107.700	40.800	8.590	8.348	0.071	9.000
107.800	41.400	8.590	8.348	0.071	9.000
107.900	41.400	8.590	8.348	0.071	9.000
108.000	41.200	8.580	8.349	0.071	9.000
108.100	41.800	8.580	8.349	0.071	9.000
108.200	41.600	8.586	8.349	0.071	9.000
108.300	40.000	8.586	8.348	0.071	9.000
108.400	41.400	8.587	8.349	0.071	9.000
108.500	40.800	8.587	8.348	0.072	9.000
108.600	40.000	8.587	8.348	0.072	9.000
108.700	41.600	8.588	8.348	0.072	9.000
108.800	40.200	8.588	8.348	0.072	9.000
108.900	39.600	8.591	8.349	0.072	9.000
109.000	40.600	8.591	8.348	0.072	9.000
109.100	40.200	8.591	8.348	0.072	9.000
109.200	40.200	8.591	8.348	0.072	9.000
109.300	40.200	8.589	8.348	0.072	9.000
109.400	40.000	8.592	8.349	0.072	9.000
109.500	40.600	8.596	8.347	0.072	9.000
109.600	41.200	8.596	8.347	0.072	9.000
109.700	40.400	8.596	8.349	0.072	9.000
109.800	40.600	8.592	8.349	0.072	9.000
109.900	40.200	8.593	8.349	0.072	9.000
110.000	41.400	8.595	8.349	0.073	9.000
110.100	40.800	8.595	8.349	0.073	9.000
110.200	40.600	8.593	8.348	0.073	9.000
110.300	39.800	8.596	8.348	0.073	9.000
110.400	39.600	8.598	8.349	0.073	9.000
110.500	40.800	8.598	8.348	0.073	9.000
110.600	40.600	8.598	8.348	0.073	9.000
110.700	41.200	8.600	8.349	0.073	9.000
110.800	40.200	8.598	8.348	0.073	9.000
110.900	39.600	8.598	8.348	0.073	9.000
111.000	40.800	8.602	8.348	0.073	9.000
111.100	39.800	8.602	8.348	0.073	9.000
111.200	40.800	8.601	8.349	0.073	9.000
111.300	39.600	8.604	8.348	0.073	9.000
111.400	39.600	8.602	8.348	0.073	9.000
111.500	40.000	8.602	8.349	0.074	9.000
111.600	40.200	8.602	8.349	0.074	9.000
111.700	40.200	8.606	8.349	0.074	9.000
111.800	40.000	8.601	8.348	0.074	9.000
111.900	39.800	8.605	8.348	0.074	9.000
112.000	39.200	8.598	8.349	0.074	9.000
112.100	39.800	8.598	8.349	0.074	9.000
112.200	39.600	8.600	8.348	0.074	9.000
112.300	40.400	8.600	8.349	0.074	9.000
112.400	40.000	8.602	8.349	0.074	0.000
112.500	39.600	8.609	8.349	0.074	9.000
112.600	40.800	8.609	8.349	0.074	9.000
112.700	40.600	8.605	8.348	0.074	9.000
112.800	39.600	8.602	8.350	0.074	9.000
112.900	39.800	8.606	8.349	0.075	9.000
113.000	40.400	8.603	8.348	0.075	9.000
113.100	40.000	8.603	8.348	0.075	9.000
113.200	39.600	8.606	8.348	0.075	9.000
113.300	40.400	8.603	8.348	0.075	9.000
113.400	40.000	8.603	8.348	0.075	0.000
113.500	39.600	8.605	8.349	0.075	9.000
113.600	41.000	8.605	8.349	0.075	9.000
113.700	39.400	8.606	8.348	0.075	9.000
113.800	40.800	8.606	8.349	0.075	9.000
113.900	39.600	8.603	8.348	0.075	9.000
114.000	40.000	8.599	8.349	0.075	9.000
114.100	40.600	8.599	8.349	0.075	9.000
114.200	41.200	8.601	8.348	0.075	9.000
114.300	38.600	8.598	8.349	0.075	9.000
114.400	40.200	8.602	8.348	0.076	9.000
114.500	40.400	8.605	8.348	0.076	9.000
114.600	40.400	8.605	8.348	0.076	9.000
114.700	40.400	8.603	8.348	0.076	9.000
114.800	40.200	8.603	8.349	0.076	9.000
114.900	39.600	8.603	8.348	0.076	9.000
115.000	39.200	8.603	8.348	0.076	9.000
115.100	39.400	8.603	8.348	0.076	9.000
115.200	40.200	8.605	8.349	0.076	9.000
115.300	39.400	8.601	8.349	0.076	9.000
115.400	40.000	8.606	8.348	0.076	9.000
115.500	40.200	8.602	8.349	0.076	9.000
115.600	39.800	8.602	8.349	0.076	9.000
115.700	40.000	8.602	8.349	0.076	9.000
115.800	39.000	8.604	8.349	0.076	9.000
115.900	40.000	8.605	8.349	0.077	9.000
116.000	39.000	8.600	8.349	0.077	9.000
116.100	39.400	8.600	8.349	0.077	9.000
116.200	38.800	8.604	8.349	0.077	9.000
116.300	39.600	8.602	8.348	0.077	9.000
116.400	39.000	8.604	8.349	0.077	9.000
116.500	40.000	8.607	8.349	0.077	9.000
116.600	39.000	8.607	8.349	0.077	9.000
116.700	39.400	8.606	8.349	0.077	9.000
116.800	39.200	8.608	8.349	0.077	9.000
116.900	38.800	8.608	8.349	0.077	9.000
117.000	38.600	8.607	8.349	0.077	9.000
117.100	39.200	8.607	8.349	0.077	9.000
117.200	39.000	8.610	8.349	0.077	9.000
117.300	39.000	8.612	8.349	0.077	9.000
117.400	39.000	8.607	8.349	0.078	0.000
117.500	39.000	8.611	8.349	0.078	9.000
117.600	39.200	8.611	8.349	0.078	9.000
117.700	38.800	8.608	8.349	0.078	9.000
117.800	39.000	8.609	8.349	0.078	9.000
117.900	38.400	8.610	8.349	0.078	9.000
118.000	38.200	8.610	8.348	0.078	9.000
118.100	38.600	8.610	8.348	0.078	9.000
118.200	38.000	8.605	8.349	0.078	9.000
118.300	38.600	8.610	8.349	0.078	9.000
118.400	38.200	8.612	8.349	0.078	9.000
118.500	38.600	8.614	8.349	0.078	9.000
118.600	38.600	8.614	8.349	0.078	9.000
118.700	38.600	8.617	8.349	0.078	9.000
118.800	38.800	8.613	8.349	0.078	9.000
118.900	38.000	8.614	8.349	0.079	9.000
119.000	38.600	8.617	8.349	0.079	9.000
119.100	39.000	8.617	8.349	0.079	9.000
119.200	39.000	8.616	8.349	0.079	9.000
119.300	37.600	8.621	8.349	0.079	9.000
119.400	38.200	8.617	8.348	0.079	9.000
119.500	38.600	8.616	8.349	0.079	9.000
119.600	37.800	8.616	8.349	0.079	9.000
119.700	38.200	8.622	8.349	0.079	9.000
119.800	38.400	8.618	8.349	0.079	9.000
119.900	38.200	8.617	8.349	0.079	9.000
120.000	37.800	8.614	8.349	0.079	9.000
120.100	38.600	8.614	8.349	0.079	9.000
120.200	37.800	8.616	8.349	0.079	9.000
120.300	38.000	8.612	8.349	0.079	9.000
120.400	38.200	8.620	8.349	0.079	9.000
120.500	37.200	8.621	8.350	0.079	9.000
120.600	37.600	8.621	8.350	0.079	9.000
120.700	37.800	8.619	8.350	0.079	9.000
120.800	37.600	8.620	8.349	0.079	9.000
120.900	38.600	8.620	8.349	0.080	9.000
121.000	38.000	8.623	8.349	0.080	9.000
121.100	38.200	8.623	8.349	0.080	9.000
121.200	37.800	8.621	8.349	0.080	9.000
121.300	36.600	8.619	8.349	0.080	9.000
121.400	38.400	8.621	8.349	0.080	9.000
121.500	37.800	8.625	8.349	0.080	9.000
121.600	38.400	8.625	8.349	0.080	9.000
121.700	37.000	8.623	8.349	0.080	9.000
121.800	37.800	8.627	8.351	0.080	9.000
121.900	37.400	8.622	8.350	0.080	9.000
122.000	37.200	8.620	8.350	0.080	9.000
122.100	37.800	8.620	8.350	0.080	9.000
122.200	38.600	8.623	8.349	0.080	9.000
122.300	37.600	8.621	8.349	0.080	9.000
122.400	37.000	8.625	8.349	0.081	9.000
122.500	38.000	8.625	8.349	0.081	9.000
122.600	37.400	8.625	8.349	0.081	9.000
122.700	38.000	8.624	8.350	0.081	9.000
122.800	37.200	8.624	8.350	0.081	9.000
122.900	38.000	8.627	8.349	0.081	9.000
123.000	37.600	8.627	8.349	0.081	9.000
123.100	38.000	8.627	8.349	0.081	9.000
123.200	36.600	8.630	8.350	0.081	9.000
123.300	37.400	8.625	8.349	0.081	9.000
123.400	38.400	8.629	8.350	0.081	9.000
123.500	38.000	8.628	8.350	0.081	9.000
123.600	37.400	8.628	8.350	0.081	9.000
123.700	37.400	8.626	8.350	0.081	9.000
123.800	37.600	8.625	8.349	0.081	9.000
123.900	37.800	8.630	8.349	0.082	9.000
124.000	36.600	8.628	8.350	0.082	9.000
124.100	37.200	8.628	8.350	0.082	9.000
124.200	36.800	8.624	8.350	0.082	9.000
124.300	37.400	8.629	8.349	0.082	9.000
124.400	36.600	8.627	8.350	0.082	9.000
124.500	37.000	8.632	8.349	0.082	9.000
124.600	36.200	8.632	8.349	0.082	9.000
124.700	35.800	8.628	8.349	0.082	9.000
124.800	36.400	8.630	8.349	0.082	9.000
124.900	37.600	8.630	8.349	0.082	9.000
125.000	36.600	8.629	8.350	0.082	9.000
125.100	36.400	8.629	8.350	0.082	9.000
125.200	37.400	8.629	8.350	0.082	9.000
125.300	37.400	8.634	8.350	0.082	9.000
125.400	36.800	8.632	8.350	0.083	9.000
125.500	36.200	8.634	8.349	0.083	9.000
125.600	37.400	8.634	8.349	0.083	9.000
125.700	37.200	8.634	8.350	0.083	9.000
125.800	37.200	8.633	8.350	0.083	9.000
125.900	36.000	8.633	8.350	0.083	9.000
126.000	36.200	8.630	8.350	0.083	9.000
126.100	36.600	8.630	8.350	0.083	9.000
126.200	36.800	8.631	8.351	0.083	9.000
126.300	36.200	8.632	8.350	0.083	9.000
126.400	36.600	8.633	8.350	0.083	9.000
126.500	36.800	8.639	8.350	0.083	9.000
126.600	35.800	8.639	8.350	0.083	9.000
126.700	37.400	8.636	8.350	0.083	9.000
126.800	36.200	8.639	8.349	0.083	9.000
126.900	35.800	8.636	8.350	0.083	9.000
127.000	36.000	8.636	8.350	0.083	9.000
127.100	36.000	8.636	8.350	0.083	9.000
127.200	36.000	8.638	8.350	0.083	9.000
127.300	36.600	8.637	8.350	0.083	9.000
127.400	36.400	8.639	8.349	0.084	9.000
127.500	36.200	8.640	8.349	0.084	9.000
127.600	36.200	8.640	8.349	0.084	9.000
127.700	36.000	8.637	8.350	0.084	9.000
127.800	35.800	8.638	8.349	0.084	9.000
127.900	36.600	8.638	8.350	0.084	9.000
128.000	36.200	8.636	8.350	0.084	9.000
128.100	36.600	8.636	8.350	0.084	9.000
128.200	35.800	8.637	8.351	0.084	9.000
128.300	36.400	8.636	8.349	0.084	9.000
128.400	36.400	8.640	8.349	0.084	9.000
128.500	36.200	8.640	8.349	0.084	9.000
128.600	36.400	8.640	8.349	0.084	9.000
128.700	36.400	8.643	8.351	0.084	9.000
128.800	35.600	8.638	8.350	0.084	9.000
128.900	36.000	8.638	8.349	0.085	9.000
129.000	35.600	8.638	8.350	0.085	9.000
129.100	36.400	8.638	8.350	0.085	9.000
129.200	36.000	8.637	8.350	0.085	9.000
129.300	36.200	8.642	8.350	0.085	9.000
129.400	36.000	8.637	8.349	0.085	9.000
129.500	36.600	8.641	8.350	0.085	9.000
129.600	36.400	8.641	8.350	0.085	9.000
129.700	36.200	8.637	8.350	0.085	9.000
129.800	36.200	8.639	8.350	0.085	9.000
129.900	35.800	8.638	8.349	0.085	9.000
130.000	36.600	8.636	8.350	0.085	9.000
130.100	35.600	8.636	8.350	0.085	9.000
130.200	35.600	8.636	8.349	0.085	9.000
130.300	35.400	8.636	8.351	0.085	9.000
130.400	36.400	8.640	8.351	0.086	9.000
130.500	36.000	8.643	8.350	0.086	9.000
130.600	36.400	8.643	8.350	0.086	9.000
130.700	35.600	8.643	8.350	0.086	9.000
130.800	36.400	8.644	8.350	0.086	9.000
130.900	36.200	8.640	8.350	0.086	9.000
131.000	36.600	8.643	8.351	0.086	9.000
131.100	36.200	8.643	8.351	0.086	9.000
131.200	37.000	8.643	8.349	0.086	9.000
131.300	36.000	8.645	8.349	0.086	9.000
131.400	35.800	8.645	8.350	0.086	9.000
131.500	36.200	8.645	8.350	0.086	9.000
131.600	36.200	8.645	8.350	0.086	9.000
131.700	36.200	8.645	8.348	0.086	9.000
131.800	36.400	8.643	8.351	0.086	9.000
131.900	35.800	8.643	8.349	0.086	9.000
132.000	36.000	8.639	8.350	0.086	9.000
132.100	36.000	8.639	8.350	0.086	9.000
132.200	35.800	8.640	8.350	0.086	9.000
132.300	36.000	8.638	8.350	0.086	9.000
132.400	36.400	8.642	8.350	0.087	9.000
132.500	37.400	8.643	8.350	0.087	9.000
132.600	36.000	8.643	8.350	0.087	9.000
132.700	36.200	8.645	8.349	0.087	9.000
132.800	35.800	8.643	8.350	0.087	9.000
132.900	36.600	8.643	8.350	0.087	9.000
133.000	36.200	8.641	8.350	0.087	9.000
133.100	35.800	8.641	8.350	0.087	9.000
133.200	35.600	8.643	8.350	0.087	9.000
133.300	36.000	8.645	8.351	0.087	9.000
133.400	35.400	8.643	8.350	0.087	9.000
133.500	36.200	8.640	8.351	0.087	9.000
133.600	36.200	8.640	8.351	0.087	9.000
133.700	35.200	8.643	8.349	0.087	9.000
133.800	35.400	8.642	8.350	0.087	9.000
133.900	35.400	8.641	8.350	0.088	9.000
134.000	35.600	8.638	8.350	0.088	9.000
134.100	36.400	8.638	8.350	0.088	9.000
134.200	35.400	8.634	8.350	0.088	9.000
134.300	36.000	8.636	8.350	0.088	9.000
134.400	36.200	8.640	8.351	0.088	9.000
134.500	35.800	8.640	8.350	0.088	9.000
134.600	35.800	8.640	8.350	0.088	9.000
134.700	35.600	8.642	8.350	0.088	9.000
134.800	36.200	8.641	8.349	0.088	9.000
134.900	35.800	8.640	8.351	0.088	9.000
135.000	36.600	8.640	8.350	0.088	9.000
135.100	36.800	8.640	8.350	0.088	9.000
135.200	35.600	8.642	8.350	0.088	9.000
135.300	36.600	8.641	8.350	0.088	9.000
135.400	35.400	8.643	8.350	0.089	9.000
135.500	35.000	8.642	8.350	0.089	9.000
135.600	36.000	8.642	8.350	0.089	9.000
135.700	36.000	8.640	8.350	0.089	9.000
135.800	35.800	8.642	8.350	0.089	9.000
135.900	36.600	8.644	8.350	0.089	9.000
136.000	35.800	8.639	8.350	0.089	9.000
136.100	36.200	8.639	8.350	0.089	9.000
136.200	36.400	8.638	8.350	0.089	9.000
136.300	35.600	8.639	8.350	0.089	9.000
136.400	35.800	8.642	8.350	0.089	9.000
136.500	34.800	8.646	8.350	0.089	9.000
136.600	35.600	8.646	8.350	0.089	9.000
136.700	35.800	8.646	8.352	0.089	9.000
136.800	35.000	8.644	8.350	0.089	9.000
136.900	35.400	8.645	8.350	0.089	9.000
137.000	35.800	8.647	8.350	0.089	9.000
137.100	35.800	8.647	8.350	0.089	9.000
137.200	34.800	8.645	8.350	0.089	9.000
137.300	35.200	8.643	8.351	0.089	9.000
137.400	35.200	8.648	8.350	0.090	9.000
137.500	35.000	8.645	8.350	0.090	9.000
137.600	35.200	8.645	8.350	0.090	9.000
137.700	35.400	8.650	8.350	0.090	9.000
137.800	35.800	8.645	8.350	0.090	9.000
137.900	34.800	8.647	8.350	0.090	9.000
138.000	35.200	8.643	8.351	0.090	9.000
138.100	35.000	8.643	8.351	0.090	9.000
138.200	36.200	8.641	8.350	0.090	9.000
138.300	35.600	8.640	8.350	0.090	9.000
138.400	34.600	8.646	8.350	0.090	9.000
138.500	35.400	8.647	8.350	0.090	9.000
138.600	35.800	8.647	8.350	0.090	9.000
138.700	35.800	8.647	8.350	0.090	9.000
138.800	35.600	8.646	8.351	0.090	9.000
138.900	34.800	8.647	8.351	0.091	9.000
139.000	35.000	8.652	8.350	0.091	9.000
139.100	34.600	8.652	8.350	0.091	9.000
139.200	35.200	8.651	8.351	0.091	9.000
139.300	34.200	8.651	8.351	0.091	9.000
139.400	34.600	8.648	8.350	0.091	9.000
139.500	34.000	8.649	8.351	0.091	9.000
139.600	34.400	8.649	8.351	0.091	9.000
139.700	35.000	8.648	8.350	0.091	9.000
139.800	35.000	8.650	8.350	0.091	9.000
139.900	35.000	8.648	8.351	0.091	9.000
140.000	34.600	8.645	8.351	0.091	9.000
140.100	35.800	8.645	8.351	0.091	9.000
140.200	34.800	8.645	8.351	0.091	9.000
140.300	35.000	8.645	8.351	0.091	9.000
140.400	34.400	8.649	8.349	0.091	9.000
140.500	34.800	8.654	8.351	0.091	9.000
140.600	35.000	8.654	8.351	0.091	9.000
140.700	34.400	8.651	8.350	0.091	9.000
140.800	34.800	8.652	8.350	0.091	9.000
140.900	34.800	8.654	8.351	0.092	9.000
141.000	34.600	8.658	8.351	0.092	9.000
141.100	34.600	8.658	8.351	0.092	9.000
141.200	35.200	8.656	8.350	0.092	9.000
141.300	34.200	8.655	8.350	0.092	9.000
141.400	34.800	8.654	8.350	0.092	9.000
141.500	34.400	8.654	8.351	0.092	9.000
141.600	34.200	8.654	8.351	0.092	9.000
141.700	33.800	8.654	8.350	0.092	9.000
141.800	34.000	8.657	8.351	0.092	9.000
141.900	34.000	8.655	8.351	0.092	9.000
142.000	34.600	8.651	8.350	0.092	9.000
142.100	35.200	8.651	8.350	0.092	9.000
142.200	34.400	8.654	8.351	0.092	9.000
142.300	34.800	8.651	8.350	0.092	9.000
142.400	34.600	8.654	8.351	0.093	9.000
142.500	34.000	8.658	8.351	0.093	9.000
142.600	33.600	8.658	8.351	0.093	9.000
142.700	34.200	8.658	8.350	0.093	9.000
142.800	33.600	8.658	8.351	0.093	9.000
142.900	34.200	8.660	8.351	0.093	9.000
143.000	34.800	8.657	8.351	0.093	9.000
143.100	33.800	8.657	8.351	0.093	9.000
143.200	34.200	8.659	8.350	0.093	9.000
143.300	34.200	8.658	8.350	0.093	9.000
143.400	33.800	8.657	8.351	0.093	9.000
143.500	33.800	8.660	8.351	0.093	9.000
143.600	34.000	8.660	8.351	0.093	9.000
143.700	34.200	8.660	8.350	0.093	9.000
143.800	34.200	8.659	8.350	0.093	9.000
143.900	34.000	8.659	8.351	0.093	9.000
144.000	33.600	8.655	8.351	0.093	9.000
144.100	33.600	8.655	8.351	0.093	9.000
144.200	33.400	8.658	8.350	0.093	9.000
144.300	33.800	8.659	8.351	0.093	9.000
144.400	33.400	8.660	8.351	0.094	9.000
144.500	33.200	8.659	8.351	0.094	9.000
144.600	33.600	8.659	8.351	0.094	9.000
144.700	33.400	8.662	8.351	0.094	9.000
144.800	33.600	8.662	8.350	0.094	9.000
144.900	33.200	8.659	8.351	0.094	9.000
145.000	33.800	8.659	8.351	0.094	9.000
145.100	33.400	8.659	8.351	0.094	9.000
145.200	33.800	8.664	8.350	0.094	9.000
145.300	33.600	8.662	8.351	0.094	9.000
145.400	33.800	8.662	8.352	0.094	9.000
145.500	33.800	8.664	8.351	0.094	9.000
145.600	33.200	8.664	8.351	0.094	9.000
145.700	34.600	8.662	8.351	0.094	9.000
145.800	34.000	8.664	8.350	0.094	9.000
145.900	33.600	8.661	8.351	0.095	9.000
146.000	33.600	8.660	8.350	0.095	9.000
146.100	33.600	8.660	8.350	0.095	9.000
146.200	33.800	8.661	8.351	0.095	9.000
146.300	33.200	8.658	8.351	0.095	9.000
146.400	33.600	8.664	8.351	0.095	9.000
146.500	33.800	8.666	8.350	0.095	9.000
146.600	32.600	8.666	8.350	0.095	9.000
146.700	33.400	8.668	8.351	0.095	9.000
146.800	33.600	8.663	8.351	0.095	9.000
146.900	33.400	8.668	8.351	0.095	9.000
147.000	33.600	8.664	8.351	0.095	9.000
147.100	33.000	8.664	8.351	0.095	9.000
147.200	33.600	8.666	8.351	0.095	9.000
147.300	33.400	8.668	8.350	0.095	9.000
147.400	33.200	8.666	8.351	0.095	9.000
147.500	33.000	8.664	8.351	0.095	9.000
147.600	32.200	8.664	8.351	0.095	9.000
147.700	33.800	8.665	8.350	0.095	9.000
147.800	32.400	8.665	8.352	0.095	9.000
147.900	32.600	8.667	8.351	0.096	9.000
148.000	32.600	8.662	8.350	0.096	9.000
148.100	33.000	8.662	8.350	0.096	9.000
148.200	33.600	8.664	8.350	0.096	9.000
148.300	33.600	8.664	8.351	0.096	9.000
148.400	32.800	8.664	8.350	0.096	9.000
148.500	32.800	8.667	8.350	0.096	9.000
148.600	32.400	8.667	8.350	0.096	9.000
148.700	33.200	8.667	8.352	0.096	9.000
148.800	32.200	8.668	8.351	0.096	9.000
148.900	32.400	8.670	8.350	0.096	9.000
149.000	33.000	8.670	8.350	0.096	9.000
149.100	32.200	8.670	8.350	0.096	9.000
149.200	32.600	8.670	8.351	0.096	9.000
149.300	32.600	8.670	8.351	0.096	9.000
149.400	32.800	8.672	8.351	0.097	9.000
149.500	32.400	8.670	8.350	0.097	9.000
149.600	32.600	8.670	8.350	0.097	9.000
149.700	32.000	8.672	8.352	0.097	9.000
149.800	33.200	8.672	8.351	0.097	9.000
149.900	33.000	8.671	8.351	0.097	9.000
150.000	33.800	8.667	8.350	0.097	9.000
150.100	31.800	8.667	8.350	0.097	9.000
150.200	32.200	8.668	8.350	0.097	9.000
150.300	32.200	8.671	8.351	0.097	9.000
150.400	31.600	8.668	8.352	0.097	9.000
150.500	32.800	8.675	8.351	0.097	9.000
150.600	32.000	8.675	8.351	0.097	9.000
150.700	32.200	8.674	8.351	0.097	9.000
150.800	32.000	8.674	8.352	0.097	9.000
150.900	31.800	8.678	8.351	0.097	9.000
151.000	32.600	8.674	8.352	0.097	9.000
151.100	32.200	8.674	8.352	0.097	9.000
151.200	32.400	8.676	8.351	0.097	9.000
151.300	31.400	8.678	8.351	0.097	9.000
151.400	31.400	8.674	8.351	0.098	9.000
151.500	31.800	8.678	8.352	0.098	9.000
151.600	32.400	8.678	8.352	0.098	9.000
151.700	31.000	8.677	8.351	0.098	9.000
151.800	32.000	8.679	8.351	0.098	9.000
151.900	31.600	8.681	8.351	0.098	9.000
152.000	30.000	8.682	8.352	0.098	9.000
152.100	32.400	8.682	8.352	0.098	9.000
152.200	31.200	8.677	8.351	0.098	9.000
152.300	31.200	8.680	8.351	0.098	9.000
152.400	32.200	8.681	8.351	0.098	9.000
152.500	31.800	8.682	8.351	0.098	9.000
152.600	31.800	8.682	8.351	0.098	9.000
152.700	32.200	8.685	8.351	0.098	9.000
152.800	32.200	8.687	8.351	0.098	9.000
152.900	32.000	8.683	8.351	0.098	9.000
153.000	32.400	8.685	8.352	0.098	9.000
153.100	31.800	8.685	8.352	0.098	9.000
153.200	31.600	8.687	8.351	0.098	9.000
153.300	32.200	8.686	8.352	0.098	9.000
153.400	33.000	8.686	8.351	0.099	9.000
153.500	31.600	8.683	8.352	0.099	9.000
153.600	32.400	8.683	8.352	0.099	9.000
153.700	31.200	8.683	8.351	0.099	9.000
153.800	31.200	8.686	8.352	0.099	9.000
153.900	31.000	8.684	8.351	0.099	9.000
154.000	31.600	8.681	8.351	0.099	9.000
154.100	32.400	8.681	8.351	0.099	9.000
154.200	31.600	8.679	8.351	0.099	9.000
154.300	32.000	8.677	8.350	0.099	9.000
154.400	32.000	8.680	8.351	0.099	9.000
154.500	32.200	8.680	8.351	0.099	9.000
154.600	32.200	8.680	8.351	0.099	9.000
154.700	31.200	8.684	8.351	0.099	9.000
154.800	31.400	8.678	8.352	0.099	9.000
154.900	32.000	8.683	8.351	0.099	9.000
155.000	31.200	8.680	8.351	0.099	9.000
155.100	31.600	8.680	8.351	0.099	9.000
155.200	31.400	8.682	8.351	0.099	9.000
155.300	31.200	8.680	8.351	0.099	9.000
155.400	31.800	8.678	8.351	0.100	9.000
155.500	31.800	8.686	8.351	0.100	9.000
155.600	31.600	8.686	8.351	0.100	9.000
155.700	32.000	8.681	8.350	0.100	9.000
155.800	32.200	8.682	8.351	0.100	9.000
155.900	31.000	8.683	8.351	0.100	9.000
156.000	30.800	8.681	8.351	0.100	9.000
156.100	31.800	8.681	8.351	0.100	9.000
156.200	32.000	8.677	8.352	0.100	9.000
156.300	31.800	8.680	8.351	0.100	9.000
156.400	31.200	8.680	8.352	0.100	9.000
156.500	31.200	8.686	8.350	0.100	9.000
156.600	32.000	8.686	8.350	0.100	9.000
156.700	31.600	8.688	8.351	0.100	9.000
156.800	31.200	8.684	8.351	0.100	9.000
156.900	31.800	8.684	8.352	0.101	9.000
157.000	31.800	8.683	8.351	0.101	9.000
157.100	30.600	8.683	8.351	0.101	9.000
157.200	31.000	8.686	8.351	0.101	9.000
157.300	31.000	8.683	8.351	0.101	9.000
157.400	32.000	8.686	8.351	0.101	9.000
157.500	31.200	8.687	8.351	0.101	9.000
157.600	31.400	8.687	8.351	0.101	9.000
157.700	31.200	8.690	8.351	0.101	9.000
157.800	31.400	8.687	8.352	0.101	9.000
157.900	32.600	8.689	8.352	0.101	9.000
158.000	31.400	8.688	8.351	0.101	9.000
158.100	31.000	8.688	8.351	0.101	9.000
158.200	31.800	8.687	8.351	0.101	9.000
158.300	30.600	8.685	8.351	0.101	9.000
158.400	31.400	8.686	8.351	0.101	9.000
158.500	31.000	8.691	8.351	0.101	9.000
158.600	30.400	8.691	8.351	0.101	9.000
158.700	31.400	8.689	8.351	0.101	9.000
158.800	32.200	8.688	8.352	0.101	9.000
158.900	31.400	8.690	8.352	0.102	9.000
159.000	31.200	8.691	8.351	0.102	9.000
159.100	31.200	8.691	8.351	0.102	9.000
159.200	31.200	8.686	8.352	0.102	9.000
159.300	31.400	8.692	8.352	0.102	9.000
159.400	32.200	8.689	8.351	0.102	9.000
159.500	31.600	8.690	8.351	0.102	9.000
159.600	31.800	8.690	8.351	0.102	9.000
159.700	30.400	8.685	8.351	0.102	9.000
159.800	31.200	8.688	8.351	0.102	9.000
159.900	31.400	8.686	8.351	0.102	9.000
160.000	31.600	8.686	8.352	0.102	9.000
160.100	31.200	8.686	8.352	0.102	9.000
160.200	31.200	8.683	8.351	0.102	9.000
160.300	30.800	8.684	8.351	0.102	9.000
160.400	31.000	8.689	8.351	0.102	9.000
160.500	30.800	8.687	8.353	0.102	9.000
160.600	31.200	8.687	8.353	0.102	9.000
160.700	31.200	8.687	8.351	0.102	9.000
160.800	30.800	8.689	8.351	0.102	9.000
160.900	31.400	8.689	8.352	0.103	9.000
161.000	30.600	8.689	8.351	0.103	9.000
161.100	30.800	8.689	8.351	0.103	9.000
161.200	31.000	8.687	8.351	0.103	9.000
161.300	31.000	8.686	8.352	0.103	9.000
161.400	31.200	8.690	8.351	0.103	9.000
161.500	30.600	8.691	8.351	0.103	9.000
161.600	31.000	8.691	8.351	0.103	9.000
161.700	31.200	8.689	8.352	0.103	9.000
161.800	30.000	8.688	8.351	0.103	9.000
161.900	31.600	8.687	8.351	0.103	9.000
162.000	31.400	8.683	8.351	0.103	9.000
162.100	30.600	8.683	8.351	0.103	9.000
162.200	31.000	8.684	8.352	0.103	9.000
162.300	29.600	8.683	8.351	0.103	9.000
162.400	31.000	8.687	8.351	0.103	9.000
162.500	30.400	8.690	8.351	0.103	9.000
162.600	31.400	8.690	8.351	0.103	9.000
162.700	31.000	8.692	8.351	0.103	9.000
162.800	31.200	8.689	8.351	0.103	9.000
162.900	30.800	8.690	8.352	0.104	9.000
163.000	31.200	8.691	8.352	0.104	9.000
163.100	30.800	8.691	8.352	0.104	9.000
163.200	31.000	8.689	8.351	0.104	9.000
163.300	31.200	8.691	8.352	0.104	9.000
163.400	30.800	8.693	8.351	0.104	9.000
163.500	30.200	8.691	8.351	0.104	9.000
163.600	30.600	8.691	8.351	0.104	9.000
163.700	31.000	8.691	8.352	0.104	9.000
163.800	31.000	8.688	8.351	0.104	9.000
163.900	30.800	8.689	8.352	0.104	9.000
164.000	31.600	8.688	8.352	0.104	9.000
164.100	31.400	8.688	8.352	0.104	9.000
164.200	31.400	8.687	8.352	0.104	9.000
164.300	30.200	8.689	8.352	0.104	9.000
164.400	31.400	8.688	8.351	0.104	9.000
164.500	30.600	8.690	8.350	0.104	9.000
164.600	31.200	8.690	8.350	0.104	9.000
164.700	31.000	8.695	8.351	0.104	9.000
164.800	30.400	8.689	8.351	0.104	9.000
164.900	31.000	8.691	8.351	0.105	9.000
165.000	31.600	8.693	8.352	0.105	9.000
165.100	31.400	8.693	8.352	0.105	9.000
165.200	31.000	8.695	8.352	0.105	9.000
165.300	31.600	8.693	8.351	0.105	9.000
165.400	30.800	8.692	8.352	0.105	9.000
165.500	31.000	8.691	8.352	0.105	9.000
165.600	30.600	8.691	8.352	0.105	9.000
165.700	30.800	8.690	8.352	0.105	9.000
165.800	30.400	8.689	8.352	0.105	9.000
165.900	31.000	8.691	8.352	0.105	9.000
166.000	30.600	8.688	8.352	0.105	9.000
166.100	30.400	8.688	8.352	0.105	9.000
166.200	29.800	8.686	8.352	0.105	9.000
166.300	30.800	8.686	8.351	0.105	9.000
166.400	30.400	8.691	8.352	0.105	9.000
166.500	30.400	8.691	8.352	0.105	9.000
166.600	29.800	8.691	8.352	0.105	9.000
166.700	30.600	8.691	8.352	0.105	9.000
166.800	30.400	8.689	8.352	0.105	9.000
166.900	30.200	8.692	8.352	0.106	9.000
167.000	30.000	8.692	8.351	0.106	9.000
167.100	29.800	8.692	8.351	0.106	9.000
167.200	29.800	8.692	8.352	0.106	9.000
167.300	30.600	8.693	8.352	0.106	9.000
167.400	30.600	8.694	8.351	0.106	9.000
167.500	30.200	8.695	8.353	0.106	9.000
167.600	30.000	8.695	8.353	0.106	9.000
167.700	29.600	8.692	8.352	0.106	9.000
167.800	29.400	8.695	8.351	0.106	9.000
167.900	29.600	8.694	8.351	0.106	9.000
168.000	30.200	8.695	8.352	0.106	9.000
168.100	29.800	8.695	8.352	0.106	9.000
168.200	30.200	8.692	8.352	0.106	9.000
168.300	28.600	8.694	8.352	0.106	9.000
168.400	28.600	8.695	8.352	0.106	9.000
168.500	29.400	8.701	8.352	0.106	9.000
168.600	30.000	8.701	8.352	0.106	9.000
168.700	29.600	8.698	8.352	0.106	9.000
168.800	29.400	8.701	8.352	0.106	9.000
168.900	28.600	8.698	8.352	0.107	9.000
169.000	29.000	8.700	8.352	0.107	9.000
169.100	29.800	8.700	8.352	0.107	9.000
169.200	29.200	8.701	8.351	0.107	9.000
169.300	29.800	8.703	8.352	0.107	9.000
169.400	28.200	8.699	8.352	0.107	9.000
169.500	29.200	8.699	8.353	0.107	9.000
169.600	29.200	8.699	8.353	0.107	9.000
169.700	29.200	8.703	8.352	0.107	9.000
169.800	28.800	8.703	8.352	0.107	9.000
169.900	29.400	8.702	8.352	0.107	9.000
170.000	30.000	8.698	8.352	0.107	9.000
170.100	29.600	8.698	8.352	0.107	9.000
170.200	29.800	8.701	8.352	0.107	9.000
170.300	29.400	8.701	8.351	0.107	9.000
170.400	28.800	8.707	8.352	0.107	9.000
170.500	28.400	8.707	8.353	0.107	9.000
170.600	29.000	8.707	8.353	0.107	9.000
170.700	29.600	8.703	8.352	0.107	9.000
170.800	29.200	8.707	8.351	0.107	9.000
170.900	29.600	8.705	8.353	0.108	9.000
171.000	30.200	8.708	8.351	0.108	9.000
171.100	29.600	8.708	8.351	0.108	9.000
171.200	29.400	8.710	8.352	0.108	9.000
171.300	29.400	8.706	8.352	0.108	9.000
171.400	29.200	8.709	8.352	0.108	9.000
171.500	29.000	8.708	8.353	0.108	9.000
171.600	29.800	8.708	8.353	0.108	9.000
171.700	29.000	8.705	8.352	0.108	9.000
171.800	28.200	8.708	8.352	0.108	9.000
171.900	28.600	8.708	8.352	0.108	9.000
172.000	28.600	8.703	8.352	0.108	9.000
172.100	29.600	8.703	8.352	0.108	9.000
172.200	29.400	8.703	8.352	0.108	9.000
172.300	30.200	8.706	8.351	0.108	9.000
172.400	30.200	8.704	8.352	0.108	9.000
172.500	29.200	8.707	8.352	0.108	9.000
172.600	30.200	8.707	8.352	0.108	9.000
172.700	29.400	8.705	8.353	0.108	9.000
172.800	29.000	8.705	8.352	0.108	9.000
172.900	28.800	8.705	8.352	0.109	9.000
173.000	29.600	8.707	8.352	0.109	9.000
173.100	29.600	8.707	8.352	0.109	9.000
173.200	29.000	8.705	8.352	0.109	9.000
173.300	29.400	8.708	8.352	0.109	9.000
173.400	28.800	8.707	8.352	0.109	9.000
173.500	29.400	8.709	8.352	0.109	9.000
173.600	29.000	8.709	8.352	0.109	9.000
173.700	29.200	8.707	8.352	0.109	9.000
173.800	28.800	8.707	8.351	0.109	9.000
173.900	28.600	8.706	8.352	0.109	9.000
174.000	29.800	8.702	8.351	0.109	9.000
174.100	29.000	8.702	8.351	0.109	9.000
174.200	29.200	8.704	8.353	0.109	9.000
174.300	29.000	8.707	8.351	0.109	9.000
174.400	29.400	8.707	8.353	0.109	9.000
174.500	29.600	8.707	8.352	0.109	9.000
174.600	29.200	8.707	8.352	0.109	9.000
174.700	29.600	8.708	8.352	0.109	9.000
174.800	28.600	8.706	8.352	0.109	9.000
174.900	29.400	8.708	8.352	0.110	9.000
175.000	29.600	8.707	8.353	0.110	9.000
175.100	29.200	8.707	8.353	0.110	9.000
175.200	29.200	8.709	8.352	0.110	9.000
175.300	29.800	8.707	8.352	0.110	9.000
175.400	29.200	8.709	8.352	0.110	9.000
175.500	29.200	8.710	8.352	0.110	9.000
175.600	29.800	8.710	8.352	0.110	9.000
175.700	28.600	8.710	8.352	0.110	9.000
175.800	29.600	8.709	8.353	0.110	9.000
175.900	28.800	8.709	8.352	0.110	9.000
176.000	29.000	8.703	8.352	0.110	9.000
176.100	28.600	8.703	8.352	0.110	9.000
176.200	28.800	8.705	8.352	0.110	9.000
176.300	28.800	8.705	8.351	0.110	9.000
176.400	28.600	8.706	8.352	0.110	0.000
176.500	28.000	8.713	8.352	0.110	9.000
176.600	28.800	8.713	8.352	0.110	9.000
176.700	28.400	8.713	8.353	0.110	9.000
176.800	29.000	8.710	8.352	0.111	9.000
176.900	29.000	8.708	8.351	0.111	9.000
177.000	28.800	8.707	8.351	0.111	9.000
177.100	28.800	8.707	8.351	0.111	9.000
177.200	28.600	8.712	8.352	0.111	9.000
177.300	29.400	8.710	8.352	0.111	9.000
177.400	29.400	8.708	8.352	0.111	9.000
177.500	29.000	8.711	8.353	0.111	9.000
177.600	28.000	8.711	8.353	0.111	9.000
177.700	27.800	8.712	8.352	0.111	9.000
177.800	27.400	8.711	8.352	0.111	9.000
177.900	28.200	8.709	8.352	0.111	9.000
178.000	28.800	8.708	8.352	0.111	9.000
178.100	28.600	8.708	8.352	0.111	9.000
178.200	28.400	8.711	8.352	0.111	9.000
178.300	28.600	8.707	8.353	0.111	9.000
178.400	28.800	8.713	8.351	0.111	9.000
178.500	28.400	8.707	8.352	0.111	9.000
178.600	28.800	8.707	8.352	0.111	9.000
178.700	28.400	8.712	8.352	0.111	9.000
178.800	28.600	8.711	8.352	0.111	9.000
178.900	28.600	8.715	8.353	0.111	9.000
179.000	28.200	8.709	8.352	0.111	9.000
179.100	28.000	8.709	8.352	0.111	9.000
179.200	28.200	8.713	8.351	0.111	9.000
179.300	28.800	8.710	8.352	0.112	9.000
179.400	29.000	8.715	8.352	0.112	9.000
179.500	28.600	8.714	8.352	0.112	9.000
179.600	28.400	8.714	8.352	0.112	9.000
179.700	27.400	8.717	8.352	0.112	9.000
179.800	27.600	8.713	8.352	0.112	9.000
179.900	28.800	8.713	8.353	0.112	9.000
180.000	28.600	8.713	8.353	0.112	9.000
180.100	29.000	8.713	8.353	0.112	9.000
180.200	28.800	8.711	8.352	0.112	9.000
180.300	28.600	8.711	8.352	0.112	9.000
180.400	28.600	8.716	8.352	0.112	9.000
180.500	28.000	8.717	8.353	0.112	9.000
180.600	28.000	8.717	8.353	0.112	9.000
180.700	28.000	8.714	8.353	0.112	9.000
180.800	27.800	8.720	8.352	0.112	9.000
180.900	28.200	8.719	8.352	0.112	9.000
181.000	28.000	8.718	8.352	0.112	9.000
181.100	28.400	8.718	8.352	0.112	9.000
181.200	28.400	8.718	8.352	0.112	9.000
181.300	29.400	8.720	8.352	0.113	9.000
181.400	28.400	8.718	8.353	0.113	9.000
181.500	27.800	8.719	8.352	0.113	9.000
181.600	29.000	8.719	8.352	0.113	9.000
181.700	28.600	8.718	8.353	0.113	9.000
181.800	28.800	8.719	8.352	0.113	9.000
181.900	29.000	8.720	8.353	0.113	9.000
182.000	28.400	8.718	8.352	0.113	9.000
182.100	28.000	8.718	8.352	0.113	9.000
182.200	28.600	8.711	8.353	0.113	9.000
182.300	27.600	8.715	8.352	0.113	9.000
182.400	28.600	8.718	8.353	0.113	9.000
182.500	28.600	8.718	8.353	0.113	9.000
182.600	28.400	8.718	8.353	0.113	9.000
182.700	28.800	8.715	8.353	0.113	9.000
182.800	28.600	8.718	8.351	0.113	9.000
182.900	27.600	8.720	8.353	0.113	9.000
183.000	28.600	8.717	8.352	0.113	9.000
183.100	28.800	8.717	8.352	0.113	9.000
183.200	27.400	8.720	8.353	0.113	9.000
183.300	28.400	8.719	8.352	0.114	9.000
183.400	28.000	8.717	8.351	0.114	9.000
183.500	29.400	8.720	8.352	0.114	9.000
183.600	28.200	8.720	8.352	0.114	9.000
183.700	28.000	8.721	8.352	0.114	9.000
183.800	28.200	8.719	8.353	0.114	9.000
183.900	27.800	8.717	8.353	0.114	9.000
184.000	28.600	8.714	8.351	0.114	9.000
184.100	28.800	8.714	8.351	0.114	9.000
184.200	29.200	8.712	8.353	0.114	9.000
184.300	28.600	8.713	8.352	0.114	9.000
184.400	28.600	8.716	8.352	0.114	9.000
184.500	29.200	8.719	8.352	0.114	9.000
184.600	27.400	8.719	8.352	0.114	9.000
184.700	28.400	8.718	8.353	0.114	9.000
184.800	28.600	8.719	8.352	0.114	9.000
184.900	28.200	8.716	8.352	0.114	9.000
185.000	27.200	8.718	8.352	0.114	9.000
185.100	27.800	8.718	8.352	0.114	9.000
185.200	27.800	8.719	8.352	0.114	9.000
185.300	28.000	8.717	8.353	0.115	9.000
185.400	27.400	8.718	8.353	0.115	9.000
185.500	28.400	8.717	8.352	0.115	9.000
185.600	28.400	8.717	8.352	0.115	9.000
185.700	26.800	8.717	8.352	0.115	9.000
185.800	28.000	8.717	8.353	0.115	9.000
185.900	28.000	8.717	8.352	0.115	9.000
186.000	28.000	8.718	8.353	0.115	9.000
186.100	28.800	8.718	8.353	0.115	9.000
186.200	28.400	8.714	8.353	0.115	9.000
186.300	27.600	8.716	8.353	0.115	9.000
186.400	26.800	8.719	8.352	0.115	9.000
186.500	28.200	8.720	8.352	0.115	9.000
186.600	28.400	8.720	8.352	0.115	9.000
186.700	27.800	8.720	8.352	0.115	9.000
186.800	28.200	8.717	8.353	0.115	9.000
186.900	28.400	8.720	8.352	0.115	9.000
187.000	28.200	8.719	8.352	0.115	9.000
187.100	28.000	8.719	8.352	0.115	9.000
187.200	28.200	8.720	8.352	0.115	9.000
187.300	28.600	8.720	8.352	0.115	9.000
187.400	28.200	8.721	8.352	0.115	9.000
187.500	28.000	8.719	8.352	0.115	9.000
187.600	28.600	8.719	8.352	0.115	9.000
187.700	26.800	8.721	8.352	0.115	9.000
187.800	28.000	8.723	8.352	0.116	9.000
187.900	27.400	8.719	8.352	0.116	9.000
188.000	28.600	8.717	8.352	0.116	9.000
188.100	28.400	8.717	8.352	0.116	9.000
188.200	28.600	8.717	8.353	0.116	9.000
188.300	27.800	8.720	8.353	0.116	9.000
188.400	27.800	8.719	8.353	0.116	9.000
188.500	27.200	8.720	8.353	0.116	9.000
188.600	28.400	8.720	8.353	0.116	9.000
188.700	28.000	8.724	8.352	0.116	9.000
188.800	28.600	8.718	8.352	0.116	9.000
188.900	27.600	8.722	8.352	0.116	9.000
189.000	27.600	8.720	8.352	0.116	9.000
189.100	27.800	8.720	8.352	0.116	9.000
189.200	28.200	8.722	8.352	0.116	9.000
189.300	28.600	8.724	8.354	0.116	9.000
189.400	29.000	8.722	8.353	0.116	9.000
189.500	27.400	8.721	8.352	0.116	9.000
189.600	27.600	8.721	8.352	0.116	9.000
189.700	27.400	8.718	8.352	0.116	9.000
189.800	27.600	8.723	8.353	0.117	9.000
189.900	28.000	8.721	8.352	0.117	9.000
190.000	28.000	8.719	8.353	0.117	9.000
190.100	28.000	8.719	8.353	0.117	9.000
190.200	27.800	8.716	8.354	0.117	9.000
190.300	27.600	8.715	8.352	0.117	9.000
190.400	27.600	8.719	8.353	0.117	9.000
190.500	27.200	8.721	8.353	0.117	9.000
190.600	27.200	8.721	8.353	0.117	9.000
190.700	27.800	8.721	8.353	0.117	9.000
190.800	27.200	8.722	8.353	0.117	9.000
190.900	27.200	8.720	8.353	0.117	9.000
191.000	27.800	8.722	8.352	0.117	9.000
191.100	26.600	8.722	8.352	0.117	9.000
191.200	27.800	8.721	8.353	0.117	9.000
191.300	27.200	8.721	8.352	0.117	9.000
191.400	27.800	8.723	8.353	0.117	9.000
191.500	27.000	8.720	8.352	0.117	9.000
191.600	27.400	8.720	8.352	0.117	9.000
191.700	27.800	8.725	8.352	0.117	9.000
191.800	27.000	8.720	8.352	0.118	9.000
191.900	26.400	8.723	8.352	0.118	9.000
192.000	27.600	8.718	8.353	0.118	9.000
192.100	27.000	8.718	8.353	0.118	9.000
192.200	26.400	8.719	8.353	0.118	9.000
192.300	27.400	8.719	8.352	0.118	9.000
192.400	27.000	8.721	8.353	0.118	9.000
192.500	27.400	8.726	8.352	0.118	9.000
192.600	26.400	8.726	8.352	0.118	9.000
192.700	27.600	8.725	8.353	0.118	9.000
192.800	26.600	8.724	8.352	0.118	9.000
192.900	27.200	8.726	8.353	0.118	9.000
193.000	26.600	8.726	8.353	0.118	0.000
193.100	27.000	8.726	8.353	0.118	0.000
193.200	27.400	8.727	8.353	0.118	0.000
193.300	26.800	8.728	8.353	0.118	0.000
193.400	26.800	8.727	8.352	0.118	0.000
193.500	27.200	8.728	8.352	0.118	9.000
193.600	27.600	8.728	8.352	0.118	9.000
193.700	26.600	8.726	8.352	0.118	9.000
193.800	26.600	8.730	8.352	0.118	9.000
193.900	28.000	8.724	8.352	0.118	9.000
194.000	26.800	8.727	8.352	0.118	9.000
194.100	27.400	8.727	8.352	0.118	9.000
194.200	27.800	8.725	8.352	0.118	9.000
194.300	27.200	8.727	8.353	0.118	9.000
194.400	26.800	8.728	8.352	0.119	9.000
194.500	28.000	8.727	8.352	0.119	9.000
194.600	26.400	8.727	8.352	0.119	9.000
194.700	26.600	8.727	8.353	0.119	9.000
194.800	26.200	8.729	8.353	0.119	9.000
194.900	26.600	8.725	8.352	0.119	9.000
195.000	27.200	8.727	8.353	0.119	9.000
195.100	26.200	8.727	8.353	0.119	9.000
195.200	27.000	8.729	8.353	0.119	9.000
195.300	26.200	8.730	8.353	0.119	9.000
195.400	26.400	8.731	8.352	0.119	0.000
195.500	26.200	8.727	8.352	0.119	9.000
195.600	26.400	8.727	8.352	0.119	9.000
195.700	27.400	8.732	8.352	0.119	9.000
195.800	27.400	8.729	8.353	0.119	9.000
195.900	27.000	8.731	8.353	0.119	9.000
196.000	26.200	8.728	8.353	0.119	9.000
196.100	27.400	8.728	8.353	0.119	9.000
196.200	25.600	8.727	8.352	0.119	9.000
196.300	26.400	8.727	8.352	0.120	9.000
196.400	27.000	8.729	8.353	0.120	0.000
196.500	26.200	8.731	8.353	0.120	9.000
196.600	26.600	8.731	8.353	0.120	9.000
196.700	26.000	8.733	8.352	0.120	9.000
196.800	26.400	8.728	8.353	0.120	9.000
196.900	27.800	8.734	8.352	0.120	9.000
197.000	27.400	8.733	8.353	0.120	9.000
197.100	25.600	8.733	8.353	0.120	9.000
197.200	26.600	8.731	8.353	0.120	9.000
197.300	27.000	8.731	8.353	0.120	9.000
197.400	26.400	8.731	8.352	0.120	9.000
197.500	26.400	8.731	8.353	0.120	9.000
197.600	26.800	8.731	8.353	0.120	9.000
197.700	26.000	8.733	8.353	0.120	9.000
197.800	26.800	8.730	8.353	0.120	9.000
197.900	27.000	8.731	8.352	0.120	9.000
198.000	26.000	8.728	8.352	0.120	9.000
198.100	25.800	8.728	8.352	0.120	9.000
198.200	27.200	8.728	8.353	0.120	9.000
198.300	25.800	8.726	8.353	0.120	9.000
198.400	26.000	8.733	8.352	0.120	0.000
198.500	26.600	8.734	8.352	0.120	9.000
198.600	26.000	8.734	8.352	0.120	9.000
198.700	25.600	8.733	8.353	0.120	9.000
198.800	26.800	8.735	8.353	0.121	9.000
198.900	25.000	8.734	8.353	0.121	9.000
199.000	26.600	8.730	8.352	0.121	9.000
199.100	25.600	8.730	8.352	0.121	9.000
199.200	26.200	8.735	8.353	0.121	9.000
199.300	27.400	8.735	8.353	0.121	9.000
199.400	25.800	8.731	8.353	0.121	0.000
199.500	25.800	8.730	8.352	0.121	9.000
199.600	26.400	8.730	8.352	0.121	9.000
199.700	26.000	8.734	8.353	0.121	9.000
199.800	26.800	8.734	8.352	0.121	9.000
199.900	26.800	8.736	8.354	0.121	9.000
[truncated: 106,190 more rows]
