# Supplementary material for: Measurement of Outflow Facility Using iPerfusion
Source: PLoS One. 2016 Mar 7;11(3):e0150694. doi: 10.1371/journal.pone.0150694 (PMC4780770; doi:10.1371/journal.pone.0150694)
Supplement: S4 File — The raw data from the perfusion traces along with the steady state values for each pressure step. (ZIP) [file pone.0150694.s004.zip › S3/ControlIndividuals/16.05.14 White system eye 1/Eye_1 good perf 8.51/Parameters.txt]

Q	dQ	P	dP	R	dR	C	dC	FT	dFT	N/A	FV
49.5501	1.4934	8.5432	0.0119	0.1231	0.0027	8.1206	0.1752	50.9760	4.9800	8.9550	7.9613
12.1924	0.6302	4.3838	0.0042	0.1369	0.0027	7.3037	0.1439	45.9992	4.3331	4.5450	-71.9343
21.6551	0.7986	5.7967	0.0069	0.1397	0.0027	7.1559	0.1380	185.8283	17.3445	5.9998	171.5668
31.8354	0.6859	7.2081	0.0048	0.1395	0.0019	7.1671	0.0953	137.2796	12.8118	7.4924	130.5457
45.6654	0.9959	8.5847	0.0093	0.1311	0.0020	7.6288	0.1163	100.7699	9.3658	8.9848	95.3898
57.7896	1.2364	9.9789	0.0126	0.1286	0.0021	7.7780	0.1243	88.0075	8.1700	10.4773	85.0425
68.1588	1.1836	11.3846	0.0114	0.1294	0.0017	7.7284	0.1043	75.9822	7.0578	11.9699	83.0969
94.9851	1.2434	14.1326	0.0120	0.1231	0.0013	8.1238	0.0882	66.9564	6.1953	14.9260	67.8881
122.0848	1.6257	16.8837	0.0188	0.1190	0.0014	8.4052	0.0967	60.0901	5.5460	17.9697	56.6671
151.8448	2.4956	19.6155	0.0226	0.1143	0.0017	8.7518	0.1276	57.0373	5.2478	20.8960	55.7235
