# Supplementary material for: Measurement of Outflow Facility Using iPerfusion
Source: PLoS One. 2016 Mar 7;11(3):e0150694. doi: 10.1371/journal.pone.0150694 (PMC4780770; doi:10.1371/journal.pone.0150694)
Supplement: S4 File — The raw data from the perfusion traces along with the steady state values for each pressure step. (ZIP) [file pone.0150694.s004.zip › S3/ControlIndividuals/20.05.14 white system eye 1/CapPre_1/Parameters.txt]

Q 	 dQ 	 P 	 dP 	 R 	 dR 	 C 	 dC 	 FT 	 dFT 	 N/A 	 FV 	 
-3.3407	0.9018	0.0194	0.0069	-0.0391	0.0722	-25.5991	47.3049	128.7809	48.6808	0.0056	527.0277
69.3853	0.8030	4.3425	0.0054	0.0601	0.0007	16.6330	0.1861	17.8521	0.1826	4.9750	14.4221
140.1667	0.8846	8.6658	0.0071	0.0606	0.0004	16.5029	0.1030	18.7173	0.1059	9.9791	15.1543
210.8753	0.8552	12.9924	0.0067	0.0608	0.0002	16.4495	0.0664	19.4623	0.0721	14.9250	15.2837
282.3160	0.8240	17.3328	0.0060	0.0608	0.0002	16.4520	0.0479	19.6710	0.0564	19.9000	16.0544
