# Supplementary material for: Measurement of Outflow Facility Using iPerfusion
Source: PLoS One. 2016 Mar 7;11(3):e0150694. doi: 10.1371/journal.pone.0150694 (PMC4780770; doi:10.1371/journal.pone.0150694)
Supplement: S4 File — The raw data from the perfusion traces along with the steady state values for each pressure step. (ZIP) [file pone.0150694.s004.zip › S3/ControlIndividuals/20.05.14 white system eye 1/Eye_1 ok perf 10.83/Parameters.txt]

Q	dQ	P	dP	R	dR	C	dC	FT	dFT	N/A	FV
56.1004	6.8939	8.4695	0.0684	0.1095	0.0098	9.1284	0.8173	1827.2666	196.7289	8.9550	13.1822
14.2735	0.8265	4.3678	0.0050	0.1231	0.0029	8.1243	0.1895	1888.5110	407.5937	4.5450	-79.7006
28.2853	0.8224	5.7446	0.0068	0.1161	0.0019	8.6163	0.1435	186.3047	17.1550	5.9700	172.1513
39.5581	0.8893	7.1519	0.0073	0.1177	0.0017	8.4970	0.1246	155.3970	14.3258	7.4625	146.5552
56.4698	1.1695	8.4943	0.0103	0.1093	0.0017	9.1451	0.1381	113.8165	10.4309	8.9550	106.4871
66.8551	1.1669	9.8993	0.0108	0.1124	0.0015	8.8963	0.1183	102.0637	9.3777	10.4475	113.9429
77.8262	1.2569	11.3105	0.0109	0.1142	0.0015	8.7563	0.1114	89.6906	8.2532	11.9400	100.4488
114.3625	1.9462	13.9733	0.0174	0.1031	0.0015	9.7024	0.1398	69.3244	6.3218	14.9250	64.2783
146.1039	1.5142	16.6726	0.0158	0.0996	0.0009	10.0354	0.0913	65.1686	5.9259	17.9100	61.7201
178.9683	1.3606	19.3900	0.0123	0.0969	0.0007	10.3239	0.0705	60.3915	5.4763	20.8950	56.8012
