# Supplementary material for: Measurement of Outflow Facility Using iPerfusion
Source: PLoS One. 2016 Mar 7;11(3):e0150694. doi: 10.1371/journal.pone.0150694 (PMC4780770; doi:10.1371/journal.pone.0150694)
Supplement: S4 File — The raw data from the perfusion traces along with the steady state values for each pressure step. (ZIP) [file pone.0150694.s004.zip › S3/ControlIndividuals/2014_07_15 red system/CapPre_1/Data.txt]

0.000	-3.200	0.014	8.325	-0.000	0.000
0.100	-0.400	0.014	8.325	-0.000	0.000
0.200	1.200	0.011	8.324	-0.000	0.000
0.300	-0.200	0.016	8.325	-0.000	0.000
0.400	1.200	0.014	8.325	-0.000	0.000
0.500	0.400	0.013	8.325	0.000	0.000
0.600	1.600	0.013	8.325	0.000	0.000
0.700	0.200	0.016	8.324	0.000	0.000
0.800	0.600	0.012	8.326	0.000	0.000
0.900	2.000	0.012	8.325	0.000	0.000
1.000	2.000	0.014	8.324	0.000	0.013
1.100	2.200	0.014	8.324	0.000	0.013
1.200	0.400	0.014	8.326	0.000	0.013
1.300	1.200	0.014	8.324	0.000	0.013
1.400	0.200	0.017	8.325	0.000	0.013
1.500	1.600	0.014	8.324	0.000	0.014
1.600	0.400	0.014	8.324	0.000	0.014
1.700	0.600	0.014	8.324	0.000	0.014
1.800	0.400	0.013	8.325	0.000	0.014
1.900	0.400	0.014	8.325	0.000	0.014
2.000	0.600	0.014	8.326	0.000	0.013
2.100	-0.200	0.014	8.326	0.000	0.013
2.200	1.200	0.013	8.324	0.000	0.013
2.300	0.400	0.016	8.325	0.000	0.013
2.400	1.800	0.014	8.324	0.000	0.013
2.500	1.000	0.013	8.325	0.000	0.014
2.600	2.200	0.013	8.325	0.000	0.014
2.700	1.200	0.013	8.325	0.000	0.014
2.800	1.400	0.012	8.324	0.000	0.014
2.900	0.400	0.012	8.325	0.000	0.014
3.000	1.600	0.015	8.325	0.000	0.012
3.100	0.200	0.015	8.325	0.000	0.012
3.200	1.600	0.013	8.325	0.000	0.012
3.300	0.600	0.016	8.325	0.000	0.012
3.400	1.400	0.015	8.325	0.000	0.012
3.500	-0.200	0.015	8.324	0.000	0.012
3.600	1.600	0.015	8.324	0.000	0.012
3.700	0.200	0.012	8.324	0.000	0.012
3.800	2.200	0.017	8.325	0.000	0.012
3.900	-0.000	0.010	8.324	0.000	0.012
4.000	1.800	0.018	8.324	0.000	0.000
4.100	-0.600	0.018	8.324	0.000	0.000
4.200	0.600	0.013	8.325	0.000	0.000
4.300	1.000	0.015	8.324	0.000	0.000
4.400	1.800	0.014	8.324	0.000	0.000
4.500	0.600	0.011	8.324	0.000	0.000
4.600	0.800	0.011	8.324	0.000	0.000
4.700	1.000	0.012	8.325	0.000	0.000
4.800	1.800	0.013	8.324	0.000	0.000
4.900	0.600	0.011	8.325	0.000	0.000
5.000	1.600	0.012	8.325	0.000	0.000
5.100	1.400	0.012	8.325	0.000	0.000
5.200	0.800	0.014	8.324	0.000	0.000
5.300	1.800	0.013	8.325	0.000	0.000
5.400	1.400	-0.139	8.324	0.000	0.000
5.500	0.400	-0.024	8.324	0.000	0.000
5.600	0.600	-0.024	8.324	0.000	0.000
5.700	1.600	-0.025	8.324	0.000	0.000
5.800	0.600	-0.001	8.324	0.000	0.000
5.900	1.400	0.009	8.323	0.000	0.000
6.000	0.200	-0.006	8.324	0.000	0.000
6.100	2.200	-0.006	8.324	0.000	0.000
6.200	0.800	0.007	8.325	0.000	0.000
6.300	1.400	-0.007	8.324	0.000	0.000
6.400	1.000	-0.011	8.325	0.000	0.000
6.500	0.200	-0.004	8.325	0.000	0.000
6.600	2.000	-0.004	8.325	0.000	0.000
6.700	0.600	-0.006	8.323	0.000	0.000
6.800	2.000	-0.002	8.324	0.000	0.000
6.900	0.200	-0.001	8.323	0.000	0.000
7.000	1.800	-0.007	8.324	0.000	0.000
7.100	0.400	-0.007	8.324	0.000	0.000
7.200	2.200	0.001	8.324	0.000	0.000
7.300	0.200	-0.004	8.325	0.000	0.000
7.400	0.600	-0.005	8.325	0.000	0.000
7.500	1.000	-0.004	8.325	0.000	0.000
7.600	1.800	-0.004	8.325	0.000	0.000
7.700	0.600	-0.002	8.325	0.000	0.000
7.800	2.000	-0.007	8.323	0.000	0.000
7.900	0.600	-0.002	8.325	0.000	0.000
8.000	2.600	-0.001	8.325	0.000	0.000
8.100	1.800	-0.001	8.325	0.000	0.000
8.200	0.600	-0.004	8.324	0.000	0.000
8.300	-0.200	-0.004	8.324	0.000	0.000
8.400	0.800	-0.003	8.325	0.000	0.000
8.500	1.000	-0.004	8.324	0.000	0.000
8.600	0.400	-0.004	8.324	0.000	0.000
8.700	-0.000	-0.004	8.324	0.000	0.000
8.800	2.200	-0.001	8.325	0.000	0.000
8.900	2.000	-0.003	8.324	0.000	0.000
9.000	2.000	-0.004	8.324	0.000	0.000
9.100	1.400	-0.004	8.324	0.000	0.000
9.200	2.000	-0.004	8.324	0.000	0.000
9.300	0.800	-0.006	8.325	0.000	0.000
9.400	0.600	-0.004	8.325	0.000	0.000
9.500	-0.000	-0.004	8.325	0.000	0.000
9.600	2.000	-0.004	8.325	0.000	0.000
9.700	1.000	-0.002	8.324	0.000	0.000
9.800	0.200	-0.003	8.324	0.000	0.000
9.900	0.600	-0.006	8.325	0.000	0.000
10.000	1.400	-0.003	8.325	0.000	0.000
10.100	0.400	-0.003	8.325	0.000	0.000
10.200	1.200	-0.004	8.324	0.000	0.000
10.300	0.800	-0.003	8.324	0.000	0.000
10.400	1.400	-0.003	8.324	0.000	0.000
10.500	0.600	-0.005	8.324	0.000	0.000
10.600	1.200	-0.005	8.324	0.000	0.000
10.700	1.400	-0.004	8.324	0.000	0.000
10.800	1.200	-0.002	8.324	0.000	0.000
10.900	2.000	-0.006	8.324	0.000	0.000
11.000	-0.000	-0.003	8.325	0.000	0.000
11.100	1.400	-0.003	8.325	0.000	0.000
11.200	1.200	-0.005	8.324	0.000	0.000
11.300	2.000	-0.004	8.324	0.000	0.000
11.400	0.400	-0.004	8.324	0.000	0.000
11.500	0.800	-0.007	8.323	0.000	0.000
11.600	0.600	-0.007	8.323	0.000	0.000
11.700	1.000	-0.002	8.325	0.000	0.000
11.800	0.800	-0.004	8.324	0.000	0.000
11.900	2.000	-0.004	8.325	0.000	0.000
12.000	1.200	-0.002	8.324	0.000	0.000
12.100	1.200	-0.002	8.324	0.000	0.000
12.200	1.200	-0.004	8.324	0.000	0.000
12.300	2.000	-0.003	8.323	0.000	0.000
12.400	0.200	-0.005	8.323	0.000	0.000
12.500	1.800	-0.002	8.324	0.000	0.000
12.600	-0.000	-0.002	8.324	0.000	0.000
12.700	1.400	-0.003	8.324	0.000	0.000
12.800	0.200	-0.006	8.324	0.000	0.000
12.900	2.000	-0.006	8.325	0.000	0.000
13.000	0.400	-0.003	8.324	0.000	0.000
13.100	1.200	-0.003	8.324	0.000	0.000
13.200	1.600	-0.007	8.323	0.000	0.000
13.300	0.200	-0.003	8.324	0.000	0.000
13.400	1.600	-0.002	8.323	0.000	0.000
13.500	1.400	-0.002	8.324	0.000	0.000
13.600	1.800	-0.002	8.324	0.000	0.000
13.700	1.600	-0.003	8.324	0.000	0.000
13.800	1.600	-0.006	8.325	0.000	0.000
13.900	1.600	-0.002	8.323	0.000	0.000
14.000	0.800	-0.007	8.323	0.000	0.000
14.100	1.600	-0.007	8.323	0.000	0.000
14.200	0.800	-0.005	8.325	0.000	0.000
14.300	0.400	-0.004	8.324	0.000	0.000
14.400	-0.000	-0.002	8.325	0.000	0.000
14.500	1.000	-0.002	8.324	0.000	0.000
14.600	0.800	-0.002	8.324	0.000	0.000
14.700	1.200	-0.002	8.324	0.000	0.000
14.800	0.400	-0.004	8.324	0.000	0.000
14.900	1.600	-0.001	8.324	0.000	0.000
15.000	1.600	-0.004	8.325	0.000	0.000
15.100	2.000	-0.004	8.325	0.000	0.000
15.200	1.000	-0.002	8.324	0.000	0.000
15.300	0.400	-0.000	8.324	0.000	0.000
15.400	1.200	-0.006	8.324	0.000	0.000
15.500	-0.200	-0.003	8.323	0.000	0.000
15.600	-0.200	-0.003	8.323	0.000	0.000
15.700	1.200	-0.003	8.324	0.000	0.000
15.800	0.800	-0.000	8.323	0.000	0.000
15.900	1.400	-0.001	8.324	0.000	0.000
16.000	2.000	-0.005	8.324	0.000	0.000
16.100	1.000	-0.005	8.324	0.000	0.000
16.200	0.400	-0.002	8.325	0.000	0.000
16.300	2.000	-0.001	8.324	0.000	0.000
16.400	0.400	-0.001	8.324	0.000	0.000
16.500	1.600	-0.002	8.324	0.000	0.000
16.600	-0.200	-0.002	8.324	0.000	0.000
16.700	1.200	-0.001	8.325	0.000	0.000
16.800	0.600	-0.007	8.324	0.000	0.000
16.900	1.200	-0.001	8.324	0.000	0.000
17.000	0.600	-0.003	8.324	0.000	0.000
17.100	2.600	-0.003	8.324	0.000	0.000
17.200	0.800	-0.001	8.324	0.000	0.000
17.300	1.200	-0.002	8.324	0.000	0.000
17.400	2.200	-0.004	8.324	0.000	0.000
17.500	3069.800	-0.006	8.324	0.008	0.000
17.600	3239.400	-0.006	8.324	0.008	0.000
17.700	1184.200	-0.003	8.324	0.008	0.000
17.800	-1633.800	-0.005	8.324	0.008	0.000
17.900	-1281.200	-0.003	8.325	0.008	0.000
18.000	-1251.200	-0.002	8.324	-0.002	0.000
18.100	-1197.800	-0.002	8.324	-0.002	0.000
18.200	-1148.600	-0.004	8.323	-0.002	0.000
18.300	-1116.200	0.001	8.325	-0.002	0.000
18.400	-1100.600	-0.026	8.323	-0.002	0.000
18.500	-1049.600	0.030	8.323	-0.009	0.000
18.600	-844.200	0.030	8.323	-0.009	0.000
18.700	-836.200	-0.041	8.324	-0.009	0.000
18.800	-847.400	-0.047	8.323	-0.009	0.000
18.900	-831.000	-0.867	8.324	-0.009	0.000
19.000	-811.400	-0.078	8.324	-0.016	0.000
19.100	-794.600	-0.078	8.324	-0.016	0.000
19.200	-775.600	2.277	8.324	-0.016	0.000
19.300	-758.400	11.594	8.325	-0.016	0.000
19.400	-741.000	11.218	8.325	-0.016	0.000
19.500	-725.200	10.269	8.326	-0.021	0.000
19.600	-708.800	10.269	8.326	-0.021	0.000
19.700	-694.200	9.932	8.325	-0.021	0.000
19.800	-678.600	9.733	8.325	-0.021	0.000
19.900	-664.200	9.394	8.325	-0.021	0.000
20.000	-650.200	7.423	8.325	-0.027	0.000
20.100	-637.200	7.423	8.325	-0.027	0.000
20.200	-625.600	7.579	8.326	-0.027	0.000
20.300	-611.200	7.409	8.325	-0.027	0.000
20.400	-600.000	7.252	8.324	-0.027	0.000
20.500	-587.000	6.944	8.325	-0.031	0.000
20.600	-575.400	6.944	8.325	-0.031	0.000
20.700	-565.000	6.785	8.324	-0.031	0.000
20.800	-551.000	6.629	8.324	-0.031	0.000
20.900	-544.000	6.486	8.325	-0.031	0.000
21.000	-532.000	6.213	8.325	-0.036	0.000
21.100	-521.400	6.213	8.325	-0.036	0.000
21.200	-512.800	6.065	8.324	-0.036	0.000
21.300	-503.600	5.950	8.325	-0.036	0.000
21.400	-491.600	5.821	8.325	-0.036	0.000
21.500	-484.800	5.573	8.324	-0.039	0.000
21.600	-472.800	5.573	8.324	-0.039	0.000
21.700	-466.400	5.495	8.324	-0.039	0.000
21.800	-457.200	5.351	8.325	-0.039	0.000
21.900	-448.000	5.263	8.324	-0.039	0.000
22.000	-441.600	5.036	8.324	-0.043	0.000
22.100	-432.200	5.036	8.324	-0.043	0.000
22.200	-426.200	4.980	8.325	-0.043	0.000
22.300	-416.400	4.839	8.324	-0.043	0.000
22.400	-409.800	4.777	8.325	-0.043	0.000
22.500	-402.800	4.595	8.325	-0.046	0.000
22.600	-395.000	4.595	8.325	-0.046	0.000
22.700	-392.400	4.481	8.325	-0.046	0.000
22.800	-383.200	4.441	8.324	-0.046	0.000
22.900	-377.200	4.298	8.324	-0.046	0.000
23.000	-370.200	4.137	8.324	-0.049	0.000
23.100	-363.200	4.137	8.324	-0.049	0.000
23.200	-357.400	4.084	8.324	-0.049	0.000
23.300	-350.800	4.014	8.324	-0.049	0.000
23.400	-344.200	3.919	8.324	-0.049	0.000
23.500	-338.200	3.762	8.324	-0.052	0.000
23.600	-332.400	3.762	8.324	-0.052	0.000
23.700	-327.800	3.752	8.325	-0.052	0.000
23.800	-321.600	3.645	8.324	-0.052	0.000
23.900	-315.200	3.570	8.325	-0.052	0.000
24.000	-311.800	3.475	8.325	-0.054	0.000
24.100	-305.800	3.475	8.325	-0.054	0.000
24.200	-303.200	3.442	8.324	-0.054	0.000
24.300	-298.000	3.345	8.324	-0.054	0.000
24.400	-292.600	3.286	8.324	-0.054	0.000
24.500	-290.000	3.188	8.324	-0.057	0.000
24.600	-284.600	3.188	8.324	-0.057	0.000
24.700	-281.200	3.118	8.324	-0.057	0.000
24.800	-277.000	3.088	8.325	-0.057	0.000
24.900	-272.200	3.002	8.324	-0.057	0.000
25.000	-268.800	2.900	8.323	-0.059	0.000
25.100	-265.400	2.900	8.323	-0.059	0.000
25.200	-262.000	2.870	8.324	-0.059	0.000
25.300	-258.000	2.816	8.324	-0.059	0.000
25.400	-255.000	2.768	8.324	-0.059	0.000
25.500	-250.800	2.682	8.325	-0.061	0.000
25.600	-248.600	2.682	8.325	-0.061	0.000
25.700	-244.800	2.657	8.324	-0.061	0.000
25.800	-241.200	2.601	8.325	-0.061	0.000
25.900	-238.600	2.575	8.324	-0.061	0.000
26.000	-235.400	2.501	8.325	-0.063	0.000
26.100	-231.800	2.501	8.325	-0.063	0.000
26.200	-228.800	2.458	8.324	-0.063	0.000
26.300	-227.000	2.429	8.325	-0.063	0.000
26.400	-223.000	2.388	8.324	-0.063	0.000
26.500	-220.200	2.322	8.324	-0.065	0.000
26.600	-218.200	2.322	8.324	-0.065	0.000
26.700	-213.600	2.298	8.325	-0.065	0.000
26.800	-211.600	2.262	8.325	-0.065	0.000
26.900	-209.200	2.236	8.324	-0.065	0.000
27.000	-205.200	2.172	8.323	-0.066	0.000
27.100	-203.200	2.172	8.323	-0.066	0.000
27.200	-200.400	2.142	8.324	-0.066	0.000
27.300	-198.000	2.116	8.323	-0.066	0.000
27.400	-194.600	2.089	8.325	-0.066	0.000
27.500	-193.000	2.037	8.325	-0.068	0.000
27.600	-191.400	2.037	8.325	-0.068	0.000
27.700	-188.400	2.006	8.324	-0.068	0.000
27.800	-188.000	1.988	8.325	-0.068	0.000
27.900	-185.000	1.957	8.324	-0.068	0.000
28.000	-183.800	1.908	8.324	-0.069	0.000
28.100	-180.800	1.908	8.324	-0.069	0.000
28.200	-179.400	1.887	8.324	-0.069	0.000
28.300	-177.000	1.860	8.324	-0.069	0.000
28.400	-174.000	1.832	8.324	-0.069	0.000
28.500	-173.000	1.786	8.324	-0.071	0.000
28.600	-171.400	1.786	8.324	-0.071	0.000
28.700	-170.000	1.761	8.324	-0.071	0.000
28.800	-168.800	1.742	8.324	-0.071	0.000
28.900	-166.800	1.722	8.325	-0.071	0.000
29.000	-165.200	1.684	8.324	-0.072	0.000
29.100	-163.200	1.684	8.324	-0.072	0.000
29.200	-162.200	1.664	8.324	-0.072	0.000
29.300	-161.400	1.651	8.325	-0.072	0.000
29.400	-158.800	1.626	8.323	-0.072	0.000
29.500	-158.000	1.593	8.324	-0.073	0.000
29.600	-156.000	1.593	8.324	-0.073	0.000
29.700	-154.200	1.575	8.324	-0.073	0.000
29.800	-152.800	1.559	8.324	-0.073	0.000
29.900	-153.000	1.544	8.324	-0.073	0.000
30.000	-150.200	1.514	8.324	-0.075	0.000
30.100	-149.200	1.514	8.324	-0.075	0.000
30.200	-147.400	1.497	8.324	-0.075	0.000
30.300	-145.200	1.480	8.323	-0.075	0.000
30.400	-144.000	1.464	8.324	-0.075	0.000
30.500	-143.200	1.439	8.325	-0.076	0.000
30.600	-142.200	1.439	8.325	-0.076	0.000
30.700	-141.400	1.421	8.324	-0.076	0.000
30.800	-140.000	1.409	8.323	-0.076	0.000
30.900	-139.000	1.395	8.324	-0.076	0.000
31.000	-137.400	1.367	8.325	-0.077	0.000
31.100	-136.800	1.367	8.325	-0.077	0.000
31.200	-135.800	1.356	8.323	-0.077	0.000
31.300	-133.800	1.341	8.324	-0.077	0.000
31.400	-133.800	1.328	8.324	-0.077	0.000
31.500	-132.400	1.304	8.324	-0.078	0.000
31.600	-129.600	1.304	8.324	-0.078	0.000
31.700	-129.400	1.291	8.324	-0.078	0.000
31.800	-128.000	1.279	8.323	-0.078	0.000
31.900	-126.600	1.269	8.323	-0.078	0.000
32.000	-126.200	1.248	8.324	-0.079	0.000
32.100	-125.400	1.248	8.324	-0.079	0.000
32.200	-124.400	1.232	8.324	-0.079	0.000
32.300	-123.600	1.223	8.325	-0.079	0.000
32.400	-122.000	1.214	8.324	-0.079	0.000
32.500	-122.000	1.189	8.324	-0.080	0.000
32.600	-119.600	1.189	8.324	-0.080	0.000
32.700	-118.600	1.179	8.324	-0.080	0.000
32.800	-118.200	1.170	8.324	-0.080	0.000
32.900	-117.000	1.161	8.325	-0.080	0.000
33.000	-116.400	1.137	8.324	-0.081	0.000
33.100	-115.600	1.137	8.324	-0.081	0.000
33.200	-114.400	1.128	8.323	-0.081	0.000
33.300	-114.000	1.119	8.324	-0.081	0.000
33.400	-112.800	1.111	8.325	-0.081	0.000
33.500	-110.600	1.093	8.324	-0.082	0.000
33.600	-109.800	1.093	8.324	-0.082	0.000
33.700	-109.400	1.080	8.324	-0.082	0.000
33.800	-109.000	1.071	8.324	-0.082	0.000
33.900	-108.400	1.066	8.325	-0.082	0.000
34.000	-107.000	1.049	8.324	-0.083	0.000
34.100	-106.400	1.049	8.324	-0.083	0.000
34.200	-106.200	1.038	8.324	-0.083	0.000
34.300	-105.600	1.027	8.324	-0.083	0.000
34.400	-103.800	1.022	8.324	-0.083	0.000
34.500	-104.200	1.001	8.325	-0.084	0.000
34.600	-103.200	1.001	8.325	-0.084	0.000
34.700	-103.600	0.992	8.323	-0.084	0.000
34.800	-102.200	0.982	8.325	-0.084	0.000
34.900	-100.000	0.978	8.324	-0.084	0.000
35.000	-101.000	0.963	8.324	-0.085	0.000
35.100	-100.400	0.963	8.324	-0.085	0.000
35.200	-100.800	0.954	8.324	-0.085	0.000
35.300	-100.000	0.950	8.324	-0.085	0.000
35.400	-98.200	0.945	8.324	-0.085	0.000
35.500	-99.200	0.932	8.325	-0.085	0.000
35.600	-97.400	0.932	8.325	-0.085	0.000
35.700	-97.200	0.926	8.324	-0.085	0.000
35.800	-97.200	0.922	8.324	-0.085	0.000
35.900	-96.400	0.916	8.324	-0.085	0.000
36.000	-96.000	0.904	8.324	-0.086	0.000
36.100	-96.800	0.904	8.324	-0.086	0.000
36.200	-93.600	0.899	8.324	-0.086	0.000
36.300	-95.200	0.894	8.324	-0.086	0.000
36.400	-93.600	0.890	8.323	-0.086	0.000
36.500	-94.200	0.881	8.323	-0.087	0.000
36.600	-93.200	0.881	8.323	-0.087	0.000
36.700	-93.600	0.875	8.324	-0.087	0.000
36.800	-92.600	0.870	8.323	-0.087	0.000
36.900	-91.800	0.866	8.325	-0.087	0.000
37.000	-91.600	0.860	8.324	-0.088	0.000
37.100	-91.400	0.860	8.324	-0.088	0.000
37.200	-90.200	0.853	8.324	-0.088	0.000
37.300	-90.200	0.849	8.324	-0.088	0.000
37.400	-89.200	0.846	8.323	-0.088	0.000
37.500	-88.400	0.839	8.323	-0.088	0.000
37.600	-87.800	0.839	8.323	-0.088	0.000
37.700	-87.800	0.836	8.324	-0.088	0.000
37.800	-89.000	0.833	8.324	-0.088	0.000
37.900	-88.000	0.830	8.324	-0.088	0.000
38.000	-86.400	0.822	8.324	-0.089	0.000
38.100	-86.800	0.822	8.324	-0.089	0.000
38.200	-87.000	0.814	8.325	-0.089	0.000
38.300	-86.400	0.811	8.323	-0.089	0.000
38.400	-86.600	0.805	8.325	-0.089	0.000
38.500	-85.600	0.800	8.325	-0.090	0.000
38.600	-86.400	0.800	8.325	-0.090	0.000
38.700	-84.200	0.792	8.323	-0.090	0.000
38.800	-84.000	0.794	8.324	-0.090	0.000
38.900	-85.000	0.783	8.324	-0.090	0.000
39.000	-83.400	0.778	8.325	-0.091	0.000
39.100	-83.600	0.778	8.325	-0.091	0.000
39.200	-82.600	0.775	8.324	-0.091	0.000
39.300	-83.000	0.770	8.324	-0.091	0.000
39.400	-81.400	0.769	8.324	-0.091	0.000
39.500	-80.800	0.761	8.324	-0.091	0.000
39.600	-80.200	0.761	8.324	-0.091	0.000
39.700	-81.000	0.761	8.324	-0.091	0.000
39.800	-79.800	0.756	8.324	-0.091	0.000
39.900	-80.800	0.754	8.324	-0.091	0.000
40.000	-79.400	0.746	8.325	-0.092	0.000
40.100	-80.000	0.746	8.325	-0.092	0.000
40.200	-77.800	0.744	8.324	-0.092	0.000
40.300	-77.800	0.740	8.325	-0.092	0.000
40.400	-76.600	0.735	8.323	-0.092	0.000
40.500	-77.000	0.727	8.323	-0.093	0.000
40.600	-76.400	0.727	8.323	-0.093	0.000
40.700	-75.800	0.723	8.324	-0.093	0.000
40.800	-75.000	0.721	8.324	-0.093	0.000
40.900	-74.800	0.714	8.324	-0.093	0.000
41.000	-75.000	0.711	8.324	-0.093	0.000
41.100	-75.200	0.711	8.324	-0.093	0.000
41.200	-74.800	0.704	8.325	-0.093	0.000
41.300	-75.000	0.701	8.323	-0.093	0.000
41.400	-74.600	0.697	8.324	-0.093	0.000
41.500	-73.600	0.687	8.324	-0.094	0.000
41.600	-73.800	0.687	8.324	-0.094	0.000
41.700	-73.000	0.682	8.323	-0.094	0.000
41.800	-72.800	0.681	8.324	-0.094	0.000
41.900	-72.600	0.677	8.324	-0.094	0.000
42.000	-72.400	0.670	8.325	-0.094	0.000
42.100	-72.200	0.670	8.325	-0.094	0.000
42.200	-71.600	0.666	8.323	-0.094	0.000
42.300	-70.800	0.663	8.324	-0.094	0.000
42.400	-72.200	0.661	8.323	-0.094	0.000
42.500	-71.400	0.656	8.324	-0.095	0.000
42.600	-70.000	0.656	8.324	-0.095	0.000
42.700	-71.200	0.655	8.325	-0.095	0.000
42.800	-70.600	0.654	8.323	-0.095	0.000
42.900	-69.600	0.648	8.324	-0.095	0.000
43.000	-70.200	0.647	8.323	-0.096	0.000
43.100	-68.600	0.647	8.323	-0.096	0.000
43.200	-69.200	0.642	8.324	-0.096	0.000
43.300	-69.200	0.644	8.324	-0.096	0.000
43.400	-68.000	0.641	8.324	-0.096	0.000
43.500	-67.600	0.632	8.324	-0.096	0.000
43.600	-68.000	0.632	8.324	-0.096	0.000
43.700	-67.200	0.634	8.323	-0.096	0.000
43.800	-68.400	0.632	8.324	-0.096	0.000
43.900	-67.400	0.629	8.324	-0.096	0.000
44.000	-67.400	0.624	8.323	-0.097	0.000
44.100	-67.600	0.624	8.323	-0.097	0.000
44.200	-66.600	0.619	8.324	-0.097	0.000
44.300	-66.000	0.616	8.324	-0.097	0.000
44.400	-67.000	0.615	8.323	-0.097	0.000
44.500	-65.200	0.605	8.323	-0.097	0.000
44.600	-66.800	0.605	8.323	-0.097	0.000
44.700	-67.200	0.605	8.325	-0.097	0.000
44.800	-66.000	0.604	8.324	-0.097	0.000
44.900	-66.200	0.600	8.324	-0.097	0.000
45.000	-65.800	0.599	8.324	-0.098	0.000
45.100	-65.800	0.599	8.324	-0.098	0.000
45.200	-65.400	0.595	8.324	-0.098	0.000
45.300	-65.400	0.592	8.323	-0.098	0.000
45.400	-64.400	0.591	8.322	-0.098	0.000
45.500	-64.400	0.586	8.324	-0.098	0.000
45.600	-65.000	0.586	8.324	-0.098	0.000
45.700	-64.400	0.587	8.324	-0.098	0.000
45.800	-65.400	0.586	8.323	-0.098	0.000
45.900	-64.200	0.585	8.324	-0.098	0.000
46.000	-64.200	0.583	8.324	-0.099	0.000
46.100	-64.600	0.583	8.324	-0.099	0.000
46.200	-64.600	0.582	8.324	-0.099	0.000
46.300	-63.600	0.581	8.324	-0.099	0.000
46.400	-63.000	0.577	8.324	-0.099	0.000
46.500	-62.200	0.578	8.325	-0.099	0.000
46.600	-63.400	0.578	8.325	-0.099	0.000
46.700	-62.200	0.574	8.323	-0.099	0.000
46.800	-62.600	0.576	8.324	-0.099	0.000
46.900	-62.600	0.574	8.323	-0.099	0.000
47.000	-61.400	0.570	8.324	-0.100	0.000
47.100	-61.000	0.570	8.324	-0.100	0.000
47.200	-62.000	0.566	8.324	-0.100	0.000
47.300	-62.200	0.566	8.324	-0.100	0.000
47.400	-60.600	0.564	8.324	-0.100	0.000
47.500	-61.400	0.559	8.323	-0.100	0.000
47.600	-61.200	0.559	8.323	-0.100	0.000
47.700	-60.600	0.561	8.325	-0.100	0.000
47.800	-61.800	0.560	8.323	-0.100	0.000
47.900	-61.400	0.553	8.324	-0.100	0.000
48.000	-60.200	0.555	8.324	-0.101	0.000
48.100	-60.200	0.555	8.324	-0.101	0.000
48.200	-59.800	0.550	8.324	-0.101	0.000
48.300	-60.000	0.549	8.323	-0.101	0.000
48.400	-59.800	0.551	8.324	-0.101	0.000
48.500	-59.800	0.544	8.324	-0.101	0.000
48.600	-58.800	0.544	8.324	-0.101	0.000
48.700	-59.600	0.544	8.324	-0.101	0.000
48.800	-59.800	0.544	8.325	-0.101	0.000
48.900	-57.800	0.545	8.324	-0.101	0.000
49.000	-59.400	0.541	8.324	-0.102	0.000
49.100	-58.800	0.541	8.324	-0.102	0.000
49.200	-58.600	0.537	8.324	-0.102	0.000
49.300	-58.800	0.537	8.324	-0.102	0.000
49.400	-57.200	0.535	8.324	-0.102	0.000
49.500	-58.000	0.530	8.324	-0.102	0.000
49.600	-57.400	0.530	8.324	-0.102	0.000
49.700	-57.600	0.533	8.323	-0.102	0.000
49.800	-57.200	0.528	8.324	-0.102	0.000
49.900	-57.800	0.527	8.323	-0.102	0.000
50.000	-57.200	0.527	8.322	-0.103	0.000
50.100	-57.000	0.527	8.322	-0.103	0.000
50.200	-56.200	0.523	8.322	-0.103	0.000
50.300	-57.000	0.520	8.325	-0.103	0.000
50.400	-56.200	0.523	8.322	-0.103	0.000
50.500	-55.000	0.520	8.322	-0.103	0.000
50.600	-56.200	0.520	8.322	-0.103	0.000
50.700	-54.600	0.512	8.323	-0.103	0.000
50.800	-55.400	0.511	8.323	-0.103	0.000
50.900	-55.400	0.511	8.324	-0.103	0.000
51.000	-54.600	0.506	8.323	-0.104	0.000
51.100	-55.600	0.506	8.323	-0.104	0.000
51.200	-54.200	0.507	8.323	-0.104	0.000
51.300	-57.000	0.504	8.325	-0.104	0.000
51.400	-55.000	0.501	8.324	-0.104	0.000
51.500	-55.800	0.500	8.323	-0.104	0.000
51.600	-55.600	0.500	8.323	-0.104	0.000
51.700	-54.200	0.496	8.323	-0.104	0.000
51.800	-55.400	0.496	8.325	-0.104	0.000
51.900	-56.400	0.495	8.323	-0.104	0.000
52.000	-54.200	0.492	8.324	-0.105	0.000
52.100	-54.800	0.492	8.324	-0.105	0.000
52.200	-54.000	0.491	8.324	-0.105	0.000
52.300	-54.200	0.491	8.323	-0.105	0.000
52.400	-53.800	0.485	8.322	-0.105	0.000
52.500	-54.600	0.489	8.324	-0.105	0.000
52.600	-54.000	0.489	8.324	-0.105	0.000
52.700	-53.400	0.487	8.323	-0.105	0.000
52.800	-54.200	0.483	8.324	-0.105	0.000
52.900	-52.800	0.485	8.325	-0.105	0.000
53.000	-54.000	0.485	8.325	-0.106	0.000
53.100	-53.800	0.485	8.325	-0.106	0.000
53.200	-53.000	0.484	8.324	-0.106	0.000
53.300	-54.000	0.479	8.326	-0.106	0.000
53.400	-53.200	0.484	8.323	-0.106	0.000
53.500	-52.800	0.479	8.325	-0.106	0.000
53.600	-54.000	0.479	8.325	-0.106	0.000
53.700	-53.800	0.477	8.324	-0.106	0.000
53.800	-53.800	0.476	8.324	-0.106	0.000
53.900	-52.200	0.476	8.325	-0.106	0.000
54.000	-53.200	0.477	8.324	-0.106	0.000
54.100	-51.600	0.477	8.324	-0.106	0.000
54.200	-53.000	0.479	8.325	-0.106	0.000
54.300	-52.400	0.473	8.324	-0.106	0.000
54.400	-53.400	0.473	8.326	-0.106	0.000
54.500	-52.600	0.473	8.323	-0.107	0.000
54.600	-51.400	0.473	8.323	-0.107	0.000
54.700	-53.800	0.471	8.323	-0.107	0.000
54.800	-53.000	0.470	8.325	-0.107	0.000
54.900	-52.400	0.469	8.323	-0.107	0.000
55.000	-53.000	0.470	8.325	-0.107	0.000
55.100	-52.400	0.470	8.325	-0.107	0.000
55.200	-52.600	0.470	8.325	-0.107	0.000
55.300	-51.400	0.470	8.324	-0.107	0.000
55.400	-53.800	0.465	8.325	-0.107	0.000
55.500	-52.400	0.464	8.324	-0.108	0.000
55.600	-52.600	0.464	8.324	-0.108	0.000
55.700	-53.000	0.468	8.325	-0.108	0.000
55.800	-52.400	0.466	8.324	-0.108	0.000
55.900	-51.400	0.466	8.325	-0.108	0.000
56.000	-53.200	0.465	8.325	-0.108	0.000
56.100	-50.800	0.465	8.325	-0.108	0.000
56.200	-52.400	0.466	8.324	-0.108	0.000
56.300	-52.400	0.466	8.326	-0.108	0.000
56.400	-52.400	0.465	8.324	-0.108	0.000
56.500	-51.600	0.463	8.325	-0.109	0.000
56.600	-52.400	0.463	8.325	-0.109	0.000
56.700	-51.600	0.467	8.325	-0.109	0.000
56.800	-51.400	0.467	8.324	-0.109	0.000
56.900	-51.400	0.465	8.324	-0.109	0.000
57.000	-52.600	0.465	8.323	-0.109	0.000
57.100	-51.800	0.465	8.323	-0.109	0.000
57.200	-51.800	0.460	8.324	-0.109	0.000
57.300	-50.200	0.463	8.324	-0.109	0.000
57.400	-50.400	0.461	8.323	-0.109	0.000
57.500	-51.000	0.463	8.325	-0.109	0.000
57.600	-51.000	0.463	8.325	-0.110	0.000
57.700	-51.600	0.460	8.324	-0.110	0.000
57.800	-51.000	0.462	8.324	-0.110	0.000
57.900	-50.800	0.459	8.323	-0.110	0.000
58.000	-50.800	0.462	8.323	-0.110	0.000
58.100	-51.000	0.462	8.323	-0.110	0.000
58.200	-50.800	0.457	8.324	-0.110	0.000
58.300	-50.400	0.456	8.324	-0.110	0.000
58.400	-51.600	0.455	8.323	-0.110	0.000
58.500	-50.800	0.455	8.323	-0.110	0.000
58.600	-51.600	0.455	8.323	-0.110	0.000
58.700	-50.200	0.455	8.324	-0.110	0.000
58.800	-50.200	0.457	8.323	-0.110	0.000
58.900	-51.200	0.453	8.324	-0.110	0.000
59.000	-50.000	0.456	8.324	-0.110	0.000
59.100	-49.800	0.456	8.324	-0.111	0.000
59.200	-49.800	0.450	8.324	-0.111	0.000
59.300	-51.400	0.451	8.323	-0.111	0.000
59.400	-49.400	0.451	8.323	-0.111	0.000
59.500	-50.400	0.451	8.324	-0.111	0.000
59.600	-51.000	0.451	8.324	-0.111	0.000
59.700	-50.600	0.450	8.323	-0.111	0.000
59.800	-49.200	0.447	8.324	-0.111	0.000
59.900	-50.000	0.446	8.324	-0.111	0.000
60.000	-48.600	0.446	8.324	-0.111	0.000
60.100	-49.600	0.446	8.324	-0.112	0.000
60.200	-49.800	0.444	8.323	-0.112	0.000
60.300	-49.600	0.448	8.323	-0.112	0.000
60.400	-49.400	0.445	8.324	-0.112	0.000
60.500	-50.400	0.447	8.323	-0.112	0.000
60.600	-48.200	0.447	8.323	-0.112	0.000
60.700	-48.400	0.444	8.324	-0.112	0.000
60.800	-49.800	0.443	8.324	-0.112	0.000
60.900	-49.000	0.439	8.324	-0.112	0.000
61.000	-48.000	0.441	8.324	-0.112	0.000
61.100	-49.000	0.441	8.324	-0.112	0.000
61.200	-49.200	0.439	8.323	-0.112	0.000
61.300	-49.400	0.437	8.325	-0.112	0.000
61.400	-48.600	0.440	8.324	-0.112	0.000
61.500	-48.200	0.433	8.323	-0.112	0.000
61.600	-49.000	0.433	8.323	-0.113	0.000
61.700	-47.800	0.438	8.324	-0.113	0.000
61.800	-48.000	0.437	8.323	-0.113	0.000
61.900	-48.400	0.434	8.324	-0.113	0.000
62.000	-48.600	0.435	8.324	-0.113	0.000
62.100	-47.600	0.435	8.324	-0.113	0.000
62.200	-48.200	0.433	8.324	-0.113	0.000
62.300	-47.000	0.433	8.323	-0.113	0.000
62.400	-47.400	0.430	8.324	-0.113	0.000
62.500	-46.600	0.432	8.324	-0.113	0.000
62.600	-48.200	0.432	8.324	-0.114	0.000
62.700	-47.000	0.430	8.323	-0.114	0.000
62.800	-47.800	0.430	8.325	-0.114	0.000
62.900	-47.600	0.426	8.323	-0.114	0.000
63.000	-46.200	0.427	8.324	-0.114	0.000
63.100	-46.800	0.427	8.324	-0.114	0.000
63.200	-47.600	0.429	8.323	-0.114	0.000
63.300	-47.400	0.424	8.323	-0.114	0.000
63.400	-46.200	0.424	8.324	-0.114	0.000
63.500	-46.400	0.424	8.324	-0.114	0.000
63.600	-46.600	0.424	8.324	-0.114	0.000
63.700	-46.600	0.423	8.324	-0.114	0.000
63.800	-46.200	0.424	8.324	-0.114	0.000
63.900	-47.400	0.418	8.324	-0.114	0.000
64.000	-46.000	0.421	8.325	-0.114	0.000
64.100	-46.600	0.421	8.325	-0.115	0.000
64.200	-46.600	0.421	8.323	-0.115	0.000
64.300	-46.000	0.414	8.325	-0.115	0.000
64.400	-45.400	0.418	8.324	-0.115	0.000
64.500	-45.400	0.413	8.323	-0.115	0.000
64.600	-45.400	0.413	8.323	-0.115	0.000
64.700	-45.200	0.413	8.324	-0.115	0.000
64.800	-45.200	0.412	8.324	-0.115	0.000
64.900	-45.800	0.412	8.323	-0.115	0.000
65.000	-45.000	0.412	8.323	-0.115	0.000
65.100	-45.200	0.412	8.323	-0.116	0.000
65.200	-44.400	0.409	8.325	-0.116	0.000
65.300	-45.400	0.407	8.323	-0.116	0.000
65.400	-43.800	0.409	8.324	-0.116	0.000
65.500	-44.600	0.404	8.324	-0.116	0.000
65.600	-44.600	0.404	8.324	-0.116	0.000
65.700	-45.000	0.408	8.323	-0.116	0.000
65.800	-44.200	0.404	8.324	-0.116	0.000
65.900	-44.200	0.402	8.324	-0.116	0.000
66.000	-44.400	0.404	8.323	-0.116	0.000
66.100	-44.600	0.404	8.323	-0.116	0.000
66.200	-43.400	0.401	8.323	-0.116	0.000
66.300	-43.400	0.400	8.323	-0.116	0.000
66.400	-43.600	0.400	8.324	-0.116	0.000
66.500	-43.200	0.400	8.323	-0.116	0.000
66.600	-43.800	0.400	8.323	-0.117	0.000
66.700	-43.800	0.397	8.325	-0.117	0.000
66.800	-44.200	0.398	8.324	-0.117	0.000
66.900	-43.400	0.395	8.324	-0.117	0.000
67.000	-44.200	0.395	8.324	-0.117	0.000
67.100	-43.200	0.395	8.324	-0.117	0.000
67.200	-43.000	0.392	8.323	-0.117	0.000
67.300	-42.800	0.392	8.324	-0.117	0.000
67.400	-43.800	0.391	8.324	-0.117	0.000
67.500	-43.000	0.391	8.324	-0.117	0.000
67.600	-42.800	0.391	8.324	-0.117	0.000
67.700	-43.800	0.389	8.323	-0.117	0.000
67.800	-43.600	0.389	8.324	-0.117	0.000
67.900	-43.000	0.390	8.323	-0.117	0.000
68.000	-42.600	0.391	8.324	-0.117	0.000
68.100	-44.200	0.391	8.324	-0.118	0.000
68.200	-43.600	0.386	8.324	-0.118	0.000
68.300	-42.800	0.388	8.324	-0.118	0.000
68.400	-44.400	0.387	8.323	-0.118	0.000
68.500	-44.200	0.388	8.324	-0.118	0.000
68.600	-44.200	0.388	8.324	-0.118	0.000
68.700	-43.800	0.387	8.323	-0.118	0.000
68.800	-43.800	0.388	8.324	-0.118	0.000
68.900	-43.800	0.383	8.324	-0.118	0.000
69.000	-43.800	0.385	8.324	-0.118	0.000
69.100	-43.400	0.385	8.324	-0.118	0.000
69.200	-43.000	0.384	8.324	-0.118	0.000
69.300	-42.000	0.384	8.324	-0.118	0.000
69.400	-43.400	0.386	8.323	-0.118	0.000
69.500	-43.400	0.383	8.323	-0.118	0.000
69.600	-43.600	0.383	8.323	-0.119	0.000
69.700	-43.000	0.386	8.324	-0.119	0.000
69.800	-43.600	0.384	8.323	-0.119	0.000
69.900	-43.200	0.384	8.324	-0.119	0.000
70.000	-43.000	0.385	8.324	-0.119	0.000
70.100	-43.000	0.385	8.324	-0.119	0.000
70.200	-43.600	0.382	8.325	-0.119	0.000
70.300	-42.400	0.386	8.323	-0.119	0.000
70.400	-43.600	0.386	8.324	-0.119	0.000
70.500	-42.600	0.382	8.324	-0.119	0.000
70.600	-41.600	0.382	8.324	-0.120	0.000
70.700	-42.000	0.383	8.323	-0.120	0.000
70.800	-43.400	0.384	8.325	-0.120	0.000
70.900	-42.400	0.379	8.324	-0.120	0.000
71.000	-43.800	0.383	8.324	-0.120	0.000
71.100	-41.600	0.383	8.324	-0.120	0.000
71.200	-43.000	0.379	8.323	-0.120	0.000
71.300	-41.800	0.379	8.324	-0.120	0.000
71.400	-42.000	0.381	8.324	-0.120	0.000
71.500	-42.000	0.380	8.324	-0.120	0.000
71.600	-42.600	0.380	8.324	-0.120	0.000
71.700	-41.600	0.379	8.324	-0.120	0.000
71.800	-42.400	0.379	8.325	-0.120	0.000
71.900	-42.400	0.378	8.323	-0.120	0.000
72.000	-41.800	0.378	8.323	-0.120	0.000
72.100	-41.600	0.378	8.323	-0.121	0.000
72.200	-42.200	0.379	8.323	-0.121	0.000
72.300	-41.400	0.377	8.324	-0.121	0.000
72.400	-40.600	0.376	8.323	-0.121	0.000
72.500	-40.800	0.373	8.323	-0.121	0.000
72.600	-41.200	0.373	8.323	-0.121	0.000
72.700	-41.200	0.377	8.324	-0.121	0.000
72.800	-41.800	0.375	8.324	-0.121	0.000
72.900	-40.800	0.371	8.324	-0.121	0.000
73.000	-40.800	0.372	8.324	-0.121	0.000
73.100	-41.800	0.372	8.324	-0.121	0.000
73.200	-41.400	0.373	8.323	-0.121	0.000
73.300	-42.000	0.370	8.324	-0.121	0.000
73.400	-41.600	0.371	8.323	-0.121	0.000
73.500	-40.400	0.368	8.323	-0.121	0.000
73.600	-41.000	0.368	8.323	-0.122	0.000
73.700	-40.400	0.366	8.324	-0.122	0.000
73.800	-41.200	0.369	8.324	-0.122	0.000
73.900	-40.600	0.367	8.324	-0.122	0.000
74.000	-41.400	0.366	8.323	-0.122	0.000
74.100	-41.200	0.366	8.323	-0.122	0.000
74.200	-41.000	0.367	8.324	-0.122	0.000
74.300	-39.800	0.360	8.323	-0.122	0.000
74.400	-40.400	0.366	8.324	-0.122	0.000
74.500	-40.200	0.363	8.325	-0.122	0.000
74.600	-39.800	0.363	8.325	-0.122	0.000
74.700	-40.000	0.360	8.324	-0.122	0.000
74.800	-39.600	0.363	8.324	-0.122	0.000
74.900	-40.800	0.363	8.324	-0.122	0.000
75.000	-40.600	0.362	8.325	-0.122	0.000
75.100	-40.600	0.362	8.325	-0.123	0.000
75.200	-40.400	0.361	8.323	-0.123	0.000
75.300	-39.800	0.359	8.323	-0.123	0.000
75.400	-39.800	0.362	8.325	-0.123	0.000
75.500	-39.600	0.357	8.323	-0.123	0.000
75.600	-40.000	0.357	8.323	-0.123	0.000
75.700	-41.000	0.359	8.324	-0.123	0.000
75.800	-40.400	0.357	8.324	-0.123	0.000
75.900	-40.000	0.357	8.324	-0.123	0.000
76.000	-40.600	0.357	8.324	-0.123	0.000
76.100	-40.600	0.357	8.324	-0.123	0.000
76.200	-40.400	0.356	8.324	-0.123	0.000
76.300	-38.400	0.353	8.323	-0.123	0.000
76.400	-39.800	0.357	8.324	-0.123	0.000
76.500	-39.600	0.354	8.324	-0.123	0.000
76.600	-38.600	0.354	8.324	-0.124	0.000
76.700	-39.000	0.355	8.324	-0.124	0.000
76.800	-39.600	0.353	8.324	-0.124	0.000
76.900	-39.200	0.355	8.324	-0.124	0.000
77.000	-39.200	0.351	8.323	-0.124	0.000
77.100	-38.800	0.351	8.323	-0.124	0.000
77.200	-38.600	0.353	8.324	-0.124	0.000
77.300	-38.400	0.352	8.324	-0.124	0.000
77.400	-37.800	0.349	8.323	-0.124	0.000
77.500	-38.200	0.352	8.324	-0.124	0.000
77.600	-37.600	0.352	8.324	-0.124	0.000
77.700	-38.600	0.348	8.324	-0.124	0.000
77.800	-39.000	0.349	8.323	-0.124	0.000
77.900	-38.800	0.348	8.324	-0.124	0.000
78.000	-38.400	0.345	8.324	-0.124	0.000
78.100	-38.000	0.345	8.324	-0.125	0.000
78.200	-39.200	0.350	8.324	-0.125	0.000
78.300	-38.800	0.347	8.324	-0.125	0.000
78.400	-39.400	0.346	8.324	-0.125	0.000
78.500	-38.200	0.344	8.324	-0.125	0.000
78.600	-39.000	0.344	8.324	-0.125	0.000
78.700	-38.200	0.344	8.323	-0.125	0.000
78.800	-37.800	0.343	8.323	-0.125	0.000
78.900	-38.200	0.343	8.323	-0.125	0.000
79.000	-38.000	0.342	8.323	-0.125	0.000
79.100	-37.400	0.342	8.323	-0.125	0.000
79.200	-36.800	0.341	8.325	-0.125	0.000
79.300	-37.600	0.341	8.323	-0.125	0.000
79.400	-36.600	0.343	8.324	-0.125	0.000
79.500	-38.000	0.338	8.324	-0.125	0.000
79.600	-36.400	0.338	8.324	-0.125	0.000
79.700	-37.200	0.338	8.324	-0.125	0.000
79.800	-37.200	0.340	8.325	-0.125	0.000
79.900	-38.000	0.336	8.323	-0.125	0.000
80.000	-37.600	0.338	8.324	-0.125	0.000
80.100	-37.000	0.338	8.324	-0.126	0.000
80.200	-36.800	0.337	8.324	-0.126	0.000
80.300	-37.600	0.338	8.323	-0.126	0.000
80.400	-38.000	0.334	8.323	-0.126	0.000
80.500	-38.000	0.333	8.323	-0.126	0.000
80.600	-37.400	0.333	8.323	-0.126	0.000
80.700	-36.800	0.335	8.324	-0.126	0.000
80.800	-38.400	0.334	8.323	-0.126	0.000
80.900	-37.200	0.332	8.324	-0.126	0.000
81.000	-38.200	0.333	8.324	-0.126	0.000
81.100	-36.600	0.333	8.324	-0.126	0.000
81.200	-36.600	0.333	8.323	-0.126	0.000
81.300	-36.600	0.332	8.323	-0.126	0.000
81.400	-36.600	0.329	8.324	-0.126	0.000
81.500	-36.000	0.330	8.325	-0.126	0.000
81.600	-35.600	0.330	8.325	-0.127	0.000
81.700	-36.000	0.333	8.323	-0.127	0.000
81.800	-36.800	0.333	8.324	-0.127	0.000
81.900	-35.800	0.331	8.323	-0.127	0.000
82.000	-36.400	0.331	8.323	-0.127	0.000
82.100	-36.200	0.331	8.323	-0.127	0.000
82.200	-36.800	0.327	8.325	-0.127	0.000
82.300	-36.200	0.327	8.324	-0.127	0.000
82.400	-35.200	0.329	8.324	-0.127	0.000
82.500	-37.200	0.326	8.323	-0.127	0.000
82.600	-36.000	0.326	8.323	-0.127	0.000
82.700	-36.600	0.328	8.324	-0.127	0.000
82.800	-35.800	0.328	8.323	-0.127	0.000
82.900	-36.400	0.324	8.324	-0.127	0.000
83.000	-36.000	0.327	8.324	-0.127	0.000
83.100	-35.800	0.327	8.324	-0.128	0.000
83.200	-36.800	0.326	8.324	-0.128	0.000
83.300	-36.200	0.324	8.324	-0.128	0.000
83.400	-35.200	0.326	8.323	-0.128	0.000
83.500	-35.600	0.324	8.323	-0.128	0.000
83.600	-36.000	0.324	8.323	-0.128	0.000
83.700	-36.200	0.324	8.324	-0.128	0.000
83.800	-35.400	0.319	8.324	-0.128	0.000
83.900	-35.600	0.323	8.324	-0.128	0.000
84.000	-35.400	0.319	8.324	-0.128	0.000
84.100	-35.200	0.319	8.324	-0.128	0.000
84.200	-35.000	0.323	8.324	-0.128	0.000
84.300	-36.400	0.319	8.323	-0.128	0.000
84.400	-35.600	0.319	8.324	-0.128	0.000
84.500	-35.000	0.320	8.324	-0.128	0.000
84.600	-35.200	0.320	8.324	-0.129	0.000
84.700	-34.400	0.319	8.323	-0.129	0.000
84.800	-35.600	0.318	8.325	-0.129	0.000
84.900	-36.000	0.317	8.323	-0.129	0.000
85.000	-34.800	0.315	8.324	-0.129	0.000
85.100	-35.200	0.315	8.324	-0.129	0.000
85.200	-35.600	0.312	8.324	-0.129	0.000
85.300	-33.400	0.318	8.324	-0.129	0.000
85.400	-34.600	0.313	8.323	-0.129	0.000
85.500	-35.400	0.313	8.324	-0.129	0.000
85.600	-34.800	0.313	8.324	-0.129	0.000
85.700	-34.400	0.315	8.324	-0.129	0.000
85.800	-33.800	0.314	8.323	-0.129	0.000
85.900	-34.200	0.315	8.324	-0.129	0.000
86.000	-34.400	0.309	8.324	-0.129	0.000
86.100	-33.800	0.309	8.324	-0.129	0.000
86.200	-34.800	0.314	8.323	-0.129	0.000
86.300	-34.400	0.310	8.325	-0.129	0.000
86.400	-35.400	0.312	8.323	-0.129	0.000
86.500	-34.200	0.307	8.324	-0.129	0.000
86.600	-33.400	0.307	8.324	-0.130	0.000
86.700	-34.400	0.310	8.324	-0.130	0.000
86.800	-35.200	0.310	8.324	-0.130	0.000
86.900	-34.200	0.307	8.324	-0.130	0.000
87.000	-34.000	0.307	8.323	-0.130	0.000
87.100	-34.800	0.307	8.323	-0.130	0.000
87.200	-34.400	0.306	8.324	-0.130	0.000
87.300	-34.000	0.309	8.323	-0.130	0.000
87.400	-34.200	0.307	8.324	-0.130	0.000
87.500	-34.800	0.307	8.324	-0.130	0.000
87.600	-33.800	0.307	8.324	-0.130	0.000
87.700	-34.800	0.306	8.323	-0.130	0.000
87.800	-33.600	0.307	8.324	-0.130	0.000
87.900	-33.400	0.305	8.324	-0.130	0.000
88.000	-34.400	0.306	8.324	-0.130	0.000
88.100	-33.200	0.306	8.324	-0.131	0.000
88.200	-32.800	0.304	8.324	-0.131	0.000
88.300	-33.800	0.307	8.324	-0.131	0.000
88.400	-34.800	0.307	8.324	-0.131	0.000
88.500	-33.800	0.305	8.324	-0.131	0.000
88.600	-33.400	0.305	8.324	-0.131	0.000
88.700	-33.600	0.303	8.324	-0.131	0.000
88.800	-33.600	0.305	8.323	-0.131	0.000
88.900	-34.400	0.303	8.324	-0.131	0.000
89.000	-34.000	0.307	8.324	-0.131	0.000
89.100	-33.400	0.307	8.324	-0.131	0.000
89.200	-32.800	0.302	8.323	-0.131	0.000
89.300	-33.200	0.306	8.324	-0.131	0.000
89.400	-34.000	0.305	8.324	-0.131	0.000
89.500	-34.400	0.300	8.323	-0.131	0.000
89.600	-32.400	0.300	8.323	-0.131	0.000
89.700	-32.400	0.301	8.324	-0.131	0.000
89.800	-34.800	0.300	8.323	-0.131	0.000
89.900	-32.600	0.298	8.323	-0.131	0.000
90.000	-33.000	0.301	8.323	-0.131	0.000
90.100	-32.600	0.301	8.323	-0.132	0.000
90.200	-33.800	0.299	8.325	-0.132	0.000
90.300	-33.000	0.302	8.324	-0.132	0.000
90.400	-34.200	0.298	8.324	-0.132	0.000
90.500	-32.800	0.297	8.324	-0.132	0.000
90.600	-32.800	0.297	8.324	-0.132	0.000
90.700	-34.000	0.300	8.323	-0.132	0.000
90.800	-33.400	0.296	8.324	-0.132	0.000
90.900	-33.200	0.300	8.324	-0.132	0.000
91.000	-32.600	0.296	8.324	-0.132	0.000
91.100	-33.800	0.296	8.324	-0.132	0.000
91.200	-32.200	0.297	8.324	-0.132	0.000
91.300	-33.400	0.297	8.324	-0.132	0.000
91.400	-33.800	0.292	8.324	-0.132	0.000
91.500	-32.200	0.297	8.323	-0.132	0.000
91.600	-33.400	0.297	8.323	-0.132	0.000
91.700	-32.000	0.293	8.324	-0.132	0.000
91.800	-32.800	0.297	8.323	-0.132	0.000
91.900	-33.600	0.297	8.324	-0.132	0.000
92.000	-33.200	0.293	8.324	-0.132	0.000
92.100	-32.800	0.293	8.324	-0.133	0.000
92.200	-33.800	0.294	8.324	-0.133	0.000
92.300	-33.200	0.294	8.323	-0.133	0.000
92.400	-32.800	0.295	8.324	-0.133	0.000
92.500	-33.600	0.293	8.324	-0.133	0.000
92.600	-33.200	0.293	8.324	-0.133	0.000
92.700	-31.800	0.291	8.324	-0.133	0.000
92.800	-33.400	0.293	8.324	-0.133	0.000
92.900	-31.000	0.292	8.323	-0.133	0.000
93.000	-32.800	0.292	8.323	-0.133	0.000
93.100	-32.600	0.292	8.323	-0.133	0.000
93.200	-32.600	0.296	8.324	-0.133	0.000
93.300	-32.200	0.291	8.323	-0.133	0.000
93.400	-32.600	0.291	8.324	-0.133	0.000
93.500	-32.800	0.294	8.324	-0.133	0.000
93.600	-32.000	0.294	8.324	-0.134	0.000
93.700	-33.000	0.292	8.324	-0.134	0.000
93.800	-32.600	0.291	8.323	-0.134	0.000
93.900	-33.600	0.289	8.324	-0.134	0.000
94.000	-32.200	0.289	8.324	-0.134	0.000
94.100	-32.400	0.289	8.324	-0.134	0.000
94.200	-32.400	0.289	8.324	-0.134	0.000
94.300	-32.200	0.292	8.323	-0.134	0.000
94.400	-33.200	0.291	8.323	-0.134	0.000
94.500	-31.800	0.291	8.324	-0.134	0.000
94.600	-32.400	0.291	8.324	-0.134	0.000
94.700	-32.200	0.291	8.324	-0.134	0.000
94.800	-32.200	0.291	8.323	-0.134	0.000
94.900	-31.400	0.291	8.324	-0.134	0.000
95.000	-33.400	0.290	8.324	-0.134	0.000
95.100	-32.200	0.290	8.324	-0.134	0.000
95.200	-32.600	0.289	8.324	-0.134	0.000
95.300	-32.000	0.289	8.324	-0.134	0.000
95.400	-32.200	0.288	8.324	-0.134	0.000
95.500	-32.600	0.290	8.324	-0.134	0.000
95.600	-32.200	0.290	8.324	-0.135	0.000
95.700	-33.000	0.284	8.324	-0.135	0.000
95.800	-32.800	0.291	8.324	-0.135	0.000
95.900	-33.000	0.289	8.324	-0.135	0.000
96.000	-32.800	0.286	8.324	-0.135	0.000
96.100	-32.800	0.286	8.324	-0.135	0.000
96.200	-32.400	0.288	8.324	-0.135	0.000
96.300	-33.400	0.285	8.324	-0.135	0.000
96.400	-33.200	0.284	8.323	-0.135	0.000
96.500	-32.800	0.288	8.323	-0.135	0.000
96.600	-32.600	0.288	8.323	-0.135	0.000
96.700	-33.000	0.287	8.324	-0.135	0.000
96.800	-32.600	0.291	8.324	-0.135	0.000
96.900	-32.600	0.289	8.324	-0.135	0.000
97.000	-31.800	0.286	8.324	-0.135	0.000
97.100	-32.800	0.286	8.324	-0.135	0.000
97.200	-33.400	0.293	8.324	-0.135	0.000
97.300	-33.000	0.290	8.325	-0.135	0.000
97.400	-33.000	0.291	8.324	-0.135	0.000
97.500	-32.600	0.289	8.323	-0.135	0.000
97.600	-32.800	0.289	8.323	-0.136	0.000
97.700	-33.000	0.292	8.324	-0.136	0.000
97.800	-32.600	0.293	8.323	-0.136	0.000
97.900	-33.600	0.291	8.324	-0.136	0.000
98.000	-32.400	0.293	8.323	-0.136	0.000
98.100	-32.200	0.293	8.323	-0.136	0.000
98.200	-32.400	0.291	8.325	-0.136	0.000
98.300	-32.400	0.295	8.323	-0.136	0.000
98.400	-32.600	0.292	8.325	-0.136	0.000
98.500	-32.600	0.293	8.324	-0.136	0.000
98.600	-32.000	0.293	8.324	-0.136	0.000
98.700	-32.000	0.292	8.323	-0.136	0.000
98.800	-32.800	0.292	8.325	-0.136	0.000
98.900	-32.800	0.297	8.324	-0.136	0.000
99.000	-32.000	0.292	8.324	-0.136	0.000
99.100	-32.000	0.292	8.324	-0.137	0.000
99.200	-32.600	0.289	8.323	-0.137	0.000
99.300	-31.400	0.287	8.324	-0.137	0.000
99.400	-31.800	0.289	8.323	-0.137	0.000
99.500	-31.400	0.289	8.324	-0.137	0.000
99.600	-32.200	0.289	8.324	-0.137	0.000
99.700	-31.200	0.290	8.324	-0.137	0.000
99.800	-32.200	0.293	8.324	-0.137	0.000
99.900	-31.800	0.291	8.324	-0.137	0.000
100.000	-31.400	0.288	8.323	-0.137	0.000
100.100	-30.400	0.288	8.323	-0.137	0.000
100.200	-30.800	0.288	8.324	-0.137	0.000
100.300	-31.000	0.284	8.324	-0.137	0.000
100.400	-32.000	0.290	8.323	-0.137	0.000
100.500	-31.400	0.288	8.323	-0.137	0.000
100.600	-31.400	0.288	8.323	-0.137	0.000
100.700	-31.200	0.288	8.324	-0.137	0.000
100.800	-31.200	0.284	8.324	-0.137	0.000
100.900	-31.800	0.283	8.323	-0.137	0.000
101.000	-31.000	0.284	8.323	-0.137	0.000
101.100	-31.000	0.284	8.323	-0.138	0.000
101.200	-32.200	0.284	8.325	-0.138	0.000
101.300	-30.800	0.282	8.323	-0.138	0.000
101.400	-31.200	0.283	8.325	-0.138	0.000
101.500	-31.200	0.280	8.324	-0.138	0.000
101.600	-30.600	0.280	8.324	-0.138	0.000
101.700	-31.000	0.277	8.324	-0.138	0.000
101.800	-31.000	0.284	8.324	-0.138	0.000
101.900	-29.800	0.283	8.324	-0.138	0.000
102.000	-30.800	0.283	8.324	-0.138	0.000
102.100	-30.800	0.283	8.324	-0.138	0.000
102.200	-30.600	0.276	8.324	-0.138	0.000
102.300	-30.200	0.278	8.324	-0.138	0.000
102.400	-30.200	0.278	8.323	-0.138	0.000
102.500	-30.800	0.276	8.323	-0.138	0.000
102.600	-31.000	0.276	8.323	-0.138	0.000
102.700	-31.000	0.275	8.324	-0.138	0.000
102.800	-31.200	0.278	8.323	-0.138	0.000
102.900	-31.400	0.274	8.324	-0.138	0.000
103.000	-30.200	0.274	8.324	-0.138	0.000
103.100	-30.600	0.274	8.324	-0.139	0.000
103.200	-29.600	0.274	8.324	-0.139	0.000
103.300	-30.200	0.273	8.325	-0.139	0.000
103.400	-31.200	0.275	8.324	-0.139	0.000
103.500	-29.800	0.271	8.324	-0.139	0.000
103.600	-30.600	0.271	8.324	-0.139	0.000
103.700	-30.400	0.275	8.324	-0.139	0.000
103.800	-31.400	0.273	8.324	-0.139	0.000
103.900	-30.400	0.274	8.324	-0.139	0.000
104.000	-29.200	0.272	8.324	-0.139	0.000
104.100	-29.600	0.272	8.324	-0.139	0.000
104.200	-30.600	0.267	8.324	-0.139	0.000
104.300	-29.800	0.271	8.323	-0.139	0.000
104.400	-30.000	0.271	8.324	-0.139	0.000
104.500	-30.200	0.273	8.324	-0.139	0.000
104.600	-29.800	0.273	8.324	-0.139	0.000
104.700	-29.400	0.273	8.324	-0.139	0.000
104.800	-29.400	0.271	8.324	-0.139	0.000
104.900	-30.400	0.269	8.324	-0.139	0.000
105.000	-29.800	0.269	8.324	-0.139	0.000
105.100	-30.600	0.269	8.324	-0.140	0.000
105.200	-30.600	0.267	8.323	-0.140	0.000
105.300	-29.200	0.267	8.324	-0.140	0.000
105.400	-30.400	0.268	8.324	-0.140	0.000
105.500	-28.800	0.268	8.323	-0.140	0.000
105.600	-30.400	0.268	8.323	-0.140	0.000
105.700	-29.800	0.267	8.324	-0.140	0.000
105.800	-30.400	0.267	8.324	-0.140	0.000
105.900	-28.600	0.267	8.324	-0.140	0.000
106.000	-30.200	0.268	8.324	-0.140	0.000
106.100	-29.800	0.268	8.324	-0.140	0.000
106.200	-29.000	0.267	8.323	-0.140	0.000
106.300	-30.000	0.266	8.323	-0.140	0.000
106.400	-29.200	0.264	8.324	-0.140	0.000
106.500	-29.400	0.263	8.324	-0.140	0.000
106.600	-29.800	0.263	8.324	-0.140	0.000
106.700	-30.600	0.264	8.322	-0.140	0.000
106.800	-29.400	0.264	8.324	-0.140	0.000
106.900	-28.600	0.263	8.323	-0.140	0.000
107.000	-29.800	0.265	8.324	-0.140	0.000
107.100	-28.600	0.265	8.324	-0.141	0.000
107.200	-30.600	0.263	8.323	-0.141	0.000
107.300	-29.000	0.263	8.324	-0.141	0.000
107.400	-30.200	0.262	8.323	-0.141	0.000
107.500	-30.600	0.264	8.323	-0.141	0.000
107.600	-30.200	0.264	8.323	-0.141	0.000
107.700	-28.800	0.263	8.324	-0.141	0.000
107.800	-29.400	0.262	8.324	-0.141	0.000
107.900	-30.000	0.264	8.324	-0.141	0.000
108.000	-29.400	0.262	8.324	-0.141	0.000
108.100	-29.400	0.262	8.324	-0.141	0.000
108.200	-29.800	0.261	8.324	-0.141	0.000
108.300	-29.200	0.262	8.324	-0.141	0.000
108.400	-29.800	0.258	8.324	-0.141	0.000
108.500	-29.600	0.263	8.323	-0.141	0.000
108.600	-29.800	0.263	8.323	-0.141	0.000
108.700	-29.200	0.261	8.323	-0.141	0.000
108.800	-29.000	0.264	8.324	-0.141	0.000
108.900	-29.800	0.266	8.323	-0.141	0.000
109.000	-29.800	0.262	8.324	-0.141	0.000
109.100	-29.600	0.262	8.324	-0.142	0.000
109.200	-27.600	0.265	8.324	-0.142	0.000
109.300	-28.000	0.265	8.323	-0.142	0.000
109.400	-29.000	0.260	8.325	-0.142	0.000
109.500	-28.600	0.267	8.325	-0.142	0.000
109.600	-28.600	0.267	8.325	-0.142	0.000
109.700	-29.400	0.261	8.323	-0.142	0.000
109.800	-29.600	0.266	8.325	-0.142	0.000
109.900	-30.000	0.262	8.324	-0.142	0.000
110.000	-29.000	0.261	8.324	-0.142	0.000
110.100	-29.600	0.261	8.324	-0.142	0.000
110.200	-28.600	0.263	8.324	-0.142	0.000
110.300	-28.600	0.261	8.324	-0.142	0.000
110.400	-29.600	0.264	8.324	-0.142	0.000
110.500	-29.000	0.262	8.323	-0.142	0.000
110.600	-27.200	0.262	8.323	-0.142	0.000
110.700	-29.800	0.256	8.325	-0.142	0.000
110.800	-28.600	0.259	8.322	-0.142	0.000
110.900	-28.800	0.259	8.324	-0.142	0.000
111.000	-27.800	0.258	8.324	-0.142	0.000
111.100	-29.000	0.258	8.324	-0.143	0.000
111.200	-27.800	0.259	8.324	-0.143	0.000
111.300	-28.800	0.258	8.324	-0.143	0.000
111.400	-28.000	0.256	8.324	-0.143	0.000
111.500	-28.200	0.256	8.324	-0.143	0.000
111.600	-29.200	0.256	8.324	-0.143	0.000
111.700	-28.000	0.260	8.323	-0.143	0.000
111.800	-27.600	0.257	8.324	-0.143	0.000
111.900	-29.000	0.253	8.323	-0.143	0.000
112.000	-27.800	0.255	8.323	-0.143	0.000
112.100	-28.600	0.255	8.323	-0.143	0.000
112.200	-28.200	0.254	8.325	-0.143	0.000
112.300	-28.400	0.253	8.323	-0.143	0.000
112.400	-29.000	0.257	8.325	-0.143	0.000
112.500	-27.000	0.255	8.324	-0.143	0.000
112.600	-28.600	0.255	8.324	-0.143	0.000
112.700	-26.800	0.251	8.324	-0.143	0.000
112.800	-28.200	0.253	8.323	-0.143	0.000
112.900	-27.400	0.254	8.324	-0.143	0.000
113.000	-27.400	0.252	8.324	-0.143	0.000
113.100	-27.200	0.252	8.324	-0.143	0.000
113.200	-27.600	0.253	8.323	-0.143	0.000
113.300	-28.000	0.254	8.324	-0.143	0.000
113.400	-26.800	0.251	8.324	-0.143	0.000
113.500	-28.000	0.250	8.324	-0.143	0.000
113.600	-27.600	0.250	8.324	-0.144	0.000
113.700	-27.200	0.250	8.324	-0.144	0.000
113.800	-26.800	0.251	8.324	-0.144	0.000
113.900	-27.400	0.251	8.323	-0.144	0.000
114.000	-26.800	0.247	8.324	-0.144	0.000
114.100	-27.200	0.247	8.324	-0.144	0.000
114.200	-27.200	0.248	8.323	-0.144	0.000
114.300	-27.200	0.251	8.324	-0.144	0.000
114.400	-28.000	0.247	8.323	-0.144	0.000
114.500	-27.600	0.246	8.324	-0.144	0.000
114.600	-26.600	0.246	8.324	-0.144	0.000
114.700	-27.400	0.244	8.324	-0.144	0.000
114.800	-28.200	0.246	8.323	-0.144	0.000
114.900	-27.000	0.247	8.324	-0.144	0.000
115.000	-27.600	0.246	8.324	-0.144	0.000
115.100	-26.600	0.246	8.324	-0.144	0.000
115.200	-27.000	0.245	8.323	-0.144	0.000
115.300	-27.200	0.247	8.323	-0.144	0.000
115.400	-26.400	0.243	8.325	-0.144	0.000
115.500	-26.600	0.246	8.324	-0.144	0.000
115.600	-28.200	0.246	8.324	-0.145	0.000
115.700	-26.200	0.244	8.324	-0.145	0.000
115.800	-27.200	0.246	8.323	-0.145	0.000
115.900	-27.200	0.243	8.324	-0.145	0.000
116.000	-26.600	0.245	8.324	-0.145	0.000
116.100	-25.800	0.245	8.324	-0.145	0.000
116.200	-26.600	0.246	8.324	-0.145	0.000
116.300	-27.200	0.241	8.324	-0.145	0.000
116.400	-26.400	0.245	8.324	-0.145	0.000
116.500	-26.600	0.243	8.323	-0.145	0.000
116.600	-26.800	0.243	8.323	-0.145	0.000
116.700	-26.600	0.242	8.324	-0.145	0.000
116.800	-27.000	0.239	8.324	-0.145	0.000
116.900	-27.200	0.241	8.324	-0.145	0.000
117.000	-26.800	0.238	8.324	-0.145	0.000
117.100	-27.200	0.238	8.324	-0.145	0.000
117.200	-27.200	0.238	8.324	-0.145	0.000
117.300	-26.600	0.238	8.325	-0.145	0.000
117.400	-26.400	0.237	8.323	-0.145	0.000
117.500	-26.800	0.239	8.324	-0.145	0.000
117.600	-25.400	0.239	8.324	-0.145	0.000
117.700	-26.000	0.236	8.324	-0.145	0.000
117.800	-26.000	0.240	8.324	-0.145	0.000
117.900	-26.000	0.237	8.324	-0.145	0.000
118.000	-26.400	0.240	8.323	-0.145	0.000
118.100	-25.800	0.240	8.323	-0.146	0.000
118.200	-26.400	0.238	8.324	-0.146	0.000
118.300	-26.600	0.235	8.324	-0.146	0.000
118.400	-26.200	0.240	8.324	-0.146	0.000
118.500	-26.800	0.237	8.324	-0.146	0.000
118.600	-26.200	0.237	8.324	-0.146	0.000
118.700	-27.000	0.240	8.323	-0.146	0.000
118.800	-25.400	0.237	8.323	-0.146	0.000
118.900	-25.600	0.235	8.324	-0.146	0.000
119.000	-27.200	0.237	8.324	-0.146	0.000
119.100	-26.000	0.237	8.324	-0.146	0.000
119.200	-26.400	0.236	8.323	-0.146	0.000
119.300	-26.600	0.236	8.324	-0.146	0.000
119.400	-26.400	0.235	8.323	-0.146	0.000
119.500	-25.600	0.236	8.324	-0.146	0.000
119.600	-26.000	0.236	8.324	-0.146	0.000
119.700	-26.600	0.233	8.325	-0.146	0.000
119.800	-26.400	0.237	8.325	-0.146	0.000
119.900	-26.000	0.233	8.324	-0.146	0.000
120.000	-26.000	0.234	8.324	-0.146	0.000
120.100	-25.600	0.234	8.324	-0.147	0.000
120.200	-25.600	0.235	8.324	-0.147	0.000
120.300	-26.400	0.234	8.323	-0.147	0.000
120.400	-26.600	0.233	8.325	-0.147	0.000
120.500	-25.600	0.236	8.325	-0.147	0.000
120.600	-25.800	0.236	8.325	-0.147	0.000
120.700	-25.600	0.234	8.324	-0.147	0.000
120.800	-25.800	0.234	8.324	-0.147	0.000
120.900	-24.800	0.229	8.322	-0.147	0.000
121.000	-25.600	0.233	8.324	-0.147	0.000
121.100	-25.800	0.233	8.324	-0.147	0.000
121.200	-25.800	0.234	8.323	-0.147	0.000
121.300	-25.800	0.234	8.325	-0.147	0.000
121.400	-25.600	0.231	8.325	-0.147	0.000
121.500	-26.000	0.231	8.324	-0.147	0.000
121.600	-26.000	0.231	8.324	-0.147	0.000
121.700	-26.000	0.230	8.324	-0.147	0.000
121.800	-26.400	0.229	8.324	-0.147	0.000
121.900	-25.600	0.229	8.324	-0.147	0.000
122.000	-26.000	0.230	8.324	-0.147	0.000
122.100	-26.000	0.230	8.324	-0.147	0.000
122.200	-26.000	0.232	8.323	-0.147	0.000
122.300	-26.000	0.231	8.325	-0.147	0.000
122.400	-25.000	0.229	8.324	-0.147	0.000
122.500	-25.400	0.230	8.323	-0.147	0.000
122.600	-25.600	0.230	8.323	-0.148	0.000
122.700	-24.400	0.231	8.324	-0.148	0.000
122.800	-25.800	0.228	8.323	-0.148	0.000
122.900	-24.800	0.229	8.324	-0.148	0.000
123.000	-25.800	0.229	8.324	-0.148	0.000
123.100	-25.000	0.229	8.324	-0.148	0.000
123.200	-26.000	0.227	8.325	-0.148	0.000
123.300	-25.200	0.228	8.323	-0.148	0.000
123.400	-26.000	0.227	8.324	-0.148	0.000
123.500	-25.200	0.228	8.324	-0.148	0.000
123.600	-25.800	0.228	8.324	-0.148	0.000
123.700	-25.400	0.229	8.324	-0.148	0.000
123.800	-24.400	0.227	8.324	-0.148	0.000
123.900	-25.400	0.229	8.324	-0.148	0.000
124.000	-26.200	0.228	8.324	-0.148	0.000
124.100	-24.800	0.228	8.324	-0.148	0.000
124.200	-25.800	0.228	8.323	-0.148	0.000
124.300	-24.800	0.227	8.325	-0.148	0.000
124.400	-25.400	0.225	8.323	-0.148	0.000
124.500	-25.800	0.226	8.322	-0.148	0.000
124.600	-24.800	0.226	8.322	-0.148	0.000
124.700	-25.400	0.226	8.324	-0.148	0.000
124.800	-25.200	0.228	8.323	-0.148	0.000
124.900	-25.400	0.226	8.324	-0.148	0.000
125.000	-25.000	0.227	8.325	-0.148	0.000
125.100	-25.200	0.227	8.325	-0.149	0.000
125.200	-25.200	0.225	8.324	-0.149	0.000
125.300	-25.200	0.226	8.325	-0.149	0.000
125.400	-24.000	0.226	8.324	-0.149	0.000
125.500	-25.200	0.225	8.324	-0.149	0.000
125.600	-24.600	0.225	8.324	-0.149	0.000
125.700	-25.000	0.227	8.324	-0.149	0.000
125.800	-24.600	0.221	8.324	-0.149	0.000
125.900	-24.800	0.223	8.324	-0.149	0.000
126.000	-25.000	0.222	8.324	-0.149	0.059
126.100	-25.600	0.222	8.324	-0.149	0.059
126.200	-24.200	0.224	8.324	-0.149	0.059
126.300	-24.400	0.224	8.324	-0.149	0.059
126.400	-14.600	0.223	8.325	-0.149	0.059
126.500	-19.000	0.227	8.324	-0.149	0.353
126.600	-6.400	0.227	8.324	-0.149	0.353
126.700	-6.200	0.223	8.324	-0.149	0.353
126.800	-7.600	0.223	8.324	-0.149	0.353
126.900	6.400	0.224	8.324	-0.149	0.353
127.000	4.400	0.221	8.324	-0.149	0.647
127.100	12.000	0.221	8.324	-0.149	0.647
127.200	9.600	0.223	8.323	-0.149	0.647
127.300	14.600	0.219	8.324	-0.149	0.647
127.400	34.800	0.222	8.322	-0.149	0.647
127.500	23.800	0.223	8.324	-0.149	0.942
127.600	40.800	0.223	8.324	-0.149	0.942
127.700	35.600	0.221	8.324	-0.149	0.942
127.800	49.000	0.221	8.322	-0.149	0.942
127.900	56.800	0.228	8.325	-0.149	0.942
128.000	46.000	0.232	8.324	-0.149	1.236
128.100	69.200	0.232	8.324	-0.148	1.236
128.200	63.200	0.236	8.324	-0.148	1.236
128.300	68.400	0.244	8.323	-0.148	1.236
128.400	84.600	0.252	8.324	-0.148	1.236
128.500	72.400	0.267	8.324	-0.148	1.530
128.600	91.400	0.267	8.324	-0.147	1.530
128.700	87.000	0.280	8.323	-0.147	1.530
128.800	86.000	0.286	8.325	-0.147	1.530
128.900	109.600	0.297	8.323	-0.147	1.530
129.000	91.600	0.323	8.323	-0.147	1.824
129.100	113.400	0.323	8.323	-0.146	1.824
129.200	111.800	0.344	8.324	-0.146	1.824
129.300	111.400	0.356	8.325	-0.146	1.824
129.400	119.200	0.374	8.325	-0.146	1.824
129.500	117.000	0.409	8.324	-0.146	2.118
129.600	130.400	0.409	8.324	-0.145	2.118
129.700	126.800	0.429	8.325	-0.145	2.118
129.800	122.000	0.446	8.325	-0.145	2.118
129.900	133.200	0.469	8.324	-0.145	2.118
130.000	133.800	0.511	8.324	-0.145	2.413
130.100	151.800	0.511	8.324	-0.144	2.413
130.200	142.200	0.536	8.323	-0.144	2.413
130.300	141.600	0.555	8.326	-0.144	2.413
130.400	147.200	0.583	8.323	-0.144	2.413
130.500	139.600	0.631	8.325	-0.144	2.707
130.600	166.000	0.631	8.325	-0.143	2.707
130.700	160.000	0.659	8.324	-0.143	2.707
130.800	157.000	0.685	8.324	-0.143	2.707
130.900	170.000	0.709	8.324	-0.143	2.707
131.000	158.200	0.765	8.325	-0.143	3.001
131.100	176.800	0.765	8.325	-0.141	3.001
131.200	167.200	0.792	8.325	-0.141	3.001
131.300	167.400	0.821	8.323	-0.141	3.001
131.400	177.800	0.849	8.324	-0.141	3.001
131.500	167.000	0.907	8.325	-0.141	3.295
131.600	192.400	0.907	8.325	-0.140	3.295
131.700	180.800	0.941	8.323	-0.140	3.295
131.800	159.200	0.966	8.324	-0.140	3.295
131.900	186.000	0.999	8.324	-0.140	3.295
132.000	180.800	1.058	8.323	-0.140	3.590
132.100	199.600	1.058	8.323	-0.138	3.590
132.200	198.600	1.095	8.322	-0.138	3.590
132.300	180.600	1.128	8.324	-0.138	3.590
132.400	203.000	1.160	8.322	-0.138	3.590
132.500	202.600	1.226	8.323	-0.138	3.884
132.600	223.800	1.226	8.323	-0.136	3.884
132.700	219.600	1.266	8.325	-0.136	3.884
132.800	201.800	1.299	8.323	-0.136	3.884
132.900	220.400	1.332	8.324	-0.136	3.884
133.000	206.600	1.405	8.324	-0.136	4.178
133.100	235.400	1.405	8.324	-0.134	4.178
133.200	230.000	1.439	8.323	-0.134	4.178
133.300	220.800	1.477	8.324	-0.134	4.178
133.400	241.800	1.512	8.323	-0.134	4.178
133.500	218.000	1.584	8.323	-0.134	4.472
133.600	248.000	1.584	8.323	-0.132	4.472
133.700	231.600	1.623	8.323	-0.132	4.472
133.800	221.800	1.658	8.323	-0.132	4.472
133.900	249.200	1.700	8.324	-0.132	4.472
134.000	234.600	1.774	8.324	-0.132	4.766
134.100	253.200	1.774	8.324	-0.130	4.766
134.200	230.400	1.815	8.323	-0.130	4.766
134.300	248.000	1.852	8.323	-0.130	4.766
134.400	256.200	1.892	8.324	-0.130	4.766
134.500	229.600	1.970	8.324	-0.130	5.000
134.600	259.400	1.970	8.324	-0.128	5.000
134.700	241.000	2.009	8.322	-0.128	5.000
134.800	251.400	2.052	8.324	-0.128	5.000
134.900	262.800	2.096	8.322	-0.128	5.000
135.000	265.200	2.172	8.323	-0.128	5.000
135.100	255.800	2.172	8.323	-0.126	5.000
135.200	249.000	2.218	8.323	-0.126	5.000
135.300	245.000	2.253	8.324	-0.126	5.000
135.400	238.600	2.301	8.323	-0.126	5.000
135.500	234.400	2.383	8.324	-0.126	5.000
135.600	229.600	2.383	8.324	-0.124	5.000
135.700	226.000	2.423	8.323	-0.124	5.000
135.800	222.400	2.466	8.325	-0.124	5.000
135.900	218.400	2.508	8.324	-0.124	5.000
136.000	215.200	2.591	8.323	-0.124	5.000
136.100	212.200	2.591	8.323	-0.123	5.000
136.200	207.600	2.637	8.325	-0.123	5.000
136.300	204.200	2.676	8.325	-0.123	5.000
136.400	201.600	2.717	8.324	-0.123	5.000
136.500	198.400	2.796	8.324	-0.123	5.000
136.600	195.400	2.796	8.324	-0.121	5.000
136.700	192.400	2.834	8.325	-0.121	5.000
136.800	190.000	2.870	8.324	-0.121	5.000
136.900	186.800	2.907	8.325	-0.121	5.000
137.000	183.600	2.975	8.324	-0.121	5.000
137.100	181.200	2.975	8.324	-0.120	5.000
137.200	179.400	3.008	8.324	-0.120	5.000
137.300	175.800	3.042	8.324	-0.120	5.000
137.400	173.400	3.070	8.325	-0.120	5.000
137.500	171.000	3.134	8.325	-0.120	5.000
137.600	168.800	3.134	8.325	-0.118	5.000
137.700	166.400	3.161	8.324	-0.118	5.000
137.800	163.600	3.187	8.325	-0.118	5.000
137.900	161.600	3.219	8.324	-0.118	5.000
138.000	158.800	3.273	8.324	-0.118	5.000
138.100	156.800	3.273	8.324	-0.117	5.000
138.200	154.400	3.296	8.324	-0.117	5.000
138.300	153.600	3.321	8.325	-0.117	5.000
138.400	151.600	3.346	8.324	-0.117	5.000
138.500	149.000	3.395	8.324	-0.117	5.000
138.600	147.000	3.395	8.324	-0.115	5.000
138.700	145.200	3.418	8.325	-0.115	5.000
138.800	143.400	3.439	8.324	-0.115	5.000
138.900	141.600	3.461	8.325	-0.115	5.000
139.000	139.600	3.501	8.325	-0.115	5.000
139.100	137.200	3.501	8.325	-0.115	5.000
139.200	135.400	3.521	8.324	-0.115	5.000
139.300	134.000	3.543	8.325	-0.115	5.000
139.400	133.400	3.562	8.324	-0.115	5.000
139.500	130.800	3.602	8.325	-0.115	5.000
139.600	129.800	3.602	8.325	-0.114	5.000
139.700	129.000	3.620	8.324	-0.114	5.000
139.800	126.200	3.634	8.325	-0.114	5.000
139.900	125.000	3.654	8.325	-0.114	5.000
140.000	124.800	3.685	8.324	-0.114	5.000
140.100	122.200	3.685	8.324	-0.112	5.000
140.200	121.600	3.702	8.324	-0.112	5.000
140.300	118.800	3.717	8.324	-0.112	5.000
140.400	117.200	3.733	8.325	-0.112	5.000
140.500	116.600	3.765	8.325	-0.112	5.000
140.600	116.000	3.765	8.325	-0.111	5.000
140.700	114.200	3.778	8.325	-0.111	5.000
140.800	113.600	3.796	8.324	-0.111	5.000
140.900	112.800	3.806	8.324	-0.111	5.000
141.000	111.400	3.831	8.325	-0.111	5.000
141.100	110.000	3.831	8.325	-0.111	5.000
141.200	109.400	3.845	8.324	-0.111	5.000
141.300	108.000	3.856	8.325	-0.111	5.000
141.400	106.800	3.870	8.324	-0.111	5.000
141.500	105.400	3.893	8.324	-0.111	5.000
141.600	104.200	3.893	8.324	-0.110	5.000
141.700	104.800	3.907	8.325	-0.110	5.000
141.800	103.000	3.917	8.324	-0.110	5.000
141.900	102.800	3.929	8.325	-0.110	5.000
142.000	101.000	3.954	8.324	-0.110	5.000
142.100	99.800	3.954	8.324	-0.109	5.000
142.200	98.200	3.961	8.325	-0.109	5.000
142.300	98.800	3.973	8.325	-0.109	5.000
142.400	97.200	3.982	8.325	-0.109	5.000
142.500	96.000	4.003	8.325	-0.109	5.000
142.600	95.000	4.003	8.325	-0.108	5.000
142.700	95.000	4.010	8.324	-0.108	5.000
142.800	94.200	4.021	8.325	-0.108	5.000
142.900	93.200	4.032	8.324	-0.108	5.000
143.000	92.000	4.044	8.323	-0.108	5.000
143.100	90.800	4.044	8.323	-0.107	5.000
143.200	91.600	4.053	8.325	-0.107	5.000
143.300	90.200	4.062	8.324	-0.107	5.000
143.400	91.000	4.068	8.325	-0.107	5.000
143.500	88.600	4.090	8.325	-0.107	5.000
143.600	88.600	4.090	8.325	-0.107	5.000
143.700	87.000	4.093	8.325	-0.107	5.000
143.800	86.400	4.104	8.325	-0.107	5.000
143.900	86.200	4.113	8.325	-0.107	5.000
144.000	86.200	4.121	8.326	-0.107	5.000
144.100	84.400	4.121	8.326	-0.106	5.000
144.200	85.400	4.131	8.324	-0.106	5.000
144.300	83.600	4.138	8.325	-0.106	5.000
144.400	84.200	4.143	8.324	-0.106	5.000
144.500	83.000	4.155	8.324	-0.106	5.000
144.600	82.400	4.155	8.324	-0.105	5.000
144.700	80.800	4.164	8.324	-0.105	5.000
144.800	81.800	4.169	8.325	-0.105	5.000
144.900	80.800	4.176	8.325	-0.105	5.000
145.000	80.400	4.189	8.325	-0.105	5.000
145.100	79.600	4.189	8.325	-0.105	5.000
145.200	78.000	4.190	8.325	-0.105	5.000
145.300	78.400	4.198	8.324	-0.105	5.000
145.400	77.200	4.205	8.325	-0.105	5.000
145.500	76.600	4.214	8.324	-0.105	5.000
145.600	77.000	4.214	8.324	-0.104	5.000
145.700	75.600	4.218	8.324	-0.104	5.000
145.800	75.600	4.221	8.324	-0.104	5.000
145.900	76.400	4.226	8.325	-0.104	5.000
146.000	76.400	4.238	8.324	-0.104	5.000
146.100	76.000	4.238	8.324	-0.103	5.000
146.200	75.000	4.243	8.325	-0.103	5.000
146.300	74.000	4.246	8.324	-0.103	5.000
146.400	73.000	4.252	8.324	-0.103	5.000
146.500	73.800	4.262	8.325	-0.103	5.000
146.600	72.000	4.262	8.325	-0.103	5.000
146.700	72.800	4.264	8.325	-0.103	5.000
146.800	72.200	4.270	8.324	-0.103	5.000
146.900	72.200	4.272	8.324	-0.103	5.000
147.000	71.200	4.280	8.325	-0.103	5.000
147.100	71.400	4.280	8.325	-0.102	5.000
147.200	69.800	4.286	8.324	-0.102	5.000
147.300	71.200	4.287	8.326	-0.102	5.000
147.400	69.200	4.290	8.324	-0.102	5.000
147.500	69.200	4.297	8.324	-0.102	5.000
147.600	69.800	4.297	8.324	-0.102	5.000
147.700	68.600	4.303	8.324	-0.102	5.000
147.800	69.400	4.306	8.324	-0.102	5.000
147.900	69.000	4.310	8.325	-0.102	5.000
148.000	68.200	4.318	8.324	-0.102	5.000
148.100	67.200	4.318	8.324	-0.101	5.000
148.200	67.600	4.322	8.325	-0.101	5.000
148.300	67.200	4.323	8.324	-0.101	5.000
148.400	68.200	4.329	8.325	-0.101	5.000
148.500	66.200	4.334	8.326	-0.101	5.000
148.600	65.800	4.334	8.326	-0.100	5.000
148.700	67.000	4.336	8.324	-0.100	5.000
148.800	67.600	4.337	8.325	-0.100	5.000
148.900	66.800	4.339	8.324	-0.100	5.000
149.000	66.000	4.347	8.324	-0.100	5.000
149.100	66.800	4.347	8.324	-0.100	5.000
149.200	65.600	4.349	8.325	-0.100	5.000
149.300	67.600	4.352	8.325	-0.100	5.000
149.400	66.200	4.355	8.324	-0.100	5.000
149.500	65.600	4.358	8.324	-0.100	5.000
149.600	64.800	4.358	8.324	-0.099	5.000
149.700	65.200	4.364	8.325	-0.099	5.000
149.800	66.600	4.363	8.324	-0.099	5.000
149.900	65.400	4.362	8.325	-0.099	5.000
150.000	64.800	4.360	8.325	-0.099	5.000
150.100	64.600	4.360	8.325	-0.099	5.000
150.200	66.200	4.361	8.324	-0.099	5.000
150.300	63.800	4.366	8.324	-0.099	5.000
150.400	64.200	4.369	8.324	-0.099	5.000
150.500	63.600	4.370	8.325	-0.099	5.000
150.600	64.000	4.370	8.325	-0.098	5.000
150.700	64.600	4.372	8.325	-0.098	5.000
150.800	63.200	4.373	8.325	-0.098	5.000
150.900	62.800	4.376	8.325	-0.098	5.000
151.000	62.400	4.381	8.324	-0.098	5.000
151.100	63.200	4.381	8.324	-0.098	5.000
151.200	62.400	4.380	8.325	-0.098	5.000
151.300	63.000	4.385	8.324	-0.098	5.000
151.400	62.400	4.386	8.326	-0.098	5.000
151.500	62.400	4.390	8.325	-0.098	5.000
151.600	62.400	4.390	8.325	-0.097	5.000
151.700	61.200	4.388	8.324	-0.097	5.000
151.800	61.800	4.388	8.325	-0.097	5.000
151.900	61.800	4.392	8.324	-0.097	5.000
152.000	61.800	4.396	8.325	-0.097	5.000
152.100	60.800	4.396	8.325	-0.097	5.000
152.200	61.600	4.398	8.323	-0.097	5.000
152.300	61.200	4.399	8.325	-0.097	5.000
152.400	61.000	4.402	8.325	-0.097	5.000
152.500	61.600	4.406	8.324	-0.097	5.000
152.600	61.000	4.406	8.324	-0.096	5.000
152.700	60.800	4.401	8.325	-0.096	5.000
152.800	60.200	4.403	8.324	-0.096	5.000
152.900	59.800	4.408	8.325	-0.096	5.000
153.000	60.400	4.408	8.325	-0.096	5.000
153.100	60.200	4.408	8.325	-0.096	5.000
153.200	61.000	4.413	8.325	-0.096	5.000
153.300	59.600	4.410	8.325	-0.096	5.000
153.400	59.000	4.413	8.325	-0.096	5.000
153.500	59.400	4.414	8.324	-0.096	5.000
153.600	58.200	4.414	8.324	-0.095	5.000
153.700	59.000	4.415	8.325	-0.095	5.000
153.800	59.000	4.417	8.326	-0.095	5.000
153.900	59.800	4.417	8.323	-0.095	5.000
154.000	58.200	4.420	8.324	-0.095	5.000
154.100	58.200	4.420	8.324	-0.095	5.000
154.200	58.000	4.419	8.325	-0.095	5.000
154.300	58.600	4.422	8.325	-0.095	5.000
154.400	58.600	4.423	8.325	-0.095	5.000
154.500	59.600	4.426	8.325	-0.095	5.000
154.600	58.200	4.426	8.325	-0.094	5.000
154.700	59.000	4.432	8.325	-0.094	5.000
154.800	58.800	4.428	8.324	-0.094	5.000
154.900	59.000	4.434	8.326	-0.094	5.000
155.000	58.800	4.434	8.325	-0.094	5.000
155.100	58.800	4.434	8.325	-0.094	5.000
155.200	59.000	4.438	8.324	-0.094	5.000
155.300	57.400	4.442	8.324	-0.094	5.000
155.400	58.200	4.440	8.325	-0.094	5.000
155.500	57.400	4.442	8.325	-0.094	5.000
155.600	58.000	4.442	8.325	-0.093	5.000
155.700	57.000	4.436	8.325	-0.093	5.000
155.800	58.600	4.433	8.325	-0.093	5.000
155.900	59.000	4.438	8.324	-0.093	5.000
156.000	58.200	4.439	8.324	-0.093	5.000
156.100	57.800	4.439	8.324	-0.093	5.000
156.200	59.000	4.439	8.324	-0.093	5.000
156.300	57.200	4.440	8.324	-0.093	5.000
156.400	58.800	4.443	8.324	-0.093	5.000
156.500	57.400	4.441	8.326	-0.093	5.000
156.600	58.000	4.441	8.326	-0.093	5.000
156.700	57.200	4.443	8.324	-0.092	5.000
156.800	57.400	4.443	8.325	-0.092	5.000
156.900	58.000	4.444	8.323	-0.092	5.000
157.000	57.800	4.444	8.324	-0.092	5.000
157.100	57.200	4.444	8.324	-0.092	5.000
157.200	57.400	4.448	8.325	-0.092	5.000
157.300	57.800	4.444	8.324	-0.092	5.000
157.400	57.400	4.446	8.325	-0.092	5.000
157.500	57.400	4.449	8.324	-0.092	5.000
157.600	57.800	4.449	8.324	-0.092	5.000
157.700	56.600	4.450	8.324	-0.091	5.000
157.800	57.200	4.445	8.324	-0.091	5.000
157.900	57.000	4.450	8.325	-0.091	5.000
158.000	57.800	4.452	8.324	-0.091	5.000
158.100	57.400	4.452	8.324	-0.091	5.000
158.200	56.800	4.451	8.324	-0.091	5.000
158.300	57.000	4.449	8.324	-0.091	5.000
158.400	57.200	4.451	8.324	-0.091	5.000
158.500	56.800	4.455	8.325	-0.091	5.000
158.600	56.400	4.455	8.325	-0.091	5.000
158.700	57.200	4.451	8.324	-0.090	5.000
158.800	56.800	4.453	8.325	-0.090	5.000
158.900	56.400	4.456	8.324	-0.090	5.000
159.000	56.800	4.456	8.325	-0.090	5.000
159.100	56.400	4.456	8.325	-0.090	5.000
159.200	57.400	4.458	8.324	-0.090	5.000
159.300	55.600	4.453	8.324	-0.090	5.000
159.400	57.200	4.456	8.325	-0.090	5.000
159.500	56.600	4.459	8.324	-0.090	5.000
159.600	56.000	4.459	8.324	-0.090	5.000
159.700	56.800	4.457	8.323	-0.090	5.000
159.800	56.600	4.454	8.323	-0.090	5.000
159.900	56.600	4.455	8.324	-0.090	5.000
160.000	56.400	4.456	8.324	-0.090	5.000
160.100	56.000	4.456	8.324	-0.090	5.000
160.200	55.200	4.459	8.325	-0.089	5.000
160.300	55.800	4.457	8.324	-0.089	5.000
160.400	56.600	4.458	8.323	-0.089	5.000
160.500	55.400	4.460	8.323	-0.089	5.000
160.600	56.200	4.460	8.323	-0.089	5.000
160.700	56.600	4.457	8.325	-0.089	5.000
160.800	55.400	4.455	8.323	-0.089	5.000
160.900	57.800	4.461	8.324	-0.089	5.000
161.000	56.000	4.456	8.324	-0.089	5.000
161.100	55.200	4.456	8.324	-0.089	5.000
161.200	55.000	4.456	8.324	-0.088	5.000
161.300	56.400	4.458	8.324	-0.088	5.000
161.400	55.800	4.458	8.324	-0.088	5.000
161.500	54.200	4.458	8.324	-0.088	5.000
161.600	56.000	4.458	8.324	-0.088	5.000
161.700	55.800	4.460	8.324	-0.088	5.000
161.800	55.600	4.461	8.324	-0.088	5.000
161.900	56.000	4.462	8.324	-0.088	5.000
162.000	55.800	4.459	8.324	-0.088	5.000
162.100	55.000	4.459	8.324	-0.088	5.000
162.200	56.200	4.461	8.325	-0.087	5.000
162.300	55.000	4.462	8.325	-0.087	5.000
162.400	55.200	4.461	8.325	-0.087	5.000
162.500	55.200	4.464	8.324	-0.087	5.000
162.600	55.600	4.464	8.324	-0.087	5.000
162.700	54.400	4.462	8.325	-0.087	5.000
162.800	55.400	4.461	8.324	-0.087	5.000
162.900	55.000	4.463	8.324	-0.087	5.000
163.000	55.800	4.461	8.324	-0.087	5.000
163.100	54.600	4.461	8.324	-0.087	5.000
163.200	55.200	4.466	8.324	-0.086	5.000
163.300	55.000	4.463	8.325	-0.086	5.000
163.400	55.600	4.465	8.324	-0.086	5.000
163.500	55.000	4.465	8.325	-0.086	5.000
163.600	54.400	4.465	8.325	-0.086	5.000
163.700	56.200	4.467	8.325	-0.086	5.000
163.800	55.000	4.466	8.324	-0.086	5.000
163.900	54.200	4.466	8.325	-0.086	5.000
164.000	55.200	4.470	8.324	-0.086	5.000
164.100	54.000	4.470	8.324	-0.086	5.000
164.200	54.600	4.464	8.324	-0.085	5.000
164.300	55.200	4.467	8.325	-0.085	5.000
164.400	54.400	4.468	8.324	-0.085	5.000
164.500	54.800	4.468	8.324	-0.085	5.000
164.600	55.200	4.468	8.324	-0.085	5.000
164.700	53.800	4.469	8.325	-0.085	5.000
164.800	54.600	4.466	8.325	-0.085	5.000
164.900	54.800	4.466	8.325	-0.085	5.000
165.000	54.600	4.473	8.324	-0.085	5.000
165.100	54.400	4.473	8.324	-0.085	5.000
165.200	53.400	4.470	8.324	-0.084	5.000
165.300	54.200	4.469	8.324	-0.084	5.000
165.400	54.400	4.471	8.325	-0.084	5.000
165.500	55.400	4.473	8.327	-0.084	5.000
165.600	54.200	4.473	8.327	-0.084	5.000
165.700	55.000	4.468	8.324	-0.084	5.000
165.800	55.000	4.469	8.326	-0.084	5.000
165.900	54.600	4.472	8.325	-0.084	5.000
166.000	55.000	4.473	8.325	-0.084	5.000
166.100	53.600	4.473	8.325	-0.084	5.000
166.200	54.200	4.469	8.324	-0.084	5.000
166.300	54.200	4.473	8.325	-0.084	5.000
166.400	54.200	4.475	8.323	-0.084	5.000
166.500	53.600	4.472	8.324	-0.084	5.000
166.600	53.000	4.472	8.324	-0.084	5.000
166.700	52.800	4.473	8.326	-0.083	5.000
166.800	54.800	4.472	8.324	-0.083	5.000
166.900	54.000	4.473	8.325	-0.083	5.000
167.000	54.400	4.473	8.324	-0.083	5.000
167.100	54.400	4.473	8.324	-0.083	5.000
167.200	54.600	4.473	8.325	-0.083	5.000
167.300	54.200	4.473	8.324	-0.083	5.000
167.400	53.600	4.478	8.324	-0.083	5.000
167.500	54.200	4.478	8.324	-0.083	5.000
167.600	53.400	4.478	8.324	-0.083	5.000
167.700	53.600	4.476	8.325	-0.082	5.000
167.800	53.200	4.474	8.325	-0.082	5.000
167.900	53.400	4.477	8.325	-0.082	5.000
168.000	53.600	4.479	8.324	-0.082	5.000
168.100	53.000	4.479	8.324	-0.082	5.000
168.200	53.000	4.476	8.324	-0.082	5.000
168.300	53.600	4.476	8.325	-0.082	5.000
168.400	52.800	4.475	8.325	-0.082	5.000
168.500	54.000	4.478	8.325	-0.082	5.000
168.600	52.600	4.478	8.325	-0.082	5.000
168.700	54.200	4.477	8.325	-0.081	5.000
168.800	54.000	4.479	8.326	-0.081	5.000
168.900	54.000	4.475	8.325	-0.081	5.000
169.000	54.200	4.479	8.325	-0.081	5.000
169.100	53.800	4.479	8.325	-0.081	5.000
169.200	52.600	4.480	8.325	-0.081	5.000
169.300	53.200	4.481	8.326	-0.081	5.000
169.400	54.000	4.481	8.325	-0.081	5.000
169.500	53.400	4.480	8.325	-0.081	5.000
169.600	54.400	4.480	8.325	-0.081	5.000
169.700	54.200	4.481	8.324	-0.080	5.000
169.800	54.600	4.479	8.324	-0.080	5.000
169.900	52.600	4.476	8.325	-0.080	5.000
170.000	54.200	4.477	8.324	-0.080	5.000
170.100	53.000	4.477	8.324	-0.080	5.000
170.200	54.200	4.481	8.325	-0.080	5.000
170.300	52.800	4.479	8.324	-0.080	5.000
170.400	54.800	4.476	8.324	-0.080	5.000
170.500	53.400	4.480	8.325	-0.080	5.000
170.600	53.600	4.480	8.325	-0.080	5.000
170.700	52.800	4.481	8.325	-0.080	5.000
170.800	54.800	4.481	8.325	-0.080	5.000
170.900	54.400	4.481	8.324	-0.080	5.000
171.000	53.800	4.478	8.325	-0.080	5.000
171.100	53.600	4.478	8.325	-0.080	5.000
171.200	54.000	4.482	8.326	-0.079	5.000
171.300	53.800	4.482	8.324	-0.079	5.000
171.400	52.600	4.476	8.325	-0.079	5.000
171.500	54.200	4.482	8.324	-0.079	5.000
171.600	53.600	4.482	8.324	-0.079	5.000
171.700	52.800	4.482	8.326	-0.079	5.000
171.800	54.200	4.482	8.325	-0.079	5.000
171.900	52.800	4.480	8.325	-0.079	5.000
172.000	53.000	4.483	8.326	-0.079	5.000
172.100	53.600	4.483	8.326	-0.079	5.000
172.200	53.000	4.486	8.323	-0.078	5.000
172.300	53.400	4.482	8.326	-0.078	5.000
172.400	54.200	4.479	8.324	-0.078	5.000
172.500	53.400	4.483	8.324	-0.078	5.000
172.600	54.200	4.483	8.324	-0.078	5.000
172.700	53.800	4.482	8.325	-0.078	5.000
172.800	52.800	4.488	8.324	-0.078	5.000
172.900	54.000	4.481	8.325	-0.078	5.000
173.000	53.400	4.479	8.324	-0.078	5.000
173.100	53.200	4.479	8.324	-0.078	5.000
173.200	52.800	4.482	8.325	-0.077	5.000
173.300	53.000	4.483	8.325	-0.077	5.000
173.400	54.400	4.482	8.326	-0.077	5.000
173.500	53.200	4.481	8.325	-0.077	5.000
173.600	53.800	4.481	8.325	-0.077	5.000
173.700	54.200	4.478	8.324	-0.077	5.000
173.800	52.400	4.479	8.325	-0.077	5.000
173.900	53.600	4.481	8.324	-0.077	5.000
174.000	53.600	4.480	8.325	-0.077	5.000
174.100	54.000	4.480	8.325	-0.077	5.000
174.200	54.000	4.481	8.326	-0.076	5.000
174.300	54.200	4.480	8.325	-0.076	5.000
174.400	53.200	4.481	8.325	-0.076	5.000
174.500	53.800	4.478	8.325	-0.076	5.000
174.600	53.800	4.478	8.325	-0.076	5.000
174.700	53.200	4.477	8.326	-0.076	5.000
174.800	54.200	4.480	8.325	-0.076	5.000
174.900	54.400	4.483	8.325	-0.076	5.000
175.000	53.000	4.483	8.325	-0.076	5.000
175.100	53.400	4.483	8.325	-0.076	5.000
175.200	53.600	4.479	8.324	-0.076	5.000
175.300	53.600	4.476	8.325	-0.076	5.000
175.400	52.200	4.482	8.324	-0.076	5.000
175.500	54.600	4.479	8.324	-0.076	5.000
175.600	51.600	4.479	8.324	-0.076	5.000
175.700	53.600	4.480	8.325	-0.075	5.000
175.800	53.200	4.479	8.325	-0.075	5.000
175.900	53.200	4.481	8.324	-0.075	5.000
176.000	53.200	4.483	8.325	-0.075	5.000
176.100	53.400	4.483	8.325	-0.075	5.000
176.200	52.800	4.481	8.325	-0.075	5.000
176.300	52.400	4.481	8.325	-0.075	5.000
176.400	53.800	4.480	8.324	-0.075	5.000
176.500	52.800	4.481	8.325	-0.075	5.000
176.600	52.800	4.481	8.325	-0.075	5.000
176.700	53.600	4.479	8.325	-0.074	5.000
176.800	52.200	4.484	8.325	-0.074	5.000
176.900	52.000	4.480	8.324	-0.074	5.000
177.000	53.400	4.481	8.324	-0.074	5.000
177.100	53.800	4.481	8.324	-0.074	5.000
177.200	53.800	4.484	8.325	-0.074	5.000
177.300	52.800	4.482	8.324	-0.074	5.000
177.400	53.600	4.486	8.325	-0.074	5.000
177.500	53.600	4.483	8.325	-0.074	5.000
177.600	53.400	4.483	8.325	-0.074	5.000
177.700	53.400	4.478	8.325	-0.073	5.000
177.800	53.600	4.482	8.324	-0.073	5.000
177.900	53.200	4.483	8.324	-0.073	5.000
178.000	52.800	4.485	8.324	-0.073	5.000
178.100	53.600	4.485	8.324	-0.073	5.000
178.200	54.200	4.487	8.325	-0.073	5.000
178.300	53.400	4.483	8.325	-0.073	5.000
178.400	53.400	4.484	8.325	-0.073	5.000
178.500	54.000	4.481	8.325	-0.073	5.000
178.600	53.200	4.481	8.325	-0.073	5.000
178.700	53.800	4.480	8.324	-0.072	5.000
178.800	53.600	4.480	8.325	-0.072	5.000
178.900	53.600	4.479	8.325	-0.072	5.000
179.000	53.400	4.482	8.324	-0.072	5.000
179.100	52.800	4.482	8.324	-0.072	5.000
179.200	53.600	4.482	8.325	-0.072	5.000
179.300	53.400	4.480	8.325	-0.072	5.000
179.400	53.600	4.480	8.326	-0.072	5.000
179.500	53.600	4.480	8.325	-0.072	5.000
179.600	53.600	4.480	8.325	-0.072	5.000
179.700	53.200	4.478	8.325	-0.072	5.000
179.800	52.600	4.480	8.325	-0.072	5.000
179.900	55.000	4.479	8.324	-0.072	5.000
180.000	53.000	4.480	8.325	-0.072	5.000
180.100	53.000	4.480	8.325	-0.072	5.000
180.200	53.000	4.479	8.325	-0.071	5.000
180.300	53.600	4.478	8.325	-0.071	5.000
180.400	54.400	4.481	8.324	-0.071	5.000
180.500	52.600	4.479	8.324	-0.071	5.000
180.600	52.600	4.479	8.324	-0.071	5.000
180.700	53.400	4.482	8.325	-0.071	5.000
180.800	53.400	4.478	8.324	-0.071	5.000
180.900	53.800	4.478	8.325	-0.071	5.000
181.000	53.400	4.480	8.324	-0.071	5.000
181.100	52.400	4.480	8.324	-0.071	5.000
181.200	54.600	4.481	8.324	-0.070	5.000
181.300	53.600	4.477	8.325	-0.070	5.000
181.400	52.800	4.476	8.325	-0.070	5.000
181.500	53.400	4.477	8.325	-0.070	5.000
181.600	53.200	4.477	8.325	-0.070	5.000
181.700	53.800	4.480	8.325	-0.070	5.000
181.800	54.400	4.479	8.325	-0.070	5.000
181.900	54.000	4.477	8.325	-0.070	5.000
182.000	52.600	4.480	8.324	-0.070	5.000
182.100	53.600	4.480	8.324	-0.070	5.000
182.200	54.200	4.480	8.325	-0.069	5.000
182.300	53.600	4.479	8.324	-0.069	5.000
182.400	53.800	4.482	8.326	-0.069	5.000
182.500	53.800	4.480	8.325	-0.069	5.000
182.600	53.600	4.480	8.325	-0.069	5.000
182.700	54.200	4.478	8.324	-0.069	5.000
182.800	53.200	4.480	8.325	-0.069	5.000
182.900	53.200	4.481	8.326	-0.069	5.000
183.000	53.600	4.480	8.325	-0.069	5.000
183.100	53.000	4.480	8.325	-0.069	5.000
183.200	55.200	4.486	8.324	-0.068	5.000
183.300	52.600	4.482	8.326	-0.068	5.000
183.400	54.600	4.480	8.324	-0.068	5.000
183.500	53.800	4.482	8.324	-0.068	5.000
183.600	54.400	4.482	8.324	-0.068	5.000
183.700	54.400	4.483	8.324	-0.068	5.000
183.800	54.400	4.484	8.324	-0.068	5.000
183.900	53.200	4.485	8.325	-0.068	5.000
184.000	53.400	4.482	8.325	-0.068	5.000
184.100	53.800	4.482	8.325	-0.068	5.000
184.200	53.000	4.482	8.325	-0.068	5.000
184.300	53.600	4.480	8.325	-0.068	5.000
184.400	52.600	4.478	8.325	-0.068	5.000
184.500	53.400	4.478	8.325	-0.068	5.000
184.600	53.000	4.478	8.325	-0.068	5.000
184.700	52.800	4.480	8.325	-0.067	5.000
184.800	53.800	4.479	8.325	-0.067	5.000
184.900	52.800	4.481	8.324	-0.067	5.000
185.000	54.800	4.480	8.324	-0.067	5.000
185.100	53.400	4.480	8.324	-0.067	5.000
185.200	52.800	4.485	8.326	-0.067	5.000
185.300	54.200	4.479	8.324	-0.067	5.000
185.400	53.400	4.482	8.325	-0.067	5.000
185.500	53.600	4.482	8.326	-0.067	5.000
185.600	54.800	4.482	8.326	-0.067	5.000
185.700	55.000	4.479	8.324	-0.066	5.000
185.800	54.200	4.482	8.325	-0.066	5.000
185.900	54.000	4.482	8.324	-0.066	5.000
186.000	54.000	4.480	8.325	-0.066	5.000
186.100	54.400	4.480	8.325	-0.066	5.000
186.200	54.000	4.481	8.324	-0.066	5.000
186.300	55.200	4.482	8.326	-0.066	5.000
186.400	55.200	4.478	8.324	-0.066	5.000
186.500	53.400	4.476	8.325	-0.066	5.000
186.600	54.200	4.476	8.325	-0.066	5.000
186.700	54.400	4.475	8.325	-0.065	5.000
186.800	53.600	4.470	8.325	-0.065	5.000
186.900	55.000	4.471	8.324	-0.065	5.000
187.000	53.200	4.473	8.325	-0.065	5.000
187.100	54.200	4.473	8.325	-0.065	5.000
187.200	53.000	4.471	8.325	-0.065	5.000
187.300	55.000	4.471	8.325	-0.065	5.000
187.400	54.400	4.472	8.324	-0.065	5.000
187.500	54.200	4.473	8.325	-0.065	5.000
187.600	53.200	4.473	8.325	-0.065	5.000
187.700	54.400	4.475	8.325	-0.064	5.000
187.800	54.200	4.474	8.325	-0.064	5.000
187.900	53.800	4.478	8.323	-0.064	5.000
188.000	54.400	4.474	8.324	-0.064	5.000
188.100	54.200	4.474	8.324	-0.064	5.000
188.200	53.800	4.479	8.325	-0.064	5.000
188.300	54.800	4.474	8.325	-0.064	5.000
188.400	53.800	4.474	8.326	-0.064	5.000
188.500	53.800	4.477	8.324	-0.064	5.000
188.600	53.000	4.477	8.324	-0.064	5.000
188.700	54.400	4.478	8.325	-0.063	5.000
188.800	53.600	4.477	8.324	-0.063	5.000
188.900	54.200	4.474	8.325	-0.063	5.000
189.000	53.400	4.473	8.326	-0.063	5.000
189.100	53.200	4.473	8.326	-0.063	5.000
189.200	53.800	4.477	8.324	-0.063	5.000
189.300	52.800	4.472	8.326	-0.063	5.000
189.400	53.000	4.476	8.325	-0.063	5.000
189.500	52.400	4.473	8.324	-0.063	5.000
189.600	53.600	4.473	8.324	-0.063	5.000
189.700	52.000	4.474	8.324	-0.063	5.000
189.800	51.800	4.479	8.325	-0.063	5.000
189.900	53.200	4.473	8.325	-0.063	5.000
190.000	52.800	4.476	8.325	-0.063	5.000
190.100	52.000	4.476	8.325	-0.063	5.000
190.200	53.000	4.476	8.325	-0.062	5.000
190.300	53.800	4.477	8.324	-0.062	5.000
190.400	53.000	4.479	8.326	-0.062	5.000
190.500	52.800	4.481	8.325	-0.062	5.000
190.600	52.800	4.481	8.325	-0.062	5.000
190.700	53.800	4.480	8.323	-0.062	5.000
190.800	53.600	4.487	8.324	-0.062	5.000
190.900	53.400	4.484	8.324	-0.062	5.000
191.000	52.800	4.490	8.324	-0.062	5.000
191.100	53.600	4.490	8.324	-0.062	5.000
191.200	53.600	4.489	8.324	-0.061	5.000
191.300	53.400	4.486	8.325	-0.061	5.000
191.400	53.400	4.488	8.325	-0.061	5.000
191.500	54.400	4.483	8.324	-0.061	5.000
191.600	53.200	4.483	8.324	-0.061	5.000
191.700	53.400	4.481	8.325	-0.061	5.000
191.800	53.600	4.486	8.325	-0.061	5.000
191.900	53.800	4.481	8.325	-0.061	5.000
192.000	54.200	4.481	8.325	-0.061	5.000
192.100	53.200	4.481	8.325	-0.061	5.000
192.200	52.600	4.484	8.325	-0.060	5.000
192.300	53.600	4.477	8.325	-0.060	5.000
192.400	53.400	4.483	8.324	-0.060	5.000
192.500	53.000	4.480	8.326	-0.060	5.000
192.600	53.000	4.480	8.326	-0.060	5.000
192.700	53.400	4.481	8.325	-0.060	5.000
192.800	53.000	4.483	8.325	-0.060	5.000
192.900	53.000	4.484	8.325	-0.060	5.000
193.000	53.600	4.485	8.325	-0.060	5.000
193.100	54.200	4.485	8.325	-0.060	5.000
193.200	53.600	4.481	8.325	-0.059	5.000
193.300	53.400	4.483	8.326	-0.059	5.000
193.400	52.800	4.479	8.325	-0.059	5.000
193.500	54.400	4.480	8.325	-0.059	5.000
193.600	53.800	4.480	8.325	-0.059	5.000
193.700	54.200	4.483	8.324	-0.059	5.000
193.800	52.800	4.480	8.324	-0.059	5.000
193.900	53.800	4.479	8.324	-0.059	5.000
194.000	54.400	4.483	8.324	-0.059	5.000
194.100	53.200	4.483	8.324	-0.059	5.000
194.200	53.800	4.479	8.324	-0.059	5.000
194.300	53.800	4.477	8.326	-0.059	5.000
194.400	54.200	4.477	8.325	-0.059	5.000
194.500	55.000	4.478	8.325	-0.059	5.000
194.600	53.600	4.478	8.325	-0.059	5.000
194.700	52.800	4.479	8.325	-0.058	5.000
194.800	53.800	4.480	8.324	-0.058	5.000
194.900	53.000	4.479	8.326	-0.058	5.000
195.000	53.200	4.479	8.326	-0.058	5.000
195.100	54.000	4.479	8.326	-0.058	5.000
195.200	54.600	4.477	8.324	-0.058	5.000
195.300	53.400	4.478	8.325	-0.058	5.000
195.400	53.800	4.477	8.324	-0.058	5.000
195.500	53.000	4.477	8.324	-0.058	5.000
195.600	52.800	4.477	8.324	-0.058	5.000
195.700	54.200	4.475	8.326	-0.057	5.000
195.800	52.800	4.478	8.325	-0.057	5.000
195.900	53.600	4.476	8.324	-0.057	5.000
196.000	53.800	4.477	8.325	-0.057	5.000
196.100	53.400	4.477	8.325	-0.057	5.000
196.200	53.800	4.477	8.325	-0.057	5.000
196.300	53.000	4.476	8.325	-0.057	5.000
196.400	53.800	4.478	8.325	-0.057	5.000
196.500	53.800	4.477	8.326	-0.057	5.000
196.600	53.600	4.477	8.326	-0.057	5.000
196.700	53.600	4.474	8.324	-0.056	5.000
196.800	53.000	4.479	8.325	-0.056	5.000
196.900	53.400	4.474	8.325	-0.056	5.000
197.000	54.200	4.479	8.325	-0.056	5.000
197.100	53.000	4.479	8.325	-0.056	5.000
197.200	53.600	4.479	8.325	-0.056	5.000
197.300	53.800	4.477	8.325	-0.056	5.000
197.400	53.800	4.477	8.324	-0.056	5.000
197.500	53.400	4.475	8.325	-0.056	5.000
197.600	53.400	4.475	8.325	-0.056	5.000
197.700	52.000	4.476	8.325	-0.055	5.000
197.800	53.400	4.478	8.324	-0.055	5.000
197.900	52.600	4.478	8.325	-0.055	5.000
198.000	53.400	4.476	8.325	-0.055	5.000
198.100	52.600	4.476	8.325	-0.055	5.000
198.200	53.000	4.479	8.325	-0.055	5.000
198.300	53.000	4.476	8.326	-0.055	5.000
198.400	52.600	4.482	8.325	-0.055	5.000
198.500	52.800	4.481	8.324	-0.055	5.000
198.600	52.400	4.481	8.324	-0.055	5.000
198.700	51.200	4.481	8.325	-0.055	5.000
198.800	52.800	4.483	8.325	-0.055	5.000
198.900	52.600	4.487	8.325	-0.055	5.000
199.000	52.600	4.488	8.325	-0.055	5.000
199.100	53.200	4.488	8.325	-0.055	5.000
199.200	52.800	4.481	8.325	-0.054	5.000
199.300	52.400	4.485	8.325	-0.054	5.000
199.400	52.600	4.489	8.325	-0.054	5.000
199.500	53.000	4.488	8.325	-0.054	5.000
199.600	52.400	4.488	8.325	-0.054	5.000
199.700	52.600	4.486	8.325	-0.054	5.000
199.800	52.800	4.488	8.325	-0.054	5.000
199.900	52.800	4.489	8.326	-0.054	5.000
[truncated: 4,697 more rows]
