# Supplementary material for: Measurement of Outflow Facility Using iPerfusion
Source: PLoS One. 2016 Mar 7;11(3):e0150694. doi: 10.1371/journal.pone.0150694 (PMC4780770; doi:10.1371/journal.pone.0150694)
Supplement: S4 File — The raw data from the perfusion traces along with the steady state values for each pressure step. (ZIP) [file pone.0150694.s004.zip › S3/ControlIndividuals/2014_07_15 red system/CapPre_1/Parameters.txt]

Q 	 dQ 	 P 	 dP 	 R 	 dR 	 C 	 dC 	 FT 	 dFT 	 N/A 	 FV 	 
-28.4973	2.4485	0.2569	0.0214	-0.0191	0.0038	-52.4533	10.4813	7.2217	1.7334	0.0018	49.7360
53.8953	1.0745	4.4779	0.0081	0.0650	0.0010	15.3907	0.2416	10.8670	0.1944	4.9750	7.2552
130.2307	0.6342	8.7967	0.0035	0.0606	0.0003	16.5123	0.0724	11.3996	0.0596	9.9750	7.4660
200.9560	0.5783	13.1683	0.0032	0.0610	0.0002	16.4014	0.0441	11.6313	0.0445	14.9750	8.1340
270.6320	0.9726	17.5405	0.0032	0.0614	0.0002	16.2854	0.0555	11.4971	0.0493	19.9750	7.9003
338.7867	0.7021	21.9155	0.0038	0.0619	0.0001	16.1443	0.0322	11.3703	0.0380	24.9750	7.7775
