# Supplementary material for: Measurement of Outflow Facility Using iPerfusion
Source: PLoS One. 2016 Mar 7;11(3):e0150694. doi: 10.1371/journal.pone.0150694 (PMC4780770; doi:10.1371/journal.pone.0150694)
Supplement: S4 File — The raw data from the perfusion traces along with the steady state values for each pressure step. (ZIP) [file pone.0150694.s004.zip › S3/ControlIndividuals/2014_07_15 red system/Eye_1 bit wobbly/Data.txt]

0.000	-3.000	7.879	8.343	-0.000	7.879
0.100	-1.200	7.879	8.343	-0.000	7.879
0.200	0.600	7.878	8.343	-0.000	7.879
0.300	0.200	7.877	8.342	-0.000	7.879
0.400	1.600	7.880	8.342	0.000	7.879
0.500	1.000	7.879	8.343	0.000	7.879
0.600	1.400	7.879	8.343	0.000	7.879
0.700	1.200	7.877	8.342	0.000	7.879
0.800	1.200	7.878	8.342	0.000	7.879
0.900	0.400	7.878	8.343	0.000	7.879
1.000	0.400	7.878	8.342	0.000	7.879
1.100	0.800	7.878	8.342	0.000	7.879
1.200	0.800	7.881	8.342	0.000	7.879
1.300	0.600	7.876	8.342	0.000	7.879
1.400	1.400	7.880	8.342	0.000	7.879
1.500	1.000	7.875	8.342	0.000	7.879
1.600	1.800	7.875	8.342	0.000	7.879
1.700	1.000	7.881	8.343	0.000	7.879
1.800	1.800	7.876	8.342	0.000	7.879
1.900	1.000	7.884	8.343	0.000	7.879
2.000	1.600	7.882	8.343	0.000	7.879
2.100	1.000	7.882	8.343	0.000	7.879
2.200	1.000	7.881	8.342	0.000	7.879
2.300	1.800	7.877	8.342	0.000	7.879
2.400	0.800	7.880	8.342	0.000	7.879
2.500	0.200	7.880	8.343	0.000	7.879
2.600	1.400	7.880	8.343	0.000	7.879
2.700	0.600	7.879	8.342	0.000	7.879
2.800	1.200	7.879	8.342	0.000	7.879
2.900	0.800	7.876	8.342	0.000	7.879
3.000	0.600	7.877	8.342	0.000	7.879
3.100	2.200	7.877	8.342	0.000	7.879
3.200	0.600	7.879	8.342	0.000	7.879
3.300	0.600	7.879	8.342	0.000	7.879
3.400	0.200	7.881	8.344	0.000	7.879
3.500	1.200	7.876	8.343	0.000	7.879
3.600	-0.400	7.876	8.343	0.000	7.879
3.700	1.800	7.876	8.342	0.000	7.879
3.800	1.200	7.882	8.343	0.000	7.879
3.900	1.800	7.884	8.341	0.000	7.879
4.000	0.600	7.876	8.342	0.000	7.879
4.100	2.000	7.876	8.342	0.000	7.879
4.200	1.000	7.878	8.342	0.000	7.879
4.300	1.400	7.878	8.342	0.000	7.879
4.400	0.800	7.880	8.342	0.000	7.879
4.500	3.000	7.879	8.342	0.000	7.879
4.600	0.800	7.879	8.342	0.000	7.879
4.700	0.800	7.875	8.342	0.000	7.879
4.800	1.600	7.877	8.341	0.000	7.879
4.900	2.000	7.879	8.343	0.000	7.879
5.000	0.800	7.875	8.343	0.000	7.879
5.100	1.600	7.875	8.343	0.000	7.879
5.200	0.800	7.877	8.342	0.000	7.879
5.300	1.400	7.877	8.343	0.000	7.879
5.400	1.400	7.878	8.342	0.000	7.879
5.500	0.600	7.879	8.341	0.000	7.879
5.600	0.600	7.879	8.341	0.000	7.879
5.700	1.200	7.879	8.342	0.000	7.879
5.800	1.400	7.875	8.342	0.000	7.879
5.900	2.000	7.879	8.342	0.000	7.879
6.000	2.600	7.877	8.343	0.000	7.879
6.100	0.800	7.877	8.343	0.000	7.879
6.200	1.600	7.875	8.342	0.000	7.879
6.300	1.200	7.883	8.342	0.000	7.879
6.400	1.400	7.879	8.343	0.000	7.879
6.500	0.600	7.882	8.342	0.000	7.879
6.600	0.800	7.882	8.342	0.000	7.879
6.700	0.600	7.880	8.342	0.000	7.879
6.800	1.800	7.879	8.343	0.000	7.879
6.900	0.600	7.877	8.341	0.000	7.879
7.000	2.600	7.874	8.341	0.000	7.879
7.100	0.400	7.874	8.341	0.000	7.879
7.200	2.000	7.875	8.343	0.000	7.879
7.300	1.000	7.881	8.342	0.000	7.879
7.400	0.600	7.878	8.342	0.000	7.879
7.500	1.800	7.876	8.343	0.000	7.879
7.600	0.600	7.876	8.343	0.000	7.879
7.700	1.400	7.882	8.341	0.000	7.879
7.800	1.000	7.874	8.343	0.000	7.879
7.900	0.600	7.879	8.342	0.000	7.879
8.000	1.200	7.878	8.342	0.000	7.879
8.100	2.000	7.878	8.342	0.000	7.879
8.200	1.600	7.878	8.342	0.000	7.879
8.300	1.600	7.874	8.342	0.000	7.879
8.400	2.400	7.883	8.342	0.000	7.879
8.500	0.600	7.880	8.341	0.000	7.879
8.600	1.600	7.880	8.341	0.000	7.879
8.700	0.800	7.876	8.343	0.000	7.879
8.800	1.800	7.884	8.341	0.000	7.879
8.900	0.400	7.876	8.342	0.000	7.879
9.000	1.400	7.874	8.342	0.000	7.879
9.100	2.000	7.874	8.342	0.000	7.879
9.200	0.400	7.883	8.342	0.000	7.879
9.300	2.200	7.875	8.343	0.000	7.879
9.400	1.200	7.877	8.342	0.000	7.879
9.500	0.600	7.880	8.343	0.000	7.879
9.600	1.400	7.880	8.343	0.000	7.879
9.700	1.800	7.877	8.342	0.000	7.879
9.800	0.600	7.878	8.341	0.000	7.879
9.900	1.800	7.881	8.342	0.000	7.879
10.000	0.400	7.876	8.343	0.000	7.879
10.100	2.200	7.876	8.343	0.000	7.879
10.200	1.400	7.873	8.342	0.000	7.879
10.300	1.200	7.881	8.343	0.000	7.879
10.400	1.200	7.879	8.343	0.000	7.879
10.500	1.600	7.877	8.342	0.000	7.879
10.600	1.400	7.877	8.342	0.000	7.879
10.700	1.000	7.879	8.341	0.000	7.879
10.800	0.800	7.882	8.342	0.000	7.879
10.900	1.800	7.876	8.341	0.000	7.879
11.000	1.000	7.878	8.342	0.000	7.879
11.100	2.600	7.878	8.342	0.000	7.879
11.200	0.400	7.878	8.344	0.000	7.879
11.300	0.800	7.880	8.342	0.000	7.879
11.400	0.600	7.880	8.343	0.000	7.879
11.500	2.000	7.878	8.343	0.000	7.879
11.600	0.800	7.878	8.343	0.000	7.879
11.700	1.000	7.880	8.342	0.000	7.879
11.800	-0.000	7.878	8.342	0.000	7.879
11.900	2.000	7.879	8.342	0.000	7.879
12.000	-0.200	7.878	8.342	0.000	7.879
12.100	1.000	7.878	8.342	0.000	7.879
12.200	0.200	7.880	8.342	0.000	7.879
12.300	1.400	7.878	8.342	0.000	7.879
12.400	0.600	7.880	8.343	0.000	7.879
12.500	1.400	7.882	8.342	0.000	7.879
12.600	1.200	7.882	8.342	0.000	7.879
12.700	0.200	7.875	8.343	0.000	7.879
12.800	1.200	7.878	8.342	0.000	7.879
12.900	0.800	7.876	8.344	0.000	7.879
13.000	0.400	7.874	8.342	0.000	7.879
13.100	1.600	7.874	8.342	0.000	7.879
13.200	1.200	7.878	8.341	0.000	7.879
13.300	1.400	7.880	8.343	0.000	7.879
13.400	-0.000	7.879	8.342	0.000	7.879
13.500	1.600	7.880	8.341	0.000	7.879
13.600	1.000	7.880	8.341	0.000	7.879
13.700	2.200	7.882	8.342	0.000	7.879
13.800	-1.000	7.873	8.342	0.000	7.879
13.900	1.600	7.878	8.342	0.000	7.879
14.000	-0.200	7.879	8.342	0.000	7.879
14.100	1.400	7.879	8.342	0.000	7.879
14.200	1.600	7.878	8.342	0.000	7.879
14.300	1.000	7.877	8.342	0.000	7.879
14.400	0.800	7.879	8.342	0.000	7.879
14.500	1.200	7.877	8.343	0.000	7.879
14.600	0.200	7.877	8.343	0.000	7.879
14.700	2.000	7.879	8.342	0.000	7.879
14.800	0.600	7.880	8.342	0.000	7.879
14.900	2.200	7.877	8.342	0.000	7.879
15.000	0.600	7.878	8.343	0.000	7.879
15.100	1.400	7.878	8.343	0.000	7.879
15.200	1.000	7.877	8.342	0.000	7.879
15.300	1.200	7.876	8.342	0.000	7.879
15.400	1.200	7.878	8.343	0.000	7.879
15.500	1.600	7.880	8.342	0.000	7.879
15.600	0.800	7.880	8.342	0.000	7.879
15.700	2.800	7.877	8.342	0.000	7.879
15.800	0.200	7.879	8.343	0.000	7.879
15.900	1.400	7.875	8.343	0.000	7.879
16.000	1.000	7.879	8.342	0.000	7.879
16.100	1.200	7.879	8.342	0.000	7.879
16.200	1.000	7.882	8.342	0.000	7.879
16.300	0.200	7.875	8.341	0.000	7.879
16.400	1.400	7.880	8.343	0.000	7.879
16.500	0.800	7.877	8.343	0.000	7.879
16.600	2.200	7.877	8.343	0.000	7.879
16.700	1.400	7.878	8.341	0.000	7.879
16.800	1.800	7.879	8.342	0.000	7.879
16.900	1.600	7.878	8.342	0.000	7.879
17.000	2.000	7.877	8.343	0.000	7.879
17.100	-0.200	7.877	8.343	0.000	7.879
17.200	1.600	7.879	8.342	0.000	7.879
17.300	0.600	7.880	8.342	0.000	7.879
17.400	2.200	7.872	8.341	0.000	7.879
17.500	1.400	7.905	8.342	0.000	7.879
17.600	1.600	7.905	8.342	0.000	7.879
17.700	0.600	7.749	8.343	0.000	7.879
17.800	1.800	8.116	8.343	0.000	7.879
17.900	1.200	7.570	8.342	0.000	7.879
18.000	1.400	7.886	8.341	0.000	7.879
18.100	0.400	7.886	8.341	0.000	7.879
18.200	1.200	7.862	8.342	0.000	7.879
18.300	0.600	7.906	8.341	0.000	7.879
18.400	1.400	7.820	8.342	0.000	7.879
18.500	0.400	7.862	8.342	0.000	7.879
18.600	1.600	7.862	8.342	0.000	7.879
18.700	1.800	7.916	8.342	0.000	7.879
18.800	1.600	7.844	8.342	0.000	7.879
18.900	0.400	7.884	8.342	0.000	7.879
19.000	2.200	7.873	8.343	0.000	7.879
19.100	1.400	7.873	8.343	0.000	7.879
19.200	2.200	7.886	8.342	0.000	7.879
19.300	1.000	7.889	8.342	0.000	7.879
19.400	1.600	7.875	8.342	0.000	7.879
19.500	0.600	7.897	8.342	0.000	7.879
19.600	1.600	7.897	8.342	0.000	7.879
19.700	0.800	7.891	8.342	0.000	7.879
19.800	0.400	7.884	8.343	0.000	7.879
19.900	1.800	7.885	8.342	0.000	7.879
20.000	0.800	7.890	8.342	0.000	7.879
20.100	2.400	7.890	8.342	0.000	7.879
20.200	3.800	7.888	8.342	0.000	7.879
20.300	4.600	7.886	8.342	0.000	7.879
20.400	-1.400	7.886	8.342	0.000	7.879
20.500	0.400	7.887	8.342	0.000	7.879
20.600	0.600	7.887	8.342	0.000	7.879
20.700	2.000	7.887	8.342	0.000	7.879
20.800	-1.400	7.894	8.341	0.006	7.879
20.900	1.200	7.884	8.342	0.006	7.879
21.000	4021.400	7.881	8.343	0.006	7.879
21.100	3364.200	7.881	8.343	0.006	7.879
21.200	-3985.000	7.897	8.341	0.006	7.879
21.300	3674.400	7.879	8.342	0.009	7.879
21.400	1655.200	7.892	8.342	0.009	7.879
21.500	-2710.800	7.917	8.342	0.009	7.879
21.600	-578.000	7.917	8.342	0.009	7.879
21.700	-459.800	7.809	8.342	0.009	7.879
21.800	-316.000	7.941	8.341	0.007	7.879
21.900	-266.000	7.843	8.342	0.007	7.879
22.000	-213.000	7.782	8.342	0.007	7.879
22.100	-197.400	7.782	8.342	0.007	7.879
22.200	-157.000	7.902	8.342	0.007	7.879
22.300	-132.400	7.844	8.341	0.006	7.879
22.400	-132.400	7.470	8.343	0.006	7.879
22.500	-136.200	7.908	8.343	0.006	7.879
22.600	-128.800	7.908	8.343	0.006	7.879
22.700	-123.000	7.817	8.342	0.006	7.879
22.800	-120.400	7.847	8.342	0.005	7.879
22.900	-116.200	9.129	8.342	0.005	7.879
23.000	-115.000	11.782	8.342	0.005	7.879
23.100	-111.200	11.782	8.342	0.005	7.879
23.200	-109.200	10.579	8.342	0.005	7.879
23.300	-108.600	10.225	8.343	0.004	7.879
23.400	-105.800	9.741	8.342	0.004	7.879
23.500	-105.400	9.252	8.343	0.004	7.879
23.600	-102.800	9.252	8.343	0.004	7.879
23.700	-102.200	9.043	8.342	0.004	7.879
23.800	-100.400	9.108	8.342	0.003	7.879
23.900	-100.000	9.082	8.342	0.003	7.879
24.000	-99.400	8.983	8.343	0.003	7.879
24.100	-100.800	8.983	8.343	0.003	7.879
24.200	-98.600	8.960	8.343	0.003	7.879
24.300	-99.600	8.924	8.343	0.002	7.879
24.400	-97.400	8.897	8.342	0.002	7.879
24.500	-94.600	8.867	8.342	0.002	7.879
24.600	-95.600	8.867	8.342	0.002	7.879
24.700	-94.200	8.851	8.342	0.002	7.879
24.800	-94.200	8.844	8.341	0.001	7.879
24.900	-94.200	8.827	8.343	0.001	7.879
25.000	-95.600	8.812	8.342	0.001	7.879
25.100	-95.400	8.812	8.342	0.001	7.879
25.200	-97.200	8.788	8.343	0.001	7.879
25.300	-95.400	8.787	8.343	0.001	7.879
25.400	-98.000	8.792	8.342	0.001	7.879
25.500	-100.600	8.783	8.342	0.001	7.879
25.600	-99.600	8.783	8.342	0.001	7.879
25.700	-101.600	8.767	8.343	0.001	7.879
25.800	-107.600	8.764	8.342	-0.000	7.879
25.900	-106.600	8.750	8.342	-0.000	7.879
26.000	-113.800	8.735	8.342	-0.000	7.879
26.100	-115.000	8.735	8.342	-0.000	7.879
26.200	-118.400	8.732	8.343	-0.000	7.879
26.300	-118.400	8.746	8.342	-0.001	7.879
26.400	-119.600	8.738	8.343	-0.001	7.879
26.500	-121.600	8.732	8.343	-0.001	7.879
26.600	-119.400	8.732	8.343	-0.001	7.879
26.700	-123.200	8.801	8.342	-0.001	7.879
26.800	-121.400	8.756	8.343	-0.002	7.879
26.900	-122.200	8.727	8.341	-0.002	7.879
27.000	-120.200	8.829	8.342	-0.002	7.879
27.100	-121.600	8.829	8.342	-0.002	7.879
27.200	-121.400	8.839	8.342	-0.002	7.879
27.300	-119.400	8.905	8.341	-0.003	7.879
27.400	-119.800	8.886	8.343	-0.003	7.879
27.500	-118.600	8.918	8.342	-0.003	7.879
27.600	-118.000	8.918	8.342	-0.003	7.879
27.700	-117.000	8.975	8.342	-0.003	7.879
27.800	-116.800	8.975	8.342	-0.004	7.879
27.900	-116.000	8.977	8.343	-0.004	7.879
28.000	-114.600	8.970	8.342	-0.004	7.879
28.100	-114.000	8.970	8.342	-0.004	7.879
28.200	-113.600	9.006	8.342	-0.004	7.879
28.300	-112.200	8.973	8.343	-0.005	7.879
28.400	-111.000	8.993	8.342	-0.005	7.879
28.500	-112.000	8.968	8.342	-0.005	7.879
28.600	-107.800	8.968	8.342	-0.005	7.879
28.700	-110.800	8.970	8.342	-0.005	7.879
28.800	-107.600	8.960	8.342	-0.006	7.879
28.900	-109.200	8.965	8.343	-0.006	7.879
29.000	-105.800	8.950	8.343	-0.006	7.879
29.100	-106.800	8.950	8.343	-0.006	7.879
29.200	-107.000	8.935	8.341	-0.006	7.879
29.300	-104.400	8.930	8.343	-0.007	7.879
29.400	-104.800	8.925	8.342	-0.007	7.879
29.500	-103.200	8.905	8.342	-0.007	7.879
29.600	-102.200	8.905	8.342	-0.007	7.879
29.700	-103.600	8.903	8.343	-0.007	7.879
29.800	-101.000	8.891	8.343	-0.008	7.879
29.900	-101.600	8.885	8.342	-0.008	7.879
30.000	-100.000	8.866	8.342	-0.008	7.879
30.100	-101.200	8.866	8.342	-0.008	7.879
30.200	-99.400	8.886	8.342	-0.008	7.879
30.300	-98.800	8.859	8.343	-0.009	7.879
30.400	-98.200	8.865	8.343	-0.009	7.879
30.500	-98.400	8.843	8.342	-0.009	7.879
30.600	-98.200	8.843	8.342	-0.009	7.879
30.700	-98.200	8.844	8.341	-0.009	7.879
30.800	-96.400	8.824	8.343	-0.009	7.879
30.900	-96.000	8.836	8.341	-0.009	7.879
31.000	-94.000	8.821	8.341	-0.009	7.879
31.100	-93.600	8.821	8.341	-0.009	7.879
31.200	-94.200	8.813	8.343	-0.009	7.879
31.300	-91.600	8.802	8.341	-0.010	7.879
31.400	-93.000	8.807	8.342	-0.010	7.879
31.500	-92.200	8.801	8.342	-0.010	7.879
31.600	-90.000	8.801	8.342	-0.010	7.879
31.700	-90.800	8.786	8.342	-0.010	7.879
31.800	-91.000	8.785	8.341	-0.011	7.879
31.900	-91.200	8.776	8.342	-0.011	7.879
32.000	-86.800	8.768	8.341	-0.011	7.879
32.100	-89.400	8.768	8.341	-0.011	7.879
32.200	-86.200	8.758	8.341	-0.011	7.879
32.300	-86.400	8.755	8.343	-0.012	7.879
32.400	-84.400	8.746	8.342	-0.012	7.879
32.500	-83.600	8.743	8.341	-0.012	7.879
32.600	-84.000	8.743	8.341	-0.012	7.879
32.700	-82.000	8.735	8.342	-0.012	7.879
32.800	-83.800	8.723	8.341	-0.012	7.879
32.900	-81.600	8.726	8.342	-0.012	7.879
33.000	-79.400	8.714	8.343	-0.012	7.879
33.100	-81.200	8.714	8.343	-0.012	7.879
33.200	-79.000	8.713	8.341	-0.012	7.879
33.300	-82.600	8.704	8.343	-0.013	7.879
33.400	-80.200	8.698	8.342	-0.013	7.879
33.500	-81.000	8.679	8.342	-0.013	7.879
33.600	-78.000	8.679	8.342	-0.013	7.879
33.700	-79.400	8.662	8.342	-0.013	7.879
33.800	-80.200	8.661	8.342	-0.014	7.879
33.900	-79.400	8.661	8.342	-0.014	7.879
34.000	-81.800	8.662	8.340	-0.014	7.879
34.100	-83.800	8.662	8.340	-0.014	7.879
34.200	-81.200	8.614	8.342	-0.014	7.879
34.300	-83.000	8.644	8.341	-0.014	7.879
34.400	-82.400	8.612	8.343	-0.014	7.879
34.500	-82.800	8.637	8.342	-0.014	7.879
34.600	-81.400	8.637	8.342	-0.014	7.879
34.700	-81.200	8.599	8.342	-0.014	7.879
34.800	-80.400	8.612	8.343	-0.015	7.879
34.900	-80.400	8.608	8.342	-0.015	7.879
35.000	-81.800	8.615	8.342	-0.015	7.879
35.100	-80.000	8.615	8.342	-0.015	7.879
35.200	-81.200	8.608	8.343	-0.015	7.879
35.300	-82.000	8.630	8.341	-0.016	7.879
35.400	-76.600	8.619	8.342	-0.016	7.879
35.500	-81.000	8.634	8.342	-0.016	7.879
35.600	-79.400	8.634	8.342	-0.016	7.879
35.700	-80.000	8.636	8.343	-0.016	7.879
35.800	-80.200	8.626	8.342	-0.016	7.879
35.900	-79.200	8.631	8.343	-0.016	7.879
36.000	-76.600	8.621	8.343	-0.016	7.879
36.100	-78.600	8.621	8.343	-0.016	7.879
36.200	-82.000	8.623	8.342	-0.016	7.879
36.300	-76.800	8.624	8.343	-0.017	7.879
36.400	-81.000	8.618	8.342	-0.017	7.879
36.500	-77.600	8.599	8.342	-0.017	7.879
36.600	-76.600	8.599	8.342	-0.017	7.879
36.700	-79.200	8.632	8.342	-0.017	7.879
36.800	-79.400	8.598	8.341	-0.018	7.879
36.900	-80.000	8.624	8.342	-0.018	7.879
37.000	-78.400	8.615	8.342	-0.018	7.879
37.100	-79.400	8.615	8.342	-0.018	7.879
37.200	-78.600	8.595	8.341	-0.018	7.879
37.300	-81.200	8.589	8.342	-0.018	7.879
37.400	-78.400	8.609	8.341	-0.018	7.879
37.500	-80.400	8.571	8.342	-0.018	7.879
37.600	-77.200	8.571	8.342	-0.018	7.879
37.700	-79.400	8.607	8.341	-0.018	7.879
37.800	-76.200	8.576	8.342	-0.019	7.879
37.900	-80.000	8.585	8.342	-0.019	7.879
38.000	-76.800	8.589	8.343	-0.019	7.879
38.100	-78.400	8.589	8.343	-0.019	7.879
38.200	-77.400	8.585	8.341	-0.019	7.879
38.300	-77.200	8.584	8.343	-0.020	7.879
38.400	-76.400	8.595	8.341	-0.020	7.879
38.500	-76.800	8.587	8.342	-0.020	7.879
38.600	-76.800	8.587	8.342	-0.020	7.879
38.700	-75.600	8.585	8.342	-0.020	7.879
38.800	-76.200	8.585	8.342	-0.020	7.879
38.900	-75.000	8.588	8.343	-0.020	7.879
39.000	-75.200	8.591	8.342	-0.020	7.879
39.100	-75.800	8.591	8.342	-0.020	7.879
39.200	-75.400	8.582	8.342	-0.020	7.879
39.300	-74.200	8.578	8.342	-0.021	7.879
39.400	-74.400	8.578	8.341	-0.021	7.879
39.500	-74.800	8.571	8.342	-0.021	7.879
39.600	-73.600	8.571	8.342	-0.021	7.879
39.700	-73.600	8.576	8.342	-0.021	7.879
39.800	-74.000	8.566	8.342	-0.021	7.879
39.900	-72.800	8.570	8.342	-0.021	7.879
40.000	-73.000	8.562	8.342	-0.021	7.879
40.100	-72.200	8.562	8.342	-0.021	7.879
40.200	-71.800	8.559	8.342	-0.021	7.879
40.300	-71.600	8.555	8.342	-0.022	7.879
40.400	-72.000	8.555	8.341	-0.022	7.879
40.500	-71.200	8.553	8.341	-0.022	7.879
40.600	-70.800	8.553	8.341	-0.022	7.879
40.700	-71.400	8.549	8.342	-0.022	7.879
40.800	-71.600	8.548	8.341	-0.023	7.879
40.900	-70.400	8.545	8.341	-0.023	7.879
41.000	-70.600	8.542	8.342	-0.023	7.879
41.100	-70.200	8.542	8.342	-0.023	7.879
41.200	-70.000	8.537	8.342	-0.023	7.879
41.300	-69.400	8.541	8.343	-0.023	7.879
41.400	-68.800	8.534	8.342	-0.023	7.879
41.500	-68.400	8.527	8.342	-0.023	7.879
41.600	-68.400	8.527	8.342	-0.023	7.879
41.700	-69.600	8.530	8.341	-0.023	7.879
41.800	-68.000	8.525	8.342	-0.024	7.879
41.900	-67.600	8.521	8.341	-0.024	7.879
42.000	-68.200	8.521	8.342	-0.024	7.879
42.100	-68.800	8.521	8.342	-0.024	7.879
42.200	-67.200	8.519	8.342	-0.024	7.879
42.300	-67.800	8.513	8.341	-0.024	7.879
42.400	-66.800	8.514	8.343	-0.024	7.879
42.500	-67.400	8.506	8.343	-0.024	7.879
42.600	-66.400	8.506	8.343	-0.024	7.879
42.700	-66.600	8.505	8.342	-0.024	7.879
42.800	-65.600	8.503	8.342	-0.025	7.879
42.900	-66.400	8.499	8.341	-0.025	7.879
43.000	-65.800	8.496	8.342	-0.025	7.879
43.100	-65.800	8.496	8.342	-0.025	7.879
43.200	-65.000	8.493	8.342	-0.025	7.879
43.300	-64.400	8.490	8.343	-0.026	7.879
43.400	-65.600	8.489	8.342	-0.026	7.879
43.500	-64.000	8.484	8.342	-0.026	7.879
43.600	-65.800	8.484	8.342	-0.026	7.879
43.700	-65.200	8.485	8.342	-0.026	7.879
43.800	-64.400	8.485	8.341	-0.026	7.879
43.900	-64.800	8.482	8.342	-0.026	7.879
44.000	-64.000	8.476	8.342	-0.026	7.879
44.100	-64.800	8.476	8.342	-0.026	7.879
44.200	-65.000	8.480	8.342	-0.026	7.879
44.300	-63.200	8.475	8.342	-0.026	7.879
44.400	-87.200	8.476	8.341	-0.026	7.879
44.500	-64.400	8.473	8.342	-0.026	8.115
44.600	-30.200	8.473	8.342	-0.026	8.115
44.700	-35.400	8.470	8.343	-0.026	8.115
44.800	-14.600	8.467	8.341	-0.027	8.115
44.900	-65.600	8.471	8.343	-0.027	8.115
45.000	-23.400	8.467	8.342	-0.027	8.409
45.100	10.600	8.467	8.342	-0.027	8.409
45.200	-2.600	8.465	8.341	-0.027	8.409
45.300	7.200	8.467	8.341	-0.026	8.409
45.400	-32.800	8.464	8.342	-0.026	8.409
45.500	29.400	8.462	8.342	-0.026	8.703
45.600	28.400	8.462	8.342	-0.026	8.703
45.700	10.800	8.465	8.342	-0.026	8.703
45.800	25.000	8.457	8.342	-0.026	8.703
45.900	-20.800	8.463	8.341	-0.026	8.703
46.000	41.000	8.456	8.340	-0.026	9.000
46.100	37.600	8.456	8.340	-0.026	9.000
46.200	40.000	8.458	8.343	-0.026	9.000
46.300	47.200	8.457	8.341	-0.026	9.000
46.400	56.000	8.460	8.342	-0.026	9.000
46.500	45.400	8.461	8.342	-0.026	9.000
46.600	52.000	8.461	8.342	-0.026	9.000
46.700	47.200	8.467	8.342	-0.026	9.000
46.800	48.400	8.464	8.342	-0.025	9.000
46.900	47.600	8.466	8.342	-0.025	9.000
47.000	49.000	8.472	8.342	-0.025	9.000
47.100	45.200	8.472	8.342	-0.025	9.000
47.200	45.200	8.480	8.341	-0.025	9.000
47.300	46.200	8.478	8.341	-0.025	9.000
47.400	44.200	8.485	8.342	-0.025	9.000
47.500	43.600	8.487	8.340	-0.025	9.000
47.600	44.000	8.487	8.340	-0.025	9.000
47.700	44.000	8.493	8.342	-0.025	9.000
47.800	43.800	8.497	8.341	-0.025	9.000
47.900	43.800	8.495	8.342	-0.025	9.000
48.000	43.000	8.507	8.342	-0.025	9.000
48.100	42.800	8.507	8.342	-0.025	9.000
48.200	41.800	8.508	8.341	-0.025	9.000
48.300	41.800	8.509	8.343	-0.024	9.000
48.400	42.400	8.510	8.341	-0.024	9.000
48.500	41.000	8.513	8.342	-0.024	9.000
48.600	41.400	8.513	8.342	-0.024	9.000
48.700	43.000	8.516	8.342	-0.024	9.000
48.800	42.000	8.518	8.340	-0.024	9.000
48.900	41.600	8.519	8.342	-0.024	9.000
49.000	41.000	8.521	8.342	-0.024	9.000
49.100	42.000	8.521	8.342	-0.024	9.000
49.200	41.600	8.527	8.341	-0.024	9.000
49.300	41.600	8.528	8.342	-0.024	9.000
49.400	41.000	8.531	8.341	-0.024	9.000
49.500	41.600	8.542	8.342	-0.024	9.000
49.600	41.600	8.542	8.342	-0.024	9.000
49.700	40.800	8.541	8.341	-0.024	9.000
49.800	39.600	8.540	8.342	-0.023	9.000
49.900	40.600	8.546	8.341	-0.023	9.000
50.000	39.600	8.547	8.342	-0.023	9.000
50.100	40.400	8.547	8.342	-0.023	9.000
50.200	40.200	8.545	8.342	-0.023	9.000
50.300	39.600	8.552	8.341	-0.023	9.000
50.400	39.800	8.549	8.342	-0.023	9.000
50.500	38.800	8.553	8.342	-0.023	9.000
50.600	39.600	8.553	8.342	-0.023	9.000
50.700	39.400	8.553	8.341	-0.023	9.000
50.800	38.600	8.553	8.343	-0.023	9.000
50.900	39.400	8.555	8.342	-0.023	9.000
51.000	38.800	8.561	8.341	-0.023	9.000
51.100	38.400	8.561	8.341	-0.023	9.000
51.200	37.800	8.560	8.341	-0.023	9.000
51.300	38.200	8.564	8.341	-0.023	9.000
51.400	37.000	8.558	8.342	-0.022	9.000
51.500	37.400	8.565	8.341	-0.022	9.000
51.600	36.600	8.565	8.341	-0.022	9.000
51.700	37.400	8.569	8.342	-0.022	9.000
51.800	37.400	8.567	8.342	-0.022	9.000
51.900	36.600	8.574	8.342	-0.022	9.000
52.000	36.600	8.570	8.342	-0.022	9.000
52.100	37.200	8.570	8.342	-0.022	9.000
52.200	37.000	8.573	8.341	-0.022	9.000
52.300	35.800	8.576	8.342	-0.022	9.000
52.400	36.200	8.580	8.342	-0.022	9.000
52.500	36.200	8.585	8.341	-0.022	9.000
52.600	36.600	8.585	8.341	-0.022	9.000
52.700	35.600	8.584	8.341	-0.022	9.000
52.800	35.400	8.587	8.341	-0.022	9.000
52.900	36.200	8.588	8.342	-0.021	9.000
53.000	35.600	8.593	8.342	-0.021	9.000
53.100	35.600	8.593	8.342	-0.021	9.000
53.200	34.800	8.591	8.341	-0.021	9.000
53.300	35.600	8.595	8.342	-0.021	9.000
53.400	36.200	8.593	8.341	-0.021	9.000
53.500	35.400	8.599	8.341	-0.021	9.000
53.600	35.400	8.599	8.341	-0.021	9.000
53.700	35.600	8.602	8.341	-0.021	9.000
53.800	34.200	8.601	8.341	-0.021	9.000
53.900	34.600	8.605	8.341	-0.021	9.000
54.000	34.000	8.605	8.341	-0.021	9.000
54.100	34.000	8.605	8.341	-0.021	9.000
54.200	34.400	8.607	8.342	-0.021	9.000
54.300	34.000	8.606	8.341	-0.021	9.000
54.400	34.200	8.608	8.342	-0.021	9.000
54.500	35.000	8.615	8.342	-0.021	9.000
54.600	35.000	8.615	8.342	-0.021	9.000
54.700	34.800	8.611	8.341	-0.021	9.000
54.800	34.800	8.614	8.341	-0.021	9.000
54.900	34.200	8.617	8.341	-0.020	9.000
55.000	34.800	8.615	8.342	-0.020	9.000
55.100	34.000	8.615	8.342	-0.020	9.000
55.200	34.600	8.618	8.342	-0.020	9.000
55.300	34.400	8.616	8.342	-0.020	9.000
55.400	34.000	8.615	8.341	-0.020	9.000
55.500	34.200	8.620	8.342	-0.020	9.000
55.600	34.600	8.620	8.342	-0.020	9.000
55.700	35.200	8.618	8.342	-0.020	9.000
55.800	34.200	8.619	8.342	-0.020	9.000
55.900	35.200	8.619	8.342	-0.020	9.000
56.000	34.400	8.616	8.342	-0.020	9.000
56.100	34.000	8.616	8.342	-0.020	9.000
56.200	35.800	8.618	8.341	-0.020	9.000
56.300	34.000	8.620	8.342	-0.020	9.000
56.400	34.400	8.622	8.341	-0.019	9.000
56.500	34.400	8.619	8.341	-0.019	9.000
56.600	35.200	8.619	8.341	-0.019	9.000
56.700	35.800	8.621	8.342	-0.019	9.000
56.800	35.200	8.622	8.341	-0.019	9.000
56.900	33.600	8.619	8.342	-0.019	9.000
57.000	35.400	8.620	8.341	-0.019	9.000
57.100	34.800	8.620	8.341	-0.019	9.000
57.200	34.800	8.617	8.342	-0.019	9.000
57.300	35.000	8.620	8.342	-0.019	9.000
57.400	35.000	8.617	8.342	-0.019	9.000
57.500	36.200	8.618	8.342	-0.019	9.000
57.600	34.800	8.618	8.342	-0.019	9.000
57.700	34.600	8.620	8.341	-0.019	9.000
57.800	34.200	8.622	8.342	-0.019	9.000
57.900	34.800	8.616	8.341	-0.019	9.000
58.000	33.800	8.622	8.341	-0.019	9.000
58.100	34.600	8.622	8.341	-0.019	9.000
58.200	35.400	8.622	8.342	-0.019	9.000
58.300	33.800	8.617	8.342	-0.019	9.000
58.400	35.200	8.617	8.342	-0.018	9.000
58.500	34.200	8.620	8.342	-0.018	9.000
58.600	34.800	8.620	8.342	-0.018	9.000
58.700	35.000	8.618	8.341	-0.018	9.000
58.800	34.000	8.621	8.341	-0.018	9.000
58.900	34.000	8.620	8.342	-0.018	9.000
59.000	34.200	8.621	8.342	-0.018	9.000
59.100	34.800	8.621	8.342	-0.018	9.000
59.200	34.000	8.620	8.341	-0.018	9.000
59.300	34.600	8.623	8.342	-0.018	9.000
59.400	34.200	8.618	8.341	-0.018	9.000
59.500	34.800	8.624	8.342	-0.018	9.000
59.600	36.000	8.624	8.342	-0.018	9.000
59.700	35.200	8.623	8.342	-0.018	9.000
59.800	34.200	8.625	8.341	-0.018	9.000
59.900	34.400	8.624	8.341	-0.017	9.000
60.000	34.000	8.620	8.342	-0.017	9.000
60.100	34.400	8.620	8.342	-0.017	9.000
60.200	33.000	8.624	8.341	-0.017	9.000
60.300	33.800	8.624	8.341	-0.017	9.000
60.400	34.600	8.624	8.340	-0.017	9.000
60.500	33.800	8.622	8.341	-0.017	9.000
60.600	34.200	8.622	8.341	-0.017	9.000
60.700	34.200	8.622	8.342	-0.017	9.000
60.800	34.000	8.620	8.341	-0.017	9.000
60.900	35.000	8.621	8.341	-0.017	9.000
61.000	33.400	8.623	8.341	-0.017	9.000
61.100	33.400	8.623	8.341	-0.017	9.000
61.200	33.400	8.622	8.342	-0.017	9.000
61.300	33.200	8.627	8.341	-0.017	9.000
61.400	33.400	8.625	8.342	-0.017	9.000
61.500	33.200	8.624	8.342	-0.017	9.000
61.600	32.800	8.624	8.342	-0.017	9.000
61.700	33.400	8.627	8.341	-0.017	9.000
61.800	33.000	8.623	8.343	-0.017	9.000
61.900	32.600	8.624	8.341	-0.016	9.000
62.000	34.000	8.629	8.341	-0.016	9.000
62.100	33.600	8.629	8.341	-0.016	9.000
62.200	33.600	8.627	8.341	-0.016	9.000
62.300	34.000	8.627	8.341	-0.016	9.000
62.400	33.600	8.626	8.342	-0.016	9.000
62.500	32.800	8.631	8.342	-0.016	9.000
62.600	32.600	8.631	8.342	-0.016	9.000
62.700	34.200	8.626	8.341	-0.016	9.000
62.800	33.600	8.628	8.341	-0.016	9.000
62.900	32.600	8.629	8.341	-0.016	9.000
63.000	33.000	8.627	8.341	-0.016	9.000
63.100	32.600	8.627	8.341	-0.016	9.000
63.200	32.000	8.632	8.341	-0.016	9.000
63.300	32.600	8.629	8.342	-0.016	9.000
63.400	32.800	8.632	8.340	-0.015	9.000
63.500	32.000	8.632	8.340	-0.015	9.000
63.600	32.400	8.632	8.340	-0.015	9.000
63.700	33.200	8.631	8.342	-0.015	9.000
63.800	32.200	8.633	8.341	-0.015	9.000
63.900	33.200	8.631	8.343	-0.015	9.000
64.000	32.200	8.636	8.342	-0.015	9.000
64.100	33.200	8.636	8.342	-0.015	9.000
64.200	33.200	8.635	8.341	-0.015	9.000
64.300	33.200	8.634	8.341	-0.015	9.000
64.400	32.200	8.638	8.342	-0.015	9.000
64.500	32.800	8.637	8.342	-0.015	9.000
64.600	34.000	8.637	8.342	-0.015	9.000
64.700	32.200	8.639	8.341	-0.015	9.000
64.800	33.200	8.639	8.342	-0.015	9.000
64.900	32.200	8.638	8.342	-0.015	9.000
65.000	32.000	8.639	8.342	-0.015	9.000
65.100	32.000	8.639	8.342	-0.015	9.000
65.200	32.200	8.643	8.341	-0.015	9.000
65.300	32.000	8.637	8.341	-0.015	9.000
65.400	32.400	8.641	8.341	-0.014	9.000
65.500	32.600	8.643	8.341	-0.014	9.000
65.600	33.400	8.643	8.341	-0.014	9.000
65.700	33.400	8.641	8.340	-0.014	9.000
65.800	32.600	8.641	8.343	-0.014	9.000
65.900	32.800	8.641	8.341	-0.014	9.000
66.000	33.000	8.639	8.343	-0.014	9.000
66.100	32.800	8.639	8.343	-0.014	9.000
66.200	31.800	8.639	8.342	-0.014	9.000
66.300	32.600	8.642	8.342	-0.014	9.000
66.400	33.400	8.638	8.342	-0.014	9.000
66.500	33.000	8.642	8.342	-0.014	9.000
66.600	32.800	8.642	8.342	-0.014	9.000
66.700	34.000	8.641	8.342	-0.014	9.000
66.800	32.800	8.638	8.341	-0.014	9.000
66.900	32.800	8.634	8.342	-0.014	9.000
67.000	33.400	8.641	8.342	-0.014	9.000
67.100	32.800	8.641	8.342	-0.014	9.000
67.200	33.400	8.637	8.342	-0.014	9.000
67.300	33.000	8.637	8.342	-0.014	9.000
67.400	33.000	8.639	8.341	-0.013	9.000
67.500	32.600	8.635	8.341	-0.013	9.000
67.600	33.800	8.635	8.341	-0.013	9.000
67.700	32.600	8.637	8.342	-0.013	9.000
67.800	33.600	8.634	8.340	-0.013	9.000
67.900	32.000	8.638	8.342	-0.013	9.000
68.000	33.400	8.637	8.341	-0.013	9.000
68.100	33.400	8.637	8.341	-0.013	9.000
68.200	33.000	8.636	8.341	-0.013	9.000
68.300	33.000	8.637	8.342	-0.013	9.000
68.400	32.600	8.633	8.341	-0.013	9.000
68.500	33.400	8.635	8.341	-0.013	9.000
68.600	33.200	8.635	8.341	-0.013	9.000
68.700	33.600	8.634	8.341	-0.013	9.000
68.800	32.200	8.637	8.342	-0.013	9.000
68.900	33.600	8.636	8.341	-0.012	9.000
69.000	33.000	8.636	8.341	-0.012	9.000
69.100	33.200	8.636	8.341	-0.012	9.000
69.200	33.400	8.637	8.341	-0.012	9.000
69.300	32.800	8.637	8.341	-0.012	9.000
69.400	32.800	8.632	8.342	-0.012	9.000
69.500	33.400	8.637	8.342	-0.012	9.000
69.600	33.400	8.637	8.342	-0.012	9.000
69.700	32.200	8.636	8.341	-0.012	9.000
69.800	32.800	8.641	8.341	-0.012	9.000
69.900	33.000	8.639	8.341	-0.012	9.000
70.000	33.400	8.637	8.341	-0.012	9.000
70.100	32.600	8.637	8.341	-0.012	9.000
70.200	33.600	8.638	8.341	-0.012	9.000
70.300	33.600	8.639	8.341	-0.012	9.000
70.400	33.600	8.636	8.342	-0.012	9.000
70.500	32.600	8.637	8.342	-0.012	9.000
70.600	35.000	8.637	8.342	-0.012	9.000
70.700	33.400	8.638	8.342	-0.012	9.000
70.800	34.000	8.635	8.340	-0.012	9.000
70.900	34.000	8.639	8.342	-0.011	9.000
71.000	34.400	8.636	8.342	-0.011	9.000
71.100	34.200	8.636	8.342	-0.011	9.000
71.200	34.800	8.633	8.341	-0.011	9.000
71.300	35.400	8.634	8.341	-0.011	9.000
71.400	34.200	8.635	8.341	-0.011	9.000
71.500	33.200	8.632	8.341	-0.011	9.000
71.600	34.600	8.632	8.341	-0.011	9.000
71.700	34.600	8.632	8.342	-0.011	9.000
71.800	33.000	8.634	8.342	-0.011	9.000
71.900	33.600	8.632	8.341	-0.011	9.000
72.000	33.800	8.630	8.342	-0.011	9.000
72.100	34.400	8.630	8.342	-0.011	9.000
72.200	33.600	8.632	8.341	-0.011	9.000
72.300	34.400	8.630	8.342	-0.011	9.000
72.400	33.400	8.628	8.341	-0.010	9.000
72.500	33.600	8.626	8.341	-0.010	9.000
72.600	32.600	8.626	8.341	-0.010	9.000
72.700	34.200	8.625	8.342	-0.010	9.000
72.800	33.400	8.628	8.342	-0.010	9.000
72.900	34.200	8.629	8.341	-0.010	9.000
73.000	33.800	8.627	8.341	-0.010	9.000
73.100	33.400	8.627	8.341	-0.010	9.000
73.200	34.600	8.629	8.342	-0.010	9.000
73.300	33.200	8.630	8.341	-0.010	9.000
73.400	34.800	8.627	8.341	-0.010	9.000
73.500	33.200	8.631	8.341	-0.010	9.000
73.600	35.200	8.631	8.341	-0.010	9.000
73.700	34.800	8.625	8.341	-0.010	9.000
73.800	33.000	8.627	8.341	-0.010	9.000
73.900	34.000	8.628	8.341	-0.010	9.000
74.000	34.400	8.627	8.341	-0.010	9.000
74.100	34.800	8.627	8.341	-0.010	9.000
74.200	34.200	8.628	8.341	-0.010	9.000
74.300	34.800	8.626	8.341	-0.010	9.000
74.400	34.000	8.622	8.342	-0.009	9.000
74.500	33.600	8.626	8.340	-0.009	9.000
74.600	33.400	8.626	8.340	-0.009	9.000
74.700	33.400	8.625	8.341	-0.009	9.000
74.800	33.200	8.627	8.341	-0.009	9.000
74.900	32.800	8.624	8.342	-0.009	9.000
75.000	34.400	8.624	8.342	-0.009	9.000
75.100	33.800	8.624	8.342	-0.009	9.000
75.200	33.400	8.624	8.341	-0.009	9.000
75.300	33.600	8.624	8.342	-0.009	9.000
75.400	34.000	8.628	8.341	-0.009	9.000
75.500	34.000	8.626	8.341	-0.009	9.000
75.600	32.800	8.626	8.341	-0.009	9.000
75.700	34.000	8.625	8.341	-0.009	9.000
75.800	34.400	8.625	8.341	-0.009	9.000
75.900	34.200	8.627	8.341	-0.009	9.000
76.000	33.200	8.626	8.341	-0.009	9.000
76.100	34.200	8.626	8.341	-0.009	9.000
76.200	34.200	8.627	8.341	-0.009	9.000
76.300	33.600	8.629	8.341	-0.009	9.000
76.400	33.400	8.625	8.341	-0.008	9.000
76.500	33.800	8.628	8.341	-0.008	9.000
76.600	34.800	8.628	8.341	-0.008	9.000
76.700	33.400	8.628	8.341	-0.008	9.000
76.800	33.400	8.628	8.341	-0.008	9.000
76.900	33.600	8.628	8.341	-0.008	9.000
77.000	34.200	8.627	8.341	-0.008	9.000
77.100	34.200	8.627	8.341	-0.008	9.000
77.200	34.200	8.627	8.341	-0.008	9.000
77.300	34.000	8.633	8.341	-0.008	9.000
77.400	34.000	8.631	8.341	-0.008	9.000
77.500	33.400	8.629	8.342	-0.008	9.000
77.600	34.000	8.629	8.342	-0.008	9.000
77.700	33.400	8.628	8.340	-0.008	9.000
77.800	34.000	8.630	8.341	-0.008	9.000
77.900	33.200	8.628	8.341	-0.007	9.000
78.000	32.800	8.629	8.341	-0.007	9.000
78.100	33.400	8.629	8.341	-0.007	9.000
78.200	32.200	8.628	8.341	-0.007	9.000
78.300	32.600	8.630	8.341	-0.007	9.000
78.400	34.000	8.631	8.341	-0.007	9.000
78.500	33.600	8.627	8.341	-0.007	9.000
78.600	34.200	8.627	8.341	-0.007	9.000
78.700	32.800	8.630	8.341	-0.007	9.000
78.800	33.600	8.634	8.341	-0.007	9.000
78.900	33.000	8.629	8.340	-0.007	9.000
79.000	34.000	8.631	8.342	-0.007	9.000
79.100	33.200	8.631	8.342	-0.007	9.000
79.200	32.600	8.632	8.341	-0.007	9.000
79.300	33.400	8.630	8.341	-0.007	9.000
79.400	33.600	8.632	8.341	-0.007	9.000
79.500	33.200	8.634	8.342	-0.007	9.000
79.600	33.600	8.634	8.342	-0.007	9.000
79.700	33.400	8.633	8.341	-0.007	9.000
79.800	33.400	8.631	8.341	-0.007	9.000
79.900	33.600	8.633	8.342	-0.006	9.000
80.000	33.200	8.633	8.342	-0.006	9.000
80.100	32.800	8.633	8.342	-0.006	9.000
80.200	33.600	8.634	8.342	-0.006	9.000
80.300	33.000	8.637	8.341	-0.006	9.000
80.400	32.800	8.633	8.341	-0.006	9.000
80.500	32.800	8.631	8.342	-0.006	9.000
80.600	33.400	8.631	8.342	-0.006	9.000
80.700	33.600	8.632	8.341	-0.006	9.000
80.800	34.200	8.632	8.341	-0.006	9.000
80.900	33.000	8.634	8.341	-0.006	9.000
81.000	33.400	8.634	8.341	-0.006	9.000
81.100	33.200	8.634	8.341	-0.006	9.000
81.200	33.000	8.632	8.342	-0.006	9.000
81.300	33.800	8.633	8.341	-0.006	9.000
81.400	34.000	8.634	8.342	-0.005	9.000
81.500	33.400	8.631	8.342	-0.005	9.000
81.600	34.400	8.631	8.342	-0.005	9.000
81.700	32.400	8.632	8.341	-0.005	9.000
81.800	33.600	8.633	8.341	-0.005	9.000
81.900	33.200	8.632	8.341	-0.005	9.000
82.000	34.000	8.630	8.341	-0.005	9.000
82.100	32.800	8.630	8.341	-0.005	9.000
82.200	33.200	8.633	8.342	-0.005	9.000
82.300	33.400	8.631	8.341	-0.005	9.000
82.400	32.800	8.633	8.341	-0.005	9.000
82.500	33.600	8.630	8.341	-0.005	9.000
82.600	33.600	8.630	8.341	-0.005	9.000
82.700	34.000	8.633	8.342	-0.005	9.000
82.800	34.000	8.631	8.339	-0.005	9.000
82.900	34.200	8.633	8.342	-0.005	9.000
83.000	33.400	8.633	8.342	-0.005	9.000
83.100	34.400	8.633	8.342	-0.005	9.000
83.200	34.200	8.637	8.340	-0.005	9.000
83.300	33.800	8.634	8.341	-0.005	9.000
83.400	33.200	8.630	8.340	-0.004	9.000
83.500	35.000	8.629	8.341	-0.004	9.000
83.600	33.600	8.629	8.341	-0.004	9.000
83.700	34.400	8.631	8.341	-0.004	9.000
83.800	34.000	8.624	8.341	-0.004	9.000
83.900	34.400	8.627	8.341	-0.004	9.000
84.000	33.600	8.630	8.342	-0.004	9.000
84.100	33.600	8.630	8.342	-0.004	9.000
84.200	34.400	8.624	8.342	-0.004	9.000
84.300	33.600	8.627	8.341	-0.004	9.000
84.400	34.400	8.628	8.341	-0.004	9.000
84.500	34.000	8.627	8.342	-0.004	9.000
84.600	33.600	8.627	8.342	-0.004	9.000
84.700	34.400	8.628	8.340	-0.004	9.000
84.800	33.400	8.628	8.342	-0.004	9.000
84.900	33.000	8.630	8.341	-0.003	9.000
85.000	33.600	8.628	8.341	-0.003	9.000
85.100	33.800	8.628	8.341	-0.003	9.000
85.200	34.800	8.625	8.342	-0.003	9.000
85.300	33.400	8.629	8.341	-0.003	9.000
85.400	34.000	8.628	8.341	-0.003	9.000
85.500	34.000	8.627	8.341	-0.003	9.000
85.600	35.000	8.627	8.341	-0.003	9.000
85.700	34.400	8.627	8.341	-0.003	9.000
85.800	34.200	8.627	8.341	-0.003	9.000
85.900	34.000	8.629	8.340	-0.003	9.000
86.000	34.800	8.627	8.341	-0.003	9.000
86.100	33.600	8.627	8.341	-0.003	9.000
86.200	34.200	8.628	8.341	-0.003	9.000
86.300	33.600	8.631	8.341	-0.003	9.000
86.400	33.400	8.629	8.341	-0.003	9.000
86.500	34.000	8.628	8.340	-0.003	9.000
86.600	33.400	8.628	8.340	-0.003	9.000
86.700	34.000	8.630	8.342	-0.003	9.000
86.800	33.200	8.630	8.340	-0.003	9.000
86.900	32.800	8.628	8.343	-0.002	9.000
87.000	33.400	8.632	8.342	-0.002	9.000
87.100	33.200	8.632	8.342	-0.002	9.000
87.200	33.000	8.628	8.341	-0.002	9.000
87.300	33.200	8.630	8.341	-0.002	9.000
87.400	32.600	8.628	8.341	-0.002	9.000
87.500	34.000	8.631	8.341	-0.002	9.000
87.600	32.800	8.631	8.341	-0.002	9.000
87.700	33.800	8.630	8.342	-0.002	9.000
87.800	33.200	8.632	8.341	-0.002	9.000
87.900	33.200	8.633	8.341	-0.002	9.000
88.000	33.200	8.631	8.341	-0.002	9.000
88.100	33.200	8.631	8.341	-0.002	9.000
88.200	32.600	8.631	8.341	-0.002	9.000
88.300	34.000	8.633	8.341	-0.002	9.000
88.400	32.200	8.631	8.340	-0.002	9.000
88.500	33.200	8.632	8.341	-0.002	9.000
88.600	33.200	8.632	8.341	-0.002	9.000
88.700	33.400	8.636	8.340	-0.002	9.000
88.800	34.200	8.630	8.341	-0.002	9.000
88.900	33.400	8.634	8.340	-0.001	9.000
89.000	33.400	8.634	8.340	-0.001	9.000
89.100	32.600	8.634	8.340	-0.001	9.000
89.200	33.200	8.636	8.341	-0.001	9.000
89.300	32.800	8.635	8.340	-0.001	9.000
89.400	33.200	8.634	8.341	-0.001	9.000
89.500	33.400	8.637	8.341	-0.001	9.000
89.600	33.000	8.637	8.341	-0.001	9.000
89.700	32.600	8.638	8.341	-0.001	9.000
89.800	33.200	8.634	8.342	-0.001	9.000
89.900	33.000	8.634	8.341	-0.001	9.000
90.000	32.600	8.637	8.342	-0.001	9.000
90.100	32.200	8.637	8.342	-0.001	9.000
90.200	32.600	8.635	8.341	-0.001	9.000
90.300	32.600	8.637	8.341	-0.001	9.000
90.400	33.600	8.638	8.340	-0.000	9.000
90.500	34.200	8.634	8.341	-0.000	9.000
90.600	33.200	8.634	8.341	-0.000	9.000
90.700	32.200	8.639	8.341	-0.000	9.000
90.800	32.800	8.637	8.340	-0.000	9.000
90.900	33.400	8.637	8.341	-0.000	9.000
91.000	32.200	8.637	8.342	-0.000	9.000
91.100	32.800	8.637	8.342	-0.000	9.000
91.200	32.800	8.639	8.341	-0.000	9.000
91.300	32.600	8.635	8.341	-0.000	9.000
91.400	32.200	8.639	8.340	0.000	9.000
91.500	32.800	8.639	8.340	0.000	9.000
91.600	32.600	8.639	8.340	0.000	9.000
91.700	32.600	8.637	8.341	0.000	9.000
91.800	33.000	8.640	8.341	0.000	9.000
91.900	32.800	8.635	8.341	0.000	9.000
92.000	32.800	8.641	8.341	0.000	9.000
92.100	33.200	8.641	8.341	0.000	9.000
92.200	31.800	8.639	8.341	0.000	9.000
92.300	32.600	8.638	8.341	0.000	9.000
92.400	33.200	8.638	8.342	0.001	9.000
92.500	31.800	8.639	8.341	0.001	9.000
92.600	32.200	8.639	8.341	0.001	9.000
92.700	32.800	8.637	8.341	0.001	9.000
92.800	32.200	8.639	8.341	0.001	9.000
92.900	32.600	8.638	8.340	0.001	9.000
93.000	33.600	8.643	8.340	0.001	9.000
93.100	31.400	8.643	8.340	0.001	9.000
93.200	33.200	8.644	8.342	0.001	9.000
93.300	32.000	8.641	8.340	0.001	9.000
93.400	32.400	8.642	8.342	0.001	9.000
93.500	32.800	8.643	8.341	0.001	9.000
93.600	32.400	8.643	8.341	0.001	9.000
93.700	32.800	8.642	8.341	0.001	9.000
93.800	32.400	8.639	8.341	0.001	9.000
93.900	32.000	8.641	8.341	0.001	9.000
94.000	32.600	8.639	8.342	0.001	9.000
94.100	32.200	8.639	8.342	0.001	9.000
94.200	32.000	8.641	8.341	0.001	9.000
94.300	32.400	8.642	8.342	0.001	9.000
94.400	32.600	8.641	8.341	0.002	9.000
94.500	32.600	8.641	8.341	0.002	9.000
94.600	32.800	8.641	8.341	0.002	9.000
94.700	31.800	8.641	8.341	0.002	9.000
94.800	32.000	8.641	8.340	0.002	9.000
94.900	31.800	8.643	8.341	0.002	9.000
95.000	32.800	8.645	8.341	0.002	9.000
95.100	32.200	8.645	8.341	0.002	9.000
95.200	32.800	8.642	8.341	0.002	9.000
95.300	32.000	8.644	8.342	0.002	9.000
95.400	32.400	8.645	8.341	0.002	9.000
95.500	31.800	8.642	8.341	0.002	9.000
95.600	31.800	8.642	8.341	0.002	9.000
95.700	31.800	8.642	8.341	0.002	9.000
95.800	32.200	8.650	8.342	0.002	9.000
95.900	31.600	8.641	8.341	0.003	9.000
96.000	31.800	8.641	8.340	0.003	9.000
96.100	32.400	8.641	8.340	0.003	9.000
96.200	32.200	8.645	8.341	0.003	9.000
96.300	31.400	8.644	8.341	0.003	9.000
96.400	31.400	8.644	8.341	0.003	9.000
96.500	31.000	8.646	8.341	0.003	9.000
96.600	31.800	8.646	8.341	0.003	9.000
96.700	31.200	8.644	8.340	0.003	9.000
96.800	31.400	8.645	8.342	0.003	9.000
96.900	32.400	8.649	8.341	0.003	9.000
97.000	32.000	8.649	8.341	0.003	9.000
97.100	32.000	8.649	8.341	0.003	9.000
97.200	31.400	8.647	8.340	0.003	9.000
97.300	31.800	8.649	8.341	0.003	9.000
97.400	32.000	8.646	8.341	0.003	9.000
97.500	31.800	8.649	8.340	0.003	9.000
97.600	32.200	8.649	8.340	0.003	9.000
97.700	30.600	8.649	8.341	0.003	9.000
97.800	31.200	8.645	8.341	0.003	9.000
97.900	32.000	8.645	8.341	0.004	9.000
98.000	32.400	8.649	8.341	0.004	9.000
98.100	32.400	8.649	8.341	0.004	9.000
98.200	31.800	8.646	8.341	0.004	9.000
98.300	32.400	8.650	8.342	0.004	9.000
98.400	31.800	8.648	8.340	0.004	9.000
98.500	32.000	8.647	8.341	0.004	9.000
98.600	31.800	8.647	8.341	0.004	9.000
98.700	31.800	8.651	8.341	0.004	9.000
98.800	30.200	8.648	8.340	0.004	9.000
98.900	31.800	8.647	8.342	0.004	9.000
99.000	31.200	8.648	8.341	0.004	9.000
99.100	31.000	8.648	8.341	0.004	9.000
99.200	31.600	8.647	8.341	0.004	9.000
99.300	31.800	8.648	8.342	0.004	9.000
99.400	32.600	8.644	8.341	0.004	9.000
99.500	31.000	8.645	8.341	0.004	9.000
99.600	31.000	8.645	8.341	0.004	9.000
99.700	31.400	8.648	8.340	0.004	9.000
99.800	31.400	8.649	8.342	0.004	9.000
99.900	31.200	8.643	8.341	0.005	9.000
100.000	32.000	8.649	8.341	0.005	9.000
100.100	31.800	8.649	8.341	0.005	9.000
100.200	32.600	8.647	8.341	0.005	9.000
100.300	31.800	8.648	8.342	0.005	9.000
100.400	32.200	8.647	8.341	0.005	9.000
100.500	31.600	8.646	8.340	0.005	9.000
100.600	31.400	8.646	8.340	0.005	9.000
100.700	32.200	8.646	8.341	0.005	9.000
100.800	32.200	8.649	8.342	0.005	9.000
100.900	31.000	8.648	8.341	0.005	9.000
101.000	31.200	8.645	8.341	0.005	9.000
101.100	32.200	8.645	8.341	0.005	9.000
101.200	31.600	8.648	8.341	0.005	9.000
101.300	32.000	8.645	8.341	0.005	9.000
101.400	31.200	8.649	8.341	0.005	9.000
101.500	32.200	8.649	8.340	0.005	9.000
101.600	31.800	8.649	8.340	0.005	9.000
101.700	31.000	8.645	8.342	0.005	9.000
101.800	31.200	8.647	8.340	0.005	9.000
101.900	31.400	8.646	8.341	0.006	9.000
102.000	32.200	8.650	8.341	0.006	9.000
102.100	31.800	8.650	8.341	0.006	9.000
102.200	32.000	8.648	8.341	0.006	9.000
102.300	32.000	8.646	8.342	0.006	9.000
102.400	31.200	8.646	8.341	0.006	9.000
102.500	31.800	8.650	8.340	0.006	9.000
102.600	31.800	8.650	8.340	0.006	9.000
102.700	31.800	8.646	8.341	0.006	9.000
102.800	31.400	8.647	8.340	0.006	9.000
102.900	30.600	8.645	8.341	0.006	9.000
103.000	31.400	8.646	8.342	0.006	9.000
103.100	32.000	8.646	8.342	0.006	9.000
103.200	31.400	8.651	8.341	0.006	9.000
103.300	31.400	8.648	8.341	0.006	9.000
103.400	32.000	8.647	8.341	0.007	9.000
103.500	30.800	8.647	8.341	0.007	9.000
103.600	31.400	8.647	8.341	0.007	9.000
103.700	31.000	8.649	8.341	0.007	9.000
103.800	31.200	8.648	8.341	0.007	9.000
103.900	31.200	8.647	8.341	0.007	9.000
104.000	31.400	8.648	8.340	0.007	9.000
104.100	31.200	8.648	8.340	0.007	9.000
104.200	32.200	8.646	8.341	0.007	9.000
104.300	31.800	8.649	8.340	0.007	9.000
104.400	32.400	8.649	8.342	0.007	9.000
104.500	32.400	8.648	8.342	0.007	9.000
104.600	31.800	8.648	8.342	0.007	9.000
104.700	32.200	8.650	8.340	0.007	9.000
104.800	32.000	8.650	8.342	0.007	9.000
104.900	31.200	8.649	8.340	0.007	9.000
105.000	31.800	8.649	8.340	0.007	9.000
105.100	31.400	8.649	8.340	0.007	9.000
105.200	32.000	8.654	8.341	0.007	9.000
105.300	31.400	8.652	8.341	0.007	9.000
105.400	32.000	8.654	8.341	0.008	9.000
105.500	31.000	8.649	8.341	0.008	9.000
105.600	32.000	8.649	8.341	0.008	9.000
105.700	30.600	8.651	8.341	0.008	9.000
105.800	31.800	8.648	8.342	0.008	9.000
105.900	32.200	8.649	8.340	0.008	9.000
106.000	31.200	8.647	8.342	0.008	9.000
106.100	31.400	8.647	8.342	0.008	9.000
106.200	31.200	8.647	8.340	0.008	9.000
106.300	31.000	8.650	8.342	0.008	9.000
106.400	30.800	8.647	8.341	0.008	9.000
106.500	31.200	8.651	8.340	0.008	9.000
106.600	31.200	8.651	8.340	0.008	9.000
106.700	30.000	8.650	8.341	0.008	9.000
106.800	31.200	8.652	8.340	0.008	9.000
106.900	32.000	8.654	8.342	0.008	9.000
107.000	31.200	8.653	8.341	0.008	9.000
107.100	31.400	8.653	8.341	0.008	9.000
107.200	31.400	8.651	8.342	0.008	9.000
107.300	31.200	8.653	8.342	0.008	9.000
107.400	31.200	8.648	8.341	0.009	9.000
107.500	31.800	8.652	8.341	0.009	9.000
107.600	31.200	8.652	8.341	0.009	9.000
107.700	29.600	8.652	8.341	0.009	9.000
107.800	31.400	8.654	8.340	0.009	9.000
107.900	31.200	8.647	8.340	0.009	9.000
108.000	30.000	8.652	8.341	0.009	9.000
108.100	31.600	8.652	8.341	0.009	9.000
108.200	31.200	8.652	8.342	0.009	9.000
108.300	31.200	8.652	8.341	0.009	9.000
108.400	30.600	8.655	8.342	0.009	9.000
108.500	31.200	8.655	8.341	0.009	9.000
108.600	31.600	8.655	8.341	0.009	9.000
108.700	31.400	8.657	8.340	0.009	9.000
108.800	31.200	8.657	8.341	0.009	9.000
108.900	31.000	8.656	8.341	0.009	9.000
109.000	31.000	8.654	8.340	0.009	9.000
109.100	31.400	8.654	8.340	0.009	9.000
109.200	31.200	8.658	8.341	0.009	9.000
109.300	31.400	8.655	8.342	0.009	9.000
109.400	30.600	8.657	8.341	0.010	9.000
109.500	30.600	8.655	8.340	0.010	9.000
109.600	31.800	8.655	8.340	0.010	9.000
109.700	31.000	8.659	8.341	0.010	9.000
109.800	32.000	8.654	8.341	0.010	9.000
109.900	31.000	8.659	8.341	0.010	9.000
110.000	31.200	8.656	8.342	0.010	9.000
110.100	31.000	8.656	8.342	0.010	9.000
110.200	31.200	8.655	8.341	0.010	9.000
110.300	31.800	8.657	8.341	0.010	9.000
110.400	31.000	8.656	8.341	0.010	9.000
110.500	30.600	8.657	8.341	0.010	9.000
110.600	31.400	8.657	8.341	0.010	9.000
110.700	30.800	8.658	8.341	0.010	9.000
110.800	30.800	8.655	8.340	0.010	9.000
110.900	32.000	8.657	8.341	0.010	9.000
111.000	29.600	8.657	8.341	0.010	9.000
111.100	30.600	8.657	8.341	0.010	9.000
111.200	30.400	8.655	8.341	0.010	9.000
111.300	30.400	8.660	8.340	0.010	9.000
111.400	31.400	8.657	8.341	0.011	9.000
111.500	30.600	8.657	8.340	0.011	9.000
111.600	31.200	8.657	8.340	0.011	9.000
111.700	31.000	8.655	8.342	0.011	9.000
111.800	31.000	8.657	8.341	0.011	9.000
111.900	32.000	8.655	8.341	0.011	9.000
112.000	30.200	8.654	8.341	0.011	9.000
112.100	31.800	8.654	8.341	0.011	9.000
112.200	30.200	8.657	8.342	0.011	9.000
112.300	31.400	8.654	8.341	0.011	9.000
112.400	30.400	8.653	8.341	0.011	9.000
112.500	31.000	8.654	8.343	0.011	9.000
112.600	31.600	8.654	8.343	0.011	9.000
112.700	31.000	8.655	8.340	0.011	9.000
112.800	31.000	8.656	8.341	0.011	9.000
112.900	30.400	8.655	8.340	0.011	9.000
113.000	31.600	8.656	8.340	0.011	9.000
113.100	31.400	8.656	8.340	0.011	9.000
113.200	30.400	8.655	8.342	0.011	9.000
113.300	30.200	8.655	8.342	0.011	9.000
113.400	31.200	8.656	8.341	0.012	9.000
113.500	31.800	8.655	8.341	0.012	9.000
113.600	31.400	8.655	8.341	0.012	9.000
113.700	30.600	8.656	8.342	0.012	9.000
113.800	30.600	8.658	8.340	0.012	9.000
113.900	31.400	8.657	8.342	0.012	9.000
114.000	31.600	8.656	8.341	0.012	9.000
114.100	31.000	8.656	8.341	0.012	9.000
114.200	30.000	8.658	8.340	0.012	9.000
114.300	30.800	8.659	8.341	0.012	9.000
114.400	30.600	8.655	8.341	0.012	9.000
114.500	29.400	8.658	8.341	0.012	9.000
114.600	31.000	8.658	8.341	0.012	9.000
114.700	30.600	8.651	8.341	0.012	9.000
114.800	30.200	8.657	8.340	0.012	9.000
114.900	29.800	8.658	8.341	0.012	9.000
115.000	31.000	8.654	8.342	0.012	9.000
115.100	30.200	8.654	8.342	0.012	9.000
115.200	30.600	8.658	8.341	0.012	9.000
115.300	30.400	8.661	8.341	0.012	9.000
115.400	30.600	8.655	8.341	0.013	9.000
115.500	30.800	8.655	8.341	0.013	9.000
115.600	30.000	8.655	8.341	0.013	9.000
115.700	30.800	8.659	8.341	0.013	9.000
115.800	29.800	8.657	8.342	0.013	9.000
115.900	30.000	8.659	8.341	0.013	9.000
116.000	30.600	8.658	8.341	0.013	9.000
116.100	30.000	8.658	8.341	0.013	9.000
116.200	30.400	8.661	8.341	0.013	9.000
116.300	30.600	8.659	8.340	0.013	9.000
116.400	30.000	8.656	8.342	0.013	9.000
116.500	30.600	8.657	8.340	0.013	9.000
116.600	30.000	8.657	8.340	0.013	9.000
116.700	31.200	8.660	8.341	0.013	9.000
116.800	31.200	8.658	8.341	0.013	9.000
116.900	31.600	8.660	8.340	0.013	9.000
117.000	29.800	8.660	8.340	0.013	9.000
117.100	30.400	8.660	8.340	0.013	9.000
117.200	31.000	8.663	8.341	0.013	9.000
117.300	30.400	8.658	8.340	0.013	9.000
117.400	30.800	8.656	8.342	0.014	9.000
117.500	30.400	8.661	8.340	0.014	9.000
117.600	29.800	8.661	8.340	0.014	9.000
117.700	29.600	8.661	8.340	0.014	9.000
117.800	30.400	8.661	8.341	0.014	9.000
117.900	30.800	8.661	8.341	0.014	9.000
118.000	30.200	8.663	8.341	0.014	9.000
118.100	29.800	8.663	8.341	0.014	9.000
118.200	30.800	8.661	8.341	0.014	9.000
118.300	29.200	8.661	8.341	0.014	9.000
118.400	30.000	8.661	8.340	0.014	9.000
118.500	30.600	8.660	8.342	0.014	9.000
118.600	30.600	8.660	8.342	0.014	9.000
118.700	29.800	8.665	8.341	0.014	9.000
118.800	30.400	8.660	8.340	0.014	9.000
118.900	29.200	8.662	8.341	0.014	9.000
119.000	30.800	8.663	8.341	0.014	9.000
119.100	30.600	8.663	8.341	0.014	9.000
119.200	30.200	8.661	8.341	0.014	9.000
119.300	31.400	8.664	8.341	0.014	9.000
119.400	28.800	8.665	8.340	0.015	9.000
119.500	29.600	8.664	8.341	0.015	9.000
119.600	30.200	8.664	8.341	0.015	9.000
119.700	29.600	8.664	8.342	0.015	9.000
119.800	30.600	8.665	8.341	0.015	9.000
119.900	30.600	8.665	8.340	0.015	9.000
120.000	29.200	8.667	8.340	0.015	9.000
120.100	28.800	8.667	8.340	0.015	9.000
120.200	29.400	8.667	8.341	0.015	9.000
120.300	29.400	8.664	8.341	0.015	9.000
120.400	29.800	8.667	8.341	0.015	9.000
120.500	30.000	8.667	8.341	0.015	9.000
120.600	29.800	8.667	8.341	0.015	9.000
120.700	30.000	8.665	8.341	0.015	9.000
120.800	29.600	8.665	8.341	0.015	9.000
120.900	30.000	8.666	8.340	0.015	9.000
121.000	30.400	8.669	8.341	0.015	9.000
121.100	30.400	8.669	8.341	0.015	9.000
121.200	29.600	8.665	8.341	0.015	9.000
121.300	30.400	8.666	8.342	0.015	9.000
121.400	30.400	8.666	8.341	0.016	9.000
121.500	28.600	8.670	8.341	0.016	9.000
121.600	30.000	8.670	8.341	0.016	9.000
121.700	29.400	8.667	8.341	0.016	9.000
121.800	29.600	8.668	8.340	0.016	9.000
121.900	29.200	8.666	8.341	0.016	9.000
122.000	29.400	8.667	8.342	0.016	9.000
122.100	29.600	8.667	8.342	0.016	9.000
122.200	30.200	8.669	8.340	0.016	9.000
122.300	30.000	8.667	8.341	0.016	9.000
122.400	29.600	8.667	8.340	0.016	9.000
122.500	29.600	8.669	8.340	0.016	9.000
122.600	29.200	8.669	8.340	0.016	9.000
122.700	29.000	8.668	8.341	0.016	9.000
122.800	29.800	8.670	8.341	0.016	9.000
122.900	30.600	8.670	8.341	0.016	9.000
123.000	29.800	8.669	8.340	0.016	9.000
123.100	29.800	8.669	8.340	0.016	9.000
123.200	28.800	8.666	8.341	0.016	9.000
123.300	30.200	8.670	8.341	0.016	9.000
123.400	29.800	8.670	8.341	0.017	9.000
123.500	29.600	8.670	8.340	0.017	9.000
123.600	29.000	8.670	8.340	0.017	9.000
123.700	29.800	8.666	8.340	0.017	9.000
123.800	29.200	8.669	8.342	0.017	9.000
123.900	30.000	8.671	8.340	0.017	9.000
124.000	29.400	8.670	8.341	0.017	9.000
124.100	28.000	8.670	8.341	0.017	9.000
124.200	29.200	8.674	8.342	0.017	9.000
124.300	29.800	8.671	8.340	0.017	9.000
124.400	28.800	8.670	8.341	0.017	9.000
124.500	29.200	8.672	8.341	0.017	9.000
124.600	29.800	8.672	8.341	0.017	9.000
124.700	30.800	8.670	8.340	0.017	9.000
124.800	28.800	8.672	8.341	0.017	9.000
124.900	29.800	8.672	8.340	0.017	9.000
125.000	29.600	8.668	8.341	0.017	9.000
125.100	30.400	8.668	8.341	0.017	9.000
125.200	28.200	8.675	8.341	0.017	9.000
125.300	29.600	8.674	8.340	0.017	9.000
125.400	29.200	8.672	8.340	0.018	9.000
125.500	28.800	8.671	8.340	0.018	9.000
125.600	28.800	8.671	8.340	0.018	9.000
125.700	29.000	8.673	8.342	0.018	9.000
125.800	29.600	8.674	8.340	0.018	9.000
125.900	30.000	8.675	8.341	0.018	9.000
126.000	28.800	8.673	8.341	0.018	9.000
126.100	28.800	8.673	8.341	0.018	9.000
126.200	28.400	8.671	8.340	0.018	9.000
126.300	29.000	8.674	8.342	0.018	9.000
126.400	29.200	8.675	8.341	0.018	9.000
126.500	28.400	8.673	8.340	0.018	9.000
126.600	30.000	8.673	8.340	0.018	9.000
126.700	28.400	8.673	8.342	0.018	9.000
126.800	29.400	8.676	8.340	0.018	9.000
126.900	29.200	8.674	8.342	0.018	9.000
127.000	28.800	8.676	8.340	0.018	9.000
127.100	28.200	8.676	8.340	0.018	9.000
127.200	28.200	8.671	8.341	0.018	9.000
127.300	30.000	8.674	8.341	0.018	9.000
127.400	29.600	8.676	8.340	0.019	9.000
127.500	28.400	8.672	8.341	0.019	9.000
127.600	28.400	8.672	8.341	0.019	9.000
127.700	29.000	8.674	8.340	0.019	9.000
127.800	29.200	8.676	8.341	0.019	9.000
127.900	29.800	8.678	8.340	0.019	9.000
128.000	28.800	8.669	8.341	0.019	9.000
128.100	29.600	8.669	8.341	0.019	9.000
128.200	29.600	8.673	8.341	0.019	9.000
128.300	29.000	8.677	8.341	0.019	9.000
128.400	28.600	8.675	8.340	0.019	9.000
128.500	28.200	8.674	8.341	0.019	9.000
128.600	29.200	8.674	8.341	0.019	9.000
128.700	28.600	8.679	8.341	0.019	9.000
128.800	28.600	8.673	8.341	0.019	9.000
128.900	29.000	8.673	8.340	0.019	9.000
129.000	29.600	8.678	8.340	0.019	9.000
129.100	30.000	8.678	8.340	0.019	9.000
129.200	28.800	8.674	8.340	0.019	9.000
129.300	29.000	8.678	8.341	0.019	9.000
129.400	28.800	8.679	8.340	0.020	9.000
129.500	28.800	8.671	8.340	0.020	9.000
129.600	28.400	8.671	8.340	0.020	9.000
129.700	28.800	8.679	8.342	0.020	9.000
129.800	29.200	8.674	8.340	0.020	9.000
129.900	28.400	8.679	8.341	0.020	9.000
130.000	28.600	8.676	8.341	0.020	9.000
130.100	28.200	8.676	8.341	0.020	9.000
130.200	28.400	8.679	8.340	0.020	9.000
130.300	28.800	8.674	8.341	0.020	9.000
130.400	29.000	8.676	8.340	0.020	9.000
130.500	28.800	8.680	8.340	0.020	9.000
130.600	28.200	8.680	8.340	0.020	9.000
130.700	28.200	8.679	8.341	0.020	9.000
130.800	27.800	8.680	8.341	0.020	9.000
130.900	29.600	8.681	8.340	0.020	9.000
131.000	28.400	8.681	8.340	0.020	9.000
131.100	28.000	8.681	8.340	0.020	9.000
131.200	28.400	8.680	8.341	0.020	9.000
131.300	29.000	8.683	8.341	0.020	9.000
131.400	29.800	8.679	8.341	0.021	9.000
131.500	27.800	8.676	8.341	0.021	9.000
131.600	28.200	8.676	8.341	0.021	9.000
131.700	28.600	8.681	8.341	0.021	9.000
131.800	28.800	8.680	8.342	0.021	9.000
131.900	28.200	8.682	8.340	0.021	9.000
132.000	28.000	8.682	8.340	0.021	9.000
132.100	28.000	8.682	8.340	0.021	9.000
132.200	29.000	8.681	8.341	0.021	9.000
132.300	28.800	8.683	8.340	0.021	9.000
132.400	28.200	8.680	8.342	0.021	9.000
132.500	29.000	8.684	8.341	0.021	9.000
132.600	29.400	8.684	8.341	0.021	9.000
132.700	28.000	8.682	8.341	0.021	9.000
132.800	28.000	8.683	8.341	0.021	9.000
132.900	28.600	8.679	8.341	0.021	9.000
133.000	27.000	8.682	8.342	0.021	9.000
133.100	27.600	8.682	8.342	0.021	9.000
133.200	28.200	8.681	8.341	0.021	9.000
133.300	28.800	8.684	8.341	0.021	9.000
133.400	28.800	8.685	8.341	0.022	9.000
133.500	28.000	8.682	8.340	0.022	9.000
133.600	27.800	8.682	8.340	0.022	9.000
133.700	28.800	8.683	8.341	0.022	9.000
133.800	28.200	8.684	8.340	0.022	9.000
133.900	28.000	8.682	8.341	0.022	9.000
134.000	28.200	8.684	8.341	0.022	9.000
134.100	28.400	8.684	8.341	0.022	9.000
134.200	28.600	8.684	8.340	0.022	9.000
134.300	28.000	8.684	8.341	0.022	9.000
134.400	28.000	8.685	8.341	0.022	9.000
134.500	28.200	8.685	8.341	0.022	9.000
134.600	28.400	8.685	8.341	0.022	9.000
134.700	28.200	8.685	8.341	0.022	9.000
134.800	28.400	8.684	8.341	0.022	9.000
134.900	28.200	8.683	8.341	0.022	9.000
135.000	27.600	8.687	8.341	0.022	9.000
135.100	27.600	8.687	8.341	0.022	9.000
135.200	29.200	8.687	8.341	0.022	9.000
135.300	28.000	8.685	8.341	0.022	9.000
135.400	28.000	8.687	8.341	0.022	9.000
135.500	27.400	8.687	8.340	0.022	9.000
135.600	28.800	8.687	8.340	0.022	9.000
135.700	28.200	8.685	8.340	0.022	9.000
135.800	28.200	8.688	8.341	0.022	9.000
135.900	28.400	8.688	8.340	0.023	9.000
136.000	28.400	8.684	8.339	0.023	9.000
136.100	27.600	8.684	8.339	0.023	9.000
136.200	28.400	8.687	8.341	0.023	9.000
136.300	28.000	8.689	8.340	0.023	9.000
136.400	28.200	8.687	8.341	0.023	9.000
136.500	28.400	8.689	8.341	0.023	9.000
136.600	27.800	8.689	8.341	0.023	9.000
136.700	28.200	8.686	8.341	0.023	9.000
136.800	26.800	8.688	8.341	0.023	9.000
136.900	28.200	8.683	8.340	0.023	9.000
137.000	27.600	8.684	8.341	0.023	9.000
137.100	28.200	8.684	8.341	0.023	9.000
137.200	27.000	8.686	8.340	0.023	9.000
137.300	27.400	8.687	8.341	0.023	9.000
137.400	28.000	8.685	8.340	0.023	9.000
137.500	28.800	8.686	8.341	0.023	9.000
137.600	28.200	8.686	8.341	0.023	9.000
137.700	28.600	8.689	8.342	0.023	9.000
137.800	28.600	8.685	8.340	0.023	9.000
137.900	27.600	8.685	8.341	0.024	9.000
138.000	28.400	8.692	8.342	0.024	9.000
138.100	28.000	8.692	8.342	0.024	9.000
138.200	27.800	8.685	8.341	0.024	9.000
138.300	28.400	8.687	8.340	0.024	9.000
138.400	28.200	8.691	8.340	0.024	9.000
138.500	28.400	8.690	8.340	0.024	9.000
138.600	27.800	8.690	8.340	0.024	9.000
138.700	27.800	8.688	8.342	0.024	9.000
138.800	27.600	8.691	8.340	0.024	9.000
138.900	27.800	8.690	8.341	0.024	9.000
139.000	28.200	8.690	8.340	0.024	9.000
139.100	27.600	8.690	8.340	0.024	9.000
139.200	27.600	8.687	8.341	0.024	9.000
139.300	27.600	8.686	8.341	0.024	9.000
139.400	26.800	8.688	8.341	0.024	9.000
139.500	27.200	8.687	8.341	0.024	9.000
139.600	27.600	8.687	8.341	0.024	9.000
139.700	28.000	8.688	8.341	0.024	9.000
139.800	27.400	8.690	8.342	0.024	9.000
139.900	26.800	8.691	8.341	0.025	9.000
140.000	28.400	8.690	8.342	0.025	9.000
140.100	27.600	8.690	8.342	0.025	9.000
140.200	28.000	8.688	8.341	0.025	9.000
140.300	27.600	8.688	8.341	0.025	9.000
140.400	27.000	8.686	8.341	0.025	9.000
140.500	28.400	8.693	8.341	0.025	9.000
140.600	28.200	8.693	8.341	0.025	9.000
140.700	26.800	8.687	8.342	0.025	9.000
140.800	25.800	8.691	8.341	0.025	9.000
140.900	26.600	8.693	8.340	0.025	9.000
141.000	26.800	8.691	8.340	0.025	9.000
141.100	26.400	8.691	8.340	0.025	9.000
141.200	25.400	8.691	8.341	0.025	9.000
141.300	25.600	8.692	8.340	0.025	9.000
141.400	26.000	8.690	8.341	0.025	9.000
141.500	25.800	8.689	8.340	0.025	9.000
141.600	26.000	8.689	8.340	0.025	9.000
141.700	26.600	8.692	8.341	0.025	9.000
141.800	24.800	8.693	8.341	0.025	9.000
141.900	25.800	8.690	8.341	0.025	9.000
142.000	24.800	8.700	8.340	0.025	9.000
142.100	26.000	8.700	8.340	0.025	9.000
142.200	26.200	8.705	8.340	0.025	9.000
142.300	26.600	8.705	8.341	0.025	9.000
142.400	26.000	8.706	8.341	0.026	9.000
142.500	26.400	8.708	8.341	0.026	9.000
142.600	26.600	8.708	8.341	0.026	9.000
142.700	25.200	8.709	8.341	0.026	9.000
142.800	25.600	8.709	8.341	0.026	9.000
142.900	26.800	8.706	8.342	0.026	9.000
143.000	26.800	8.705	8.341	0.026	9.000
143.100	26.200	8.705	8.341	0.026	9.000
143.200	25.800	8.705	8.341	0.026	9.000
143.300	26.200	8.702	8.341	0.026	9.000
143.400	26.200	8.705	8.340	0.026	9.000
143.500	27.400	8.704	8.340	0.026	9.000
143.600	26.400	8.704	8.340	0.026	9.000
143.700	27.000	8.704	8.341	0.026	9.000
143.800	26.400	8.702	8.341	0.026	9.000
143.900	26.600	8.705	8.341	0.026	9.000
144.000	25.800	8.706	8.340	0.026	9.000
144.100	26.200	8.706	8.340	0.026	9.000
144.200	26.200	8.700	8.342	0.026	9.000
144.300	27.000	8.698	8.341	0.026	9.000
144.400	26.200	8.704	8.340	0.027	9.000
144.500	26.800	8.704	8.340	0.027	9.000
144.600	26.600	8.704	8.340	0.027	9.000
144.700	26.600	8.699	8.342	0.027	9.000
144.800	26.600	8.704	8.340	0.027	9.000
144.900	26.800	8.701	8.342	0.027	9.000
145.000	27.600	8.705	8.340	0.027	9.000
145.100	26.200	8.705	8.340	0.027	9.000
145.200	27.400	8.705	8.340	0.027	9.000
145.300	25.400	8.704	8.341	0.027	9.000
145.400	26.600	8.706	8.341	0.027	9.000
145.500	26.000	8.702	8.341	0.027	9.000
145.600	25.800	8.702	8.341	0.027	9.000
145.700	27.200	8.704	8.340	0.027	9.000
145.800	25.400	8.704	8.340	0.027	9.000
145.900	26.600	8.705	8.341	0.027	9.000
146.000	26.200	8.703	8.341	0.027	9.000
146.100	27.000	8.703	8.341	0.027	9.000
146.200	26.800	8.705	8.340	0.027	9.000
146.300	25.000	8.707	8.342	0.027	9.000
146.400	26.200	8.704	8.341	0.027	9.000
146.500	25.800	8.703	8.341	0.027	9.000
146.600	27.400	8.703	8.341	0.027	9.000
146.700	24.600	8.706	8.341	0.027	9.000
146.800	26.400	8.703	8.341	0.027	9.000
146.900	26.600	8.706	8.341	0.028	9.000
147.000	25.200	8.702	8.340	0.028	9.000
147.100	26.400	8.702	8.340	0.028	9.000
147.200	25.400	8.707	8.341	0.028	9.000
147.300	26.000	8.704	8.341	0.028	9.000
147.400	26.600	8.705	8.341	0.028	9.000
147.500	25.800	8.703	8.341	0.028	9.000
147.600	26.000	8.703	8.341	0.028	9.000
147.700	25.200	8.703	8.340	0.028	9.000
147.800	25.800	8.707	8.340	0.028	9.000
147.900	26.000	8.707	8.341	0.028	9.000
148.000	25.600	8.706	8.340	0.028	9.000
148.100	26.000	8.706	8.340	0.028	9.000
148.200	26.000	8.702	8.342	0.028	9.000
148.300	26.200	8.707	8.341	0.028	9.000
148.400	25.400	8.708	8.341	0.028	9.000
148.500	27.000	8.705	8.342	0.028	9.000
148.600	26.800	8.705	8.342	0.028	9.000
148.700	25.800	8.705	8.341	0.028	9.000
148.800	26.200	8.708	8.341	0.028	9.000
148.900	25.400	8.702	8.341	0.028	9.000
149.000	25.600	8.705	8.341	0.028	9.000
149.100	26.200	8.705	8.341	0.028	9.000
149.200	25.400	8.710	8.341	0.028	9.000
149.300	26.800	8.704	8.341	0.028	9.000
149.400	25.800	8.706	8.341	0.029	9.000
149.500	25.800	8.708	8.340	0.029	9.000
149.600	25.600	8.708	8.340	0.029	9.000
149.700	25.600	8.705	8.342	0.029	9.000
149.800	25.800	8.706	8.340	0.029	9.000
149.900	26.000	8.708	8.341	0.029	9.000
150.000	26.000	8.710	8.341	0.029	9.000
150.100	25.200	8.710	8.341	0.029	9.000
150.200	26.200	8.708	8.340	0.029	9.000
150.300	25.800	8.707	8.341	0.029	9.000
150.400	25.800	8.706	8.341	0.029	9.000
150.500	26.400	8.707	8.340	0.029	9.000
150.600	26.200	8.707	8.340	0.029	9.000
150.700	26.200	8.705	8.342	0.029	9.000
150.800	26.200	8.709	8.340	0.029	9.000
150.900	26.600	8.706	8.341	0.029	9.000
151.000	24.600	8.708	8.340	0.029	9.000
151.100	26.400	8.708	8.340	0.029	9.000
151.200	26.800	8.707	8.341	0.029	9.000
151.300	26.200	8.707	8.340	0.029	9.000
151.400	26.600	8.708	8.341	0.030	9.000
151.500	25.200	8.708	8.342	0.030	9.000
151.600	25.200	8.708	8.342	0.030	9.000
151.700	25.800	8.708	8.340	0.030	9.000
151.800	25.400	8.706	8.342	0.030	9.000
151.900	24.600	8.709	8.340	0.030	9.000
152.000	25.400	8.708	8.340	0.030	9.000
152.100	25.600	8.708	8.340	0.030	9.000
152.200	25.400	8.708	8.341	0.030	9.000
152.300	25.200	8.708	8.341	0.030	9.000
152.400	26.200	8.709	8.341	0.030	9.000
152.500	24.800	8.712	8.341	0.030	9.000
152.600	25.400	8.712	8.341	0.030	9.000
152.700	24.800	8.707	8.340	0.030	9.000
152.800	26.200	8.711	8.341	0.030	9.000
152.900	25.800	8.708	8.341	0.030	9.000
153.000	24.600	8.709	8.341	0.030	9.000
153.100	25.800	8.709	8.341	0.030	9.000
153.200	25.200	8.709	8.340	0.030	9.000
153.300	25.000	8.710	8.341	0.030	9.000
153.400	24.800	8.709	8.339	0.030	9.000
153.500	25.000	8.712	8.340	0.030	9.000
153.600	24.800	8.712	8.340	0.030	9.000
153.700	24.600	8.709	8.341	0.030	9.000
153.800	26.200	8.708	8.340	0.030	9.000
153.900	26.000	8.710	8.341	0.031	9.000
154.000	25.200	8.708	8.341	0.031	9.000
154.100	24.600	8.708	8.341	0.031	9.000
154.200	24.800	8.706	8.340	0.031	9.000
154.300	24.000	8.711	8.341	0.031	9.000
154.400	24.000	8.711	8.341	0.031	9.000
154.500	23.600	8.710	8.341	0.031	9.000
154.600	24.600	8.710	8.341	0.031	9.000
154.700	23.800	8.711	8.341	0.031	9.000
154.800	23.600	8.710	8.341	0.031	9.000
154.900	24.800	8.712	8.341	0.031	9.000
155.000	23.800	8.711	8.341	0.031	9.000
155.100	25.200	8.711	8.341	0.031	9.000
155.200	24.800	8.711	8.340	0.031	9.000
155.300	25.000	8.716	8.340	0.031	9.000
155.400	24.600	8.718	8.341	0.031	9.000
155.500	25.200	8.721	8.341	0.031	9.000
155.600	24.800	8.721	8.341	0.031	9.000
155.700	24.800	8.723	8.340	0.031	9.000
155.800	25.400	8.721	8.341	0.031	9.000
155.900	25.400	8.720	8.340	0.031	9.000
156.000	25.200	8.721	8.341	0.031	9.000
156.100	25.400	8.721	8.341	0.031	9.000
156.200	26.000	8.721	8.341	0.031	9.000
156.300	25.400	8.719	8.340	0.031	9.000
156.400	24.600	8.716	8.341	0.032	9.000
156.500	24.600	8.717	8.341	0.032	9.000
156.600	24.800	8.717	8.341	0.032	9.000
156.700	25.000	8.716	8.340	0.032	9.000
156.800	24.000	8.717	8.341	0.032	9.000
156.900	25.400	8.720	8.342	0.032	9.000
157.000	25.000	8.722	8.341	0.032	9.000
157.100	24.800	8.722	8.341	0.032	9.000
157.200	24.600	8.716	8.341	0.032	9.000
157.300	25.800	8.717	8.340	0.032	9.000
157.400	24.600	8.715	8.340	0.032	9.000
157.500	24.800	8.717	8.341	0.032	9.000
157.600	24.200	8.717	8.341	0.032	9.000
157.700	24.800	8.715	8.341	0.032	9.000
157.800	25.600	8.720	8.341	0.032	9.000
157.900	25.400	8.717	8.341	0.032	9.000
158.000	24.000	8.720	8.342	0.032	9.000
158.100	24.800	8.720	8.342	0.032	9.000
158.200	25.400	8.718	8.340	0.032	9.000
158.300	23.800	8.717	8.341	0.032	9.000
158.400	24.800	8.718	8.340	0.033	9.000
158.500	25.200	8.716	8.342	0.033	9.000
158.600	23.800	8.716	8.342	0.033	9.000
158.700	24.400	8.718	8.340	0.033	9.000
158.800	25.000	8.719	8.341	0.033	9.000
158.900	25.400	8.722	8.341	0.033	9.000
159.000	24.800	8.717	8.340	0.033	9.000
159.100	25.400	8.717	8.340	0.033	9.000
159.200	25.400	8.716	8.341	0.033	9.000
159.300	25.000	8.717	8.340	0.033	9.000
159.400	25.200	8.716	8.342	0.033	9.000
159.500	26.400	8.719	8.340	0.033	9.000
159.600	25.200	8.719	8.340	0.033	9.000
159.700	25.400	8.718	8.341	0.033	9.000
159.800	25.000	8.714	8.341	0.033	9.000
159.900	26.000	8.715	8.340	0.033	9.000
160.000	24.400	8.716	8.341	0.033	9.000
160.100	24.800	8.716	8.341	0.033	9.000
160.200	25.400	8.716	8.341	0.033	9.000
160.300	23.800	8.715	8.341	0.033	9.000
160.400	25.200	8.718	8.340	0.033	9.000
160.500	24.800	8.719	8.340	0.033	9.000
160.600	25.000	8.719	8.340	0.033	9.000
160.700	25.400	8.717	8.341	0.033	9.000
160.800	24.600	8.714	8.341	0.033	9.000
160.900	25.200	8.716	8.341	0.034	9.000
161.000	25.000	8.717	8.340	0.034	9.000
161.100	24.400	8.717	8.340	0.034	9.000
161.200	23.400	8.719	8.340	0.034	9.000
161.300	24.400	8.717	8.341	0.034	9.000
161.400	25.800	8.717	8.341	0.034	9.000
161.500	25.000	8.716	8.340	0.034	9.000
161.600	25.200	8.716	8.340	0.034	9.000
161.700	25.600	8.719	8.340	0.034	9.000
161.800	24.400	8.717	8.341	0.034	9.000
161.900	24.000	8.718	8.341	0.034	9.000
162.000	24.600	8.717	8.341	0.034	9.000
162.100	23.600	8.717	8.341	0.034	9.000
162.200	24.400	8.715	8.341	0.034	9.000
162.300	24.600	8.717	8.340	0.034	9.000
162.400	24.800	8.718	8.341	0.034	9.000
162.500	24.000	8.714	8.341	0.034	9.000
162.600	24.800	8.714	8.341	0.034	9.000
162.700	24.800	8.717	8.340	0.034	9.000
162.800	25.000	8.716	8.340	0.034	9.000
162.900	24.600	8.716	8.340	0.034	9.000
163.000	25.200	8.717	8.340	0.034	9.000
163.100	24.400	8.717	8.340	0.034	9.000
163.200	24.000	8.716	8.341	0.034	9.000
163.300	25.600	8.714	8.340	0.034	9.000
163.400	26.000	8.719	8.340	0.035	9.000
163.500	24.800	8.715	8.341	0.035	9.000
163.600	24.600	8.715	8.341	0.035	9.000
163.700	23.400	8.715	8.340	0.035	9.000
163.800	23.800	8.717	8.340	0.035	9.000
163.900	24.800	8.716	8.340	0.035	9.000
164.000	24.800	8.714	8.341	0.035	9.000
164.100	24.600	8.714	8.341	0.035	9.000
164.200	25.400	8.720	8.340	0.035	9.000
164.300	25.000	8.716	8.341	0.035	9.000
164.400	25.000	8.718	8.339	0.035	9.000
164.500	24.800	8.717	8.341	0.035	9.000
164.600	24.600	8.717	8.341	0.035	9.000
164.700	25.000	8.717	8.340	0.035	9.000
164.800	24.400	8.717	8.341	0.035	9.000
164.900	24.200	8.717	8.340	0.035	9.000
165.000	24.800	8.716	8.340	0.035	9.000
165.100	23.600	8.716	8.340	0.035	9.000
165.200	24.200	8.718	8.340	0.035	9.000
165.300	24.600	8.717	8.340	0.035	9.000
165.400	24.400	8.717	8.340	0.035	9.000
165.500	24.400	8.719	8.340	0.035	9.000
165.600	24.800	8.719	8.340	0.035	9.000
165.700	24.800	8.719	8.341	0.035	9.000
165.800	24.600	8.717	8.339	0.035	9.000
165.900	25.600	8.715	8.340	0.035	9.000
166.000	23.800	8.720	8.341	0.036	9.000
166.100	25.200	8.720	8.341	0.036	9.000
166.200	23.800	8.715	8.339	0.036	9.000
166.300	25.000	8.718	8.340	0.036	9.000
166.400	24.400	8.716	8.340	0.036	9.000
166.500	23.400	8.717	8.340	0.036	9.000
166.600	24.200	8.717	8.340	0.036	9.000
166.700	23.800	8.719	8.340	0.036	9.000
166.800	24.800	8.715	8.341	0.036	9.000
166.900	24.800	8.717	8.340	0.036	9.000
167.000	23.600	8.717	8.340	0.036	9.000
167.100	25.200	8.717	8.340	0.036	9.000
167.200	25.000	8.717	8.341	0.036	9.000
167.300	24.600	8.717	8.340	0.036	9.000
167.400	24.800	8.718	8.341	0.036	9.000
167.500	24.000	8.717	8.342	0.036	9.000
167.600	24.000	8.717	8.342	0.036	9.000
167.700	24.800	8.718	8.340	0.036	9.000
167.800	25.200	8.720	8.341	0.036	9.000
167.900	24.600	8.717	8.341	0.036	9.000
168.000	25.800	8.720	8.341	0.036	9.000
168.100	23.800	8.720	8.341	0.036	9.000
168.200	23.800	8.717	8.341	0.036	9.000
168.300	24.400	8.717	8.340	0.036	9.000
168.400	23.400	8.719	8.341	0.036	9.000
168.500	24.200	8.718	8.340	0.037	9.000
168.600	23.600	8.718	8.340	0.037	9.000
168.700	25.200	8.718	8.341	0.037	9.000
168.800	24.600	8.719	8.340	0.037	9.000
168.900	25.000	8.720	8.341	0.037	9.000
169.000	24.200	8.718	8.341	0.037	9.000
169.100	24.800	8.718	8.341	0.037	9.000
169.200	24.800	8.725	8.340	0.037	9.000
169.300	24.400	8.717	8.341	0.037	9.000
169.400	24.800	8.721	8.341	0.037	9.000
169.500	25.200	8.718	8.340	0.037	9.000
169.600	25.000	8.718	8.340	0.037	9.000
169.700	25.400	8.717	8.342	0.037	9.000
169.800	24.400	8.717	8.340	0.037	9.000
169.900	24.600	8.720	8.341	0.037	9.000
170.000	23.800	8.721	8.341	0.037	9.000
170.100	24.600	8.721	8.341	0.037	9.000
170.200	24.200	8.721	8.341	0.037	9.000
170.300	24.400	8.721	8.341	0.037	9.000
170.400	25.200	8.720	8.340	0.037	9.000
170.500	23.600	8.721	8.340	0.037	9.000
170.600	23.800	8.721	8.340	0.037	9.000
170.700	24.600	8.719	8.341	0.037	9.000
170.800	24.400	8.719	8.341	0.037	9.000
170.900	24.600	8.721	8.340	0.037	9.000
171.000	25.200	8.720	8.340	0.038	9.000
171.100	23.800	8.720	8.340	0.038	9.000
171.200	23.200	8.721	8.340	0.038	9.000
171.300	24.800	8.720	8.340	0.038	9.000
171.400	23.800	8.722	8.340	0.038	9.000
171.500	24.800	8.722	8.341	0.038	9.000
171.600	24.200	8.722	8.341	0.038	9.000
171.700	24.200	8.721	8.340	0.038	9.000
171.800	24.800	8.722	8.342	0.038	9.000
171.900	25.200	8.719	8.341	0.038	9.000
172.000	24.600	8.720	8.340	0.038	9.000
172.100	24.400	8.720	8.340	0.038	9.000
172.200	24.000	8.721	8.341	0.038	9.000
172.300	24.000	8.723	8.341	0.038	9.000
172.400	24.600	8.722	8.341	0.038	9.000
172.500	24.400	8.721	8.340	0.038	9.000
172.600	24.800	8.721	8.340	0.038	9.000
172.700	24.400	8.724	8.341	0.038	9.000
172.800	23.800	8.719	8.341	0.038	9.000
172.900	24.400	8.724	8.341	0.038	9.000
173.000	23.600	8.725	8.341	0.038	9.000
173.100	24.400	8.725	8.341	0.038	9.000
173.200	23.400	8.720	8.340	0.038	9.000
173.300	23.400	8.723	8.341	0.038	9.000
173.400	25.000	8.721	8.340	0.038	9.000
173.500	23.200	8.723	8.341	0.039	9.000
173.600	24.600	8.723	8.341	0.039	9.000
173.700	23.600	8.722	8.341	0.039	9.000
173.800	24.400	8.724	8.341	0.039	9.000
173.900	24.600	8.722	8.341	0.039	9.000
174.000	23.400	8.727	8.340	0.039	9.000
174.100	23.600	8.727	8.340	0.039	9.000
174.200	23.800	8.723	8.340	0.039	9.000
174.300	23.000	8.725	8.340	0.039	9.000
174.400	24.000	8.724	8.340	0.039	9.000
174.500	25.800	8.724	8.341	0.039	9.000
174.600	24.400	8.724	8.341	0.039	9.000
174.700	25.200	8.723	8.340	0.039	9.000
174.800	24.000	8.728	8.341	0.039	9.000
174.900	23.600	8.726	8.340	0.039	9.000
175.000	23.800	8.725	8.339	0.039	9.000
175.100	23.800	8.725	8.339	0.039	9.000
175.200	23.200	8.727	8.342	0.039	9.000
175.300	23.800	8.723	8.339	0.039	9.000
175.400	23.600	8.727	8.341	0.039	9.000
175.500	23.000	8.726	8.341	0.039	9.000
175.600	22.800	8.726	8.341	0.039	9.000
175.700	23.600	8.723	8.339	0.039	9.000
175.800	23.000	8.726	8.341	0.039	9.000
175.900	23.200	8.728	8.339	0.039	9.000
176.000	23.000	8.726	8.340	0.040	9.000
176.100	22.200	8.726	8.340	0.040	9.000
176.200	23.400	8.730	8.341	0.040	9.000
176.300	23.600	8.727	8.341	0.040	9.000
176.400	22.800	8.728	8.340	0.040	9.000
176.500	23.000	8.726	8.340	0.040	9.000
176.600	23.800	8.726	8.340	0.040	9.000
176.700	23.200	8.728	8.340	0.040	9.000
176.800	23.800	8.726	8.341	0.040	9.000
176.900	23.200	8.729	8.341	0.040	9.000
177.000	23.000	8.727	8.341	0.040	9.000
177.100	23.600	8.727	8.341	0.040	9.000
177.200	23.400	8.731	8.340	0.040	9.000
177.300	23.600	8.731	8.341	0.040	9.000
177.400	23.000	8.731	8.341	0.040	9.000
177.500	24.600	8.729	8.340	0.040	9.000
177.600	23.600	8.729	8.340	0.040	9.000
177.700	22.800	8.727	8.341	0.040	9.000
177.800	24.600	8.727	8.340	0.040	9.000
177.900	23.600	8.728	8.341	0.040	9.000
178.000	23.200	8.729	8.341	0.040	9.000
178.100	23.000	8.729	8.341	0.040	9.000
178.200	24.000	8.729	8.340	0.040	9.000
178.300	23.000	8.728	8.341	0.040	9.000
178.400	23.200	8.728	8.340	0.040	9.000
178.500	23.800	8.729	8.341	0.041	9.000
178.600	23.400	8.729	8.341	0.041	9.000
178.700	23.200	8.733	8.342	0.041	9.000
178.800	23.800	8.729	8.341	0.041	9.000
178.900	22.600	8.734	8.340	0.041	9.000
179.000	23.000	8.730	8.340	0.041	9.000
179.100	23.600	8.730	8.340	0.041	9.000
179.200	23.200	8.730	8.341	0.041	9.000
179.300	22.600	8.732	8.340	0.041	9.000
179.400	22.800	8.728	8.341	0.041	9.000
179.500	23.200	8.731	8.341	0.041	9.000
179.600	23.600	8.731	8.341	0.041	9.000
179.700	22.200	8.731	8.339	0.041	9.000
179.800	23.000	8.729	8.341	0.041	9.000
179.900	22.200	8.731	8.340	0.041	9.000
180.000	22.600	8.730	8.340	0.041	9.000
180.100	22.200	8.730	8.340	0.041	9.000
180.200	23.200	8.729	8.341	0.041	9.000
180.300	23.000	8.730	8.340	0.041	9.000
180.400	23.400	8.734	8.341	0.041	9.000
180.500	22.800	8.736	8.340	0.041	9.000
180.600	22.400	8.736	8.340	0.041	9.000
180.700	23.000	8.735	8.340	0.041	9.000
180.800	22.200	8.742	8.340	0.041	9.000
180.900	24.000	8.737	8.340	0.041	9.000
181.000	21.600	8.738	8.340	0.042	9.000
181.100	23.600	8.738	8.340	0.042	9.000
181.200	22.200	8.738	8.340	0.042	9.000
181.300	24.000	8.737	8.340	0.042	9.000
181.400	23.800	8.739	8.342	0.042	9.000
181.500	21.600	8.734	8.341	0.042	9.000
181.600	23.200	8.734	8.341	0.042	9.000
181.700	22.800	8.738	8.340	0.042	9.000
181.800	23.000	8.736	8.341	0.042	9.000
181.900	22.400	8.738	8.340	0.042	9.000
182.000	24.000	8.736	8.340	0.042	9.000
182.100	23.400	8.736	8.340	0.042	9.000
182.200	23.800	8.738	8.340	0.042	9.000
182.300	22.800	8.737	8.340	0.042	9.000
182.400	23.200	8.736	8.341	0.042	9.000
182.500	23.800	8.739	8.341	0.042	9.000
182.600	22.800	8.739	8.341	0.042	9.000
182.700	22.200	8.737	8.341	0.042	9.000
182.800	22.000	8.737	8.341	0.042	9.000
182.900	23.000	8.738	8.340	0.042	9.000
183.000	23.000	8.737	8.339	0.042	9.000
183.100	21.800	8.737	8.339	0.042	9.000
183.200	23.000	8.738	8.340	0.042	9.000
183.300	22.400	8.737	8.340	0.042	9.000
183.400	23.200	8.737	8.341	0.042	9.000
183.500	22.800	8.739	8.340	0.043	9.000
183.600	23.200	8.739	8.340	0.043	9.000
183.700	23.600	8.736	8.341	0.043	9.000
183.800	22.400	8.738	8.340	0.043	9.000
183.900	23.000	8.736	8.340	0.043	9.000
184.000	22.600	8.734	8.341	0.043	9.000
184.100	23.600	8.734	8.341	0.043	9.000
184.200	22.200	8.738	8.340	0.043	9.000
184.300	23.400	8.739	8.340	0.043	9.000
184.400	21.600	8.737	8.341	0.043	9.000
184.500	23.800	8.738	8.341	0.043	9.000
184.600	23.400	8.738	8.341	0.043	9.000
184.700	23.400	8.738	8.340	0.043	9.000
184.800	22.000	8.733	8.340	0.043	9.000
184.900	22.400	8.740	8.340	0.043	9.000
185.000	22.600	8.736	8.341	0.043	9.000
185.100	23.800	8.736	8.341	0.043	9.000
185.200	22.400	8.737	8.340	0.043	9.000
185.300	23.000	8.739	8.341	0.043	9.000
185.400	22.200	8.739	8.340	0.043	9.000
185.500	22.000	8.737	8.340	0.043	9.000
185.600	22.800	8.737	8.340	0.043	9.000
185.700	22.600	8.739	8.341	0.043	9.000
185.800	22.800	8.736	8.338	0.043	9.000
185.900	21.800	8.737	8.341	0.043	9.000
186.000	22.600	8.737	8.340	0.043	9.000
186.100	22.400	8.737	8.340	0.043	9.000
186.200	22.800	8.738	8.341	0.043	9.000
186.300	22.600	8.738	8.340	0.043	9.000
186.400	22.200	8.740	8.341	0.043	9.000
186.500	23.200	8.739	8.340	0.044	9.000
186.600	22.200	8.739	8.340	0.044	9.000
186.700	21.800	8.737	8.340	0.044	9.000
186.800	22.600	8.737	8.341	0.044	9.000
186.900	23.000	8.740	8.340	0.044	9.000
187.000	22.800	8.739	8.340	0.044	9.000
187.100	22.800	8.739	8.340	0.044	9.000
187.200	23.200	8.739	8.341	0.044	9.000
187.300	22.800	8.739	8.339	0.044	9.000
187.400	23.200	8.740	8.341	0.044	9.000
187.500	22.600	8.740	8.341	0.044	9.000
187.600	22.200	8.740	8.341	0.044	9.000
187.700	22.600	8.738	8.339	0.044	9.000
187.800	23.000	8.742	8.341	0.044	9.000
187.900	23.200	8.739	8.340	0.044	9.000
188.000	23.000	8.741	8.340	0.044	9.000
188.100	20.600	8.741	8.340	0.044	9.000
188.200	22.200	8.739	8.341	0.044	9.000
188.300	22.200	8.740	8.340	0.044	9.000
188.400	21.800	8.742	8.341	0.044	9.000
188.500	22.000	8.740	8.341	0.044	9.000
188.600	21.800	8.740	8.341	0.044	9.000
188.700	22.400	8.741	8.340	0.044	9.000
188.800	23.000	8.741	8.340	0.044	9.000
188.900	22.800	8.744	8.340	0.044	9.000
189.000	22.000	8.740	8.340	0.045	9.000
189.100	21.600	8.740	8.340	0.045	9.000
189.200	22.400	8.741	8.340	0.045	9.000
189.300	22.400	8.738	8.341	0.045	9.000
189.400	21.600	8.741	8.341	0.045	9.000
189.500	22.800	8.745	8.340	0.045	9.000
189.600	23.800	8.745	8.340	0.045	9.000
189.700	22.600	8.743	8.340	0.045	9.000
189.800	22.400	8.742	8.340	0.045	9.000
189.900	22.000	8.745	8.341	0.045	9.000
190.000	23.200	8.743	8.340	0.045	9.000
190.100	22.400	8.743	8.340	0.045	9.000
190.200	22.800	8.744	8.340	0.045	9.000
190.300	21.800	8.743	8.339	0.045	9.000
190.400	22.200	8.739	8.340	0.045	9.000
190.500	22.600	8.739	8.341	0.045	9.000
190.600	21.800	8.739	8.341	0.045	9.000
190.700	22.400	8.741	8.340	0.045	9.000
190.800	21.600	8.742	8.341	0.045	9.000
190.900	23.000	8.742	8.340	0.045	9.000
191.000	22.400	8.745	8.339	0.045	9.000
191.100	21.600	8.745	8.339	0.045	9.000
191.200	21.600	8.744	8.341	0.045	9.000
191.300	21.600	8.743	8.340	0.045	9.000
191.400	21.400	8.740	8.341	0.045	9.000
191.500	21.400	8.745	8.340	0.046	9.000
191.600	22.200	8.745	8.340	0.046	9.000
191.700	22.200	8.743	8.340	0.046	9.000
191.800	21.800	8.743	8.341	0.046	9.000
191.900	22.000	8.744	8.340	0.046	9.000
192.000	22.200	8.741	8.341	0.046	9.000
192.100	22.400	8.741	8.341	0.046	9.000
192.200	21.400	8.747	8.341	0.046	9.000
192.300	21.400	8.742	8.340	0.046	9.000
192.400	21.800	8.744	8.340	0.046	9.000
192.500	22.400	8.746	8.341	0.046	9.000
192.600	22.400	8.746	8.341	0.046	9.000
192.700	22.400	8.747	8.340	0.046	9.000
192.800	23.000	8.742	8.339	0.046	9.000
192.900	22.400	8.744	8.342	0.046	9.000
193.000	21.600	8.743	8.340	0.046	9.000
193.100	22.200	8.743	8.340	0.046	9.000
193.200	22.600	8.744	8.340	0.046	9.000
193.300	20.800	8.744	8.341	0.046	9.000
193.400	21.000	8.747	8.340	0.046	9.000
193.500	22.600	8.747	8.340	0.046	9.000
193.600	21.600	8.747	8.340	0.046	9.000
193.700	21.400	8.745	8.340	0.046	9.000
193.800	22.600	8.746	8.341	0.046	9.000
193.900	22.400	8.747	8.340	0.046	9.000
194.000	21.600	8.749	8.341	0.046	9.000
194.100	21.000	8.749	8.341	0.046	9.000
194.200	21.800	8.744	8.340	0.046	9.000
194.300	21.000	8.746	8.341	0.046	9.000
194.400	21.800	8.745	8.340	0.046	9.000
194.500	22.600	8.744	8.340	0.047	9.000
194.600	22.200	8.744	8.340	0.047	9.000
194.700	22.000	8.744	8.340	0.047	9.000
194.800	21.600	8.748	8.340	0.047	9.000
194.900	21.600	8.744	8.341	0.047	9.000
195.000	21.800	8.747	8.340	0.047	9.000
195.100	22.200	8.747	8.340	0.047	9.000
195.200	21.400	8.751	8.340	0.047	9.000
195.300	20.800	8.746	8.340	0.047	9.000
195.400	21.200	8.744	8.340	0.047	9.000
195.500	21.400	8.748	8.340	0.047	9.000
195.600	21.400	8.748	8.340	0.047	9.000
195.700	21.800	8.745	8.340	0.047	9.000
195.800	22.000	8.748	8.340	0.047	9.000
195.900	20.200	8.749	8.340	0.047	9.000
196.000	22.400	8.746	8.340	0.047	9.000
196.100	22.400	8.746	8.340	0.047	9.000
196.200	22.000	8.746	8.339	0.047	9.000
196.300	21.400	8.747	8.341	0.047	9.000
196.400	21.800	8.744	8.341	0.047	9.000
196.500	22.200	8.746	8.340	0.047	9.000
196.600	21.000	8.746	8.340	0.047	9.000
196.700	21.600	8.747	8.340	0.047	9.000
196.800	22.000	8.747	8.340	0.047	9.000
196.900	20.600	8.749	8.342	0.047	9.000
197.000	22.000	8.746	8.341	0.048	9.000
197.100	21.600	8.746	8.341	0.048	9.000
197.200	21.000	8.747	8.340	0.048	9.000
197.300	22.200	8.746	8.341	0.048	9.000
197.400	21.400	8.751	8.340	0.048	9.000
197.500	21.000	8.748	8.340	0.048	9.000
197.600	22.200	8.748	8.340	0.048	9.000
197.700	21.600	8.752	8.340	0.048	9.000
197.800	22.200	8.747	8.340	0.048	9.000
197.900	21.600	8.749	8.340	0.048	9.000
198.000	21.800	8.745	8.340	0.048	9.000
198.100	22.400	8.745	8.340	0.048	9.000
198.200	21.800	8.750	8.341	0.048	9.000
198.300	21.400	8.745	8.340	0.048	9.000
198.400	22.800	8.749	8.341	0.048	9.000
198.500	21.400	8.747	8.340	0.048	9.000
198.600	22.600	8.747	8.340	0.048	9.000
198.700	22.200	8.751	8.339	0.048	9.000
198.800	21.400	8.751	8.341	0.048	9.000
198.900	21.400	8.752	8.340	0.048	9.000
199.000	22.200	8.750	8.339	0.048	9.000
199.100	21.600	8.750	8.339	0.048	9.000
199.200	22.400	8.747	8.341	0.048	9.000
199.300	21.800	8.749	8.340	0.048	9.000
199.400	21.600	8.749	8.341	0.048	9.000
199.500	21.400	8.752	8.340	0.048	9.000
199.600	20.800	8.752	8.340	0.048	9.000
199.700	21.600	8.748	8.339	0.048	9.000
199.800	20.400	8.749	8.340	0.048	9.000
199.900	21.400	8.748	8.339	0.048	9.000
[truncated: 82,449 more rows]
