# Supplementary material for: Measurement of Outflow Facility Using iPerfusion
Source: PLoS One. 2016 Mar 7;11(3):e0150694. doi: 10.1371/journal.pone.0150694 (PMC4780770; doi:10.1371/journal.pone.0150694)
Supplement: S4 File — The raw data from the perfusion traces along with the steady state values for each pressure step. (ZIP) [file pone.0150694.s004.zip › S3/ControlIndividuals/2014_07_15 red system/Eye_1 bit wobbly/Parameters.txt]

Q	dQ	P	dP	R	dR	C	dC	FT	dFT	N/A	FV
42.0905	3.1036	8.5547	0.0284	0.1900	0.0131	5.2625	0.3632	170.4178	17.6753	8.9944	1.7931
15.5336	0.6460	4.3341	0.0029	0.2348	0.0082	4.2598	0.1491	33.4396	3.2597	4.5300	-23.7449
29.7376	0.6943	5.7164	0.0037	0.1750	0.0037	5.7146	0.1215	175.0525	16.5618	5.9925	175.3172
35.1620	0.9092	7.1895	0.0079	0.1887	0.0045	5.2981	0.1266	161.0860	15.3076	7.4925	179.9115
47.6435	0.9319	8.5814	0.0075	0.1697	0.0031	5.8933	0.1087	100.2155	9.4669	9.0065	96.9313
61.1867	0.8692	9.9647	0.0062	0.1554	0.0021	6.4343	0.0873	85.8508	8.0690	10.5065	81.0647
83.1210	0.7283	11.2817	0.0043	0.1311	0.0011	7.6274	0.0646	66.9022	6.2171	11.9922	60.0214
133.3758	1.0727	13.8451	0.0085	0.1016	0.0008	9.8450	0.0777	59.5279	5.4200	15.0020	52.9980
209.8527	3.2373	16.1655	0.0349	0.0760	0.0012	13.1627	0.2023	43.0111	3.8123	17.9907	37.2464
