# Supplementary material for: Measurement of Outflow Facility Using iPerfusion
Source: PLoS One. 2016 Mar 7;11(3):e0150694. doi: 10.1371/journal.pone.0150694 (PMC4780770; doi:10.1371/journal.pone.0150694)
Supplement: S4 File — The raw data from the perfusion traces along with the steady state values for each pressure step. (ZIP) [file pone.0150694.s004.zip › S3/ControlIndividuals/2014_07_15 single control eye/CapPre_2/Data.txt]

0	-3	21.678	8.743	-0	21
0.1	-2.4	21.678	8.743	-0	21
0.2	-2.6	21.678	8.741	-0	21
0.3	-3	21.673	8.742	-0	21
0.4	-1.8	21.68	8.742	-0	21
0.5	-3	21.675	8.742	-0	21.676
0.6	-1.8	21.68	8.742	-0	21.676
0.7	-2.4	21.68	8.742	-0	21.676
0.8	-2.8	21.678	8.742	-0	21.676
0.9	-2.2	21.682	8.741	-0	21.676
1	-3.4	21.673	8.742	-0	21.677
1.1	-2.2	21.676	8.742	-0	21.677
1.2	-2	21.676	8.741	-0	21.677
1.3	-2.6	21.679	8.742	-0	21.677
1.4	-2	21.677	8.742	-0	21.677
1.5	-2.8	21.679	8.741	-0	21.675
1.6	-2.4	21.675	8.741	-0	21.675
1.7	-3.2	21.675	8.741	-0	21.675
1.8	-2.2	21.684	8.742	-0	21.675
1.9	-2.6	21.673	8.742	-0	21.675
2	-2	21.679	8.741	-0	21.675
2.1	-3	21.677	8.741	-0	21.675
2.2	-2.2	21.677	8.74	-0	21.675
2.3	-3.2	21.677	8.742	-0	21.675
2.4	-3	21.674	8.741	-0	21.675
2.5	-2.6	21.683	8.741	-0	21.675
2.6	-3	21.679	8.741	-0	21.675
2.7	-1.4	21.679	8.741	-0	21.675
2.8	-2.8	21.68	8.742	-0	21.675
2.9	-2.6	21.673	8.741	-0	21.675
3	-3	21.679	8.74	-0	21.675
3.1	-3	21.678	8.74	-0	21.675
3.2	-3	21.678	8.741	-0	21.675
3.3	-2.2	21.676	8.741	-0	21.675
3.4	-2.8	21.678	8.74	-0	21.675
3.5	-2.8	21.679	8.741	-0	21.677
3.6	-2.8	21.678	8.741	-0	21.677
3.7	-3.2	21.678	8.741	-0	21.677
3.8	-2.4	21.678	8.741	-0	21.677
3.9	-3	21.676	8.74	-0	21.677
4	-2.8	21.675	8.741	-0	21.677
4.1	-3.4	21.676	8.741	-0	21.677
4.2	-2.4	21.676	8.74	-0	21.677
4.3	-2.6	21.677	8.74	-0	21.677
4.4	-4.2	21.676	8.741	-0	21.677
4.5	-3.4	21.678	8.74	-0	21.383
4.6	-2.8	21.681	8.74	-0	21.383
4.7	-1.8	21.681	8.74	-0	21.383
4.8	-1.6	21.679	8.74	-0	21.383
4.9	-3.6	21.68	8.74	-0	21.383
5	-3.4	21.673	8.74	-0	21.088
5.1	-2.8	21.605	8.74	-0	21.088
5.2	-2.4	21.605	8.741	-0	21.088
5.3	-3.4	21.414	8.74	-0	21.088
5.4	-3	21.614	8.74	-0	21.088
5.5	-2.4	21.408	8.74	-0	20.794
5.6	-1.8	21.474	8.74	-0	20.794
5.7	-2.8	21.474	8.741	-0	20.794
5.8	-2.8	20.949	8.74	-0	20.794
5.9	-2.6	21.438	8.74	-0	20.794
6	-1.6	21.07	8.74	-0	20.5
6.1	-3.4	21.131	8.74	-0	20.5
6.2	-2.8	21.131	8.74	-0	20.5
6.3	-1.8	20.704	8.739	-0	20.5
6.4	-3	20.914	8.741	-0	20.5
6.5	-3.4	21.059	8.739	-0	20.206
6.6	-3.2	20.845	8.739	-0	20.206
6.7	-2.6	20.845	8.739	-0	20.206
6.8	-3.8	20.387	8.739	-0	20.206
6.9	-3.6	20.657	8.739	-0	20.206
7	-3	20.743	8.741	-0	19.912
7.1	-2.4	20.413	8.741	-0	19.912
7.2	-1.8	20.413	8.739	-0	19.912
7.3	-2	20.083	8.739	-0	19.912
7.4	-5	20.55	8.74	-0	19.912
7.5	-3.2	20.362	8.74	-0	19.617
7.6	-3.4	20.078	8.74	-0	19.617
7.7	-2.6	20.078	8.74	-0	19.617
7.8	-3.6	19.682	8.739	-0	19.617
7.9	-3.2	20.213	8.74	-0	19.617
8	-2.2	20.121	8.74	-0	19.323
8.1	-3.6	19.505	8.74	-0	19.323
8.2	-2.2	19.505	8.739	-0	19.323
8.3	-3.4	20.144	8.74	-0	19.323
8.4	-2	19.927	8.738	-0	19.323
8.5	-3	19.57	8.739	-0	19.029
8.6	-2	19.258	8.739	-0	19.029
8.7	-2.8	19.258	8.739	-0	19.029
8.8	-3.2	19.516	8.74	-0	19.029
8.9	-2	19.494	8.739	-0	19.029
9	-1.8	19.548	8.74	-0	18.735
9.1	-2.2	19.181	8.74	-0	18.735
9.2	-3	19.181	8.739	-0	18.735
9.3	-2.4	18.791	8.739	-0	18.735
9.4	-2.6	19.356	8.739	-0	18.735
9.5	-2.4	19.364	8.738	-0	18.44
9.6	-2.4	18.899	8.738	-0	18.44
9.7	-2	18.899	8.739	-0	18.44
9.8	-2.4	18.436	8.738	-0	18.44
9.9	-3	19.257	8.739	-0	18.44
10	-2.6	18.824	8.74	-0	18.146
10.1	-3	18.672	8.74	-0	18.146
10.2	-2.4	18.672	8.739	-0	18.146
10.3	-1.6	18.064	8.739	-0	18.146
10.4	-3.6	19.04	8.74	-0	18.146
10.5	-1.4	18.457	8.74	-0	17.852
10.6	-3	18.096	8.74	-0	17.852
10.7	-2.6	18.096	8.738	-0	17.852
10.8	-3	18.297	8.739	-0	17.852
10.9	-3.2	18.536	8.739	-0	17.852
11	-2.2	18.158	8.74	-0.001	17.558
11.1	-2.4	18.191	8.74	-0.001	17.558
11.2	-4.2	18.191	8.739	-0.001	17.558
11.3	-3.4	17.669	8.739	-0.001	17.558
11.4	-3.6	18.247	8.738	-0.001	17.558
11.5	-2.4	17.874	8.739	-0.001	17.263
11.6	-4	17.901	8.739	-0.001	17.263
11.7	-2	17.901	8.739	-0.001	17.263
11.8	-1.8	17.485	8.739	-0.001	17.263
11.9	-3.8	17.865	8.737	-0.001	17.263
12	-2.6	17.602	8.738	-0.001	16.969
12.1	-1.6	17.604	8.738	-0.001	16.969
12.2	-4	17.604	8.739	-0.001	16.969
12.3	-2.6	17.043	8.739	-0.001	16.969
12.4	-3.6	17.65	8.737	-0.001	16.969
12.5	-2.2	17.439	8.738	-0.001	16.675
12.6	-3.6	17.041	8.738	-0.001	16.675
12.7	-3	17.041	8.738	-0.001	16.675
12.8	-3	16.393	8.738	-0.001	16.675
12.9	-2.6	17.656	8.738	-0.001	16.675
13	-2.2	16.995	8.738	-0.001	16.381
13.1	-1.8	16.902	8.738	-0.001	16.381
13.2	-3.4	16.902	8.738	-0.001	16.381
13.3	-2.4	16.261	8.738	-0.001	16.381
13.4	-3.2	17.191	8.738	-0.001	16.381
13.5	-2.6	16.707	8.737	-0.001	16.087
13.6	-2.8	16.741	8.737	-0.001	16.087
13.7	-3.4	16.741	8.738	-0.001	16.087
13.8	-3.8	16.194	8.739	-0.001	16.087
13.9	-3	16.642	8.738	-0.001	16.087
14	-2.6	16.466	8.738	-0.001	15.792
14.1	-2	16.231	8.738	-0.001	15.792
14.2	-2.8	16.231	8.738	-0.001	15.792
14.3	-4	15.995	8.737	-0.001	15.792
14.4	-2.6	16.598	8.739	-0.001	15.792
14.5	-2.4	16.052	8.738	-0.001	15.498
14.6	-1.8	15.718	8.738	-0.001	15.498
14.7	-2.2	15.718	8.737	-0.001	15.498
14.8	-4.2	16.105	8.738	-0.001	15.498
14.9	-1.6	15.922	8.737	-0.001	15.498
15	-1.8	15.917	8.738	-0.001	15.204
15.1	-2	15.593	8.738	-0.001	15.204
15.2	-3.6	15.593	8.738	-0.001	15.204
15.3	-2.2	15.742	8.738	-0.001	15.204
15.4	-2.4	15.9	8.737	-0.001	15.204
15.5	-3.6	15.499	8.738	-0.001	14.91
15.6	-2.2	15.129	8.738	-0.001	14.91
15.7	-2.8	15.129	8.738	-0.001	14.91
15.8	-3.2	15.383	8.737	-0.001	14.91
15.9	-2.4	15.487	8.737	-0.001	14.91
16	-2.4	15.28	8.737	-0.001	14.615
16.1	-3.2	14.876	8.737	-0.001	14.615
16.2	-2.6	14.876	8.738	-0.001	14.615
16.3	-3.4	15.09	8.737	-0.001	14.615
16.4	-2	15.138	8.738	-0.001	14.615
16.5	-2.6	15.161	8.737	-0.001	14.321
16.6	-0.8	14.534	8.737	-0.001	14.321
16.7	-3.4	14.534	8.737	-0.001	14.321
16.8	-1.8	14.001	8.738	-0.001	14.321
16.9	-2.4	15.684	8.738	-0.001	14.321
17	-3	14.611	8.737	-0.001	14.027
17.1	-3	14.504	8.737	-0.001	14.027
17.2	-3.2	14.504	8.737	-0.001	14.027
17.3	-2.6	14.421	8.738	-0.001	14.027
17.4	-2.2	14.522	8.737	-0.001	14.027
17.5	-3	14.32	8.737	-0.001	13.733
17.6	-2	13.825	8.737	-0.001	13.733
17.7	-2.6	13.825	8.736	-0.001	13.733
17.8	-2	14.353	8.736	-0.001	13.733
17.9	-2.8	14.208	8.738	-0.001	13.733
18	-2.4	14.046	8.737	-0.001	13.439
18.1	-2	13.882	8.737	-0.001	13.439
18.2	-3.2	13.882	8.736	-0.001	13.439
18.3	-2	13.844	8.737	-0.001	13.439
18.4	-4	13.875	8.737	-0.001	13.439
18.5	-3.2	13.738	8.737	-0.001	13.144
18.6	-3.4	13.661	8.737	-0.001	13.144
18.7	-1.6	13.661	8.738	-0.001	13.144
18.8	-3.2	13.365	8.738	-0.001	13.144
18.9	-2.2	13.749	8.737	-0.001	13.144
19	-2.4	13.511	8.737	-0.001	12.85
19.1	-3.6	13.365	8.737	-0.001	12.85
19.2	-2.8	13.365	8.737	-0.001	12.85
19.3	-2.4	13.246	8.737	-0.001	12.85
19.4	-2.8	13.318	8.737	-0.001	12.85
19.5	-2.2	13.285	8.738	-0.001	12.556
19.6	-1.6	13.195	8.738	-0.001	12.556
19.7	-1.4	13.195	8.736	-0.001	12.556
19.8	-3.8	12.81	8.737	-0.001	12.556
19.9	-2.2	13.174	8.737	-0.001	12.556
20	-2	12.828	8.735	-0.001	12.262
20.1	-0.6	12.891	8.735	-0.001	12.262
20.2	-1.6	12.891	8.736	-0.001	12.262
20.3	-2.4	12.496	8.737	-0.001	12.262
20.4	-2.6	12.899	8.735	-0.001	12.262
20.5	-1.4	12.401	8.736	-0.001	11.967
20.6	-1.4	12.542	8.736	-0.001	11.967
20.7	-1.8	12.542	8.738	-0.001	11.967
20.8	-3	12.259	8.737	-0.001	11.967
20.9	-1.4	12.275	8.737	-0.001	11.967
21	-2.4	12.194	8.737	-0.001	11.673
21.1	-3	12.173	8.737	-0.001	11.673
21.2	-1.4	12.173	8.737	-0.001	11.673
21.3	-3.4	12.091	8.737	-0.001	11.673
21.4	-2.4	12.305	8.737	-0.001	11.673
21.5	-2.2	11.881	8.735	-0.001	11.379
21.6	-2	11.842	8.735	-0.001	11.379
21.7	-1.6	11.842	8.735	-0.001	11.379
21.8	-2.8	11.802	8.735	-0.001	11.379
21.9	-3.2	11.859	8.736	-0.001	11.379
22	-2.4	11.554	8.734	-0.001	11.085
22.1	-3	11.546	8.734	-0.001	11.085
22.2	-1.4	11.546	8.735	-0.001	11.085
22.3	-4.8	11.406	8.736	-0.001	11.085
22.4	-2.2	11.668	8.737	-0.001	11.085
22.5	-3	11.27	8.735	-0.001	10.791
22.6	-3	11.388	8.735	-0.001	10.791
22.7	-2	11.388	8.737	-0.001	10.791
22.8	-2.8	11.142	8.736	-0.001	10.791
22.9	-1.8	11.299	8.735	-0.001	10.791
23	-3	11.023	8.735	-0.001	10.496
23.1	-3.2	11.04	8.735	-0.001	10.496
23.2	-2.8	11.04	8.735	-0.001	10.496
23.3	-3	10.937	8.735	-0.001	10.496
23.4	-3.4	10.993	8.736	-0.001	10.496
23.5	-2.6	10.733	8.736	-0.001	10.202
23.6	-4.4	10.651	8.736	-0.001	10.202
23.7	-2.4	10.651	8.735	-0.001	10.202
23.8	-2.6	10.26	8.737	-0.001	10.202
23.9	-2.4	11.009	8.734	-0.001	10.202
24	-2.4	10.54	8.735	-0.001	9.908
24.1	-3.8	10.384	8.735	-0.001	9.908
24.2	-2	10.384	8.734	-0.001	9.908
24.3	-3.6	10.311	8.736	-0.001	9.908
24.4	-2.4	10.442	8.738	-0.001	9.908
24.5	-3	10.136	8.736	-0.001	9.614
24.6	-4.2	10.419	8.736	-0.001	9.614
24.7	-1.6	10.419	8.734	-0.001	9.614
24.8	-2.8	9.987	8.734	-0.001	9.614
24.9	-2.2	10.102	8.736	-0.001	9.614
25	-3.2	9.908	8.734	-0.001	9.319
25.1	-3	9.807	8.734	-0.001	9.319
25.2	-3.4	9.807	8.734	-0.001	9.319
25.3	-3	9.736	8.736	-0.001	9.319
25.4	-2.6	9.834	8.735	-0.001	9.319
25.5	-2	9.472	8.736	-0.001	9.025
25.6	-3	9.575	8.736	-0.001	9.025
25.7	-3	9.575	8.735	-0.001	9.025
25.8	-3.6	9.522	8.735	-0.001	9.025
25.9	-2.4	9.473	8.734	-0.001	9.025
26	-1.8	9.312	8.736	-0.001	8.731
26.1	-2	9.272	8.736	-0.001	8.731
26.2	-4.2	9.272	8.735	-0.001	8.731
26.3	-2.4	9.314	8.734	-0.001	8.731
26.4	-2.4	9.228	8.735	-0.001	8.731
26.5	-3	8.842	8.736	-0.001	8.437
26.6	-2.8	8.999	8.736	-0.001	8.437
26.7	-2.4	8.999	8.734	-0.001	8.437
26.8	-2.8	8.931	8.735	-0.001	8.437
26.9	-2.8	8.585	8.736	-0.001	8.437
27	-2.8	8.909	8.735	-0.001	8.143
27.1	-2.6	8.817	8.735	-0.001	8.143
27.2	-2	8.817	8.735	-0.001	8.143
27.3	-2	8.646	8.736	-0.001	8.143
27.4	-0.8	8.619	8.735	-0.001	8.143
27.5	-3.4	8.232	8.735	-0.001	7.848
27.6	-2.8	8.327	8.735	-0.001	7.848
27.7	-2.2	8.327	8.737	-0.001	7.848
27.8	-3.2	8.439	8.736	-0.001	7.848
27.9	-2	8.151	8.735	-0.001	7.848
28	-3.2	8.196	8.736	-0.001	7.554
28.1	-2.2	8.192	8.736	-0.001	7.554
28.2	-1.4	8.192	8.736	-0.001	7.554
28.3	-2.2	7.825	8.735	-0.001	7.554
28.4	-1.8	7.981	8.735	-0.001	7.554
28.5	-2.4	8.054	8.735	-0.001	7.26
28.6	-2.4	7.798	8.735	-0.001	7.26
28.7	-2.4	7.798	8.736	-0.001	7.26
28.8	-1.6	7.578	8.736	-0.001	7.26
28.9	-2.4	7.796	8.734	-0.001	7.26
29	-2.6	7.648	8.736	-0.001	6.966
29.1	-2.6	7.492	8.736	-0.001	6.966
29.2	-1.6	7.492	8.736	-0.001	6.966
29.3	-1.8	7.36	8.737	-0.001	6.966
29.4	-2.4	7.48	8.736	-0.001	6.966
29.5	-3.6	7.407	8.736	-0.001	6.671
29.6	-1.8	7.265	8.736	-0.001	6.671
29.7	-3	7.265	8.736	-0.001	6.671
29.8	-2.6	7.018	8.735	-0.001	6.671
29.9	-2.4	7.18	8.734	-0.001	6.671
30	-3.8	7.085	8.736	-0.001	6.377
30.1	-2.2	6.845	8.736	-0.001	6.377
30.2	-1.8	6.845	8.735	-0.001	6.377
30.3	-3.2	6.8	8.735	-0.001	6.377
30.4	-1.6	6.894	8.734	-0.001	6.377
30.5	-3	6.832	8.733	-0.001	6.083
30.6	-2.6	6.609	8.733	-0.001	6.083
30.7	-2	6.609	8.736	-0.001	6.083
30.8	-1.8	6.537	8.735	-0.001	6.083
30.9	-1.6	6.57	8.735	-0.001	6.083
31	-2.8	6.491	8.732	-0.001	5.789
31.1	-2.4	6.314	8.732	-0.001	5.789
31.2	-2.6	6.314	8.734	-0.001	5.789
31.3	-2.2	6.166	8.734	-0.001	5.789
31.4	-2.4	6.331	8.735	-0.001	5.789
31.5	-3.6	6.233	8.734	-0.001	5.495
31.6	-1.8	6.062	8.734	-0.001	5.495
31.7	-3	6.062	8.734	-0.001	5.495
31.8	-2	5.892	8.734	-0.001	5.495
31.9	-3	5.991	8.734	-0.001	5.495
32	-2.6	5.932	8.734	-0.001	5.2
32.1	-2	5.734	8.734	-0.001	5.2
32.2	-2	5.734	8.733	-0.001	5.2
32.3	-2.2	5.592	8.733	-0.001	5.2
32.4	-2.2	5.666	8.735	-0.001	5.2
32.5	-2.4	5.638	8.734	-0.001	4.906
32.6	-2.2	5.395	8.734	-0.001	4.906
32.7	-3.6	5.395	8.734	-0.001	4.906
32.8	-2	5.339	8.731	-0.001	4.906
32.9	-2.4	5.42	8.734	-0.001	4.906
33	-2.4	5.253	8.732	-0.001	4.612
33.1	-3	5.088	8.732	-0.001	4.612
33.2	-3.4	5.088	8.735	-0.001	4.612
33.3	-2.4	5.106	8.734	-0.001	4.612
33.4	-2.4	5.064	8.733	-0.001	4.612
33.5	-1.8	5.101	8.733	-0.001	4.318
33.6	-3.4	4.872	8.733	-0.001	4.318
33.7	-2.4	4.872	8.733	-0.001	4.318
33.8	-3.8	4.716	8.735	-0.001	4.318
33.9	-2.6	4.902	8.735	-0.001	4.318
34	-3.2	4.611	8.735	-0.002	4.023
34.1	-2.4	4.549	8.735	-0.002	4.023
34.2	-2.4	4.549	8.732	-0.002	4.023
34.3	-1.8	4.41	8.735	-0.002	4.023
34.4	-2.2	4.552	8.732	-0.002	4.023
34.5	-2.6	4.265	8.734	-0.002	3.729
34.6	-3	4.192	8.734	-0.002	3.729
34.7	-2.8	4.192	8.733	-0.002	3.729
34.8	-3	4.26	8.734	-0.002	3.729
34.9	-3.4	4.132	8.734	-0.002	3.729
35	-2.8	4.034	8.734	-0.002	3.435
35.1	-2.8	3.851	8.734	-0.002	3.435
35.2	-2.6	3.851	8.732	-0.002	3.435
35.3	-3.4	3.948	8.735	-0.002	3.435
35.4	-2.4	3.869	8.734	-0.002	3.435
35.5	-2.6	3.8	8.735	-0.002	3.141
35.6	-4	3.674	8.735	-0.002	3.141
35.7	-1.8	3.674	8.734	-0.002	3.141
35.8	-1.8	3.654	8.734	-0.002	3.141
35.9	-4.4	3.573	8.734	-0.002	3.141
36	-2	3.48	8.733	-0.002	2.847
36.1	-3.2	3.342	8.733	-0.002	2.847
36.2	-3.2	3.342	8.734	-0.002	2.847
36.3	-2.4	3.339	8.732	-0.002	2.847
36.4	-2.4	3.287	8.733	-0.002	2.847
36.5	-2.6	3.249	8.732	-0.002	2.552
36.6	-1.8	3.01	8.732	-0.002	2.552
36.7	-3.6	3.01	8.733	-0.002	2.552
36.8	-3	3.131	8.734	-0.002	2.552
36.9	-2	2.897	8.732	-0.002	2.552
37	-3.6	2.941	8.733	-0.002	2.258
37.1	-3.4	2.724	8.733	-0.002	2.258
37.2	-3.2	2.724	8.733	-0.002	2.258
37.3	-3.2	2.853	8.734	-0.002	2.258
37.4	-3.2	2.602	8.732	-0.002	2.258
37.5	-2.8	2.675	8.733	-0.002	1.964
37.6	-3	2.421	8.733	-0.002	1.964
37.7	-3.6	2.421	8.732	-0.002	1.964
37.8	-3	2.51	8.733	-0.002	1.964
37.9	-2.4	2.418	8.734	-0.002	1.964
38	-2.6	2.287	8.734	-0.002	1.67
38.1	-3.2	2.194	8.734	-0.002	1.67
38.2	-3.2	2.194	8.734	-0.002	1.67
38.3	-2.8	2.156	8.731	-0.002	1.67
38.4	-3	2.099	8.733	-0.002	1.67
38.5	-2.4	2.042	8.732	-0.002	1.375
38.6	-3.4	1.878	8.732	-0.002	1.375
38.7	-2.6	1.878	8.734	-0.002	1.375
38.8	-2.8	1.892	8.73	-0.002	1.375
38.9	-2.2	1.796	8.732	-0.002	1.375
39	-2.8	1.76	8.731	-0.002	1.081
39.1	-4	1.513	8.731	-0.002	1.081
39.2	-3.2	1.513	8.733	-0.002	1.081
39.3	-2.6	1.684	8.731	-0.002	1.081
39.4	-2.8	1.525	8.73	-0.002	1.081
39.5	-3	1.443	8.731	-0.002	0.787
39.6	-2	1.231	8.731	-0.002	0.787
39.7	-2.8	1.231	8.732	-0.002	0.787
39.8	-1.6	1.38	8.732	-0.002	0.787
39.9	-3	1.219	8.731	-0.002	0.787
40	-3.4	1.134	8.731	-0.002	0.493
40.1	-2.8	1.001	8.731	-0.002	0.493
40.2	-2.8	1.001	8.73	-0.002	0.493
40.3	-3.6	1.018	8.732	-0.002	0.493
40.4	-2.8	0.952	8.731	-0.002	0.493
40.5	-2.6	0.825	8.732	-0.002	0.199
40.6	-2.2	0.711	8.732	-0.002	0.199
40.7	-3	0.711	8.731	-0.002	0.199
40.8	-3.2	0.652	8.731	-0.002	0.199
40.9	-3.2	0.782	8.73	-0.002	0.199
41	-3.6	0.488	8.731	-0.002	0
41.1	-2.8	0.413	8.731	-0.002	0
41.2	-3.4	0.413	8.731	-0.002	0
41.3	-4	0.464	8.731	-0.002	0
41.4	-2.8	0.367	8.731	-0.002	0
41.5	-2.4	0.239	8.731	-0.002	0
41.6	-2.8	0.107	8.731	-0.002	0
41.7	-2.8	0.107	8.731	-0.002	0
41.8	-3	0.207	8.733	-0.002	0
41.9	-2.4	-0.01	8.731	-0.002	0
42	-4	-0.015	8.73	-0.002	0
42.1	-2.6	0.013	8.73	-0.002	0
42.2	-3.6	0.013	8.73	-0.002	0
42.3	-2.6	0.022	8.73	-0.002	0
42.4	-2.6	0.009	8.73	-0.002	0
42.5	-2.6	0.027	8.731	-0.002	0
42.6	-2.4	0.006	8.731	-0.002	0
42.7	-2.4	0.006	8.732	-0.002	0
42.8	-3.6	0.02	8.731	-0.002	0
42.9	-3.4	0.012	8.733	-0.002	0
43	-3.4	0.022	8.731	-0.002	0
43.1	-3	0.007	8.731	-0.002	0
43.2	-3.8	0.007	8.731	-0.002	0
43.3	-2.4	0.017	8.729	-0.002	0
43.4	-3	0.013	8.73	-0.002	0
43.5	-2.6	0.016	8.731	-0.002	0
43.6	-2.2	0.014	8.731	-0.002	0
43.7	-2.6	0.014	8.732	-0.002	0
43.8	-2.8	0.011	8.729	-0.002	0
43.9	-3	0.02	8.731	-0.002	0
44	-2.8	0.013	8.731	-0.002	0
44.1	-2.2	0.014	8.731	-0.002	0
44.2	-3	0.014	8.731	-0.002	0
44.3	-3.2	0.007	8.731	-0.002	0
44.4	-3.8	0.023	8.73	-0.002	0
44.5	-2.8	0.012	8.73	-0.002	0
44.6	-2.2	0.009	8.73	-0.002	0
44.7	-3.2	0.009	8.73	-0.002	0
44.8	-2	0.016	8.73	-0.002	0
44.9	-3	0.018	8.73	-0.002	0
45	-1.8	0.013	8.73	-0.002	0
45.1	-3.2	0.015	8.73	-0.002	0
45.2	-2.2	0.015	8.728	-0.002	0
45.3	-2.8	0.014	8.732	-0.002	0
45.4	-1.2	0.013	8.729	-0.002	0
45.5	-3.4	0.016	8.728	-0.002	0
45.6	-2.8	0.016	8.728	-0.002	0
45.7	-3.2	0.016	8.728	-0.002	0
45.8	-3	0.015	8.729	-0.002	0
45.9	-2.8	0.014	8.73	-0.002	0
46	-2.6	0.014	8.729	-0.002	0
46.1	-3.2	0.019	8.729	-0.002	0
46.2	-2.8	0.019	8.728	-0.002	0
46.3	-2.6	0.005	8.728	-0.002	0
46.4	-2.4	0.018	8.729	-0.002	0
46.5	-3.6	0.021	8.728	-0.002	0
46.6	-3.2	0.016	8.728	-0.002	0
46.7	-2.6	0.016	8.729	-0.002	0
46.8	-3.4	0.011	8.728	-0.002	0
46.9	-2	0.014	8.729	-0.002	0
47	-2.4	0.015	8.728	-0.002	0
47.1	-3.2	0.023	8.728	-0.002	0
47.2	-2.8	0.023	8.728	-0.002	0
47.3	-2.4	0.008	8.73	-0.002	0
47.4	-3.8	0.017	8.727	-0.002	0
47.5	-3	0.016	8.728	-0.002	0
47.6	-3	0.015	8.728	-0.002	0
47.7	-3.4	0.015	8.727	-0.002	0
47.8	-2.4	0.013	8.729	-0.002	0
47.9	-2.8	0.02	8.728	-0.002	0
48	-3.2	0.013	8.729	-0.002	0
48.1	-3.2	0.011	8.729	-0.002	0
48.2	-3	0.011	8.728	-0.002	0
48.3	-2.2	0.018	8.728	-0.002	0
48.4	-3	0.016	8.729	-0.002	0
48.5	-3	0.016	8.729	-0.002	0
48.6	-3.2	0.013	8.729	-0.002	0
48.7	-3	0.013	8.728	-0.002	0
48.8	-3	0.018	8.727	-0.002	0
48.9	-2.8	0.012	8.729	-0.002	0
49	-4.2	0.019	8.729	-0.002	0
49.1	-2.8	0.015	8.729	-0.002	0
49.2	-2.8	0.015	8.728	-0.002	0
49.3	-1.8	0.013	8.728	-0.002	0
49.4	-2.6	0.014	8.728	-0.002	0
49.5	-2.6	0.013	8.729	-0.002	0
49.6	-2.8	0.018	8.729	-0.002	0
49.7	-2.4	0.018	8.73	-0.002	0
49.8	-3.2	0.014	8.729	-0.002	0
49.9	-3.4	0.017	8.729	-0.002	0
50	-2.6	0.012	8.728	-0.002	0
50.1	-3	0.015	8.728	-0.002	0
50.2	-4.2	0.015	8.729	-0.002	0
50.3	-3	0.012	8.728	-0.002	0
50.4	-2.4	0.017	8.728	-0.002	0
50.5	-2.2	0.021	8.726	-0.002	0
50.6	-3.2	0.007	8.726	-0.002	0
50.7	-2.8	0.007	8.726	-0.002	0
50.8	-2.4	0.02	8.728	-0.002	0
50.9	-3	0.019	8.728	-0.002	0
51	-2.6	0.013	8.728	-0.002	0
51.1	-2.4	0.006	8.728	-0.002	0
51.2	-2.6	0.006	8.727	-0.002	0
51.3	-3.4	0.034	8.729	-0.002	0
51.4	-3.8	0.003	8.729	-0.002	0
51.5	-4.2	0.018	8.727	-0.002	0
51.6	-3.4	-0.006	8.727	-0.002	0
51.7	-3	-0.006	8.727	-0.002	0
51.8	-3	0.037	8.728	-0.002	0
51.9	-3.8	0.013	8.729	-0.002	0
52	-4.2	0.012	8.728	-0.002	0
52.1	-3	0.009	8.728	-0.002	0
52.2	-2.6	0.009	8.728	-0.002	0
52.3	-3	0.026	8.728	-0.002	0
52.4	-3	0.003	8.729	-0.002	0
52.5	-3	0.036	8.729	-0.002	0
52.6	-2.8	0.045	8.729	-0.002	0
52.7	-2.8	0.045	8.726	-0.002	0
52.8	-2.2	0	8.729	-0.002	0
52.9	-2.6	0.016	8.727	-0.002	0
53	-2.8	0.032	8.729	-0.002	0
53.1	-2.4	0.032	8.729	-0.002	0
53.2	-3.2	0.032	8.727	-0.002	0
53.3	-3.2	0.005	8.728	-0.002	0
53.4	-3.6	0.037	8.728	-0.002	0
53.5	-3.2	-0.001	8.729	-0.002	0
53.6	-2.4	0.048	8.729	-0.002	0
53.7	-3	0.048	8.727	-0.002	0
53.8	-3	-0.015	8.728	-0.002	0
53.9	-3.6	0.044	8.727	-0.002	0
54	-2	0.007	8.726	-0.002	0
54.1	-3.4	0.037	8.726	-0.002	0
54.2	-2.6	0.037	8.729	-0.002	0
54.3	-2.8	0.002	8.726	-0.002	0
54.4	-2.6	0.007	8.73	-0.002	0
54.5	-2.2	0.042	8.728	-0.002	0
54.6	-2.6	0.046	8.728	-0.002	0
54.7	-2.6	0.046	8.729	-0.002	0
54.8	-2.4	0.019	8.727	-0.002	0
54.9	-2.2	-0.036	8.726	-0.002	0
55	-3.6	0.06	8.725	-0.003	0
55.1	-2.6	0.008	8.725	-0.003	0
55.2	-2.8	0.008	8.729	-0.003	0
55.3	-1.4	0.005	8.729	-0.003	0
55.4	-2.6	0.033	8.726	-0.003	0
55.5	-2.8	0	8.726	-0.003	0
55.6	-2.8	0.02	8.726	-0.003	0
55.7	-3	0.02	8.728	-0.003	0
55.8	-2.2	-0.001	8.73	-0.003	0
55.9	-2.8	0.039	8.727	-0.003	0
56	-3.4	-0.005	8.728	-0.003	0
56.1	-1.6	0.016	8.728	-0.003	0
56.2	-1.6	0.016	8.726	-0.003	0
56.3	-2.6	0.005	8.727	-0.003	0
56.4	-2.8	0.034	8.728	-0.003	0
56.5	-3.4	-0.006	8.728	-0.003	0
56.6	-2.6	0.014	8.728	-0.003	0
56.7	-3.6	0.014	8.727	-0.003	0
56.8	-2.6	0.009	8.726	-0.003	0
56.9	-2.2	0.023	8.727	-0.003	0
57	-2.4	0.012	8.727	-0.003	0
57.1	-2.4	0.018	8.727	-0.003	0
57.2	-2.4	0.018	8.727	-0.003	0
57.3	-2.4	0.032	8.728	-0.003	0
57.4	-3	-0.02	8.726	-0.003	0
57.5	-3	0.038	8.727	-0.003	0
57.6	-2.4	0.016	8.727	-0.003	0
57.7	-3.2	0.016	8.726	-0.003	0
57.8	-3.8	0.009	8.727	-0.003	0
57.9	-2.4	0.015	8.727	-0.003	0
58	-3.2	0.028	8.727	-0.003	0
58.1	-3.2	0.037	8.727	-0.003	0
58.2	-2.4	0.037	8.727	-0.003	0
58.3	-2.8	-0.001	8.726	-0.003	0
58.4	-3.6	0.018	8.726	-0.003	0
58.5	-3	0.014	8.727	-0.003	0
58.6	-2.4	0.023	8.727	-0.003	0
58.7	-3.2	0.023	8.727	-0.003	0
58.8	-2.4	0.001	8.727	-0.003	0
58.9	-3.6	0.022	8.726	-0.003	0
59	-2.4	0.009	8.728	-0.003	0
59.1	-2.6	0.012	8.728	-0.003	0
59.2	-3	0.012	8.725	-0.003	0
59.3	-2.8	0.011	8.728	-0.003	0
59.4	8.2	0.021	8.727	-0.003	0
59.5	13	0.005	8.727	-0.003	0
59.6	2.8	0.007	8.727	-0.003	0
59.7	-9.6	0.007	8.726	-0.003	0
59.8	-1	0.019	8.725	-0.003	0
59.9	4.8	0.016	8.726	-0.003	0
60	-1	0.014	8.726	-0.003	0
60.1	-2.6	-0.006	8.726	-0.003	0
60.2	-3.4	-0.006	8.726	-0.003	0
60.3	-3.2	0.034	8.726	-0.003	0
60.4	-3.8	0.014	8.726	0.008	0
60.5	-2.8	-5.36	8.726	0.008	0
60.6	-1	-3.849	8.726	0.008	0
60.7	3323.4	-3.849	8.727	0.008	0
60.8	4462.4	-0.579	8.725	0.008	0
60.9	-1667	0.908	8.727	0.008	0
61	4101.2	3.923	8.726	0.008	0
61.1	646.8	0.529	8.726	0.008	0
61.2	-2599.6	0.529	8.726	0.008	0
61.3	-1053.6	-0.043	8.727	0.008	0
61.4	-713	-0.063	8.727	0.002	0
61.5	-911	0.097	8.727	0.002	0
61.6	-900.6	0.005	8.727	0.002	0
61.7	-888.2	0.005	8.726	0.002	0
61.8	-881.6	-0.07	8.728	0.002	0
61.9	-756.8	-2.919	8.727	-0.002	0
62	-457.8	-0.635	8.726	-0.002	0
62.1	-346.8	-0.116	8.726	-0.002	0
62.2	-294.6	-0.116	8.726	-0.002	0
62.3	-203.4	-0.244	8.725	-0.002	0
62.4	-265.2	5.349	8.726	-0.004	0
62.5	-265	9.347	8.727	-0.004	0
62.6	-178.4	8.4	8.727	-0.004	0
62.7	-253.4	8.4	8.725	-0.004	0
62.8	-331.8	8.422	8.726	-0.004	0
62.9	-317.2	8.281	8.725	-0.006	0
63	-300	7.995	8.726	-0.006	0
63.1	-275.2	4.059	8.726	-0.006	0
63.2	-568.6	4.059	8.726	-0.006	0
63.3	-223.2	3.168	8.727	-0.006	0
63.4	-424.8	2.576	8.725	-0.01	0
63.5	-879.8	1.915	8.726	-0.01	0
63.6	-426	2.435	8.726	-0.01	0
63.7	-192.2	2.435	8.723	-0.01	0
63.8	-213.8	1.653	8.728	-0.01	0
63.9	-101.8	2.49	8.726	-0.012	0
64	-111.2	3.062	8.727	-0.012	0
64.1	-190	2.836	8.727	-0.012	0
64.2	-398.2	2.836	8.723	-0.012	0
64.3	-82.2	2.731	8.726	-0.012	0
64.4	-184.8	2.519	8.727	-0.013	0
64.5	-261	2.227	8.728	-0.013	0
64.6	-154.8	2.632	8.728	-0.013	0
64.7	-157	2.632	8.725	-0.013	0
64.8	-152.2	2.412	8.724	-0.013	0
64.9	-144.4	2.301	8.725	-0.014	0
65	-139.6	2.151	8.725	-0.014	0
65.1	-135.2	1.725	8.725	-0.014	0
65.2	-72	1.725	8.726	-0.014	0
65.3	-93.2	1.861	8.724	-0.014	0
65.4	-169.8	1.845	8.724	-0.015	0
65.5	-173.6	1.756	8.725	-0.015	0
65.6	-56	1.598	8.725	-0.015	0
65.7	36.6	1.598	8.726	-0.015	0
65.8	-129	1.556	8.726	-0.015	0
65.9	-141	1.459	8.724	-0.016	0
66	-136.8	1.399	8.724	-0.016	0
66.1	-132.6	1.295	8.724	-0.016	0
66.2	-129.2	1.295	8.724	-0.016	0
66.3	-125.6	1.255	8.726	-0.016	0
66.4	-122	0.452	8.724	-0.017	0
66.5	-120.6	0.926	8.726	-0.017	0
66.6	-117.6	1.548	8.726	-0.017	0
66.7	-115	1.548	8.725	-0.017	0
66.8	-111.8	0.399	8.725	-0.017	0
66.9	-110.6	-0.36	8.724	-0.018	0
67	-107	1.204	8.725	-0.018	0
67.1	-105.8	1.265	8.725	-0.018	0
67.2	-103.8	1.265	8.725	-0.018	0
67.3	-101.8	1.241	8.725	-0.018	0
67.4	-99.4	1.194	8.725	-0.018	0
67.5	-95.2	1.175	8.725	-0.018	0
67.6	-96.6	1.117	8.725	-0.018	0
67.7	-92.6	1.117	8.724	-0.018	0
67.8	-92.2	1.096	8.724	-0.018	0
67.9	-90.6	1.068	8.725	-0.019	0
68	-89.8	1.052	8.724	-0.019	0
68.1	-88.2	1.013	8.724	-0.019	0
68.2	-87.6	1.013	8.726	-0.019	0
68.3	-83.6	0.986	8.724	-0.019	0
68.4	-86	0.968	8.725	-0.02	0
68.5	-82	0.948	8.723	-0.02	0
68.6	-81.6	0.94	8.723	-0.02	0
68.7	-80.6	0.94	8.725	-0.02	0
68.8	-77.8	0.876	8.724	-0.02	0
68.9	-78.4	0.89	8.724	-0.02	0
69	-75	0.853	8.725	-0.02	0
69.1	-74.2	0.827	8.725	-0.02	0
69.2	-74.8	0.827	8.723	-0.02	0
69.3	-71.4	0.825	8.725	-0.02	0
69.4	-72.6	0.806	8.725	-0.021	0
69.5	-69	0.812	8.726	-0.021	0
69.6	-69.2	0.775	8.726	-0.021	0
69.7	-67.4	0.775	8.724	-0.021	0
69.8	-66.6	0.748	8.725	-0.021	0
69.9	-66.8	0.721	8.725	-0.021	0
70	-63.6	0.745	8.725	-0.021	0
70.1	-63.2	0.701	8.725	-0.021	0
70.2	-63.8	0.701	8.725	-0.021	0
70.3	-62.4	0.702	8.723	-0.021	0
70.4	-62.6	0.654	8.725	-0.022	0
70.5	-59.2	0.686	8.725	-0.022	0
70.6	-62	0.645	8.725	-0.022	0
70.7	-59.4	0.645	8.725	-0.022	0
70.8	-58.4	0.634	8.724	-0.022	0
70.9	-58.6	0.615	8.725	-0.022	0
71	-53.4	0.617	8.724	-0.022	0
71.1	-59.2	0.602	8.724	-0.022	0
71.2	-56.6	0.602	8.725	-0.022	0
71.3	-56.4	0.594	8.724	-0.022	0
71.4	-56.6	0.576	8.724	-0.023	0
71.5	-54.4	0.567	8.724	-0.023	0
71.6	-55.8	0.593	8.724	-0.023	0
71.7	-53	0.593	8.724	-0.023	0
71.8	-51.8	0.508	8.725	-0.023	0
71.9	-53.2	0.536	8.724	-0.023	0
72	-50	0.539	8.725	-0.023	0
72.1	-51	0.539	8.725	-0.023	0
72.2	-48.2	0.539	8.725	-0.023	0
72.3	-47.8	0.51	8.725	-0.023	0
72.4	-46.8	0.503	8.724	-0.024	0
72.5	-45.4	0.525	8.724	-0.024	0
72.6	-46	0.528	8.724	-0.024	0
72.7	-44.8	0.528	8.724	-0.024	0
72.8	-43.6	0.462	8.725	-0.024	0
72.9	-43.8	0.49	8.724	-0.024	0
73	-41.4	0.474	8.723	-0.024	0
73.1	-41.8	0.479	8.723	-0.024	0
73.2	-39.8	0.479	8.724	-0.024	0
73.3	-39.4	0.429	8.724	-0.024	0
73.4	-38.8	0.447	8.725	-0.024	0
73.5	-38.2	0.433	8.723	-0.024	0
73.6	-37.4	0.428	8.723	-0.024	0
73.7	-36.6	0.428	8.725	-0.024	0
73.8	-36.6	0.39	8.725	-0.024	0
73.9	-36.6	0.409	8.724	-0.025	0
74	-35.4	0.388	8.724	-0.025	0
74.1	-34.4	0.382	8.724	-0.025	0
74.2	-34.6	0.382	8.725	-0.025	0
74.3	-34.8	0.363	8.725	-0.025	0
74.4	-32.6	0.37	8.722	-0.025	0
74.5	-32	0.351	8.724	-0.025	0
74.6	-32.2	0.34	8.724	-0.025	0
74.7	-32.2	0.34	8.724	-0.025	0
74.8	-31.6	0.336	8.724	-0.025	0
74.9	-31.2	0.332	8.723	-0.025	0
75	-31	0.321	8.725	-0.025	0
75.1	-30.2	0.31	8.725	-0.025	0
75.2	-30.6	0.31	8.724	-0.025	0
75.3	-29.2	0.312	8.724	-0.025	0
75.4	-29.2	0.302	8.725	-0.025	0
75.5	-29	0.299	8.724	-0.025	0
75.6	-27.8	0.285	8.724	-0.025	0
75.7	-27.8	0.285	8.724	-0.025	0
75.8	-28.4	0.284	8.724	-0.025	0
75.9	-27.2	0.272	8.724	-0.026	0
76	-27.8	0.274	8.723	-0.026	0
76.1	-26.8	0.261	8.723	-0.026	0
76.2	-26.6	0.261	8.724	-0.026	0
76.3	-26.4	0.257	8.724	-0.026	0
76.4	-26.2	0.248	8.725	-0.026	0
76.5	-26.6	0.25	8.723	-0.026	0
76.6	-25.4	0.243	8.723	-0.026	0
76.7	-25.8	0.243	8.724	-0.026	0
76.8	-24.8	0.234	8.724	-0.026	0
76.9	-25	0.236	8.723	-0.026	0
77	-24.6	0.23	8.723	-0.026	0
77.1	-23.8	0.228	8.723	-0.026	0
77.2	-24	0.228	8.724	-0.026	0
77.3	-24	0.223	8.724	-0.026	0
77.4	-23.8	0.22	8.723	-0.026	0
77.5	-23.4	0.219	8.724	-0.026	0
77.6	-22.6	0.215	8.724	-0.026	0
77.7	-23	0.215	8.722	-0.026	0
77.8	-23.2	0.214	8.725	-0.026	0
77.9	-21.4	0.209	8.725	-0.026	0
78	-22	0.203	8.724	-0.026	0
78.1	-21	0.201	8.724	-0.026	0
78.2	-21.8	0.201	8.723	-0.026	0
78.3	-20.8	0.204	8.723	-0.026	0
78.4	-21	0.201	8.724	-0.027	0
78.5	-20	0.197	8.725	-0.027	0
78.6	-20.2	0.19	8.725	-0.027	0
78.7	-20.6	0.19	8.724	-0.027	0
78.8	-19.8	0.193	8.723	-0.027	0
78.9	-19	0.187	8.724	-0.027	0
79	-19	0.185	8.723	-0.027	0
79.1	-18.6	0.183	8.723	-0.027	0
79.2	-18.8	0.183	8.725	-0.027	0
79.3	-18.6	0.181	8.724	-0.027	0
79.4	-17.6	0.178	8.723	-0.027	0
79.5	-18.2	0.174	8.723	-0.027	0
79.6	-17.6	0.167	8.723	-0.027	0
79.7	-17.4	0.167	8.723	-0.027	0
79.8	-16.8	0.165	8.724	-0.027	0
79.9	-17	0.159	8.724	-0.027	0
80	-16.6	0.159	8.723	-0.027	0
80.1	-17.6	0.155	8.723	-0.027	0
80.2	-17	0.155	8.724	-0.027	0
80.3	-16.8	0.149	8.724	-0.027	0
80.4	-17.2	0.146	8.724	-0.027	0
80.5	-17	0.148	8.723	-0.027	0
80.6	-17.2	0.14	8.723	-0.027	0
80.7	-17.4	0.14	8.722	-0.027	0
80.8	-17.6	0.142	8.724	-0.027	0
80.9	-16.6	0.137	8.724	-0.027	0
81	-16.4	0.137	8.725	-0.027	0
81.1	-18.8	0.134	8.725	-0.027	0
81.2	-17.6	0.134	8.723	-0.027	0
81.3	-17.6	0.129	8.724	-0.027	0
81.4	-18	0.134	8.724	-0.027	0
81.5	-17.8	0.131	8.723	-0.027	0
81.6	-18	0.135	8.723	-0.027	0
81.7	-18.2	0.135	8.724	-0.027	0
81.8	-20.2	0.138	8.723	-0.027	0
81.9	-19.2	0.137	8.724	-0.028	0
82	-18.8	0.136	8.723	-0.028	0
82.1	-18.4	0.142	8.723	-0.028	0
82.2	-19	0.142	8.724	-0.028	0
82.3	-18.2	0.141	8.725	-0.028	0
82.4	-19.2	0.142	8.724	-0.028	0
82.5	-19.2	0.144	8.723	-0.028	0
82.6	-19.2	0.149	8.723	-0.028	0
82.7	-19.2	0.149	8.723	-0.028	0
82.8	-19.2	0.148	8.724	-0.028	0
82.9	-20	0.15	8.723	-0.028	0
83	-20.2	0.151	8.723	-0.028	0
83.1	-20.4	0.152	8.723	-0.028	0
83.2	-20.2	0.152	8.724	-0.028	0
83.3	-21	0.151	8.722	-0.028	0
83.4	-19.6	0.152	8.724	-0.028	0
83.5	-20.2	0.154	8.723	-0.028	0
83.6	-19	0.154	8.723	-0.028	0
83.7	-19.8	0.154	8.724	-0.028	0
83.8	-20.2	0.157	8.723	-0.028	0
83.9	-20.4	0.159	8.725	-0.028	0
84	-18.8	0.158	8.722	-0.028	0
84.1	-19.4	0.156	8.722	-0.028	0
84.2	-19.6	0.156	8.724	-0.028	0
84.3	-19.2	0.16	8.723	-0.028	0
84.4	-18.8	0.162	8.723	-0.028	0
84.5	-18.2	0.16	8.723	-0.028	0
84.6	-18.6	0.159	8.723	-0.028	0
84.7	-18.8	0.159	8.724	-0.028	0
84.8	-19.2	0.162	8.724	-0.028	0
84.9	-19.2	0.156	8.723	-0.029	0
85	-19	0.158	8.723	-0.029	0
85.1	-19.2	0.157	8.723	-0.029	0
85.2	-19	0.157	8.723	-0.029	0
85.3	-18.8	0.156	8.724	-0.029	0
85.4	-19.6	0.155	8.724	-0.029	0
85.5	-18.6	0.152	8.724	-0.029	0
85.6	-18.8	0.153	8.724	-0.029	0
85.7	-17.2	0.153	8.724	-0.029	0
85.8	-19	0.151	8.724	-0.029	0
85.9	-18.4	0.149	8.725	-0.029	0
86	-19.2	0.152	8.724	-0.029	0
86.1	-19.6	0.15	8.724	-0.029	0
86.2	-19	0.15	8.724	-0.029	0
86.3	-18.8	0.151	8.724	-0.029	0
86.4	-18.8	0.149	8.724	-0.029	0
86.5	-19	0.153	8.724	-0.029	0
86.6	-18.4	0.154	8.724	-0.029	0
86.7	-18.2	0.154	8.724	-0.029	0
86.8	-17.8	0.149	8.723	-0.029	0
86.9	-16.6	0.152	8.723	-0.029	0
87	-17.8	0.148	8.723	-0.029	0
87.1	-17	0.15	8.723	-0.029	0
87.2	-17.6	0.15	8.724	-0.029	0
87.3	-15.6	0.146	8.724	-0.029	0
87.4	-16	0.149	8.723	-0.029	0
87.5	-17.6	0.147	8.724	-0.029	0
87.6	-16.2	0.145	8.724	-0.029	0
87.7	-15.4	0.145	8.724	-0.029	0
87.8	-14.6	0.144	8.725	-0.029	0
87.9	-15.6	0.142	8.723	-0.029	0
88	-15.4	0.141	8.724	-0.029	0
88.1	-14.8	0.138	8.724	-0.029	0
88.2	-13.4	0.138	8.723	-0.029	0
88.3	-13.6	0.138	8.724	-0.029	0
88.4	-13.2	0.135	8.723	-0.03	0
88.5	-13.2	0.133	8.724	-0.03	0
88.6	-13.2	0.132	8.724	-0.03	0
88.7	-13	0.132	8.724	-0.03	0
88.8	-11.2	0.129	8.724	-0.03	0
88.9	-11.8	0.129	8.723	-0.03	0
89	-12.6	0.126	8.723	-0.03	0
89.1	-11.8	0.115	8.723	-0.03	0
89.2	-12.2	0.115	8.724	-0.03	0
89.3	-11.2	0.113	8.724	-0.03	0
89.4	-10.6	0.109	8.723	-0.03	0
89.5	-10.8	0.106	8.723	-0.03	0
89.6	-10.6	0.099	8.723	-0.03	0
89.7	-9.8	0.099	8.724	-0.03	0
89.8	-10	0.1	8.723	-0.03	0
89.9	-10.2	0.094	8.724	-0.03	0
90	-10.2	0.094	8.724	-0.03	0
90.1	-10.4	0.088	8.724	-0.03	0
90.2	-8.8	0.088	8.723	-0.03	0
90.3	-10	0.082	8.723	-0.03	0
90.4	-9.2	0.081	8.723	-0.03	0
90.5	-9.4	0.083	8.724	-0.03	0
90.6	-8.6	0.076	8.724	-0.03	0
90.7	-8.8	0.076	8.723	-0.03	0
90.8	-9.2	0.074	8.724	-0.03	0
90.9	-8.8	0.075	8.723	-0.03	0
91	-9.2	0.071	8.723	-0.03	0
91.1	-9.2	0.07	8.723	-0.03	0
91.2	-9	0.07	8.723	-0.03	0
91.3	-9.2	0.065	8.724	-0.03	0
91.4	-8.8	0.066	8.724	-0.03	0
91.5	-8.2	0.068	8.724	-0.03	0
91.6	-8.6	0.063	8.724	-0.03	0
91.7	-8.4	0.063	8.723	-0.03	0
91.8	-8.2	0.062	8.723	-0.03	0
91.9	-8	0.06	8.724	-0.03	0
92	-9	0.06	8.723	-0.03	0
92.1	-9.2	0.057	8.723	-0.03	0
92.2	-9	0.057	8.724	-0.03	0
92.3	-8.4	0.058	8.722	-0.03	0
92.4	-8.8	0.059	8.723	-0.03	0
92.5	-8.2	0.06	8.723	-0.03	0
92.6	-8.8	0.061	8.723	-0.03	0
92.7	-8.6	0.061	8.724	-0.03	0
92.8	-8.8	0.053	8.724	-0.03	0
92.9	-8.8	0.059	8.723	-0.03	0
93	-9.4	0.054	8.723	-0.03	0
93.1	-8.6	0.058	8.723	-0.03	0
93.2	-8.2	0.058	8.723	-0.03	0
93.3	-7.8	0.058	8.722	-0.03	0
93.4	-8.2	0.056	8.722	-0.03	0
93.5	-8.8	0.058	8.725	-0.03	0
93.6	-8.2	0.056	8.725	-0.03	0
93.7	-8.6	0.056	8.723	-0.03	0
93.8	-8.6	0.06	8.723	-0.03	0
93.9	-8.2	0.055	8.724	-0.03	0
94	-8.2	0.057	8.724	-0.03	0
94.1	-9	0.056	8.724	-0.03	0
94.2	-8	0.056	8.723	-0.03	0
94.3	-8.2	0.055	8.722	-0.03	0
94.4	-9	0.058	8.724	-0.03	0
94.5	-8.6	0.054	8.724	-0.03	0
94.6	-8.2	0.054	8.724	-0.03	0
94.7	-8.2	0.054	8.725	-0.03	0
94.8	-9.6	0.052	8.722	-0.03	0
94.9	-9.2	0.053	8.723	-0.031	0
95	-9.8	0.053	8.722	-0.031	0
95.1	-8.6	0.059	8.722	-0.031	0
95.2	-8.4	0.059	8.724	-0.031	0
95.3	-8.2	0.053	8.723	-0.031	0
95.4	-10	0.056	8.723	-0.031	0
95.5	-9.2	0.055	8.722	-0.031	0
95.6	-10	0.058	8.722	-0.031	0
95.7	-8.4	0.058	8.723	-0.031	0
95.8	-9	0.054	8.724	-0.031	0
95.9	-8.4	0.055	8.722	-0.031	0
96	-8.8	0.057	8.724	-0.031	0
96.1	-9	0.058	8.724	-0.031	0
96.2	-9	0.058	8.723	-0.031	0
96.3	-9.8	0.056	8.724	-0.031	0
96.4	-8.4	0.057	8.724	-0.031	0
96.5	-9.4	0.058	8.725	-0.031	0
96.6	-9	0.059	8.725	-0.031	0
96.7	-8.8	0.059	8.723	-0.031	0
96.8	-9	0.059	8.723	-0.031	0
96.9	-9.4	0.061	8.724	-0.031	0
97	-9	0.062	8.723	-0.031	0
97.1	-9	0.06	8.723	-0.031	0
97.2	-9.2	0.06	8.724	-0.031	0
97.3	-9.2	0.059	8.722	-0.031	0
97.4	-8.2	0.059	8.724	-0.031	0
97.5	-9	0.056	8.723	-0.031	0
97.6	-9.4	0.057	8.723	-0.031	0
97.7	-10	0.057	8.724	-0.031	0
97.8	-9.6	0.059	8.723	-0.031	0
97.9	-10.2	0.059	8.724	-0.031	0
98	-9.4	0.061	8.722	-0.031	0
98.1	-9.4	0.059	8.722	-0.031	0
98.2	-9.6	0.059	8.723	-0.031	0
98.3	-9.8	0.059	8.723	-0.031	0
98.4	-9.8	0.058	8.723	-0.031	0
98.5	-10	0.058	8.723	-0.031	0
98.6	-10	0.059	8.723	-0.031	0
98.7	-9.8	0.059	8.723	-0.031	0
98.8	-10	0.06	8.723	-0.031	0
98.9	-11.2	0.063	8.723	-0.031	0
99	-9.4	0.062	8.722	-0.031	0
99.1	-10.4	0.059	8.722	-0.031	0
99.2	-10.2	0.059	8.722	-0.031	0
99.3	-11	0.063	8.723	-0.031	0
99.4	-9.6	0.062	8.722	-0.031	0
99.5	-9.4	0.065	8.724	-0.031	0
99.6	-10.8	0.067	8.724	-0.031	0
99.7	-9.4	0.067	8.724	-0.031	0
99.8	-9.6	0.069	8.723	-0.031	0
99.9	-10.2	0.068	8.723	-0.031	0
100	-10.4	0.071	8.723	-0.031	0
100.1	-10.6	0.069	8.723	-0.031	0
100.2	-11	0.069	8.724	-0.031	0
100.3	-10.6	0.071	8.722	-0.031	0
100.4	-10.6	0.074	8.723	-0.031	0
100.5	-10.6	0.071	8.722	-0.031	0
100.6	-10.6	0.071	8.722	-0.031	0
100.7	-10.8	0.071	8.723	-0.031	0
100.8	-10.8	0.073	8.723	-0.031	0
100.9	-11.2	0.072	8.722	-0.032	0
101	-10.4	0.072	8.722	-0.032	0
101.1	-9.8	0.074	8.722	-0.032	0
101.2	-10.2	0.074	8.723	-0.032	0
101.3	-10.8	0.075	8.724	-0.032	0
101.4	-10.8	0.071	8.722	-0.032	0
101.5	-10.4	0.075	8.723	-0.032	0
101.6	-10.2	0.074	8.723	-0.032	0
101.7	-10.6	0.074	8.722	-0.032	0
101.8	-10.2	0.075	8.723	-0.032	0
101.9	-11	0.073	8.723	-0.032	0
102	-10.4	0.076	8.722	-0.032	0
102.1	-9.8	0.072	8.722	-0.032	0
102.2	-10.4	0.072	8.722	-0.032	0
102.3	-10.2	0.07	8.721	-0.032	0
102.4	-9.8	0.077	8.722	-0.032	0
102.5	-10.2	0.07	8.723	-0.032	0
102.6	-10.4	0.073	8.723	-0.032	0
102.7	-8.6	0.073	8.723	-0.032	0
102.8	-10	0.071	8.723	-0.032	0
102.9	-10.2	0.075	8.723	-0.032	0
103	-11	0.072	8.722	-0.032	0
103.1	-10	0.07	8.722	-0.032	0
103.2	-9.4	0.07	8.723	-0.032	0
103.3	-9.6	0.071	8.723	-0.032	0
103.4	-9.8	0.068	8.723	-0.032	0
103.5	-10.2	0.068	8.723	-0.032	0
103.6	-10.4	0.067	8.723	-0.032	0
103.7	-10.4	0.067	8.722	-0.032	0
103.8	-10.2	0.065	8.723	-0.032	0
103.9	-9.6	0.066	8.723	-0.032	0
104	-9.2	0.07	8.722	-0.032	0
104.1	-9.4	0.066	8.722	-0.032	0
104.2	-9.6	0.066	8.722	-0.032	0
104.3	-9.6	0.067	8.723	-0.032	0
104.4	-10	0.068	8.723	-0.032	0
104.5	-9.6	0.067	8.723	-0.032	0
104.6	-9.2	0.064	8.723	-0.032	0
104.7	-9	0.064	8.722	-0.032	0
104.8	-9.2	0.065	8.722	-0.032	0
104.9	-9	0.063	8.722	-0.032	0
105	-9.2	0.066	8.721	-0.032	0
105.1	-9.8	0.061	8.721	-0.032	0
105.2	-9.4	0.061	8.723	-0.032	0
105.3	-8.8	0.064	8.722	-0.032	0
105.4	-9.4	0.061	8.722	-0.032	0
105.5	-8.8	0.062	8.722	-0.032	0
105.6	-9.6	0.063	8.722	-0.032	0
105.7	-9.4	0.063	8.723	-0.032	0
105.8	-9.8	0.06	8.722	-0.032	0
105.9	-10	0.059	8.721	-0.032	0
106	-9	0.065	8.721	-0.032	0
106.1	-9.2	0.064	8.721	-0.032	0
106.2	-10	0.064	8.722	-0.032	0
106.3	-9.8	0.058	8.723	-0.032	0
106.4	-8.2	0.061	8.721	-0.032	0
106.5	-8.8	0.062	8.722	-0.032	0
106.6	-8.8	0.061	8.722	-0.032	0
106.7	-8.2	0.061	8.722	-0.032	0
106.8	-8.8	0.059	8.723	-0.032	0
106.9	-9	0.059	8.722	-0.032	0
107	-8.2	0.061	8.722	-0.032	0
107.1	-9.8	0.059	8.722	-0.032	0
107.2	-9	0.059	8.722	-0.032	0
107.3	-8.8	0.055	8.722	-0.032	0
107.4	-9.4	0.058	8.722	-0.033	0
107.5	-8.8	0.055	8.721	-0.033	0
107.6	-8.2	0.056	8.721	-0.033	0
107.7	-8.8	0.056	8.723	-0.033	0
107.8	-9.4	0.055	8.721	-0.033	0
107.9	-8.2	0.059	8.722	-0.033	0
108	-8	0.059	8.722	-0.033	0
108.1	-8.2	0.055	8.722	-0.033	0
108.2	-8.4	0.055	8.722	-0.033	0
108.3	-8.2	0.054	8.721	-0.033	0
108.4	-9	0.057	8.722	-0.033	0
108.5	-9.4	0.057	8.721	-0.033	0
108.6	-8.2	0.056	8.721	-0.033	0
108.7	-7.4	0.056	8.722	-0.033	0
108.8	-8.8	0.058	8.722	-0.033	0
108.9	-8.8	0.057	8.722	-0.033	0
109	-7.6	0.055	8.722	-0.033	0
109.1	-8.6	0.053	8.722	-0.033	0
109.2	-8.4	0.053	8.721	-0.033	0
109.3	-8.8	0.051	8.722	-0.033	0
109.4	-7.6	0.053	8.722	-0.033	0
109.5	-8.2	0.053	8.722	-0.033	0
109.6	-8.2	0.052	8.722	-0.033	0
109.7	-9.4	0.052	8.721	-0.033	0
109.8	-8.6	0.057	8.722	-0.033	0
109.9	-8.6	0.052	8.721	-0.033	0
110	-8.8	0.052	8.722	-0.033	0
110.1	-9	0.049	8.722	-0.033	0
110.2	-7.6	0.049	8.721	-0.033	0
110.3	-7.8	0.052	8.721	-0.033	0
110.4	-8.4	0.051	8.722	-0.033	0
110.5	-7.8	0.05	8.721	-0.033	0
110.6	-9	0.049	8.721	-0.033	0
110.7	-8.2	0.049	8.723	-0.033	0
110.8	-8.4	0.053	8.72	-0.033	0
110.9	-8.2	0.052	8.722	-0.033	0
111	-9	0.053	8.721	-0.033	0
111.1	-8	0.05	8.721	-0.033	0
111.2	-7.8	0.05	8.722	-0.033	0
111.3	-8.8	0.051	8.722	-0.033	0
111.4	-8.2	0.052	8.721	-0.033	0
111.5	-8	0.052	8.722	-0.033	0
111.6	-7.8	0.052	8.722	-0.033	0
111.7	-7.6	0.052	8.721	-0.033	0
111.8	-7.6	0.049	8.721	-0.033	0
111.9	-8	0.049	8.723	-0.033	0
112	-8	0.047	8.722	-0.033	0
112.1	-7.6	0.046	8.722	-0.033	0
112.2	-7.6	0.046	8.722	-0.033	0
112.3	-7.8	0.049	8.721	-0.033	0
112.4	-8.2	0.048	8.722	-0.033	0
112.5	-7.8	0.047	8.722	-0.033	0
112.6	-8.2	0.049	8.722	-0.033	0
112.7	-7.6	0.049	8.721	-0.033	0
112.8	-7.8	0.047	8.721	-0.033	0
112.9	-6.8	0.051	8.721	-0.033	0
113	-6.8	0.046	8.722	-0.033	0
113.1	-7.8	0.049	8.722	-0.033	0
113.2	-7	0.049	8.722	-0.033	0
113.3	-8	0.047	8.722	-0.033	0
113.4	-7	0.049	8.722	-0.033	0
113.5	-7	0.05	8.721	-0.033	0
113.6	-8	0.046	8.721	-0.033	0
113.7	-7.6	0.046	8.721	-0.033	0
113.8	-7.6	0.047	8.722	-0.033	0
113.9	-7.8	0.044	8.722	-0.033	0
114	-7	0.045	8.721	-0.033	0
114.1	-7.6	0.046	8.721	-0.033	0
114.2	-7.4	0.046	8.72	-0.033	0
114.3	-6.4	0.044	8.722	-0.033	0
114.4	-6.8	0.042	8.721	-0.033	0
114.5	-7.2	0.046	8.721	-0.033	0
114.6	-7.2	0.045	8.721	-0.033	0
114.7	-7.4	0.045	8.72	-0.033	0
114.8	-7.8	0.044	8.722	-0.034	0
114.9	-6.6	0.041	8.721	-0.034	0
115	-8	0.045	8.724	-0.034	0
115.1	-5.8	0.043	8.724	-0.034	0
115.2	-7.2	0.043	8.72	-0.034	0
115.3	-7.6	0.043	8.722	-0.034	0
115.4	-7.2	0.039	8.723	-0.034	0
115.5	-6.8	0.041	8.723	-0.034	0
115.6	-7.8	0.042	8.723	-0.034	0
115.7	-7.4	0.042	8.722	-0.034	0
115.8	-7.6	0.041	8.72	-0.034	0
115.9	-7.6	0.041	8.723	-0.034	0
116	-7.6	0.039	8.722	-0.034	0
116.1	-7	0.041	8.722	-0.034	0
116.2	-7.2	0.041	8.722	-0.034	0
116.3	-6.8	0.041	8.72	-0.034	0
116.4	-6.2	0.04	8.721	-0.034	0
116.5	-7	0.041	8.721	-0.034	0
116.6	-7.2	0.04	8.721	-0.034	0
116.7	-6.8	0.04	8.722	-0.034	0
116.8	-7.2	0.037	8.722	-0.034	0
116.9	-6.4	0.036	8.721	-0.034	0
117	-7.8	0.041	8.722	-0.034	0
117.1	-6.2	0.04	8.722	-0.034	0
117.2	-7.4	0.04	8.721	-0.034	0
117.3	-8.2	0.038	8.722	-0.034	0
117.4	-6.8	0.04	8.721	-0.034	0
117.5	-7.8	0.039	8.721	-0.034	0
117.6	-6.6	0.038	8.721	-0.034	0
117.7	-6.6	0.038	8.72	-0.034	0
117.8	-7.6	0.041	8.722	-0.034	0
117.9	-6.6	0.039	8.721	-0.034	0
118	-7.8	0.04	8.723	-0.034	0
118.1	-7.2	0.038	8.723	-0.034	0
118.2	-7.8	0.038	8.72	-0.034	0
118.3	-7.6	0.042	8.72	-0.034	0
118.4	-8.2	0.039	8.721	-0.034	0
118.5	-8	0.039	8.722	-0.034	0
118.6	-8.2	0.039	8.722	-0.034	0
118.7	-7.4	0.039	8.722	-0.034	0
118.8	-6.6	0.041	8.72	-0.034	0
118.9	-7.8	0.042	8.721	-0.034	0
119	-6.8	0.042	8.72	-0.034	0
119.1	-8.6	0.041	8.72	-0.034	0
119.2	-7	0.041	8.722	-0.034	0
119.3	-6.4	0.036	8.721	-0.034	0
119.4	-7	0.041	8.721	-0.034	0
119.5	-7.4	0.041	8.72	-0.034	0
119.6	-7	0.043	8.72	-0.034	0
119.7	-6.8	0.043	8.72	-0.034	0
119.8	-8.4	0.042	8.721	-0.034	0
119.9	-6.8	0.045	8.721	-0.034	0
120	-8	0.042	8.722	-0.034	0
120.1	-8.2	0.039	8.722	-0.034	0
120.2	-7.4	0.039	8.719	-0.034	0
120.3	-7.6	0.045	8.721	-0.034	0
120.4	-7.4	0.041	8.721	-0.034	0
120.5	-8.8	0.042	8.721	-0.034	0
120.6	-7.6	0.046	8.721	-0.034	0
120.7	-7.8	0.046	8.721	-0.034	0
120.8	-7.6	0.042	8.721	-0.034	0
120.9	-8.2	0.041	8.721	-0.034	0
121	-7	0.039	8.721	-0.034	0
121.1	-6.8	0.042	8.721	-0.034	0
121.2	-7.2	0.042	8.722	-0.034	0
121.3	-8	0.044	8.72	-0.034	0
121.4	-8.2	0.045	8.72	-0.034	0
121.5	-6.8	0.043	8.72	-0.034	0
121.6	-8.6	0.043	8.72	-0.034	0
121.7	-7.2	0.043	8.721	-0.034	0
121.8	-7.2	0.041	8.72	-0.034	0
121.9	-7.4	0.041	8.722	-0.034	0
122	-8.2	0.041	8.719	-0.034	0
122.1	-7.2	0.043	8.719	-0.034	0
122.2	-7.4	0.043	8.721	-0.034	0
122.3	-7.4	0.041	8.722	-0.034	0
122.4	-8	0.046	8.72	-0.034	0
122.5	-6.8	0.045	8.721	-0.034	0
122.6	-8	0.046	8.721	-0.034	0
122.7	-7.6	0.046	8.72	-0.034	0
122.8	-8.6	0.043	8.721	-0.035	0
122.9	-7.8	0.045	8.72	-0.035	0
123	-7.4	0.044	8.722	-0.035	0
123.1	-7	0.044	8.722	-0.035	0
123.2	-7.8	0.044	8.72	-0.035	0
123.3	-7.8	0.05	8.721	-0.035	0
123.4	-8	0.043	8.721	-0.035	0
123.5	-6.8	0.045	8.721	-0.035	0
123.6	-8	0.046	8.721	-0.035	0
123.7	-7.6	0.046	8.721	-0.035	0
123.8	-7.4	0.041	8.721	-0.035	0
123.9	-7.4	0.046	8.721	-0.035	0
124	-8	0.047	8.719	-0.035	0
124.1	-7.8	0.045	8.719	-0.035	0
124.2	-7.6	0.045	8.72	-0.035	0
124.3	-7.4	0.045	8.72	-0.035	0
124.4	-6.8	0.047	8.719	-0.035	0
124.5	-7.2	0.046	8.72	-0.035	0
124.6	-7.8	0.044	8.72	-0.035	0
124.7	-7	0.044	8.72	-0.035	0
124.8	-7	0.045	8.722	-0.035	0
124.9	-7	0.045	8.718	-0.035	0
125	-7.4	0.041	8.721	-0.035	0
125.1	-6.8	0.04	8.721	-0.035	0
125.2	-6.6	0.04	8.719	-0.035	0
125.3	-6.4	0.045	8.72	-0.035	0
125.4	-7.6	0.041	8.721	-0.035	0
125.5	-7.4	0.044	8.721	-0.035	0
125.6	-6.6	0.041	8.721	-0.035	0
125.7	-6.4	0.041	8.72	-0.035	0
125.8	-7	0.044	8.72	-0.035	0
125.9	-6.4	0.041	8.722	-0.035	0
126	-6.4	0.041	8.719	-0.035	0
126.1	-7.2	0.043	8.719	-0.035	0
126.2	-8	0.043	8.721	-0.035	0
126.3	-7	0.041	8.719	-0.035	0
126.4	-6.4	0.04	8.721	-0.035	0
126.5	-6.6	0.038	8.72	-0.035	0
126.6	-7	0.04	8.72	-0.035	0
126.7	-6.6	0.04	8.72	-0.035	0
126.8	-6.8	0.041	8.72	-0.035	0
126.9	-6.4	0.042	8.72	-0.035	0
127	-6.6	0.042	8.719	-0.035	0
127.1	-6.6	0.037	8.719	-0.035	0
127.2	-7	0.037	8.72	-0.035	0
127.3	-6.6	0.038	8.72	-0.035	0
127.4	-7.4	0.038	8.72	-0.035	0
127.5	-7.6	0.041	8.72	-0.035	0
127.6	-7.6	0.04	8.72	-0.035	0
127.7	-6.2	0.04	8.72	-0.035	0
127.8	-7.2	0.039	8.721	-0.035	0
127.9	-6.6	0.039	8.72	-0.035	0
128	-6	0.037	8.721	-0.035	0
128.1	-6.8	0.036	8.721	-0.035	0
128.2	-6.6	0.036	8.719	-0.035	0
128.3	-6.2	0.038	8.72	-0.035	0
128.4	-7.2	0.039	8.72	-0.035	0
128.5	-6.8	0.035	8.721	-0.035	0
128.6	-6	0.039	8.721	-0.035	0
128.7	-7.2	0.039	8.719	-0.035	0
128.8	-6.4	0.036	8.719	-0.035	0
128.9	-6.8	0.034	8.721	-0.035	0
129	-5.6	0.035	8.72	-0.035	0
129.1	-6.4	0.035	8.72	-0.035	0
129.2	-7	0.035	8.72	-0.035	0
129.3	-7	0.037	8.719	-0.035	0
129.4	-6.6	0.034	8.72	-0.035	0
129.5	-6	0.038	8.718	-0.035	0
129.6	-5.6	0.035	8.718	-0.035	0
129.7	-6.4	0.035	8.72	-0.035	0
129.8	-5.6	0.036	8.72	-0.035	0
129.9	-6.2	0.037	8.719	-0.035	0
130	-5.8	0.033	8.72	-0.035	0
130.1	-6.4	0.035	8.72	-0.035	0
130.2	-7	0.035	8.719	-0.035	0
130.3	-6.4	0.033	8.719	-0.035	0
130.4	-6.2	0.038	8.72	-0.035	0
130.5	-6.8	0.034	8.72	-0.035	0
130.6	-6.6	0.038	8.72	-0.035	0
130.7	-6.6	0.038	8.718	-0.035	0
130.8	-6.8	0.035	8.72	-0.035	0
130.9	-6.4	0.035	8.72	-0.035	0
131	-6.8	0.033	8.72	-0.035	0
131.1	-6.4	0.033	8.72	-0.035	0
131.2	-5.6	0.033	8.719	-0.035	0
131.3	-6.6	0.034	8.719	-0.035	0
131.4	-7	0.037	8.719	-0.035	0
131.5	-6.2	0.036	8.72	-0.035	0
131.6	-6.2	0.037	8.72	-0.035	0
131.7	-6.4	0.037	8.719	-0.035	0
131.8	-5.6	0.035	8.72	-0.036	0
131.9	-6.2	0.032	8.72	-0.036	0
132	-6.4	0.032	8.718	-0.036	0
132.1	-6.8	0.034	8.718	-0.036	0
132.2	-6.6	0.034	8.72	-0.036	0
132.3	-5.8	0.033	8.719	-0.036	0
132.4	-6	0.033	8.718	-0.036	0
132.5	-6.2	0.033	8.718	-0.036	0
132.6	-7.2	0.035	8.718	-0.036	0
132.7	-6.4	0.035	8.719	-0.036	0
132.8	-5.8	0.037	8.721	-0.036	0
132.9	-6.2	0.034	8.719	-0.036	0
133	-7.4	0.033	8.719	-0.036	0
133.1	-6.8	0.035	8.719	-0.036	0
133.2	-6.2	0.035	8.719	-0.036	0
133.3	-6.6	0.036	8.72	-0.036	0
133.4	-6.6	0.033	8.719	-0.036	0
133.5	-6.6	0.035	8.72	-0.036	0
133.6	-7.2	0.037	8.72	-0.036	0
133.7	-6.4	0.037	8.718	-0.036	0
133.8	-5.8	0.032	8.719	-0.036	0
133.9	-7.2	0.035	8.72	-0.036	0
134	-7.4	0.036	8.719	-0.036	0
134.1	-6.4	0.035	8.719	-0.036	0
134.2	-6.2	0.035	8.72	-0.036	0
134.3	-7.2	0.036	8.718	-0.036	0
134.4	-6.6	0.036	8.719	-0.036	0
134.5	-6.6	0.035	8.718	-0.036	0
134.6	-6.6	0.034	8.718	-0.036	0
134.7	-7	0.034	8.719	-0.036	0
134.8	-6.8	0.038	8.72	-0.036	0
134.9	-6	0.036	8.719	-0.036	0
135	-6.6	0.037	8.719	-0.036	0
135.1	-5.8	0.035	8.719	-0.036	0
135.2	-6.6	0.035	8.719	-0.036	0
135.3	-6.2	0.036	8.719	-0.036	0
135.4	-7	0.037	8.719	-0.036	0
135.5	-6.2	0.034	8.72	-0.036	0
135.6	-6.4	0.036	8.72	-0.036	0
135.7	-7	0.036	8.718	-0.036	0
135.8	-6.6	0.036	8.721	-0.036	0
135.9	-7	0.034	8.72	-0.036	0
136	-7	0.037	8.72	-0.036	0
136.1	-7.4	0.036	8.72	-0.036	0
136.2	-7.2	0.036	8.718	-0.036	0
136.3	-6.4	0.036	8.719	-0.036	0
136.4	-6.2	0.035	8.719	-0.036	0
136.5	-6.8	0.035	8.72	-0.036	0
136.6	-7.4	0.033	8.72	-0.036	0
136.7	-7	0.033	8.72	-0.036	0
136.8	-7.4	0.035	8.718	-0.036	0
136.9	-7.6	0.035	8.72	-0.036	0
137	-6.4	0.034	8.719	-0.036	0
137.1	-6.2	0.035	8.719	-0.036	0
137.2	-7.6	0.035	8.72	-0.036	0
137.3	-6	0.034	8.718	-0.036	0
137.4	-6.8	0.036	8.719	-0.036	0
137.5	-7	0.038	8.719	-0.036	0
137.6	-6.6	0.032	8.719	-0.036	0
137.7	-7	0.032	8.72	-0.036	0
137.8	-6.8	0.036	8.719	-0.036	0
137.9	-5.8	0.035	8.718	-0.036	0
138	-6.6	0.034	8.719	-0.036	0
138.1	-6.2	0.035	8.719	-0.036	0
138.2	-6.6	0.035	8.719	-0.036	0
138.3	-6.6	0.034	8.718	-0.036	0
138.4	-5.8	0.035	8.718	-0.036	0
138.5	-6.4	0.036	8.719	-0.036	0
138.6	-6.2	0.036	8.719	-0.036	0
138.7	-6.4	0.036	8.718	-0.036	0
138.8	-6.2	0.036	8.72	-0.036	0
138.9	-6.8	0.034	8.719	-0.036	0
139	-5.6	0.033	8.719	-0.036	0
139.1	-6.6	0.034	8.719	-0.036	0
139.2	-6	0.034	8.718	-0.036	0
139.3	-6.6	0.033	8.718	-0.036	0
139.4	-5.6	0.033	8.719	-0.036	0
139.5	-6.2	0.032	8.719	-0.036	0
139.6	-6.4	0.033	8.719	-0.036	0
139.7	-5.8	0.033	8.718	-0.036	0
139.8	-7	0.032	8.718	-0.036	0
139.9	-6.8	0.035	8.719	-0.036	0
140	-7.2	0.031	8.72	-0.036	0
140.1	-6.2	0.034	8.72	-0.036	0
140.2	-7	0.034	8.719	-0.036	0
140.3	-6.2	0.034	8.719	-0.036	0
140.4	-6	0.034	8.719	-0.036	0
140.5	-6.2	0.034	8.718	-0.036	0
140.6	-7	0.033	8.718	-0.036	0
140.7	-6.2	0.033	8.718	-0.036	0
140.8	-6.2	0.035	8.718	-0.037	0
140.9	-6.2	0.034	8.718	-0.037	0
141	-6.4	0.032	8.718	-0.037	0
141.1	-6.8	0.033	8.718	-0.037	0
141.2	-6.4	0.033	8.718	-0.037	0
141.3	-5.6	0.034	8.718	-0.037	0
141.4	-7.2	0.032	8.717	-0.037	0
141.5	-6	0.034	8.72	-0.037	0
141.6	-6.8	0.033	8.72	-0.037	0
141.7	-6.6	0.033	8.718	-0.037	0
141.8	-6.6	0.035	8.719	-0.037	0
141.9	-6.8	0.031	8.719	-0.037	0
142	-7	0.035	8.719	-0.037	0
142.1	-7	0.033	8.719	-0.037	0
142.2	-6.2	0.033	8.719	-0.037	0
142.3	-6.8	0.034	8.717	-0.037	0
142.4	-6.8	0.033	8.719	-0.037	0
142.5	-6.2	0.033	8.717	-0.037	0
142.6	-5.6	0.035	8.717	-0.037	0
142.7	-6	0.035	8.719	-0.037	0
142.8	-6	0.031	8.717	-0.037	0
142.9	-6	0.033	8.717	-0.037	0
143	-6.4	0.033	8.718	-0.037	0
143.1	-6.2	0.034	8.718	-0.037	0
143.2	-6.4	0.034	8.717	-0.037	0
143.3	-6	0.033	8.718	-0.037	0
143.4	-6.4	0.031	8.717	-0.037	0
143.5	-6.4	0.032	8.718	-0.037	0
143.6	-5.8	0.027	8.718	-0.037	0
143.7	-6.2	0.027	8.718	-0.037	0
143.8	-6	0.033	8.718	-0.037	0
143.9	-5.8	0.029	8.717	-0.037	0
144	-6	0.031	8.718	-0.037	0
144.1	-5.8	0.032	8.718	-0.037	0
144.2	-6	0.032	8.718	-0.037	0
144.3	-7	0.033	8.718	-0.037	0
144.4	-6.2	0.031	8.718	-0.037	0
144.5	-7	0.032	8.718	-0.037	0
144.6	-6	0.035	8.718	-0.037	0
144.7	-6.8	0.035	8.718	-0.037	0
144.8	-6.4	0.03	8.717	-0.037	0
144.9	-7.2	0.032	8.718	-0.037	0
145	-5.8	0.034	8.718	-0.037	0
145.1	-6.6	0.035	8.718	-0.037	0
145.2	-5.8	0.035	8.719	-0.037	0
145.3	-6.4	0.035	8.718	-0.037	0
145.4	-6.8	0.03	8.717	-0.037	0
145.5	-7.2	0.036	8.718	-0.037	0
145.6	-6.6	0.033	8.718	-0.037	0
145.7	-7.4	0.033	8.719	-0.037	0
145.8	-6.8	0.036	8.717	-0.037	0
145.9	-5.6	0.034	8.718	-0.037	0
146	-7	0.036	8.718	-0.037	0
146.1	-7	0.035	8.718	-0.037	0
146.2	-6.2	0.035	8.717	-0.037	0
146.3	-6.4	0.035	8.719	-0.037	0
146.4	-6.6	0.034	8.717	-0.037	0
146.5	-7.4	0.034	8.719	-0.037	0
146.6	-6.4	0.031	8.719	-0.037	0
146.7	-6.4	0.031	8.718	-0.037	0
146.8	-7.4	0.037	8.718	-0.037	0
146.9	-6.8	0.039	8.718	-0.037	0
147	-6.8	0.042	8.719	-0.037	0
147.1	-7.6	0.037	8.719	-0.037	0
147.2	-7	0.037	8.718	-0.037	0
147.3	-8.4	0.036	8.717	-0.037	0
147.4	-8	0.035	8.718	-0.037	0
147.5	-7.4	0.035	8.717	-0.037	0
147.6	-6.8	0.036	8.717	-0.037	0
147.7	-6.8	0.036	8.719	-0.037	0
147.8	-6.6	0.037	8.718	-0.037	0
147.9	-7.4	0.036	8.717	-0.037	0
148	-7.2	0.039	8.716	-0.037	0
148.1	-6.4	0.04	8.716	-0.037	0
148.2	-7.4	0.04	8.717	-0.037	0
148.3	-7	0.038	8.718	-0.037	0
148.4	-6.4	0.044	8.716	-0.037	0
148.5	-8.2	0.044	8.717	-0.037	0
148.6	-7.6	0.048	8.717	-0.037	0
148.7	-8	0.048	8.718	-0.037	0
148.8	-7	0.046	8.719	-0.037	0
148.9	-7.4	0.044	8.717	-0.037	0
149	-7.8	0.038	8.719	-0.037	0
149.1	-6.8	0.036	8.719	-0.037	0
149.2	-6.8	0.036	8.717	-0.037	0
149.3	-6.8	0.036	8.717	-0.037	0
149.4	-6.6	0.038	8.717	-0.037	0
149.5	-6.8	0.036	8.718	-0.037	0
149.6	-7.4	0.041	8.718	-0.037	0
149.7	-7	0.041	8.717	-0.037	0
149.8	-7	0.038	8.717	-0.038	0
149.9	-8	0.038	8.718	-0.038	0
150	-7	0.039	8.717	-0.038	0
150.1	-7	0.04	8.717	-0.038	0
150.2	-8.2	0.04	8.718	-0.038	0
150.3	-7.6	0.041	8.717	-0.038	0
150.4	-7.4	0.043	8.718	-0.038	0
150.5	-7.4	0.041	8.717	-0.038	0
150.6	-7.2	0.041	8.717	-0.038	0
150.7	-6.8	0.041	8.717	-0.038	0
150.8	-7.6	0.039	8.716	-0.038	0
150.9	-8	0.04	8.716	-0.038	0
151	-6.8	0.039	8.718	-0.038	0
151.1	-7.2	0.038	8.718	-0.038	0
151.2	-7.2	0.038	8.717	-0.038	0
151.3	-7.4	0.04	8.718	-0.038	0
151.4	-7.2	0.042	8.716	-0.038	0
151.5	-7.8	0.04	8.718	-0.038	0
151.6	-7.4	0.042	8.718	-0.038	0
151.7	-7.4	0.042	8.716	-0.038	0
151.8	-7.4	0.042	8.718	-0.038	0
151.9	-7.8	0.04	8.717	-0.038	0
152	-7.2	0.041	8.718	-0.038	0
152.1	-6.6	0.045	8.718	-0.038	0
152.2	-7.6	0.045	8.717	-0.038	0
152.3	-7.2	0.044	8.716	-0.038	0
152.4	-7.8	0.042	8.717	-0.038	0
152.5	-7.6	0.041	8.717	-0.038	0
152.6	-7.4	0.042	8.717	-0.038	0
152.7	-7.2	0.042	8.717	-0.038	0
152.8	-8.4	0.042	8.716	-0.038	0
152.9	-8.6	0.041	8.718	-0.038	0
153	-7.8	0.041	8.716	-0.038	0
153.1	-7	0.046	8.716	-0.038	0
153.2	-8	0.046	8.717	-0.038	0
153.3	-8.2	0.042	8.717	-0.038	0
153.4	-8.4	0.042	8.716	-0.038	0
153.5	-8.4	0.045	8.717	-0.038	0
153.6	-8.2	0.041	8.717	-0.038	0
153.7	-7.4	0.041	8.716	-0.038	0
153.8	-8.8	0.043	8.716	-0.038	0
153.9	-8	0.041	8.717	-0.038	0
154	-7	0.044	8.717	-0.038	0
154.1	-8.2	0.045	8.717	-0.038	0
154.2	-8.2	0.045	8.718	-0.038	0
154.3	-7	0.043	8.717	-0.038	0
154.4	-8.4	0.046	8.717	-0.038	0
154.5	-7.4	0.044	8.716	-0.038	0
154.6	-6.6	0.043	8.716	-0.038	0
154.7	-8.2	0.043	8.716	-0.038	0
154.8	-8	0.047	8.716	-0.038	0
154.9	-8	0.043	8.717	-0.038	0
155	-6.6	0.045	8.716	-0.038	0
155.1	-7.4	0.042	8.716	-0.038	0
155.2	-7.4	0.042	8.717	-0.038	0
155.3	-8	0.045	8.716	-0.038	0
155.4	-7.2	0.044	8.718	-0.038	0
155.5	-6.8	0.043	8.716	-0.038	0
155.6	-7	0.046	8.716	-0.038	0
155.7	-7.8	0.046	8.717	-0.038	0
155.8	-8.4	0.044	8.716	-0.038	0
155.9	-8	0.046	8.717	-0.038	0
156	-7.6	0.043	8.716	-0.038	0
156.1	-7.4	0.045	8.716	-0.038	0
156.2	-7.8	0.045	8.717	-0.038	0
156.3	-7.8	0.044	8.717	-0.038	0
156.4	-7.6	0.046	8.715	-0.038	0
156.5	-8	0.044	8.716	-0.038	0
156.6	-7.8	0.047	8.716	-0.038	0
156.7	-7.4	0.047	8.716	-0.038	0
156.8	-7.4	0.045	8.717	-0.038	0
156.9	-7.4	0.043	8.715	-0.038	0
157	-7.2	0.046	8.718	-0.038	0
157.1	-7.2	0.044	8.718	-0.038	0
157.2	-7.6	0.044	8.716	-0.038	0
157.3	-7.6	0.046	8.716	-0.038	0
157.4	-7.4	0.043	8.716	-0.038	0
157.5	-6.8	0.046	8.716	-0.038	0
157.6	-7.2	0.046	8.716	-0.038	0
157.7	-8.4	0.046	8.718	-0.038	0
157.8	-7.4	0.046	8.715	-0.039	0
157.9	-8.4	0.047	8.717	-0.039	0
158	-8.6	0.044	8.715	-0.039	0
158.1	-7.6	0.046	8.715	-0.039	0
158.2	-7	0.046	8.717	-0.039	0
158.3	-8.2	0.045	8.716	-0.039	0
158.4	-7.2	0.047	8.716	-0.039	0
158.5	-8	0.044	8.716	-0.039	0
158.6	-8.4	0.046	8.716	-0.039	0
158.7	-8.6	0.046	8.717	-0.039	0
158.8	-8.4	0.047	8.717	-0.039	0
158.9	-7.8	0.046	8.715	-0.039	0
159	-8.4	0.047	8.715	-0.039	0
159.1	-7.8	0.043	8.715	-0.039	0
159.2	-7.2	0.043	8.716	-0.039	0
159.3	-9	0.051	8.717	-0.039	0
159.4	-7.2	0.046	8.716	-0.039	0
159.5	-7.4	0.048	8.716	-0.039	0
159.6	-7	0.047	8.716	-0.039	0
159.7	-8.6	0.047	8.715	-0.039	0
159.8	-8	0.047	8.717	-0.039	0
159.9	-8	0.048	8.717	-0.039	0
160	-8.2	0.049	8.716	-0.039	0
160.1	-8.2	0.051	8.716	-0.039	0
160.2	-8	0.051	8.716	-0.039	0
160.3	-7.8	0.047	8.716	-0.039	0
160.4	-8.4	0.05	8.717	-0.039	0
160.5	-7.4	0.047	8.716	-0.039	0
160.6	-7.6	0.048	8.716	-0.039	0
160.7	-7.6	0.048	8.716	-0.039	0
160.8	-7.6	0.044	8.715	-0.039	0
160.9	-8.2	0.044	8.716	-0.039	0
161	-7.8	0.047	8.715	-0.039	0
161.1	-8.2	0.047	8.715	-0.039	0
161.2	-7.2	0.047	8.717	-0.039	0
161.3	-7.6	0.044	8.716	-0.039	0
161.4	-8.4	0.046	8.714	-0.039	0
161.5	-7.6	0.048	8.716	-0.039	0
161.6	-7.8	0.046	8.716	-0.039	0
161.7	-7.8	0.046	8.716	-0.039	0
161.8	-8.2	0.047	8.717	-0.039	0
161.9	-7.8	0.043	8.715	-0.039	0
162	-8	0.048	8.716	-0.039	0
162.1	-8.2	0.044	8.716	-0.039	0
162.2	-8	0.044	8.715	-0.039	0
162.3	-9.2	0.048	8.717	-0.039	0
162.4	-7.8	0.047	8.716	-0.039	0
162.5	-8.2	0.046	8.716	-0.039	0
162.6	-6.6	0.046	8.716	-0.039	0
162.7	-7.4	0.046	8.715	-0.039	0
162.8	-7.6	0.047	8.716	-0.039	0
162.9	-6.6	0.048	8.716	-0.039	0
163	-8.6	0.045	8.717	-0.039	0
163.1	-7.4	0.047	8.717	-0.039	0
163.2	-7.6	0.047	8.716	-0.039	0
163.3	-7.4	0.044	8.716	-0.039	0
163.4	-7.6	0.048	8.716	-0.039	0
163.5	-7.2	0.046	8.714	-0.039	0
163.6	-8	0.045	8.714	-0.039	0
163.7	-8	0.045	8.718	-0.039	0
163.8	-7.4	0.05	8.716	-0.039	0
163.9	-7.6	0.044	8.716	-0.039	0
164	-7.4	0.048	8.715	-0.039	0
164.1	-7.6	0.049	8.715	-0.039	0
164.2	-7.4	0.049	8.715	-0.039	0
164.3	-7.8	0.048	8.716	-0.039	0
164.4	-7.4	0.045	8.714	-0.039	0
164.5	-7.6	0.047	8.716	-0.039	0
164.6	-7.8	0.048	8.716	-0.039	0
164.7	-7.4	0.048	8.715	-0.039	0
164.8	-7.2	0.046	8.716	-0.039	0
164.9	-7.8	0.048	8.715	-0.039	0
165	-7.2	0.043	8.715	-0.039	0
165.1	-8	0.045	8.715	-0.039	0
165.2	-7.4	0.045	8.716	-0.04	0
165.3	-7.8	0.046	8.715	-0.04	0
165.4	-7.8	0.046	8.715	-0.04	0
165.5	-7.8	0.046	8.716	-0.04	0
165.6	-7.4	0.041	8.716	-0.04	0
165.7	-8.2	0.041	8.717	-0.04	0
165.8	-7.6	0.047	8.715	-0.04	0
165.9	-7.2	0.047	8.716	-0.04	0
166	-7	0.045	8.715	-0.04	0
166.1	-8	0.044	8.715	-0.04	0
166.2	-7.8	0.044	8.716	-0.04	0
166.3	-7.2	0.047	8.715	-0.04	0
166.4	-7.8	0.049	8.715	-0.04	0
166.5	-8.2	0.045	8.716	-0.04	0
166.6	-8.4	0.045	8.716	-0.04	0
166.7	-8.2	0.045	8.715	-0.04	0
166.8	-7.6	0.047	8.716	-0.04	0
166.9	-8.4	0.046	8.714	-0.04	0
167	-7.6	0.048	8.715	-0.04	0
167.1	-7.6	0.044	8.715	-0.04	0
167.2	-7.8	0.044	8.715	-0.04	0
167.3	-7.2	0.043	8.715	-0.04	0
167.4	-7.2	0.043	8.715	-0.04	0
167.5	-7.2	0.045	8.715	-0.04	0
167.6	-7.4	0.048	8.715	-0.04	0
167.7	-7.4	0.048	8.715	-0.04	0
167.8	-7.6	0.045	8.715	-0.04	0
167.9	-6.8	0.048	8.715	-0.04	0
168	-8.2	0.045	8.716	-0.04	0
168.1	-7.2	0.044	8.716	-0.04	0
168.2	-7.6	0.044	8.715	-0.04	0
168.3	-7.6	0.045	8.715	-0.04	0
168.4	-7.4	0.043	8.715	-0.04	0
168.5	-8	0.044	8.714	-0.04	0
168.6	-7.4	0.045	8.714	-0.04	0
168.7	-7.2	0.045	8.715	-0.04	0
168.8	-8	0.046	8.714	-0.04	0
168.9	-7.4	0.043	8.715	-0.04	0
169	-7.2	0.045	8.714	-0.04	0
169.1	-7.2	0.046	8.714	-0.04	0
169.2	-8.8	0.046	8.716	-0.04	0
169.3	-7.8	0.046	8.715	-0.04	0
169.4	-7	0.045	8.714	-0.04	0
169.5	-7	0.048	8.715	-0.04	0
169.6	-7.2	0.046	8.715	-0.04	0
169.7	-8.2	0.046	8.715	-0.04	0
169.8	-7.6	0.045	8.716	-0.04	0
169.9	-8	0.046	8.714	-0.04	0
170	-8.2	0.044	8.716	-0.04	0
170.1	-7.2	0.039	8.716	-0.04	0
170.2	-7.6	0.039	8.714	-0.04	0
170.3	-7.8	0.048	8.715	-0.04	0
170.4	-8	0.042	8.715	-0.04	0
170.5	-8.4	0.045	8.716	-0.04	0
170.6	-7.2	0.048	8.716	-0.04	0
170.7	-7.6	0.048	8.714	-0.04	0
170.8	-7.8	0.045	8.714	-0.04	0
170.9	-8.4	0.049	8.716	-0.04	0
171	-8.2	0.044	8.716	-0.04	0
171.1	-7.6	0.047	8.716	-0.04	0
171.2	-7	0.047	8.715	-0.04	0
171.3	-7.2	0.046	8.715	-0.04	0
171.4	-7.2	0.044	8.715	-0.04	0
171.5	-7	0.047	8.715	-0.04	0
171.6	-7.4	0.043	8.715	-0.04	0
171.7	-7.6	0.043	8.715	-0.04	0
171.8	-6.8	0.046	8.715	-0.04	0
171.9	-6.6	0.044	8.714	-0.04	0
172	-9	0.045	8.714	-0.04	0
172.1	-7.6	0.044	8.714	-0.04	0
172.2	-7	0.044	8.715	-0.04	0
172.3	-8	0.044	8.714	-0.04	0
172.4	-7.4	0.045	8.714	-0.04	0
172.5	-7	0.045	8.714	-0.04	0
172.6	-7	0.042	8.714	-0.04	0
172.7	-6.8	0.042	8.714	-0.04	0
172.8	-7	0.045	8.716	-0.04	0
172.9	-6.6	0.043	8.714	-0.04	0
173	-7	0.043	8.715	-0.04	0
173.1	-7.6	0.042	8.715	-0.04	0
173.2	-6.6	0.042	8.713	-0.041	0
173.3	-6.6	0.045	8.715	-0.041	0
173.4	-7.4	0.043	8.715	-0.041	0
173.5	-7	0.043	8.715	-0.041	0
173.6	-7.2	0.04	8.715	-0.041	0
173.7	-7	0.04	8.714	-0.041	0
173.8	-7.2	0.046	8.714	-0.041	0
173.9	-7.2	0.041	8.715	-0.041	0
174	-7.2	0.042	8.714	-0.041	0
174.1	-7	0.045	8.714	-0.041	0
174.2	-7.6	0.045	8.716	-0.041	0
174.3	-7	0.043	8.714	-0.041	0
174.4	-6.6	0.045	8.714	-0.041	0
174.5	-7.2	0.044	8.714	-0.041	0
174.6	-7	0.042	8.714	-0.041	0
174.7	-7.6	0.042	8.715	-0.041	0
174.8	-7.8	0.043	8.715	-0.041	0
174.9	-7.6	0.044	8.714	-0.041	0
175	-6	0.041	8.715	-0.041	0
175.1	-7.2	0.04	8.715	-0.041	0
175.2	-6.6	0.04	8.714	-0.041	0
175.3	-6.6	0.042	8.714	-0.041	0
175.4	-7	0.041	8.714	-0.041	0
175.5	-6.4	0.041	8.714	-0.041	0
175.6	-6.4	0.041	8.714	-0.041	0
175.7	-7.4	0.041	8.714	-0.041	0
175.8	-6.6	0.041	8.713	-0.041	0
175.9	-6.8	0.043	8.715	-0.041	0
176	-6.4	0.042	8.714	-0.041	0
176.1	-7.8	0.039	8.714	-0.041	0
176.2	-7.6	0.039	8.715	-0.041	0
176.3	-7	0.04	8.714	-0.041	0
176.4	-6.8	0.039	8.714	-0.041	0
176.5	-7.4	0.041	8.713	-0.041	0
176.6	-6	0.04	8.713	-0.041	0
176.7	-6.4	0.04	8.715	-0.041	0
176.8	-7	0.041	8.713	-0.041	0
176.9	-6.2	0.037	8.713	-0.041	0
177	-6.2	0.04	8.714	-0.041	0
177.1	-6.8	0.038	8.714	-0.041	0
177.2	-5.8	0.038	8.714	-0.041	0
177.3	-6.6	0.039	8.715	-0.041	0
177.4	-6.6	0.039	8.713	-0.041	0
177.5	-7.2	0.037	8.715	-0.041	0
177.6	-7.2	0.037	8.715	-0.041	0
177.7	-7.2	0.037	8.713	-0.041	0
177.8	-6.4	0.039	8.715	-0.041	0
177.9	-7.2	0.038	8.714	-0.041	0
178	-7	0.038	8.714	-0.041	0
178.1	-6.8	0.041	8.714	-0.041	0
178.2	-6.8	0.041	8.714	-0.041	0
178.3	-7.4	0.035	8.715	-0.041	0
178.4	-7.2	0.037	8.714	-0.041	0
178.5	-7.8	0.037	8.714	-0.041	0
178.6	-5.8	0.035	8.714	-0.041	0
178.7	-6.6	0.035	8.714	-0.041	0
178.8	-6.6	0.037	8.714	-0.041	0
178.9	-7.8	0.039	8.714	-0.041	0
179	-6	0.034	8.713	-0.041	0
179.1	-7.2	0.039	8.713	-0.041	0
179.2	-7.4	0.039	8.715	-0.041	0
179.3	-6.2	0.038	8.713	-0.041	0
179.4	-6.2	0.035	8.714	-0.041	0
179.5	-7	0.04	8.713	-0.041	0
179.6	-6.2	0.036	8.713	-0.041	0
179.7	-6	0.036	8.714	-0.041	0
179.8	-7.2	0.04	8.714	-0.041	0
179.9	-6.4	0.035	8.713	-0.041	0
180	-7.6	0.039	8.713	-0.041	0
180.1	-7.4	0.039	8.713	-0.041	0
180.2	-7.2	0.039	8.713	-0.041	0
180.3	-7	0.038	8.716	-0.041	0
180.4	-6.6	0.036	8.713	-0.041	0
180.5	-7.2	0.036	8.715	-0.041	0
180.6	-6	0.034	8.715	-0.041	0
180.7	-6.6	0.034	8.714	-0.041	0
180.8	-6.6	0.038	8.713	-0.041	0
180.9	-7	0.036	8.715	-0.041	0
181	-7.4	0.037	8.714	-0.041	0
181.1	-6.8	0.038	8.714	-0.041	0
181.2	-6.6	0.038	8.714	-0.041	0
181.3	-7.2	0.038	8.713	-0.041	0
181.4	-7	0.034	8.715	-0.041	0
181.5	-7.2	0.035	8.714	-0.041	0
181.6	-6.8	0.034	8.714	-0.041	0
181.7	-7.2	0.034	8.714	-0.041	0
181.8	-7.6	0.038	8.713	-0.041	0
181.9	-7.4	0.038	8.714	-0.041	0
182	-7	0.042	8.713	-0.041	0
182.1	-6.4	0.037	8.713	-0.041	0
182.2	-7	0.037	8.714	-0.042	0
182.3	-7.4	0.036	8.713	-0.042	0
182.4	-7	0.036	8.714	-0.042	0
182.5	-7	0.037	8.712	-0.042	0
182.6	-6	0.034	8.712	-0.042	0
182.7	-6	0.034	8.714	-0.042	0
182.8	-6.6	0.036	8.714	-0.042	0
182.9	-6	0.035	8.713	-0.042	0
183	-6.8	0.038	8.714	-0.042	0
183.1	-6.2	0.037	8.714	-0.042	0
183.2	-6.2	0.037	8.713	-0.042	0
183.3	-7.6	0.038	8.714	-0.042	0
183.4	-6.6	0.035	8.713	-0.042	0
183.5	-6.2	0.038	8.715	-0.042	0
183.6	-6.2	0.037	8.715	-0.042	0
183.7	-6.8	0.037	8.713	-0.042	0
183.8	-6.2	0.038	8.713	-0.042	0
183.9	-7	0.039	8.715	-0.042	0
184	-6.2	0.039	8.713	-0.042	0
184.1	-7.6	0.042	8.713	-0.042	0
184.2	-6	0.042	8.714	-0.042	0
184.3	-7.2	0.04	8.714	-0.042	0
184.4	-7	0.039	8.713	-0.042	0
184.5	-7.2	0.041	8.713	-0.042	0
184.6	-6.2	0.036	8.713	-0.042	0
184.7	-7.4	0.036	8.714	-0.042	0
184.8	-7.4	0.037	8.714	-0.042	0
184.9	-6.2	0.037	8.713	-0.042	0
185	-7.6	0.038	8.713	-0.042	0
185.1	-6.8	0.036	8.713	-0.042	0
185.2	-6.4	0.036	8.713	-0.042	0
185.3	-7.2	0.037	8.714	-0.042	0
185.4	-6.8	0.036	8.714	-0.042	0
185.5	-6	0.035	8.714	-0.042	0
185.6	-6.8	0.04	8.714	-0.042	0
185.7	-7.6	0.04	8.713	-0.042	0
185.8	-7.4	0.041	8.712	-0.042	0
185.9	-6.6	0.035	8.713	-0.042	0
186	-7.4	0.041	8.713	-0.042	0
186.1	-6.4	0.038	8.713	-0.042	0
186.2	-7	0.038	8.713	-0.042	0
186.3	-6.4	0.041	8.712	-0.042	0
186.4	-8	0.038	8.714	-0.042	0
186.5	-7.2	0.041	8.712	-0.042	0
186.6	-6.8	0.041	8.712	-0.042	0
186.7	-7.8	0.041	8.714	-0.042	0
186.8	-7	0.037	8.713	-0.042	0
186.9	-6.6	0.04	8.714	-0.042	0
187	-6.8	0.039	8.713	-0.042	0
187.1	-7.2	0.038	8.713	-0.042	0
187.2	-7	0.038	8.713	-0.042	0
187.3	-6.8	0.039	8.713	-0.042	0
187.4	-6.8	0.037	8.713	-0.042	0
187.5	-6.4	0.037	8.713	-0.042	0
187.6	-7	0.037	8.713	-0.042	0
187.7	-8.4	0.037	8.713	-0.042	0
187.8	-7.2	0.04	8.714	-0.042	0
187.9	-6.8	0.04	8.712	-0.042	0
188	-7	0.041	8.713	-0.042	0
188.1	-6.8	0.042	8.713	-0.042	0
188.2	-6.6	0.042	8.712	-0.042	0
188.3	-6.4	0.042	8.713	-0.042	0
188.4	-6.8	0.039	8.713	-0.042	0
188.5	-6.4	0.04	8.714	-0.042	0
188.6	-6.4	0.037	8.714	-0.042	0
188.7	-6.8	0.037	8.713	-0.042	0
188.8	-6.8	0.04	8.712	-0.042	0
188.9	-5.6	0.041	8.714	-0.042	0
189	-6.4	0.04	8.712	-0.042	0
189.1	-6.6	0.042	8.712	-0.042	0
189.2	-7	0.042	8.713	-0.042	0
189.3	-6	0.038	8.712	-0.042	0
189.4	-6.2	0.038	8.713	-0.042	0
189.5	-7.2	0.039	8.711	-0.042	0
189.6	-6.8	0.04	8.711	-0.042	0
189.7	-6.8	0.04	8.713	-0.042	0
189.8	-6.8	0.038	8.712	-0.042	0
189.9	-6	0.036	8.712	-0.042	0
190	-7	0.038	8.712	-0.042	0
190.1	-7.4	0.037	8.712	-0.042	0
190.2	-6	0.037	8.713	-0.042	0
190.3	-7	0.039	8.713	-0.042	0
190.4	-7.4	0.038	8.713	-0.042	0
190.5	-6.4	0.042	8.713	-0.042	0
190.6	-6.6	0.04	8.713	-0.042	0
190.7	-7	0.04	8.712	-0.043	0
190.8	-7.6	0.039	8.712	-0.043	0
190.9	-7	0.037	8.713	-0.043	0
191	-7.2	0.04	8.713	-0.043	0
191.1	-7	0.039	8.713	-0.043	0
191.2	-7.2	0.039	8.712	-0.043	0
191.3	-6.4	0.039	8.712	-0.043	0
191.4	-6	0.041	8.712	-0.043	0
191.5	-7.4	0.042	8.712	-0.043	0
191.6	-7.2	0.038	8.712	-0.043	0
191.7	-7.4	0.038	8.712	-0.043	0
191.8	-7.2	0.042	8.712	-0.043	0
191.9	-6.6	0.039	8.713	-0.043	0
192	-6	0.035	8.712	-0.043	0
192.1	-7	0.04	8.712	-0.043	0
192.2	-6.6	0.04	8.712	-0.043	0
192.3	-5.8	0.037	8.712	-0.043	0
192.4	-5.8	0.038	8.713	-0.043	0
192.5	-7	0.039	8.712	-0.043	0
192.6	-7	0.04	8.712	-0.043	0
192.7	-7.4	0.04	8.712	-0.043	0
192.8	-7.2	0.039	8.713	-0.043	0
192.9	-7.4	0.039	8.712	-0.043	0
193	-7	0.037	8.712	-0.043	0
193.1	-7	0.036	8.712	-0.043	0
193.2	-6.8	0.036	8.712	-0.043	0
193.3	-7.8	0.042	8.713	-0.043	0
193.4	-6.4	0.037	8.711	-0.043	0
193.5	-7.2	0.042	8.712	-0.043	0
193.6	-6.4	0.04	8.712	-0.043	0
193.7	-7	0.04	8.712	-0.043	0
193.8	-7.2	0.041	8.712	-0.043	0
193.9	-7.8	0.036	8.713	-0.043	0
194	-7.6	0.039	8.712	-0.043	0
194.1	-6	0.042	8.712	-0.043	0
194.2	-8.2	0.042	8.713	-0.043	0
194.3	-6.8	0.038	8.712	-0.043	0
194.4	-7.2	0.041	8.711	-0.043	0
194.5	-7.4	0.04	8.712	-0.043	0
194.6	-7.4	0.042	8.712	-0.043	0
194.7	-7	0.042	8.712	-0.043	0
194.8	-7	0.041	8.713	-0.043	0
194.9	-7.2	0.04	8.713	-0.043	0
195	-7.4	0.041	8.712	-0.043	0
195.1	-7	0.041	8.712	-0.043	0
195.2	-6.8	0.041	8.711	-0.043	0
195.3	-7.2	0.04	8.713	-0.043	0
195.4	-7.4	0.037	8.712	-0.043	0
195.5	-7.2	0.038	8.712	-0.043	0
195.6	-8	0.037	8.712	-0.043	0
195.7	-7	0.037	8.711	-0.043	0
195.8	-7	0.039	8.712	-0.043	0
195.9	-7.6	0.037	8.713	-0.043	0
196	-7.4	0.042	8.713	-0.043	0
196.1	-7	0.043	8.713	-0.043	0
196.2	-7.8	0.043	8.711	-0.043	0
196.3	-6.6	0.038	8.713	-0.043	0
196.4	-6.8	0.039	8.712	-0.043	0
196.5	-6	0.041	8.712	-0.043	0
196.6	-7	0.044	8.712	-0.043	0
196.7	-7.6	0.044	8.711	-0.043	0
196.8	-8.2	0.041	8.712	-0.043	0
196.9	-7.6	0.04	8.712	-0.043	0
197	-7.8	0.038	8.713	-0.043	0
197.1	-7	0.041	8.713	-0.043	0
197.2	-5.8	0.041	8.713	-0.043	0
197.3	-7.8	0.038	8.711	-0.043	0
197.4	-7.2	0.045	8.711	-0.043	0
197.5	-7.4	0.038	8.711	-0.043	0
197.6	-7.4	0.037	8.711	-0.043	0
197.7	-7.2	0.037	8.711	-0.043	0
197.8	-6.8	0.037	8.712	-0.043	0
197.9	-6.8	0.038	8.711	-0.043	0
198	-8	0.041	8.711	-0.043	0
198.1	-8.2	0.041	8.711	-0.043	0
198.2	-6.6	0.041	8.711	-0.043	0
198.3	-7.8	0.047	8.713	-0.043	0
198.4	-7.2	0.042	8.711	-0.043	0
198.5	-8	0.045	8.712	-0.043	0
198.6	-7	0.041	8.712	-0.043	0
198.7	-7.6	0.041	8.71	-0.043	0
198.8	-7.4	0.043	8.712	-0.043	0
198.9	-7.4	0.042	8.712	-0.043	0
199	-7	0.043	8.713	-0.043	0
199.1	-6.8	0.045	8.713	-0.043	0
199.2	-7.8	0.045	8.711	-0.044	0
199.3	-7.8	0.042	8.711	-0.044	0
199.4	-8	0.046	8.713	-0.044	0
199.5	-7	0.044	8.711	-0.044	0
199.6	-7.4	0.044	8.711	-0.044	0
199.7	-6.2	0.044	8.712	-0.044	0
199.8	-6.4	0.045	8.71	-0.044	0
199.9	-8.2	0.043	8.712	-0.044	0
[truncated: 8,661 more rows]
