# Supplementary material for: Measurement of Outflow Facility Using iPerfusion
Source: PLoS One. 2016 Mar 7;11(3):e0150694. doi: 10.1371/journal.pone.0150694 (PMC4780770; doi:10.1371/journal.pone.0150694)
Supplement: S4 File — The raw data from the perfusion traces along with the steady state values for each pressure step. (ZIP) [file pone.0150694.s004.zip › S3/ControlIndividuals/2014_07_15 single control eye/CapPre_2/Parameters.txt]

Q 	 dQ 	 P 	 dP 	 R 	 dR 	 C 	 dC 	 FT 	 dFT 	 N/A 	 FV 	 
-7.7653	0.5844	0.0465	0.0037	0.3347	1.4093	2.9880	12.5819	19.9988	2.1016	0.0000	24.3264
65.6847	0.5973	4.3591	0.0041	0.0592	0.0005	16.8817	0.1379	7.8192	0.0757	4.9750	3.9626
136.6440	0.6811	8.6773	0.0046	0.0600	0.0003	16.6582	0.0790	8.3044	0.0572	9.9750	4.3671
209.1273	0.6429	12.9875	0.0040	0.0598	0.0002	16.7109	0.0498	9.2728	0.0519	14.9750	4.8024
280.9793	0.7100	17.3127	0.0039	0.0599	0.0001	16.6862	0.0412	10.2161	0.0597	19.9750	5.5795
353.0107	0.9403	21.6636	0.0070	0.0600	0.0002	16.6600	0.0437	9.6104	0.0517	24.9750	6.0375
