# Supplementary material for: Measurement of Outflow Facility Using iPerfusion
Source: PLoS One. 2016 Mar 7;11(3):e0150694. doi: 10.1371/journal.pone.0150694 (PMC4780770; doi:10.1371/journal.pone.0150694)
Supplement: S4 File — The raw data from the perfusion traces along with the steady state values for each pressure step. (ZIP) [file pone.0150694.s004.zip › S3/ControlIndividuals/2014_07_15 single control eye/Eye_2 6.66 good/Data.txt]

0.000	-3.000	8.007	8.517	-0.000	8.006
0.100	-3.200	8.007	8.517	-0.000	8.006
0.200	-3.600	8.008	8.518	-0.000	8.006
0.300	-3.000	8.010	8.518	-0.000	8.006
0.400	-4.600	8.006	8.518	-0.000	8.006
0.500	-3.200	8.007	8.518	-0.000	8.006
0.600	-2.600	8.007	8.518	-0.000	8.006
0.700	-2.600	8.004	8.517	-0.000	8.006
0.800	-2.200	8.005	8.517	-0.000	8.006
0.900	-3.000	8.006	8.518	-0.000	8.006
1.000	-3.600	8.004	8.517	-0.000	8.006
1.100	-2.800	8.004	8.517	-0.000	8.006
1.200	-2.800	8.009	8.517	-0.000	8.006
1.300	-3.800	8.008	8.516	-0.000	8.006
1.400	-3.200	8.007	8.518	-0.000	8.006
1.500	-2.200	8.008	8.518	-0.000	8.006
1.600	-2.200	8.008	8.518	-0.000	8.006
1.700	-3.200	8.008	8.519	-0.000	8.006
1.800	-2.000	8.006	8.517	-0.000	8.006
1.900	-2.800	8.009	8.517	-0.000	8.006
2.000	-2.400	8.006	8.517	-0.000	8.006
2.100	-3.600	8.006	8.517	-0.000	8.006
2.200	-3.400	8.008	8.518	-0.000	8.006
2.300	-3.400	8.006	8.518	-0.000	8.006
2.400	-3.200	8.007	8.517	-0.000	8.006
2.500	-2.400	8.008	8.517	-0.000	8.006
2.600	-3.000	8.008	8.517	-0.000	8.006
2.700	-3.000	8.007	8.516	-0.000	8.006
2.800	-3.200	8.007	8.517	-0.000	8.006
2.900	-2.400	8.007	8.516	-0.000	8.006
3.000	-3.400	8.009	8.518	-0.000	8.006
3.100	-2.600	8.009	8.518	-0.000	8.006
3.200	-3.400	8.005	8.518	-0.000	8.006
3.300	-3.000	8.008	8.519	-0.000	8.006
3.400	-3.000	8.009	8.517	-0.000	8.006
3.500	-2.400	8.007	8.518	-0.000	8.006
3.600	-3.400	8.007	8.518	-0.000	8.006
3.700	-2.200	8.007	8.518	-0.000	8.006
3.800	-3.000	7.998	8.517	-0.000	8.006
3.900	-3.200	8.023	8.518	-0.000	8.006
4.000	-2.600	8.016	8.517	-0.000	8.006
4.100	-2.400	8.016	8.517	-0.000	8.006
4.200	-2.400	7.983	8.517	-0.000	8.006
4.300	-1.800	8.023	8.517	-0.000	8.006
4.400	-2.800	8.016	8.518	-0.000	8.006
4.500	-2.200	8.009	8.518	-0.000	8.006
4.600	-2.800	8.009	8.518	-0.000	8.006
4.700	-1.800	7.989	8.518	-0.000	8.006
4.800	-2.400	8.035	8.518	-0.000	8.006
4.900	-2.800	7.987	8.517	-0.000	8.006
5.000	-2.000	7.992	8.517	-0.000	8.006
5.100	-2.800	7.992	8.517	-0.000	8.006
5.200	-2.200	8.003	8.517	-0.000	8.006
5.300	-3.000	8.026	8.517	-0.000	8.006
5.400	-1.800	7.998	8.516	-0.000	8.006
5.500	-3.200	7.992	8.517	-0.000	8.006
5.600	-3.000	7.992	8.517	-0.000	8.006
5.700	-3.600	8.005	8.517	-0.000	8.006
5.800	-3.600	8.013	8.519	-0.000	8.006
5.900	-2.200	8.004	8.518	-0.000	8.006
6.000	-2.800	8.001	8.517	-0.000	8.006
6.100	-2.600	8.001	8.517	-0.000	8.006
6.200	-3.400	8.003	8.518	-0.000	8.006
6.300	-2.400	8.013	8.518	-0.000	8.006
6.400	-3.200	8.002	8.516	-0.000	8.006
6.500	-3.000	8.002	8.519	-0.000	8.006
6.600	-3.000	8.002	8.519	-0.000	8.006
6.700	-3.400	8.001	8.516	-0.000	8.006
6.800	-3.200	8.012	8.517	-0.000	8.006
6.900	-2.200	8.007	8.518	-0.000	8.006
7.000	-3.400	8.001	8.517	-0.000	8.006
7.100	-2.800	8.001	8.517	-0.000	8.006
7.200	-2.200	8.005	8.518	-0.000	8.006
7.300	-3.000	8.010	8.517	-0.000	8.006
7.400	-2.200	8.004	8.518	-0.000	8.006
7.500	-3.600	7.995	8.517	-0.000	8.006
7.600	-2.400	7.995	8.517	-0.000	8.006
7.700	-2.800	8.016	8.518	-0.000	8.006
7.800	-3.200	8.001	8.517	-0.000	8.006
7.900	-2.400	8.011	8.517	-0.000	8.006
8.000	-3.400	8.000	8.516	-0.000	8.006
8.100	-3.400	8.000	8.516	-0.000	8.006
8.200	-2.800	8.011	8.518	-0.000	8.006
8.300	-3.800	8.006	8.517	-0.000	8.006
8.400	-2.400	8.011	8.517	-0.000	8.006
8.500	-2.400	8.000	8.517	-0.000	8.006
8.600	-2.200	8.000	8.517	-0.000	8.006
8.700	-2.000	8.022	8.517	-0.000	8.006
8.800	-3.200	7.984	8.517	-0.000	8.006
8.900	-2.200	8.040	8.516	-0.000	8.006
9.000	-2.000	8.021	8.516	-0.000	8.006
9.100	-2.400	8.021	8.516	-0.000	8.006
9.200	-2.200	8.003	8.517	-0.000	8.006
9.300	-3.000	8.009	8.518	-0.000	8.006
9.400	-3.200	8.014	8.516	-0.000	8.006
9.500	-2.800	8.017	8.518	-0.000	8.006
9.600	-3.800	8.017	8.518	-0.000	8.006
9.700	-2.800	8.006	8.516	-0.000	8.006
9.800	-2.800	8.004	8.517	-0.000	8.006
9.900	-3.000	8.009	8.517	-0.000	8.006
10.000	-1.800	7.986	8.519	-0.000	8.006
10.100	-3.200	7.986	8.519	-0.000	8.006
10.200	-3.600	8.030	8.517	-0.000	8.006
10.300	-2.800	8.010	8.516	-0.000	8.006
10.400	-2.800	8.000	8.519	-0.000	8.006
10.500	-3.000	8.018	8.518	-0.000	8.006
10.600	-3.200	8.018	8.518	-0.000	8.006
10.700	-3.600	8.058	8.517	-0.000	8.006
10.800	-4.400	7.977	8.517	-0.000	8.006
10.900	-2.800	7.994	8.518	-0.001	8.006
11.000	-2.600	8.013	8.515	-0.001	8.006
11.100	-2.000	8.013	8.515	-0.001	8.006
11.200	-2.600	8.029	8.518	-0.001	8.006
11.300	-2.600	7.982	8.517	-0.001	8.006
11.400	-3.400	8.001	8.517	-0.001	8.006
11.500	-2.200	7.983	8.516	-0.001	8.006
11.600	-2.000	7.983	8.516	-0.001	8.006
11.700	-3.600	8.020	8.517	-0.001	8.006
11.800	-2.400	7.991	8.517	-0.001	8.006
11.900	-2.400	7.998	8.516	-0.001	8.006
12.000	-4.400	7.996	8.516	-0.001	8.006
12.100	-4.600	7.996	8.516	-0.001	8.006
12.200	-3.400	7.990	8.517	-0.001	8.006
12.300	-2.200	8.017	8.518	-0.001	8.006
12.400	-2.600	7.995	8.517	-0.001	8.006
12.500	-1.600	7.970	8.518	-0.001	8.006
12.600	-2.200	7.970	8.518	-0.001	8.006
12.700	-2.200	8.008	8.516	-0.001	8.006
12.800	-1.800	8.007	8.517	-0.001	8.006
12.900	-2.200	8.016	8.517	0.008	8.006
13.000	510.400	7.988	8.518	0.008	8.006
13.100	4583.800	7.988	8.518	0.008	8.006
13.200	3447.400	7.995	8.516	0.008	8.006
13.300	-3636.800	8.005	8.516	0.008	8.006
13.400	-3152.800	8.009	8.518	0.007	8.006
13.500	3896.400	6.629	8.517	0.007	8.006
13.600	3982.000	6.629	8.517	0.007	8.006
13.700	-3892.200	8.007	8.517	0.007	8.006
13.800	-1252.600	7.975	8.516	0.007	8.006
13.900	-348.600	7.836	8.517	0.006	8.006
14.000	-89.200	7.880	8.516	0.006	8.006
14.100	-4.200	7.880	8.516	0.006	8.006
14.200	-9.800	8.043	8.517	0.006	8.006
14.300	-54.000	7.865	8.517	0.006	8.006
14.400	-1.200	8.099	8.518	0.006	8.006
14.500	-32.200	7.869	8.518	0.006	8.006
14.600	19.800	7.869	8.518	0.006	8.006
14.700	-13.600	8.264	8.517	0.006	8.006
14.800	63.200	7.837	8.517	0.006	8.006
14.900	14.000	7.888	8.516	0.006	8.006
15.000	-4.000	7.337	8.517	0.006	8.006
15.100	-45.000	7.337	8.517	0.006	8.006
15.200	43.200	8.316	8.518	0.006	8.006
15.300	-63.600	11.373	8.517	0.006	8.006
15.400	-44.600	9.633	8.516	0.006	8.006
15.500	-57.000	8.177	8.518	0.006	8.006
15.600	-35.800	8.177	8.518	0.006	8.006
15.700	-33.800	8.432	8.516	0.006	8.006
15.800	-32.800	8.227	8.517	0.006	8.006
15.900	-33.200	8.259	8.516	0.005	8.006
16.000	-33.200	7.882	8.518	0.005	8.006
16.100	-33.400	7.882	8.518	0.005	8.006
16.200	-42.000	7.787	8.516	0.005	8.006
16.300	-31.000	7.715	8.516	0.005	8.006
16.400	-34.800	7.849	8.517	0.005	8.006
16.500	-35.000	8.152	8.516	0.005	8.006
16.600	-34.600	8.152	8.516	0.005	8.006
16.700	-34.800	8.764	8.519	0.005	8.006
16.800	-33.800	8.587	8.517	0.005	8.006
16.900	-35.200	8.422	8.518	0.005	8.006
17.000	-32.800	8.304	8.517	0.005	8.006
17.100	-33.400	8.304	8.517	0.005	8.006
17.200	-34.000	8.289	8.517	0.005	8.006
17.300	-32.400	8.288	8.517	0.005	8.006
17.400	-35.600	8.287	8.517	0.005	8.006
17.500	-31.400	8.293	8.517	0.005	8.006
17.600	-33.800	8.293	8.517	0.005	8.006
17.700	-33.000	8.298	8.517	0.005	8.006
17.800	-33.600	8.299	8.517	0.005	8.006
17.900	-34.000	8.296	8.517	0.004	8.006
18.000	-31.400	8.290	8.517	0.004	8.006
18.100	-35.000	8.290	8.517	0.004	8.006
18.200	-33.400	8.311	8.517	0.004	8.006
18.300	-33.800	8.295	8.518	0.004	8.006
18.400	-34.000	8.301	8.518	0.004	8.006
18.500	-32.400	8.276	8.518	0.004	8.006
18.600	-33.800	8.276	8.518	0.004	8.006
18.700	-32.200	8.302	8.518	0.004	8.006
18.800	-31.000	8.284	8.517	0.004	8.006
18.900	-33.400	8.298	8.518	0.004	8.006
19.000	-34.000	8.286	8.517	0.004	8.006
19.100	-34.000	8.286	8.517	0.004	8.006
19.200	-33.000	8.302	8.518	0.004	8.006
19.300	-31.200	8.276	8.517	0.004	8.006
19.400	-32.200	8.304	8.517	0.003	8.006
19.500	-32.600	8.278	8.518	0.003	8.006
19.600	-34.000	8.278	8.518	0.003	8.006
19.700	-32.600	8.296	8.517	0.003	8.006
19.800	-32.200	8.275	8.516	0.003	8.006
19.900	-31.600	8.280	8.518	0.003	8.006
20.000	-32.800	8.276	8.516	0.003	8.006
20.100	-31.200	8.276	8.516	0.003	8.006
20.200	-32.000	8.292	8.517	0.003	8.006
20.300	-31.400	8.279	8.517	0.003	8.006
20.400	-31.400	8.284	8.517	0.003	8.006
20.500	-31.000	8.277	8.516	0.003	8.006
20.600	-32.000	8.277	8.516	0.003	8.006
20.700	-31.400	8.281	8.516	0.003	8.006
20.800	-30.400	8.284	8.517	0.003	8.006
20.900	-30.400	8.271	8.518	0.003	8.006
21.000	-31.400	8.269	8.518	0.003	8.006
21.100	-31.600	8.269	8.518	0.003	8.006
21.200	-31.000	8.277	8.517	0.003	8.006
21.300	-30.400	8.270	8.518	0.003	8.006
21.400	-31.000	8.273	8.516	0.002	8.006
21.500	-30.600	8.268	8.518	0.002	8.006
21.600	-31.600	8.268	8.518	0.002	8.006
21.700	-30.800	8.269	8.516	0.002	8.006
21.800	-30.800	8.266	8.517	0.002	8.006
21.900	-29.800	8.265	8.517	0.002	8.006
22.000	-29.800	8.263	8.517	0.002	8.006
22.100	-30.400	8.263	8.517	0.002	8.006
22.200	-29.000	8.263	8.517	0.002	8.006
22.300	-29.400	8.263	8.518	0.002	8.006
22.400	-29.200	8.261	8.517	0.002	8.006
22.500	-29.200	8.259	8.517	0.002	8.006
22.600	-29.000	8.259	8.517	0.002	8.006
22.700	-30.000	8.260	8.517	0.002	8.006
22.800	-29.800	8.260	8.518	0.002	8.006
22.900	-29.200	8.255	8.517	0.002	8.006
23.000	-29.200	8.254	8.517	0.002	8.006
23.100	-29.000	8.254	8.517	0.002	8.006
23.200	-29.000	8.252	8.517	0.002	8.006
23.300	-29.400	8.253	8.517	0.002	8.006
23.400	-28.400	8.248	8.515	0.001	8.006
23.500	-28.400	8.245	8.517	0.001	8.006
23.600	-28.000	8.245	8.517	0.001	8.006
23.700	-29.200	8.245	8.517	0.001	8.006
23.800	-27.800	8.245	8.517	0.001	8.006
23.900	-28.000	8.244	8.517	0.001	8.006
24.000	-28.200	8.240	8.518	0.001	8.006
24.100	-27.800	8.240	8.518	0.001	8.006
24.200	-28.200	8.240	8.516	0.001	8.006
24.300	-28.000	8.241	8.517	0.001	8.006
24.400	-29.000	8.240	8.516	0.001	8.006
24.500	-27.400	8.237	8.517	0.001	8.006
24.600	-27.600	8.237	8.517	0.001	8.006
24.700	-27.600	8.239	8.516	0.001	8.006
24.800	-27.400	8.235	8.517	0.001	8.006
24.900	-27.600	8.238	8.517	0.001	8.006
25.000	-27.800	8.235	8.519	0.001	8.006
25.100	-27.800	8.235	8.519	0.001	8.006
25.200	-27.400	8.232	8.516	0.001	8.006
25.300	-26.400	8.229	8.516	0.001	8.006
25.400	-27.400	8.229	8.517	0.001	8.006
25.500	-28.000	8.229	8.517	0.001	8.006
25.600	-26.400	8.229	8.517	0.001	8.006
25.700	-27.600	8.229	8.517	0.001	8.006
25.800	-26.800	8.224	8.516	0.001	8.006
25.900	-26.600	8.229	8.518	0.000	8.006
26.000	-27.000	8.227	8.516	0.000	8.006
26.100	-26.800	8.227	8.516	0.000	8.006
26.200	-26.600	8.221	8.516	0.000	8.006
26.300	-26.600	8.225	8.516	0.000	8.006
26.400	-26.000	8.225	8.518	0.000	8.006
26.500	-26.400	8.222	8.518	0.000	8.006
26.600	-26.400	8.222	8.518	0.000	8.006
26.700	-26.200	8.221	8.517	0.000	8.006
26.800	-26.000	8.220	8.516	0.000	8.006
26.900	-25.800	8.224	8.518	-0.000	8.006
27.000	-26.200	8.219	8.517	-0.000	8.006
27.100	-25.600	8.219	8.517	-0.000	8.006
27.200	-26.400	8.218	8.518	-0.000	8.006
27.300	-26.000	8.218	8.516	-0.000	8.006
27.400	-26.400	8.217	8.516	-0.000	8.006
27.500	-26.000	8.215	8.515	-0.000	8.006
27.600	-24.600	8.215	8.515	-0.000	8.006
27.700	-26.400	8.216	8.517	-0.000	8.006
27.800	-25.800	8.213	8.518	-0.000	8.006
27.900	-25.800	8.216	8.516	-0.001	8.006
28.000	-26.000	8.214	8.516	-0.001	8.006
28.100	-25.400	8.214	8.516	-0.001	8.006
28.200	-25.400	8.213	8.515	-0.001	8.006
28.300	-25.800	8.212	8.516	-0.001	8.006
28.400	-24.400	8.211	8.517	-0.001	8.006
28.500	-26.200	8.211	8.517	-0.001	8.006
28.600	-24.600	8.211	8.517	-0.001	8.006
28.700	-24.600	8.212	8.515	-0.001	8.006
28.800	-24.000	8.210	8.516	-0.001	8.006
28.900	-25.600	8.210	8.516	-0.001	8.006
29.000	-24.600	8.210	8.516	-0.001	8.006
29.100	-26.400	8.210	8.516	-0.001	8.006
29.200	-25.000	8.207	8.517	-0.001	8.006
29.300	-25.400	8.209	8.515	-0.001	8.006
29.400	-26.200	8.210	8.517	-0.001	8.006
29.500	-23.800	8.206	8.515	-0.001	8.006
29.600	-24.400	8.206	8.515	-0.001	8.006
29.700	-25.200	8.208	8.515	-0.001	8.006
29.800	-25.000	8.206	8.515	-0.001	8.006
29.900	-25.400	8.206	8.516	-0.001	8.006
30.000	-24.400	8.202	8.515	-0.001	8.006
30.100	-24.400	8.202	8.515	-0.001	8.006
30.200	-24.000	8.201	8.517	-0.001	8.006
30.300	-24.000	8.202	8.515	-0.001	8.006
30.400	-25.000	8.202	8.515	-0.002	8.006
30.500	-24.400	8.201	8.514	-0.002	8.006
30.600	-25.000	8.201	8.514	-0.002	8.006
30.700	-24.800	8.201	8.517	-0.002	8.006
30.800	-24.400	8.200	8.517	-0.002	8.006
30.900	-23.200	8.198	8.515	-0.002	8.006
31.000	-23.800	8.198	8.518	-0.002	8.065
31.100	-23.600	8.198	8.518	-0.002	8.065
31.200	-49.200	8.198	8.516	-0.002	8.065
31.300	10.600	8.199	8.517	-0.002	8.065
31.400	-5.600	8.196	8.516	-0.002	8.065
31.500	-0.400	8.192	8.517	-0.002	8.359
31.600	0.800	8.192	8.517	-0.002	8.359
31.700	6.200	8.195	8.517	-0.002	8.359
31.800	21.000	8.195	8.515	-0.002	8.359
31.900	10.800	8.195	8.517	-0.002	8.359
32.000	26.600	8.194	8.517	-0.002	8.653
32.100	34.200	8.194	8.517	-0.002	8.653
32.200	26.800	8.194	8.517	-0.002	8.653
32.300	42.600	8.193	8.516	-0.002	8.653
32.400	34.800	8.191	8.517	-0.001	8.653
32.500	58.000	8.191	8.516	-0.001	8.947
32.600	71.800	8.191	8.516	-0.001	8.947
32.700	61.800	8.185	8.516	-0.001	8.947
32.800	79.200	8.196	8.515	-0.001	8.947
32.900	63.400	8.190	8.516	-0.000	8.947
33.000	77.600	8.199	8.515	-0.000	9.000
33.100	76.800	8.199	8.515	-0.000	9.000
33.200	75.000	8.193	8.516	-0.000	9.000
33.300	77.000	8.199	8.516	-0.000	9.000
33.400	75.800	8.201	8.516	0.000	9.000
33.500	75.000	8.206	8.516	0.000	9.000
33.600	75.400	8.206	8.516	0.000	9.000
33.700	76.000	8.204	8.517	0.000	9.000
33.800	74.600	8.209	8.517	0.000	9.000
33.900	74.800	8.211	8.516	0.001	9.000
34.000	74.200	8.220	8.517	0.001	9.000
34.100	75.200	8.220	8.517	0.001	9.000
34.200	73.200	8.220	8.516	0.001	9.000
34.300	73.600	8.227	8.516	0.001	9.000
34.400	73.200	8.225	8.515	0.001	9.000
34.500	74.200	8.240	8.518	0.001	9.000
34.600	73.000	8.240	8.518	0.001	9.000
34.700	73.000	8.239	8.517	0.001	9.000
34.800	72.600	8.243	8.517	0.001	9.000
34.900	72.000	8.244	8.517	0.002	9.000
35.000	72.600	8.247	8.516	0.002	9.000
35.100	72.000	8.247	8.516	0.002	9.000
35.200	71.600	8.248	8.517	0.002	9.000
35.300	71.400	8.252	8.516	0.002	9.000
35.400	71.000	8.257	8.516	0.003	9.000
35.500	72.000	8.258	8.517	0.003	9.000
35.600	70.400	8.258	8.517	0.003	9.000
35.700	70.800	8.259	8.517	0.003	9.000
35.800	73.000	8.259	8.515	0.003	9.000
35.900	71.200	8.255	8.517	0.003	9.000
36.000	71.600	8.256	8.516	0.003	9.000
36.100	71.200	8.256	8.516	0.003	9.000
36.200	69.800	8.266	8.518	0.003	9.000
36.300	70.400	8.266	8.517	0.003	9.000
36.400	71.400	8.270	8.516	0.004	9.000
36.500	69.600	8.273	8.516	0.004	9.000
36.600	69.600	8.273	8.516	0.004	9.000
36.700	70.800	8.279	8.517	0.004	9.000
36.800	69.200	8.276	8.515	0.004	9.000
36.900	69.800	8.280	8.515	0.004	9.000
37.000	69.400	8.281	8.516	0.004	9.000
37.100	70.200	8.281	8.516	0.004	9.000
37.200	69.800	8.282	8.516	0.004	9.000
37.300	68.600	8.284	8.517	0.005	9.000
37.400	67.400	8.282	8.515	0.005	9.000
37.500	68.200	8.289	8.517	0.005	9.000
37.600	68.400	8.289	8.517	0.005	9.000
37.700	68.000	8.292	8.515	0.005	9.000
37.800	67.600	8.291	8.517	0.006	9.000
37.900	67.600	8.283	8.517	0.006	9.000
38.000	68.200	8.290	8.517	0.006	9.000
38.100	67.400	8.290	8.517	0.006	9.000
38.200	67.200	8.297	8.517	0.006	9.000
38.300	68.200	8.299	8.516	0.006	9.000
38.400	66.600	8.301	8.516	0.006	9.000
38.500	66.800	8.305	8.516	0.006	9.000
38.600	67.200	8.305	8.516	0.006	9.000
38.700	66.600	8.305	8.516	0.006	9.000
38.800	66.200	8.313	8.516	0.007	9.000
38.900	66.600	8.313	8.517	0.007	9.000
39.000	66.800	8.313	8.517	0.007	9.000
39.100	66.200	8.313	8.517	0.007	9.000
39.200	66.000	8.313	8.517	0.007	9.000
39.300	65.600	8.315	8.516	0.007	9.000
39.400	65.200	8.315	8.517	0.007	9.000
39.500	66.200	8.321	8.516	0.007	9.000
39.600	65.200	8.321	8.516	0.007	9.000
39.700	66.200	8.324	8.518	0.007	9.000
39.800	64.400	8.320	8.516	0.008	9.000
39.900	65.600	8.317	8.516	0.008	9.000
40.000	65.400	8.320	8.515	0.008	9.000
40.100	65.800	8.320	8.515	0.008	9.000
40.200	65.200	8.332	8.517	0.008	9.000
40.300	64.800	8.328	8.517	0.008	9.000
40.400	65.400	8.329	8.516	0.008	9.000
40.500	64.400	8.332	8.516	0.008	9.000
40.600	64.400	8.332	8.516	0.008	9.000
40.700	65.000	8.335	8.516	0.008	9.000
40.800	66.000	8.336	8.517	0.009	9.000
40.900	65.200	8.334	8.516	0.009	9.000
41.000	64.800	8.337	8.516	0.009	9.000
41.100	65.600	8.337	8.516	0.009	9.000
41.200	64.600	8.339	8.516	0.009	9.000
41.300	65.400	8.339	8.516	0.009	9.000
41.400	64.400	8.341	8.517	0.009	9.000
41.500	64.000	8.344	8.515	0.009	9.000
41.600	64.200	8.344	8.515	0.009	9.000
41.700	64.800	8.341	8.517	0.009	9.000
41.800	64.600	8.341	8.516	0.010	9.000
41.900	64.400	8.338	8.516	0.010	9.000
42.000	64.400	8.337	8.516	0.010	9.000
42.100	64.400	8.337	8.516	0.010	9.000
42.200	63.200	8.348	8.516	0.010	9.000
42.300	63.400	8.347	8.517	0.010	9.000
42.400	64.200	8.348	8.516	0.010	9.000
42.500	63.800	8.350	8.517	0.010	9.000
42.600	63.400	8.350	8.517	0.010	9.000
42.700	64.600	8.349	8.517	0.010	9.000
42.800	64.400	8.351	8.516	0.011	9.000
42.900	64.600	8.351	8.516	0.011	9.000
43.000	64.000	8.352	8.517	0.011	9.000
43.100	63.800	8.352	8.517	0.011	9.000
43.200	64.000	8.352	8.516	0.011	9.000
43.300	64.000	8.352	8.517	0.011	9.000
43.400	64.000	8.352	8.515	0.011	9.000
43.500	64.200	8.353	8.517	0.011	9.000
43.600	64.400	8.353	8.517	0.011	9.000
43.700	63.800	8.356	8.516	0.011	9.000
43.800	63.400	8.354	8.517	0.012	9.000
43.900	63.200	8.346	8.516	0.012	9.000
44.000	63.000	8.347	8.516	0.012	9.000
44.100	62.800	8.347	8.516	0.012	9.000
44.200	63.000	8.355	8.517	0.012	9.000
44.300	62.000	8.354	8.517	0.012	9.000
44.400	62.600	8.357	8.517	0.012	9.000
44.500	62.400	8.356	8.517	0.012	9.000
44.600	63.000	8.356	8.517	0.012	9.000
44.700	61.400	8.357	8.517	0.012	9.000
44.800	62.200	8.356	8.517	0.013	9.000
44.900	62.200	8.355	8.516	0.013	9.000
45.000	61.200	8.357	8.516	0.013	9.000
45.100	61.200	8.357	8.516	0.013	9.000
45.200	60.600	8.357	8.517	0.013	9.000
45.300	61.800	8.360	8.516	0.013	9.000
45.400	61.400	8.357	8.517	0.013	9.000
45.500	61.200	8.364	8.516	0.013	9.000
45.600	61.600	8.364	8.516	0.013	9.000
45.700	60.000	8.366	8.517	0.013	9.000
45.800	61.400	8.366	8.516	0.014	9.000
45.900	60.600	8.361	8.517	0.014	9.000
46.000	61.000	8.366	8.516	0.014	9.000
46.100	60.400	8.366	8.516	0.014	9.000
46.200	60.400	8.374	8.517	0.014	9.000
46.300	59.800	8.372	8.517	0.015	9.000
46.400	60.400	8.374	8.516	0.015	9.000
46.500	59.600	8.376	8.516	0.015	9.000
46.600	60.400	8.376	8.516	0.015	9.000
46.700	60.400	8.383	8.515	0.015	9.000
46.800	59.800	8.380	8.517	0.015	9.000
46.900	60.400	8.378	8.515	0.015	9.000
47.000	59.200	8.384	8.516	0.015	9.000
47.100	59.200	8.384	8.516	0.015	9.000
47.200	59.800	8.384	8.516	0.015	9.000
47.300	60.400	8.385	8.517	0.015	9.000
47.400	59.200	8.386	8.516	0.015	9.000
47.500	60.400	8.386	8.518	0.015	9.000
47.600	59.600	8.386	8.518	0.015	9.000
47.700	60.000	8.384	8.517	0.015	9.000
47.800	60.000	8.387	8.517	0.016	9.000
47.900	59.600	8.381	8.517	0.016	9.000
48.000	59.800	8.382	8.518	0.016	9.000
48.100	60.200	8.382	8.518	0.016	9.000
48.200	58.400	8.389	8.516	0.016	9.000
48.300	59.200	8.391	8.516	0.016	9.000
48.400	58.800	8.392	8.518	0.016	9.000
48.500	58.800	8.395	8.516	0.016	9.000
48.600	58.000	8.395	8.516	0.016	9.000
48.700	59.200	8.393	8.517	0.016	9.000
48.800	58.600	8.392	8.516	0.017	9.000
48.900	58.400	8.394	8.518	0.017	9.000
49.000	58.000	8.394	8.515	0.017	9.000
49.100	58.600	8.394	8.515	0.017	9.000
49.200	57.800	8.396	8.518	0.017	9.000
49.300	58.800	8.396	8.517	0.017	9.000
49.400	57.400	8.399	8.516	0.017	9.000
49.500	58.600	8.398	8.517	0.017	9.000
49.600	57.800	8.398	8.517	0.017	9.000
49.700	58.400	8.400	8.516	0.017	9.000
49.800	57.600	8.401	8.517	0.018	9.000
49.900	57.200	8.395	8.516	0.018	9.000
50.000	57.800	8.397	8.517	0.018	9.000
50.100	57.200	8.397	8.517	0.018	9.000
50.200	58.200	8.404	8.517	0.018	9.000
50.300	57.600	8.405	8.518	0.018	9.000
50.400	57.200	8.407	8.516	0.018	9.000
50.500	57.600	8.409	8.518	0.018	9.000
50.600	57.800	8.409	8.518	0.018	9.000
50.700	57.000	8.410	8.516	0.018	9.000
50.800	56.800	8.409	8.517	0.019	9.000
50.900	57.600	8.406	8.517	0.019	9.000
51.000	56.800	8.412	8.518	0.019	9.000
51.100	56.200	8.412	8.518	0.019	9.000
51.200	57.200	8.413	8.517	0.019	9.000
51.300	56.800	8.415	8.517	0.019	9.000
51.400	55.800	8.414	8.518	0.019	9.000
51.500	56.000	8.419	8.516	0.019	9.000
51.600	56.400	8.419	8.516	0.019	9.000
51.700	55.800	8.416	8.517	0.019	9.000
51.800	56.600	8.415	8.517	0.020	9.000
51.900	55.800	8.412	8.518	0.020	9.000
52.000	56.200	8.411	8.517	0.020	9.000
52.100	55.800	8.411	8.517	0.020	9.000
52.200	55.800	8.421	8.518	0.020	9.000
52.300	55.200	8.418	8.517	0.020	9.000
52.400	55.200	8.421	8.517	0.020	9.000
52.500	55.200	8.422	8.516	0.020	9.000
52.600	55.400	8.422	8.516	0.020	9.000
52.700	55.600	8.425	8.517	0.020	9.000
52.800	55.600	8.425	8.518	0.021	9.000
52.900	55.400	8.428	8.516	0.021	9.000
53.000	54.400	8.426	8.517	0.021	9.000
53.100	54.600	8.426	8.517	0.021	9.000
53.200	53.400	8.427	8.517	0.021	9.000
53.300	55.000	8.429	8.519	0.021	9.000
53.400	55.400	8.426	8.517	0.021	9.000
53.500	55.200	8.433	8.518	0.021	9.000
53.600	55.000	8.433	8.518	0.021	9.000
53.700	54.600	8.431	8.517	0.021	9.000
53.800	54.600	8.430	8.518	0.022	9.000
53.900	55.800	8.423	8.518	0.022	9.000
54.000	54.600	8.429	8.518	0.022	9.000
54.100	53.600	8.429	8.518	0.022	9.000
54.200	54.200	8.435	8.517	0.022	9.000
54.300	54.200	8.435	8.517	0.022	9.000
54.400	53.800	8.435	8.518	0.022	9.000
54.500	53.400	8.438	8.519	0.022	9.000
54.600	54.200	8.438	8.519	0.022	9.000
54.700	54.000	8.436	8.518	0.022	9.000
54.800	54.200	8.437	8.517	0.023	9.000
54.900	53.800	8.439	8.519	0.023	9.000
55.000	53.400	8.440	8.517	0.023	9.000
55.100	53.400	8.440	8.517	0.023	9.000
55.200	53.800	8.441	8.519	0.023	9.000
55.300	53.800	8.440	8.518	0.023	9.000
55.400	54.400	8.443	8.517	0.023	9.000
55.500	53.000	8.441	8.517	0.023	9.000
55.600	52.600	8.441	8.517	0.023	9.000
55.700	53.000	8.444	8.519	0.023	9.000
55.800	53.200	8.446	8.519	0.023	9.000
55.900	54.000	8.437	8.518	0.023	9.000
56.000	52.800	8.440	8.518	0.023	9.000
56.100	52.800	8.440	8.518	0.023	9.000
56.200	53.800	8.450	8.518	0.023	9.000
56.300	53.400	8.449	8.518	0.024	9.000
56.400	53.400	8.447	8.518	0.024	9.000
56.500	53.000	8.451	8.519	0.024	9.000
56.600	52.800	8.451	8.519	0.024	9.000
56.700	53.200	8.452	8.518	0.024	9.000
56.800	52.600	8.453	8.520	0.024	9.000
56.900	52.600	8.449	8.518	0.024	9.000
57.000	52.800	8.453	8.519	0.024	9.000
57.100	52.000	8.453	8.519	0.024	9.000
57.200	52.800	8.452	8.519	0.024	9.000
57.300	53.200	8.452	8.519	0.025	9.000
57.400	52.200	8.457	8.519	0.025	9.000
57.500	51.800	8.452	8.519	0.025	9.000
57.600	51.800	8.452	8.519	0.025	9.000
57.700	54.200	8.454	8.519	0.025	9.000
57.800	51.600	8.455	8.518	0.025	9.000
57.900	52.200	8.452	8.519	0.025	9.000
58.000	52.400	8.452	8.519	0.025	9.000
58.100	53.000	8.452	8.519	0.025	9.000
58.200	52.000	8.457	8.520	0.025	9.000
58.300	52.000	8.460	8.519	0.026	9.000
58.400	52.600	8.460	8.519	0.026	9.000
58.500	51.400	8.458	8.517	0.026	9.000
58.600	52.000	8.458	8.517	0.026	9.000
58.700	51.800	8.462	8.519	0.026	9.000
58.800	51.000	8.460	8.519	0.026	9.000
58.900	52.000	8.464	8.519	0.026	9.000
59.000	51.800	8.459	8.518	0.026	9.000
59.100	51.400	8.459	8.518	0.026	9.000
59.200	51.800	8.464	8.519	0.026	9.000
59.300	51.800	8.462	8.519	0.026	9.000
59.400	51.400	8.464	8.518	0.026	9.000
59.500	51.400	8.465	8.519	0.026	9.000
59.600	51.000	8.465	8.519	0.026	9.000
59.700	51.000	8.465	8.519	0.026	9.000
59.800	50.200	8.467	8.519	0.027	9.000
59.900	51.400	8.458	8.519	0.027	9.000
60.000	51.000	8.459	8.519	0.027	9.000
60.100	51.000	8.459	8.519	0.027	9.000
60.200	51.000	8.466	8.518	0.027	9.000
60.300	51.600	8.467	8.520	0.027	9.000
60.400	50.400	8.471	8.519	0.027	9.000
60.500	49.800	8.470	8.520	0.027	9.000
60.600	51.000	8.470	8.520	0.027	9.000
60.700	50.800	8.466	8.519	0.027	9.000
60.800	50.200	8.474	8.519	0.028	9.000
60.900	50.400	8.471	8.520	0.028	9.000
61.000	49.800	8.472	8.519	0.028	9.000
61.100	50.600	8.472	8.519	0.028	9.000
61.200	50.200	8.473	8.520	0.028	9.000
61.300	49.400	8.473	8.519	0.028	9.000
61.400	50.200	8.473	8.520	0.028	9.000
61.500	50.400	8.476	8.519	0.028	9.000
61.600	50.600	8.476	8.519	0.028	9.000
61.700	50.600	8.476	8.520	0.028	9.000
61.800	50.400	8.475	8.520	0.029	9.000
61.900	50.600	8.467	8.520	0.029	9.000
62.000	49.400	8.472	8.520	0.029	9.000
62.100	49.600	8.472	8.520	0.029	9.000
62.200	49.600	8.477	8.520	0.029	9.000
62.300	49.600	8.478	8.521	0.029	9.000
62.400	50.000	8.478	8.520	0.029	9.000
62.500	49.600	8.481	8.520	0.029	9.000
62.600	50.200	8.481	8.520	0.029	9.000
62.700	49.800	8.480	8.519	0.029	9.000
62.800	49.600	8.481	8.520	0.029	9.000
62.900	49.000	8.480	8.519	0.029	9.000
63.000	49.600	8.484	8.522	0.029	9.000
63.100	49.800	8.484	8.522	0.029	9.000
63.200	49.000	8.479	8.519	0.029	9.000
63.300	50.200	8.484	8.521	0.030	9.000
63.400	49.400	8.483	8.520	0.030	9.000
63.500	49.400	8.487	8.521	0.030	9.000
63.600	49.800	8.487	8.521	0.030	9.000
63.700	49.400	8.488	8.521	0.030	9.000
63.800	49.400	8.482	8.521	0.030	9.000
63.900	48.600	8.479	8.521	0.030	9.000
64.000	49.200	8.478	8.520	0.030	9.000
64.100	48.600	8.478	8.520	0.030	9.000
64.200	49.200	8.487	8.522	0.030	9.000
64.300	49.400	8.487	8.520	0.031	9.000
64.400	48.400	8.485	8.520	0.031	9.000
64.500	49.000	8.490	8.520	0.031	9.000
64.600	49.200	8.490	8.520	0.031	9.000
64.700	49.000	8.488	8.522	0.031	9.000
64.800	47.600	8.489	8.522	0.031	9.000
64.900	47.600	8.488	8.520	0.031	9.000
65.000	48.000	8.491	8.519	0.031	9.000
65.100	48.200	8.491	8.519	0.031	9.000
65.200	49.000	8.493	8.521	0.031	9.000
65.300	48.600	8.487	8.522	0.031	9.000
65.400	49.000	8.491	8.521	0.031	9.000
65.500	48.600	8.492	8.521	0.031	9.000
65.600	47.800	8.492	8.521	0.031	9.000
65.700	48.000	8.495	8.522	0.031	9.000
65.800	47.200	8.495	8.522	0.032	9.000
65.900	47.000	8.488	8.520	0.032	9.000
66.000	48.600	8.490	8.522	0.032	9.000
66.100	47.200	8.490	8.522	0.032	9.000
66.200	47.800	8.496	8.522	0.032	9.000
66.300	47.600	8.498	8.522	0.032	9.000
66.400	46.800	8.495	8.521	0.032	9.000
66.500	47.600	8.496	8.521	0.032	9.000
66.600	47.000	8.496	8.521	0.032	9.000
66.700	48.000	8.497	8.520	0.032	9.000
66.800	47.200	8.500	8.522	0.033	9.000
66.900	47.600	8.499	8.522	0.033	9.000
67.000	47.600	8.506	8.523	0.033	9.000
67.100	47.800	8.506	8.523	0.033	9.000
67.200	47.000	8.500	8.521	0.033	9.000
67.300	47.400	8.503	8.520	0.033	9.000
67.400	46.600	8.504	8.523	0.033	9.000
67.500	47.600	8.504	8.521	0.033	9.000
67.600	46.800	8.504	8.521	0.033	9.000
67.700	47.000	8.505	8.522	0.033	9.000
67.800	47.000	8.503	8.521	0.033	9.000
67.900	47.000	8.500	8.523	0.033	9.000
68.000	46.400	8.502	8.522	0.033	9.000
68.100	47.400	8.502	8.522	0.033	9.000
68.200	46.400	8.505	8.522	0.033	9.000
68.300	46.000	8.505	8.521	0.034	9.000
68.400	45.800	8.510	8.522	0.034	9.000
68.500	47.200	8.508	8.522	0.034	9.000
68.600	47.000	8.508	8.522	0.034	9.000
68.700	46.200	8.506	8.522	0.034	9.000
68.800	46.800	8.512	8.523	0.034	9.000
68.900	45.600	8.513	8.522	0.034	9.000
69.000	45.800	8.515	8.522	0.034	9.000
69.100	46.400	8.515	8.522	0.034	9.000
69.200	46.400	8.510	8.522	0.034	9.000
69.300	47.000	8.512	8.524	0.035	9.000
69.400	45.800	8.514	8.522	0.035	9.000
69.500	46.000	8.517	8.523	0.035	9.000
69.600	46.200	8.517	8.523	0.035	9.000
69.700	45.000	8.514	8.522	0.035	9.000
69.800	46.800	8.513	8.522	0.035	9.000
69.900	45.600	8.507	8.523	0.035	9.000
70.000	46.200	8.509	8.523	0.035	9.000
70.100	45.600	8.509	8.523	0.035	9.000
70.200	45.800	8.518	8.523	0.035	9.000
70.300	46.200	8.519	8.522	0.035	9.000
70.400	46.200	8.518	8.524	0.035	9.000
70.500	46.000	8.520	8.523	0.035	9.000
70.600	46.200	8.520	8.523	0.035	9.000
70.700	45.600	8.518	8.523	0.035	9.000
70.800	45.800	8.517	8.523	0.036	9.000
70.900	45.400	8.519	8.524	0.036	9.000
71.000	45.800	8.519	8.523	0.036	9.000
71.100	44.800	8.519	8.523	0.036	9.000
71.200	45.200	8.520	8.524	0.036	9.000
71.300	45.600	8.521	8.523	0.036	9.000
71.400	45.600	8.521	8.522	0.036	9.000
71.500	46.400	8.521	8.523	0.036	9.000
71.600	45.800	8.521	8.523	0.036	9.000
71.700	45.600	8.525	8.524	0.036	9.000
71.800	45.000	8.521	8.523	0.036	9.000
71.900	45.000	8.517	8.523	0.036	9.000
72.000	44.600	8.521	8.524	0.036	9.000
72.100	45.200	8.521	8.524	0.036	9.000
72.200	44.600	8.527	8.524	0.036	9.000
72.300	44.200	8.526	8.525	0.037	9.000
72.400	45.000	8.524	8.523	0.037	9.000
72.500	45.000	8.524	8.524	0.037	9.000
72.600	45.000	8.524	8.524	0.037	9.000
72.700	44.200	8.526	8.523	0.037	9.000
72.800	45.000	8.527	8.525	0.037	9.000
72.900	45.400	8.529	8.525	0.037	9.000
73.000	44.600	8.528	8.525	0.037	9.000
73.100	45.200	8.528	8.525	0.037	9.000
73.200	45.600	8.529	8.523	0.037	9.000
73.300	44.800	8.531	8.524	0.038	9.000
73.400	44.800	8.527	8.525	0.038	9.000
73.500	44.200	8.529	8.524	0.038	9.000
73.600	44.200	8.529	8.524	0.038	9.000
73.700	45.000	8.530	8.524	0.038	9.000
73.800	44.200	8.531	8.525	0.038	9.000
73.900	44.800	8.525	8.525	0.038	9.000
74.000	44.800	8.526	8.525	0.038	9.000
74.100	44.400	8.526	8.525	0.038	9.000
74.200	44.800	8.530	8.526	0.038	9.000
74.300	44.000	8.533	8.525	0.038	9.000
74.400	44.000	8.534	8.524	0.038	9.000
74.500	43.800	8.534	8.525	0.038	9.000
74.600	44.800	8.534	8.525	0.038	9.000
74.700	44.200	8.533	8.526	0.038	9.000
74.800	43.800	8.535	8.525	0.039	9.000
74.900	44.000	8.535	8.525	0.039	9.000
75.000	44.600	8.535	8.524	0.039	9.000
75.100	44.600	8.535	8.524	0.039	9.000
75.200	45.000	8.538	8.524	0.039	9.000
75.300	43.800	8.538	8.526	0.039	9.000
75.400	44.200	8.538	8.524	0.039	9.000
75.500	43.200	8.536	8.525	0.039	9.000
75.600	43.200	8.536	8.525	0.039	9.000
75.700	44.000	8.539	8.525	0.039	9.000
75.800	43.200	8.537	8.526	0.039	9.000
75.900	43.200	8.533	8.525	0.039	9.000
76.000	43.000	8.533	8.526	0.039	9.000
76.100	43.600	8.533	8.526	0.039	9.000
76.200	43.200	8.541	8.525	0.039	9.000
76.300	43.400	8.538	8.526	0.040	9.000
76.400	44.200	8.538	8.526	0.040	9.000
76.500	43.000	8.543	8.525	0.040	9.000
76.600	43.200	8.543	8.525	0.040	9.000
76.700	44.000	8.540	8.526	0.040	9.000
76.800	42.400	8.540	8.526	0.040	9.000
76.900	43.000	8.542	8.527	0.040	9.000
77.000	43.600	8.542	8.526	0.040	9.000
77.100	43.000	8.542	8.526	0.040	9.000
77.200	42.800	8.543	8.527	0.040	9.000
77.300	43.000	8.542	8.526	0.040	9.000
77.400	43.400	8.543	8.526	0.040	9.000
77.500	42.800	8.545	8.525	0.040	9.000
77.600	43.600	8.545	8.525	0.040	9.000
77.700	42.800	8.543	8.526	0.040	9.000
77.800	43.200	8.544	8.526	0.041	9.000
77.900	42.600	8.538	8.526	0.041	9.000
78.000	43.200	8.537	8.526	0.041	9.000
78.100	43.400	8.537	8.526	0.041	9.000
78.200	42.800	8.546	8.527	0.041	9.000
78.300	43.000	8.547	8.528	0.041	9.000
78.400	43.000	8.548	8.525	0.041	9.000
78.500	42.800	8.547	8.527	0.041	9.000
78.600	42.800	8.547	8.527	0.041	9.000
78.700	41.600	8.550	8.526	0.041	9.000
78.800	42.000	8.550	8.528	0.042	9.000
78.900	43.400	8.548	8.526	0.042	9.000
79.000	42.600	8.550	8.528	0.042	9.000
79.100	41.000	8.550	8.528	0.042	9.000
79.200	42.200	8.551	8.527	0.042	9.000
79.300	42.400	8.553	8.527	0.042	9.000
79.400	42.200	8.548	8.527	0.042	9.000
79.500	42.000	8.555	8.527	0.042	9.000
79.600	42.200	8.555	8.527	0.042	9.000
79.700	42.800	8.553	8.526	0.042	9.000
79.800	43.400	8.553	8.527	0.042	9.000
79.900	41.800	8.546	8.527	0.042	9.000
80.000	41.400	8.547	8.528	0.042	9.000
80.100	41.800	8.547	8.528	0.042	9.000
80.200	41.800	8.554	8.528	0.042	9.000
80.300	42.800	8.557	8.527	0.043	9.000
80.400	42.200	8.553	8.529	0.043	9.000
80.500	42.200	8.554	8.528	0.043	9.000
80.600	41.600	8.554	8.528	0.043	9.000
80.700	42.400	8.557	8.527	0.043	9.000
80.800	42.200	8.558	8.528	0.043	9.000
80.900	42.000	8.554	8.529	0.043	9.000
81.000	41.400	8.555	8.528	0.043	9.000
81.100	41.000	8.555	8.528	0.043	9.000
81.200	43.400	8.559	8.529	0.043	9.000
81.300	42.400	8.561	8.528	0.043	9.000
81.400	41.600	8.560	8.528	0.043	9.000
81.500	42.400	8.558	8.529	0.043	9.000
81.600	42.000	8.558	8.529	0.043	9.000
81.700	41.800	8.558	8.528	0.043	9.000
81.800	41.200	8.558	8.528	0.044	9.000
81.900	41.200	8.552	8.529	0.044	9.000
82.000	41.600	8.550	8.528	0.044	9.000
82.100	41.400	8.550	8.528	0.044	9.000
82.200	41.000	8.558	8.529	0.044	9.000
82.300	41.000	8.563	8.528	0.044	9.000
82.400	41.200	8.562	8.528	0.044	9.000
82.500	41.600	8.562	8.528	0.044	9.000
82.600	41.200	8.562	8.528	0.044	9.000
82.700	42.000	8.561	8.528	0.044	9.000
82.800	42.200	8.562	8.529	0.044	9.000
82.900	41.600	8.563	8.528	0.044	9.000
83.000	42.400	8.560	8.528	0.044	9.000
83.100	41.800	8.560	8.528	0.044	9.000
83.200	41.000	8.565	8.529	0.044	9.000
83.300	41.600	8.565	8.529	0.045	9.000
83.400	41.800	8.563	8.530	0.045	9.000
83.500	41.600	8.563	8.530	0.045	9.000
83.600	41.400	8.563	8.530	0.045	9.000
83.700	41.000	8.566	8.529	0.045	9.000
83.800	41.200	8.564	8.528	0.045	9.000
83.900	41.200	8.559	8.530	0.045	9.000
84.000	41.000	8.559	8.528	0.045	9.000
84.100	41.000	8.559	8.528	0.045	9.000
84.200	40.600	8.567	8.531	0.045	9.000
84.300	41.200	8.565	8.530	0.045	9.000
84.400	41.200	8.567	8.530	0.045	9.000
84.500	41.400	8.567	8.529	0.045	9.000
84.600	41.600	8.567	8.529	0.045	9.000
84.700	41.000	8.566	8.530	0.045	9.000
84.800	41.000	8.569	8.530	0.046	9.000
84.900	41.000	8.567	8.530	0.046	9.000
85.000	41.200	8.569	8.531	0.046	9.000
85.100	40.800	8.569	8.531	0.046	9.000
85.200	40.800	8.567	8.530	0.046	9.000
85.300	40.000	8.569	8.530	0.046	9.000
85.400	40.200	8.569	8.531	0.046	9.000
85.500	40.400	8.573	8.531	0.046	9.000
85.600	40.200	8.573	8.531	0.046	9.000
85.700	40.800	8.570	8.530	0.046	9.000
85.800	40.600	8.568	8.531	0.046	9.000
85.900	40.400	8.564	8.531	0.046	9.000
86.000	40.600	8.563	8.531	0.046	9.000
86.100	40.200	8.563	8.531	0.046	9.000
86.200	40.200	8.570	8.530	0.046	9.000
86.300	40.800	8.570	8.531	0.047	9.000
86.400	40.800	8.570	8.531	0.047	9.000
86.500	40.000	8.571	8.531	0.047	9.000
86.600	40.800	8.571	8.531	0.047	9.000
86.700	39.200	8.572	8.531	0.047	9.000
86.800	40.200	8.573	8.529	0.047	9.000
86.900	40.200	8.573	8.533	0.047	9.000
87.000	40.000	8.575	8.531	0.047	9.000
87.100	40.000	8.575	8.531	0.047	9.000
87.200	40.000	8.572	8.532	0.047	9.000
87.300	40.200	8.576	8.530	0.047	9.000
87.400	41.000	8.572	8.530	0.047	9.000
87.500	40.000	8.572	8.530	0.047	9.000
87.600	39.800	8.572	8.530	0.047	9.000
87.700	40.000	8.576	8.532	0.047	9.000
87.800	40.000	8.574	8.532	0.048	9.000
87.900	40.600	8.570	8.532	0.048	9.000
88.000	39.600	8.568	8.531	0.048	9.000
88.100	41.200	8.568	8.531	0.048	9.000
88.200	39.600	8.578	8.533	0.048	9.000
88.300	38.800	8.578	8.532	0.048	9.000
88.400	39.800	8.576	8.531	0.048	9.000
88.500	39.800	8.578	8.533	0.048	9.000
88.600	40.200	8.578	8.533	0.048	9.000
88.700	39.600	8.576	8.532	0.048	9.000
88.800	40.600	8.580	8.533	0.048	9.000
88.900	39.400	8.580	8.532	0.048	9.000
89.000	38.800	8.581	8.534	0.048	9.000
89.100	40.200	8.581	8.534	0.048	9.000
89.200	40.200	8.578	8.532	0.048	9.000
89.300	39.200	8.580	8.532	0.049	9.000
89.400	39.400	8.582	8.533	0.049	9.000
89.500	39.600	8.581	8.533	0.049	9.000
89.600	39.000	8.581	8.533	0.049	9.000
89.700	39.000	8.578	8.533	0.049	9.000
89.800	40.000	8.582	8.533	0.049	9.000
89.900	39.800	8.575	8.533	0.049	9.000
90.000	39.000	8.575	8.533	0.049	9.000
90.100	39.400	8.575	8.533	0.049	9.000
90.200	39.800	8.583	8.534	0.049	9.000
90.300	39.200	8.579	8.532	0.049	9.000
90.400	39.800	8.586	8.534	0.049	9.000
90.500	39.200	8.582	8.533	0.049	9.000
90.600	39.200	8.582	8.533	0.049	9.000
90.700	39.000	8.585	8.533	0.049	9.000
90.800	39.200	8.583	8.533	0.050	9.000
90.900	38.800	8.584	8.533	0.050	9.000
91.000	38.800	8.587	8.533	0.050	9.000
91.100	39.600	8.587	8.533	0.050	9.000
91.200	38.200	8.586	8.535	0.050	9.000
91.300	38.200	8.585	8.534	0.050	9.000
91.400	39.400	8.581	8.533	0.050	9.000
91.500	40.600	8.586	8.534	0.050	9.000
91.600	38.800	8.586	8.534	0.050	9.000
91.700	39.400	8.586	8.533	0.050	9.000
91.800	39.400	8.584	8.535	0.050	9.000
91.900	39.200	8.577	8.534	0.050	9.000
92.000	39.400	8.578	8.535	0.050	9.000
92.100	38.800	8.578	8.535	0.050	9.000
92.200	39.200	8.588	8.533	0.051	9.000
92.300	39.400	8.586	8.535	0.051	9.000
92.400	38.800	8.588	8.535	0.051	9.000
92.500	38.600	8.585	8.535	0.051	9.000
92.600	39.600	8.585	8.535	0.051	9.000
92.700	39.400	8.586	8.534	0.051	9.000
92.800	39.200	8.590	8.534	0.051	9.000
92.900	39.800	8.586	8.536	0.051	9.000
93.000	39.000	8.587	8.535	0.051	9.000
93.100	38.200	8.587	8.535	0.051	9.000
93.200	38.200	8.585	8.535	0.051	9.000
93.300	39.200	8.588	8.535	0.051	9.000
93.400	38.600	8.588	8.536	0.051	9.000
93.500	39.200	8.588	8.534	0.051	9.000
93.600	39.000	8.588	8.534	0.051	9.000
93.700	38.400	8.589	8.536	0.052	9.000
93.800	38.800	8.586	8.534	0.052	9.000
93.900	38.600	8.581	8.535	0.052	9.000
94.000	38.400	8.579	8.534	0.052	9.000
94.100	38.800	8.579	8.534	0.052	9.000
94.200	39.400	8.587	8.535	0.052	9.000
94.300	38.200	8.591	8.537	0.052	9.000
94.400	37.600	8.590	8.536	0.052	9.000
94.500	38.000	8.591	8.536	0.052	9.000
94.600	38.200	8.591	8.536	0.052	9.000
94.700	38.000	8.591	8.537	0.052	9.000
94.800	37.600	8.593	8.536	0.052	9.000
94.900	37.200	8.589	8.535	0.052	9.000
95.000	37.800	8.594	8.536	0.052	9.000
95.100	39.000	8.594	8.536	0.052	9.000
95.200	37.800	8.592	8.536	0.053	9.000
95.300	38.200	8.593	8.536	0.053	9.000
95.400	38.400	8.592	8.537	0.053	9.000
95.500	38.200	8.591	8.536	0.053	9.000
95.600	38.600	8.591	8.536	0.053	9.000
95.700	37.400	8.595	8.535	0.053	9.000
95.800	37.600	8.591	8.536	0.053	9.000
95.900	37.200	8.585	8.537	0.053	9.000
96.000	38.000	8.587	8.536	0.053	9.000
96.100	38.000	8.587	8.536	0.053	9.000
96.200	37.200	8.596	8.538	0.053	9.000
96.300	38.600	8.594	8.536	0.053	9.000
96.400	38.000	8.595	8.537	0.053	9.000
96.500	37.200	8.597	8.536	0.053	9.000
96.600	37.200	8.597	8.536	0.053	9.000
96.700	37.000	8.597	8.537	0.054	9.000
96.800	38.200	8.600	8.537	0.054	9.000
96.900	37.800	8.600	8.538	0.054	9.000
97.000	38.200	8.598	8.538	0.054	9.000
97.100	37.200	8.598	8.538	0.054	9.000
97.200	37.600	8.598	8.538	0.054	9.000
97.300	37.600	8.598	8.538	0.054	9.000
97.400	37.800	8.600	8.538	0.054	9.000
97.500	38.000	8.598	8.537	0.054	9.000
97.600	37.600	8.598	8.537	0.054	9.000
97.700	36.600	8.599	8.538	0.054	9.000
97.800	38.200	8.601	8.538	0.054	9.000
97.900	38.200	8.592	8.537	0.054	9.000
98.000	37.400	8.596	8.539	0.054	9.000
98.100	36.400	8.596	8.539	0.054	9.000
98.200	37.800	8.598	8.539	0.054	9.000
98.300	36.800	8.600	8.539	0.054	9.000
98.400	38.000	8.602	8.538	0.054	9.000
98.500	38.600	8.601	8.539	0.054	9.000
98.600	37.200	8.601	8.539	0.054	9.000
98.700	36.600	8.603	8.538	0.055	9.000
98.800	36.600	8.599	8.539	0.055	9.000
98.900	37.200	8.605	8.539	0.055	9.000
99.000	36.800	8.606	8.539	0.055	9.000
99.100	37.400	8.606	8.539	0.055	9.000
99.200	36.200	8.600	8.539	0.055	9.000
99.300	37.200	8.602	8.538	0.055	9.000
99.400	37.000	8.605	8.540	0.055	9.000
99.500	36.600	8.603	8.539	0.055	9.000
99.600	37.400	8.603	8.539	0.055	9.000
99.700	36.800	8.603	8.539	0.055	9.000
99.800	37.800	8.607	8.540	0.055	9.000
99.900	36.800	8.593	8.538	0.055	9.000
100.000	37.000	8.596	8.540	0.055	9.000
100.100	37.000	8.596	8.540	0.055	9.000
100.200	36.200	8.602	8.539	0.056	9.000
100.300	37.000	8.609	8.540	0.056	9.000
100.400	37.000	8.607	8.540	0.056	9.000
100.500	37.000	8.606	8.540	0.056	9.000
100.600	36.800	8.606	8.540	0.056	9.000
100.700	35.800	8.608	8.540	0.056	9.000
100.800	36.400	8.609	8.540	0.056	9.000
100.900	36.800	8.607	8.539	0.056	9.000
101.000	37.000	8.605	8.540	0.056	9.000
101.100	37.400	8.605	8.540	0.056	9.000
101.200	36.800	8.608	8.540	0.056	9.000
101.300	36.200	8.607	8.541	0.056	9.000
101.400	36.400	8.608	8.540	0.056	9.000
101.500	36.800	8.608	8.540	0.056	9.000
101.600	37.000	8.608	8.540	0.056	9.000
101.700	36.800	8.609	8.540	0.057	9.000
101.800	36.600	8.608	8.539	0.057	9.000
101.900	36.000	8.605	8.541	0.057	9.000
102.000	35.600	8.603	8.540	0.057	9.000
102.100	37.000	8.603	8.540	0.057	9.000
102.200	37.000	8.607	8.541	0.057	9.000
102.300	37.000	8.609	8.541	0.057	9.000
102.400	36.600	8.609	8.541	0.057	9.000
102.500	36.600	8.611	8.541	0.057	9.000
102.600	35.800	8.611	8.541	0.057	9.000
102.700	36.200	8.608	8.541	0.057	9.000
102.800	36.200	8.613	8.541	0.057	9.000
102.900	36.400	8.614	8.542	0.057	9.000
103.000	36.000	8.612	8.541	0.057	9.000
103.100	35.000	8.612	8.541	0.057	9.000
103.200	36.400	8.612	8.541	0.057	9.000
103.300	36.000	8.614	8.542	0.057	9.000
103.400	36.000	8.609	8.542	0.057	9.000
103.500	35.800	8.610	8.541	0.057	9.000
103.600	36.400	8.610	8.541	0.057	9.000
103.700	35.800	8.614	8.542	0.058	9.000
103.800	35.800	8.612	8.543	0.058	9.000
103.900	36.200	8.606	8.541	0.058	9.000
104.000	36.000	8.607	8.542	0.058	9.000
104.100	35.600	8.607	8.542	0.058	9.000
104.200	35.400	8.613	8.542	0.058	9.000
104.300	35.400	8.615	8.543	0.058	9.000
104.400	35.600	8.612	8.542	0.058	9.000
104.500	35.800	8.620	8.543	0.058	9.000
104.600	36.600	8.620	8.543	0.058	9.000
104.700	35.800	8.618	8.542	0.058	9.000
104.800	35.400	8.618	8.543	0.058	9.000
104.900	35.800	8.617	8.543	0.058	9.000
105.000	35.400	8.618	8.543	0.058	9.000
105.100	35.800	8.618	8.543	0.058	9.000
105.200	36.400	8.617	8.543	0.059	9.000
105.300	35.600	8.618	8.543	0.059	9.000
105.400	35.400	8.616	8.544	0.059	9.000
105.500	35.400	8.616	8.543	0.059	9.000
105.600	34.800	8.616	8.543	0.059	9.000
105.700	35.400	8.617	8.544	0.059	9.000
105.800	35.600	8.617	8.543	0.059	9.000
105.900	35.400	8.610	8.543	0.059	9.000
106.000	34.800	8.610	8.543	0.059	9.000
106.100	34.600	8.610	8.543	0.059	9.000
106.200	36.600	8.619	8.543	0.059	9.000
106.300	35.000	8.620	8.543	0.059	9.000
106.400	35.400	8.619	8.544	0.059	9.000
106.500	35.600	8.620	8.543	0.059	9.000
106.600	34.600	8.620	8.543	0.059	9.000
106.700	34.800	8.622	8.544	0.060	9.000
106.800	35.600	8.619	8.544	0.060	9.000
106.900	34.800	8.623	8.543	0.060	9.000
107.000	35.200	8.621	8.544	0.060	9.000
107.100	34.600	8.621	8.544	0.060	9.000
107.200	35.400	8.623	8.545	0.060	9.000
107.300	35.000	8.624	8.546	0.060	9.000
107.400	34.800	8.620	8.543	0.060	9.000
107.500	35.600	8.623	8.545	0.060	9.000
107.600	35.200	8.623	8.545	0.060	9.000
107.700	34.800	8.619	8.543	0.060	9.000
107.800	35.400	8.625	8.546	0.060	9.000
107.900	35.200	8.616	8.545	0.060	9.000
108.000	35.200	8.615	8.547	0.060	9.000
108.100	35.200	8.615	8.547	0.060	9.000
108.200	35.400	8.621	8.544	0.060	9.000
108.300	36.000	8.623	8.544	0.060	9.000
108.400	34.200	8.623	8.545	0.060	9.000
108.500	34.400	8.623	8.546	0.060	9.000
108.600	35.600	8.623	8.546	0.060	9.000
108.700	35.000	8.621	8.547	0.061	9.000
108.800	35.600	8.625	8.545	0.061	9.000
108.900	35.600	8.626	8.546	0.061	9.000
109.000	35.600	8.624	8.546	0.061	9.000
109.100	35.200	8.624	8.546	0.061	9.000
109.200	34.600	8.624	8.546	0.061	9.000
109.300	34.400	8.623	8.546	0.061	9.000
109.400	35.400	8.625	8.546	0.061	9.000
109.500	34.200	8.626	8.545	0.061	9.000
109.600	35.000	8.626	8.545	0.061	9.000
109.700	35.000	8.628	8.547	0.061	9.000
109.800	35.000	8.625	8.547	0.061	9.000
109.900	35.200	8.616	8.545	0.061	9.000
110.000	35.200	8.618	8.545	0.061	9.000
110.100	33.400	8.618	8.545	0.061	9.000
110.200	35.400	8.626	8.547	0.062	9.000
110.300	34.800	8.625	8.547	0.062	9.000
110.400	34.800	8.624	8.545	0.062	9.000
110.500	34.600	8.624	8.546	0.062	9.000
110.600	34.200	8.624	8.546	0.062	9.000
110.700	34.400	8.624	8.547	0.062	9.000
110.800	35.800	8.625	8.548	0.062	9.000
110.900	35.200	8.626	8.546	0.062	9.000
111.000	35.000	8.628	8.548	0.062	9.000
111.100	34.600	8.628	8.548	0.062	9.000
111.200	34.800	8.629	8.546	0.062	9.000
111.300	35.600	8.623	8.547	0.062	9.000
111.400	34.800	8.626	8.548	0.062	9.000
111.500	35.000	8.626	8.547	0.062	9.000
111.600	34.200	8.626	8.547	0.062	9.000
111.700	35.400	8.629	8.548	0.062	9.000
111.800	34.800	8.627	8.548	0.062	9.000
111.900	34.800	8.618	8.548	0.062	9.000
112.000	34.200	8.619	8.548	0.062	9.000
112.100	34.600	8.619	8.548	0.062	9.000
112.200	34.400	8.627	8.548	0.063	9.000
112.300	36.000	8.628	8.548	0.063	9.000
112.400	35.000	8.629	8.549	0.063	9.000
112.500	34.200	8.629	8.548	0.063	9.000
112.600	34.600	8.629	8.548	0.063	9.000
112.700	33.800	8.625	8.548	0.063	9.000
112.800	34.400	8.628	8.548	0.063	9.000
112.900	33.800	8.625	8.549	0.063	9.000
113.000	34.400	8.627	8.549	0.063	9.000
113.100	33.600	8.627	8.549	0.063	9.000
113.200	34.800	8.625	8.549	0.063	9.000
113.300	34.600	8.630	8.548	0.063	9.000
113.400	34.200	8.628	8.548	0.063	9.000
113.500	34.200	8.626	8.550	0.063	9.000
113.600	34.000	8.626	8.550	0.063	9.000
113.700	34.800	8.632	8.549	0.064	9.000
113.800	34.000	8.626	8.549	0.064	9.000
113.900	34.200	8.623	8.549	0.064	9.000
114.000	33.800	8.622	8.550	0.064	9.000
114.100	34.800	8.622	8.550	0.064	9.000
114.200	34.600	8.627	8.550	0.064	9.000
114.300	34.800	8.629	8.550	0.064	9.000
114.400	34.000	8.625	8.551	0.064	9.000
114.500	33.600	8.630	8.549	0.064	9.000
114.600	33.600	8.630	8.549	0.064	9.000
114.700	33.800	8.627	8.549	0.064	9.000
114.800	34.200	8.628	8.550	0.064	9.000
114.900	33.600	8.627	8.550	0.064	9.000
115.000	35.000	8.634	8.550	0.064	9.000
115.100	33.200	8.634	8.550	0.064	9.000
115.200	33.800	8.633	8.551	0.064	9.000
115.300	34.800	8.628	8.550	0.064	9.000
115.400	34.000	8.630	8.551	0.064	9.000
115.500	34.600	8.633	8.549	0.064	9.000
115.600	34.000	8.633	8.549	0.064	9.000
115.700	34.400	8.632	8.551	0.065	9.000
115.800	34.400	8.630	8.550	0.065	9.000
115.900	34.200	8.625	8.550	0.065	9.000
116.000	34.400	8.626	8.549	0.065	9.000
116.100	33.400	8.626	8.549	0.065	9.000
116.200	34.400	8.631	8.551	0.065	9.000
116.300	33.600	8.632	8.551	0.065	9.000
116.400	34.800	8.634	8.550	0.065	9.000
116.500	34.000	8.631	8.551	0.065	9.000
116.600	33.800	8.631	8.551	0.065	9.000
116.700	33.200	8.635	8.550	0.065	9.000
116.800	33.200	8.635	8.551	0.065	9.000
116.900	33.400	8.633	8.551	0.065	9.000
117.000	33.600	8.637	8.552	0.065	9.000
117.100	33.400	8.637	8.552	0.065	9.000
117.200	33.000	8.634	8.550	0.066	9.000
117.300	33.600	8.638	8.551	0.066	9.000
117.400	33.400	8.636	8.552	0.066	9.000
117.500	33.800	8.633	8.552	0.066	9.000
117.600	33.200	8.633	8.552	0.066	9.000
117.700	33.400	8.636	8.552	0.066	9.000
117.800	33.600	8.636	8.552	0.066	9.000
117.900	32.000	8.628	8.552	0.066	9.000
118.000	32.800	8.632	8.552	0.066	9.000
118.100	33.600	8.632	8.552	0.066	9.000
118.200	33.800	8.636	8.554	0.066	9.000
118.300	33.000	8.639	8.552	0.066	9.000
118.400	33.000	8.641	8.553	0.066	9.000
118.500	33.600	8.640	8.553	0.066	9.000
118.600	33.200	8.640	8.553	0.066	9.000
118.700	32.800	8.639	8.554	0.066	9.000
118.800	33.200	8.638	8.553	0.066	9.000
118.900	32.600	8.638	8.552	0.066	9.000
119.000	32.800	8.639	8.552	0.066	9.000
119.100	34.200	8.639	8.552	0.066	9.000
119.200	31.800	8.643	8.554	0.067	9.000
119.300	33.200	8.645	8.553	0.067	9.000
119.400	33.800	8.638	8.553	0.067	9.000
119.500	33.200	8.640	8.554	0.067	9.000
119.600	33.400	8.640	8.554	0.067	9.000
119.700	32.600	8.636	8.554	0.067	9.000
119.800	33.200	8.642	8.554	0.067	9.000
119.900	32.600	8.632	8.554	0.067	9.000
120.000	32.800	8.633	8.554	0.067	9.000
120.100	32.400	8.633	8.554	0.067	9.000
120.200	33.200	8.640	8.554	0.067	9.000
120.300	32.200	8.642	8.554	0.067	9.000
120.400	32.800	8.641	8.554	0.067	9.000
120.500	32.200	8.643	8.554	0.067	9.000
120.600	32.800	8.643	8.554	0.067	9.000
120.700	32.800	8.644	8.554	0.067	9.000
120.800	33.200	8.641	8.554	0.067	9.000
120.900	32.600	8.643	8.554	0.067	9.000
121.000	31.600	8.642	8.554	0.067	9.000
121.100	31.800	8.642	8.554	0.067	9.000
121.200	32.200	8.644	8.555	0.068	9.000
121.300	32.600	8.646	8.554	0.068	9.000
121.400	32.200	8.645	8.555	0.068	9.000
121.500	32.400	8.646	8.555	0.068	9.000
121.600	32.000	8.646	8.555	0.068	9.000
121.700	31.800	8.644	8.556	0.068	9.000
121.800	31.400	8.643	8.554	0.068	9.000
121.900	31.200	8.638	8.555	0.068	9.000
122.000	33.000	8.641	8.555	0.068	9.000
122.100	32.400	8.641	8.555	0.068	9.000
122.200	32.200	8.647	8.557	0.068	9.000
122.300	32.800	8.647	8.555	0.068	9.000
122.400	31.800	8.644	8.556	0.068	9.000
122.500	30.200	8.649	8.555	0.068	9.000
122.600	32.200	8.649	8.555	0.068	9.000
122.700	31.400	8.649	8.556	0.069	9.000
122.800	31.200	8.652	8.556	0.069	9.000
122.900	31.800	8.648	8.555	0.069	9.000
123.000	31.000	8.648	8.557	0.069	9.000
123.100	31.200	8.648	8.557	0.069	9.000
123.200	32.400	8.650	8.556	0.069	9.000
123.300	31.200	8.653	8.557	0.069	9.000
123.400	30.600	8.651	8.556	0.069	9.000
123.500	31.200	8.653	8.556	0.069	9.000
123.600	31.800	8.653	8.556	0.069	9.000
123.700	31.600	8.652	8.556	0.069	9.000
123.800	31.200	8.650	8.557	0.069	9.000
123.900	31.000	8.646	8.557	0.069	9.000
124.000	30.800	8.648	8.558	0.069	9.000
124.100	32.000	8.648	8.558	0.069	9.000
124.200	31.800	8.655	8.557	0.069	9.000
124.300	30.600	8.658	8.557	0.069	9.000
124.400	30.800	8.655	8.558	0.069	9.000
124.500	31.600	8.657	8.557	0.069	9.000
124.600	30.600	8.657	8.557	0.069	9.000
124.700	31.200	8.653	8.558	0.070	9.000
124.800	30.600	8.655	8.557	0.070	9.000
124.900	31.400	8.659	8.558	0.070	9.000
125.000	30.600	8.659	8.558	0.070	9.000
125.100	31.200	8.659	8.558	0.070	9.000
125.200	31.200	8.658	8.558	0.070	9.000
125.300	30.400	8.659	8.557	0.070	9.000
125.400	30.400	8.660	8.556	0.070	9.000
125.500	29.600	8.660	8.558	0.070	9.000
125.600	31.200	8.660	8.558	0.070	9.000
125.700	30.600	8.660	8.558	0.070	9.000
125.800	30.800	8.659	8.560	0.070	9.000
125.900	31.400	8.652	8.558	0.070	9.000
126.000	30.600	8.655	8.558	0.070	9.000
126.100	29.800	8.655	8.558	0.070	9.000
126.200	30.800	8.660	8.557	0.070	9.000
126.300	31.000	8.659	8.559	0.070	9.000
126.400	30.200	8.661	8.559	0.070	9.000
126.500	31.000	8.663	8.559	0.070	9.000
126.600	32.000	8.663	8.559	0.070	9.000
126.700	30.800	8.663	8.558	0.071	9.000
126.800	31.200	8.663	8.559	0.071	9.000
126.900	31.400	8.661	8.558	0.071	9.000
127.000	30.400	8.662	8.560	0.071	9.000
127.100	31.200	8.662	8.560	0.071	9.000
127.200	31.000	8.665	8.558	0.071	9.000
127.300	30.400	8.664	8.559	0.071	9.000
127.400	30.800	8.660	8.560	0.071	9.000
127.500	29.800	8.665	8.560	0.071	9.000
127.600	31.200	8.665	8.560	0.071	9.000
127.700	30.600	8.663	8.561	0.071	9.000
127.800	31.200	8.663	8.558	0.071	9.000
127.900	30.400	8.658	8.561	0.071	9.000
128.000	29.200	8.659	8.559	0.071	9.000
128.100	30.800	8.659	8.559	0.071	9.000
128.200	30.000	8.664	8.562	0.071	9.000
128.300	29.600	8.665	8.559	0.071	9.000
128.400	30.200	8.665	8.560	0.071	9.000
128.500	30.000	8.667	8.560	0.071	9.000
128.600	29.600	8.667	8.560	0.071	9.000
128.700	30.400	8.665	8.561	0.072	9.000
128.800	30.200	8.668	8.562	0.072	9.000
128.900	30.400	8.667	8.561	0.072	9.000
129.000	30.400	8.666	8.561	0.072	9.000
129.100	29.200	8.666	8.561	0.072	9.000
129.200	29.600	8.667	8.561	0.072	9.000
129.300	29.800	8.666	8.562	0.072	9.000
129.400	30.600	8.664	8.560	0.072	9.000
129.500	30.200	8.667	8.561	0.072	9.000
129.600	29.800	8.667	8.561	0.072	9.000
129.700	29.800	8.668	8.561	0.072	9.000
129.800	30.400	8.667	8.561	0.072	9.000
129.900	30.600	8.661	8.560	0.072	9.000
130.000	29.400	8.664	8.563	0.072	9.000
130.100	30.400	8.664	8.563	0.072	9.000
130.200	30.400	8.671	8.561	0.072	9.000
130.300	29.400	8.670	8.562	0.072	9.000
130.400	28.400	8.670	8.563	0.072	9.000
130.500	29.800	8.668	8.563	0.072	9.000
130.600	29.800	8.668	8.563	0.072	9.000
130.700	29.600	8.669	8.562	0.073	9.000
130.800	29.200	8.671	8.562	0.073	9.000
130.900	29.200	8.670	8.563	0.073	9.000
131.000	29.400	8.670	8.563	0.073	9.000
131.100	30.400	8.670	8.563	0.073	9.000
131.200	29.400	8.667	8.564	0.073	9.000
131.300	30.000	8.672	8.561	0.073	9.000
131.400	29.400	8.672	8.563	0.073	9.000
131.500	29.800	8.672	8.562	0.073	9.000
131.600	29.800	8.672	8.562	0.073	9.000
131.700	28.800	8.671	8.564	0.073	9.000
131.800	28.800	8.670	8.562	0.073	9.000
131.900	29.600	8.667	8.563	0.073	9.000
132.000	29.400	8.665	8.563	0.073	9.000
132.100	29.200	8.665	8.563	0.073	9.000
132.200	29.600	8.675	8.563	0.073	9.000
132.300	30.200	8.670	8.563	0.073	9.000
132.400	29.400	8.670	8.563	0.073	9.000
132.500	29.000	8.673	8.563	0.073	9.000
132.600	30.200	8.673	8.563	0.073	9.000
132.700	30.200	8.674	8.564	0.074	9.000
132.800	28.800	8.675	8.564	0.074	9.000
132.900	29.200	8.674	8.563	0.074	9.000
133.000	29.200	8.674	8.565	0.074	9.000
133.100	29.600	8.674	8.565	0.074	9.000
133.200	28.600	8.676	8.563	0.074	9.000
133.300	28.600	8.678	8.564	0.074	9.000
133.400	28.000	8.676	8.565	0.074	9.000
133.500	29.400	8.677	8.566	0.074	9.000
133.600	30.200	8.677	8.566	0.074	9.000
133.700	29.000	8.674	8.564	0.074	9.000
133.800	30.000	8.672	8.564	0.074	9.000
133.900	29.600	8.668	8.565	0.074	9.000
134.000	29.600	8.670	8.565	0.074	9.000
134.100	29.000	8.670	8.565	0.074	9.000
134.200	29.200	8.674	8.565	0.074	9.000
134.300	29.000	8.677	8.566	0.074	9.000
134.400	28.200	8.677	8.566	0.074	9.000
134.500	29.800	8.677	8.566	0.074	9.000
134.600	28.600	8.677	8.566	0.074	9.000
134.700	29.000	8.678	8.566	0.075	9.000
134.800	28.600	8.677	8.566	0.075	9.000
134.900	28.400	8.675	8.565	0.075	9.000
135.000	29.800	8.678	8.565	0.075	9.000
135.100	29.200	8.678	8.565	0.075	9.000
135.200	27.800	8.677	8.566	0.075	9.000
135.300	29.400	8.678	8.566	0.075	9.000
135.400	28.800	8.678	8.565	0.075	9.000
135.500	28.800	8.681	8.566	0.075	9.000
135.600	28.000	8.681	8.566	0.075	9.000
135.700	27.000	8.682	8.566	0.075	9.000
135.800	28.600	8.679	8.567	0.075	9.000
135.900	28.400	8.676	8.566	0.075	9.000
136.000	28.800	8.676	8.567	0.075	9.000
136.100	28.600	8.676	8.567	0.075	9.000
136.200	28.200	8.680	8.566	0.075	9.000
136.300	28.600	8.682	8.567	0.075	9.000
136.400	28.800	8.679	8.567	0.075	9.000
136.500	27.800	8.681	8.568	0.075	9.000
136.600	28.200	8.681	8.568	0.075	9.000
136.700	29.000	8.679	8.567	0.076	9.000
136.800	28.400	8.686	8.567	0.076	9.000
136.900	28.400	8.683	8.568	0.076	9.000
137.000	27.800	8.682	8.568	0.076	9.000
137.100	28.600	8.682	8.568	0.076	9.000
137.200	28.600	8.683	8.568	0.076	9.000
137.300	28.400	8.686	8.567	0.076	9.000
137.400	28.800	8.684	8.568	0.076	9.000
137.500	27.600	8.684	8.568	0.076	9.000
137.600	28.000	8.684	8.568	0.076	9.000
137.700	29.000	8.685	8.569	0.076	9.000
137.800	28.200	8.681	8.568	0.076	9.000
137.900	28.400	8.680	8.568	0.076	9.000
138.000	27.800	8.677	8.569	0.076	9.000
138.100	28.800	8.677	8.569	0.076	9.000
138.200	27.600	8.684	8.569	0.076	9.000
138.300	29.000	8.685	8.568	0.076	9.000
138.400	28.800	8.685	8.568	0.076	9.000
138.500	27.600	8.686	8.569	0.076	9.000
138.600	27.800	8.686	8.569	0.076	9.000
138.700	28.000	8.686	8.569	0.076	9.000
138.800	27.600	8.688	8.568	0.076	9.000
138.900	28.000	8.684	8.569	0.076	9.000
139.000	28.200	8.687	8.569	0.076	9.000
139.100	27.400	8.687	8.569	0.076	9.000
139.200	27.800	8.688	8.569	0.077	9.000
139.300	27.000	8.688	8.570	0.077	9.000
139.400	27.600	8.689	8.570	0.077	9.000
139.500	28.000	8.690	8.570	0.077	9.000
139.600	26.800	8.690	8.570	0.077	9.000
139.700	27.600	8.688	8.568	0.077	9.000
139.800	28.000	8.692	8.570	0.077	9.000
139.900	28.000	8.682	8.571	0.077	9.000
140.000	27.400	8.686	8.570	0.077	9.000
140.100	27.200	8.686	8.570	0.077	9.000
140.200	27.600	8.688	8.572	0.077	9.000
140.300	28.000	8.689	8.571	0.077	9.000
140.400	26.800	8.690	8.570	0.077	9.000
140.500	27.400	8.689	8.570	0.077	9.000
140.600	27.600	8.689	8.570	0.077	9.000
140.700	27.200	8.695	8.571	0.077	9.000
140.800	27.200	8.694	8.572	0.077	9.000
140.900	26.800	8.691	8.572	0.077	9.000
141.000	28.400	8.692	8.571	0.077	9.000
141.100	27.400	8.692	8.571	0.077	9.000
141.200	27.200	8.690	8.571	0.078	9.000
141.300	27.000	8.694	8.570	0.078	9.000
141.400	27.600	8.693	8.571	0.078	9.000
141.500	27.600	8.695	8.571	0.078	9.000
141.600	28.000	8.695	8.571	0.078	9.000
141.700	26.800	8.694	8.571	0.078	9.000
141.800	27.400	8.693	8.571	0.078	9.000
141.900	27.600	8.685	8.571	0.078	9.000
142.000	26.600	8.685	8.569	0.078	9.000
142.100	27.000	8.685	8.569	0.078	9.000
142.200	27.200	8.694	8.571	0.078	9.000
142.300	27.400	8.694	8.573	0.078	9.000
142.400	26.600	8.693	8.571	0.078	9.000
142.500	27.000	8.695	8.573	0.078	9.000
142.600	27.800	8.695	8.573	0.078	9.000
142.700	27.200	8.697	8.571	0.078	9.000
142.800	26.800	8.701	8.573	0.078	9.000
142.900	27.200	8.697	8.572	0.078	9.000
143.000	26.600	8.699	8.573	0.078	9.000
143.100	27.200	8.699	8.573	0.078	9.000
143.200	27.000	8.698	8.572	0.078	9.000
143.300	26.800	8.699	8.572	0.078	9.000
143.400	27.600	8.702	8.574	0.078	9.000
143.500	26.600	8.701	8.573	0.078	9.000
143.600	26.800	8.701	8.573	0.078	9.000
143.700	27.000	8.698	8.572	0.079	9.000
143.800	27.000	8.696	8.572	0.079	9.000
143.900	26.400	8.693	8.574	0.079	9.000
144.000	27.600	8.696	8.573	0.079	9.000
144.100	25.800	8.696	8.573	0.079	9.000
144.200	26.200	8.700	8.573	0.079	9.000
144.300	27.200	8.699	8.574	0.079	9.000
144.400	27.400	8.699	8.574	0.079	9.000
144.500	27.400	8.700	8.575	0.079	9.000
144.600	27.000	8.700	8.575	0.079	9.000
144.700	26.200	8.700	8.574	0.079	9.000
144.800	26.800	8.701	8.574	0.079	9.000
144.900	25.800	8.699	8.575	0.079	9.000
145.000	26.400	8.698	8.573	0.079	9.000
145.100	26.600	8.698	8.573	0.079	9.000
145.200	26.800	8.700	8.574	0.079	9.000
145.300	27.000	8.699	8.575	0.079	9.000
145.400	27.400	8.699	8.574	0.079	9.000
145.500	26.200	8.702	8.575	0.079	9.000
145.600	26.800	8.702	8.575	0.079	9.000
145.700	27.000	8.704	8.575	0.080	9.000
145.800	27.000	8.698	8.575	0.080	9.000
145.900	26.000	8.695	8.574	0.080	9.000
146.000	26.600	8.695	8.576	0.080	9.000
146.100	27.000	8.695	8.576	0.080	9.000
146.200	27.600	8.701	8.574	0.080	9.000
146.300	26.200	8.705	8.575	0.080	9.000
146.400	26.200	8.704	8.576	0.080	9.000
146.500	25.800	8.704	8.577	0.080	9.000
146.600	26.000	8.704	8.577	0.080	9.000
146.700	26.800	8.702	8.576	0.080	9.000
146.800	26.200	8.705	8.575	0.080	9.000
146.900	26.000	8.705	8.576	0.080	9.000
147.000	26.600	8.704	8.576	0.080	9.000
147.100	27.000	8.704	8.576	0.080	9.000
147.200	26.000	8.703	8.577	0.080	9.000
147.300	26.600	8.703	8.576	0.080	9.000
147.400	25.800	8.704	8.576	0.080	9.000
147.500	25.800	8.705	8.576	0.080	9.000
147.600	27.000	8.705	8.576	0.080	9.000
147.700	26.800	8.704	8.578	0.080	9.000
147.800	26.400	8.705	8.575	0.080	9.000
147.900	26.400	8.700	8.576	0.080	9.000
148.000	26.200	8.700	8.576	0.080	9.000
148.100	26.200	8.700	8.576	0.081	9.000
148.200	26.400	8.704	8.577	0.081	9.000
148.300	25.800	8.705	8.578	0.081	9.000
148.400	26.800	8.706	8.577	0.081	9.000
148.500	25.800	8.708	8.577	0.081	9.000
148.600	26.200	8.708	8.577	0.081	9.000
148.700	25.600	8.708	8.576	0.081	9.000
148.800	26.000	8.707	8.578	0.081	9.000
148.900	26.000	8.706	8.577	0.081	9.000
149.000	25.600	8.709	8.578	0.081	9.000
149.100	26.000	8.709	8.578	0.081	9.000
149.200	25.400	8.709	8.577	0.081	9.000
149.300	25.600	8.709	8.578	0.081	9.000
149.400	25.600	8.708	8.578	0.081	9.000
149.500	25.400	8.709	8.578	0.081	9.000
149.600	26.200	8.709	8.578	0.081	9.000
149.700	26.200	8.711	8.578	0.081	9.000
149.800	26.600	8.707	8.579	0.081	9.000
149.900	26.400	8.702	8.578	0.081	9.000
150.000	26.200	8.703	8.580	0.081	9.000
150.100	26.000	8.703	8.580	0.082	9.000
150.200	26.200	8.708	8.578	0.082	9.000
150.300	24.600	8.709	8.579	0.082	9.000
150.400	25.400	8.709	8.580	0.082	9.000
150.500	27.000	8.710	8.578	0.082	9.000
150.600	25.800	8.710	8.578	0.082	9.000
150.700	24.800	8.709	8.580	0.082	9.000
150.800	25.000	8.709	8.577	0.082	9.000
150.900	25.200	8.712	8.580	0.082	9.000
151.000	25.800	8.711	8.579	0.082	9.000
151.100	25.600	8.711	8.579	0.082	9.000
151.200	25.400	8.713	8.580	0.082	9.000
151.300	25.000	8.712	8.580	0.082	9.000
151.400	25.600	8.713	8.579	0.082	9.000
151.500	26.000	8.712	8.580	0.082	9.000
151.600	25.200	8.712	8.580	0.082	9.000
151.700	24.800	8.713	8.578	0.082	9.000
151.800	26.000	8.713	8.581	0.082	9.000
151.900	26.200	8.706	8.579	0.082	9.000
152.000	24.600	8.704	8.580	0.082	9.000
152.100	25.200	8.704	8.580	0.082	9.000
152.200	25.200	8.716	8.580	0.082	9.000
152.300	25.400	8.713	8.581	0.082	9.000
152.400	24.800	8.713	8.579	0.082	9.000
152.500	24.800	8.712	8.581	0.082	9.000
152.600	25.800	8.712	8.581	0.083	9.000
152.700	24.800	8.719	8.580	0.083	9.000
152.800	25.200	8.713	8.581	0.083	9.000
152.900	25.000	8.715	8.582	0.083	9.000
153.000	25.200	8.718	8.582	0.083	9.000
153.100	25.400	8.718	8.582	0.083	9.000
153.200	25.600	8.715	8.581	0.083	9.000
153.300	25.400	8.715	8.581	0.083	9.000
153.400	26.000	8.716	8.582	0.083	9.000
153.500	24.400	8.717	8.582	0.083	9.000
153.600	25.000	8.717	8.582	0.083	9.000
153.700	25.200	8.715	8.582	0.083	9.000
153.800	26.000	8.717	8.582	0.083	9.000
153.900	25.000	8.714	8.582	0.083	9.000
154.000	25.400	8.712	8.580	0.083	9.000
154.100	24.200	8.712	8.580	0.083	9.000
154.200	24.200	8.716	8.584	0.083	9.000
154.300	24.400	8.719	8.581	0.083	9.000
154.400	25.600	8.716	8.582	0.083	9.000
154.500	24.600	8.717	8.582	0.083	9.000
154.600	25.200	8.717	8.582	0.083	9.000
154.700	23.800	8.721	8.582	0.083	9.000
154.800	24.200	8.720	8.582	0.083	9.000
154.900	24.800	8.720	8.583	0.083	9.000
155.000	25.600	8.718	8.583	0.083	9.000
155.100	25.400	8.718	8.583	0.084	9.000
155.200	24.600	8.717	8.583	0.084	9.000
155.300	24.800	8.722	8.582	0.084	9.000
155.400	24.400	8.721	8.583	0.084	9.000
155.500	24.400	8.719	8.583	0.084	9.000
155.600	24.400	8.719	8.583	0.084	9.000
155.700	24.600	8.723	8.584	0.084	9.000
155.800	25.000	8.720	8.583	0.084	9.000
155.900	24.200	8.717	8.584	0.084	9.000
156.000	23.600	8.716	8.584	0.084	9.000
156.100	24.600	8.716	8.584	0.084	9.000
156.200	24.000	8.722	8.584	0.084	9.000
156.300	23.800	8.722	8.584	0.084	9.000
156.400	25.000	8.721	8.584	0.084	9.000
156.500	24.800	8.721	8.585	0.084	9.000
156.600	24.200	8.721	8.585	0.084	9.000
156.700	24.000	8.722	8.584	0.084	9.000
156.800	23.600	8.723	8.583	0.084	9.000
156.900	24.000	8.722	8.585	0.084	9.000
157.000	24.200	8.724	8.584	0.084	9.000
157.100	24.200	8.724	8.584	0.084	9.000
157.200	23.200	8.723	8.585	0.084	9.000
157.300	23.800	8.719	8.584	0.084	9.000
157.400	23.600	8.727	8.585	0.084	9.000
157.500	24.000	8.723	8.585	0.084	9.000
157.600	24.400	8.723	8.585	0.085	9.000
157.700	24.200	8.725	8.586	0.085	9.000
157.800	23.800	8.722	8.585	0.085	9.000
157.900	23.800	8.720	8.585	0.085	9.000
158.000	24.200	8.717	8.585	0.085	9.000
158.100	24.000	8.717	8.585	0.085	9.000
158.200	23.400	8.727	8.586	0.085	9.000
158.300	23.200	8.726	8.585	0.085	9.000
158.400	23.600	8.724	8.587	0.085	9.000
158.500	23.000	8.724	8.585	0.085	9.000
158.600	23.000	8.724	8.585	0.085	9.000
158.700	23.600	8.725	8.586	0.085	9.000
158.800	24.600	8.729	8.587	0.085	9.000
158.900	23.600	8.726	8.586	0.085	9.000
159.000	23.600	8.727	8.587	0.085	9.000
159.100	23.600	8.727	8.587	0.085	9.000
159.200	24.000	8.728	8.586	0.085	9.000
159.300	23.200	8.728	8.587	0.085	9.000
159.400	23.600	8.725	8.587	0.085	9.000
159.500	24.000	8.726	8.585	0.085	9.000
159.600	23.600	8.726	8.585	0.085	9.000
159.700	23.000	8.729	8.587	0.085	9.000
159.800	23.000	8.729	8.587	0.085	9.000
159.900	23.000	8.721	8.587	0.085	9.000
160.000	23.000	8.728	8.587	0.085	9.000
160.100	23.600	8.728	8.587	0.086	9.000
160.200	23.000	8.730	8.587	0.086	9.000
160.300	24.000	8.733	8.588	0.086	9.000
160.400	22.400	8.730	8.588	0.086	9.000
160.500	23.600	8.730	8.587	0.086	9.000
160.600	22.800	8.730	8.587	0.086	9.000
160.700	23.000	8.732	8.587	0.086	9.000
160.800	23.400	8.730	8.587	0.086	9.000
160.900	22.800	8.729	8.587	0.086	9.000
161.000	23.800	8.732	8.587	0.086	9.000
161.100	22.400	8.732	8.587	0.086	9.000
161.200	23.600	8.733	8.588	0.086	9.000
161.300	22.800	8.731	8.589	0.086	9.000
161.400	22.800	8.731	8.588	0.086	9.000
161.500	22.800	8.735	8.587	0.086	9.000
161.600	23.400	8.735	8.587	0.086	9.000
161.700	23.000	8.737	8.588	0.086	9.000
161.800	23.000	8.736	8.590	0.086	9.000
161.900	22.800	8.728	8.589	0.086	9.000
162.000	23.400	8.727	8.590	0.086	9.000
162.100	22.400	8.727	8.590	0.086	9.000
162.200	22.800	8.735	8.588	0.086	9.000
162.300	22.600	8.737	8.590	0.086	9.000
162.400	22.400	8.734	8.590	0.086	9.000
162.500	22.600	8.736	8.590	0.086	9.000
162.600	23.200	8.736	8.590	0.087	9.000
162.700	22.800	8.738	8.589	0.087	9.000
162.800	22.400	8.734	8.588	0.087	9.000
162.900	22.800	8.737	8.590	0.087	9.000
163.000	22.400	8.736	8.589	0.087	9.000
163.100	22.800	8.736	8.589	0.087	9.000
163.200	22.400	8.736	8.590	0.087	9.000
163.300	22.400	8.738	8.590	0.087	9.000
163.400	22.400	8.737	8.590	0.087	9.000
163.500	22.600	8.736	8.590	0.087	9.000
163.600	22.000	8.736	8.590	0.087	9.000
163.700	22.800	8.738	8.591	0.087	9.000
163.800	21.400	8.738	8.590	0.087	9.000
163.900	22.000	8.730	8.591	0.087	9.000
164.000	22.400	8.734	8.590	0.087	9.000
164.100	23.800	8.734	8.590	0.087	9.000
164.200	23.000	8.741	8.591	0.087	9.000
164.300	22.000	8.740	8.591	0.087	9.000
164.400	21.800	8.744	8.591	0.087	9.000
164.500	21.600	8.741	8.591	0.087	9.000
164.600	22.800	8.741	8.591	0.087	9.000
164.700	22.200	8.740	8.592	0.087	9.000
164.800	21.200	8.742	8.590	0.087	9.000
164.900	21.600	8.743	8.591	0.087	9.000
165.000	21.800	8.743	8.591	0.087	9.000
165.100	21.400	8.743	8.591	0.087	9.000
165.200	22.800	8.743	8.592	0.087	9.000
165.300	21.800	8.746	8.591	0.087	9.000
165.400	21.600	8.744	8.592	0.087	9.000
165.500	22.000	8.744	8.592	0.087	9.000
165.600	21.800	8.744	8.592	0.088	9.000
165.700	21.400	8.744	8.592	0.088	9.000
165.800	21.400	8.746	8.592	0.088	9.000
165.900	22.400	8.736	8.592	0.088	9.000
166.000	21.200	8.739	8.593	0.088	9.000
166.100	22.200	8.739	8.593	0.088	9.000
166.200	20.600	8.743	8.594	0.088	9.000
166.300	21.000	8.748	8.591	0.088	9.000
166.400	22.000	8.749	8.592	0.088	9.000
166.500	21.400	8.746	8.591	0.088	9.000
166.600	21.200	8.746	8.591	0.088	9.000
166.700	20.800	8.750	8.594	0.088	9.000
166.800	21.200	8.748	8.593	0.088	9.000
166.900	20.600	8.748	8.593	0.088	9.000
167.000	21.000	8.747	8.592	0.088	9.000
167.100	21.000	8.747	8.592	0.088	9.000
167.200	21.600	8.752	8.593	0.088	9.000
167.300	21.200	8.751	8.592	0.088	9.000
167.400	21.600	8.751	8.594	0.088	9.000
167.500	21.800	8.751	8.594	0.088	9.000
167.600	21.400	8.751	8.594	0.088	9.000
167.700	20.000	8.751	8.594	0.088	9.000
167.800	21.800	8.750	8.594	0.088	9.000
167.900	21.400	8.745	8.593	0.088	9.000
168.000	21.000	8.748	8.595	0.088	9.000
168.100	20.000	8.748	8.595	0.089	9.000
168.200	21.000	8.756	8.593	0.089	9.000
168.300	20.800	8.758	8.595	0.089	9.000
168.400	20.600	8.752	8.595	0.089	9.000
168.500	20.400	8.753	8.595	0.089	9.000
168.600	21.200	8.753	8.595	0.089	9.000
168.700	20.800	8.752	8.593	0.089	9.000
168.800	19.800	8.756	8.594	0.089	9.000
168.900	20.600	8.754	8.595	0.089	9.000
169.000	20.200	8.756	8.596	0.089	9.000
169.100	20.000	8.756	8.596	0.089	9.000
169.200	21.000	8.755	8.595	0.089	9.000
169.300	19.800	8.758	8.595	0.089	9.000
169.400	20.400	8.757	8.596	0.089	9.000
169.500	21.000	8.759	8.595	0.089	9.000
169.600	20.000	8.759	8.595	0.089	9.000
169.700	20.800	8.757	8.596	0.089	9.000
169.800	20.600	8.756	8.595	0.089	9.000
169.900	20.000	8.752	8.596	0.089	9.000
170.000	20.000	8.752	8.596	0.089	9.000
170.100	20.400	8.752	8.596	0.089	9.000
170.200	20.000	8.760	8.595	0.089	9.000
170.300	20.600	8.759	8.595	0.089	9.000
170.400	20.800	8.759	8.596	0.089	9.000
170.500	21.400	8.759	8.596	0.089	9.000
170.600	20.600	8.759	8.596	0.089	9.000
170.700	19.800	8.762	8.597	0.089	9.000
170.800	19.800	8.759	8.596	0.089	9.000
170.900	20.000	8.761	8.596	0.089	9.000
171.000	20.000	8.763	8.596	0.089	9.000
171.100	19.800	8.763	8.596	0.090	9.000
171.200	19.400	8.761	8.597	0.090	9.000
171.300	19.800	8.764	8.597	0.090	9.000
171.400	20.400	8.763	8.596	0.090	9.000
171.500	19.800	8.762	8.598	0.090	9.000
171.600	20.000	8.762	8.598	0.090	9.000
171.700	19.800	8.762	8.596	0.090	9.000
171.800	20.600	8.764	8.598	0.090	9.000
171.900	20.000	8.759	8.598	0.090	9.000
172.000	20.000	8.758	8.598	0.090	9.000
172.100	20.000	8.758	8.598	0.090	9.000
172.200	19.600	8.766	8.598	0.090	9.000
172.300	19.200	8.764	8.598	0.090	9.000
172.400	19.800	8.770	8.599	0.090	9.000
172.500	19.000	8.768	8.598	0.090	9.000
172.600	18.800	8.768	8.598	0.090	9.000
172.700	20.000	8.768	8.599	0.090	9.000
172.800	19.600	8.767	8.598	0.090	9.000
172.900	19.200	8.772	8.599	0.090	9.000
173.000	19.600	8.769	8.598	0.090	9.000
173.100	19.200	8.769	8.598	0.090	9.000
173.200	19.000	8.772	8.599	0.090	9.000
173.300	20.000	8.770	8.598	0.090	9.000
173.400	19.000	8.769	8.599	0.090	9.000
173.500	19.400	8.770	8.598	0.090	9.000
173.600	19.200	8.770	8.598	0.090	9.000
173.700	19.000	8.768	8.600	0.090	9.000
173.800	18.800	8.768	8.599	0.090	9.000
173.900	19.000	8.766	8.599	0.090	9.000
174.000	18.600	8.761	8.598	0.090	9.000
174.100	20.400	8.761	8.598	0.091	9.000
174.200	18.000	8.771	8.600	0.091	9.000
174.300	18.600	8.769	8.600	0.091	9.000
174.400	19.000	8.774	8.599	0.091	9.000
174.500	18.400	8.773	8.599	0.091	9.000
174.600	18.800	8.773	8.599	0.091	9.000
174.700	19.000	8.773	8.600	0.091	9.000
174.800	19.400	8.773	8.600	0.091	9.000
174.900	19.200	8.772	8.599	0.091	9.000
175.000	18.000	8.774	8.601	0.091	9.000
175.100	19.400	8.774	8.601	0.091	9.000
175.200	18.800	8.771	8.601	0.091	9.000
175.300	19.400	8.775	8.600	0.091	9.000
175.400	17.600	8.773	8.600	0.091	9.000
175.500	18.200	8.777	8.600	0.091	9.000
175.600	18.400	8.777	8.600	0.091	9.000
175.700	18.200	8.776	8.602	0.091	9.000
175.800	18.800	8.776	8.600	0.091	9.000
175.900	18.000	8.769	8.601	0.091	9.000
176.000	18.600	8.767	8.600	0.091	9.000
176.100	18.800	8.767	8.600	0.091	9.000
176.200	18.600	8.776	8.601	0.091	9.000
176.300	19.000	8.776	8.600	0.091	9.000
176.400	18.000	8.778	8.601	0.091	9.000
176.500	18.600	8.776	8.601	0.091	9.000
176.600	17.800	8.776	8.601	0.091	9.000
176.700	18.400	8.778	8.601	0.091	9.000
176.800	18.600	8.777	8.601	0.091	9.000
176.900	18.200	8.775	8.601	0.091	9.000
177.000	19.000	8.776	8.601	0.091	9.000
177.100	17.400	8.776	8.601	0.091	9.000
177.200	18.000	8.779	8.602	0.091	9.000
177.300	18.200	8.779	8.603	0.091	9.000
177.400	19.000	8.778	8.601	0.091	9.000
177.500	17.800	8.778	8.602	0.091	9.000
177.600	19.000	8.778	8.602	0.092	9.000
177.700	16.400	8.779	8.601	0.092	9.000
177.800	17.800	8.779	8.602	0.092	9.000
177.900	18.200	8.773	8.602	0.092	9.000
178.000	18.800	8.775	8.603	0.092	9.000
178.100	18.400	8.775	8.603	0.092	9.000
178.200	19.600	8.776	8.603	0.092	9.000
178.300	17.400	8.781	8.603	0.092	9.000
178.400	19.000	8.781	8.603	0.092	9.000
178.500	18.000	8.782	8.603	0.092	9.000
178.600	17.400	8.782	8.603	0.092	9.000
178.700	17.600	8.781	8.603	0.092	9.000
178.800	17.600	8.782	8.603	0.092	9.000
178.900	17.400	8.783	8.604	0.092	9.000
179.000	17.800	8.784	8.604	0.092	9.000
179.100	18.000	8.784	8.604	0.092	9.000
179.200	17.600	8.782	8.603	0.092	9.000
179.300	18.000	8.783	8.604	0.092	9.000
179.400	17.400	8.783	8.604	0.092	9.000
179.500	17.800	8.784	8.603	0.092	9.000
179.600	17.400	8.784	8.603	0.092	9.000
179.700	16.800	8.787	8.604	0.092	9.000
179.800	17.200	8.785	8.605	0.092	9.000
179.900	17.000	8.778	8.604	0.092	9.000
180.000	17.200	8.780	8.605	0.092	9.000
180.100	17.400	8.780	8.605	0.092	9.000
180.200	17.800	8.788	8.604	0.092	9.000
180.300	17.400	8.790	8.605	0.092	9.000
180.400	17.600	8.787	8.605	0.092	9.000
180.500	17.400	8.788	8.605	0.092	9.000
180.600	17.400	8.788	8.605	0.092	9.000
180.700	17.400	8.785	8.604	0.092	9.000
180.800	17.200	8.788	8.605	0.092	9.000
180.900	18.200	8.787	8.605	0.092	9.000
181.000	17.800	8.787	8.605	0.092	9.000
181.100	17.400	8.787	8.605	0.093	9.000
181.200	17.600	8.787	8.605	0.093	9.000
181.300	16.800	8.791	8.605	0.093	9.000
181.400	16.800	8.789	8.606	0.093	9.000
181.500	17.600	8.789	8.606	0.093	9.000
181.600	17.000	8.789	8.606	0.093	9.000
181.700	17.600	8.788	8.605	0.093	9.000
181.800	17.200	8.790	8.605	0.093	9.000
181.900	17.200	8.785	8.606	0.093	9.000
182.000	16.000	8.783	8.606	0.093	9.000
182.100	16.200	8.783	8.606	0.093	9.000
182.200	18.000	8.788	8.606	0.093	9.000
182.300	17.200	8.791	8.606	0.093	9.000
182.400	17.800	8.789	8.608	0.093	9.000
182.500	17.400	8.792	8.606	0.093	9.000
182.600	16.800	8.792	8.606	0.093	9.000
182.700	16.800	8.790	8.607	0.093	9.000
182.800	17.000	8.796	8.606	0.093	9.000
182.900	17.000	8.791	8.606	0.093	9.000
183.000	17.000	8.790	8.607	0.093	9.000
183.100	16.600	8.790	8.607	0.093	9.000
183.200	16.200	8.790	8.607	0.093	9.000
183.300	16.600	8.792	8.608	0.093	9.000
183.400	17.000	8.795	8.607	0.093	9.000
183.500	17.600	8.793	8.607	0.093	9.000
183.600	16.800	8.793	8.607	0.093	9.000
183.700	17.200	8.796	8.606	0.093	9.000
183.800	16.800	8.793	8.609	0.093	9.000
183.900	17.000	8.784	8.607	0.093	9.000
184.000	15.600	8.787	8.607	0.093	9.000
184.100	17.800	8.787	8.607	0.093	9.000
184.200	17.400	8.793	8.608	0.093	9.000
184.300	16.400	8.794	8.608	0.093	9.000
184.400	15.800	8.794	8.608	0.093	9.000
184.500	17.000	8.797	8.608	0.093	9.000
184.600	17.000	8.797	8.608	0.094	9.000
184.700	16.600	8.794	8.609	0.094	9.000
184.800	17.000	8.799	8.609	0.094	9.000
184.900	16.200	8.798	8.609	0.094	9.000
185.000	15.200	8.795	8.609	0.094	9.000
185.100	17.200	8.795	8.609	0.094	9.000
185.200	17.000	8.796	8.609	0.094	9.000
185.300	15.800	8.793	8.609	0.094	9.000
185.400	16.200	8.796	8.609	0.094	9.000
185.500	17.000	8.797	8.609	0.094	9.000
185.600	16.400	8.797	8.609	0.094	9.000
185.700	15.600	8.795	8.610	0.094	9.000
185.800	17.200	8.795	8.609	0.094	9.000
185.900	17.000	8.792	8.610	0.094	9.000
186.000	16.200	8.791	8.608	0.094	9.000
186.100	16.000	8.791	8.608	0.094	9.000
186.200	16.400	8.798	8.611	0.094	9.000
186.300	17.400	8.798	8.610	0.094	9.000
186.400	16.600	8.799	8.610	0.094	9.000
186.500	16.400	8.798	8.610	0.094	9.000
186.600	17.200	8.798	8.610	0.094	9.000
186.700	16.400	8.797	8.610	0.094	9.000
186.800	16.600	8.796	8.611	0.094	9.000
186.900	17.000	8.795	8.610	0.094	9.000
187.000	15.600	8.801	8.611	0.094	9.000
187.100	16.200	8.801	8.611	0.094	9.000
187.200	15.800	8.798	8.611	0.094	9.000
187.300	16.000	8.799	8.611	0.094	9.000
187.400	16.000	8.797	8.611	0.094	9.000
187.500	16.000	8.799	8.612	0.094	9.000
187.600	15.600	8.799	8.612	0.094	9.000
187.700	16.600	8.800	8.610	0.094	9.000
187.800	16.000	8.802	8.611	0.094	9.000
187.900	16.800	8.791	8.611	0.094	9.000
188.000	16.800	8.795	8.612	0.094	9.000
188.100	16.800	8.795	8.612	0.095	9.000
188.200	16.400	8.798	8.611	0.095	9.000
188.300	15.600	8.802	8.611	0.095	9.000
188.400	16.000	8.801	8.613	0.095	9.000
188.500	15.600	8.804	8.611	0.095	9.000
188.600	15.200	8.804	8.611	0.095	9.000
188.700	15.400	8.799	8.612	0.095	9.000
188.800	16.200	8.800	8.611	0.095	9.000
188.900	14.800	8.802	8.614	0.095	9.000
189.000	15.400	8.804	8.611	0.095	9.000
189.100	15.600	8.804	8.611	0.095	9.000
189.200	15.400	8.798	8.614	0.095	9.000
189.300	15.800	8.804	8.612	0.095	9.000
189.400	16.200	8.803	8.612	0.095	9.000
189.500	16.000	8.800	8.612	0.095	9.000
189.600	16.800	8.800	8.612	0.095	9.000
189.700	14.600	8.806	8.613	0.095	9.000
189.800	14.200	8.802	8.613	0.095	9.000
189.900	15.800	8.798	8.612	0.095	9.000
190.000	16.400	8.798	8.613	0.095	9.000
190.100	15.600	8.798	8.613	0.095	9.000
190.200	14.400	8.805	8.613	0.095	9.000
190.300	15.000	8.804	8.614	0.095	9.000
190.400	15.000	8.804	8.613	0.095	9.000
190.500	15.200	8.804	8.615	0.095	9.000
190.600	15.800	8.804	8.615	0.095	9.000
190.700	15.200	8.804	8.613	0.095	9.000
190.800	14.600	8.806	8.615	0.095	9.000
190.900	15.400	8.803	8.613	0.095	9.000
191.000	14.800	8.808	8.616	0.095	9.000
191.100	15.400	8.808	8.616	0.095	9.000
191.200	14.800	8.806	8.615	0.095	9.000
191.300	14.800	8.808	8.614	0.095	9.000
191.400	15.000	8.807	8.614	0.095	9.000
191.500	15.200	8.809	8.615	0.095	9.000
191.600	14.600	8.809	8.615	0.095	9.000
191.700	15.400	8.806	8.615	0.095	9.000
191.800	15.400	8.808	8.613	0.095	9.000
191.900	14.200	8.802	8.615	0.095	9.000
192.000	15.400	8.800	8.614	0.095	9.000
192.100	14.400	8.800	8.614	0.096	9.000
192.200	14.400	8.806	8.616	0.096	9.000
192.300	14.600	8.811	8.614	0.096	9.000
192.400	14.800	8.809	8.614	0.096	9.000
192.500	14.600	8.811	8.615	0.096	9.000
192.600	14.800	8.811	8.615	0.096	9.000
192.700	14.600	8.807	8.616	0.096	9.000
192.800	15.600	8.811	8.615	0.096	9.000
192.900	14.600	8.808	8.615	0.096	9.000
193.000	15.000	8.812	8.615	0.096	9.000
193.100	14.200	8.812	8.615	0.096	9.000
193.200	15.200	8.814	8.615	0.096	9.000
193.300	14.800	8.813	8.616	0.096	9.000
193.400	14.600	8.814	8.615	0.096	9.000
193.500	15.000	8.813	8.616	0.096	9.000
193.600	15.200	8.813	8.616	0.096	9.000
193.700	14.600	8.816	8.616	0.096	9.000
193.800	14.200	8.814	8.617	0.096	9.000
193.900	14.800	8.807	8.616	0.096	9.000
194.000	14.600	8.805	8.617	0.096	9.000
194.100	15.200	8.805	8.617	0.096	9.000
194.200	14.800	8.814	8.616	0.096	9.000
194.300	14.800	8.814	8.617	0.096	9.000
194.400	14.400	8.814	8.617	0.096	9.000
194.500	14.600	8.812	8.618	0.096	9.000
194.600	14.400	8.812	8.618	0.096	9.000
194.700	14.400	8.813	8.617	0.096	9.000
194.800	14.000	8.819	8.617	0.096	9.000
194.900	15.400	8.815	8.618	0.096	9.000
195.000	14.200	8.815	8.618	0.096	9.000
195.100	14.600	8.815	8.618	0.096	9.000
195.200	14.200	8.816	8.618	0.096	9.000
195.300	15.200	8.812	8.618	0.096	9.000
195.400	14.200	8.820	8.618	0.096	9.000
195.500	14.000	8.818	8.617	0.096	9.000
195.600	14.200	8.818	8.617	0.096	9.000
195.700	14.400	8.818	8.617	0.096	9.000
195.800	14.800	8.814	8.619	0.096	9.000
195.900	14.600	8.811	8.617	0.096	9.000
196.000	14.200	8.812	8.618	0.096	9.000
196.100	14.400	8.812	8.618	0.097	9.000
196.200	14.200	8.818	8.619	0.097	9.000
196.300	14.400	8.821	8.620	0.097	9.000
196.400	14.400	8.818	8.617	0.097	9.000
196.500	14.600	8.819	8.618	0.097	9.000
196.600	14.000	8.819	8.618	0.097	9.000
196.700	14.200	8.817	8.618	0.097	9.000
196.800	14.000	8.824	8.620	0.097	9.000
196.900	14.400	8.818	8.619	0.097	9.000
197.000	14.400	8.819	8.620	0.097	9.000
197.100	13.600	8.819	8.620	0.097	9.000
197.200	13.800	8.820	8.620	0.097	9.000
197.300	13.600	8.819	8.620	0.097	9.000
197.400	14.800	8.820	8.619	0.097	9.000
197.500	14.200	8.820	8.621	0.097	9.000
197.600	13.600	8.820	8.621	0.097	9.000
197.700	14.000	8.820	8.620	0.097	9.000
197.800	14.600	8.819	8.620	0.097	9.000
197.900	13.600	8.815	8.621	0.097	9.000
198.000	14.000	8.813	8.620	0.097	9.000
198.100	13.400	8.813	8.620	0.097	9.000
198.200	14.400	8.821	8.620	0.097	9.000
198.300	13.800	8.826	8.620	0.097	9.000
198.400	13.400	8.825	8.621	0.097	9.000
198.500	14.200	8.821	8.621	0.097	9.000
198.600	13.200	8.821	8.621	0.097	9.000
198.700	13.600	8.823	8.621	0.097	9.000
198.800	13.400	8.822	8.622	0.097	9.000
198.900	13.800	8.826	8.621	0.097	9.000
199.000	13.800	8.826	8.621	0.097	9.000
199.100	12.800	8.826	8.621	0.097	9.000
199.200	13.600	8.823	8.622	0.097	9.000
199.300	13.400	8.825	8.621	0.097	9.000
199.400	12.400	8.825	8.622	0.097	9.000
199.500	14.000	8.825	8.621	0.097	9.000
199.600	12.800	8.825	8.621	0.097	9.000
199.700	12.600	8.825	8.622	0.097	9.000
199.800	13.200	8.826	8.622	0.097	9.000
199.900	13.400	8.816	8.622	0.097	9.000
[truncated: 82,515 more rows]
