# Supplementary material for: Measurement of Outflow Facility Using iPerfusion
Source: PLoS One. 2016 Mar 7;11(3):e0150694. doi: 10.1371/journal.pone.0150694 (PMC4780770; doi:10.1371/journal.pone.0150694)
Supplement: S4 File — The raw data from the perfusion traces along with the steady state values for each pressure step. (ZIP) [file pone.0150694.s004.zip › S3/ControlIndividuals/2014_07_15 single control eye/Eye_2 6.66 good/Parameters.txt]

Q	dQ	P	dP	R	dR	C	dC	FT	dFT	N/A	FV
58.3573	1.5353	8.4239	0.0081	0.1162	0.0025	8.6028	0.1824	48.6030	5.3664	8.9950	0.6009
10.1043	0.7347	4.3873	0.0059	0.1812	0.0055	5.5197	0.1676	13107370.0311	100284735.4225	4.5300	-52.5928
21.1764	0.9422	5.7926	0.0083	0.1641	0.0044	6.0921	0.1629	199.5084	18.8088	5.9925	188.3820
24.3592	0.9516	7.2660	0.0092	0.1889	0.0047	5.2948	0.1311	157.8259	14.9934	7.4925	163.4854
33.7672	0.7979	8.6874	0.0062	0.1814	0.0030	5.5114	0.0919	110.3439	10.4613	8.9925	105.8585
45.5125	0.7407	10.0825	0.0061	0.1691	0.0021	5.9137	0.0736	86.5114	8.1720	10.4925	88.8096
55.1477	1.1759	11.4977	0.0110	0.1660	0.0028	6.0238	0.1024	79.6549	7.5164	11.9925	79.8808
73.8079	1.6674	14.3259	0.0173	0.1629	0.0031	6.1371	0.1166	68.8542	6.4909	14.9860	73.0188
93.7625	1.7156	17.1436	0.0188	0.1589	0.0025	6.2924	0.1003	61.4464	5.7843	17.9860	64.0473
116.9350	1.5578	19.9353	0.0156	0.1521	0.0018	6.5736	0.0783	57.4825	5.3977	20.9860	52.3207
