# Supplementary material for: Measurement of Outflow Facility Using iPerfusion
Source: PLoS One. 2016 Mar 7;11(3):e0150694. doi: 10.1371/journal.pone.0150694 (PMC4780770; doi:10.1371/journal.pone.0150694)
Supplement: S4 File — The raw data from the perfusion traces along with the steady state values for each pressure step. (ZIP) [file pone.0150694.s004.zip › S3/ControlIndividuals/2014_07_18 single control eye/CapPre_1/Data.txt]

0.000	-3.000	0.003	8.307	-0.000	0.000
0.100	-2.600	0.003	8.307	-0.000	0.000
0.200	-3.200	0.005	8.308	-0.000	0.000
0.300	-3.400	0.005	8.310	-0.000	0.000
0.400	-2.000	-0.001	8.307	-0.000	0.000
0.500	-2.400	0.001	8.309	-0.000	0.000
0.600	-2.600	0.001	8.309	-0.000	0.000
0.700	-2.200	0.002	8.308	-0.000	0.000
0.800	-1.800	0.004	8.308	-0.000	0.000
0.900	-2.600	0.004	8.308	-0.000	0.000
1.000	-3.200	0.002	8.309	-0.000	0.000
1.100	-2.600	0.002	8.309	-0.000	0.000
1.200	-3.000	0.005	8.308	-0.000	0.000
1.300	-3.000	0.004	8.309	-0.000	0.000
1.400	-2.600	0.005	8.309	-0.000	0.000
1.500	-2.600	0.007	8.307	-0.000	0.000
1.600	-2.800	0.007	8.307	-0.000	0.000
1.700	-3.200	0.002	8.309	-0.000	0.000
1.800	-2.600	0.003	8.308	-0.000	0.000
1.900	-3.600	0.007	8.309	-0.000	0.000
2.000	-2.400	0.004	8.308	-0.000	0.000
2.100	-3.600	0.004	8.308	-0.000	0.000
2.200	-2.800	0.002	8.309	-0.000	0.000
2.300	-3.200	0.003	8.309	-0.000	0.000
2.400	-2.800	0.003	8.307	-0.000	0.000
2.500	-2.000	0.003	8.309	-0.000	0.000
2.600	-1.800	0.003	8.309	-0.000	0.000
2.700	-2.600	0.003	8.307	-0.000	0.000
2.800	-1.800	0.007	8.308	-0.000	0.000
2.900	-2.200	0.004	8.308	-0.000	0.000
3.000	-2.800	0.010	8.309	-0.000	0.000
3.100	-2.400	0.010	8.309	-0.000	0.000
3.200	-2.000	0.005	8.310	-0.000	0.000
3.300	-3.000	0.007	8.307	-0.000	0.000
3.400	-3.800	0.009	8.308	-0.000	0.000
3.500	-3.400	0.002	8.307	-0.000	0.000
3.600	-2.800	0.002	8.307	-0.000	0.000
3.700	-2.600	0.005	8.309	-0.000	0.000
3.800	-3.000	0.002	8.309	-0.000	0.000
3.900	-2.600	0.005	8.308	-0.000	0.000
4.000	-2.000	0.003	8.308	-0.000	0.000
4.100	-3.000	0.003	8.308	-0.000	0.000
4.200	-1.800	0.003	8.308	-0.000	0.000
4.300	-2.000	0.006	8.308	-0.000	0.000
4.400	-2.000	0.004	8.307	-0.000	0.000
4.500	-3.600	0.004	8.309	-0.000	0.000
4.600	-3.000	0.004	8.309	-0.000	0.000
4.700	-3.200	0.001	8.307	-0.000	0.000
4.800	-2.800	0.005	8.308	-0.000	0.000
4.900	-1.800	0.004	8.309	-0.000	0.000
5.000	-2.600	0.007	8.309	-0.000	0.000
5.100	-1.400	0.007	8.309	-0.000	0.000
5.200	-2.400	0.004	8.309	-0.000	0.000
5.300	-2.400	0.001	8.307	-0.000	0.000
5.400	-2.400	0.005	8.308	-0.000	0.000
5.500	-2.800	-0.000	8.309	-0.000	0.000
5.600	-4.000	-0.000	8.309	-0.000	0.000
5.700	-3.200	0.006	8.308	-0.000	0.000
5.800	-2.200	0.008	8.309	-0.000	0.000
5.900	-2.800	0.005	8.308	-0.000	0.000
6.000	-2.400	0.003	8.308	-0.000	0.000
6.100	-2.600	0.003	8.308	-0.000	0.000
6.200	-2.400	0.004	8.308	-0.000	0.000
6.300	-3.400	0.007	8.309	-0.000	0.000
6.400	-3.600	0.006	8.310	-0.000	0.000
6.500	-3.600	0.001	8.308	-0.000	0.000
6.600	-2.800	0.001	8.308	-0.000	0.000
6.700	-2.600	0.003	8.308	-0.000	0.000
6.800	-3.000	0.003	8.308	-0.000	0.000
6.900	-3.200	0.004	8.308	-0.000	0.000
7.000	-1.800	0.004	8.309	-0.000	0.000
7.100	-2.800	0.004	8.309	-0.000	0.000
7.200	-3.400	0.003	8.308	-0.000	0.000
7.300	-2.400	0.004	8.307	-0.000	0.000
7.400	-2.600	0.005	8.308	-0.000	0.000
7.500	-3.400	0.003	8.309	-0.000	0.005
7.600	-2.600	0.003	8.309	-0.000	0.005
7.700	-2.200	0.003	8.309	-0.000	0.005
7.800	-2.800	0.003	8.308	-0.000	0.005
7.900	-3.000	0.005	8.308	-0.000	0.005
8.000	-2.800	0.001	8.309	-0.000	0.005
8.100	-2.800	0.001	8.309	-0.000	0.005
8.200	-3.600	0.000	8.308	-0.000	0.005
8.300	-3.200	0.004	8.308	-0.000	0.005
8.400	-3.400	0.003	8.308	-0.000	0.005
8.500	-2.800	0.002	8.309	-0.000	0.000
8.600	-4.200	0.002	8.309	-0.000	0.000
8.700	-3.000	0.006	8.310	-0.000	0.000
8.800	-2.600	0.002	8.308	-0.000	0.000
8.900	-2.200	0.008	8.308	-0.000	0.000
9.000	-3.200	0.005	8.308	-0.000	0.000
9.100	-3.400	0.005	8.308	-0.000	0.000
9.200	-3.400	0.004	8.308	-0.000	0.000
9.300	-3.400	0.005	8.308	-0.000	0.000
9.400	-2.800	0.007	8.308	-0.000	0.000
9.500	-2.600	0.002	8.308	-0.000	0.000
9.600	-3.800	0.002	8.308	-0.000	0.000
9.700	-2.600	0.005	8.308	-0.000	0.000
9.800	-2.000	0.005	8.310	-0.000	0.000
9.900	-3.200	0.046	8.309	-0.000	0.000
10.000	-3.200	0.031	8.309	-0.000	0.000
10.100	-2.800	0.031	8.309	-0.000	0.000
10.200	-3.000	-0.025	8.309	-0.000	0.000
10.300	-3.000	0.011	8.308	-0.000	0.000
10.400	-3.000	-0.002	8.308	-0.000	0.000
10.500	-2.600	0.013	8.309	-0.001	0.000
10.600	-2.800	0.013	8.309	-0.001	0.000
10.700	-3.600	-0.012	8.308	-0.001	0.000
10.800	-3.200	0.007	8.308	-0.001	0.000
10.900	-2.200	-0.004	8.309	-0.001	0.000
11.000	-1.800	0.005	8.307	-0.001	0.000
11.100	-2.400	0.005	8.307	-0.001	0.000
11.200	-2.400	-0.004	8.309	-0.001	0.000
11.300	-3.400	0.002	8.309	-0.001	0.000
11.400	-2.600	0.002	8.306	-0.001	0.000
11.500	-4.000	-0.002	8.308	-0.001	0.000
11.600	-3.600	-0.002	8.308	-0.001	0.000
11.700	-4.000	-0.001	8.308	-0.001	0.000
11.800	-2.600	0.001	8.308	-0.001	0.000
11.900	-2.800	0.000	8.309	-0.001	0.000
12.000	-3.000	0.005	8.309	-0.001	0.000
12.100	-3.400	0.005	8.309	-0.001	0.000
12.200	-3.800	-0.002	8.309	-0.001	0.000
12.300	-4.200	-0.000	8.308	-0.001	0.000
12.400	-1.800	0.003	8.309	-0.001	0.000
12.500	-3.000	-0.000	8.308	-0.001	0.000
12.600	-3.000	-0.000	8.308	-0.001	0.000
12.700	-2.200	0.002	8.309	-0.001	0.000
12.800	-3.000	-0.001	8.308	-0.001	0.000
12.900	-3.800	-0.004	8.307	-0.001	0.000
13.000	-3.600	-0.004	8.308	-0.001	0.000
13.100	-2.600	-0.004	8.308	-0.001	0.000
13.200	-3.200	-0.001	8.308	-0.001	0.000
13.300	-3.600	-0.001	8.309	-0.001	0.000
13.400	-3.400	-0.002	8.308	-0.001	0.000
13.500	-2.600	-0.005	8.309	-0.001	0.000
13.600	-3.000	-0.005	8.309	-0.001	0.000
13.700	-2.400	-0.002	8.308	-0.001	0.000
13.800	-2.800	-0.000	8.309	-0.001	0.000
13.900	-2.000	0.001	8.308	-0.001	0.000
14.000	-2.600	-0.003	8.309	-0.001	0.000
14.100	-2.600	-0.003	8.309	-0.001	0.000
14.200	-2.000	-0.003	8.308	-0.001	0.000
14.300	-3.400	-0.001	8.309	-0.001	0.000
14.400	-2.600	-0.000	8.309	-0.001	0.000
14.500	-3.600	0.001	8.308	-0.001	0.000
14.600	-3.200	0.001	8.308	-0.001	0.000
14.700	-2.200	-0.001	8.308	-0.001	0.000
14.800	-3.600	-0.004	8.308	-0.001	0.000
14.900	-1.600	0.000	8.308	-0.001	0.000
15.000	-2.400	-0.003	8.309	-0.001	0.000
15.100	-2.600	-0.003	8.309	-0.001	0.000
15.200	-2.400	0.001	8.307	-0.001	0.000
15.300	-2.800	-0.002	8.309	-0.001	0.000
15.400	-2.600	0.002	8.309	-0.001	0.000
15.500	-2.000	0.001	8.310	-0.001	0.000
15.600	-3.200	0.001	8.310	-0.001	0.000
15.700	-3.800	-0.002	8.308	-0.001	0.000
15.800	-2.800	-0.004	8.307	-0.001	0.000
15.900	-2.400	-0.002	8.309	-0.001	0.000
16.000	-3.000	0.000	8.308	-0.001	0.000
16.100	-2.600	0.000	8.308	-0.001	0.000
16.200	-3.200	-0.007	8.309	-0.001	0.000
16.300	-3.000	-0.002	8.308	-0.001	0.000
16.400	-2.800	-0.003	8.307	-0.001	0.000
16.500	-2.600	0.001	8.308	-0.001	0.000
16.600	-2.000	0.001	8.308	-0.001	0.000
16.700	-3.200	-0.008	8.307	-0.001	0.000
16.800	-3.000	0.001	8.308	-0.001	0.000
16.900	-1.800	-0.005	8.308	-0.001	0.000
17.000	-2.600	-0.001	8.309	-0.001	0.000
17.100	-3.600	-0.001	8.309	-0.001	0.000
17.200	-1.600	-0.007	8.309	-0.001	0.000
17.300	-2.800	0.009	8.309	-0.001	0.000
17.400	-2.400	-0.014	8.308	-0.001	0.000
17.500	-3.200	-0.007	8.309	-0.001	0.000
17.600	-2.600	-0.007	8.309	-0.001	0.000
17.700	-2.600	-0.001	8.309	-0.001	0.000
17.800	-2.200	0.006	8.308	-0.001	0.000
17.900	-2.800	-0.015	8.309	-0.001	0.000
18.000	-2.600	-0.011	8.309	-0.001	0.000
18.100	-3.200	-0.011	8.309	-0.001	0.000
18.200	-2.400	0.003	8.308	-0.001	0.000
18.300	-3.400	-0.000	8.309	-0.001	0.000
18.400	-3.000	-0.006	8.307	-0.001	0.000
18.500	-3.000	-0.005	8.309	-0.001	0.000
18.600	-2.200	-0.005	8.309	-0.001	0.000
18.700	-3.400	-0.009	8.308	-0.001	0.000
18.800	-3.200	0.013	8.309	-0.001	0.000
18.900	-5.000	-0.019	8.309	-0.001	0.000
19.000	-1.400	-0.011	8.308	-0.001	0.000
19.100	-2.600	-0.011	8.308	-0.001	0.000
19.200	-3.000	0.004	8.308	-0.001	0.000
19.300	-2.000	0.000	8.307	-0.001	0.000
19.400	-1.400	-0.002	8.309	-0.001	0.000
19.500	3432.600	-0.008	8.308	0.006	0.000
19.600	1484.000	-0.008	8.308	0.006	0.000
19.700	3011.600	0.006	8.309	0.006	0.000
19.800	-2383.000	-0.006	8.308	0.006	0.000
19.900	-1103.200	0.004	8.309	0.006	0.000
20.000	-882.800	-0.001	8.307	-0.000	0.000
20.100	-825.800	-0.001	8.307	-0.000	0.000
20.200	-720.200	0.002	8.308	-0.000	0.000
20.300	-729.000	0.217	8.309	-0.000	0.000
20.400	-769.000	-0.759	8.307	-0.000	0.000
20.500	-612.600	-0.131	8.308	-0.005	0.000
20.600	-584.400	-0.131	8.308	-0.005	0.000
20.700	-550.200	0.017	8.307	-0.005	0.000
20.800	-523.400	-0.093	8.310	-0.005	0.000
20.900	-501.800	-0.094	8.309	-0.005	0.000
21.000	-479.600	0.094	8.310	-0.008	0.000
21.100	-460.000	0.094	8.310	-0.008	0.000
21.200	-440.400	0.027	8.309	-0.008	0.000
21.300	-423.800	3.483	8.308	-0.008	0.000
21.400	-406.200	10.153	8.310	-0.008	0.000
21.500	-389.600	7.703	8.308	-0.011	0.000
21.600	-375.400	7.703	8.308	-0.011	0.000
21.700	-359.200	6.710	8.311	-0.011	0.000
21.800	-346.400	6.949	8.308	-0.011	0.000
21.900	-336.000	7.173	8.309	-0.011	0.000
22.000	-320.800	5.464	8.309	-0.014	0.000
22.100	-310.000	5.464	8.309	-0.014	0.000
22.200	-298.200	5.180	8.308	-0.014	0.000
22.300	-287.000	4.938	8.310	-0.014	0.000
22.400	-279.800	4.712	8.309	-0.014	0.000
22.500	-267.000	4.323	8.310	-0.016	0.000
22.600	-258.800	4.323	8.310	-0.016	0.000
22.700	-248.400	4.153	8.310	-0.016	0.000
22.800	-241.000	3.974	8.308	-0.016	0.000
22.900	-231.200	3.820	8.311	-0.016	0.000
23.000	-223.200	3.525	8.309	-0.018	0.000
23.100	-215.400	3.525	8.309	-0.018	0.000
23.200	-208.000	3.390	8.309	-0.018	0.000
23.300	-201.800	3.285	8.307	-0.018	0.000
23.400	-194.800	3.098	8.309	-0.018	0.000
23.500	-188.000	2.879	8.308	-0.019	0.000
23.600	-182.200	2.879	8.308	-0.019	0.000
23.700	-175.800	2.809	8.308	-0.019	0.000
23.800	-170.600	2.704	8.308	-0.019	0.000
23.900	-165.600	2.573	8.309	-0.019	0.000
24.000	-158.800	2.392	8.308	-0.020	0.000
24.100	-153.200	2.392	8.308	-0.020	0.000
24.200	-147.000	2.333	8.308	-0.020	0.000
24.300	-145.800	2.230	8.308	-0.020	0.000
24.400	-142.000	2.156	8.308	-0.020	0.000
24.500	-136.400	2.004	8.310	-0.021	0.000
24.600	-133.800	2.004	8.310	-0.021	0.000
24.700	-127.600	1.937	8.310	-0.021	0.000
24.800	-126.600	1.860	8.311	-0.021	0.000
24.900	-121.200	1.810	8.309	-0.021	0.000
25.000	-119.400	1.691	8.309	-0.022	0.000
25.100	-114.200	1.691	8.309	-0.022	0.000
25.200	-111.600	1.623	8.309	-0.022	0.000
25.300	-108.800	1.583	8.309	-0.022	0.000
25.400	-105.200	1.516	8.308	-0.022	0.000
25.500	-102.200	1.423	8.308	-0.023	0.000
25.600	-101.000	1.423	8.308	-0.023	0.000
25.700	-98.400	1.366	8.308	-0.023	0.000
25.800	-95.000	1.311	8.308	-0.023	0.000
25.900	-92.200	1.328	8.309	-0.023	0.000
26.000	-90.800	1.229	8.308	-0.024	0.000
26.100	-88.200	1.229	8.308	-0.024	0.000
26.200	-86.200	1.201	8.308	-0.024	0.000
26.300	-85.200	1.147	8.309	-0.024	0.000
26.400	-82.800	1.125	8.309	-0.024	0.000
26.500	-81.400	1.055	8.308	-0.025	0.000
26.600	-79.000	1.055	8.308	-0.025	0.000
26.700	-77.200	1.057	8.308	-0.025	0.000
26.800	-76.800	0.984	8.309	-0.025	0.000
26.900	-74.200	0.990	8.309	-0.025	0.000
27.000	-72.600	0.923	8.308	-0.025	0.000
27.100	-69.600	0.923	8.308	-0.025	0.000
27.200	-69.600	0.910	8.309	-0.025	0.000
27.300	-66.800	0.863	8.308	-0.025	0.000
27.400	-66.800	0.869	8.309	-0.025	0.000
27.500	-65.000	0.817	8.308	-0.026	0.000
27.600	-63.800	0.817	8.308	-0.026	0.000
27.700	-63.800	0.790	8.309	-0.026	0.000
27.800	-61.400	0.766	8.309	-0.026	0.000
27.900	-59.400	0.751	8.308	-0.026	0.000
28.000	-59.600	0.719	8.309	-0.026	0.000
28.100	-58.400	0.719	8.309	-0.026	0.000
28.200	-58.000	0.696	8.309	-0.026	0.000
28.300	-56.800	0.687	8.309	-0.026	0.000
28.400	-55.200	0.667	8.309	-0.026	0.000
28.500	-54.600	0.644	8.308	-0.027	0.000
28.600	-53.200	0.644	8.308	-0.027	0.000
28.700	-52.600	0.624	8.308	-0.027	0.000
28.800	-52.800	0.610	8.307	-0.027	0.000
28.900	-50.400	0.596	8.308	-0.027	0.000
29.000	-50.200	0.576	8.308	-0.027	0.000
29.100	-49.600	0.576	8.308	-0.027	0.000
29.200	-48.400	0.559	8.310	-0.027	0.000
29.300	-47.800	0.551	8.309	-0.027	0.000
29.400	-46.000	0.536	8.308	-0.027	0.000
29.500	-45.400	0.514	8.309	-0.027	0.000
29.600	-44.600	0.514	8.309	-0.027	0.000
29.700	-45.400	0.507	8.308	-0.027	0.000
29.800	-43.000	0.495	8.309	-0.027	0.000
29.900	-43.000	0.489	8.308	-0.027	0.000
30.000	-41.400	0.470	8.309	-0.028	0.000
30.100	-40.600	0.470	8.309	-0.028	0.000
30.200	-41.000	0.463	8.308	-0.028	0.000
30.300	-40.400	0.454	8.307	-0.028	0.000
30.400	-40.600	0.448	8.310	-0.028	0.000
30.500	-38.800	0.429	8.308	-0.028	0.000
30.600	-38.600	0.429	8.308	-0.028	0.000
30.700	-38.600	0.421	8.310	-0.028	0.000
30.800	-36.600	0.413	8.308	-0.028	0.000
30.900	-36.800	0.410	8.308	-0.028	0.000
31.000	-37.200	0.391	8.308	-0.028	0.000
31.100	-37.000	0.391	8.308	-0.028	0.000
31.200	-35.800	0.386	8.309	-0.028	0.000
31.300	-35.200	0.379	8.310	-0.028	0.000
31.400	-34.600	0.373	8.308	-0.028	0.000
31.500	-35.400	0.359	8.309	-0.029	0.000
31.600	-34.800	0.359	8.309	-0.029	0.000
31.700	-34.200	0.352	8.308	-0.029	0.000
31.800	-35.800	0.345	8.309	-0.029	0.000
31.900	-34.000	0.342	8.308	-0.029	0.000
32.000	-34.200	0.334	8.309	-0.029	0.000
32.100	-34.000	0.334	8.309	-0.029	0.000
32.200	-32.600	0.330	8.309	-0.029	0.000
32.300	-33.400	0.322	8.308	-0.029	0.000
32.400	-32.400	0.319	8.309	-0.029	0.000
32.500	-33.600	0.314	8.309	-0.029	0.000
32.600	-33.000	0.314	8.309	-0.029	0.000
32.700	-33.200	0.306	8.309	-0.029	0.000
32.800	-33.200	0.305	8.308	-0.029	0.000
32.900	-33.000	0.304	8.309	-0.029	0.000
33.000	-32.400	0.297	8.308	-0.029	0.000
33.100	-31.600	0.297	8.308	-0.029	0.000
33.200	-31.800	0.295	8.308	-0.029	0.000
33.300	-32.200	0.288	8.309	-0.029	0.000
33.400	-31.600	0.287	8.308	-0.029	0.000
33.500	-31.800	0.278	8.311	-0.030	0.000
33.600	-31.600	0.278	8.311	-0.030	0.000
33.700	-31.800	0.281	8.307	-0.030	0.000
33.800	-31.000	0.279	8.309	-0.030	0.000
33.900	-30.200	0.277	8.310	-0.030	0.000
34.000	-30.600	0.277	8.310	-0.030	0.000
34.100	-30.600	0.277	8.310	-0.030	0.000
34.200	-30.800	0.271	8.311	-0.030	0.000
34.300	-29.200	0.269	8.307	-0.030	0.000
34.400	-30.400	0.269	8.308	-0.030	0.000
34.500	-30.000	0.266	8.309	-0.030	0.000
34.600	-30.200	0.266	8.309	-0.030	0.000
34.700	-29.000	0.264	8.309	-0.030	0.000
34.800	-29.000	0.260	8.309	-0.030	0.000
34.900	-28.000	0.259	8.307	-0.030	0.000
35.000	-28.200	0.256	8.308	-0.030	0.000
35.100	-27.200	0.256	8.308	-0.030	0.000
35.200	-27.200	0.252	8.308	-0.030	0.000
35.300	-26.800	0.249	8.309	-0.030	0.000
35.400	-27.800	0.247	8.308	-0.030	0.000
35.500	-26.800	0.246	8.309	-0.031	0.000
35.600	-26.200	0.246	8.309	-0.031	0.000
35.700	-27.200	0.248	8.308	-0.031	0.000
35.800	-26.600	0.242	8.309	-0.031	0.000
35.900	-26.000	0.238	8.310	-0.031	0.000
36.000	-25.400	0.233	8.309	-0.031	0.000
36.100	-24.800	0.233	8.309	-0.031	0.000
36.200	-24.800	0.233	8.309	-0.031	0.000
36.300	-24.200	0.229	8.307	-0.031	0.000
36.400	-23.800	0.225	8.309	-0.031	0.000
36.500	-24.200	0.219	8.307	-0.031	0.000
36.600	-24.000	0.219	8.307	-0.031	0.000
36.700	-23.400	0.218	8.310	-0.031	0.000
36.800	-23.000	0.216	8.308	-0.031	0.000
36.900	-24.400	0.215	8.307	-0.031	0.000
37.000	-23.400	0.205	8.309	-0.031	0.000
37.100	-22.600	0.205	8.309	-0.031	0.000
37.200	-22.000	0.206	8.308	-0.031	0.000
37.300	-22.600	0.199	8.308	-0.031	0.000
37.400	-22.000	0.197	8.309	-0.031	0.000
37.500	-22.000	0.191	8.310	-0.031	0.000
37.600	-21.800	0.191	8.310	-0.031	0.000
37.700	-21.400	0.188	8.308	-0.031	0.000
37.800	-21.200	0.190	8.307	-0.031	0.000
37.900	-20.800	0.188	8.309	-0.031	0.000
38.000	-20.400	0.181	8.309	-0.032	0.000
38.100	-20.400	0.181	8.309	-0.032	0.000
38.200	-20.600	0.176	8.309	-0.032	0.000
38.300	-21.200	0.178	8.309	-0.032	0.000
38.400	-21.400	0.173	8.309	-0.032	0.000
38.500	-20.800	0.171	8.309	-0.032	0.000
38.600	-20.400	0.171	8.309	-0.032	0.000
38.700	-20.000	0.170	8.310	-0.032	0.000
38.800	-19.800	0.169	8.309	-0.032	0.000
38.900	-20.800	0.165	8.309	-0.032	0.000
39.000	-20.000	0.161	8.309	-0.032	0.000
39.100	-19.200	0.161	8.309	-0.032	0.000
39.200	-19.600	0.163	8.308	-0.032	0.000
39.300	-19.400	0.159	8.309	-0.032	0.000
39.400	-18.200	0.160	8.309	-0.032	0.000
39.500	-18.400	0.155	8.309	-0.032	0.000
39.600	-18.600	0.155	8.309	-0.032	0.000
39.700	-18.400	0.152	8.309	-0.032	0.000
39.800	-18.600	0.150	8.307	-0.032	0.000
39.900	-17.200	0.151	8.308	-0.032	0.000
40.000	-18.000	0.146	8.308	-0.032	0.000
40.100	-18.200	0.146	8.308	-0.032	0.000
40.200	-17.400	0.146	8.310	-0.032	0.000
40.300	-17.400	0.147	8.309	-0.032	0.000
40.400	-17.600	0.143	8.308	-0.032	0.000
40.500	-18.000	0.139	8.309	-0.032	0.000
40.600	-17.000	0.139	8.309	-0.032	0.000
40.700	-17.000	0.135	8.308	-0.032	0.000
40.800	-15.800	0.139	8.309	-0.032	0.000
40.900	-16.800	0.136	8.309	-0.032	0.000
41.000	-16.000	0.130	8.309	-0.032	0.000
41.100	-15.200	0.130	8.309	-0.032	0.000
41.200	-17.400	0.131	8.309	-0.032	0.000
41.300	-16.600	0.130	8.309	-0.032	0.000
41.400	-15.600	0.125	8.310	-0.032	0.000
41.500	-16.000	0.123	8.309	-0.033	0.000
41.600	-16.000	0.123	8.309	-0.033	0.000
41.700	-15.800	0.120	8.310	-0.033	0.000
41.800	-15.800	0.118	8.307	-0.033	0.000
41.900	-16.200	0.120	8.310	-0.033	0.000
42.000	-16.000	0.118	8.307	-0.033	0.000
42.100	-14.800	0.118	8.307	-0.033	0.000
42.200	-15.000	0.118	8.309	-0.033	0.000
42.300	-15.600	0.117	8.309	-0.033	0.000
42.400	-15.000	0.115	8.308	-0.033	0.000
42.500	-15.000	0.109	8.310	-0.033	0.000
42.600	-16.200	0.109	8.310	-0.033	0.000
42.700	-14.800	0.112	8.307	-0.033	0.000
42.800	-15.200	0.111	8.309	-0.033	0.000
42.900	-14.600	0.111	8.310	-0.033	0.000
43.000	-15.400	0.111	8.311	-0.033	0.000
43.100	-15.400	0.111	8.311	-0.033	0.000
43.200	-16.600	0.106	8.309	-0.033	0.000
43.300	-17.200	0.103	8.308	-0.033	0.000
43.400	-15.200	0.106	8.308	-0.033	0.000
43.500	-15.000	0.106	8.308	-0.033	0.000
43.600	-14.400	0.106	8.308	-0.033	0.000
43.700	-14.600	0.102	8.308	-0.033	0.000
43.800	-14.200	0.103	8.309	-0.033	0.000
43.900	-14.600	0.103	8.308	-0.033	0.000
44.000	-14.000	0.101	8.308	-0.033	0.000
44.100	-13.800	0.101	8.308	-0.033	0.000
44.200	-13.800	0.099	8.309	-0.033	0.000
44.300	-14.600	0.098	8.309	-0.033	0.000
44.400	-13.800	0.100	8.308	-0.033	0.000
44.500	-13.600	0.099	8.310	-0.033	0.000
44.600	-14.000	0.099	8.310	-0.033	0.000
44.700	-13.400	0.110	8.308	-0.033	0.000
44.800	-13.400	0.112	8.309	-0.033	0.000
44.900	-14.000	0.107	8.309	-0.033	0.000
45.000	-15.000	0.099	8.309	-0.033	0.000
45.100	-13.800	0.099	8.309	-0.033	0.000
45.200	-14.400	0.095	8.309	-0.033	0.000
45.300	-14.000	0.092	8.309	-0.033	0.000
45.400	-14.400	0.090	8.310	-0.033	0.000
45.500	-13.000	0.089	8.308	-0.034	0.000
45.600	-14.200	0.089	8.308	-0.034	0.000
45.700	-13.400	0.088	8.308	-0.034	0.000
45.800	-14.600	0.086	8.309	-0.034	0.000
45.900	-14.000	0.089	8.308	-0.034	0.000
46.000	-14.200	0.089	8.308	-0.034	0.000
46.100	-14.200	0.089	8.308	-0.034	0.000
46.200	-14.000	0.089	8.308	-0.034	0.000
46.300	-14.600	0.090	8.310	-0.034	0.000
46.400	-15.000	0.088	8.308	-0.034	0.000
46.500	-14.200	0.090	8.309	-0.034	0.000
46.600	-15.200	0.090	8.309	-0.034	0.000
46.700	-14.800	0.087	8.308	-0.034	0.000
46.800	-13.800	0.089	8.308	-0.034	0.000
46.900	-15.200	0.089	8.310	-0.034	0.000
47.000	-15.200	0.090	8.308	-0.034	0.000
47.100	-15.200	0.090	8.308	-0.034	0.000
47.200	-16.600	0.089	8.309	-0.034	0.000
47.300	-16.400	0.085	8.309	-0.034	0.000
47.400	-16.800	0.092	8.309	-0.034	0.000
47.500	-17.000	0.095	8.308	-0.034	0.000
47.600	-17.000	0.095	8.308	-0.034	0.000
47.700	-15.400	0.094	8.309	-0.034	0.000
47.800	-15.600	0.093	8.309	-0.034	0.000
47.900	-15.400	0.095	8.308	-0.034	0.000
48.000	-15.400	0.092	8.309	-0.034	0.000
48.100	-15.400	0.092	8.309	-0.034	0.000
48.200	-15.200	0.096	8.308	-0.034	0.000
48.300	-15.200	0.098	8.309	-0.034	0.000
48.400	-15.400	0.100	8.307	-0.034	0.000
48.500	-14.600	0.094	8.309	-0.034	0.000
48.600	-14.600	0.094	8.309	-0.034	0.000
48.700	-14.200	0.104	8.309	-0.034	0.000
48.800	-15.200	0.115	8.309	-0.034	0.000
48.900	-15.000	0.116	8.309	-0.034	0.000
49.000	-15.200	0.115	8.308	-0.034	0.000
49.100	-14.200	0.115	8.308	-0.034	0.000
49.200	-14.800	0.110	8.310	-0.034	0.000
49.300	-15.000	0.106	8.308	-0.034	0.000
49.400	-14.400	0.106	8.309	-0.034	0.000
49.500	-14.000	0.096	8.309	-0.035	0.000
49.600	-14.800	0.096	8.309	-0.035	0.000
49.700	-15.400	0.095	8.308	-0.035	0.000
49.800	-14.000	0.096	8.309	-0.035	0.000
49.900	-14.600	0.096	8.308	-0.035	0.000
50.000	-14.400	0.097	8.309	-0.035	0.000
50.100	-14.400	0.097	8.309	-0.035	0.000
50.200	-14.200	0.104	8.308	-0.035	0.000
50.300	-14.800	0.100	8.308	-0.035	0.000
50.400	-14.800	0.098	8.309	-0.035	0.000
50.500	-14.200	0.097	8.308	-0.035	0.000
50.600	-14.200	0.097	8.308	-0.035	0.000
50.700	-14.600	0.098	8.309	-0.035	0.000
50.800	-14.600	0.098	8.308	-0.035	0.000
50.900	-14.200	0.096	8.310	-0.035	0.000
51.000	-13.400	0.096	8.308	-0.035	0.000
51.100	-14.200	0.096	8.308	-0.035	0.000
51.200	-13.600	0.095	8.309	-0.035	0.000
51.300	-13.800	0.097	8.309	-0.035	0.000
51.400	-14.000	0.095	8.309	-0.035	0.000
51.500	-14.000	0.094	8.309	-0.035	0.000
51.600	-14.200	0.094	8.309	-0.035	0.000
51.700	-12.600	0.092	8.309	-0.035	0.000
51.800	-13.400	0.095	8.309	-0.035	0.000
51.900	-12.200	0.091	8.307	-0.035	0.000
52.000	-13.400	0.092	8.310	-0.035	0.000
52.100	-13.000	0.092	8.310	-0.035	0.000
52.200	-13.000	0.091	8.309	-0.035	0.000
52.300	-13.000	0.092	8.309	-0.035	0.000
52.400	-13.200	0.087	8.309	-0.035	0.000
52.500	-13.000	0.085	8.308	-0.035	0.000
52.600	-13.000	0.085	8.308	-0.035	0.000
52.700	-12.800	0.087	8.310	-0.035	0.000
52.800	-13.800	0.089	8.308	-0.035	0.000
52.900	-13.400	0.088	8.309	-0.035	0.000
53.000	-13.600	0.084	8.308	-0.035	0.000
53.100	-13.800	0.084	8.308	-0.035	0.000
53.200	-13.000	0.085	8.308	-0.035	0.000
53.300	-14.400	0.083	8.308	-0.035	0.000
53.400	-12.600	0.085	8.307	-0.035	0.000
53.500	-12.400	0.084	8.309	-0.036	0.000
53.600	-13.200	0.084	8.309	-0.036	0.000
53.700	-12.600	0.083	8.309	-0.036	0.000
53.800	-13.600	0.083	8.310	-0.036	0.000
53.900	-12.400	0.084	8.309	-0.036	0.000
54.000	-13.400	0.082	8.310	-0.036	0.000
54.100	-13.600	0.082	8.310	-0.036	0.000
54.200	-13.800	0.082	8.307	-0.036	0.000
54.300	-13.400	0.083	8.308	-0.036	0.000
54.400	-12.800	0.080	8.310	-0.036	0.000
54.500	-12.800	0.081	8.309	-0.036	0.000
54.600	-13.000	0.081	8.309	-0.036	0.000
54.700	-12.600	0.080	8.310	-0.036	0.000
54.800	-12.600	0.081	8.309	-0.036	0.000
54.900	-13.600	0.083	8.309	-0.036	0.000
55.000	-13.000	0.081	8.306	-0.036	0.000
55.100	-13.000	0.081	8.306	-0.036	0.000
55.200	-12.800	0.082	8.310	-0.036	0.000
55.300	-12.400	0.080	8.309	-0.036	0.000
55.400	-13.000	0.080	8.308	-0.036	0.000
55.500	-12.800	0.079	8.309	-0.036	0.000
55.600	-12.800	0.079	8.309	-0.036	0.000
55.700	-11.600	0.080	8.307	-0.036	0.000
55.800	-12.200	0.083	8.309	-0.036	0.000
55.900	-11.800	0.082	8.309	-0.036	0.000
56.000	-13.000	0.083	8.310	-0.036	0.000
56.100	-11.800	0.083	8.310	-0.036	0.000
56.200	-13.000	0.081	8.310	-0.036	0.000
56.300	-12.400	0.081	8.308	-0.036	0.000
56.400	-13.200	0.085	8.308	-0.036	0.000
56.500	-12.400	0.081	8.308	-0.036	0.000
56.600	-12.000	0.081	8.308	-0.036	0.000
56.700	-12.800	0.083	8.310	-0.036	0.000
56.800	-13.000	0.079	8.309	-0.036	0.000
56.900	-11.400	0.079	8.308	-0.036	0.000
57.000	-13.200	0.077	8.308	-0.036	0.000
57.100	-12.600	0.077	8.308	-0.036	0.000
57.200	-13.000	0.075	8.308	-0.036	0.000
57.300	-12.600	0.079	8.309	-0.036	0.000
57.400	-12.000	0.072	8.307	-0.036	0.000
57.500	-13.000	0.077	8.309	-0.036	0.000
57.600	-12.000	0.077	8.309	-0.036	0.000
57.700	-12.000	0.075	8.308	-0.036	0.000
57.800	-12.400	0.073	8.309	-0.036	0.000
57.900	-12.600	0.072	8.309	-0.036	0.000
58.000	-11.800	0.074	8.309	-0.036	0.000
58.100	-12.400	0.074	8.309	-0.036	0.000
58.200	-12.000	0.075	8.310	-0.036	0.000
58.300	-11.800	0.076	8.308	-0.036	0.000
58.400	-12.800	0.074	8.310	-0.036	0.000
58.500	-11.800	0.070	8.307	-0.037	0.000
58.600	-12.400	0.070	8.307	-0.037	0.000
58.700	-11.800	0.072	8.309	-0.037	0.000
58.800	-12.600	0.070	8.308	-0.037	0.000
58.900	-11.400	0.074	8.308	-0.037	0.000
59.000	-12.000	0.073	8.309	-0.037	0.000
59.100	-12.400	0.073	8.309	-0.037	0.000
59.200	-12.000	0.071	8.308	-0.037	0.000
59.300	-12.400	0.072	8.310	-0.037	0.000
59.400	-11.600	0.074	8.308	-0.037	0.000
59.500	-12.200	0.071	8.309	-0.037	0.000
59.600	-11.400	0.071	8.309	-0.037	0.000
59.700	-12.000	0.072	8.309	-0.037	0.000
59.800	-12.200	0.069	8.307	-0.037	0.000
59.900	-11.800	0.072	8.308	-0.037	0.000
60.000	-11.400	0.072	8.309	-0.037	0.000
60.100	-11.600	0.072	8.309	-0.037	0.000
60.200	-11.200	0.070	8.309	-0.037	0.000
60.300	-12.600	0.072	8.309	-0.037	0.000
60.400	-11.600	0.068	8.309	-0.037	0.000
60.500	-12.400	0.073	8.308	-0.037	0.000
60.600	-12.000	0.073	8.308	-0.037	0.000
60.700	-12.400	0.071	8.310	-0.037	0.000
60.800	-12.800	0.073	8.309	-0.037	0.000
60.900	-11.800	0.067	8.308	-0.037	0.000
61.000	-10.800	0.069	8.310	-0.037	0.000
61.100	-12.000	0.069	8.310	-0.037	0.000
61.200	-11.200	0.069	8.309	-0.037	0.000
61.300	-11.400	0.070	8.309	-0.037	0.000
61.400	-11.400	0.069	8.309	-0.037	0.000
61.500	-11.400	0.067	8.310	-0.037	0.000
61.600	-11.600	0.067	8.310	-0.037	0.000
61.700	-11.600	0.071	8.309	-0.037	0.000
61.800	-11.000	0.069	8.308	-0.037	0.000
61.900	-11.400	0.069	8.309	-0.037	0.000
62.000	-12.400	0.068	8.309	-0.037	0.000
62.100	-11.000	0.068	8.309	-0.037	0.000
62.200	-11.000	0.071	8.310	-0.037	0.000
62.300	-12.000	0.063	8.308	-0.037	0.000
62.400	-12.000	0.068	8.308	-0.037	0.000
62.500	-10.800	0.069	8.308	-0.037	0.000
62.600	-12.200	0.069	8.308	-0.037	0.000
62.700	-11.200	0.062	8.308	-0.037	0.000
62.800	-11.200	0.068	8.310	-0.037	0.000
62.900	-12.200	0.067	8.308	-0.037	0.000
63.000	-11.800	0.067	8.309	-0.037	0.000
63.100	-10.600	0.067	8.309	-0.037	0.000
63.200	-11.400	0.066	8.309	-0.037	0.000
63.300	-11.600	0.067	8.308	-0.037	0.000
63.400	-10.600	0.070	8.308	-0.038	0.000
63.500	-11.000	0.066	8.310	-0.038	0.000
63.600	-10.800	0.066	8.310	-0.038	0.000
63.700	-11.200	0.069	8.309	-0.038	0.000
63.800	-11.200	0.067	8.308	-0.038	0.000
63.900	-11.600	0.066	8.310	-0.038	0.000
64.000	-11.600	0.065	8.308	-0.038	0.000
64.100	-11.200	0.065	8.308	-0.038	0.000
64.200	-11.200	0.065	8.308	-0.038	0.000
64.300	-10.800	0.066	8.308	-0.038	0.000
64.400	-10.400	0.068	8.308	-0.038	0.000
64.500	-10.800	0.067	8.308	-0.038	0.000
64.600	-11.200	0.067	8.308	-0.038	0.000
64.700	-10.800	0.068	8.308	-0.038	0.000
64.800	-10.400	0.068	8.310	-0.038	0.000
64.900	-11.400	0.063	8.309	-0.038	0.000
65.000	-11.600	0.065	8.309	-0.038	0.000
65.100	-10.400	0.065	8.309	-0.038	0.000
65.200	-10.800	0.062	8.308	-0.038	0.000
65.300	-11.200	0.065	8.308	-0.038	0.000
65.400	-10.400	0.065	8.310	-0.038	0.000
65.500	-10.400	0.066	8.308	-0.038	0.000
65.600	-10.600	0.066	8.308	-0.038	0.000
65.700	-10.200	0.066	8.309	-0.038	0.000
65.800	-10.200	0.067	8.307	-0.038	0.000
65.900	-10.200	0.063	8.309	-0.038	0.000
66.000	-11.600	0.061	8.307	-0.038	0.000
66.100	-10.600	0.061	8.307	-0.038	0.000
66.200	-10.600	0.065	8.309	-0.038	0.000
66.300	-10.400	0.060	8.308	-0.038	0.000
66.400	-11.400	0.063	8.308	-0.038	0.000
66.500	-11.200	0.062	8.308	-0.038	0.000
66.600	-10.600	0.062	8.308	-0.038	0.000
66.700	-10.200	0.066	8.308	-0.038	0.000
66.800	-10.600	0.062	8.310	-0.038	0.000
66.900	-10.800	0.063	8.309	-0.038	0.000
67.000	-9.600	0.060	8.309	-0.038	0.000
67.100	-10.200	0.060	8.309	-0.038	0.000
67.200	-10.800	0.060	8.309	-0.038	0.000
67.300	-13.000	0.061	8.308	-0.038	0.000
67.400	-10.200	0.061	8.310	-0.038	0.000
67.500	-11.000	0.063	8.308	-0.038	0.000
67.600	-10.000	0.063	8.308	-0.038	0.000
67.700	-9.400	0.063	8.311	-0.038	0.000
67.800	-10.800	0.061	8.308	-0.038	0.000
67.900	-10.600	0.060	8.309	-0.038	0.000
68.000	-11.200	0.063	8.309	-0.038	0.000
68.100	-11.000	0.063	8.309	-0.038	0.000
68.200	-11.400	0.058	8.309	-0.038	0.000
68.300	-10.600	0.060	8.310	-0.038	0.000
68.400	-10.800	0.061	8.308	-0.038	0.000
68.500	-10.200	0.059	8.309	-0.038	0.000
68.600	-11.800	0.059	8.309	-0.038	0.000
68.700	-10.800	0.061	8.308	-0.038	0.000
68.800	-10.800	0.060	8.309	-0.038	0.000
68.900	-10.200	0.064	8.308	-0.038	0.000
69.000	-11.400	0.058	8.309	-0.038	0.000
69.100	-10.200	0.058	8.309	-0.038	0.000
69.200	-10.800	0.060	8.309	-0.038	0.000
69.300	-11.200	0.060	8.308	-0.038	0.000
69.400	-12.000	0.061	8.308	-0.039	0.000
69.500	-10.400	0.061	8.309	-0.039	0.000
69.600	-10.200	0.061	8.309	-0.039	0.000
69.700	-10.400	0.059	8.310	-0.039	0.000
69.800	-11.200	0.062	8.309	-0.039	0.000
69.900	-10.200	0.059	8.308	-0.039	0.000
70.000	-10.000	0.057	8.308	-0.039	0.000
70.100	-10.600	0.057	8.308	-0.039	0.000
70.200	-11.200	0.061	8.309	-0.039	0.000
70.300	-10.800	0.056	8.311	-0.039	0.000
70.400	-11.200	0.058	8.307	-0.039	0.000
70.500	-11.200	0.060	8.310	-0.039	0.000
70.600	-10.400	0.060	8.310	-0.039	0.000
70.700	-10.600	0.058	8.308	-0.039	0.000
70.800	-11.600	0.061	8.309	-0.039	0.000
70.900	-10.400	0.058	8.309	-0.039	0.000
71.000	-11.600	0.061	8.308	-0.039	0.000
71.100	-11.000	0.061	8.308	-0.039	0.000
71.200	-10.800	0.059	8.308	-0.039	0.000
71.300	-11.600	0.058	8.309	-0.039	0.000
71.400	-9.600	0.059	8.308	-0.039	0.000
71.500	-9.400	0.059	8.308	-0.039	0.000
71.600	-11.200	0.059	8.308	-0.039	0.000
71.700	-10.200	0.060	8.307	-0.039	0.000
71.800	-11.200	0.061	8.310	-0.039	0.000
71.900	-10.600	0.060	8.309	-0.039	0.000
72.000	-10.400	0.059	8.310	-0.039	0.000
72.100	-10.400	0.059	8.310	-0.039	0.000
72.200	-11.000	0.058	8.308	-0.039	0.000
72.300	-10.200	0.059	8.309	-0.039	0.000
72.400	-10.400	0.059	8.309	-0.039	0.000
72.500	-9.800	0.064	8.308	-0.039	0.000
72.600	-10.400	0.064	8.308	-0.039	0.000
72.700	-10.400	0.074	8.309	-0.039	0.000
72.800	-10.000	0.067	8.309	-0.039	0.000
72.900	-9.800	0.063	8.309	-0.039	0.000
73.000	-10.000	0.056	8.309	-0.039	0.000
73.100	-10.800	0.056	8.309	-0.039	0.000
73.200	-10.800	0.058	8.309	-0.039	0.000
73.300	-11.000	0.055	8.309	-0.039	0.000
73.400	-10.600	0.056	8.310	-0.039	0.000
73.500	-10.200	0.056	8.308	-0.039	0.000
73.600	-10.600	0.056	8.308	-0.039	0.000
73.700	-11.000	0.059	8.308	-0.039	0.000
73.800	-10.600	0.056	8.309	-0.039	0.000
73.900	-10.400	0.056	8.308	-0.039	0.000
74.000	-11.000	0.054	8.309	-0.039	0.000
74.100	-10.800	0.054	8.309	-0.039	0.000
74.200	-10.800	0.053	8.308	-0.039	0.000
74.300	-10.600	0.057	8.309	-0.039	0.000
74.400	-11.800	0.054	8.310	-0.039	0.000
74.500	-11.000	0.057	8.309	-0.039	0.000
74.600	-11.200	0.057	8.309	-0.039	0.000
74.700	-10.200	0.056	8.308	-0.039	0.000
74.800	-11.800	0.057	8.309	-0.039	0.000
74.900	-10.800	0.058	8.308	-0.040	0.000
75.000	-10.400	0.057	8.309	-0.040	0.000
75.100	-10.800	0.057	8.309	-0.040	0.000
75.200	-11.600	0.060	8.309	-0.040	0.000
75.300	-11.000	0.054	8.309	-0.040	0.000
75.400	-11.800	0.060	8.308	-0.040	0.000
75.500	-12.000	0.060	8.309	-0.040	0.000
75.600	-11.600	0.060	8.309	-0.040	0.000
75.700	-12.400	0.058	8.309	-0.040	0.000
75.800	-12.800	0.057	8.309	-0.040	0.000
75.900	-11.600	0.060	8.309	-0.040	0.000
76.000	-12.000	0.059	8.309	-0.040	0.000
76.100	-12.200	0.059	8.309	-0.040	0.000
76.200	-12.000	0.058	8.308	-0.040	0.000
76.300	-13.000	0.060	8.309	-0.040	0.000
76.400	-12.400	0.057	8.308	-0.040	0.000
76.500	-12.200	0.061	8.309	-0.040	0.000
76.600	-12.400	0.061	8.309	-0.040	0.000
76.700	-12.000	0.060	8.309	-0.040	0.000
76.800	-12.000	0.064	8.309	-0.040	0.000
76.900	-12.200	0.063	8.309	-0.040	0.000
77.000	-11.800	0.066	8.308	-0.040	0.000
77.100	-12.000	0.066	8.308	-0.040	0.000
77.200	-12.400	0.071	8.309	-0.040	0.000
77.300	-11.400	0.071	8.308	-0.040	0.000
77.400	-13.200	0.071	8.309	-0.040	0.000
77.500	-12.000	0.071	8.309	-0.040	0.000
77.600	-11.400	0.071	8.309	-0.040	0.000
77.700	-11.800	0.072	8.309	-0.040	0.000
77.800	-11.200	0.072	8.310	-0.040	0.000
77.900	-11.000	0.078	8.309	-0.040	0.000
78.000	-11.000	0.076	8.309	-0.040	0.000
78.100	-11.600	0.076	8.309	-0.040	0.000
78.200	-10.800	0.070	8.308	-0.040	0.000
78.300	-11.400	0.074	8.309	-0.040	0.000
78.400	-12.200	0.070	8.309	-0.040	0.000
78.500	-12.200	0.071	8.309	-0.040	0.000
78.600	-12.000	0.071	8.309	-0.040	0.000
78.700	-11.800	0.069	8.309	-0.040	0.000
78.800	-11.200	0.072	8.308	-0.040	0.000
78.900	-12.400	0.069	8.309	-0.040	0.000
79.000	-12.400	0.069	8.308	-0.040	0.000
79.100	-12.400	0.069	8.308	-0.040	0.000
79.200	-11.800	0.063	8.309	-0.040	0.000
79.300	-12.200	0.059	8.309	-0.040	0.000
79.400	-12.000	0.062	8.308	-0.040	0.000
79.500	-12.400	0.066	8.309	-0.040	0.000
79.600	-12.200	0.066	8.309	-0.040	0.000
79.700	-11.600	0.065	8.309	-0.040	0.000
79.800	-11.000	0.064	8.309	-0.040	0.000
79.900	-11.800	0.067	8.310	-0.041	0.000
80.000	-12.000	0.072	8.310	-0.041	0.000
80.100	-11.800	0.072	8.310	-0.041	0.000
80.200	-11.600	0.070	8.309	-0.041	0.000
80.300	-11.600	0.068	8.308	-0.041	0.000
80.400	-13.200	0.066	8.308	-0.041	0.000
80.500	-12.600	0.072	8.308	-0.041	0.000
80.600	-12.200	0.072	8.308	-0.041	0.000
80.700	-13.000	0.070	8.308	-0.041	0.000
80.800	-12.000	0.072	8.309	-0.041	0.000
80.900	-12.800	0.072	8.309	-0.041	0.000
81.000	-11.600	0.072	8.309	-0.041	0.000
81.100	-12.600	0.072	8.309	-0.041	0.000
81.200	-13.600	0.072	8.309	-0.041	0.000
81.300	-13.400	0.073	8.309	-0.041	0.000
81.400	-13.200	0.070	8.310	-0.041	0.000
81.500	-12.200	0.070	8.309	-0.041	0.000
81.600	-12.400	0.070	8.309	-0.041	0.000
81.700	-12.200	0.072	8.309	-0.041	0.000
81.800	-13.800	0.074	8.309	-0.041	0.000
81.900	-11.400	0.074	8.309	-0.041	0.000
82.000	-12.200	0.071	8.309	-0.041	0.000
82.100	-12.200	0.071	8.309	-0.041	0.000
82.200	-13.200	0.073	8.308	-0.041	0.000
82.300	-12.200	0.072	8.309	-0.041	0.000
82.400	-12.400	0.073	8.309	-0.041	0.000
82.500	-12.200	0.076	8.308	-0.041	0.000
82.600	-11.600	0.076	8.308	-0.041	0.000
82.700	-12.200	0.077	8.310	-0.041	0.000
82.800	-12.000	0.079	8.308	-0.041	0.000
82.900	-12.000	0.081	8.308	-0.041	0.000
83.000	-12.400	0.081	8.309	-0.041	0.000
83.100	-12.600	0.081	8.309	-0.041	0.000
83.200	-12.000	0.083	8.308	-0.041	0.000
83.300	-12.200	0.081	8.310	-0.041	0.000
83.400	-12.400	0.075	8.308	-0.041	0.000
83.500	-11.200	0.078	8.309	-0.041	0.000
83.600	-12.400	0.078	8.309	-0.041	0.000
83.700	-12.800	0.072	8.309	-0.041	0.000
83.800	-11.600	0.076	8.308	-0.041	0.000
83.900	-11.600	0.076	8.310	-0.041	0.000
84.000	-12.000	0.075	8.309	-0.041	0.000
84.100	-12.600	0.075	8.309	-0.041	0.000
84.200	-12.400	0.076	8.309	-0.041	0.000
84.300	-13.200	0.078	8.308	-0.041	0.000
84.400	-12.800	0.078	8.309	-0.041	0.000
84.500	-12.200	0.079	8.308	-0.041	0.000
84.600	-12.000	0.079	8.308	-0.041	0.000
84.700	-12.200	0.075	8.310	-0.041	0.000
84.800	-12.800	0.075	8.310	-0.041	0.000
84.900	-12.200	0.076	8.308	-0.042	0.000
85.000	-12.600	0.075	8.308	-0.042	0.000
85.100	-13.600	0.075	8.308	-0.042	0.000
85.200	-12.200	0.076	8.308	-0.042	0.000
85.300	-12.800	0.076	8.310	-0.042	0.000
85.400	-12.200	0.077	8.308	-0.042	0.000
85.500	-13.400	0.075	8.309	-0.042	0.000
85.600	-12.800	0.075	8.309	-0.042	0.000
85.700	-10.800	0.077	8.309	-0.042	0.000
85.800	-12.200	0.078	8.310	-0.042	0.000
85.900	-12.800	0.078	8.311	-0.042	0.000
86.000	-11.600	0.079	8.309	-0.042	0.000
86.100	-13.800	0.079	8.309	-0.042	0.000
86.200	-12.800	0.076	8.310	-0.042	0.000
86.300	-12.600	0.075	8.307	-0.042	0.000
86.400	-13.000	0.078	8.309	-0.042	0.000
86.500	-12.600	0.078	8.307	-0.042	0.000
86.600	-12.600	0.078	8.307	-0.042	0.000
86.700	-13.000	0.076	8.309	-0.042	0.000
86.800	-11.200	0.075	8.310	-0.042	0.000
86.900	-12.600	0.076	8.308	-0.042	0.000
87.000	-12.600	0.076	8.310	-0.042	0.000
87.100	-12.200	0.076	8.310	-0.042	0.000
87.200	-12.200	0.076	8.308	-0.042	0.000
87.300	-12.800	0.079	8.309	-0.042	0.000
87.400	-13.000	0.076	8.308	-0.042	0.000
87.500	-12.800	0.075	8.310	-0.042	0.000
87.600	-13.600	0.075	8.310	-0.042	0.000
87.700	-12.000	0.077	8.309	-0.042	0.000
87.800	-12.200	0.075	8.309	-0.042	0.000
87.900	-13.000	0.075	8.311	-0.042	0.000
88.000	-12.800	0.074	8.309	-0.042	0.000
88.100	-12.200	0.074	8.309	-0.042	0.000
88.200	-13.200	0.077	8.309	-0.042	0.000
88.300	-12.200	0.078	8.308	-0.042	0.000
88.400	-12.600	0.077	8.310	-0.042	0.000
88.500	-12.400	0.077	8.308	-0.042	0.000
88.600	-12.000	0.077	8.308	-0.042	0.000
88.700	-13.000	0.078	8.310	-0.042	0.000
88.800	-11.600	0.075	8.309	-0.042	0.000
88.900	-12.000	0.076	8.309	-0.042	0.000
89.000	-12.600	0.077	8.309	-0.042	0.000
89.100	-12.600	0.077	8.309	-0.042	0.000
89.200	-12.000	0.081	8.309	-0.042	0.000
89.300	-12.600	0.076	8.309	-0.042	0.000
89.400	-12.800	0.077	8.310	-0.043	0.000
89.500	-12.600	0.076	8.310	-0.043	0.000
89.600	-12.200	0.076	8.310	-0.043	0.000
89.700	-12.800	0.077	8.309	-0.043	0.000
89.800	-12.400	0.074	8.309	-0.043	0.000
89.900	-12.400	0.076	8.310	-0.043	0.000
90.000	-12.000	0.078	8.309	-0.043	0.000
90.100	-12.200	0.078	8.309	-0.043	0.000
90.200	-11.600	0.074	8.309	-0.043	0.000
90.300	-12.400	0.074	8.308	-0.043	0.000
90.400	-12.600	0.076	8.308	-0.043	0.000
90.500	-12.800	0.077	8.310	-0.043	0.000
90.600	-13.000	0.077	8.310	-0.043	0.000
90.700	-13.000	0.074	8.309	-0.043	0.000
90.800	-11.800	0.072	8.310	-0.043	0.000
90.900	-12.200	0.073	8.308	-0.043	0.000
91.000	-12.400	0.074	8.310	-0.043	0.000
91.100	-13.800	0.074	8.310	-0.043	0.000
91.200	-11.200	0.075	8.308	-0.043	0.000
91.300	-12.400	0.076	8.308	-0.043	0.000
91.400	-13.200	0.078	8.310	-0.043	0.000
91.500	-12.200	0.077	8.309	-0.043	0.000
91.600	-12.400	0.077	8.309	-0.043	0.000
91.700	-12.600	0.075	8.310	-0.043	0.000
91.800	-12.800	0.074	8.308	-0.043	0.000
91.900	-12.200	0.072	8.310	-0.043	0.000
92.000	-11.600	0.074	8.309	-0.043	0.000
92.100	-12.200	0.074	8.309	-0.043	0.000
92.200	-11.800	0.074	8.309	-0.043	0.000
92.300	-12.400	0.075	8.309	-0.043	0.000
92.400	-12.200	0.078	8.308	-0.043	0.000
92.500	-11.800	0.071	8.309	-0.043	0.000
92.600	-11.800	0.071	8.309	-0.043	0.000
92.700	-11.600	0.074	8.309	-0.043	0.000
92.800	-12.200	0.078	8.309	-0.043	0.000
92.900	-12.200	0.076	8.309	-0.043	0.000
93.000	-12.400	0.080	8.309	-0.043	0.000
93.100	-12.200	0.080	8.309	-0.043	0.000
93.200	-12.400	0.080	8.310	-0.043	0.000
93.300	-12.600	0.080	8.308	-0.043	0.000
93.400	-12.200	0.079	8.309	-0.043	0.000
93.500	-13.000	0.078	8.309	-0.043	0.000
93.600	-13.000	0.078	8.309	-0.043	0.000
93.700	-12.800	0.072	8.309	-0.043	0.000
93.800	-12.800	0.074	8.309	-0.043	0.000
93.900	-11.600	0.072	8.308	-0.043	0.000
94.000	-12.400	0.072	8.310	-0.043	0.000
94.100	-11.200	0.072	8.310	-0.043	0.000
94.200	-11.800	0.072	8.309	-0.043	0.000
94.300	-11.600	0.073	8.309	-0.043	0.000
94.400	-12.400	0.071	8.308	-0.044	0.000
94.500	-12.600	0.068	8.309	-0.044	0.000
94.600	-11.600	0.068	8.309	-0.044	0.000
94.700	-11.600	0.070	8.307	-0.044	0.000
94.800	-11.200	0.070	8.310	-0.044	0.000
94.900	-10.800	0.072	8.310	-0.044	0.000
95.000	-12.000	0.072	8.309	-0.044	0.000
95.100	-12.000	0.072	8.309	-0.044	0.000
95.200	-11.600	0.071	8.309	-0.044	0.000
95.300	-12.400	0.075	8.308	-0.044	0.000
95.400	-13.000	0.073	8.309	-0.044	0.000
95.500	-12.200	0.070	8.308	-0.044	0.000
95.600	-13.000	0.070	8.308	-0.044	0.000
95.700	-12.400	0.067	8.309	-0.044	0.000
95.800	-11.400	0.072	8.309	-0.044	0.000
95.900	-11.000	0.069	8.309	-0.044	0.000
96.000	-10.600	0.072	8.309	-0.044	0.000
96.100	-11.200	0.072	8.309	-0.044	0.000
96.200	-12.000	0.075	8.308	-0.044	0.000
96.300	-11.800	0.070	8.309	-0.044	0.000
96.400	-10.600	0.068	8.309	-0.044	0.000
96.500	-10.800	0.067	8.310	-0.044	0.000
96.600	-12.000	0.067	8.310	-0.044	0.000
96.700	-11.600	0.066	8.308	-0.044	0.000
96.800	-11.800	0.067	8.310	-0.044	0.000
96.900	-12.200	0.072	8.310	-0.044	0.000
97.000	-10.800	0.077	8.309	-0.044	0.000
97.100	-11.000	0.077	8.309	-0.044	0.000
97.200	-11.200	0.073	8.310	-0.044	0.000
97.300	-12.000	0.079	8.308	-0.044	0.000
97.400	-12.000	0.072	8.309	-0.044	0.000
97.500	-11.800	0.061	8.309	-0.044	0.000
97.600	-12.000	0.061	8.309	-0.044	0.000
97.700	-11.400	0.065	8.310	-0.044	0.000
97.800	-12.200	0.067	8.309	-0.044	0.000
97.900	-11.800	0.062	8.308	-0.044	0.000
98.000	-13.000	0.068	8.309	-0.044	0.000
98.100	-11.200	0.068	8.309	-0.044	0.000
98.200	-12.000	0.069	8.309	-0.044	0.000
98.300	-11.600	0.073	8.311	-0.044	0.000
98.400	-12.400	0.068	8.308	-0.044	0.000
98.500	-12.400	0.071	8.308	-0.044	0.000
98.600	-11.400	0.071	8.308	-0.044	0.000
98.700	-11.600	0.067	8.309	-0.044	0.000
98.800	-12.600	0.073	8.307	-0.044	0.000
98.900	-12.400	0.070	8.310	-0.044	0.000
99.000	-12.000	0.075	8.308	-0.044	0.000
99.100	-12.200	0.075	8.308	-0.044	0.000
99.200	-11.400	0.074	8.310	-0.044	0.000
99.300	-11.600	0.073	8.309	-0.044	0.000
99.400	-11.600	0.075	8.309	-0.045	0.000
99.500	-11.600	0.071	8.309	-0.045	0.000
99.600	-12.200	0.071	8.309	-0.045	0.000
99.700	-12.600	0.073	8.308	-0.045	0.000
99.800	-12.000	0.071	8.309	-0.045	0.000
99.900	-11.000	0.071	8.309	-0.045	0.000
100.000	-11.600	0.073	8.309	-0.045	0.000
100.100	-11.200	0.073	8.309	-0.045	0.000
100.200	-11.800	0.076	8.309	-0.045	0.000
100.300	-11.600	0.072	8.309	-0.045	0.000
100.400	-11.600	0.073	8.309	-0.045	0.000
100.500	-11.800	0.074	8.309	-0.045	0.000
100.600	-12.200	0.074	8.309	-0.045	0.000
100.700	-11.800	0.073	8.310	-0.045	0.000
100.800	-10.400	0.076	8.310	-0.045	0.000
100.900	-12.200	0.070	8.310	-0.045	0.000
101.000	-12.000	0.067	8.309	-0.045	0.000
101.100	-11.800	0.067	8.309	-0.045	0.000
101.200	-11.600	0.071	8.310	-0.045	0.000
101.300	-11.800	0.077	8.309	-0.045	0.000
101.400	-11.000	0.073	8.308	-0.045	0.000
101.500	-11.800	0.072	8.309	-0.045	0.000
101.600	-10.800	0.072	8.309	-0.045	0.000
101.700	-11.800	0.073	8.308	-0.045	0.000
101.800	-12.600	0.068	8.310	-0.045	0.000
101.900	-11.800	0.069	8.309	-0.045	0.000
102.000	-12.200	0.068	8.309	-0.045	0.000
102.100	-11.600	0.068	8.309	-0.045	0.000
102.200	-12.000	0.070	8.309	-0.045	0.000
102.300	-12.000	0.071	8.309	-0.045	0.000
102.400	-12.200	0.073	8.310	-0.045	0.000
102.500	-11.200	0.068	8.309	-0.045	0.000
102.600	-10.200	0.068	8.309	-0.045	0.000
102.700	-10.800	0.069	8.310	-0.045	0.000
102.800	-12.400	0.070	8.310	-0.045	0.000
102.900	-11.600	0.071	8.309	-0.045	0.000
103.000	-11.000	0.071	8.309	-0.045	0.000
103.100	-11.200	0.071	8.309	-0.045	0.000
103.200	-10.600	0.069	8.308	-0.045	0.000
103.300	-11.400	0.069	8.308	-0.045	0.000
103.400	-11.600	0.072	8.309	-0.045	0.000
103.500	-13.000	0.074	8.309	-0.045	0.000
103.600	-11.600	0.074	8.309	-0.045	0.000
103.700	-11.800	0.070	8.308	-0.045	0.000
103.800	-12.200	0.071	8.310	-0.045	0.000
103.900	-13.000	0.067	8.310	-0.045	0.000
104.000	-11.800	0.068	8.311	-0.045	0.000
104.100	-11.600	0.068	8.311	-0.045	0.000
104.200	-11.400	0.067	8.309	-0.045	0.000
104.300	-11.600	0.063	8.308	-0.045	0.000
104.400	-12.600	0.067	8.311	-0.046	0.000
104.500	-12.400	0.071	8.309	-0.046	0.000
104.600	-12.200	0.071	8.309	-0.046	0.000
104.700	-13.000	0.067	8.310	-0.046	0.000
104.800	-11.600	0.068	8.308	-0.046	0.000
104.900	-12.000	0.071	8.309	-0.046	0.000
105.000	-11.400	0.068	8.308	-0.046	0.000
105.100	-12.200	0.068	8.308	-0.046	0.000
105.200	-12.200	0.068	8.310	-0.046	0.000
105.300	-11.400	0.070	8.310	-0.046	0.000
105.400	-13.200	0.068	8.308	-0.046	0.000
105.500	-12.000	0.068	8.310	-0.046	0.000
105.600	-10.600	0.068	8.310	-0.046	0.000
105.700	-12.000	0.070	8.307	-0.046	0.000
105.800	-12.600	0.070	8.309	-0.046	0.000
105.900	-12.400	0.068	8.309	-0.046	0.000
106.000	-11.400	0.069	8.310	-0.046	0.000
106.100	-11.200	0.069	8.310	-0.046	0.000
106.200	-11.400	0.069	8.309	-0.046	0.000
106.300	-11.400	0.067	8.308	-0.046	0.000
106.400	-11.800	0.070	8.309	-0.046	0.000
106.500	-11.600	0.069	8.309	-0.046	0.000
106.600	-11.400	0.069	8.309	-0.046	0.000
106.700	-11.800	0.071	8.309	-0.046	0.000
106.800	-11.600	0.074	8.309	-0.046	0.000
106.900	-12.000	0.072	8.310	-0.046	0.000
107.000	-12.000	0.072	8.309	-0.046	0.000
107.100	-12.000	0.072	8.309	-0.046	0.000
107.200	-11.600	0.068	8.310	-0.046	0.000
107.300	-11.400	0.069	8.310	-0.046	0.000
107.400	-12.000	0.070	8.308	-0.046	0.000
107.500	-12.400	0.072	8.310	-0.046	0.000
107.600	-11.000	0.072	8.310	-0.046	0.000
107.700	-11.600	0.068	8.307	-0.046	0.000
107.800	-11.800	0.069	8.310	-0.046	0.000
107.900	-10.600	0.070	8.309	-0.046	0.000
108.000	-12.000	0.075	8.310	-0.046	0.000
108.100	-11.400	0.075	8.310	-0.046	0.000
108.200	-10.600	0.066	8.310	-0.046	0.000
108.300	-11.200	0.071	8.309	-0.046	0.000
108.400	-10.800	0.072	8.311	-0.046	0.000
108.500	-11.600	0.071	8.307	-0.046	0.000
108.600	-10.200	0.071	8.307	-0.046	0.000
108.700	-11.200	0.070	8.310	-0.046	0.000
108.800	-11.800	0.068	8.309	-0.046	0.000
108.900	-11.400	0.066	8.310	-0.046	0.000
109.000	-11.600	0.066	8.309	-0.046	0.000
109.100	-11.400	0.066	8.309	-0.046	0.000
109.200	-11.200	0.069	8.309	-0.046	0.000
109.300	-11.200	0.068	8.309	-0.046	0.000
109.400	-12.600	0.069	8.309	-0.046	0.000
109.500	-10.600	0.069	8.311	-0.046	0.000
109.600	-11.600	0.069	8.311	-0.046	0.000
109.700	-11.400	0.067	8.309	-0.046	0.000
109.800	-11.000	0.070	8.308	-0.046	0.000
109.900	-11.800	0.069	8.310	-0.047	0.000
110.000	-11.000	0.067	8.310	-0.047	0.000
110.100	-11.000	0.067	8.310	-0.047	0.000
110.200	-12.000	0.068	8.309	-0.047	0.000
110.300	-11.400	0.065	8.308	-0.047	0.000
110.400	-11.200	0.071	8.310	-0.047	0.000
110.500	-10.400	0.067	8.308	-0.047	0.000
110.600	-11.000	0.067	8.308	-0.047	0.000
110.700	-11.000	0.071	8.311	-0.047	0.000
110.800	-10.800	0.063	8.309	-0.047	0.000
110.900	-11.400	0.066	8.309	-0.047	0.000
111.000	-10.600	0.064	8.309	-0.047	0.000
111.100	-10.800	0.064	8.309	-0.047	0.000
111.200	-10.800	0.069	8.309	-0.047	0.000
111.300	-10.400	0.066	8.310	-0.047	0.000
111.400	-10.600	0.065	8.309	-0.047	0.000
111.500	-10.200	0.064	8.311	-0.047	0.000
111.600	-10.000	0.064	8.311	-0.047	0.000
111.700	-10.000	0.061	8.309	-0.047	0.000
111.800	-11.200	0.066	8.309	-0.047	0.000
111.900	-11.000	0.062	8.310	-0.047	0.000
112.000	-11.200	0.061	8.308	-0.047	0.000
112.100	-11.000	0.061	8.308	-0.047	0.000
112.200	-11.600	0.064	8.310	-0.047	0.000
112.300	-11.200	0.065	8.309	-0.047	0.000
112.400	-11.400	0.063	8.310	-0.047	0.000
112.500	-10.600	0.062	8.309	-0.047	0.000
112.600	-10.600	0.062	8.309	-0.047	0.000
112.700	-11.600	0.064	8.310	-0.047	0.000
112.800	-10.400	0.061	8.308	-0.047	0.000
112.900	-10.600	0.060	8.308	-0.047	0.000
113.000	-11.000	0.061	8.310	-0.047	0.000
113.100	-10.400	0.061	8.310	-0.047	0.000
113.200	-10.400	0.062	8.309	-0.047	0.000
113.300	-10.200	0.059	8.310	-0.047	0.000
113.400	-9.400	0.062	8.309	-0.047	0.000
113.500	-10.400	0.058	8.309	-0.047	0.000
113.600	-11.000	0.058	8.309	-0.047	0.000
113.700	-8.800	0.057	8.309	-0.047	0.000
113.800	-11.400	0.062	8.309	-0.047	0.000
113.900	-11.000	0.061	8.310	-0.047	0.000
114.000	-10.200	0.060	8.308	-0.047	0.000
114.100	-9.800	0.060	8.308	-0.047	0.000
114.200	-10.000	0.062	8.308	-0.047	0.000
114.300	-10.200	0.060	8.310	-0.047	0.000
114.400	-10.200	0.058	8.309	-0.047	0.000
114.500	-10.200	0.062	8.310	-0.047	0.000
114.600	-10.600	0.062	8.310	-0.047	0.000
114.700	-10.000	0.056	8.308	-0.047	0.000
114.800	-11.200	0.057	8.310	-0.047	0.000
114.900	-11.200	0.055	8.308	-0.047	0.000
115.000	-10.000	0.059	8.311	-0.047	0.000
115.100	-10.000	0.059	8.311	-0.047	0.000
115.200	-10.200	0.057	8.308	-0.047	0.000
115.300	-9.600	0.057	8.309	-0.047	0.000
115.400	-10.600	0.059	8.309	-0.048	0.000
115.500	-12.200	0.055	8.310	-0.048	0.000
115.600	-10.400	0.055	8.310	-0.048	0.000
115.700	-10.200	0.057	8.310	-0.048	0.000
115.800	-10.200	0.059	8.309	-0.048	0.000
115.900	-10.200	0.059	8.310	-0.048	0.000
116.000	-10.400	0.059	8.308	-0.048	0.000
116.100	-10.600	0.059	8.308	-0.048	0.000
116.200	-10.000	0.055	8.310	-0.048	0.000
116.300	-11.000	0.052	8.308	-0.048	0.000
116.400	-10.000	0.055	8.309	-0.048	0.000
116.500	-11.200	0.056	8.309	-0.048	0.000
116.600	-10.200	0.056	8.309	-0.048	0.000
116.700	-11.000	0.056	8.309	-0.048	0.000
116.800	-10.600	0.055	8.310	-0.048	0.000
116.900	-10.400	0.054	8.309	-0.048	0.000
117.000	-10.000	0.054	8.310	-0.048	0.000
117.100	-10.600	0.054	8.310	-0.048	0.000
117.200	-10.000	0.056	8.309	-0.048	0.000
117.300	-10.600	0.059	8.309	-0.048	0.000
117.400	-10.600	0.054	8.310	-0.048	0.000
117.500	-10.600	0.052	8.309	-0.048	0.000
117.600	-10.200	0.052	8.309	-0.048	0.000
117.700	-10.400	0.056	8.309	-0.048	0.000
117.800	-9.800	0.055	8.309	-0.048	0.000
117.900	-10.800	0.057	8.308	-0.048	0.000
118.000	-10.400	0.055	8.307	-0.048	0.000
118.100	-10.200	0.055	8.307	-0.048	0.000
118.200	-10.600	0.056	8.310	-0.048	0.000
118.300	-10.600	0.057	8.311	-0.048	0.000
118.400	-10.600	0.055	8.309	-0.048	0.000
118.500	-10.000	0.052	8.310	-0.048	0.000
118.600	-10.200	0.052	8.310	-0.048	0.000
118.700	-9.400	0.055	8.309	-0.048	0.000
118.800	-10.000	0.054	8.310	-0.048	0.000
118.900	-10.600	0.057	8.308	-0.048	0.000
119.000	-10.000	0.056	8.309	-0.048	0.000
119.100	-9.400	0.056	8.309	-0.048	0.000
119.200	-10.200	0.056	8.308	-0.048	0.000
119.300	-11.400	0.058	8.308	-0.048	0.000
119.400	-10.000	0.057	8.309	-0.048	0.000
119.500	-10.200	0.057	8.309	-0.048	0.000
119.600	-10.000	0.057	8.309	-0.048	0.000
119.700	-9.800	0.055	8.310	-0.048	0.000
119.800	-10.000	0.058	8.309	-0.048	0.000
119.900	-10.000	0.058	8.309	-0.048	0.000
120.000	-10.200	0.056	8.308	-0.048	0.000
120.100	-11.000	0.056	8.308	-0.048	0.000
120.200	-10.200	0.059	8.310	-0.048	0.000
120.300	-9.200	0.056	8.309	-0.048	0.000
120.400	-9.000	0.056	8.309	-0.048	0.000
120.500	-10.200	0.055	8.309	-0.048	0.000
120.600	-9.400	0.055	8.309	-0.048	0.000
120.700	-10.000	0.057	8.309	-0.048	0.000
120.800	-11.000	0.057	8.310	-0.048	0.000
120.900	-9.800	0.053	8.309	-0.048	0.000
121.000	-10.000	0.055	8.309	-0.048	0.000
121.100	-10.400	0.055	8.309	-0.048	0.000
121.200	-11.000	0.053	8.309	-0.048	0.000
121.300	-9.800	0.054	8.308	-0.049	0.000
121.400	-10.200	0.058	8.309	-0.049	0.000
121.500	-9.800	0.051	8.309	-0.049	0.000
121.600	-10.200	0.051	8.309	-0.049	0.000
121.700	-10.000	0.055	8.309	-0.049	0.000
121.800	-9.800	0.053	8.310	-0.049	0.000
121.900	-10.000	0.055	8.310	-0.049	0.000
122.000	-10.200	0.053	8.308	-0.049	0.000
122.100	-10.200	0.053	8.308	-0.049	0.000
122.200	-10.800	0.059	8.310	-0.049	0.000
122.300	-9.200	0.052	8.310	-0.049	0.000
122.400	-10.000	0.053	8.307	-0.049	0.000
122.500	-10.200	0.051	8.310	-0.049	0.000
122.600	-9.400	0.051	8.310	-0.049	0.000
122.700	-10.600	0.053	8.309	-0.049	0.000
122.800	-9.600	0.053	8.309	-0.049	0.000
122.900	-9.400	0.055	8.309	-0.049	0.000
123.000	-10.600	0.055	8.310	-0.049	0.000
123.100	-10.200	0.055	8.310	-0.049	0.000
123.200	-10.600	0.053	8.310	-0.049	0.000
123.300	-10.400	0.053	8.308	-0.049	0.000
123.400	-10.600	0.054	8.310	-0.049	0.000
123.500	-10.000	0.052	8.309	-0.049	0.000
123.600	-9.200	0.052	8.309	-0.049	0.000
123.700	-11.200	0.055	8.310	-0.049	0.000
123.800	-10.400	0.051	8.309	-0.049	0.000
123.900	-10.400	0.052	8.307	-0.049	0.000
124.000	-10.400	0.051	8.310	-0.049	0.000
124.100	-10.200	0.051	8.310	-0.049	0.000
124.200	-9.400	0.052	8.309	-0.049	0.000
124.300	-9.400	0.052	8.310	-0.049	0.000
124.400	-9.800	0.052	8.309	-0.049	0.000
124.500	-10.200	0.052	8.309	-0.049	0.000
124.600	-8.800	0.052	8.309	-0.049	0.000
124.700	-9.600	0.049	8.309	-0.049	0.000
124.800	-9.800	0.052	8.310	-0.049	0.000
124.900	-10.000	0.048	8.310	-0.049	0.000
125.000	-10.000	0.051	8.309	-0.049	0.000
125.100	-10.200	0.051	8.309	-0.049	0.000
125.200	-10.400	0.053	8.309	-0.049	0.000
125.300	-9.800	0.049	8.308	-0.049	0.000
125.400	-10.000	0.053	8.310	-0.049	0.000
125.500	-10.200	0.055	8.308	-0.049	0.000
125.600	-9.600	0.055	8.308	-0.049	0.000
125.700	-9.800	0.050	8.310	-0.049	0.000
125.800	-10.000	0.049	8.309	-0.049	0.000
125.900	-9.800	0.047	8.307	-0.049	0.000
126.000	-8.400	0.053	8.309	-0.049	0.000
126.100	-9.400	0.053	8.309	-0.049	0.000
126.200	-10.200	0.045	8.309	-0.049	0.000
126.300	-9.600	0.050	8.310	-0.049	0.000
126.400	-10.200	0.050	8.309	-0.049	0.000
126.500	-9.800	0.049	8.310	-0.049	0.000
126.600	-9.000	0.049	8.310	-0.049	0.000
126.700	-9.400	0.049	8.309	-0.049	0.000
126.800	-10.400	0.054	8.309	-0.049	0.000
126.900	-9.600	0.051	8.310	-0.049	0.000
127.000	-9.800	0.049	8.310	-0.049	0.000
127.100	-10.000	0.049	8.310	-0.049	0.000
127.200	-9.400	0.051	8.309	-0.049	0.000
127.300	-10.200	0.051	8.309	-0.050	0.000
127.400	-10.200	0.053	8.309	-0.050	0.000
127.500	-10.800	0.052	8.308	-0.050	0.000
127.600	-10.200	0.052	8.308	-0.050	0.000
127.700	-10.600	0.053	8.310	-0.050	0.000
127.800	-10.000	0.052	8.309	-0.050	0.000
127.900	-10.400	0.052	8.308	-0.050	0.000
128.000	-10.200	0.053	8.309	-0.050	0.000
128.100	-10.600	0.053	8.309	-0.050	0.000
128.200	-10.000	0.054	8.309	-0.050	0.000
128.300	-10.000	0.053	8.309	-0.050	0.000
128.400	-10.600	0.053	8.310	-0.050	0.000
128.500	-10.200	0.053	8.311	-0.050	0.000
128.600	-10.600	0.053	8.311	-0.050	0.000
128.700	-9.800	0.053	8.309	-0.050	0.000
128.800	-10.400	0.052	8.309	-0.050	0.000
128.900	-9.600	0.055	8.310	-0.050	0.000
129.000	-9.800	0.056	8.309	-0.050	0.000
129.100	-11.400	0.056	8.309	-0.050	0.000
129.200	-10.800	0.054	8.311	-0.050	0.000
129.300	-9.800	0.054	8.308	-0.050	0.000
129.400	-10.800	0.057	8.309	-0.050	0.000
129.500	-10.200	0.052	8.309	-0.050	0.000
129.600	-10.800	0.052	8.309	-0.050	0.000
129.700	-10.400	0.053	8.308	-0.050	0.000
129.800	-9.600	0.056	8.310	-0.050	0.000
129.900	-10.000	0.055	8.307	-0.050	0.000
130.000	-10.400	0.054	8.310	-0.050	0.000
130.100	-10.200	0.054	8.310	-0.050	0.000
130.200	-10.800	0.053	8.307	-0.050	0.000
130.300	-10.600	0.058	8.310	-0.050	0.000
130.400	-10.800	0.054	8.309	-0.050	0.000
130.500	-10.400	0.053	8.310	-0.050	0.000
130.600	-10.200	0.053	8.310	-0.050	0.000
130.700	-11.000	0.052	8.309	-0.050	0.000
130.800	-10.600	0.057	8.310	-0.050	0.000
130.900	-10.600	0.052	8.309	-0.050	0.000
131.000	-10.200	0.054	8.308	-0.050	0.000
131.100	-10.000	0.054	8.308	-0.050	0.000
131.200	-10.600	0.054	8.308	-0.050	0.000
131.300	-10.000	0.054	8.309	-0.050	0.000
131.400	-11.000	0.056	8.308	-0.050	0.000
131.500	-10.200	0.056	8.308	-0.050	0.000
131.600	-10.400	0.056	8.308	-0.050	0.000
131.700	-10.600	0.058	8.307	-0.050	0.000
131.800	-10.200	0.056	8.309	-0.050	0.000
131.900	-10.800	0.056	8.307	-0.050	0.000
132.000	-10.200	0.054	8.310	-0.050	0.000
132.100	-10.400	0.054	8.310	-0.050	0.000
132.200	-10.800	0.053	8.306	-0.050	0.000
132.300	-11.600	0.054	8.308	-0.050	0.000
132.400	-10.800	0.056	8.310	-0.050	0.000
132.500	-9.800	0.059	8.309	-0.050	0.000
132.600	-11.000	0.059	8.309	-0.050	0.000
132.700	-10.600	0.054	8.310	-0.050	0.000
132.800	-11.200	0.057	8.307	-0.051	0.000
132.900	-11.200	0.054	8.307	-0.051	0.000
133.000	-11.200	0.058	8.307	-0.051	0.000
133.100	-10.400	0.058	8.307	-0.051	0.000
133.200	-10.600	0.061	8.308	-0.051	0.000
133.300	-11.200	0.054	8.310	-0.051	0.000
133.400	-11.400	0.058	8.308	-0.051	0.000
133.500	-9.800	0.055	8.309	-0.051	0.000
133.600	-11.000	0.055	8.309	-0.051	0.000
133.700	-10.600	0.056	8.308	-0.051	0.000
133.800	-9.400	0.057	8.308	-0.051	0.000
133.900	-11.200	0.058	8.308	-0.051	0.000
134.000	-3.400	0.057	8.309	-0.051	0.000
134.100	-8.600	0.057	8.309	-0.051	0.000
134.200	2.800	0.057	8.308	-0.051	0.000
134.300	9.400	0.059	8.308	-0.050	0.000
134.400	7.000	0.061	8.309	-0.050	0.000
134.500	30.400	0.057	8.307	-0.050	0.177
134.600	20.800	0.057	8.307	-0.050	0.177
134.700	29.000	0.057	8.308	-0.050	0.177
134.800	30.200	0.058	8.307	-0.050	0.177
134.900	30.400	0.056	8.308	-0.050	0.177
135.000	52.600	0.057	8.309	-0.050	0.471
135.100	43.000	0.057	8.309	-0.050	0.471
135.200	50.600	0.059	8.309	-0.050	0.471
135.300	41.800	0.058	8.308	-0.050	0.471
135.400	52.000	0.056	8.308	-0.050	0.471
135.500	74.000	0.056	8.309	-0.050	0.765
135.600	60.600	0.056	8.309	-0.050	0.765
135.700	68.600	0.051	8.306	-0.050	0.765
135.800	51.400	0.054	8.309	-0.049	0.765
135.900	64.200	0.053	8.309	-0.049	0.765
136.000	84.200	0.072	8.309	-0.049	1.059
136.100	68.400	0.072	8.309	-0.049	1.059
136.200	78.000	0.085	8.310	-0.049	1.059
136.300	77.000	0.095	8.309	-0.048	1.059
136.400	79.200	0.107	8.309	-0.048	1.059
136.500	96.600	0.143	8.307	-0.048	1.353
136.600	84.400	0.143	8.307	-0.048	1.353
136.700	93.600	0.161	8.308	-0.048	1.353
136.800	87.600	0.181	8.308	-0.048	1.353
136.900	91.800	0.196	8.309	-0.048	1.353
137.000	104.000	0.246	8.308	-0.048	1.648
137.100	95.800	0.246	8.308	-0.048	1.648
137.200	104.000	0.273	8.310	-0.048	1.648
137.300	102.000	0.298	8.307	-0.047	1.648
137.400	103.600	0.329	8.308	-0.047	1.648
137.500	119.600	0.385	8.310	-0.047	1.942
137.600	104.600	0.385	8.310	-0.047	1.942
137.700	110.600	0.414	8.310	-0.047	1.942
137.800	106.600	0.449	8.308	-0.046	1.942
137.900	113.800	0.477	8.310	-0.046	1.942
138.000	129.800	0.546	8.310	-0.046	2.236
138.100	115.600	0.546	8.310	-0.046	2.236
138.200	122.600	0.584	8.308	-0.046	2.236
138.300	119.600	0.614	8.307	-0.045	2.236
138.400	120.600	0.652	8.309	-0.045	2.236
138.500	132.000	0.720	8.308	-0.045	2.530
138.600	124.600	0.720	8.308	-0.045	2.530
138.700	133.800	0.764	8.310	-0.045	2.530
138.800	85.200	0.802	8.310	-0.044	2.530
138.900	128.400	0.835	8.310	-0.044	2.530
139.000	142.000	0.915	8.309	-0.044	2.825
139.100	132.400	0.915	8.309	-0.044	2.825
139.200	139.200	0.961	8.310	-0.044	2.825
139.300	127.800	0.996	8.310	-0.042	2.825
139.400	140.200	1.035	8.309	-0.042	2.825
139.500	152.000	1.118	8.310	-0.042	3.119
139.600	137.600	1.118	8.310	-0.042	3.119
139.700	141.600	1.163	8.309	-0.042	3.119
139.800	137.400	1.205	8.310	-0.041	3.119
139.900	142.400	1.246	8.308	-0.041	3.119
140.000	154.600	1.332	8.308	-0.041	3.413
140.100	147.600	1.332	8.308	-0.041	3.413
140.200	151.400	1.379	8.309	-0.041	3.413
140.300	138.600	1.422	8.309	-0.040	3.413
140.400	149.200	1.459	8.309	-0.040	3.413
140.500	157.600	1.551	8.310	-0.040	3.707
140.600	170.400	1.551	8.310	-0.040	3.707
140.700	98.000	1.596	8.310	-0.040	3.707
140.800	104.800	1.642	8.309	-0.039	3.707
140.900	145.400	1.683	8.309	-0.039	3.707
141.000	171.600	1.775	8.307	-0.039	4.001
141.100	158.400	1.775	8.307	-0.039	4.001
141.200	167.000	1.828	8.310	-0.039	4.001
141.300	157.200	1.870	8.310	-0.037	4.001
141.400	178.800	1.916	8.309	-0.037	4.001
141.500	169.200	2.005	8.308	-0.037	4.296
141.600	164.600	2.005	8.308	-0.037	4.296
141.700	160.000	2.055	8.309	-0.037	4.296
141.800	153.000	2.105	8.308	-0.036	4.296
141.900	167.200	2.147	8.310	-0.036	4.296
142.000	171.400	2.243	8.308	-0.036	4.590
142.100	175.800	2.243	8.308	-0.036	4.590
142.200	150.800	2.292	8.309	-0.036	4.590
142.300	164.600	2.337	8.310	-0.035	4.590
142.400	167.000	2.384	8.308	-0.035	4.590
142.500	177.600	2.472	8.308	-0.035	4.884
142.600	169.400	2.472	8.308	-0.035	4.884
142.700	166.400	2.528	8.309	-0.035	4.884
142.800	161.000	2.577	8.309	-0.033	4.884
142.900	156.000	2.615	8.309	-0.033	4.884
143.000	153.000	2.720	8.310	-0.033	5.000
143.100	148.000	2.720	8.310	-0.033	5.000
143.200	145.800	2.764	8.310	-0.033	5.000
143.300	141.800	2.816	8.311	-0.032	5.000
143.400	139.200	2.855	8.309	-0.032	5.000
143.500	135.200	2.957	8.310	-0.032	5.000
143.600	133.000	2.957	8.310	-0.032	5.000
143.700	129.400	3.003	8.308	-0.032	5.000
143.800	126.200	3.056	8.308	-0.031	5.000
143.900	124.400	3.101	8.311	-0.031	5.000
144.000	121.400	3.199	8.309	-0.031	5.000
144.100	119.200	3.199	8.309	-0.031	5.000
144.200	116.600	3.251	8.312	-0.031	5.000
144.300	115.000	3.296	8.309	-0.030	5.000
144.400	112.200	3.346	8.310	-0.030	5.000
144.500	111.200	3.426	8.309	-0.030	5.000
144.600	109.000	3.426	8.309	-0.030	5.000
144.700	107.000	3.464	8.309	-0.030	5.000
144.800	104.600	3.502	8.311	-0.029	5.000
144.900	103.400	3.538	8.309	-0.029	5.000
145.000	102.000	3.603	8.311	-0.029	5.000
145.100	101.200	3.603	8.311	-0.029	5.000
145.200	99.200	3.636	8.309	-0.029	5.000
145.300	97.600	3.662	8.309	-0.029	5.000
145.400	95.800	3.695	8.311	-0.029	5.000
145.500	95.200	3.746	8.310	-0.029	5.000
145.600	94.000	3.746	8.310	-0.029	5.000
145.700	92.200	3.771	8.310	-0.029	5.000
145.800	91.400	3.790	8.309	-0.028	5.000
145.900	89.800	3.818	8.310	-0.028	5.000
146.000	88.400	3.859	8.311	-0.028	5.000
146.100	88.400	3.859	8.311	-0.028	5.000
146.200	86.600	3.879	8.310	-0.028	5.000
146.300	86.200	3.897	8.310	-0.027	5.000
146.400	86.000	3.916	8.309	-0.027	5.000
146.500	85.400	3.948	8.310	-0.027	5.000
146.600	83.200	3.948	8.310	-0.027	5.000
146.700	83.200	3.962	8.309	-0.027	5.000
146.800	82.600	3.980	8.310	-0.026	5.000
146.900	81.800	3.992	8.309	-0.026	5.000
147.000	80.200	4.021	8.311	-0.026	5.000
147.100	79.600	4.021	8.311	-0.026	5.000
147.200	80.400	4.031	8.308	-0.026	5.000
147.300	79.200	4.046	8.310	-0.026	5.000
147.400	78.200	4.059	8.309	-0.026	5.000
147.500	77.400	4.078	8.310	-0.026	5.000
147.600	77.400	4.078	8.310	-0.026	5.000
147.700	77.400	4.086	8.310	-0.026	5.000
147.800	77.200	4.100	8.310	-0.025	5.000
147.900	75.200	4.104	8.310	-0.025	5.000
148.000	74.000	4.123	8.309	-0.025	5.000
148.100	73.400	4.123	8.309	-0.025	5.000
148.200	74.800	4.135	8.310	-0.025	5.000
148.300	73.600	4.140	8.311	-0.025	5.000
148.400	74.000	4.147	8.309	-0.025	5.000
148.500	72.600	4.164	8.309	-0.025	5.000
148.600	73.200	4.164	8.309	-0.025	5.000
148.700	72.800	4.170	8.310	-0.025	5.000
148.800	72.400	4.176	8.310	-0.024	5.000
148.900	72.400	4.185	8.309	-0.024	5.000
149.000	71.400	4.192	8.310	-0.024	5.000
149.100	70.000	4.192	8.310	-0.024	5.000
149.200	71.600	4.201	8.309	-0.024	5.000
149.300	70.600	4.205	8.309	-0.023	5.000
149.400	69.800	4.213	8.311	-0.023	5.000
149.500	69.600	4.224	8.309	-0.023	5.000
149.600	69.400	4.224	8.309	-0.023	5.000
149.700	69.600	4.228	8.311	-0.023	5.000
149.800	68.400	4.231	8.309	-0.023	5.000
149.900	68.400	4.235	8.311	-0.023	5.000
150.000	68.000	4.246	8.308	-0.023	5.000
150.100	68.200	4.246	8.308	-0.023	5.000
150.200	67.400	4.251	8.310	-0.023	5.000
150.300	68.400	4.250	8.310	-0.022	5.000
150.400	67.800	4.254	8.309	-0.022	5.000
150.500	67.400	4.262	8.309	-0.022	5.000
150.600	67.600	4.262	8.309	-0.022	5.000
150.700	67.000	4.266	8.309	-0.022	5.000
150.800	66.800	4.267	8.311	-0.022	5.000
150.900	66.200	4.269	8.310	-0.022	5.000
151.000	66.200	4.277	8.311	-0.022	5.000
151.100	66.800	4.277	8.311	-0.022	5.000
151.200	65.400	4.274	8.311	-0.022	5.000
151.300	65.600	4.281	8.310	-0.021	5.000
151.400	65.200	4.287	8.311	-0.021	5.000
151.500	65.400	4.286	8.310	-0.021	5.000
151.600	65.000	4.286	8.310	-0.021	5.000
151.700	65.400	4.290	8.310	-0.021	5.000
151.800	65.400	4.291	8.311	-0.021	5.000
151.900	65.200	4.295	8.310	-0.021	5.000
152.000	64.400	4.298	8.309	-0.021	5.000
152.100	64.600	4.298	8.309	-0.021	5.000
152.200	63.800	4.300	8.311	-0.021	5.000
152.300	64.400	4.301	8.310	-0.020	5.000
152.400	64.200	4.305	8.310	-0.020	5.000
152.500	64.000	4.311	8.310	-0.020	5.000
152.600	63.200	4.311	8.310	-0.020	5.000
152.700	63.600	4.309	8.309	-0.020	5.000
152.800	63.400	4.312	8.311	-0.020	5.000
152.900	64.000	4.316	8.310	-0.020	5.000
153.000	63.800	4.316	8.311	-0.020	5.000
153.100	63.200	4.316	8.311	-0.020	5.000
153.200	63.400	4.316	8.309	-0.020	5.000
153.300	63.800	4.321	8.310	-0.019	5.000
153.400	64.400	4.321	8.311	-0.019	5.000
153.500	63.200	4.324	8.309	-0.019	5.000
153.600	63.400	4.324	8.309	-0.019	5.000
153.700	63.600	4.327	8.311	-0.019	5.000
153.800	62.600	4.329	8.309	-0.019	5.000
153.900	63.000	4.328	8.310	-0.019	5.000
154.000	63.400	4.329	8.310	-0.019	5.000
154.100	62.200	4.329	8.310	-0.019	5.000
154.200	62.800	4.331	8.309	-0.019	5.000
154.300	62.600	4.334	8.311	-0.018	5.000
154.400	62.800	4.333	8.311	-0.018	5.000
154.500	61.800	4.339	8.311	-0.018	5.000
154.600	63.000	4.339	8.311	-0.018	5.000
154.700	62.200	4.337	8.310	-0.018	5.000
154.800	60.800	4.337	8.311	-0.017	5.000
154.900	58.600	4.338	8.311	-0.017	5.000
155.000	68.400	4.338	8.310	-0.017	5.000
155.100	61.600	4.338	8.310	-0.017	5.000
155.200	62.200	4.339	8.310	-0.017	5.000
155.300	61.800	4.345	8.310	-0.017	5.000
155.400	61.800	4.341	8.310	-0.017	5.000
155.500	61.000	4.342	8.309	-0.017	5.000
155.600	61.600	4.342	8.309	-0.017	5.000
155.700	61.200	4.345	8.310	-0.017	5.000
155.800	62.200	4.346	8.310	-0.016	5.000
155.900	61.400	4.346	8.310	-0.016	5.000
156.000	61.000	4.346	8.310	-0.016	5.000
156.100	61.800	4.346	8.310	-0.016	5.000
156.200	62.400	4.349	8.311	-0.016	5.000
156.300	61.600	4.349	8.311	-0.016	5.000
156.400	60.600	4.346	8.310	-0.016	5.000
156.500	61.000	4.347	8.311	-0.016	5.000
156.600	60.800	4.347	8.311	-0.016	5.000
156.700	60.200	4.351	8.309	-0.016	5.000
156.800	60.800	4.354	8.311	-0.015	5.000
156.900	61.200	4.356	8.310	-0.015	5.000
157.000	61.200	4.358	8.309	-0.015	5.000
157.100	60.400	4.358	8.309	-0.015	5.000
157.200	61.000	4.359	8.311	-0.015	5.000
157.300	60.400	4.357	8.309	-0.015	5.000
157.400	60.200	4.357	8.310	-0.015	5.000
157.500	61.800	4.358	8.309	-0.015	5.000
157.600	60.800	4.358	8.309	-0.015	5.000
157.700	59.800	4.360	8.310	-0.015	5.000
157.800	60.800	4.360	8.312	-0.014	5.000
157.900	60.200	4.364	8.309	-0.014	5.000
158.000	61.400	4.360	8.310	-0.014	5.000
158.100	60.400	4.360	8.310	-0.014	5.000
158.200	60.800	4.364	8.309	-0.014	5.000
158.300	66.400	4.365	8.311	-0.014	5.000
158.400	60.400	4.364	8.310	-0.014	5.000
158.500	60.400	4.367	8.310	-0.014	5.000
158.600	59.800	4.367	8.310	-0.014	5.000
158.700	60.400	4.367	8.309	-0.014	5.000
158.800	60.400	4.366	8.310	-0.013	5.000
158.900	60.400	4.365	8.311	-0.013	5.000
159.000	59.800	4.368	8.309	-0.013	5.000
159.100	60.400	4.368	8.309	-0.013	5.000
159.200	59.600	4.369	8.311	-0.013	5.000
159.300	60.000	4.370	8.310	-0.013	5.000
159.400	59.200	4.370	8.311	-0.013	5.000
159.500	60.800	4.370	8.310	-0.013	5.000
159.600	60.400	4.370	8.310	-0.013	5.000
159.700	60.000	4.367	8.310	-0.013	5.000
159.800	59.600	4.368	8.310	-0.012	5.000
159.900	60.200	4.370	8.310	-0.012	5.000
160.000	60.000	4.372	8.310	-0.012	5.000
160.100	59.800	4.372	8.310	-0.012	5.000
160.200	60.000	4.371	8.309	-0.012	5.000
160.300	59.000	4.376	8.310	-0.012	5.000
160.400	59.200	4.373	8.311	-0.012	5.000
160.500	59.000	4.377	8.311	-0.012	5.000
160.600	60.000	4.377	8.311	-0.012	5.000
160.700	60.000	4.376	8.310	-0.012	5.000
160.800	59.400	4.372	8.310	-0.011	5.000
160.900	60.000	4.375	8.311	-0.011	5.000
161.000	59.400	4.375	8.310	-0.011	5.000
161.100	59.600	4.375	8.310	-0.011	5.000
161.200	59.200	4.376	8.310	-0.011	5.000
161.300	58.200	4.375	8.310	-0.011	5.000
161.400	61.200	4.374	8.311	-0.011	5.000
161.500	60.000	4.375	8.309	-0.011	5.000
161.600	58.000	4.375	8.309	-0.011	5.000
161.700	58.200	4.377	8.309	-0.011	5.000
161.800	59.800	4.377	8.310	-0.010	5.000
161.900	58.800	4.376	8.309	-0.010	5.000
162.000	59.400	4.379	8.311	-0.010	5.000
162.100	60.000	4.379	8.311	-0.010	5.000
162.200	59.000	4.375	8.310	-0.010	5.000
162.300	59.600	4.375	8.310	-0.010	5.000
162.400	59.200	4.376	8.310	-0.010	5.000
162.500	60.000	4.378	8.311	-0.010	5.000
162.600	59.400	4.378	8.311	-0.010	5.000
162.700	60.600	4.378	8.310	-0.010	5.000
162.800	59.600	4.378	8.310	-0.009	5.000
162.900	60.600	4.376	8.311	-0.009	5.000
163.000	59.400	4.378	8.309	-0.009	5.000
163.100	59.600	4.378	8.309	-0.009	5.000
163.200	58.800	4.382	8.311	-0.009	5.000
163.300	61.200	4.375	8.310	-0.009	5.000
163.400	59.600	4.382	8.310	-0.009	5.000
163.500	59.600	4.374	8.311	-0.009	5.000
163.600	59.400	4.374	8.311	-0.009	5.000
163.700	60.600	4.375	8.311	-0.009	5.000
163.800	60.000	4.381	8.311	-0.008	5.000
163.900	59.200	4.378	8.310	-0.008	5.000
164.000	60.200	4.376	8.310	-0.008	5.000
164.100	59.600	4.376	8.310	-0.008	5.000
164.200	59.000	4.377	8.310	-0.008	5.000
164.300	59.600	4.377	8.311	-0.008	5.000
164.400	59.800	4.378	8.311	-0.008	5.000
164.500	59.400	4.376	8.311	-0.008	5.000
164.600	59.400	4.376	8.311	-0.008	5.000
164.700	59.200	4.378	8.311	-0.008	5.000
164.800	59.800	4.379	8.310	-0.007	5.000
164.900	59.600	4.378	8.312	-0.007	5.000
165.000	59.800	4.377	8.310	-0.007	5.000
165.100	58.600	4.377	8.310	-0.007	5.000
165.200	57.000	4.380	8.311	-0.007	5.000
165.300	59.600	4.376	8.309	-0.007	5.000
165.400	58.600	4.378	8.309	-0.007	5.000
165.500	58.800	4.376	8.309	-0.007	5.000
165.600	59.000	4.376	8.309	-0.007	5.000
165.700	59.000	4.375	8.309	-0.007	5.000
165.800	59.000	4.379	8.310	-0.006	5.000
165.900	59.000	4.378	8.310	-0.006	5.000
166.000	59.600	4.378	8.312	-0.006	5.000
166.100	59.800	4.378	8.312	-0.006	5.000
166.200	60.400	4.376	8.311	-0.006	5.000
166.300	59.400	4.378	8.310	-0.006	5.000
166.400	57.800	4.377	8.311	-0.006	5.000
166.500	60.200	4.379	8.310	-0.006	5.000
166.600	59.200	4.379	8.310	-0.006	5.000
166.700	59.000	4.377	8.310	-0.006	5.000
166.800	58.800	4.380	8.311	-0.005	5.000
166.900	58.600	4.381	8.310	-0.005	5.000
167.000	59.400	4.381	8.311	-0.005	5.000
167.100	60.200	4.381	8.311	-0.005	5.000
167.200	59.200	4.382	8.311	-0.005	5.000
167.300	59.000	4.381	8.310	-0.005	5.000
167.400	60.000	4.381	8.310	-0.005	5.000
167.500	59.400	4.381	8.310	-0.005	5.000
167.600	58.800	4.381	8.310	-0.005	5.000
167.700	58.600	4.378	8.310	-0.005	5.000
167.800	59.000	4.380	8.310	-0.005	5.000
167.900	60.200	4.378	8.312	-0.005	5.000
168.000	58.600	4.381	8.312	-0.005	5.000
168.100	58.600	4.381	8.312	-0.005	5.000
168.200	59.400	4.380	8.310	-0.005	5.000
168.300	58.400	4.381	8.310	-0.004	5.000
168.400	58.800	4.378	8.310	-0.004	5.000
168.500	59.000	4.381	8.309	-0.004	5.000
168.600	59.800	4.381	8.309	-0.004	5.000
168.700	59.200	4.382	8.311	-0.004	5.000
168.800	59.200	4.379	8.311	-0.004	5.000
168.900	58.400	4.380	8.310	-0.004	5.000
169.000	59.000	4.379	8.309	-0.004	5.000
169.100	59.200	4.379	8.309	-0.004	5.000
169.200	59.600	4.380	8.309	-0.004	5.000
169.300	58.400	4.382	8.310	-0.003	5.000
169.400	59.400	4.378	8.310	-0.003	5.000
169.500	59.400	4.381	8.312	-0.003	5.000
169.600	59.600	4.381	8.312	-0.003	5.000
169.700	58.600	4.381	8.309	-0.003	5.000
169.800	59.200	4.384	8.311	-0.003	5.000
169.900	59.000	4.382	8.311	-0.003	5.000
170.000	58.800	4.379	8.311	-0.003	5.000
170.100	59.600	4.379	8.311	-0.003	5.000
170.200	58.200	4.383	8.311	-0.003	5.000
170.300	59.400	4.383	8.310	-0.002	5.000
170.400	59.800	4.381	8.311	-0.002	5.000
170.500	59.200	4.383	8.310	-0.002	5.000
170.600	59.800	4.383	8.310	-0.002	5.000
170.700	59.000	4.383	8.311	-0.002	5.000
170.800	59.400	4.382	8.310	-0.002	5.000
170.900	60.400	4.384	8.309	-0.002	5.000
171.000	59.400	4.382	8.310	-0.002	5.000
171.100	58.400	4.382	8.310	-0.002	5.000
171.200	59.000	4.385	8.310	-0.002	5.000
171.300	60.400	4.382	8.312	-0.001	5.000
171.400	59.000	4.381	8.310	-0.001	5.000
171.500	58.800	4.379	8.310	-0.001	5.000
171.600	59.200	4.379	8.310	-0.001	5.000
171.700	59.200	4.383	8.308	-0.001	5.000
171.800	59.600	4.384	8.310	-0.001	5.000
171.900	59.400	4.387	8.311	-0.001	5.000
172.000	59.800	4.384	8.310	-0.001	5.000
172.100	58.200	4.384	8.310	-0.001	5.000
172.200	59.600	4.387	8.310	-0.000	5.000
172.300	59.000	4.384	8.310	-0.000	5.000
172.400	59.600	4.384	8.310	-0.000	5.000
172.500	59.400	4.388	8.310	-0.000	5.000
172.600	58.400	4.388	8.310	-0.000	5.000
172.700	59.400	4.384	8.310	0.000	5.000
172.800	59.400	4.382	8.311	0.000	5.000
172.900	58.200	4.381	8.310	0.000	5.000
173.000	58.400	4.382	8.310	0.000	5.000
173.100	59.600	4.382	8.310	0.000	5.000
173.200	58.600	4.381	8.311	0.001	5.000
173.300	58.000	4.383	8.311	0.001	5.000
173.400	59.200	4.381	8.309	0.001	5.000
173.500	59.400	4.379	8.311	0.001	5.000
173.600	59.200	4.379	8.311	0.001	5.000
173.700	58.600	4.380	8.310	0.001	5.000
173.800	58.600	4.384	8.309	0.001	5.000
173.900	58.400	4.380	8.311	0.001	5.000
174.000	59.600	4.383	8.312	0.001	5.000
174.100	58.000	4.383	8.312	0.001	5.000
174.200	58.600	4.382	8.311	0.002	5.000
174.300	59.400	4.382	8.309	0.002	5.000
174.400	59.200	4.386	8.310	0.002	5.000
174.500	58.400	4.385	8.309	0.002	5.000
174.600	59.000	4.385	8.309	0.002	5.000
174.700	59.000	4.384	8.311	0.002	5.000
174.800	59.200	4.382	8.312	0.002	5.000
174.900	59.600	4.383	8.309	0.002	5.000
175.000	59.400	4.382	8.310	0.002	5.000
175.100	59.000	4.382	8.310	0.002	5.000
175.200	58.400	4.381	8.310	0.003	5.000
175.300	59.000	4.386	8.310	0.003	5.000
175.400	59.000	4.384	8.311	0.003	5.000
175.500	59.000	4.382	8.310	0.003	5.000
175.600	58.800	4.382	8.310	0.003	5.000
175.700	59.000	4.382	8.311	0.003	5.000
175.800	58.800	4.385	8.310	0.003	5.000
175.900	59.400	4.383	8.310	0.003	5.000
176.000	59.400	4.383	8.311	0.003	5.000
176.100	57.800	4.383	8.311	0.003	5.000
176.200	59.000	4.383	8.311	0.004	5.000
176.300	58.800	4.385	8.310	0.004	5.000
176.400	59.600	4.384	8.311	0.004	5.000
176.500	59.200	4.382	8.310	0.004	5.000
176.600	59.000	4.382	8.310	0.004	5.000
176.700	59.000	4.384	8.311	0.004	5.000
176.800	59.200	4.384	8.310	0.004	5.000
176.900	58.200	4.383	8.310	0.004	5.000
177.000	58.600	4.384	8.311	0.004	5.000
177.100	58.800	4.384	8.311	0.004	5.000
177.200	59.400	4.389	8.311	0.005	5.000
177.300	58.200	4.390	8.311	0.005	5.000
177.400	59.000	4.387	8.310	0.005	5.000
177.500	58.200	4.385	8.311	0.005	5.000
177.600	58.200	4.385	8.311	0.005	5.000
177.700	58.800	4.384	8.311	0.005	5.000
177.800	58.800	4.384	8.311	0.005	5.000
177.900	59.000	4.388	8.311	0.005	5.000
178.000	58.800	4.387	8.311	0.005	5.000
178.100	59.000	4.387	8.311	0.005	5.000
178.200	59.400	4.387	8.311	0.006	5.000
178.300	59.600	4.387	8.311	0.006	5.000
178.400	58.400	4.385	8.309	0.006	5.000
178.500	58.800	4.386	8.312	0.006	5.000
178.600	59.400	4.386	8.312	0.006	5.000
178.700	60.000	4.383	8.310	0.006	5.000
178.800	59.400	4.389	8.311	0.006	5.000
178.900	59.600	4.386	8.310	0.006	5.000
179.000	59.400	4.387	8.311	0.006	5.000
179.100	58.600	4.387	8.311	0.006	5.000
179.200	58.800	4.383	8.310	0.007	5.000
179.300	59.000	4.386	8.310	0.007	5.000
179.400	59.800	4.388	8.311	0.007	5.000
179.500	59.400	4.387	8.310	0.007	5.000
179.600	58.000	4.387	8.310	0.007	5.000
179.700	59.200	4.386	8.310	0.007	5.000
179.800	59.400	4.384	8.310	0.007	5.000
179.900	59.200	4.387	8.311	0.007	5.000
180.000	58.200	4.391	8.311	0.007	5.000
180.100	58.800	4.391	8.311	0.007	5.000
180.200	58.800	4.385	8.311	0.008	5.000
180.300	58.400	4.385	8.310	0.008	5.000
180.400	59.800	4.383	8.311	0.008	5.000
180.500	59.000	4.381	8.309	0.008	5.000
180.600	59.200	4.381	8.309	0.008	5.000
180.700	59.400	4.383	8.310	0.008	5.000
180.800	58.800	4.381	8.311	0.008	5.000
180.900	58.400	4.384	8.311	0.008	5.000
181.000	58.200	4.388	8.311	0.008	5.000
181.100	58.000	4.388	8.311	0.008	5.000
181.200	58.600	4.381	8.310	0.009	5.000
181.300	59.400	4.383	8.310	0.009	5.000
181.400	59.000	4.384	8.311	0.009	5.000
181.500	58.400	4.387	8.309	0.009	5.000
181.600	58.600	4.387	8.309	0.009	5.000
181.700	59.400	4.388	8.311	0.009	5.000
181.800	58.400	4.383	8.310	0.009	5.000
181.900	57.600	4.387	8.310	0.009	5.000
182.000	58.400	4.385	8.310	0.009	5.000
182.100	59.200	4.385	8.310	0.009	5.000
182.200	58.800	4.387	8.310	0.010	5.000
182.300	58.600	4.383	8.310	0.010	5.000
182.400	58.200	4.389	8.310	0.010	5.000
182.500	58.600	4.385	8.311	0.010	5.000
182.600	58.600	4.385	8.311	0.010	5.000
182.700	59.000	4.385	8.311	0.010	5.000
182.800	58.400	4.385	8.311	0.010	5.000
182.900	58.800	4.386	8.311	0.010	5.000
183.000	58.600	4.386	8.310	0.010	5.000
183.100	58.000	4.386	8.310	0.010	5.000
183.200	58.000	4.384	8.310	0.011	5.000
183.300	59.000	4.389	8.310	0.011	5.000
183.400	58.400	4.387	8.311	0.011	5.000
183.500	57.800	4.389	8.310	0.011	5.000
183.600	58.600	4.389	8.310	0.011	5.000
183.700	57.800	4.386	8.312	0.011	5.000
183.800	58.400	4.387	8.310	0.011	5.000
183.900	58.400	4.386	8.309	0.011	5.000
184.000	59.000	4.386	8.310	0.011	5.000
184.100	58.400	4.386	8.310	0.011	5.000
184.200	58.200	4.388	8.311	0.012	5.000
184.300	57.200	4.393	8.312	0.012	5.000
184.400	57.800	4.389	8.310	0.012	5.000
184.500	57.600	4.390	8.311	0.012	5.000
184.600	57.800	4.390	8.311	0.012	5.000
184.700	57.400	4.389	8.311	0.012	5.000
184.800	59.000	4.388	8.310	0.012	5.000
184.900	58.000	4.389	8.311	0.012	5.000
185.000	59.600	4.388	8.311	0.012	5.000
185.100	57.800	4.388	8.311	0.012	5.000
185.200	58.200	4.393	8.310	0.013	5.000
185.300	58.000	4.392	8.310	0.013	5.000
185.400	57.600	4.390	8.310	0.013	5.000
185.500	57.400	4.397	8.310	0.013	5.000
185.600	58.000	4.397	8.310	0.013	5.000
185.700	57.800	4.392	8.311	0.013	5.000
185.800	57.800	4.392	8.311	0.013	5.000
185.900	58.000	4.395	8.311	0.013	5.000
186.000	58.600	4.396	8.311	0.013	5.000
186.100	58.400	4.396	8.311	0.013	5.000
186.200	58.000	4.397	8.311	0.014	5.000
186.300	57.600	4.401	8.312	0.014	5.000
186.400	57.600	4.400	8.310	0.014	5.000
186.500	57.600	4.392	8.311	0.014	5.000
186.600	58.200	4.392	8.311	0.014	5.000
186.700	57.800	4.393	8.309	0.014	5.000
186.800	57.800	4.391	8.311	0.014	5.000
186.900	59.000	4.394	8.311	0.014	5.000
187.000	58.000	4.397	8.310	0.014	5.000
187.100	57.800	4.397	8.310	0.014	5.000
187.200	57.800	4.389	8.311	0.014	5.000
187.300	58.600	4.394	8.310	0.014	5.000
187.400	57.600	4.392	8.311	0.014	5.000
187.500	58.000	4.397	8.311	0.014	5.000
187.600	58.000	4.397	8.311	0.014	5.000
187.700	57.800	4.391	8.310	0.015	5.000
187.800	57.800	4.393	8.310	0.015	5.000
187.900	57.800	4.392	8.309	0.015	5.000
188.000	58.400	4.388	8.311	0.015	5.000
188.100	57.600	4.388	8.311	0.015	5.000
188.200	58.200	4.393	8.310	0.015	5.000
188.300	58.600	4.391	8.309	0.015	5.000
188.400	57.600	4.394	8.311	0.015	5.000
188.500	57.800	4.391	8.311	0.015	5.000
188.600	57.800	4.391	8.311	0.015	5.000
188.700	58.000	4.392	8.310	0.016	5.000
188.800	58.600	4.390	8.312	0.016	5.000
188.900	57.600	4.392	8.311	0.016	5.000
189.000	58.600	4.392	8.309	0.016	5.000
189.100	55.600	4.392	8.309	0.016	5.000
189.200	60.600	4.391	8.311	0.016	5.000
189.300	57.400	4.392	8.311	0.016	5.000
189.400	58.000	4.398	8.310	0.016	5.000
189.500	57.800	4.393	8.310	0.016	5.000
189.600	57.800	4.393	8.310	0.016	5.000
189.700	57.800	4.395	8.311	0.017	5.000
189.800	57.600	4.392	8.311	0.017	5.000
189.900	57.400	4.393	8.310	0.017	5.000
190.000	57.800	4.393	8.310	0.017	5.000
190.100	59.000	4.393	8.310	0.017	5.000
190.200	58.000	4.392	8.310	0.017	5.000
190.300	58.600	4.395	8.312	0.017	5.000
190.400	57.200	4.393	8.310	0.017	5.000
190.500	58.000	4.397	8.311	0.017	5.000
190.600	57.400	4.397	8.311	0.017	5.000
190.700	58.200	4.395	8.310	0.018	5.000
190.800	57.600	4.396	8.310	0.018	5.000
190.900	57.600	4.395	8.311	0.018	5.000
191.000	57.800	4.393	8.311	0.018	5.000
191.100	58.200	4.393	8.311	0.018	5.000
191.200	57.800	4.393	8.311	0.018	5.000
191.300	57.400	4.396	8.310	0.018	5.000
191.400	58.000	4.396	8.311	0.018	5.000
191.500	58.200	4.391	8.310	0.018	5.000
191.600	57.800	4.391	8.310	0.018	5.000
191.700	57.600	4.397	8.311	0.019	5.000
191.800	57.000	4.393	8.311	0.019	5.000
191.900	58.400	4.397	8.311	0.019	5.000
192.000	57.800	4.395	8.311	0.019	5.000
192.100	57.600	4.395	8.311	0.019	5.000
192.200	58.200	4.395	8.310	0.019	5.000
192.300	57.800	4.393	8.311	0.019	5.000
192.400	58.000	4.396	8.311	0.019	5.000
192.500	57.200	4.395	8.312	0.019	5.000
192.600	57.600	4.395	8.312	0.019	5.000
192.700	58.000	4.396	8.309	0.020	5.000
192.800	57.200	4.392	8.310	0.020	5.000
192.900	58.000	4.392	8.312	0.020	5.000
193.000	57.800	4.396	8.310	0.020	5.000
193.100	57.000	4.396	8.310	0.020	5.000
193.200	57.800	4.397	8.312	0.020	5.000
193.300	57.600	4.395	8.311	0.020	5.000
193.400	57.200	4.398	8.310	0.020	5.000
193.500	57.600	4.396	8.310	0.020	5.000
193.600	57.000	4.396	8.310	0.020	5.000
193.700	57.600	4.399	8.311	0.021	5.000
193.800	57.600	4.394	8.312	0.021	5.000
193.900	57.800	4.397	8.310	0.021	5.000
194.000	57.600	4.396	8.311	0.021	5.000
194.100	57.400	4.396	8.311	0.021	5.000
194.200	57.600	4.397	8.310	0.021	5.000
194.300	57.400	4.398	8.310	0.021	5.000
194.400	58.000	4.396	8.310	0.021	5.000
194.500	58.400	4.396	8.311	0.021	5.000
194.600	57.600	4.396	8.311	0.021	5.000
194.700	57.400	4.401	8.310	0.022	5.000
194.800	56.400	4.397	8.309	0.022	5.000
194.900	57.800	4.399	8.311	0.022	5.000
195.000	56.600	4.399	8.311	0.022	5.000
195.100	57.600	4.399	8.311	0.022	5.000
195.200	57.600	4.397	8.311	0.022	5.000
195.300	57.400	4.399	8.310	0.022	5.000
195.400	57.800	4.399	8.312	0.022	5.000
195.500	57.600	4.400	8.311	0.022	5.000
195.600	56.400	4.400	8.311	0.022	5.000
195.700	57.800	4.398	8.311	0.023	5.000
195.800	57.600	4.396	8.311	0.023	5.000
195.900	57.400	4.398	8.311	0.023	5.000
196.000	57.800	4.394	8.311	0.023	5.000
196.100	57.000	4.394	8.311	0.023	5.000
196.200	57.200	4.401	8.311	0.023	5.000
196.300	57.800	4.399	8.311	0.023	5.000
196.400	57.400	4.394	8.311	0.023	5.000
196.500	57.600	4.399	8.311	0.023	5.000
196.600	58.000	4.399	8.311	0.023	5.000
196.700	57.200	4.396	8.312	0.024	5.000
196.800	57.200	4.401	8.310	0.024	5.000
196.900	57.400	4.394	8.310	0.024	5.000
197.000	57.800	4.396	8.310	0.024	5.000
197.100	57.600	4.396	8.310	0.024	5.000
197.200	57.600	4.399	8.312	0.024	5.000
197.300	58.000	4.397	8.310	0.024	5.000
197.400	57.400	4.398	8.310	0.024	5.000
197.500	57.800	4.399	8.311	0.024	5.000
197.600	58.000	4.399	8.311	0.024	5.000
197.700	57.400	4.401	8.311	0.025	5.000
197.800	57.000	4.397	8.310	0.025	5.000
197.900	57.400	4.394	8.311	0.025	5.000
198.000	57.600	4.396	8.311	0.025	5.000
198.100	57.200	4.396	8.311	0.025	5.000
198.200	56.800	4.400	8.311	0.025	5.000
198.300	58.000	4.398	8.311	0.025	5.000
198.400	58.000	4.399	8.310	0.025	5.000
198.500	57.600	4.399	8.311	0.025	5.000
198.600	57.000	4.399	8.311	0.025	5.000
198.700	58.000	4.395	8.311	0.026	5.000
198.800	57.800	4.396	8.310	0.026	5.000
198.900	58.200	4.401	8.311	0.026	5.000
199.000	58.200	4.398	8.310	0.026	5.000
199.100	58.000	4.398	8.310	0.026	5.000
199.200	57.800	4.398	8.311	0.026	5.000
199.300	58.000	4.395	8.311	0.026	5.000
199.400	57.000	4.395	8.310	0.026	5.000
199.500	57.400	4.395	8.310	0.026	5.000
199.600	56.600	4.395	8.310	0.026	5.000
199.700	57.800	4.396	8.309	0.027	5.000
199.800	57.200	4.395	8.310	0.027	5.000
199.900	58.000	4.395	8.311	0.027	5.000
[truncated: 10,050 more rows]
