# Supplementary material for: Measurement of Outflow Facility Using iPerfusion
Source: PLoS One. 2016 Mar 7;11(3):e0150694. doi: 10.1371/journal.pone.0150694 (PMC4780770; doi:10.1371/journal.pone.0150694)
Supplement: S4 File — The raw data from the perfusion traces along with the steady state values for each pressure step. (ZIP) [file pone.0150694.s004.zip › S3/ControlIndividuals/2014_07_18 single control eye/CapPre_1/Parameters.txt]

Q 	 dQ 	 P 	 dP 	 R 	 dR 	 C 	 dC 	 FT 	 dFT 	 N/A 	 FV 	 
-10.6013	0.8007	0.0587	0.0068	0.1669	0.3807	5.9916	13.6683	24.2744	2.5490	0.0024	3.1167
58.2653	0.5052	4.3910	0.0032	0.0634	0.0005	15.7635	0.1156	5.9313	0.0515	4.9774	3.2183
126.3793	0.5471	8.7200	0.0028	0.0635	0.0003	15.7491	0.0629	7.7449	0.0543	9.9750	3.7803
193.4253	0.4757	13.0613	0.0024	0.0639	0.0001	15.6476	0.0365	8.8590	0.0487	14.9750	4.6102
261.6247	0.5139	17.4021	0.0027	0.0638	0.0001	15.6635	0.0296	9.3253	0.0632	19.9750	4.8587
330.8153	0.5251	21.7569	0.0018	0.0637	0.0001	15.7085	0.0242	9.4438	0.0600	24.9750	4.9579
