# Supplementary material for: Measurement of Outflow Facility Using iPerfusion
Source: PLoS One. 2016 Mar 7;11(3):e0150694. doi: 10.1371/journal.pone.0150694 (PMC4780770; doi:10.1371/journal.pone.0150694)
Supplement: S4 File — The raw data from the perfusion traces along with the steady state values for each pressure step. (ZIP) [file pone.0150694.s004.zip › S3/ControlIndividuals/2014_07_18 single control eye/Eye_1/Data.txt]

0.000	-4.000	7.965	8.371	-0.000	7.963
0.100	-2.800	7.965	8.371	-0.000	7.963
0.200	-3.800	7.961	8.371	-0.000	7.963
0.300	-2.800	7.957	8.370	-0.000	7.963
0.400	-2.800	7.960	8.369	-0.000	7.963
0.500	-3.000	7.960	8.369	-0.000	7.963
0.600	-2.400	7.960	8.369	-0.000	7.963
0.700	-4.000	7.961	8.370	-0.000	7.963
0.800	-3.000	7.961	8.371	-0.000	7.963
0.900	-2.600	7.960	8.369	-0.000	7.963
1.000	-3.400	7.960	8.370	-0.000	7.963
1.100	-2.200	7.960	8.370	-0.000	7.963
1.200	-2.800	7.961	8.369	-0.000	7.963
1.300	-2.400	7.961	8.371	-0.000	7.963
1.400	-2.400	7.960	8.371	-0.000	7.963
1.500	-3.000	7.966	8.370	-0.000	7.963
1.600	-2.800	7.966	8.370	-0.000	7.963
1.700	-2.200	7.963	8.370	-0.000	7.963
1.800	-2.600	7.963	8.370	-0.000	7.963
1.900	-2.400	7.958	8.370	-0.000	7.963
2.000	-3.000	7.956	8.369	-0.000	7.963
2.100	-3.000	7.956	8.369	-0.000	7.963
2.200	-2.200	7.963	8.371	-0.000	7.963
2.300	-1.600	7.956	8.370	-0.000	7.963
2.400	-2.800	7.967	8.369	-0.000	7.963
2.500	-2.200	7.960	8.370	-0.000	7.963
2.600	-3.000	7.960	8.370	-0.000	7.963
2.700	-2.600	7.956	8.369	-0.000	7.963
2.800	-2.000	7.967	8.370	-0.000	7.963
2.900	-2.800	7.962	8.371	-0.000	7.963
3.000	-1.800	7.960	8.371	-0.000	7.963
3.100	-2.800	7.960	8.371	-0.000	7.963
3.200	-2.000	7.957	8.370	-0.000	7.963
3.300	-2.200	7.965	8.369	-0.000	7.963
3.400	-2.600	7.961	8.371	-0.000	7.963
3.500	-2.800	7.963	8.369	-0.000	7.963
3.600	-2.600	7.963	8.369	-0.000	7.963
3.700	-3.000	7.961	8.371	-0.000	7.963
3.800	-3.200	7.960	8.370	-0.000	7.963
3.900	-2.400	7.961	8.369	-0.000	7.963
4.000	-2.600	7.964	8.371	-0.000	7.963
4.100	-2.600	7.964	8.371	-0.000	7.963
4.200	-3.200	7.959	8.370	-0.000	7.963
4.300	-3.600	7.964	8.371	-0.000	7.963
4.400	-2.800	7.955	8.371	-0.000	7.963
4.500	-2.600	7.965	8.370	-0.000	7.963
4.600	-3.200	7.965	8.370	-0.000	7.963
4.700	-2.800	7.958	8.371	-0.000	7.963
4.800	-2.000	7.962	8.369	-0.000	7.963
4.900	-2.200	7.958	8.371	-0.000	7.963
5.000	-3.000	7.958	8.368	-0.000	7.963
5.100	-3.200	7.958	8.368	-0.000	7.963
5.200	-2.200	7.963	8.371	-0.000	7.963
5.300	-2.200	7.958	8.370	-0.000	7.963
5.400	-3.200	7.961	8.369	-0.000	7.963
5.500	-3.000	7.960	8.370	-0.000	7.963
5.600	-3.200	7.960	8.370	-0.000	7.963
5.700	-2.200	7.958	8.369	-0.000	7.963
5.800	-3.200	7.964	8.370	-0.000	7.963
5.900	-2.600	7.962	8.371	-0.000	7.963
6.000	-2.000	7.963	8.370	-0.000	7.963
6.100	-3.000	7.963	8.370	-0.000	7.963
6.200	-3.800	7.960	8.371	-0.000	7.963
6.300	-2.800	7.959	8.368	-0.000	7.963
6.400	-3.200	7.963	8.370	-0.000	7.963
6.500	-3.200	7.962	8.369	-0.000	7.963
6.600	-2.600	7.962	8.369	-0.000	7.963
6.700	-2.600	7.960	8.371	-0.000	7.963
6.800	-2.800	7.963	8.371	-0.000	7.963
6.900	-2.600	7.959	8.370	-0.000	7.963
7.000	-4.000	7.958	8.371	-0.000	7.963
7.100	-2.400	7.958	8.371	-0.000	7.963
7.200	-2.000	7.962	8.369	-0.000	7.963
7.300	-3.200	7.954	8.371	-0.000	7.963
7.400	-1.600	7.960	8.370	-0.000	7.963
7.500	-2.200	7.965	8.369	-0.000	7.963
7.600	-2.600	7.965	8.369	-0.000	7.963
7.700	-2.800	7.962	8.370	-0.000	7.963
7.800	-4.000	7.960	8.369	-0.000	7.963
7.900	-2.200	7.962	8.370	-0.000	7.963
8.000	-3.400	7.967	8.369	-0.000	7.963
8.100	-2.600	7.967	8.369	-0.000	7.963
8.200	-2.000	7.959	8.369	-0.000	7.963
8.300	-1.800	7.964	8.371	-0.000	7.963
8.400	-3.400	7.961	8.370	-0.000	7.963
8.500	-1.800	7.960	8.371	-0.000	7.963
8.600	-3.400	7.960	8.371	-0.000	7.963
8.700	-2.000	7.965	8.369	-0.000	7.963
8.800	-2.600	7.961	8.370	-0.000	7.963
8.900	-3.000	7.964	8.372	-0.000	7.963
9.000	-3.400	7.962	8.369	-0.000	7.963
9.100	-2.000	7.962	8.369	-0.000	7.963
9.200	-2.600	7.960	8.371	-0.000	7.963
9.300	-1.800	7.965	8.370	-0.000	7.963
9.400	-2.800	7.960	8.370	-0.000	7.963
9.500	-1.400	7.983	8.369	-0.000	7.963
9.600	-2.000	7.983	8.369	-0.000	7.963
9.700	-3.000	7.945	8.369	-0.000	7.963
9.800	-1.800	7.987	8.371	-0.000	7.963
9.900	-2.200	7.938	8.370	-0.000	7.963
10.000	-2.600	7.941	8.371	-0.000	7.963
10.100	-2.000	7.941	8.371	-0.000	7.963
10.200	-3.200	7.952	8.370	-0.000	7.963
10.300	-3.000	7.984	8.369	-0.000	7.963
10.400	-2.600	7.969	8.370	-0.000	7.963
10.500	-3.000	7.969	8.369	-0.000	7.963
10.600	-3.200	7.969	8.369	-0.000	7.963
10.700	-2.800	7.924	8.370	-0.000	7.963
10.800	-2.800	8.019	8.370	-0.000	7.963
10.900	-2.800	7.938	8.370	-0.000	7.963
11.000	-3.200	7.964	8.369	-0.000	7.963
11.100	-2.400	7.964	8.369	-0.000	7.963
11.200	-2.800	7.959	8.370	-0.000	7.963
11.300	-2.200	7.984	8.372	-0.000	7.963
11.400	-2.800	7.943	8.370	-0.001	7.963
11.500	-2.600	7.952	8.370	-0.001	7.963
11.600	-3.400	7.952	8.370	-0.001	7.963
11.700	-2.800	7.980	8.369	-0.001	7.963
11.800	-3.200	7.965	8.369	-0.001	7.963
11.900	-2.400	7.975	8.370	-0.001	7.963
12.000	-3.000	7.958	8.370	-0.001	7.963
12.100	-3.200	7.958	8.370	-0.001	7.963
12.200	-1.600	7.988	8.370	-0.001	7.963
12.300	-3.800	7.973	8.369	-0.001	7.963
12.400	-4.000	7.947	8.370	-0.001	7.963
12.500	-3.200	8.029	8.369	-0.001	7.963
12.600	-3.400	8.029	8.369	-0.001	7.963
12.700	-3.200	7.942	8.369	-0.001	7.963
12.800	-2.000	7.982	8.371	-0.001	7.963
12.900	-3.200	7.909	8.369	-0.001	7.963
13.000	-3.200	7.971	8.371	-0.001	7.963
13.100	-1.400	7.971	8.371	-0.001	7.963
13.200	-3.400	7.973	8.369	-0.001	7.963
13.300	-3.400	7.981	8.369	-0.001	7.963
13.400	-1.600	7.950	8.370	-0.001	7.963
13.500	-4.000	7.984	8.369	-0.001	7.963
13.600	-3.400	7.984	8.369	-0.001	7.963
13.700	-3.200	7.964	8.370	-0.001	7.963
13.800	-2.200	7.995	8.369	-0.001	7.963
13.900	-3.800	7.940	8.369	-0.001	7.963
14.000	-2.600	7.945	8.368	-0.001	7.963
14.100	-3.000	7.945	8.368	-0.001	7.963
14.200	-2.600	7.988	8.370	-0.001	7.963
14.300	-2.000	7.965	8.371	-0.001	7.963
14.400	-2.200	7.972	8.369	-0.001	7.963
14.500	-2.000	7.959	8.370	-0.001	7.963
14.600	-2.400	7.959	8.370	-0.001	7.963
14.700	-2.400	7.981	8.368	-0.001	7.963
14.800	-2.400	7.962	8.371	-0.001	7.963
14.900	-3.400	7.983	8.370	-0.001	7.963
15.000	-2.200	7.989	8.370	-0.001	7.963
15.100	-2.600	7.989	8.370	-0.001	7.963
15.200	-3.200	7.963	8.370	-0.001	7.963
15.300	-2.600	7.963	8.368	-0.001	7.963
15.400	-2.400	7.986	8.371	-0.001	7.963
15.500	-3.000	7.991	8.368	-0.001	7.963
15.600	-2.200	7.991	8.368	-0.001	7.963
15.700	-2.400	7.956	8.370	-0.001	7.963
15.800	-3.400	7.969	8.369	-0.001	7.963
15.900	-3.000	7.959	8.368	-0.001	7.963
16.000	-1.800	7.997	8.371	-0.001	7.963
16.100	-2.200	7.997	8.371	-0.001	7.963
16.200	-2.600	7.938	8.369	-0.001	7.963
16.300	-2.800	7.985	8.369	-0.001	7.963
16.400	-2.600	7.964	8.369	-0.001	7.963
16.500	-2.600	7.990	8.370	-0.001	7.963
16.600	-1.800	7.990	8.370	-0.001	7.963
16.700	-2.600	7.953	8.370	-0.001	7.963
16.800	-3.600	7.976	8.368	-0.001	7.963
16.900	-2.000	7.957	8.370	-0.001	7.963
17.000	-3.000	7.971	8.368	-0.001	7.963
17.100	-3.200	7.971	8.368	-0.001	7.963
17.200	-3.000	7.956	8.370	-0.001	7.963
17.300	-2.800	7.980	8.370	-0.001	7.963
17.400	-2.600	7.957	8.369	-0.001	7.963
17.500	-1.800	7.979	8.369	-0.001	7.963
17.600	-2.600	7.979	8.369	-0.001	7.963
17.700	-2.600	7.923	8.369	-0.001	7.963
17.800	-3.000	8.003	8.370	-0.001	7.963
17.900	-3.000	7.940	8.371	-0.001	7.963
18.000	-3.000	8.013	8.368	-0.001	7.963
18.100	-3.200	8.013	8.368	-0.001	7.963
18.200	-3.800	7.898	8.370	-0.001	7.963
18.300	-1.800	7.918	8.370	-0.001	7.963
18.400	-2.400	7.987	8.369	-0.001	7.963
18.500	-2.200	7.978	8.369	-0.001	7.963
18.600	-5.400	7.978	8.369	-0.001	7.963
18.700	-0.200	7.970	8.370	-0.001	7.963
18.800	1.000	7.957	8.370	-0.001	7.963
18.900	-14.000	8.023	8.369	-0.001	7.963
19.000	-14.400	7.968	8.370	-0.001	7.963
19.100	0.800	7.968	8.370	-0.001	7.963
19.200	4.200	7.968	8.370	-0.001	7.963
19.300	-1.800	7.970	8.369	-0.001	7.963
19.400	-3.800	7.973	8.370	-0.001	7.963
19.500	-3.600	7.948	8.367	-0.001	7.963
19.600	-3.200	7.948	8.367	-0.001	7.963
19.700	-3.000	7.977	8.370	-0.001	7.963
19.800	0.200	7.962	8.370	-0.001	7.963
19.900	-6.400	7.966	8.368	0.009	7.963
20.000	202.400	7.559	8.370	0.009	7.963
20.100	3807.400	7.559	8.370	0.009	7.963
20.200	-1758.000	4.156	8.368	0.009	7.963
20.300	3720.200	12.815	8.371	0.009	7.963
20.400	-878.800	9.893	8.370	0.004	7.963
20.500	-1737.600	7.893	8.370	0.004	7.963
20.600	-288.200	7.893	8.370	0.004	7.963
20.700	-132.000	8.054	8.370	0.004	7.963
20.800	-73.400	8.302	8.368	0.004	7.963
20.900	-23.000	7.722	8.370	0.004	7.963
21.000	-43.000	7.945	8.369	0.004	7.963
21.100	-64.200	7.945	8.369	0.004	7.963
21.200	-29.400	8.075	8.369	0.004	7.963
21.300	-7.600	7.902	8.369	0.004	7.963
21.400	16.000	7.872	8.370	0.004	7.963
21.500	97.000	8.307	8.369	0.004	7.963
21.600	66.600	8.307	8.369	0.004	7.963
21.700	-55.000	7.626	8.368	0.004	7.963
21.800	-31.200	7.776	8.369	0.004	7.963
21.900	-20.200	7.955	8.369	0.004	7.963
22.000	-18.600	9.770	8.370	0.004	7.963
22.100	-24.600	9.770	8.370	0.004	7.963
22.200	-24.200	8.808	8.369	0.004	7.963
22.300	-23.000	8.192	8.369	0.004	7.963
22.400	-26.600	8.102	8.370	0.003	7.963
22.500	-26.600	8.306	8.368	0.003	7.963
22.600	-27.800	8.306	8.368	0.003	7.963
22.700	-26.200	8.210	8.370	0.003	7.963
22.800	-28.600	8.106	8.368	0.003	7.963
22.900	-27.000	7.522	8.368	0.003	7.963
23.000	-28.800	8.123	8.369	0.003	7.963
23.100	-25.200	8.123	8.369	0.003	7.963
23.200	-24.600	8.131	8.368	0.003	7.963
23.300	-27.800	8.119	8.369	0.003	7.963
23.400	-27.200	8.137	8.370	0.003	7.963
23.500	-30.200	8.153	8.370	0.003	7.963
23.600	-28.000	8.153	8.370	0.003	7.963
23.700	-28.800	8.174	8.370	0.003	7.963
23.800	-28.800	8.176	8.369	0.003	7.963
23.900	-28.600	8.193	8.371	0.003	7.963
24.000	-29.000	8.213	8.368	0.003	7.963
24.100	-33.600	8.213	8.368	0.003	7.963
24.200	-27.400	8.195	8.369	0.003	7.963
24.300	-29.600	8.202	8.368	0.003	7.963
24.400	-29.000	8.194	8.369	0.002	7.963
24.500	-29.600	8.190	8.369	0.002	7.963
24.600	-28.800	8.190	8.369	0.002	7.963
24.700	-28.000	8.198	8.369	0.002	7.963
24.800	-29.600	8.191	8.370	0.002	7.963
24.900	-30.200	8.197	8.369	0.002	7.963
25.000	-28.600	8.204	8.369	0.002	7.963
25.100	-29.000	8.204	8.369	0.002	7.963
25.200	-28.800	8.205	8.370	0.002	7.963
25.300	-28.600	8.199	8.368	0.002	7.963
25.400	-29.600	8.211	8.370	0.002	7.963
25.500	-29.600	8.208	8.368	0.002	7.963
25.600	-27.400	8.208	8.368	0.002	7.963
25.700	-28.600	8.214	8.371	0.002	7.963
25.800	-29.000	8.209	8.370	0.002	7.963
25.900	-29.200	8.214	8.368	0.002	7.963
26.000	-29.800	8.212	8.369	0.002	7.963
26.100	-28.800	8.212	8.369	0.002	7.963
26.200	-28.200	8.213	8.369	0.002	7.963
26.300	-29.200	8.205	8.370	0.001	7.963
26.400	-28.800	8.207	8.369	0.001	7.963
26.500	-29.000	8.211	8.370	0.001	7.963
26.600	-29.200	8.211	8.370	0.001	7.963
26.700	-28.800	8.199	8.369	0.001	7.963
26.800	-28.200	8.206	8.369	0.001	7.963
26.900	-28.600	8.200	8.371	0.001	7.963
27.000	-28.000	8.203	8.368	0.001	7.963
27.100	-28.400	8.203	8.368	0.001	7.963
27.200	-28.600	8.208	8.370	0.001	7.963
27.300	-27.600	8.203	8.370	0.001	7.963
27.400	-28.200	8.207	8.369	0.001	7.963
27.500	-27.400	8.209	8.369	0.001	7.963
27.600	-26.800	8.209	8.369	0.001	7.963
27.700	-27.800	8.205	8.368	0.001	7.963
27.800	-25.800	8.209	8.369	0.001	7.963
27.900	-26.000	8.201	8.369	0.001	7.963
28.000	-25.400	8.201	8.370	0.001	7.963
28.100	-25.600	8.201	8.370	0.001	7.963
28.200	-24.800	8.193	8.369	0.001	7.963
28.300	-24.000	8.197	8.369	0.001	7.963
28.400	-25.000	8.194	8.369	0.001	7.963
28.500	-25.000	8.196	8.369	0.001	7.963
28.600	-24.000	8.196	8.369	0.001	7.963
28.700	-24.000	8.195	8.370	0.001	7.963
28.800	-23.800	8.193	8.369	0.000	7.963
28.900	-23.400	8.194	8.369	0.000	7.963
29.000	-24.000	8.185	8.370	0.000	7.963
29.100	-24.600	8.185	8.370	0.000	7.963
29.200	-24.000	8.183	8.370	0.000	7.963
29.300	-24.000	8.181	8.369	0.000	7.963
29.400	-23.000	8.177	8.370	0.000	7.963
29.500	-22.200	8.170	8.370	0.000	7.963
29.600	-23.000	8.170	8.370	0.000	7.963
29.700	-22.600	8.165	8.369	0.000	7.963
29.800	-22.200	8.164	8.370	0.000	7.963
29.900	-22.800	8.165	8.369	0.000	7.963
30.000	-22.400	8.162	8.369	0.000	7.963
30.100	-22.600	8.162	8.369	0.000	7.963
30.200	-22.400	8.160	8.369	0.000	7.963
30.300	-22.400	8.160	8.369	-0.000	7.963
30.400	-23.400	8.160	8.368	-0.000	7.963
30.500	-22.600	8.153	8.369	-0.000	7.963
30.600	-22.400	8.153	8.369	-0.000	7.963
30.700	-22.800	8.153	8.370	-0.000	7.963
30.800	-21.800	8.149	8.368	-0.000	7.963
30.900	-22.000	8.149	8.370	-0.000	7.963
31.000	-21.800	8.148	8.370	-0.000	7.963
31.100	-22.200	8.148	8.370	-0.000	7.963
31.200	-22.200	8.149	8.369	-0.000	7.963
31.300	-22.200	8.148	8.368	-0.001	7.963
31.400	-21.000	8.147	8.369	-0.001	7.963
31.500	-22.000	8.149	8.369	-0.001	7.963
31.600	-22.200	8.149	8.369	-0.001	7.963
31.700	-21.400	8.148	8.370	-0.001	7.963
31.800	-21.000	8.149	8.369	-0.001	7.963
31.900	-22.400	8.144	8.369	-0.001	7.963
32.000	-21.600	8.143	8.368	-0.001	7.963
32.100	-21.600	8.143	8.368	-0.001	7.963
32.200	-22.600	8.144	8.370	-0.001	7.963
32.300	-21.800	8.144	8.371	-0.001	7.963
32.400	-22.200	8.144	8.369	-0.001	7.963
32.500	-21.200	8.144	8.371	-0.001	7.963
32.600	-21.600	8.144	8.371	-0.001	7.963
32.700	-22.000	8.141	8.369	-0.001	7.963
32.800	-21.200	8.139	8.369	-0.001	7.963
32.900	-22.400	8.142	8.370	-0.001	7.963
33.000	-22.200	8.139	8.369	-0.001	7.963
33.100	-21.800	8.139	8.369	-0.001	7.963
33.200	-21.000	8.138	8.369	-0.001	7.963
33.300	-20.600	8.137	8.368	-0.001	7.963
33.400	-21.800	8.141	8.368	-0.001	7.963
33.500	-21.600	8.137	8.369	-0.001	7.963
33.600	-21.200	8.137	8.369	-0.001	7.963
33.700	-20.600	8.135	8.370	-0.001	7.963
33.800	-20.800	8.140	8.369	-0.001	7.963
33.900	-20.200	8.133	8.369	-0.001	7.963
34.000	-21.000	8.138	8.369	-0.001	7.963
34.100	-20.400	8.138	8.369	-0.001	7.963
34.200	-21.400	8.136	8.369	-0.001	7.963
34.300	-20.200	8.140	8.368	-0.002	7.963
34.400	-20.400	8.138	8.370	-0.002	7.963
34.500	-20.200	8.139	8.368	-0.002	7.963
34.600	-20.200	8.139	8.368	-0.002	7.963
34.700	-20.200	8.136	8.369	-0.002	7.963
34.800	-20.600	8.136	8.369	-0.002	7.963
34.900	-20.200	8.132	8.370	-0.002	7.963
35.000	-19.600	8.130	8.369	-0.002	7.963
35.100	-20.000	8.130	8.369	-0.002	7.963
35.200	-19.800	8.132	8.369	-0.002	7.963
35.300	-20.000	8.132	8.370	-0.002	7.963
35.400	-20.600	8.128	8.368	-0.002	7.963
35.500	-19.800	8.130	8.369	-0.002	7.963
35.600	-19.600	8.130	8.369	-0.002	7.963
35.700	-19.800	8.128	8.368	-0.002	7.963
35.800	-19.200	8.127	8.370	-0.002	7.963
35.900	-18.800	8.130	8.369	-0.002	7.963
36.000	-19.200	8.124	8.368	-0.002	7.963
36.100	-20.400	8.124	8.368	-0.002	7.963
36.200	-18.800	8.128	8.369	-0.002	7.963
36.300	-19.800	8.123	8.368	-0.002	7.963
36.400	-18.800	8.127	8.368	-0.002	7.963
36.500	-19.400	8.127	8.370	-0.002	7.963
36.600	-19.400	8.127	8.370	-0.002	7.963
36.700	-20.400	8.124	8.369	-0.002	7.963
36.800	-19.400	8.124	8.369	-0.002	7.963
36.900	-19.000	8.123	8.370	-0.002	7.963
37.000	-19.800	8.125	8.369	-0.002	7.963
37.100	-20.200	8.125	8.369	-0.002	7.963
37.200	-18.800	8.120	8.370	-0.002	7.963
37.300	-19.600	8.123	8.368	-0.003	7.963
37.400	-18.800	8.123	8.369	-0.003	7.963
37.500	-18.800	8.123	8.368	-0.003	7.963
37.600	-18.000	8.123	8.368	-0.003	7.963
37.700	-19.400	8.122	8.370	-0.003	7.963
37.800	-18.800	8.119	8.370	-0.003	7.963
37.900	-17.800	8.121	8.368	-0.003	7.963
38.000	-19.400	8.121	8.369	-0.003	8.022
38.100	-18.800	8.121	8.369	-0.003	8.022
38.200	-9.800	8.119	8.367	-0.003	8.022
38.300	-13.200	8.116	8.369	-0.003	8.022
38.400	-6.200	8.112	8.370	-0.003	8.022
38.500	6.800	8.113	8.370	-0.003	8.316
38.600	7.400	8.113	8.370	-0.003	8.316
38.700	17.000	8.112	8.368	-0.003	8.316
38.800	15.600	8.112	8.368	-0.002	8.316
38.900	17.800	8.113	8.370	-0.002	8.316
39.000	43.600	8.114	8.368	-0.002	8.611
39.100	36.200	8.114	8.368	-0.002	8.611
39.200	50.800	8.112	8.370	-0.002	8.611
39.300	44.000	8.110	8.369	-0.002	8.611
39.400	53.600	8.110	8.369	-0.002	8.611
39.500	71.200	8.108	8.368	-0.002	8.905
39.600	64.800	8.108	8.368	-0.002	8.905
39.700	79.400	8.102	8.367	-0.002	8.905
39.800	73.000	8.107	8.367	-0.001	8.905
39.900	82.400	8.102	8.367	-0.001	8.905
40.000	85.200	8.108	8.368	-0.001	9.000
40.100	84.800	8.108	8.368	-0.001	9.000
40.200	90.400	8.108	8.368	-0.001	9.000
40.300	85.400	8.110	8.368	-0.000	9.000
40.400	88.400	8.112	8.368	-0.000	9.000
40.500	87.200	8.115	8.368	-0.000	9.000
40.600	85.800	8.115	8.368	-0.000	9.000
40.700	87.800	8.117	8.369	-0.000	9.000
40.800	86.800	8.120	8.369	0.000	9.000
40.900	85.600	8.121	8.368	0.000	9.000
41.000	86.600	8.127	8.368	0.000	9.000
41.100	87.200	8.127	8.368	0.000	9.000
41.200	86.400	8.130	8.369	0.000	9.000
41.300	86.000	8.139	8.369	0.001	9.000
41.400	86.600	8.137	8.368	0.001	9.000
41.500	85.800	8.146	8.368	0.001	9.000
41.600	85.800	8.146	8.368	0.001	9.000
41.700	86.200	8.147	8.369	0.001	9.000
41.800	85.000	8.149	8.368	0.002	9.000
41.900	86.000	8.153	8.369	0.002	9.000
42.000	85.400	8.155	8.369	0.002	9.000
42.100	85.600	8.155	8.369	0.002	9.000
42.200	86.200	8.155	8.368	0.002	9.000
42.300	87.000	8.155	8.369	0.002	9.000
42.400	85.600	8.157	8.369	0.002	9.000
42.500	85.600	8.157	8.370	0.002	9.000
42.600	84.800	8.157	8.370	0.002	9.000
42.700	84.400	8.161	8.368	0.002	9.000
42.800	85.600	8.162	8.369	0.003	9.000
42.900	85.600	8.163	8.370	0.003	9.000
43.000	84.400	8.165	8.369	0.003	9.000
43.100	85.200	8.165	8.369	0.003	9.000
43.200	85.800	8.163	8.369	0.003	9.000
43.300	84.800	8.166	8.368	0.004	9.000
43.400	84.800	8.165	8.370	0.004	9.000
43.500	85.200	8.164	8.368	0.004	9.000
43.600	84.200	8.164	8.368	0.004	9.000
43.700	84.400	8.167	8.369	0.004	9.000
43.800	83.800	8.166	8.370	0.004	9.000
43.900	84.400	8.167	8.368	0.004	9.000
44.000	84.400	8.170	8.370	0.004	9.000
44.100	83.200	8.170	8.370	0.004	9.000
44.200	82.400	8.169	8.368	0.004	9.000
44.300	82.200	8.172	8.369	0.005	9.000
44.400	82.800	8.174	8.368	0.005	9.000
44.500	83.200	8.174	8.369	0.005	9.000
44.600	83.000	8.174	8.369	0.005	9.000
44.700	82.400	8.174	8.369	0.005	9.000
44.800	82.600	8.178	8.368	0.006	9.000
44.900	82.000	8.175	8.369	0.006	9.000
45.000	81.600	8.184	8.369	0.006	9.000
45.100	82.000	8.184	8.369	0.006	9.000
45.200	81.600	8.180	8.368	0.006	9.000
45.300	82.200	8.184	8.369	0.007	9.000
45.400	82.400	8.185	8.368	0.007	9.000
45.500	80.800	8.188	8.369	0.007	9.000
45.600	82.200	8.188	8.369	0.007	9.000
45.700	81.000	8.187	8.368	0.007	9.000
45.800	79.800	8.191	8.368	0.007	9.000
45.900	81.600	8.194	8.370	0.007	9.000
46.000	80.600	8.197	8.368	0.007	9.000
46.100	80.400	8.197	8.368	0.007	9.000
46.200	80.200	8.194	8.370	0.007	9.000
46.300	80.000	8.199	8.369	0.008	9.000
46.400	80.000	8.200	8.369	0.008	9.000
46.500	80.600	8.201	8.368	0.008	9.000
46.600	79.800	8.201	8.368	0.008	9.000
46.700	80.600	8.206	8.369	0.008	9.000
46.800	80.600	8.202	8.369	0.009	9.000
46.900	79.800	8.208	8.368	0.009	9.000
47.000	79.600	8.206	8.369	0.009	9.000
47.100	79.400	8.206	8.369	0.009	9.000
47.200	79.000	8.208	8.369	0.009	9.000
47.300	80.200	8.210	8.368	0.009	9.000
47.400	78.400	8.212	8.369	0.009	9.000
47.500	79.000	8.214	8.368	0.009	9.000
47.600	78.600	8.214	8.368	0.009	9.000
47.700	79.400	8.216	8.369	0.009	9.000
47.800	78.400	8.215	8.368	0.010	9.000
47.900	78.200	8.218	8.368	0.010	9.000
48.000	79.200	8.220	8.369	0.010	9.000
48.100	77.800	8.220	8.369	0.010	9.000
48.200	78.000	8.221	8.368	0.010	9.000
48.300	78.600	8.221	8.368	0.011	9.000
48.400	78.600	8.222	8.368	0.011	9.000
48.500	77.600	8.226	8.368	0.011	9.000
48.600	77.200	8.226	8.368	0.011	9.000
48.700	77.200	8.228	8.368	0.011	9.000
48.800	76.600	8.228	8.368	0.011	9.000
48.900	77.400	8.229	8.368	0.011	9.000
49.000	76.400	8.230	8.368	0.011	9.000
49.100	75.800	8.230	8.368	0.011	9.000
49.200	76.600	8.233	8.369	0.011	9.000
49.300	76.200	8.234	8.370	0.012	9.000
49.400	76.600	8.235	8.368	0.012	9.000
49.500	76.000	8.236	8.369	0.012	9.000
49.600	75.200	8.236	8.369	0.012	9.000
49.700	75.400	8.240	8.369	0.012	9.000
49.800	75.600	8.239	8.369	0.012	9.000
49.900	74.200	8.242	8.369	0.012	9.000
50.000	75.200	8.249	8.368	0.012	9.000
50.100	75.000	8.249	8.368	0.012	9.000
50.200	74.800	8.247	8.368	0.012	9.000
50.300	75.400	8.248	8.368	0.013	9.000
50.400	74.000	8.252	8.368	0.013	9.000
50.500	75.200	8.254	8.369	0.013	9.000
50.600	74.800	8.254	8.369	0.013	9.000
50.700	74.800	8.254	8.369	0.013	9.000
50.800	75.600	8.257	8.369	0.014	9.000
50.900	74.200	8.251	8.369	0.014	9.000
51.000	75.200	8.257	8.368	0.014	9.000
51.100	75.200	8.257	8.368	0.014	9.000
51.200	73.200	8.263	8.368	0.014	9.000
51.300	73.800	8.261	8.369	0.014	9.000
51.400	75.000	8.263	8.368	0.014	9.000
51.500	74.200	8.266	8.369	0.014	9.000
51.600	73.800	8.266	8.369	0.014	9.000
51.700	74.400	8.266	8.368	0.014	9.000
51.800	73.600	8.267	8.369	0.015	9.000
51.900	73.200	8.266	8.369	0.015	9.000
52.000	73.000	8.269	8.369	0.015	9.000
52.100	73.800	8.269	8.369	0.015	9.000
52.200	74.000	8.271	8.369	0.015	9.000
52.300	73.200	8.268	8.368	0.015	9.000
52.400	73.600	8.271	8.370	0.015	9.000
52.500	73.600	8.273	8.369	0.015	9.000
52.600	73.800	8.273	8.369	0.015	9.000
52.700	72.800	8.272	8.367	0.015	9.000
52.800	72.800	8.271	8.368	0.016	9.000
52.900	72.000	8.270	8.369	0.016	9.000
53.000	74.000	8.272	8.368	0.016	9.000
53.100	72.400	8.272	8.368	0.016	9.000
53.200	72.000	8.278	8.369	0.016	9.000
53.300	73.200	8.278	8.367	0.017	9.000
53.400	73.000	8.278	8.369	0.017	9.000
53.500	72.600	8.283	8.367	0.017	9.000
53.600	72.200	8.283	8.367	0.017	9.000
53.700	72.200	8.284	8.370	0.017	9.000
53.800	71.600	8.285	8.370	0.017	9.000
53.900	71.800	8.286	8.369	0.017	9.000
54.000	72.400	8.288	8.368	0.017	9.000
54.100	71.600	8.288	8.368	0.017	9.000
54.200	71.600	8.289	8.368	0.017	9.000
54.300	71.400	8.290	8.370	0.018	9.000
54.400	72.200	8.289	8.368	0.018	9.000
54.500	72.600	8.294	8.369	0.018	9.000
54.600	71.000	8.294	8.369	0.018	9.000
54.700	71.800	8.293	8.368	0.018	9.000
54.800	71.600	8.295	8.368	0.018	9.000
54.900	71.400	8.289	8.370	0.018	9.000
55.000	71.200	8.292	8.367	0.018	9.000
55.100	70.600	8.292	8.367	0.018	9.000
55.200	71.800	8.297	8.370	0.018	9.000
55.300	70.800	8.297	8.368	0.019	9.000
55.400	71.400	8.296	8.367	0.019	9.000
55.500	72.200	8.296	8.369	0.019	9.000
55.600	71.600	8.296	8.369	0.019	9.000
55.700	71.400	8.300	8.368	0.019	9.000
55.800	70.600	8.301	8.370	0.020	9.000
55.900	71.000	8.297	8.369	0.020	9.000
56.000	70.600	8.300	8.369	0.020	9.000
56.100	70.200	8.300	8.369	0.020	9.000
56.200	70.600	8.299	8.368	0.020	9.000
56.300	70.800	8.301	8.366	0.020	9.000
56.400	70.000	8.302	8.370	0.020	9.000
56.500	70.600	8.304	8.367	0.020	9.000
56.600	70.400	8.304	8.367	0.020	9.000
56.700	71.200	8.305	8.369	0.020	9.000
56.800	71.000	8.299	8.368	0.021	9.000
56.900	70.400	8.297	8.368	0.021	9.000
57.000	70.000	8.298	8.369	0.021	9.000
57.100	70.000	8.298	8.369	0.021	9.000
57.200	69.600	8.305	8.367	0.021	9.000
57.300	69.600	8.307	8.370	0.021	9.000
57.400	70.200	8.307	8.369	0.021	9.000
57.500	69.200	8.311	8.370	0.021	9.000
57.600	69.800	8.311	8.370	0.021	9.000
57.700	70.000	8.307	8.370	0.021	9.000
57.800	69.400	8.308	8.368	0.022	9.000
57.900	69.400	8.312	8.369	0.022	9.000
58.000	69.000	8.312	8.368	0.022	9.000
58.100	69.200	8.312	8.368	0.022	9.000
58.200	69.200	8.312	8.370	0.022	9.000
58.300	69.800	8.311	8.369	0.023	9.000
58.400	69.000	8.312	8.367	0.023	9.000
58.500	68.400	8.317	8.368	0.023	9.000
58.600	68.400	8.317	8.368	0.023	9.000
58.700	69.200	8.315	8.367	0.023	9.000
58.800	67.800	8.317	8.368	0.023	9.000
58.900	68.400	8.312	8.369	0.023	9.000
59.000	68.200	8.316	8.369	0.023	9.000
59.100	67.200	8.316	8.369	0.023	9.000
59.200	68.000	8.320	8.369	0.023	9.000
59.300	68.400	8.322	8.368	0.024	9.000
59.400	68.000	8.325	8.368	0.024	9.000
59.500	67.600	8.321	8.367	0.024	9.000
59.600	67.600	8.321	8.367	0.024	9.000
59.700	67.400	8.324	8.369	0.024	9.000
59.800	67.000	8.327	8.369	0.024	9.000
59.900	67.800	8.328	8.368	0.024	9.000
60.000	68.000	8.327	8.369	0.024	9.000
60.100	67.200	8.327	8.369	0.024	9.000
60.200	67.400	8.331	8.367	0.024	9.000
60.300	66.200	8.333	8.370	0.025	9.000
60.400	67.200	8.333	8.370	0.025	9.000
60.500	65.800	8.333	8.369	0.025	9.000
60.600	66.800	8.333	8.369	0.025	9.000
60.700	67.000	8.333	8.368	0.025	9.000
60.800	66.600	8.333	8.369	0.025	9.000
60.900	66.600	8.331	8.369	0.025	9.000
61.000	66.600	8.336	8.368	0.025	9.000
61.100	66.600	8.336	8.368	0.025	9.000
61.200	65.400	8.342	8.369	0.025	9.000
61.300	65.400	8.337	8.368	0.026	9.000
61.400	66.000	8.341	8.368	0.026	9.000
61.500	65.400	8.345	8.369	0.026	9.000
61.600	65.600	8.345	8.369	0.026	9.000
61.700	65.200	8.344	8.368	0.026	9.000
61.800	66.000	8.347	8.370	0.026	9.000
61.900	64.600	8.347	8.369	0.026	9.000
62.000	65.400	8.350	8.369	0.026	9.000
62.100	65.400	8.350	8.369	0.026	9.000
62.200	64.600	8.349	8.368	0.026	9.000
62.300	64.200	8.352	8.369	0.027	9.000
62.400	64.600	8.351	8.369	0.027	9.000
62.500	64.200	8.351	8.369	0.027	9.000
62.600	64.800	8.351	8.369	0.027	9.000
62.700	64.600	8.356	8.368	0.027	9.000
62.800	65.200	8.352	8.369	0.028	9.000
62.900	64.400	8.347	8.369	0.028	9.000
63.000	64.200	8.352	8.368	0.028	9.000
63.100	64.800	8.352	8.368	0.028	9.000
63.200	64.600	8.358	8.368	0.028	9.000
63.300	64.200	8.361	8.370	0.028	9.000
63.400	64.000	8.360	8.370	0.028	9.000
63.500	63.200	8.360	8.369	0.028	9.000
63.600	64.200	8.360	8.369	0.028	9.000
63.700	63.600	8.363	8.369	0.028	9.000
63.800	64.600	8.365	8.368	0.029	9.000
63.900	64.000	8.365	8.368	0.029	9.000
64.000	63.400	8.364	8.369	0.029	9.000
64.100	64.400	8.364	8.369	0.029	9.000
64.200	63.600	8.365	8.370	0.029	9.000
64.300	63.200	8.369	8.370	0.029	9.000
64.400	62.400	8.368	8.370	0.029	9.000
64.500	64.000	8.370	8.370	0.029	9.000
64.600	63.400	8.370	8.370	0.029	9.000
64.700	63.600	8.371	8.368	0.029	9.000
64.800	63.000	8.367	8.368	0.030	9.000
64.900	62.000	8.365	8.370	0.030	9.000
65.000	63.200	8.367	8.368	0.030	9.000
65.100	63.400	8.367	8.368	0.030	9.000
65.200	62.600	8.375	8.370	0.030	9.000
65.300	62.400	8.374	8.369	0.030	9.000
65.400	62.600	8.376	8.368	0.030	9.000
65.500	63.000	8.375	8.369	0.030	9.000
65.600	61.800	8.375	8.369	0.030	9.000
65.700	62.200	8.376	8.370	0.030	9.000
65.800	61.600	8.377	8.370	0.031	9.000
65.900	62.200	8.379	8.369	0.031	9.000
66.000	62.200	8.382	8.370	0.031	9.000
66.100	61.600	8.382	8.370	0.031	9.000
66.200	62.800	8.384	8.369	0.031	9.000
66.300	61.800	8.386	8.369	0.031	9.000
66.400	62.600	8.384	8.370	0.031	9.000
66.500	62.000	8.385	8.368	0.031	9.000
66.600	61.600	8.385	8.368	0.031	9.000
66.700	61.200	8.383	8.370	0.031	9.000
66.800	62.400	8.383	8.370	0.032	9.000
66.900	61.600	8.378	8.369	0.032	9.000
67.000	61.000	8.378	8.370	0.032	9.000
67.100	61.000	8.378	8.370	0.032	9.000
67.200	61.200	8.385	8.369	0.032	9.000
67.300	61.400	8.389	8.369	0.032	9.000
67.400	60.400	8.387	8.369	0.032	9.000
67.500	61.200	8.389	8.370	0.032	9.000
67.600	61.400	8.389	8.370	0.032	9.000
67.700	62.600	8.389	8.370	0.032	9.000
67.800	61.600	8.389	8.369	0.033	9.000
67.900	60.400	8.394	8.370	0.033	9.000
68.000	60.800	8.389	8.369	0.033	9.000
68.100	61.000	8.389	8.369	0.033	9.000
68.200	60.600	8.392	8.370	0.033	9.000
68.300	61.400	8.394	8.370	0.033	9.000
68.400	60.200	8.397	8.370	0.033	9.000
68.500	59.400	8.398	8.369	0.033	9.000
68.600	60.800	8.398	8.369	0.033	9.000
68.700	60.200	8.401	8.369	0.033	9.000
68.800	60.200	8.395	8.370	0.034	9.000
68.900	60.000	8.392	8.370	0.034	9.000
69.000	60.400	8.395	8.370	0.034	9.000
69.100	59.800	8.395	8.370	0.034	9.000
69.200	59.200	8.401	8.370	0.034	9.000
69.300	61.200	8.403	8.369	0.034	9.000
69.400	60.400	8.402	8.371	0.034	9.000
69.500	60.200	8.404	8.369	0.034	9.000
69.600	58.800	8.404	8.369	0.034	9.000
69.700	59.400	8.404	8.370	0.034	9.000
69.800	60.200	8.404	8.370	0.035	9.000
69.900	59.000	8.408	8.370	0.035	9.000
70.000	59.400	8.407	8.370	0.035	9.000
70.100	58.600	8.407	8.370	0.035	9.000
70.200	59.200	8.410	8.368	0.035	9.000
70.300	59.000	8.407	8.372	0.035	9.000
70.400	58.800	8.410	8.370	0.035	9.000
70.500	59.800	8.414	8.371	0.035	9.000
70.600	60.000	8.414	8.371	0.035	9.000
70.700	58.600	8.412	8.369	0.035	9.000
70.800	59.000	8.411	8.370	0.036	9.000
70.900	57.400	8.409	8.371	0.036	9.000
71.000	58.800	8.408	8.371	0.036	9.000
71.100	58.000	8.408	8.371	0.036	9.000
71.200	58.000	8.415	8.370	0.036	9.000
71.300	57.600	8.417	8.371	0.036	9.000
71.400	58.400	8.417	8.370	0.036	9.000
71.500	58.200	8.418	8.370	0.036	9.000
71.600	58.000	8.418	8.370	0.036	9.000
71.700	57.600	8.415	8.371	0.036	9.000
71.800	57.800	8.421	8.371	0.037	9.000
71.900	57.200	8.419	8.370	0.037	9.000
72.000	58.200	8.423	8.370	0.037	9.000
72.100	57.400	8.423	8.370	0.037	9.000
72.200	57.800	8.423	8.370	0.037	9.000
72.300	58.200	8.424	8.370	0.037	9.000
72.400	57.400	8.424	8.371	0.037	9.000
72.500	58.000	8.427	8.372	0.037	9.000
72.600	57.600	8.427	8.372	0.037	9.000
72.700	56.600	8.428	8.371	0.037	9.000
72.800	56.800	8.424	8.371	0.038	9.000
72.900	56.200	8.422	8.371	0.038	9.000
73.000	56.600	8.425	8.371	0.038	9.000
73.100	57.200	8.425	8.371	0.038	9.000
73.200	57.600	8.429	8.371	0.038	9.000
73.300	56.800	8.432	8.371	0.038	9.000
73.400	56.800	8.432	8.371	0.038	9.000
73.500	55.600	8.433	8.371	0.038	9.000
73.600	56.600	8.433	8.371	0.038	9.000
73.700	56.600	8.433	8.371	0.038	9.000
73.800	55.800	8.435	8.371	0.039	9.000
73.900	56.400	8.434	8.372	0.039	9.000
74.000	57.000	8.435	8.371	0.039	9.000
74.100	57.200	8.435	8.371	0.039	9.000
74.200	57.200	8.443	8.371	0.039	9.000
74.300	55.800	8.438	8.371	0.039	9.000
74.400	55.400	8.439	8.371	0.039	9.000
74.500	56.000	8.442	8.371	0.039	9.000
74.600	56.200	8.442	8.371	0.039	9.000
74.700	56.000	8.440	8.371	0.039	9.000
74.800	55.800	8.441	8.372	0.040	9.000
74.900	56.000	8.435	8.371	0.040	9.000
75.000	54.800	8.435	8.372	0.040	9.000
75.100	56.200	8.435	8.372	0.040	9.000
75.200	55.400	8.443	8.372	0.040	9.000
75.300	55.800	8.444	8.372	0.040	9.000
75.400	56.200	8.444	8.372	0.040	9.000
75.500	56.600	8.448	8.370	0.040	9.000
75.600	55.000	8.448	8.370	0.040	9.000
75.700	54.800	8.446	8.372	0.040	9.000
75.800	55.200	8.445	8.373	0.040	9.000
75.900	55.400	8.446	8.371	0.040	9.000
76.000	55.600	8.449	8.372	0.040	9.000
76.100	54.800	8.449	8.372	0.040	9.000
76.200	55.600	8.448	8.371	0.040	9.000
76.300	54.600	8.449	8.374	0.041	9.000
76.400	55.000	8.450	8.372	0.041	9.000
76.500	54.200	8.450	8.373	0.041	9.000
76.600	54.800	8.450	8.373	0.041	9.000
76.700	54.800	8.449	8.373	0.041	9.000
76.800	54.400	8.448	8.370	0.041	9.000
76.900	54.600	8.447	8.374	0.041	9.000
77.000	55.400	8.448	8.370	0.041	9.000
77.100	54.800	8.448	8.370	0.041	9.000
77.200	53.800	8.454	8.372	0.041	9.000
77.300	54.400	8.453	8.373	0.042	9.000
77.400	54.800	8.455	8.371	0.042	9.000
77.500	54.200	8.457	8.373	0.042	9.000
77.600	54.800	8.457	8.373	0.042	9.000
77.700	54.000	8.456	8.372	0.042	9.000
77.800	54.000	8.457	8.373	0.042	9.000
77.900	54.000	8.459	8.373	0.042	9.000
78.000	54.200	8.460	8.372	0.042	9.000
78.100	53.600	8.460	8.372	0.042	9.000
78.200	54.200	8.456	8.372	0.042	9.000
78.300	54.000	8.463	8.372	0.043	9.000
78.400	53.400	8.458	8.373	0.043	9.000
78.500	54.800	8.461	8.372	0.043	9.000
78.600	54.400	8.461	8.372	0.043	9.000
78.700	53.400	8.462	8.372	0.043	9.000
78.800	54.000	8.460	8.373	0.043	9.000
78.900	54.200	8.457	8.373	0.043	9.000
79.000	53.600	8.460	8.374	0.043	9.000
79.100	53.600	8.460	8.374	0.043	9.000
79.200	52.400	8.464	8.373	0.044	9.000
79.300	52.600	8.466	8.372	0.044	9.000
79.400	53.200	8.468	8.373	0.044	9.000
79.500	52.800	8.469	8.373	0.044	9.000
79.600	52.800	8.469	8.373	0.044	9.000
79.700	52.800	8.466	8.374	0.044	9.000
79.800	53.600	8.468	8.372	0.044	9.000
79.900	53.000	8.468	8.373	0.044	9.000
80.000	52.800	8.471	8.373	0.044	9.000
80.100	53.000	8.471	8.373	0.044	9.000
80.200	52.800	8.469	8.373	0.044	9.000
80.300	52.800	8.473	8.374	0.044	9.000
80.400	52.200	8.469	8.373	0.044	9.000
80.500	53.000	8.472	8.374	0.044	9.000
80.600	53.400	8.472	8.374	0.044	9.000
80.700	52.800	8.473	8.373	0.045	9.000
80.800	52.400	8.470	8.374	0.045	9.000
80.900	52.600	8.465	8.374	0.045	9.000
81.000	52.400	8.469	8.373	0.045	9.000
81.100	51.400	8.469	8.373	0.045	9.000
81.200	52.200	8.475	8.374	0.045	9.000
81.300	52.400	8.476	8.373	0.045	9.000
81.400	52.000	8.478	8.373	0.045	9.000
81.500	52.000	8.475	8.373	0.045	9.000
81.600	51.400	8.475	8.373	0.045	9.000
81.700	51.400	8.480	8.374	0.046	9.000
81.800	52.200	8.481	8.374	0.046	9.000
81.900	51.600	8.478	8.374	0.046	9.000
82.000	51.600	8.482	8.374	0.046	9.000
82.100	51.800	8.482	8.374	0.046	9.000
82.200	51.200	8.479	8.374	0.046	9.000
82.300	50.800	8.482	8.374	0.046	9.000
82.400	51.600	8.481	8.376	0.046	9.000
82.500	51.200	8.481	8.375	0.046	9.000
82.600	51.600	8.481	8.375	0.046	9.000
82.700	50.800	8.484	8.375	0.047	9.000
82.800	51.800	8.482	8.374	0.047	9.000
82.900	50.800	8.479	8.374	0.047	9.000
83.000	50.800	8.484	8.374	0.047	9.000
83.100	50.600	8.484	8.374	0.047	9.000
83.200	51.200	8.487	8.374	0.047	9.000
83.300	51.400	8.488	8.375	0.047	9.000
83.400	51.000	8.487	8.373	0.047	9.000
83.500	50.600	8.488	8.376	0.047	9.000
83.600	51.600	8.488	8.376	0.047	9.000
83.700	50.400	8.489	8.374	0.047	9.000
83.800	50.200	8.494	8.374	0.047	9.000
83.900	50.400	8.492	8.376	0.047	9.000
84.000	50.200	8.492	8.375	0.047	9.000
84.100	50.200	8.492	8.375	0.047	9.000
84.200	50.200	8.493	8.376	0.048	9.000
84.300	49.600	8.494	8.374	0.048	9.000
84.400	49.600	8.495	8.375	0.048	9.000
84.500	50.400	8.493	8.375	0.048	9.000
84.600	49.400	8.493	8.375	0.048	9.000
84.700	49.800	8.495	8.375	0.048	9.000
84.800	49.800	8.495	8.376	0.048	9.000
84.900	49.400	8.491	8.375	0.048	9.000
85.000	50.000	8.494	8.375	0.048	9.000
85.100	49.600	8.494	8.375	0.048	9.000
85.200	49.400	8.497	8.374	0.049	9.000
85.300	50.800	8.499	8.376	0.049	9.000
85.400	49.800	8.500	8.376	0.049	9.000
85.500	49.800	8.503	8.375	0.049	9.000
85.600	49.200	8.503	8.375	0.049	9.000
85.700	50.200	8.503	8.376	0.049	9.000
85.800	50.200	8.501	8.375	0.049	9.000
85.900	49.800	8.504	8.376	0.049	9.000
86.000	50.200	8.503	8.375	0.049	9.000
86.100	48.800	8.503	8.375	0.049	9.000
86.200	50.000	8.504	8.376	0.049	9.000
86.300	48.400	8.507	8.375	0.049	9.000
86.400	49.200	8.505	8.377	0.049	9.000
86.500	49.600	8.506	8.375	0.049	9.000
86.600	48.600	8.506	8.375	0.049	9.000
86.700	48.800	8.509	8.377	0.050	9.000
86.800	48.800	8.507	8.375	0.050	9.000
86.900	48.400	8.501	8.377	0.050	9.000
87.000	48.800	8.503	8.376	0.050	9.000
87.100	49.000	8.503	8.376	0.050	9.000
87.200	48.200	8.509	8.377	0.050	9.000
87.300	47.200	8.510	8.377	0.050	9.000
87.400	48.200	8.508	8.376	0.050	9.000
87.500	47.200	8.512	8.377	0.050	9.000
87.600	48.400	8.512	8.377	0.050	9.000
87.700	49.200	8.511	8.375	0.051	9.000
87.800	48.200	8.513	8.376	0.051	9.000
87.900	48.200	8.514	8.378	0.051	9.000
88.000	47.600	8.513	8.377	0.051	9.000
88.100	48.600	8.513	8.377	0.051	9.000
88.200	48.400	8.512	8.377	0.051	9.000
88.300	48.200	8.514	8.376	0.051	9.000
88.400	48.000	8.516	8.377	0.051	9.000
88.500	47.000	8.515	8.376	0.051	9.000
88.600	48.200	8.515	8.376	0.051	9.000
88.700	48.000	8.517	8.378	0.051	9.000
88.800	47.200	8.513	8.378	0.051	9.000
88.900	47.600	8.510	8.376	0.051	9.000
89.000	48.000	8.512	8.378	0.051	9.000
89.100	47.600	8.512	8.378	0.051	9.000
89.200	46.800	8.518	8.377	0.052	9.000
89.300	46.800	8.522	8.378	0.052	9.000
89.400	47.200	8.520	8.378	0.052	9.000
89.500	47.200	8.521	8.378	0.052	9.000
89.600	47.400	8.521	8.378	0.052	9.000
89.700	47.400	8.521	8.378	0.052	9.000
89.800	47.000	8.522	8.375	0.052	9.000
89.900	46.600	8.522	8.379	0.052	9.000
90.000	47.600	8.523	8.377	0.052	9.000
90.100	46.800	8.523	8.377	0.052	9.000
90.200	47.200	8.526	8.378	0.053	9.000
90.300	46.600	8.526	8.379	0.053	9.000
90.400	45.800	8.524	8.377	0.053	9.000
90.500	46.600	8.525	8.378	0.053	9.000
90.600	46.800	8.525	8.378	0.053	9.000
90.700	47.000	8.526	8.377	0.053	9.000
90.800	46.000	8.527	8.378	0.053	9.000
90.900	47.400	8.521	8.378	0.053	9.000
91.000	45.800	8.526	8.378	0.053	9.000
91.100	46.600	8.526	8.378	0.053	9.000
91.200	46.000	8.530	8.379	0.053	9.000
91.300	45.600	8.530	8.378	0.053	9.000
91.400	46.400	8.531	8.377	0.053	9.000
91.500	46.400	8.531	8.377	0.053	9.000
91.600	46.200	8.531	8.377	0.053	9.000
91.700	46.000	8.534	8.378	0.054	9.000
91.800	46.000	8.533	8.379	0.054	9.000
91.900	46.200	8.535	8.378	0.054	9.000
92.000	46.000	8.535	8.378	0.054	9.000
92.100	45.600	8.535	8.378	0.054	9.000
92.200	46.400	8.534	8.379	0.054	9.000
92.300	45.600	8.537	8.379	0.054	9.000
92.400	46.000	8.535	8.379	0.054	9.000
92.500	45.600	8.536	8.378	0.054	9.000
92.600	46.200	8.536	8.378	0.054	9.000
92.700	46.200	8.539	8.379	0.055	9.000
92.800	44.600	8.536	8.379	0.055	9.000
92.900	44.800	8.533	8.379	0.055	9.000
93.000	45.600	8.538	8.379	0.055	9.000
93.100	44.600	8.538	8.379	0.055	9.000
93.200	45.800	8.539	8.378	0.055	9.000
93.300	45.400	8.544	8.380	0.055	9.000
93.400	44.400	8.541	8.379	0.055	9.000
93.500	44.400	8.542	8.380	0.055	9.000
93.600	44.600	8.542	8.380	0.055	9.000
93.700	45.000	8.544	8.379	0.055	9.000
93.800	45.800	8.548	8.380	0.055	9.000
93.900	45.000	8.547	8.380	0.055	9.000
94.000	45.200	8.550	8.379	0.055	9.000
94.100	44.400	8.550	8.379	0.055	9.000
94.200	44.200	8.545	8.380	0.056	9.000
94.300	45.600	8.549	8.379	0.056	9.000
94.400	44.600	8.548	8.381	0.056	9.000
94.500	44.400	8.551	8.379	0.056	9.000
94.600	45.000	8.551	8.379	0.056	9.000
94.700	44.800	8.552	8.380	0.056	9.000
94.800	44.000	8.549	8.381	0.056	9.000
94.900	44.000	8.544	8.379	0.056	9.000
95.000	44.600	8.549	8.381	0.056	9.000
95.100	44.400	8.549	8.381	0.056	9.000
95.200	44.400	8.555	8.380	0.056	9.000
95.300	44.200	8.556	8.380	0.056	9.000
95.400	43.200	8.555	8.380	0.056	9.000
95.500	43.400	8.554	8.381	0.056	9.000
95.600	43.200	8.554	8.381	0.056	9.000
95.700	43.800	8.558	8.381	0.057	9.000
95.800	44.200	8.555	8.381	0.057	9.000
95.900	43.600	8.556	8.381	0.057	9.000
96.000	44.400	8.555	8.380	0.057	9.000
96.100	44.000	8.555	8.380	0.057	9.000
96.200	43.800	8.556	8.381	0.057	9.000
96.300	42.400	8.557	8.381	0.057	9.000
96.400	42.800	8.560	8.380	0.057	9.000
96.500	43.800	8.562	8.382	0.057	9.000
96.600	44.800	8.562	8.382	0.057	9.000
96.700	43.800	8.560	8.380	0.057	9.000
96.800	42.800	8.558	8.381	0.057	9.000
96.900	44.000	8.554	8.381	0.057	9.000
97.000	43.000	8.554	8.381	0.057	9.000
97.100	44.000	8.554	8.381	0.057	9.000
97.200	43.600	8.563	8.381	0.058	9.000
97.300	42.800	8.563	8.381	0.058	9.000
97.400	43.200	8.563	8.381	0.058	9.000
97.500	43.400	8.563	8.382	0.058	9.000
97.600	42.200	8.563	8.382	0.058	9.000
97.700	43.600	8.564	8.380	0.058	9.000
97.800	42.600	8.565	8.382	0.058	9.000
97.900	42.000	8.563	8.382	0.058	9.000
98.000	43.000	8.562	8.383	0.058	9.000
98.100	42.000	8.562	8.383	0.058	9.000
98.200	42.800	8.568	8.382	0.059	9.000
98.300	42.000	8.568	8.380	0.059	9.000
98.400	42.600	8.567	8.383	0.059	9.000
98.500	42.000	8.567	8.381	0.059	9.000
98.600	42.200	8.567	8.381	0.059	9.000
98.700	41.800	8.568	8.383	0.059	9.000
98.800	41.800	8.567	8.382	0.059	9.000
98.900	42.600	8.563	8.381	0.059	9.000
99.000	42.400	8.565	8.382	0.059	9.000
99.100	42.800	8.565	8.382	0.059	9.000
99.200	43.000	8.572	8.382	0.059	9.000
99.300	43.200	8.574	8.384	0.059	9.000
99.400	42.800	8.573	8.382	0.059	9.000
99.500	41.000	8.574	8.384	0.059	9.000
99.600	41.600	8.574	8.384	0.059	9.000
99.700	41.600	8.575	8.382	0.060	9.000
99.800	42.400	8.573	8.382	0.060	9.000
99.900	42.000	8.584	8.384	0.060	9.000
100.000	42.000	8.583	8.382	0.060	9.000
100.100	42.000	8.583	8.382	0.060	9.000
100.200	41.600	8.575	8.383	0.060	9.000
100.300	41.800	8.582	8.383	0.060	9.000
100.400	42.200	8.573	8.382	0.060	9.000
100.500	42.200	8.577	8.383	0.060	9.000
100.600	41.400	8.577	8.383	0.060	9.000
100.700	41.400	8.579	8.383	0.060	9.000
100.800	41.600	8.575	8.384	0.060	9.000
100.900	41.600	8.574	8.384	0.060	9.000
101.000	41.200	8.577	8.384	0.060	9.000
101.100	41.600	8.577	8.384	0.060	9.000
101.200	41.400	8.581	8.384	0.061	9.000
101.300	42.400	8.583	8.382	0.061	9.000
101.400	41.000	8.581	8.384	0.061	9.000
101.500	41.200	8.582	8.382	0.061	9.000
101.600	41.000	8.582	8.382	0.061	9.000
101.700	41.800	8.582	8.386	0.061	9.000
101.800	40.600	8.584	8.385	0.061	9.000
101.900	41.800	8.582	8.383	0.061	9.000
102.000	40.000	8.584	8.385	0.061	9.000
102.100	40.200	8.584	8.385	0.061	9.000
102.200	40.800	8.590	8.382	0.061	9.000
102.300	40.400	8.586	8.385	0.061	9.000
102.400	40.800	8.584	8.384	0.061	9.000
102.500	40.200	8.588	8.385	0.061	9.000
102.600	41.600	8.588	8.385	0.061	9.000
102.700	41.400	8.589	8.385	0.062	9.000
102.800	40.800	8.586	8.383	0.062	9.000
102.900	40.600	8.582	8.385	0.062	9.000
103.000	41.000	8.585	8.384	0.062	9.000
103.100	40.200	8.585	8.384	0.062	9.000
103.200	40.800	8.590	8.385	0.062	9.000
103.300	40.000	8.590	8.385	0.062	9.000
103.400	39.600	8.585	8.384	0.062	9.000
103.500	41.000	8.589	8.386	0.062	9.000
103.600	39.200	8.589	8.386	0.062	9.000
103.700	39.800	8.592	8.383	0.062	9.000
103.800	40.000	8.588	8.385	0.062	9.000
103.900	40.200	8.591	8.386	0.062	9.000
104.000	39.800	8.593	8.386	0.062	9.000
104.100	40.600	8.593	8.386	0.062	9.000
104.200	39.600	8.592	8.387	0.063	9.000
104.300	39.600	8.595	8.385	0.063	9.000
104.400	40.000	8.593	8.386	0.063	9.000
104.500	40.400	8.594	8.384	0.063	9.000
104.600	39.800	8.594	8.384	0.063	9.000
104.700	39.600	8.596	8.387	0.063	9.000
104.800	38.800	8.593	8.387	0.063	9.000
104.900	39.800	8.589	8.386	0.063	9.000
105.000	38.800	8.587	8.386	0.063	9.000
105.100	39.200	8.587	8.386	0.063	9.000
105.200	40.200	8.596	8.385	0.063	9.000
105.300	39.600	8.600	8.387	0.063	9.000
105.400	39.800	8.599	8.386	0.063	9.000
105.500	38.600	8.602	8.387	0.063	9.000
105.600	39.200	8.602	8.387	0.063	9.000
105.700	39.400	8.600	8.386	0.064	9.000
105.800	39.000	8.600	8.385	0.064	9.000
105.900	39.200	8.603	8.386	0.064	9.000
106.000	39.600	8.602	8.386	0.064	9.000
106.100	39.000	8.602	8.386	0.064	9.000
106.200	38.400	8.602	8.387	0.064	9.000
106.300	38.800	8.602	8.387	0.064	9.000
106.400	38.800	8.604	8.386	0.064	9.000
106.500	39.400	8.603	8.387	0.064	9.000
106.600	38.800	8.603	8.387	0.064	9.000
106.700	39.200	8.602	8.386	0.064	9.000
106.800	39.600	8.602	8.387	0.064	9.000
106.900	39.600	8.600	8.387	0.064	9.000
107.000	39.400	8.600	8.388	0.064	9.000
107.100	38.000	8.600	8.388	0.064	9.000
107.200	38.600	8.602	8.388	0.065	9.000
107.300	38.800	8.608	8.386	0.065	9.000
107.400	38.800	8.607	8.387	0.065	9.000
107.500	38.600	8.607	8.388	0.065	9.000
107.600	38.800	8.607	8.388	0.065	9.000
107.700	39.400	8.607	8.388	0.065	9.000
107.800	38.200	8.609	8.388	0.065	9.000
107.900	39.400	8.606	8.387	0.065	9.000
108.000	38.200	8.611	8.387	0.065	9.000
108.100	38.000	8.611	8.387	0.065	9.000
108.200	38.800	8.611	8.388	0.065	9.000
108.300	38.800	8.608	8.389	0.065	9.000
108.400	39.200	8.608	8.389	0.065	9.000
108.500	38.600	8.611	8.388	0.065	9.000
108.600	38.000	8.611	8.388	0.065	9.000
108.700	37.600	8.613	8.388	0.066	9.000
108.800	38.000	8.607	8.388	0.066	9.000
108.900	38.200	8.605	8.389	0.066	9.000
109.000	38.400	8.606	8.388	0.066	9.000
109.100	38.400	8.606	8.388	0.066	9.000
109.200	37.800	8.610	8.387	0.066	9.000
109.300	37.200	8.615	8.389	0.066	9.000
109.400	38.200	8.617	8.390	0.066	9.000
109.500	37.000	8.614	8.390	0.066	9.000
109.600	37.200	8.614	8.390	0.066	9.000
109.700	37.800	8.612	8.388	0.066	9.000
109.800	38.000	8.614	8.389	0.066	9.000
109.900	38.200	8.617	8.389	0.066	9.000
110.000	37.400	8.616	8.388	0.066	9.000
110.100	39.000	8.616	8.388	0.066	9.000
110.200	37.000	8.620	8.390	0.067	9.000
110.300	37.800	8.618	8.388	0.067	9.000
110.400	36.800	8.617	8.389	0.067	9.000
110.500	37.200	8.613	8.389	0.067	9.000
110.600	37.600	8.613	8.389	0.067	9.000
110.700	36.800	8.618	8.389	0.067	9.000
110.800	37.200	8.615	8.391	0.067	9.000
110.900	37.800	8.612	8.389	0.067	9.000
111.000	37.000	8.613	8.390	0.067	9.000
111.100	36.600	8.613	8.390	0.067	9.000
111.200	36.600	8.620	8.389	0.067	9.000
111.300	36.000	8.622	8.389	0.067	9.000
111.400	36.600	8.622	8.391	0.067	9.000
111.500	36.200	8.621	8.390	0.067	9.000
111.600	37.400	8.621	8.390	0.067	9.000
111.700	37.400	8.624	8.390	0.067	9.000
111.800	37.200	8.624	8.390	0.067	9.000
111.900	36.800	8.625	8.388	0.067	9.000
112.000	37.200	8.624	8.389	0.067	9.000
112.100	36.800	8.624	8.389	0.067	9.000
112.200	36.800	8.624	8.389	0.068	9.000
112.300	37.000	8.628	8.391	0.068	9.000
112.400	36.600	8.624	8.390	0.068	9.000
112.500	37.200	8.626	8.390	0.068	9.000
112.600	36.600	8.626	8.390	0.068	9.000
112.700	36.800	8.624	8.391	0.068	9.000
112.800	36.800	8.624	8.390	0.068	9.000
112.900	36.600	8.622	8.391	0.068	9.000
113.000	36.600	8.620	8.390	0.068	9.000
113.100	36.200	8.620	8.390	0.068	9.000
113.200	36.000	8.628	8.391	0.068	9.000
113.300	37.000	8.629	8.392	0.068	9.000
113.400	37.600	8.629	8.391	0.068	9.000
113.500	35.800	8.629	8.392	0.068	9.000
113.600	35.800	8.629	8.392	0.068	9.000
113.700	36.000	8.630	8.391	0.069	9.000
113.800	36.400	8.631	8.392	0.069	9.000
113.900	35.800	8.631	8.392	0.069	9.000
114.000	36.000	8.632	8.393	0.069	9.000
114.100	36.600	8.632	8.393	0.069	9.000
114.200	36.600	8.632	8.393	0.069	9.000
114.300	35.600	8.630	8.391	0.069	9.000
114.400	36.200	8.632	8.392	0.069	9.000
114.500	36.800	8.631	8.392	0.069	9.000
114.600	35.600	8.631	8.392	0.069	9.000
114.700	34.600	8.634	8.392	0.069	9.000
114.800	34.400	8.627	8.392	0.069	9.000
114.900	35.600	8.627	8.392	0.069	9.000
115.000	35.800	8.628	8.394	0.069	9.000
115.100	36.400	8.628	8.394	0.069	9.000
115.200	35.000	8.634	8.392	0.070	9.000
115.300	36.400	8.639	8.393	0.070	9.000
115.400	35.400	8.632	8.392	0.070	9.000
115.500	36.200	8.633	8.393	0.070	9.000
115.600	36.000	8.633	8.393	0.070	9.000
115.700	35.800	8.635	8.393	0.070	9.000
115.800	35.200	8.635	8.392	0.070	9.000
115.900	35.000	8.639	8.394	0.070	9.000
116.000	35.600	8.637	8.392	0.070	9.000
116.100	35.000	8.637	8.392	0.070	9.000
116.200	34.800	8.636	8.392	0.070	9.000
116.300	34.800	8.641	8.393	0.070	9.000
116.400	34.800	8.639	8.392	0.070	9.000
116.500	34.400	8.639	8.393	0.070	9.000
116.600	34.400	8.639	8.393	0.070	9.000
116.700	34.800	8.639	8.393	0.070	9.000
116.800	35.000	8.635	8.393	0.070	9.000
116.900	35.000	8.633	8.394	0.070	9.000
117.000	34.600	8.638	8.394	0.070	9.000
117.100	34.200	8.638	8.394	0.070	9.000
117.200	34.400	8.644	8.394	0.071	9.000
117.300	33.800	8.642	8.394	0.071	9.000
117.400	34.600	8.641	8.393	0.071	9.000
117.500	34.600	8.644	8.393	0.071	9.000
117.600	35.000	8.644	8.393	0.071	9.000
117.700	34.200	8.646	8.393	0.071	9.000
117.800	34.200	8.644	8.395	0.071	9.000
117.900	35.000	8.647	8.394	0.071	9.000
118.000	34.400	8.647	8.395	0.071	9.000
118.100	33.600	8.647	8.395	0.071	9.000
118.200	34.200	8.647	8.394	0.071	9.000
118.300	35.200	8.648	8.394	0.071	9.000
118.400	34.200	8.647	8.394	0.071	9.000
118.500	34.400	8.648	8.396	0.071	9.000
118.600	35.000	8.648	8.396	0.071	9.000
118.700	34.800	8.651	8.396	0.072	9.000
118.800	34.600	8.646	8.395	0.072	9.000
118.900	34.000	8.641	8.395	0.072	9.000
119.000	34.800	8.647	8.395	0.072	9.000
119.100	34.200	8.647	8.395	0.072	9.000
119.200	34.400	8.653	8.395	0.072	9.000
119.300	33.600	8.651	8.395	0.072	9.000
119.400	34.200	8.652	8.395	0.072	9.000
119.500	33.200	8.652	8.395	0.072	9.000
119.600	33.800	8.652	8.395	0.072	9.000
119.700	33.600	8.648	8.395	0.072	9.000
119.800	33.600	8.653	8.394	0.072	9.000
119.900	34.200	8.656	8.395	0.072	9.000
120.000	34.000	8.651	8.396	0.072	9.000
120.100	33.400	8.651	8.396	0.072	9.000
120.200	33.400	8.648	8.395	0.072	9.000
120.300	33.200	8.651	8.395	0.072	9.000
120.400	33.000	8.655	8.395	0.072	9.000
120.500	33.400	8.653	8.396	0.072	9.000
120.600	33.200	8.653	8.396	0.072	9.000
120.700	33.600	8.652	8.396	0.073	9.000
120.800	33.000	8.651	8.396	0.073	9.000
120.900	33.400	8.647	8.396	0.073	9.000
121.000	32.400	8.652	8.397	0.073	9.000
121.100	33.400	8.652	8.397	0.073	9.000
121.200	33.800	8.651	8.396	0.073	9.000
121.300	33.000	8.660	8.397	0.073	9.000
121.400	33.600	8.659	8.397	0.073	9.000
121.500	32.800	8.663	8.397	0.073	9.000
121.600	32.800	8.663	8.397	0.073	9.000
121.700	32.800	8.660	8.397	0.073	9.000
121.800	33.200	8.661	8.396	0.073	9.000
121.900	32.800	8.661	8.396	0.073	9.000
122.000	32.000	8.661	8.397	0.073	9.000
122.100	33.600	8.661	8.397	0.073	9.000
122.200	33.200	8.661	8.396	0.074	9.000
122.300	32.600	8.662	8.398	0.074	9.000
122.400	32.200	8.666	8.397	0.074	9.000
122.500	32.000	8.665	8.398	0.074	9.000
122.600	32.000	8.665	8.398	0.074	9.000
122.700	32.000	8.667	8.397	0.074	9.000
122.800	33.200	8.663	8.397	0.074	9.000
122.900	32.600	8.662	8.400	0.074	9.000
123.000	32.400	8.662	8.397	0.074	9.000
123.100	32.800	8.662	8.397	0.074	9.000
123.200	31.800	8.669	8.399	0.074	9.000
123.300	32.200	8.670	8.397	0.074	9.000
123.400	32.600	8.671	8.398	0.074	9.000
123.500	33.000	8.668	8.398	0.074	9.000
123.600	31.800	8.668	8.398	0.074	9.000
123.700	31.400	8.664	8.398	0.074	9.000
123.800	32.000	8.667	8.399	0.074	9.000
123.900	32.400	8.668	8.398	0.074	9.000
124.000	32.000	8.669	8.400	0.074	9.000
124.100	31.600	8.669	8.400	0.074	9.000
124.200	32.400	8.673	8.398	0.075	9.000
124.300	32.400	8.672	8.399	0.075	9.000
124.400	31.000	8.675	8.400	0.075	9.000
124.500	32.600	8.673	8.397	0.075	9.000
124.600	31.400	8.673	8.397	0.075	9.000
124.700	31.800	8.671	8.400	0.075	9.000
124.800	32.200	8.670	8.399	0.075	9.000
124.900	31.600	8.664	8.399	0.075	9.000
125.000	31.000	8.664	8.399	0.075	9.000
125.100	31.400	8.664	8.399	0.075	9.000
125.200	31.600	8.675	8.399	0.075	9.000
125.300	31.400	8.677	8.400	0.075	9.000
125.400	31.800	8.672	8.400	0.075	9.000
125.500	31.800	8.677	8.400	0.075	9.000
125.600	31.600	8.677	8.400	0.075	9.000
125.700	30.800	8.678	8.400	0.075	9.000
125.800	31.400	8.679	8.399	0.075	9.000
125.900	30.600	8.677	8.401	0.075	9.000
126.000	30.800	8.677	8.399	0.075	9.000
126.100	31.400	8.677	8.399	0.075	9.000
126.200	31.000	8.674	8.401	0.076	9.000
126.300	31.400	8.674	8.401	0.076	9.000
126.400	30.200	8.676	8.400	0.076	9.000
126.500	31.000	8.681	8.401	0.076	9.000
126.600	30.200	8.681	8.401	0.076	9.000
126.700	31.800	8.678	8.399	0.076	9.000
126.800	30.400	8.679	8.401	0.076	9.000
126.900	31.000	8.667	8.400	0.076	9.000
127.000	30.400	8.672	8.403	0.076	9.000
127.100	31.200	8.672	8.403	0.076	9.000
127.200	30.200	8.676	8.400	0.076	9.000
127.300	29.800	8.677	8.400	0.076	9.000
127.400	31.200	8.678	8.401	0.076	9.000
127.500	30.200	8.678	8.400	0.076	9.000
127.600	30.200	8.678	8.400	0.076	9.000
127.700	31.200	8.677	8.402	0.076	9.000
127.800	30.000	8.679	8.401	0.076	9.000
127.900	30.000	8.679	8.401	0.076	9.000
128.000	30.600	8.678	8.401	0.076	9.000
128.100	30.400	8.678	8.401	0.076	9.000
128.200	30.800	8.681	8.402	0.077	9.000
128.300	30.200	8.683	8.402	0.077	9.000
128.400	30.200	8.682	8.402	0.077	9.000
128.500	30.400	8.685	8.402	0.077	9.000
128.600	30.800	8.685	8.402	0.077	9.000
128.700	30.800	8.685	8.401	0.077	9.000
128.800	30.200	8.682	8.403	0.077	9.000
128.900	30.000	8.678	8.401	0.077	9.000
129.000	30.400	8.678	8.403	0.077	9.000
129.100	30.600	8.678	8.403	0.077	9.000
129.200	30.600	8.686	8.402	0.077	9.000
129.300	29.800	8.684	8.403	0.077	9.000
129.400	31.000	8.686	8.403	0.077	9.000
129.500	30.600	8.691	8.403	0.077	9.000
129.600	29.800	8.691	8.403	0.077	9.000
129.700	30.400	8.687	8.402	0.077	9.000
129.800	30.800	8.691	8.403	0.077	9.000
129.900	30.600	8.689	8.403	0.077	9.000
130.000	29.800	8.685	8.404	0.077	9.000
130.100	30.600	8.685	8.404	0.077	9.000
130.200	29.800	8.691	8.403	0.078	9.000
130.300	29.800	8.686	8.403	0.078	9.000
130.400	30.200	8.686	8.403	0.078	9.000
130.500	30.800	8.688	8.404	0.078	9.000
130.600	30.400	8.688	8.404	0.078	9.000
130.700	30.600	8.684	8.404	0.078	9.000
130.800	30.000	8.686	8.403	0.078	9.000
130.900	29.600	8.679	8.404	0.078	9.000
131.000	30.000	8.681	8.404	0.078	9.000
131.100	30.200	8.681	8.404	0.078	9.000
131.200	30.400	8.688	8.405	0.078	9.000
131.300	30.200	8.688	8.404	0.078	9.000
131.400	30.000	8.686	8.404	0.078	9.000
131.500	30.200	8.690	8.404	0.078	9.000
131.600	29.600	8.690	8.404	0.078	9.000
131.700	29.600	8.690	8.405	0.078	9.000
131.800	30.200	8.692	8.405	0.078	9.000
131.900	29.200	8.690	8.404	0.078	9.000
132.000	30.400	8.689	8.405	0.078	9.000
132.100	29.200	8.689	8.405	0.078	9.000
132.200	30.000	8.694	8.405	0.079	9.000
132.300	30.000	8.691	8.405	0.079	9.000
132.400	30.000	8.695	8.405	0.079	9.000
132.500	29.400	8.690	8.405	0.079	9.000
132.600	30.000	8.690	8.405	0.079	9.000
132.700	29.200	8.691	8.404	0.079	9.000
132.800	29.600	8.690	8.404	0.079	9.000
132.900	29.600	8.685	8.405	0.079	9.000
133.000	29.200	8.691	8.404	0.079	9.000
133.100	29.000	8.691	8.404	0.079	9.000
133.200	29.800	8.694	8.405	0.079	9.000
133.300	28.600	8.697	8.405	0.079	9.000
133.400	29.600	8.693	8.405	0.079	9.000
133.500	29.000	8.693	8.406	0.079	9.000
133.600	29.200	8.693	8.406	0.079	9.000
133.700	30.400	8.692	8.405	0.079	9.000
133.800	29.200	8.691	8.405	0.079	9.000
133.900	29.600	8.695	8.406	0.079	9.000
134.000	30.000	8.693	8.407	0.079	9.000
134.100	29.600	8.693	8.407	0.080	9.000
134.200	28.800	8.692	8.406	0.080	9.000
134.300	29.400	8.696	8.406	0.080	9.000
134.400	29.200	8.691	8.406	0.080	9.000
134.500	29.200	8.694	8.405	0.080	9.000
134.600	28.800	8.694	8.405	0.080	9.000
134.700	29.200	8.697	8.407	0.080	9.000
134.800	30.000	8.691	8.406	0.080	9.000
134.900	28.800	8.688	8.407	0.080	9.000
135.000	29.200	8.692	8.407	0.080	9.000
135.100	29.200	8.692	8.407	0.080	9.000
135.200	28.800	8.694	8.406	0.080	9.000
135.300	29.000	8.697	8.407	0.080	9.000
135.400	29.200	8.694	8.407	0.080	9.000
135.500	29.600	8.698	8.408	0.080	9.000
135.600	28.000	8.698	8.408	0.080	9.000
135.700	29.000	8.697	8.407	0.080	9.000
135.800	28.800	8.698	8.407	0.080	9.000
135.900	30.200	8.697	8.407	0.080	9.000
136.000	28.800	8.696	8.407	0.080	9.000
136.100	28.800	8.696	8.407	0.081	9.000
136.200	29.400	8.695	8.408	0.081	9.000
136.300	28.400	8.695	8.408	0.081	9.000
136.400	28.600	8.696	8.407	0.081	9.000
136.500	29.000	8.697	8.407	0.081	9.000
136.600	29.200	8.697	8.407	0.081	9.000
136.700	28.200	8.696	8.408	0.081	9.000
136.800	29.400	8.697	8.408	0.081	9.000
136.900	29.200	8.689	8.409	0.081	9.000
137.000	29.000	8.691	8.409	0.081	9.000
137.100	29.000	8.691	8.409	0.081	9.000
137.200	28.600	8.700	8.409	0.081	9.000
137.300	28.200	8.701	8.407	0.081	9.000
137.400	28.600	8.697	8.409	0.081	9.000
137.500	28.200	8.698	8.408	0.081	9.000
137.600	28.200	8.698	8.408	0.081	9.000
137.700	27.600	8.704	8.410	0.081	9.000
137.800	29.000	8.700	8.410	0.081	9.000
137.900	28.800	8.701	8.408	0.081	9.000
138.000	29.000	8.705	8.410	0.081	9.000
138.100	28.600	8.705	8.410	0.082	9.000
138.200	28.200	8.703	8.408	0.082	9.000
138.300	28.600	8.700	8.410	0.082	9.000
138.400	29.200	8.698	8.410	0.082	9.000
138.500	28.200	8.701	8.409	0.082	9.000
138.600	27.800	8.701	8.409	0.082	9.000
138.700	29.600	8.701	8.410	0.082	9.000
138.800	28.400	8.700	8.409	0.082	9.000
138.900	29.000	8.695	8.409	0.082	9.000
139.000	28.800	8.695	8.409	0.082	9.000
139.100	29.000	8.695	8.409	0.082	9.000
139.200	28.200	8.702	8.410	0.082	9.000
139.300	28.800	8.702	8.411	0.082	9.000
139.400	29.000	8.703	8.410	0.082	9.000
139.500	29.000	8.704	8.410	0.082	9.000
139.600	28.800	8.704	8.410	0.082	9.000
139.700	29.000	8.701	8.410	0.082	9.000
139.800	28.200	8.702	8.410	0.082	9.000
139.900	29.600	8.702	8.411	0.082	9.000
140.000	27.800	8.704	8.410	0.082	9.000
140.100	29.800	8.704	8.410	0.083	9.000
140.200	28.200	8.702	8.411	0.083	9.000
140.300	29.000	8.702	8.410	0.083	9.000
140.400	29.000	8.705	8.410	0.083	9.000
140.500	28.400	8.702	8.411	0.083	9.000
140.600	28.600	8.702	8.411	0.083	9.000
140.700	28.400	8.702	8.412	0.083	9.000
140.800	29.000	8.703	8.411	0.083	9.000
140.900	28.800	8.696	8.411	0.083	9.000
141.000	29.000	8.699	8.412	0.083	9.000
141.100	28.000	8.699	8.412	0.083	9.000
141.200	28.800	8.703	8.412	0.083	9.000
141.300	28.000	8.703	8.411	0.083	9.000
141.400	28.400	8.705	8.413	0.083	9.000
141.500	28.200	8.704	8.412	0.083	9.000
141.600	29.200	8.704	8.412	0.083	9.000
141.700	29.200	8.705	8.412	0.083	9.000
141.800	28.200	8.707	8.412	0.083	9.000
141.900	28.800	8.705	8.412	0.083	9.000
142.000	29.000	8.706	8.412	0.083	9.000
142.100	27.600	8.706	8.412	0.083	9.000
142.200	27.600	8.706	8.411	0.083	9.000
142.300	28.200	8.706	8.412	0.083	9.000
142.400	27.600	8.704	8.414	0.083	9.000
142.500	28.200	8.706	8.413	0.083	9.000
142.600	28.200	8.706	8.413	0.084	9.000
142.700	28.200	8.702	8.414	0.084	9.000
142.800	27.400	8.702	8.412	0.084	9.000
142.900	28.200	8.696	8.414	0.084	9.000
143.000	28.400	8.702	8.413	0.084	9.000
143.100	28.400	8.702	8.413	0.084	9.000
143.200	28.800	8.706	8.414	0.084	9.000
143.300	27.800	8.706	8.413	0.084	9.000
143.400	28.400	8.704	8.413	0.084	9.000
143.500	28.600	8.704	8.414	0.084	9.000
143.600	27.600	8.704	8.414	0.084	9.000
143.700	28.000	8.704	8.412	0.084	9.000
143.800	28.600	8.707	8.414	0.084	9.000
143.900	28.800	8.706	8.413	0.084	9.000
144.000	28.800	8.708	8.414	0.084	9.000
144.100	27.400	8.708	8.414	0.084	9.000
144.200	27.400	8.706	8.414	0.084	9.000
144.300	28.400	8.708	8.415	0.084	9.000
144.400	28.600	8.708	8.414	0.084	9.000
144.500	29.200	8.710	8.414	0.084	9.000
144.600	28.800	8.710	8.414	0.085	9.000
144.700	28.600	8.707	8.415	0.085	9.000
144.800	28.000	8.708	8.414	0.085	9.000
144.900	28.000	8.698	8.415	0.085	9.000
145.000	28.200	8.702	8.415	0.085	9.000
145.100	28.600	8.702	8.415	0.085	9.000
145.200	27.600	8.708	8.413	0.085	9.000
145.300	27.600	8.708	8.414	0.085	9.000
145.400	27.800	8.708	8.415	0.085	9.000
145.500	28.000	8.710	8.415	0.085	9.000
145.600	28.200	8.710	8.415	0.085	9.000
145.700	28.600	8.707	8.414	0.085	9.000
145.800	27.600	8.706	8.415	0.085	9.000
145.900	27.800	8.707	8.417	0.085	9.000
146.000	29.000	8.707	8.415	0.085	9.000
146.100	28.000	8.707	8.415	0.085	9.000
146.200	28.600	8.709	8.416	0.085	9.000
146.300	28.800	8.712	8.416	0.085	9.000
146.400	27.000	8.709	8.415	0.085	9.000
146.500	27.000	8.712	8.415	0.085	9.000
146.600	28.600	8.712	8.415	0.086	9.000
146.700	29.000	8.710	8.416	0.086	9.000
146.800	27.800	8.706	8.417	0.086	9.000
146.900	27.000	8.702	8.415	0.086	9.000
147.000	28.800	8.707	8.417	0.086	9.000
147.100	28.000	8.707	8.417	0.086	9.000
147.200	28.400	8.711	8.416	0.086	9.000
147.300	29.000	8.711	8.417	0.086	9.000
147.400	28.200	8.709	8.417	0.086	9.000
147.500	27.400	8.710	8.417	0.086	9.000
147.600	27.800	8.710	8.417	0.086	9.000
147.700	28.600	8.712	8.418	0.086	9.000
147.800	28.200	8.712	8.416	0.086	9.000
147.900	27.800	8.711	8.416	0.086	9.000
148.000	27.800	8.711	8.417	0.086	9.000
148.100	27.600	8.711	8.417	0.086	9.000
148.200	28.000	8.711	8.418	0.086	9.000
148.300	28.200	8.709	8.419	0.086	9.000
148.400	28.600	8.709	8.417	0.086	9.000
148.500	28.000	8.708	8.417	0.086	9.000
148.600	28.200	8.708	8.417	0.086	9.000
148.700	26.600	8.709	8.416	0.086	9.000
148.800	27.400	8.707	8.416	0.086	9.000
148.900	28.000	8.705	8.418	0.086	9.000
149.000	27.600	8.705	8.418	0.086	9.000
149.100	28.000	8.705	8.418	0.087	9.000
149.200	29.000	8.713	8.419	0.087	9.000
149.300	28.800	8.714	8.418	0.087	9.000
149.400	27.200	8.713	8.416	0.087	9.000
149.500	27.400	8.711	8.418	0.087	9.000
149.600	27.800	8.711	8.418	0.087	9.000
149.700	28.000	8.710	8.418	0.087	9.000
149.800	27.200	8.711	8.419	0.087	9.000
149.900	27.400	8.708	8.419	0.087	9.000
150.000	28.200	8.711	8.420	0.087	9.000
150.100	27.000	8.711	8.420	0.087	9.000
150.200	27.600	8.712	8.420	0.087	9.000
150.300	27.600	8.712	8.419	0.087	9.000
150.400	27.600	8.714	8.418	0.087	9.000
150.500	27.800	8.711	8.419	0.087	9.000
150.600	28.400	8.711	8.419	0.087	9.000
150.700	26.800	8.714	8.420	0.087	9.000
150.800	27.800	8.710	8.420	0.087	9.000
150.900	27.200	8.708	8.419	0.087	9.000
151.000	28.000	8.706	8.420	0.087	9.000
151.100	28.400	8.706	8.420	0.088	9.000
151.200	28.200	8.716	8.418	0.088	9.000
151.300	26.800	8.713	8.420	0.088	9.000
151.400	27.800	8.712	8.420	0.088	9.000
151.500	27.600	8.713	8.420	0.088	9.000
151.600	28.000	8.713	8.420	0.088	9.000
151.700	27.400	8.711	8.420	0.088	9.000
151.800	26.400	8.715	8.419	0.088	9.000
151.900	28.200	8.715	8.420	0.088	9.000
152.000	27.000	8.714	8.421	0.088	9.000
152.100	27.000	8.714	8.421	0.088	9.000
152.200	27.400	8.713	8.420	0.088	9.000
152.300	27.400	8.714	8.420	0.088	9.000
152.400	28.200	8.714	8.420	0.088	9.000
152.500	27.200	8.714	8.421	0.088	9.000
152.600	28.000	8.714	8.421	0.088	9.000
152.700	27.600	8.715	8.421	0.088	9.000
152.800	27.200	8.714	8.421	0.088	9.000
152.900	27.800	8.707	8.421	0.088	9.000
153.000	27.400	8.710	8.420	0.088	9.000
153.100	27.600	8.710	8.420	0.089	9.000
153.200	28.000	8.716	8.421	0.089	9.000
153.300	27.000	8.713	8.422	0.089	9.000
153.400	26.800	8.717	8.420	0.089	9.000
153.500	27.600	8.717	8.423	0.089	9.000
153.600	27.200	8.717	8.423	0.089	9.000
153.700	28.200	8.718	8.420	0.089	9.000
153.800	27.000	8.714	8.421	0.089	9.000
153.900	27.200	8.715	8.422	0.089	9.000
154.000	27.800	8.716	8.423	0.089	9.000
154.100	27.000	8.716	8.423	0.089	9.000
154.200	27.000	8.716	8.422	0.089	9.000
154.300	26.600	8.717	8.421	0.089	9.000
154.400	26.400	8.716	8.423	0.089	9.000
154.500	26.400	8.715	8.422	0.089	9.000
154.600	27.000	8.715	8.422	0.089	9.000
154.700	26.400	8.715	8.423	0.089	9.000
154.800	26.600	8.716	8.424	0.089	9.000
154.900	27.400	8.710	8.423	0.089	9.000
155.000	27.800	8.708	8.424	0.089	9.000
155.100	26.400	8.708	8.424	0.089	9.000
155.200	26.800	8.718	8.422	0.089	9.000
155.300	26.800	8.716	8.423	0.089	9.000
155.400	27.600	8.717	8.423	0.089	9.000
155.500	28.000	8.718	8.423	0.089	9.000
155.600	25.800	8.718	8.423	0.090	9.000
155.700	26.800	8.716	8.424	0.090	9.000
155.800	25.800	8.718	8.423	0.090	9.000
155.900	26.000	8.717	8.425	0.090	9.000
156.000	27.000	8.717	8.424	0.090	9.000
156.100	26.800	8.717	8.424	0.090	9.000
156.200	27.800	8.716	8.423	0.090	9.000
156.300	26.800	8.720	8.424	0.090	9.000
156.400	25.800	8.721	8.424	0.090	9.000
156.500	27.400	8.718	8.425	0.090	9.000
156.600	27.200	8.718	8.425	0.090	9.000
156.700	26.200	8.716	8.423	0.090	9.000
156.800	27.600	8.717	8.424	0.090	9.000
156.900	25.800	8.709	8.425	0.090	9.000
157.000	26.800	8.710	8.425	0.090	9.000
157.100	27.200	8.710	8.425	0.090	9.000
157.200	27.200	8.719	8.425	0.090	9.000
157.300	27.000	8.717	8.424	0.090	9.000
157.400	26.600	8.720	8.424	0.090	9.000
157.500	26.400	8.720	8.425	0.090	9.000
157.600	27.000	8.720	8.425	0.091	9.000
157.700	26.400	8.716	8.426	0.091	9.000
157.800	26.600	8.721	8.426	0.091	9.000
157.900	26.400	8.717	8.425	0.091	9.000
158.000	27.200	8.718	8.425	0.091	9.000
158.100	26.400	8.718	8.425	0.091	9.000
158.200	26.600	8.718	8.426	0.091	9.000
158.300	26.400	8.722	8.426	0.091	9.000
158.400	26.600	8.719	8.426	0.091	9.000
158.500	27.400	8.718	8.426	0.091	9.000
158.600	27.200	8.718	8.426	0.091	9.000
158.700	26.400	8.720	8.426	0.091	9.000
158.800	26.400	8.718	8.427	0.091	9.000
158.900	26.600	8.715	8.427	0.091	9.000
159.000	26.200	8.716	8.427	0.091	9.000
159.100	26.800	8.716	8.427	0.091	9.000
159.200	26.800	8.721	8.426	0.091	9.000
159.300	26.600	8.720	8.427	0.091	9.000
159.400	26.800	8.717	8.427	0.091	9.000
159.500	26.600	8.719	8.427	0.091	9.000
159.600	27.600	8.719	8.427	0.091	9.000
159.700	26.400	8.716	8.426	0.091	9.000
159.800	26.400	8.722	8.427	0.091	9.000
159.900	27.200	8.719	8.427	0.091	9.000
160.000	26.800	8.720	8.426	0.091	9.000
160.100	26.600	8.720	8.426	0.092	9.000
160.200	26.800	8.720	8.429	0.092	9.000
160.300	26.800	8.720	8.428	0.092	9.000
160.400	26.600	8.720	8.428	0.092	9.000
160.500	27.000	8.724	8.428	0.092	9.000
160.600	27.000	8.724	8.428	0.092	9.000
160.700	27.000	8.725	8.429	0.092	9.000
160.800	26.800	8.721	8.429	0.092	9.000
160.900	26.400	8.714	8.429	0.092	9.000
161.000	26.200	8.717	8.430	0.092	9.000
161.100	25.800	8.717	8.430	0.092	9.000
161.200	25.600	8.726	8.428	0.092	9.000
161.300	26.200	8.724	8.428	0.092	9.000
161.400	26.200	8.722	8.429	0.092	9.000
161.500	26.000	8.721	8.428	0.092	9.000
161.600	26.400	8.721	8.428	0.092	9.000
161.700	25.600	8.722	8.428	0.092	9.000
161.800	25.400	8.718	8.428	0.092	9.000
161.900	26.400	8.725	8.429	0.092	9.000
162.000	26.200	8.721	8.428	0.092	9.000
162.100	27.000	8.721	8.428	0.093	9.000
162.200	26.200	8.721	8.429	0.093	9.000
162.300	26.200	8.725	8.429	0.093	9.000
162.400	25.800	8.723	8.428	0.093	9.000
162.500	26.000	8.722	8.429	0.093	9.000
162.600	25.800	8.722	8.429	0.093	9.000
162.700	26.200	8.723	8.430	0.093	9.000
162.800	26.400	8.721	8.429	0.093	9.000
162.900	26.400	8.718	8.430	0.093	9.000
163.000	27.000	8.720	8.428	0.093	9.000
163.100	26.200	8.720	8.428	0.093	9.000
163.200	26.400	8.725	8.430	0.093	9.000
163.300	26.400	8.727	8.429	0.093	9.000
163.400	26.400	8.724	8.429	0.093	9.000
163.500	26.200	8.725	8.430	0.093	9.000
163.600	26.000	8.725	8.430	0.093	9.000
163.700	25.600	8.726	8.431	0.093	9.000
163.800	26.800	8.724	8.432	0.093	9.000
163.900	26.200	8.727	8.430	0.093	9.000
164.000	26.200	8.725	8.431	0.093	9.000
164.100	25.800	8.725	8.431	0.093	9.000
164.200	26.000	8.727	8.432	0.093	9.000
164.300	26.400	8.724	8.431	0.093	9.000
164.400	26.000	8.723	8.431	0.093	9.000
164.500	26.600	8.728	8.430	0.093	9.000
164.600	26.200	8.728	8.430	0.094	9.000
164.700	25.800	8.725	8.431	0.094	9.000
164.800	26.400	8.720	8.432	0.094	9.000
164.900	25.600	8.720	8.430	0.094	9.000
165.000	25.800	8.719	8.433	0.094	9.000
165.100	26.400	8.719	8.433	0.094	9.000
165.200	26.400	8.724	8.430	0.094	9.000
165.300	26.400	8.727	8.432	0.094	9.000
165.400	26.000	8.726	8.433	0.094	9.000
165.500	26.200	8.729	8.433	0.094	9.000
165.600	25.600	8.729	8.433	0.094	9.000
165.700	24.800	8.723	8.431	0.094	9.000
165.800	25.800	8.723	8.431	0.094	9.000
165.900	25.600	8.728	8.433	0.094	9.000
166.000	26.200	8.726	8.432	0.094	9.000
166.100	25.400	8.726	8.432	0.094	9.000
166.200	25.800	8.729	8.433	0.094	9.000
166.300	26.400	8.730	8.433	0.094	9.000
166.400	25.400	8.728	8.432	0.094	9.000
166.500	25.200	8.729	8.434	0.094	9.000
166.600	25.400	8.729	8.434	0.095	9.000
166.700	25.800	8.730	8.432	0.095	9.000
166.800	26.400	8.728	8.434	0.095	9.000
166.900	26.400	8.724	8.434	0.095	9.000
167.000	26.000	8.726	8.433	0.095	9.000
167.100	25.600	8.726	8.433	0.095	9.000
167.200	25.200	8.732	8.434	0.095	9.000
167.300	25.800	8.731	8.433	0.095	9.000
167.400	25.800	8.732	8.434	0.095	9.000
167.500	26.400	8.733	8.434	0.095	9.000
167.600	25.600	8.733	8.434	0.095	9.000
167.700	25.400	8.728	8.434	0.095	9.000
167.800	25.200	8.732	8.434	0.095	9.000
167.900	26.200	8.731	8.434	0.095	9.000
168.000	26.200	8.734	8.435	0.095	9.000
168.100	25.200	8.734	8.435	0.095	9.000
168.200	25.600	8.732	8.434	0.095	9.000
168.300	26.200	8.731	8.434	0.095	9.000
168.400	26.200	8.731	8.435	0.095	9.000
168.500	26.400	8.733	8.434	0.095	9.000
168.600	25.200	8.733	8.434	0.095	9.000
168.700	25.000	8.732	8.435	0.095	9.000
168.800	25.400	8.726	8.434	0.095	9.000
168.900	26.200	8.723	8.434	0.095	9.000
169.000	25.600	8.728	8.435	0.095	9.000
169.100	25.600	8.728	8.435	0.096	9.000
169.200	26.800	8.731	8.435	0.096	9.000
169.300	25.600	8.731	8.436	0.096	9.000
169.400	25.600	8.732	8.435	0.096	9.000
169.500	26.400	8.730	8.436	0.096	9.000
169.600	25.200	8.730	8.436	0.096	9.000
169.700	25.000	8.730	8.435	0.096	9.000
169.800	25.600	8.735	8.434	0.096	9.000
169.900	25.800	8.728	8.436	0.096	9.000
170.000	24.800	8.729	8.435	0.096	9.000
170.100	26.400	8.729	8.435	0.096	9.000
170.200	25.200	8.730	8.436	0.096	9.000
170.300	26.400	8.732	8.436	0.096	9.000
170.400	25.200	8.731	8.436	0.096	9.000
170.500	25.200	8.731	8.435	0.096	9.000
170.600	25.400	8.731	8.435	0.096	9.000
170.700	25.200	8.731	8.436	0.096	9.000
170.800	25.000	8.729	8.437	0.096	9.000
170.900	26.000	8.723	8.435	0.096	9.000
171.000	25.400	8.724	8.436	0.096	9.000
171.100	26.000	8.724	8.436	0.096	9.000
171.200	25.600	8.732	8.436	0.096	9.000
171.300	25.200	8.733	8.437	0.096	9.000
171.400	24.800	8.733	8.437	0.096	9.000
171.500	25.800	8.734	8.438	0.096	9.000
171.600	25.200	8.734	8.438	0.097	9.000
171.700	25.400	8.732	8.438	0.097	9.000
171.800	24.800	8.732	8.437	0.097	9.000
171.900	25.000	8.734	8.436	0.097	9.000
172.000	25.400	8.731	8.437	0.097	9.000
172.100	25.000	8.731	8.437	0.097	9.000
172.200	25.000	8.736	8.438	0.097	9.000
172.300	25.800	8.734	8.439	0.097	9.000
172.400	25.800	8.731	8.437	0.097	9.000
172.500	24.600	8.733	8.439	0.097	9.000
172.600	24.800	8.733	8.439	0.097	9.000
172.700	24.800	8.732	8.438	0.097	9.000
172.800	25.600	8.733	8.436	0.097	9.000
172.900	24.800	8.729	8.439	0.097	9.000
173.000	25.800	8.727	8.439	0.097	9.000
173.100	24.600	8.727	8.439	0.097	9.000
173.200	25.400	8.738	8.440	0.097	9.000
173.300	25.400	8.733	8.438	0.097	9.000
173.400	25.600	8.734	8.439	0.097	9.000
173.500	24.800	8.738	8.438	0.097	9.000
173.600	25.400	8.738	8.438	0.097	9.000
173.700	25.600	8.737	8.439	0.097	9.000
173.800	25.600	8.737	8.440	0.097	9.000
173.900	25.400	8.731	8.440	0.097	9.000
174.000	25.800	8.733	8.440	0.097	9.000
174.100	24.800	8.733	8.440	0.098	9.000
174.200	25.600	8.736	8.440	0.098	9.000
174.300	25.400	8.733	8.439	0.098	9.000
174.400	26.400	8.735	8.441	0.098	9.000
174.500	24.600	8.738	8.439	0.098	9.000
174.600	25.600	8.738	8.439	0.098	9.000
174.700	24.600	8.736	8.440	0.098	9.000
174.800	24.800	8.733	8.440	0.098	9.000
174.900	24.800	8.729	8.440	0.098	9.000
175.000	25.200	8.732	8.440	0.098	9.000
175.100	24.800	8.732	8.440	0.098	9.000
175.200	25.000	8.738	8.440	0.098	9.000
175.300	25.400	8.739	8.441	0.098	9.000
175.400	24.600	8.736	8.440	0.098	9.000
175.500	24.600	8.737	8.441	0.098	9.000
175.600	24.600	8.737	8.441	0.098	9.000
175.700	24.800	8.735	8.441	0.098	9.000
175.800	24.400	8.737	8.439	0.098	9.000
175.900	24.000	8.740	8.440	0.098	9.000
176.000	25.200	8.734	8.440	0.098	9.000
176.100	24.800	8.734	8.440	0.099	9.000
176.200	25.200	8.737	8.441	0.099	9.000
176.300	23.600	8.736	8.442	0.099	9.000
176.400	24.600	8.738	8.441	0.099	9.000
176.500	24.400	8.737	8.442	0.099	9.000
176.600	23.800	8.737	8.442	0.099	9.000
176.700	24.800	8.741	8.441	0.099	9.000
176.800	24.400	8.733	8.441	0.099	9.000
176.900	25.800	8.730	8.443	0.099	9.000
177.000	25.000	8.733	8.442	0.099	9.000
177.100	24.200	8.733	8.442	0.099	9.000
177.200	24.600	8.739	8.443	0.099	9.000
177.300	25.000	8.737	8.441	0.099	9.000
177.400	24.400	8.738	8.443	0.099	9.000
177.500	23.800	8.737	8.442	0.099	9.000
177.600	24.400	8.737	8.442	0.099	9.000
177.700	25.000	8.739	8.442	0.099	9.000
177.800	25.800	8.740	8.444	0.099	9.000
177.900	24.600	8.737	8.443	0.099	9.000
178.000	24.600	8.739	8.444	0.099	9.000
178.100	24.600	8.739	8.444	0.099	9.000
178.200	25.400	8.739	8.443	0.099	9.000
178.300	24.800	8.740	8.443	0.099	9.000
178.400	25.200	8.738	8.445	0.099	9.000
178.500	24.200	8.739	8.442	0.099	9.000
178.600	24.800	8.739	8.442	0.100	9.000
178.700	24.000	8.739	8.445	0.100	9.000
178.800	24.000	8.737	8.444	0.100	9.000
178.900	24.200	8.735	8.443	0.100	9.000
179.000	24.800	8.732	8.443	0.100	9.000
179.100	24.400	8.732	8.443	0.100	9.000
179.200	25.400	8.739	8.444	0.100	9.000
179.300	25.000	8.739	8.446	0.100	9.000
179.400	24.400	8.742	8.444	0.100	9.000
179.500	23.800	8.739	8.445	0.100	9.000
179.600	24.800	8.739	8.445	0.100	9.000
179.700	24.000	8.740	8.445	0.100	9.000
179.800	25.800	8.739	8.444	0.100	9.000
179.900	24.000	8.741	8.446	0.100	9.000
180.000	24.400	8.739	8.444	0.100	9.000
180.100	24.400	8.739	8.444	0.100	9.000
180.200	24.800	8.744	8.446	0.100	9.000
180.300	23.600	8.739	8.445	0.100	9.000
180.400	25.000	8.740	8.444	0.100	9.000
180.500	24.200	8.739	8.445	0.100	9.000
180.600	24.000	8.739	8.445	0.100	9.000
180.700	24.400	8.740	8.445	0.100	9.000
180.800	25.000	8.741	8.446	0.100	9.000
180.900	24.200	8.734	8.445	0.100	9.000
181.000	24.200	8.736	8.446	0.100	9.000
181.100	24.000	8.736	8.446	0.101	9.000
181.200	24.800	8.742	8.446	0.101	9.000
181.300	24.200	8.741	8.445	0.101	9.000
181.400	25.200	8.741	8.446	0.101	9.000
181.500	24.800	8.746	8.445	0.101	9.000
181.600	24.400	8.746	8.445	0.101	9.000
181.700	23.600	8.742	8.446	0.101	9.000
181.800	24.800	8.742	8.447	0.101	9.000
181.900	24.400	8.741	8.445	0.101	9.000
182.000	24.400	8.743	8.447	0.101	9.000
182.100	24.800	8.743	8.447	0.101	9.000
182.200	24.400	8.739	8.446	0.101	9.000
182.300	23.800	8.744	8.447	0.101	9.000
182.400	24.200	8.739	8.447	0.101	9.000
182.500	24.200	8.742	8.447	0.101	9.000
182.600	24.200	8.742	8.447	0.101	9.000
182.700	24.800	8.743	8.448	0.101	9.000
182.800	24.200	8.740	8.447	0.101	9.000
182.900	23.800	8.738	8.448	0.101	9.000
183.000	24.200	8.736	8.447	0.101	9.000
183.100	24.200	8.736	8.447	0.101	9.000
183.200	23.800	8.745	8.449	0.101	9.000
183.300	26.000	8.742	8.447	0.101	9.000
183.400	25.000	8.743	8.447	0.101	9.000
183.500	24.200	8.743	8.449	0.101	9.000
183.600	25.000	8.743	8.449	0.102	9.000
183.700	23.600	8.741	8.448	0.102	9.000
183.800	24.000	8.745	8.448	0.102	9.000
183.900	24.800	8.744	8.448	0.102	9.000
184.000	24.200	8.744	8.449	0.102	9.000
184.100	24.800	8.744	8.449	0.102	9.000
184.200	25.000	8.742	8.448	0.102	9.000
184.300	24.200	8.743	8.448	0.102	9.000
184.400	25.000	8.742	8.450	0.102	9.000
184.500	24.600	8.742	8.449	0.102	9.000
184.600	24.000	8.742	8.449	0.102	9.000
184.700	24.400	8.742	8.448	0.102	9.000
184.800	24.400	8.741	8.449	0.102	9.000
184.900	24.600	8.736	8.449	0.102	9.000
185.000	24.400	8.735	8.450	0.102	9.000
185.100	24.000	8.735	8.450	0.102	9.000
185.200	23.400	8.743	8.448	0.102	9.000
185.300	24.200	8.743	8.450	0.102	9.000
185.400	23.400	8.743	8.450	0.102	9.000
185.500	23.800	8.743	8.451	0.102	9.000
185.600	24.000	8.743	8.451	0.102	9.000
185.700	24.400	8.743	8.450	0.102	9.000
185.800	24.400	8.747	8.450	0.102	9.000
185.900	23.800	8.743	8.451	0.102	9.000
186.000	24.400	8.744	8.450	0.103	9.000
186.100	24.400	8.744	8.450	0.103	9.000
186.200	24.400	8.747	8.450	0.103	9.000
186.300	23.800	8.742	8.449	0.103	9.000
186.400	24.400	8.745	8.451	0.103	9.000
186.500	23.400	8.745	8.451	0.103	9.000
186.600	24.200	8.745	8.451	0.103	9.000
186.700	23.800	8.744	8.450	0.103	9.000
186.800	23.800	8.743	8.451	0.103	9.000
186.900	24.600	8.735	8.451	0.103	9.000
187.000	24.400	8.741	8.451	0.103	9.000
187.100	24.200	8.741	8.451	0.103	9.000
187.200	23.800	8.744	8.452	0.103	9.000
187.300	24.200	8.744	8.451	0.103	9.000
187.400	24.000	8.744	8.451	0.103	9.000
187.500	23.600	8.745	8.451	0.103	9.000
187.600	24.400	8.745	8.451	0.103	9.000
187.700	24.200	8.745	8.452	0.103	9.000
187.800	24.600	8.745	8.453	0.103	9.000
187.900	23.600	8.744	8.452	0.103	9.000
188.000	24.200	8.746	8.453	0.103	9.000
188.100	23.800	8.746	8.453	0.103	9.000
188.200	24.400	8.747	8.451	0.103	9.000
188.300	24.000	8.747	8.452	0.103	9.000
188.400	24.000	8.748	8.454	0.103	9.000
188.500	23.800	8.748	8.452	0.104	9.000
188.600	25.000	8.748	8.452	0.104	9.000
188.700	24.000	8.749	8.454	0.104	9.000
188.800	25.000	8.742	8.452	0.104	9.000
188.900	23.600	8.743	8.453	0.104	9.000
189.000	23.400	8.741	8.452	0.104	9.000
189.100	24.400	8.741	8.452	0.104	9.000
189.200	24.000	8.747	8.452	0.104	9.000
189.300	24.600	8.747	8.454	0.104	9.000
189.400	24.000	8.745	8.452	0.104	9.000
189.500	24.400	8.747	8.454	0.104	9.000
189.600	23.800	8.747	8.454	0.104	9.000
189.700	23.200	8.747	8.452	0.104	9.000
189.800	24.000	8.750	8.454	0.104	9.000
189.900	22.200	8.748	8.455	0.104	9.000
190.000	23.400	8.749	8.453	0.104	9.000
190.100	23.800	8.749	8.453	0.104	9.000
190.200	23.000	8.750	8.455	0.104	9.000
190.300	23.200	8.746	8.454	0.104	9.000
190.400	23.800	8.748	8.454	0.104	9.000
190.500	23.600	8.749	8.452	0.104	9.000
190.600	24.200	8.749	8.452	0.104	9.000
190.700	23.600	8.752	8.453	0.104	9.000
190.800	23.400	8.747	8.456	0.104	9.000
190.900	23.800	8.742	8.455	0.104	9.000
191.000	22.600	8.742	8.456	0.105	9.000
191.100	23.600	8.742	8.456	0.105	9.000
191.200	23.400	8.750	8.455	0.105	9.000
191.300	23.800	8.748	8.455	0.105	9.000
191.400	24.000	8.753	8.455	0.105	9.000
191.500	24.400	8.750	8.455	0.105	9.000
191.600	23.800	8.750	8.455	0.105	9.000
191.700	24.600	8.752	8.456	0.105	9.000
191.800	24.000	8.749	8.455	0.105	9.000
191.900	23.400	8.751	8.455	0.105	9.000
192.000	23.200	8.750	8.456	0.105	9.000
192.100	23.200	8.750	8.456	0.105	9.000
192.200	23.600	8.751	8.456	0.105	9.000
192.300	24.000	8.751	8.456	0.105	9.000
192.400	23.800	8.751	8.456	0.105	9.000
192.500	23.800	8.750	8.457	0.105	9.000
192.600	23.000	8.750	8.457	0.105	9.000
192.700	24.000	8.750	8.456	0.105	9.000
192.800	23.200	8.750	8.456	0.105	9.000
192.900	23.800	8.745	8.458	0.105	9.000
193.000	23.400	8.748	8.457	0.105	9.000
193.100	23.800	8.748	8.457	0.105	9.000
193.200	23.000	8.751	8.457	0.105	9.000
193.300	23.600	8.751	8.457	0.105	9.000
193.400	23.400	8.752	8.456	0.105	9.000
193.500	23.800	8.751	8.458	0.106	9.000
193.600	23.400	8.751	8.458	0.106	9.000
193.700	23.400	8.754	8.457	0.106	9.000
193.800	22.200	8.755	8.458	0.106	9.000
193.900	23.000	8.754	8.458	0.106	9.000
194.000	23.400	8.755	8.458	0.106	9.000
194.100	23.200	8.755	8.458	0.106	9.000
194.200	23.800	8.750	8.458	0.106	9.000
194.300	24.400	8.756	8.457	0.106	9.000
194.400	23.400	8.751	8.459	0.106	9.000
194.500	23.000	8.753	8.457	0.106	9.000
194.600	23.200	8.753	8.457	0.106	9.000
194.700	23.400	8.753	8.459	0.106	9.000
194.800	22.600	8.750	8.459	0.106	9.000
194.900	23.600	8.745	8.457	0.106	9.000
195.000	23.400	8.750	8.459	0.106	9.000
195.100	24.200	8.750	8.459	0.106	9.000
195.200	22.400	8.752	8.458	0.106	9.000
195.300	23.600	8.756	8.459	0.106	9.000
195.400	22.600	8.755	8.460	0.106	9.000
195.500	23.200	8.755	8.459	0.106	9.000
195.600	23.600	8.755	8.459	0.106	9.000
195.700	22.200	8.756	8.460	0.106	9.000
195.800	23.000	8.754	8.459	0.106	9.000
195.900	23.200	8.758	8.460	0.106	9.000
196.000	23.200	8.756	8.459	0.106	9.000
196.100	23.800	8.756	8.459	0.106	9.000
196.200	24.400	8.756	8.460	0.106	9.000
196.300	24.400	8.755	8.461	0.106	9.000
196.400	23.600	8.755	8.460	0.106	9.000
196.500	23.400	8.753	8.461	0.107	9.000
196.600	22.200	8.753	8.461	0.107	9.000
196.700	23.000	8.755	8.460	0.107	9.000
196.800	23.400	8.751	8.461	0.107	9.000
196.900	23.200	8.749	8.460	0.107	9.000
197.000	22.400	8.748	8.459	0.107	9.000
197.100	23.000	8.748	8.459	0.107	9.000
197.200	24.000	8.757	8.461	0.107	9.000
197.300	23.200	8.754	8.460	0.107	9.000
197.400	22.400	8.756	8.461	0.107	9.000
197.500	23.000	8.756	8.460	0.107	9.000
197.600	23.400	8.756	8.460	0.107	9.000
197.700	23.800	8.757	8.462	0.107	9.000
197.800	23.600	8.755	8.461	0.107	9.000
197.900	23.200	8.754	8.461	0.107	9.000
198.000	23.600	8.757	8.461	0.107	9.000
198.100	22.600	8.757	8.461	0.107	9.000
198.200	23.000	8.755	8.461	0.107	9.000
198.300	22.200	8.756	8.461	0.107	9.000
198.400	22.800	8.757	8.462	0.107	9.000
198.500	23.000	8.758	8.462	0.107	9.000
198.600	23.200	8.758	8.462	0.107	9.000
198.700	22.800	8.758	8.461	0.107	9.000
198.800	22.800	8.756	8.462	0.107	9.000
198.900	23.200	8.749	8.461	0.107	9.000
199.000	22.600	8.753	8.462	0.108	9.000
199.100	23.800	8.753	8.462	0.108	9.000
199.200	23.800	8.759	8.462	0.108	9.000
199.300	22.000	8.755	8.463	0.108	9.000
199.400	23.400	8.758	8.462	0.108	9.000
199.500	23.000	8.758	8.463	0.108	9.000
199.600	22.200	8.758	8.463	0.108	9.000
199.700	22.800	8.754	8.463	0.108	9.000
199.800	23.200	8.756	8.462	0.108	9.000
199.900	22.600	8.758	8.464	0.108	9.000
[truncated: 98,255 more rows]
