# Supplementary material for: Measurement of Outflow Facility Using iPerfusion
Source: PLoS One. 2016 Mar 7;11(3):e0150694. doi: 10.1371/journal.pone.0150694 (PMC4780770; doi:10.1371/journal.pone.0150694)
Supplement: S4 File — The raw data from the perfusion traces along with the steady state values for each pressure step. (ZIP) [file pone.0150694.s004.zip › S3/ControlIndividuals/2014_07_18 single control eye/Eye_1/Parameters.txt]

Q	dQ	P	dP	R	dR	C	dC	FT	dFT	N/A	FV
95.0809	1.2891	8.1026	0.0088	0.0803	0.0010	12.4529	0.1597	0.0000	0.0000	8.9700	0.0000
26.6305	0.5487	4.2148	0.0037	0.1299	0.0022	7.6993	0.1304	0.0000	0.0000	4.4927	0.0000
34.8558	0.6474	5.6530	0.0043	0.1390	0.0022	7.1954	0.1147	0.0000	0.0000	5.9925	0.0000
46.8636	0.8600	7.0486	0.0071	0.1338	0.0022	7.4744	0.1222	0.0000	0.0000	7.4925	0.0000
61.8320	1.0494	8.4164	0.0091	0.1244	0.0019	8.0381	0.1250	0.0000	0.0000	8.9925	0.0000
73.0859	0.6252	9.8210	0.0061	0.1245	0.0010	8.0344	0.0639	0.0000	0.0000	10.4925	0.0000
88.8273	1.1273	11.1721	0.0096	0.1180	0.0014	8.4718	0.1012	0.0000	0.0000	11.9925	0.0000
117.8459	1.1066	13.9019	0.0097	0.1124	0.0010	8.8956	0.0798	0.0000	0.0000	14.9850	0.0000
149.4812	0.8199	16.6128	0.0073	0.1070	0.0006	9.3483	0.0495	0.0000	0.0000	17.9850	0.0000
191.3032	2.0197	19.2259	0.0195	0.0975	0.0010	10.2530	0.1056	0.0000	0.0000	20.9850	0.0000
