# Supplementary material for: Measurement of Outflow Facility Using iPerfusion
Source: PLoS One. 2016 Mar 7;11(3):e0150694. doi: 10.1371/journal.pone.0150694 (PMC4780770; doi:10.1371/journal.pone.0150694)
Supplement: S4 File — The raw data from the perfusion traces along with the steady state values for each pressure step. (ZIP) [file pone.0150694.s004.zip › S3/ControlIndividuals/control eye 1/CapPre_1 white/Data.txt]

0.000	-1.600	0.005	8.241	-0.000	0.000
0.100	-3.000	0.005	8.241	-0.000	0.000
0.200	-2.200	0.007	8.240	-0.000	0.000
0.300	-1.600	0.007	8.243	-0.000	0.000
0.400	-2.400	0.004	8.241	-0.000	0.000
0.500	-3.400	0.008	8.243	-0.000	0.000
0.600	-1.600	0.008	8.243	-0.000	0.000
0.700	-1.800	0.007	8.241	-0.000	0.000
0.800	-2.000	0.004	8.241	-0.000	0.000
0.900	-2.400	0.007	8.243	-0.000	0.000
1.000	-2.200	0.007	8.242	-0.000	0.000
1.100	-2.600	0.007	8.242	-0.000	0.000
1.200	-2.600	0.009	8.243	-0.000	0.000
1.300	-2.200	0.007	8.240	-0.000	0.000
1.400	-3.000	0.005	8.242	-0.000	0.000
1.500	-2.600	0.008	8.241	-0.000	0.000
1.600	-2.000	0.008	8.241	-0.000	0.000
1.700	-2.000	0.008	8.242	-0.000	0.000
1.800	-2.200	0.006	8.241	-0.000	0.000
1.900	-3.000	0.008	8.242	-0.000	0.000
2.000	-2.600	0.008	8.242	-0.000	0.000
2.100	-2.800	0.008	8.242	-0.000	0.000
2.200	-2.600	0.008	8.243	-0.000	0.000
2.300	-3.000	0.008	8.243	-0.000	0.000
2.400	-3.000	0.010	8.241	-0.000	0.000
2.500	-2.200	0.009	8.243	-0.000	0.000
2.600	-2.200	0.009	8.243	-0.000	0.000
2.700	-2.600	0.005	8.241	-0.000	0.000
2.800	-2.800	0.008	8.242	-0.000	0.000
2.900	-0.800	0.007	8.241	-0.000	0.000
3.000	-1.800	0.007	8.242	-0.000	0.007
3.100	-1.400	0.007	8.242	-0.000	0.007
3.200	-1.800	0.006	8.242	-0.000	0.007
3.300	-2.600	0.009	8.242	-0.000	0.007
3.400	-2.200	0.005	8.242	-0.000	0.007
3.500	-1.600	0.007	8.241	-0.000	0.007
3.600	-2.600	0.007	8.241	-0.000	0.007
3.700	-3.200	0.009	8.242	-0.000	0.007
3.800	-3.400	0.004	8.241	-0.000	0.007
3.900	-2.000	0.007	8.241	-0.000	0.007
4.000	-2.200	0.003	8.241	-0.000	0.000
4.100	-2.000	0.003	8.241	-0.000	0.000
4.200	-1.800	0.005	8.241	-0.000	0.000
4.300	-2.200	0.009	8.242	-0.000	0.000
4.400	-2.000	0.009	8.241	-0.000	0.000
4.500	-2.200	0.008	8.242	-0.000	0.000
4.600	-3.200	0.008	8.242	-0.000	0.000
4.700	-2.000	0.004	8.241	-0.000	0.000
4.800	-2.400	0.011	8.241	-0.000	0.000
4.900	-3.400	0.004	8.241	-0.000	0.000
5.000	-2.000	0.007	8.242	-0.000	0.000
5.100	-2.600	0.007	8.242	-0.000	0.000
5.200	-2.200	0.006	8.242	-0.000	0.000
5.300	-3.000	0.010	8.241	-0.000	0.000
5.400	-1.800	-0.015	8.240	-0.000	0.000
5.500	-2.200	0.035	8.241	-0.000	0.000
5.600	-2.400	0.035	8.241	-0.000	0.000
5.700	-2.400	-0.022	8.242	-0.000	0.000
5.800	-2.600	0.016	8.241	-0.000	0.000
5.900	-2.400	-0.002	8.241	-0.000	0.000
6.000	-2.200	0.001	8.241	-0.000	0.000
6.100	-2.800	0.001	8.241	-0.000	0.000
6.200	-3.200	0.001	8.241	-0.000	0.000
6.300	-2.400	0.008	8.242	-0.000	0.000
6.400	-2.200	-0.004	8.240	-0.000	0.000
6.500	-2.400	-0.004	8.242	-0.000	0.000
6.600	-2.200	-0.004	8.242	-0.000	0.000
6.700	-2.800	0.005	8.241	-0.000	0.000
6.800	-2.800	-0.001	8.241	-0.000	0.000
6.900	-2.200	0.007	8.241	-0.000	0.000
7.000	-1.800	0.003	8.242	-0.000	0.000
7.100	-2.200	0.003	8.242	-0.000	0.000
7.200	-2.200	-0.001	8.241	-0.000	0.000
7.300	-2.000	0.002	8.241	-0.000	0.000
7.400	-1.800	0.003	8.242	-0.000	0.000
7.500	-2.800	0.006	8.241	-0.000	0.000
7.600	-2.200	0.006	8.241	-0.000	0.000
7.700	-3.400	-0.001	8.241	-0.000	0.000
7.800	-3.000	0.004	8.241	-0.000	0.000
7.900	-2.800	0.001	8.242	-0.000	0.000
8.000	-2.400	0.002	8.242	-0.000	0.000
8.100	-2.600	0.002	8.242	-0.000	0.000
8.200	-3.000	-0.001	8.242	-0.000	0.000
8.300	-2.200	0.003	8.242	-0.000	0.000
8.400	-1.800	0.000	8.242	-0.000	0.000
8.500	-2.200	0.003	8.242	-0.000	0.000
8.600	-2.200	0.003	8.242	-0.000	0.000
8.700	-2.400	0.002	8.241	-0.000	0.000
8.800	-1.600	0.003	8.240	-0.000	0.000
8.900	-2.800	0.002	8.243	-0.000	0.000
9.000	-3.200	0.003	8.241	-0.000	0.000
9.100	-2.400	0.003	8.241	-0.000	0.000
9.200	-3.000	0.000	8.242	-0.000	0.000
9.300	-2.400	0.003	8.240	-0.000	0.000
9.400	-2.000	0.001	8.242	-0.000	0.000
9.500	-2.200	0.002	8.241	-0.000	0.000
9.600	-3.000	0.002	8.241	-0.000	0.000
9.700	-2.800	0.001	8.242	-0.000	0.000
9.800	-1.400	0.002	8.242	-0.000	0.000
9.900	-2.600	-0.001	8.240	-0.000	0.000
10.000	-2.400	-0.001	8.241	-0.000	0.000
10.100	-3.200	-0.001	8.241	-0.000	0.000
10.200	-2.800	0.005	8.241	-0.000	0.000
10.300	-3.400	0.002	8.242	-0.000	0.000
10.400	-3.000	0.006	8.241	-0.000	0.000
10.500	-3.200	0.001	8.242	-0.000	0.000
10.600	-1.600	0.001	8.242	-0.000	0.000
10.700	-2.600	0.002	8.241	-0.000	0.000
10.800	-2.800	0.002	8.241	-0.000	0.000
10.900	-2.600	0.004	8.241	-0.000	0.000
11.000	-2.800	0.004	8.242	-0.000	0.000
11.100	-1.600	0.004	8.242	-0.000	0.000
11.200	-2.600	0.001	8.242	-0.000	0.000
11.300	-2.800	-0.000	8.241	-0.000	0.000
11.400	-2.400	0.004	8.241	-0.000	0.000
11.500	-2.600	0.005	8.241	-0.000	0.000
11.600	-2.800	0.005	8.241	-0.000	0.000
11.700	-3.000	-0.001	8.243	-0.000	0.000
11.800	-2.400	0.002	8.241	-0.000	0.000
11.900	-2.400	0.004	8.241	-0.000	0.000
12.000	-3.000	0.004	8.242	-0.000	0.000
12.100	-2.200	0.004	8.242	-0.000	0.000
12.200	-2.400	0.001	8.240	-0.000	0.000
12.300	-3.200	0.005	8.242	-0.000	0.000
12.400	-2.800	0.000	8.241	-0.001	0.000
12.500	-3.000	0.005	8.242	-0.001	0.000
12.600	-2.400	0.005	8.242	-0.001	0.000
12.700	-1.800	0.002	8.241	-0.001	0.000
12.800	-3.800	0.004	8.242	-0.001	0.000
12.900	-2.800	0.000	8.243	-0.001	0.000
13.000	-1.600	0.002	8.241	-0.001	0.000
13.100	-2.000	0.002	8.241	-0.001	0.000
13.200	-3.400	0.004	8.241	-0.001	0.000
13.300	-2.600	0.002	8.241	-0.001	0.000
13.400	-2.400	0.004	8.242	-0.001	0.000
13.500	-1.400	-0.000	8.241	-0.001	0.000
13.600	-2.200	-0.000	8.241	-0.001	0.000
13.700	-1.800	0.004	8.242	-0.001	0.000
13.800	-2.400	0.000	8.240	-0.001	0.000
13.900	-2.200	0.004	8.241	-0.001	0.000
14.000	-3.200	0.000	8.241	-0.001	0.000
14.100	-3.000	0.000	8.241	-0.001	0.000
14.200	-2.400	0.003	8.240	-0.001	0.000
14.300	-2.600	0.001	8.242	-0.001	0.000
14.400	-2.800	0.003	8.241	-0.001	0.000
14.500	-3.200	0.006	8.243	-0.001	0.000
14.600	-3.000	0.006	8.243	-0.001	0.000
14.700	-2.600	0.001	8.242	-0.001	0.000
14.800	-2.400	0.001	8.242	-0.001	0.000
14.900	-2.200	0.002	8.241	-0.001	0.000
15.000	-3.400	0.003	8.242	-0.001	0.000
15.100	-2.800	0.003	8.242	-0.001	0.000
15.200	-2.800	0.001	8.242	-0.001	0.000
15.300	-1.800	0.003	8.241	-0.001	0.000
15.400	-2.400	0.002	8.241	-0.001	0.000
15.500	-1.600	0.001	8.241	-0.001	0.000
15.600	-1.600	0.001	8.241	-0.001	0.000
15.700	-2.400	0.001	8.242	-0.001	0.000
15.800	-3.200	0.002	8.242	-0.001	0.000
15.900	-2.600	0.002	8.240	-0.001	0.000
16.000	-2.000	-0.000	8.242	-0.001	0.000
16.100	-2.600	-0.000	8.242	-0.001	0.000
16.200	-2.800	0.005	8.241	-0.001	0.000
16.300	-3.000	-0.003	8.242	-0.001	0.000
16.400	-3.400	-0.000	8.241	-0.001	0.000
16.500	-3.000	0.007	8.243	-0.001	0.000
16.600	-1.200	0.007	8.243	-0.001	0.000
16.700	-2.000	0.004	8.241	-0.001	0.000
16.800	-2.400	0.003	8.242	-0.001	0.000
16.900	-1.600	-0.001	8.242	-0.001	0.000
17.000	-2.400	0.004	8.242	-0.001	0.000
17.100	-3.000	0.004	8.242	-0.001	0.000
17.200	-3.800	-0.001	8.241	-0.001	0.000
17.300	-2.800	-0.001	8.241	-0.001	0.000
17.400	-2.800	0.003	8.242	-0.001	0.000
17.500	-2.800	0.005	8.241	-0.001	0.000
17.600	-3.200	0.005	8.241	-0.001	0.000
17.700	-3.400	0.001	8.241	-0.001	0.000
17.800	-2.200	0.004	8.241	-0.001	0.000
17.900	-2.600	0.000	8.241	-0.001	0.000
18.000	-2.200	0.002	8.241	-0.001	0.000
18.100	-2.200	0.002	8.241	-0.001	0.000
18.200	-1.600	0.000	8.241	-0.001	0.000
18.300	-2.000	0.001	8.242	-0.001	0.000
18.400	-2.400	-0.000	8.241	-0.001	0.000
18.500	-2.400	-0.000	8.242	-0.001	0.000
18.600	-3.200	-0.000	8.242	-0.001	0.000
18.700	-2.800	0.002	8.241	-0.001	0.000
18.800	-3.000	0.002	8.242	-0.001	0.000
18.900	-1.600	0.003	8.243	-0.001	0.000
19.000	-3.000	0.003	8.241	-0.001	0.000
19.100	-3.000	0.003	8.241	-0.001	0.000
19.200	-3.000	0.002	8.241	-0.001	0.000
19.300	-2.000	0.002	8.241	-0.001	0.000
19.400	-2.800	0.003	8.240	-0.001	0.000
19.500	-2.200	0.003	8.242	-0.001	0.000
19.600	-3.200	0.003	8.242	-0.001	0.000
19.700	-2.600	0.002	8.241	-0.001	0.000
19.800	-2.800	0.003	8.242	-0.001	0.000
19.900	-3.000	0.001	8.241	-0.001	0.000
20.000	-3.200	0.004	8.242	-0.001	0.000
20.100	-2.600	0.004	8.242	-0.001	0.000
20.200	-3.200	0.003	8.241	-0.001	0.000
20.300	-3.400	0.002	8.241	-0.001	0.000
20.400	-3.200	0.000	8.240	-0.001	0.000
20.500	-2.600	0.002	8.242	-0.001	0.000
20.600	-2.000	0.002	8.242	-0.001	0.000
20.700	-2.200	0.005	8.241	-0.001	0.000
20.800	-2.000	0.002	8.241	-0.001	0.000
20.900	-3.000	0.001	8.242	-0.001	0.000
21.000	-2.600	0.001	8.242	-0.001	0.000
21.100	-2.800	0.001	8.242	-0.001	0.000
21.200	-4.000	0.002	8.243	-0.001	0.000
21.300	-3.600	-0.004	8.240	-0.001	0.000
21.400	-2.400	0.011	8.242	-0.001	0.000
21.500	-3.000	0.028	8.240	-0.001	0.000
21.600	-2.000	0.028	8.240	-0.001	0.000
21.700	-2.200	-0.020	8.242	-0.001	0.000
21.800	-3.000	0.017	8.242	-0.001	0.000
21.900	-3.000	-0.000	8.240	-0.001	0.000
22.000	-2.800	0.007	8.241	-0.001	0.000
22.100	-3.400	0.007	8.241	-0.001	0.000
22.200	-2.800	-0.005	8.241	-0.001	0.000
22.300	-3.600	0.008	8.243	-0.001	0.000
22.400	-4.000	0.004	8.242	-0.001	0.000
22.500	-3.000	0.026	8.241	-0.001	0.000
22.600	-3.000	0.026	8.241	-0.001	0.000
22.700	-2.400	-0.029	8.241	-0.001	0.000
22.800	-2.800	0.033	8.242	-0.001	0.000
22.900	-2.600	-0.009	8.241	0.005	0.000
23.000	-2.200	0.006	8.241	0.005	0.000
23.100	-0.800	0.006	8.241	0.005	0.000
23.200	-0.200	-0.003	8.241	0.005	0.000
23.300	3367.600	0.004	8.241	0.005	0.000
23.400	3240.800	0.000	8.241	0.010	0.000
23.500	-371.200	0.011	8.240	0.010	0.000
23.600	1972.200	0.011	8.240	0.010	0.000
23.700	-795.200	-0.011	8.243	0.010	0.000
23.800	-681.200	0.014	8.242	0.010	0.000
23.900	-651.200	-0.010	8.242	0.006	0.000
24.000	-531.800	-0.004	8.242	0.006	0.000
24.100	-435.600	-0.004	8.242	0.006	0.000
24.200	-426.800	-0.003	8.241	0.006	0.000
24.300	-431.600	0.007	8.242	0.006	0.000
24.400	-441.800	-0.057	8.240	0.003	0.000
24.500	-423.000	0.305	8.242	0.003	0.000
24.600	-296.000	0.305	8.242	0.003	0.000
24.700	-321.400	-0.916	8.240	0.003	0.000
24.800	-308.800	-1.174	8.241	0.003	0.000
24.900	-301.800	-0.190	8.242	0.001	0.000
25.000	-294.800	0.582	8.242	0.001	0.000
25.100	-287.200	0.582	8.242	0.001	0.000
25.200	-281.200	6.880	8.242	0.001	0.000
25.300	-275.000	6.878	8.241	0.001	0.000
25.400	-269.000	5.885	8.242	-0.001	0.000
25.500	-263.800	4.339	8.241	-0.001	0.000
25.600	-257.800	4.339	8.241	-0.001	0.000
25.700	-252.200	4.249	8.243	-0.001	0.000
25.800	-250.200	4.490	8.243	-0.001	0.000
25.900	-240.200	4.446	8.241	-0.003	0.000
26.000	-236.400	2.846	8.242	-0.003	0.000
26.100	-231.800	2.846	8.242	-0.003	0.000
26.200	-226.600	3.170	8.243	-0.003	0.000
26.300	-220.800	3.068	8.242	-0.005	0.000
26.400	-215.800	2.990	8.241	-0.005	0.000
26.500	-210.400	2.851	8.242	-0.005	0.000
26.600	-206.200	2.851	8.242	-0.005	0.000
26.700	-202.000	2.789	8.242	-0.005	0.000
26.800	-198.400	2.731	8.242	-0.007	0.000
26.900	-193.200	2.673	8.242	-0.007	0.000
27.000	-189.200	2.555	8.242	-0.007	0.000
27.100	-186.000	2.555	8.242	-0.007	0.000
27.200	-181.800	2.496	8.241	-0.007	0.000
27.300	-178.200	2.503	8.242	-0.008	0.000
27.400	-172.600	2.368	8.241	-0.008	0.000
27.500	-174.000	2.268	8.241	-0.008	0.000
27.600	-165.400	2.268	8.241	-0.008	0.000
27.700	-165.400	2.263	8.243	-0.008	0.000
27.800	-160.600	2.170	8.243	-0.009	0.000
27.900	-157.800	2.146	8.242	-0.009	0.000
28.000	-155.400	2.054	8.243	-0.009	0.000
28.100	-154.600	2.054	8.243	-0.009	0.000
28.200	-150.800	1.985	8.241	-0.009	0.000
28.300	-148.000	1.957	8.242	-0.010	0.000
28.400	-145.400	1.893	8.241	-0.010	0.000
28.500	-144.000	1.825	8.243	-0.010	0.000
28.600	-139.800	1.825	8.243	-0.010	0.000
28.700	-139.200	1.776	8.241	-0.010	0.000
28.800	-136.200	1.772	8.242	-0.012	0.000
28.900	-134.200	1.626	8.242	-0.012	0.000
29.000	-131.600	1.656	8.241	-0.012	0.000
29.100	-129.800	1.656	8.241	-0.012	0.000
29.200	-127.200	1.591	8.243	-0.012	0.000
29.300	-124.800	1.583	8.242	-0.013	0.000
29.400	-122.000	1.549	8.241	-0.013	0.000
29.500	-121.400	1.514	8.243	-0.013	0.000
29.600	-119.400	1.514	8.243	-0.013	0.000
29.700	-116.800	1.478	8.242	-0.013	0.000
29.800	-113.000	1.465	8.242	-0.013	0.000
29.900	-112.000	1.426	8.241	-0.013	0.000
30.000	-110.200	1.384	8.243	-0.013	0.000
30.100	-108.400	1.384	8.243	-0.013	0.000
30.200	-107.600	1.359	8.242	-0.013	0.000
30.300	-105.600	1.341	8.242	-0.014	0.000
30.400	-104.000	1.319	8.241	-0.014	0.000
30.500	-101.400	1.282	8.242	-0.014	0.000
30.600	-99.200	1.282	8.242	-0.014	0.000
30.700	-98.600	1.243	8.241	-0.014	0.000
30.800	-96.400	1.246	8.242	-0.015	0.000
30.900	-94.800	1.199	8.243	-0.015	0.000
31.000	-92.400	1.156	8.241	-0.015	0.000
31.100	-91.400	1.156	8.241	-0.015	0.000
31.200	-89.800	1.161	8.244	-0.015	0.000
31.300	-88.400	1.117	8.241	-0.016	0.000
31.400	-87.600	1.104	8.243	-0.016	0.000
31.500	-85.600	1.065	8.240	-0.016	0.000
31.600	-84.600	1.065	8.240	-0.016	0.000
31.700	-83.600	1.055	8.243	-0.016	0.000
31.800	-82.600	1.027	8.242	-0.016	0.000
31.900	-81.800	1.017	8.241	-0.016	0.000
32.000	-80.400	0.986	8.242	-0.016	0.000
32.100	-78.200	0.986	8.242	-0.016	0.000
32.200	-77.200	0.962	8.242	-0.016	0.000
32.300	-76.600	0.953	8.242	-0.017	0.000
32.400	-75.200	0.929	8.242	-0.017	0.000
32.500	-73.200	0.904	8.243	-0.017	0.000
32.600	-72.800	0.904	8.243	-0.017	0.000
32.700	-71.400	0.886	8.241	-0.017	0.000
32.800	-70.200	0.875	8.242	-0.018	0.000
32.900	-68.400	0.854	8.242	-0.018	0.000
33.000	-67.600	0.824	8.242	-0.018	0.000
33.100	-66.200	0.824	8.242	-0.018	0.000
33.200	-66.800	0.821	8.242	-0.018	0.000
33.300	-65.200	0.796	8.240	-0.018	0.000
33.400	-64.000	0.793	8.243	-0.018	0.000
33.500	-63.600	0.764	8.241	-0.018	0.000
33.600	-63.200	0.764	8.241	-0.018	0.000
33.700	-61.600	0.751	8.242	-0.018	0.000
33.800	-60.600	0.735	8.242	-0.019	0.000
33.900	-59.000	0.728	8.242	-0.019	0.000
34.000	-58.800	0.705	8.242	-0.019	0.000
34.100	-57.800	0.705	8.242	-0.019	0.000
34.200	-57.200	0.690	8.241	-0.019	0.000
34.300	-56.400	0.687	8.243	-0.019	0.000
34.400	-56.000	0.667	8.242	-0.019	0.000
34.500	-55.000	0.651	8.242	-0.019	0.000
34.600	-54.200	0.651	8.242	-0.019	0.000
34.700	-54.000	0.640	8.242	-0.019	0.000
34.800	-51.600	0.630	8.242	-0.019	0.000
34.900	-51.800	0.621	8.241	-0.019	0.000
35.000	-51.800	0.603	8.242	-0.019	0.000
35.100	-50.000	0.603	8.242	-0.019	0.000
35.200	-49.000	0.591	8.242	-0.019	0.000
35.300	-49.400	0.580	8.241	-0.020	0.000
35.400	-47.600	0.574	8.242	-0.020	0.000
35.500	-47.400	0.554	8.242	-0.020	0.000
35.600	-47.200	0.554	8.242	-0.020	0.000
35.700	-45.800	0.542	8.243	-0.020	0.000
35.800	-45.600	0.537	8.241	-0.020	0.000
35.900	-44.200	0.531	8.242	-0.020	0.000
36.000	-43.200	0.511	8.241	-0.020	0.000
36.100	-43.200	0.511	8.241	-0.020	0.000
36.200	-42.400	0.503	8.242	-0.020	0.000
36.300	-42.200	0.501	8.242	-0.020	0.000
36.400	-41.400	0.486	8.242	-0.020	0.000
36.500	-40.600	0.478	8.243	-0.020	0.000
36.600	-40.400	0.478	8.243	-0.020	0.000
36.700	-39.600	0.469	8.242	-0.020	0.000
36.800	-39.000	0.462	8.242	-0.021	0.000
36.900	-38.000	0.451	8.243	-0.021	0.000
37.000	-38.600	0.439	8.242	-0.021	0.000
37.100	-36.800	0.439	8.242	-0.021	0.000
37.200	-37.800	0.435	8.243	-0.021	0.000
37.300	-36.600	0.427	8.241	-0.021	0.000
37.400	-36.200	0.424	8.242	-0.021	0.000
37.500	-36.200	0.409	8.242	-0.021	0.000
37.600	-35.800	0.409	8.242	-0.021	0.000
37.700	-35.600	0.400	8.242	-0.021	0.000
37.800	-34.600	0.396	8.241	-0.021	0.000
37.900	-34.200	0.390	8.243	-0.021	0.000
38.000	-34.800	0.380	8.241	-0.021	0.000
38.100	-33.800	0.380	8.241	-0.021	0.000
38.200	-34.200	0.373	8.242	-0.021	0.000
38.300	-32.400	0.371	8.242	-0.022	0.000
38.400	-32.000	0.362	8.241	-0.022	0.000
38.500	-32.200	0.350	8.242	-0.022	0.000
38.600	-31.800	0.350	8.242	-0.022	0.000
38.700	-32.200	0.349	8.241	-0.022	0.000
38.800	-30.200	0.343	8.243	-0.022	0.000
38.900	-31.600	0.337	8.243	-0.022	0.000
39.000	-30.000	0.329	8.243	-0.022	0.000
39.100	-30.400	0.329	8.243	-0.022	0.000
39.200	-29.600	0.325	8.242	-0.022	0.000
39.300	-29.400	0.322	8.240	-0.022	0.000
39.400	-30.000	0.318	8.242	-0.022	0.000
39.500	-29.600	0.310	8.242	-0.022	0.000
39.600	-28.800	0.310	8.242	-0.022	0.000
39.700	-29.400	0.307	8.243	-0.022	0.000
39.800	-28.000	0.304	8.242	-0.022	0.000
39.900	-28.200	0.297	8.242	-0.022	0.000
40.000	-27.800	0.289	8.242	-0.022	0.000
40.100	-28.200	0.289	8.242	-0.022	0.000
40.200	-26.200	0.285	8.242	-0.022	0.000
40.300	-27.400	0.282	8.242	-0.023	0.000
40.400	-25.600	0.280	8.242	-0.023	0.000
40.500	-26.600	0.272	8.243	-0.023	0.000
40.600	-26.400	0.272	8.243	-0.023	0.000
40.700	-25.400	0.270	8.244	-0.023	0.000
40.800	-26.400	0.267	8.242	-0.023	0.000
40.900	-25.400	0.259	8.243	-0.023	0.000
41.000	-25.000	0.257	8.241	-0.023	0.000
41.100	-25.000	0.257	8.241	-0.023	0.000
41.200	-25.000	0.254	8.242	-0.023	0.000
41.300	-24.800	0.249	8.242	-0.023	0.000
41.400	-25.200	0.248	8.242	-0.023	0.000
41.500	-24.600	0.242	8.241	-0.023	0.000
41.600	-24.600	0.242	8.241	-0.023	0.000
41.700	-24.200	0.235	8.242	-0.023	0.000
41.800	-24.200	0.236	8.242	-0.023	0.000
41.900	-23.000	0.232	8.240	-0.023	0.000
42.000	-22.800	0.228	8.241	-0.023	0.000
42.100	-23.000	0.228	8.241	-0.023	0.000
42.200	-23.000	0.227	8.243	-0.023	0.000
42.300	-23.200	0.223	8.243	-0.023	0.000
42.400	-23.400	0.221	8.242	-0.023	0.000
42.500	-21.400	0.217	8.242	-0.023	0.000
42.600	-22.600	0.217	8.242	-0.023	0.000
42.700	-22.000	0.213	8.242	-0.023	0.000
42.800	-21.600	0.212	8.242	-0.024	0.000
42.900	-21.400	0.210	8.242	-0.024	0.000
43.000	-22.400	0.210	8.241	-0.024	0.000
43.100	-21.000	0.210	8.241	-0.024	0.000
43.200	-22.000	0.204	8.242	-0.024	0.000
43.300	-21.600	0.204	8.242	-0.024	0.000
43.400	-21.000	0.200	8.242	-0.024	0.000
43.500	-22.200	0.197	8.242	-0.024	0.000
43.600	-20.600	0.197	8.242	-0.024	0.000
43.700	-21.200	0.197	8.243	-0.024	0.000
43.800	-20.200	0.196	8.242	-0.024	0.000
43.900	-20.600	0.190	8.241	-0.024	0.000
44.000	-19.800	0.190	8.242	-0.024	0.000
44.100	-20.200	0.190	8.242	-0.024	0.000
44.200	-19.600	0.190	8.241	-0.024	0.000
44.300	-20.600	0.186	8.243	-0.024	0.000
44.400	-20.200	0.184	8.241	-0.024	0.000
44.500	-20.200	0.175	8.242	-0.024	0.000
44.600	-20.000	0.175	8.242	-0.024	0.000
44.700	-20.000	0.184	8.242	-0.024	0.000
44.800	-20.200	0.177	8.242	-0.024	0.000
44.900	-19.200	0.178	8.242	-0.024	0.000
45.000	-19.000	0.175	8.244	-0.024	0.000
45.100	-18.600	0.175	8.244	-0.024	0.000
45.200	-19.000	0.170	8.243	-0.024	0.000
45.300	-18.800	0.171	8.241	-0.024	0.000
45.400	-19.000	0.169	8.242	-0.024	0.000
45.500	-19.000	0.171	8.241	-0.024	0.000
45.600	-19.600	0.171	8.241	-0.024	0.000
45.700	-18.000	0.170	8.242	-0.024	0.000
45.800	-18.400	0.168	8.241	-0.025	0.000
45.900	-17.800	0.167	8.241	-0.025	0.000
46.000	-18.600	0.163	8.242	-0.025	0.000
46.100	-18.200	0.163	8.242	-0.025	0.000
46.200	-18.600	0.164	8.241	-0.025	0.000
46.300	-19.000	0.160	8.242	-0.025	0.000
46.400	-19.000	0.161	8.242	-0.025	0.000
46.500	-18.000	0.157	8.242	-0.025	0.000
46.600	-16.600	0.157	8.242	-0.025	0.000
46.700	-17.000	0.158	8.242	-0.025	0.000
46.800	-18.000	0.154	8.243	-0.025	0.000
46.900	-17.400	0.157	8.243	-0.025	0.000
47.000	-18.000	0.155	8.242	-0.025	0.000
47.100	-18.400	0.155	8.242	-0.025	0.000
47.200	-17.400	0.153	8.242	-0.025	0.000
47.300	-17.600	0.151	8.242	-0.025	0.000
47.400	-16.400	0.153	8.242	-0.025	0.000
47.500	-17.400	0.148	8.242	-0.025	0.000
47.600	-18.600	0.148	8.242	-0.025	0.000
47.700	-17.200	0.151	8.242	-0.025	0.000
47.800	-18.000	0.146	8.242	-0.025	0.000
47.900	-17.800	0.148	8.242	-0.025	0.000
48.000	-17.000	0.148	8.241	-0.025	0.000
48.100	-16.800	0.148	8.241	-0.025	0.000
48.200	-16.200	0.142	8.242	-0.025	0.000
48.300	-16.200	0.145	8.242	-0.025	0.000
48.400	-17.600	0.144	8.241	-0.025	0.000
48.500	-17.000	0.143	8.243	-0.025	0.000
48.600	-17.400	0.143	8.243	-0.025	0.000
48.700	-17.800	0.141	8.241	-0.025	0.000
48.800	-15.600	0.140	8.242	-0.025	0.000
48.900	-16.600	0.139	8.242	-0.025	0.000
49.000	-17.400	0.138	8.242	-0.025	0.000
49.100	-16.800	0.138	8.242	-0.025	0.000
49.200	-17.000	0.135	8.242	-0.025	0.000
49.300	-15.200	0.139	8.242	-0.026	0.000
49.400	-16.400	0.139	8.242	-0.026	0.000
49.500	-16.400	0.134	8.241	-0.026	0.000
49.600	-15.800	0.134	8.241	-0.026	0.000
49.700	-17.000	0.135	8.242	-0.026	0.000
49.800	-16.600	0.136	8.243	-0.026	0.000
49.900	-16.000	0.136	8.242	-0.026	0.000
50.000	-15.600	0.133	8.242	-0.026	0.000
50.100	-16.000	0.133	8.242	-0.026	0.000
50.200	-15.400	0.135	8.242	-0.026	0.000
50.300	-16.400	0.135	8.241	-0.026	0.000
50.400	-17.000	0.133	8.242	-0.026	0.000
50.500	-15.200	0.135	8.242	-0.026	0.000
50.600	-15.600	0.135	8.242	-0.026	0.000
50.700	-16.200	0.133	8.241	-0.026	0.000
50.800	-16.200	0.131	8.242	-0.026	0.000
50.900	-16.400	0.131	8.242	-0.026	0.000
51.000	-15.800	0.132	8.241	-0.026	0.000
51.100	-16.400	0.132	8.241	-0.026	0.000
51.200	-14.800	0.130	8.242	-0.026	0.000
51.300	-15.400	0.131	8.242	-0.026	0.000
51.400	-16.400	0.129	8.242	-0.026	0.000
51.500	-16.200	0.128	8.241	-0.026	0.000
51.600	-14.200	0.128	8.241	-0.026	0.000
51.700	-15.200	0.127	8.243	-0.026	0.000
51.800	-15.800	0.128	8.243	-0.026	0.000
51.900	-15.200	0.128	8.241	-0.026	0.000
52.000	-15.800	0.125	8.241	-0.026	0.000
52.100	-14.800	0.125	8.241	-0.026	0.000
52.200	-15.200	0.127	8.241	-0.026	0.000
52.300	-15.000	0.132	8.243	-0.026	0.000
52.400	-15.400	0.128	8.241	-0.026	0.000
52.500	-15.600	0.125	8.243	-0.026	0.000
52.600	-15.400	0.125	8.243	-0.026	0.000
52.700	-15.200	0.127	8.241	-0.026	0.000
52.800	-14.800	0.129	8.242	-0.026	0.000
52.900	-14.200	0.126	8.242	-0.026	0.000
53.000	-15.000	0.128	8.242	-0.026	0.000
53.100	-15.000	0.128	8.242	-0.026	0.000
53.200	-14.600	0.125	8.243	-0.026	0.000
53.300	-15.000	0.122	8.242	-0.027	0.000
53.400	-14.800	0.123	8.242	-0.027	0.000
53.500	-14.000	0.122	8.241	-0.027	0.000
53.600	-15.200	0.122	8.241	-0.027	0.000
53.700	-14.600	0.126	8.243	-0.027	0.000
53.800	-15.600	0.121	8.242	-0.027	0.000
53.900	-15.600	0.123	8.241	-0.027	0.000
54.000	-15.800	0.120	8.242	-0.027	0.000
54.100	-15.200	0.120	8.242	-0.027	0.000
54.200	-14.200	0.121	8.242	-0.027	0.000
54.300	-14.000	0.120	8.243	-0.027	0.000
54.400	-13.600	0.118	8.241	-0.027	0.000
54.500	-14.200	0.119	8.242	-0.027	0.000
54.600	-14.800	0.119	8.242	-0.027	0.000
54.700	-14.400	0.121	8.241	-0.027	0.000
54.800	-13.800	0.117	8.242	-0.027	0.000
54.900	-14.600	0.116	8.242	-0.027	0.000
55.000	-13.600	0.114	8.242	-0.027	0.000
55.100	-14.000	0.114	8.242	-0.027	0.000
55.200	-13.600	0.112	8.242	-0.027	0.000
55.300	-13.000	0.110	8.242	-0.027	0.000
55.400	-13.400	0.113	8.242	-0.027	0.000
55.500	-13.200	0.113	8.242	-0.027	0.000
55.600	-13.400	0.113	8.242	-0.027	0.000
55.700	-13.000	0.112	8.242	-0.027	0.000
55.800	-14.400	0.110	8.242	-0.027	0.000
55.900	-12.800	0.108	8.241	-0.027	0.000
56.000	-14.200	0.109	8.242	-0.027	0.000
56.100	-12.600	0.109	8.242	-0.027	0.000
56.200	-12.400	0.109	8.242	-0.027	0.000
56.300	-12.600	0.109	8.241	-0.027	0.000
56.400	-12.800	0.104	8.243	-0.027	0.000
56.500	-12.800	0.104	8.244	-0.027	0.000
56.600	-13.800	0.104	8.244	-0.027	0.000
56.700	-12.200	0.107	8.242	-0.027	0.000
56.800	-13.000	0.107	8.242	-0.027	0.000
56.900	-13.000	0.105	8.242	-0.027	0.000
57.000	-13.400	0.103	8.242	-0.027	0.000
57.100	-13.200	0.103	8.242	-0.027	0.000
57.200	-12.600	0.103	8.242	-0.027	0.000
57.300	-12.400	0.102	8.242	-0.027	0.000
57.400	-12.400	0.100	8.242	-0.027	0.000
57.500	-12.800	0.098	8.241	-0.027	0.000
57.600	-12.600	0.098	8.241	-0.027	0.000
57.700	-11.800	0.099	8.243	-0.027	0.000
57.800	-12.000	0.096	8.242	-0.028	0.000
57.900	-12.600	0.098	8.242	-0.028	0.000
58.000	-12.000	0.096	8.242	-0.028	0.000
58.100	-12.000	0.096	8.242	-0.028	0.000
58.200	-12.200	0.097	8.241	-0.028	0.000
58.300	-12.000	0.095	8.243	-0.028	0.000
58.400	-12.800	0.098	8.241	-0.028	0.000
58.500	-11.800	0.098	8.242	-0.028	0.000
58.600	-11.800	0.098	8.242	-0.028	0.000
58.700	-12.000	0.094	8.241	-0.028	0.000
58.800	-11.400	0.092	8.242	-0.028	0.000
58.900	-12.400	0.095	8.242	-0.028	0.000
59.000	-12.400	0.091	8.242	-0.028	0.000
59.100	-11.600	0.091	8.242	-0.028	0.000
59.200	-11.800	0.088	8.242	-0.028	0.000
59.300	-11.400	0.087	8.241	-0.028	0.000
59.400	-11.800	0.090	8.242	-0.028	0.000
59.500	-11.800	0.089	8.241	-0.028	0.000
59.600	-10.800	0.089	8.241	-0.028	0.000
59.700	-11.200	0.089	8.242	-0.028	0.000
59.800	-11.800	0.088	8.241	-0.028	0.000
59.900	-11.600	0.091	8.241	-0.028	0.000
60.000	-11.800	0.085	8.241	-0.028	0.000
60.100	-12.400	0.085	8.241	-0.028	0.000
60.200	-11.000	0.087	8.242	-0.028	0.000
60.300	-11.800	0.088	8.242	-0.028	0.000
60.400	-11.000	0.085	8.240	-0.028	0.000
60.500	-11.400	0.084	8.242	-0.028	0.000
60.600	-11.400	0.084	8.242	-0.028	0.000
60.700	-12.400	0.083	8.241	-0.028	0.000
60.800	-12.000	0.086	8.243	-0.028	0.000
60.900	-10.800	0.081	8.242	-0.028	0.000
61.000	-11.400	0.083	8.243	-0.028	0.000
61.100	-10.800	0.083	8.243	-0.028	0.000
61.200	-11.400	0.083	8.243	-0.028	0.000
61.300	-12.200	0.079	8.242	-0.028	0.000
61.400	-10.800	0.083	8.242	-0.028	0.000
61.500	-10.200	0.084	8.241	-0.028	0.000
61.600	-11.800	0.084	8.241	-0.028	0.000
61.700	-10.800	0.083	8.241	-0.028	0.000
61.800	-11.600	0.078	8.242	-0.028	0.000
61.900	-10.600	0.082	8.241	-0.028	0.000
62.000	-10.000	0.080	8.243	-0.028	0.000
62.100	-10.800	0.080	8.243	-0.028	0.000
62.200	-11.000	0.081	8.242	-0.028	0.000
62.300	-10.200	0.080	8.243	-0.028	0.000
62.400	-11.600	0.079	8.242	-0.028	0.000
62.500	-12.000	0.080	8.243	-0.028	0.000
62.600	-10.000	0.080	8.243	-0.028	0.000
62.700	-11.000	0.076	8.242	-0.028	0.000
62.800	-11.400	0.080	8.241	-0.028	0.000
62.900	-11.600	0.077	8.242	-0.028	0.000
63.000	-10.800	0.076	8.242	-0.028	0.000
63.100	-10.200	0.076	8.242	-0.028	0.000
63.200	-10.200	0.078	8.242	-0.028	0.000
63.300	-11.600	0.077	8.241	-0.029	0.000
63.400	-10.800	0.077	8.242	-0.029	0.000
63.500	-10.600	0.077	8.242	-0.029	0.000
63.600	-11.000	0.077	8.242	-0.029	0.000
63.700	-9.600	0.073	8.243	-0.029	0.000
63.800	-10.800	0.076	8.242	-0.029	0.000
63.900	-10.600	0.079	8.242	-0.029	0.000
64.000	-9.800	0.074	8.242	-0.029	0.000
64.100	-10.800	0.074	8.242	-0.029	0.000
64.200	-10.800	0.075	8.241	-0.029	0.000
64.300	-11.000	0.077	8.243	-0.029	0.000
64.400	-11.000	0.073	8.242	-0.029	0.000
64.500	-11.400	0.074	8.243	-0.029	0.000
64.600	-10.200	0.074	8.243	-0.029	0.000
64.700	-11.400	0.075	8.241	-0.029	0.000
64.800	-9.600	0.076	8.241	-0.029	0.000
64.900	-9.400	0.074	8.243	-0.029	0.000
65.000	-10.600	0.074	8.242	-0.029	0.000
65.100	-9.800	0.074	8.242	-0.029	0.000
65.200	-10.000	0.075	8.243	-0.029	0.000
65.300	-10.400	0.073	8.241	-0.029	0.000
65.400	-10.600	0.075	8.241	-0.029	0.000
65.500	-10.600	0.075	8.242	-0.029	0.000
65.600	-10.800	0.075	8.242	-0.029	0.000
65.700	-10.400	0.073	8.242	-0.029	0.000
65.800	-10.400	0.070	8.242	-0.029	0.000
65.900	-10.400	0.070	8.241	-0.029	0.000
66.000	-10.200	0.071	8.242	-0.029	0.000
66.100	-9.600	0.071	8.242	-0.029	0.000
66.200	-10.200	0.072	8.241	-0.029	0.000
66.300	-10.600	0.071	8.242	-0.029	0.000
66.400	-9.800	0.068	8.242	-0.029	0.000
66.500	-10.000	0.070	8.243	-0.029	0.000
66.600	-10.200	0.070	8.243	-0.029	0.000
66.700	-10.200	0.074	8.243	-0.029	0.000
66.800	-10.400	0.072	8.242	-0.029	0.000
66.900	-10.400	0.069	8.242	-0.029	0.000
67.000	-9.600	0.071	8.242	-0.029	0.000
67.100	-11.000	0.071	8.242	-0.029	0.000
67.200	-10.000	0.071	8.243	-0.029	0.000
67.300	-10.400	0.072	8.242	-0.029	0.000
67.400	-9.800	0.070	8.242	-0.029	0.000
67.500	-10.200	0.067	8.242	-0.029	0.000
67.600	-10.800	0.067	8.242	-0.029	0.000
67.700	-9.200	0.067	8.242	-0.029	0.000
67.800	-9.200	0.070	8.243	-0.029	0.000
67.900	-10.000	0.067	8.241	-0.029	0.000
68.000	-9.400	0.067	8.242	-0.029	0.000
68.100	-9.800	0.067	8.242	-0.029	0.000
68.200	-9.400	0.068	8.242	-0.029	0.000
68.300	-10.600	0.063	8.242	-0.029	0.000
68.400	-9.800	0.063	8.242	-0.029	0.000
68.500	-9.600	0.065	8.242	-0.029	0.000
68.600	-9.400	0.065	8.242	-0.029	0.000
68.700	-9.600	0.063	8.241	-0.029	0.000
68.800	-10.200	0.065	8.242	-0.030	0.000
68.900	-9.600	0.063	8.242	-0.030	0.000
69.000	-8.800	0.066	8.242	-0.030	0.000
69.100	-10.800	0.066	8.242	-0.030	0.000
69.200	-9.200	0.066	8.242	-0.030	0.000
69.300	-9.800	0.065	8.241	-0.030	0.000
69.400	-9.200	0.063	8.242	-0.030	0.000
69.500	-8.800	0.062	8.242	-0.030	0.000
69.600	-8.600	0.062	8.242	-0.030	0.000
69.700	-8.400	0.065	8.243	-0.030	0.000
69.800	-9.400	0.063	8.242	-0.030	0.000
69.900	-9.400	0.064	8.241	-0.030	0.000
70.000	-9.400	0.058	8.242	-0.030	0.000
70.100	-9.200	0.058	8.242	-0.030	0.000
70.200	-9.600	0.065	8.241	-0.030	0.000
70.300	-9.400	0.058	8.242	-0.030	0.000
70.400	-8.800	0.062	8.242	-0.030	0.000
70.500	-9.800	0.062	8.243	-0.030	0.000
70.600	-9.600	0.062	8.243	-0.030	0.000
70.700	-9.600	0.061	8.242	-0.030	0.000
70.800	-10.200	0.064	8.242	-0.030	0.000
70.900	-8.200	0.064	8.243	-0.030	0.000
71.000	-9.600	0.061	8.242	-0.030	0.000
71.100	-10.200	0.061	8.242	-0.030	0.000
71.200	-9.000	0.059	8.241	-0.030	0.000
71.300	-9.400	0.060	8.241	-0.030	0.000
71.400	-8.400	0.063	8.242	-0.030	0.000
71.500	-8.200	0.058	8.242	-0.030	0.000
71.600	-9.600	0.058	8.242	-0.030	0.000
71.700	-9.000	0.061	8.242	-0.030	0.000
71.800	-9.400	0.057	8.242	-0.030	0.000
71.900	-8.800	0.058	8.241	-0.030	0.000
72.000	-9.200	0.059	8.241	-0.030	0.000
72.100	-10.000	0.059	8.241	-0.030	0.000
72.200	-9.400	0.059	8.241	-0.030	0.000
72.300	-9.800	0.059	8.243	-0.030	0.000
72.400	-9.200	0.059	8.242	-0.030	0.000
72.500	-9.200	0.058	8.242	-0.030	0.000
72.600	-9.400	0.058	8.242	-0.030	0.000
72.700	-10.200	0.063	8.240	-0.030	0.000
72.800	-9.800	0.060	8.242	-0.030	0.000
72.900	-9.200	0.061	8.243	-0.030	0.000
73.000	-9.600	0.056	8.241	-0.030	0.000
73.100	-9.600	0.056	8.241	-0.030	0.000
73.200	-10.200	0.060	8.242	-0.030	0.000
73.300	-8.400	0.058	8.241	-0.030	0.000
73.400	-9.600	0.058	8.242	-0.030	0.000
73.500	-9.000	0.060	8.240	-0.030	0.000
73.600	-9.200	0.060	8.240	-0.030	0.000
73.700	-9.800	0.059	8.242	-0.030	0.000
73.800	-9.200	0.058	8.243	-0.030	0.000
73.900	-9.000	0.058	8.241	-0.030	0.000
74.000	-9.200	0.059	8.241	-0.030	0.000
74.100	-10.200	0.059	8.241	-0.030	0.000
74.200	-9.600	0.059	8.241	-0.030	0.000
74.300	-9.400	0.060	8.244	-0.030	0.000
74.400	-9.000	0.060	8.240	-0.030	0.000
74.500	-8.600	0.062	8.242	-0.030	0.000
74.600	-9.000	0.062	8.242	-0.030	0.000
74.700	-9.600	0.061	8.241	-0.030	0.000
74.800	-10.000	0.062	8.242	-0.030	0.000
74.900	-10.200	0.061	8.242	-0.030	0.000
75.000	-9.400	0.060	8.241	-0.030	0.000
75.100	-10.000	0.060	8.241	-0.030	0.000
75.200	-9.800	0.059	8.243	-0.030	0.000
75.300	-9.400	0.060	8.241	-0.031	0.000
75.400	-9.400	0.062	8.242	-0.031	0.000
75.500	-10.200	0.058	8.242	-0.031	0.000
75.600	-9.600	0.058	8.242	-0.031	0.000
75.700	-10.000	0.063	8.242	-0.031	0.000
75.800	-9.000	0.059	8.242	-0.031	0.000
75.900	-9.200	0.062	8.241	-0.031	0.000
76.000	-9.600	0.061	8.241	-0.031	0.000
76.100	-9.000	0.061	8.241	-0.031	0.000
76.200	-10.000	0.061	8.241	-0.031	0.000
76.300	-9.000	0.065	8.243	-0.031	0.000
76.400	-10.400	0.064	8.241	-0.031	0.000
76.500	-9.800	0.061	8.242	-0.031	0.000
76.600	-9.400	0.061	8.242	-0.031	0.000
76.700	-9.600	0.063	8.241	-0.031	0.000
76.800	-9.400	0.060	8.242	-0.031	0.000
76.900	-10.400	0.062	8.243	-0.031	0.000
77.000	-10.000	0.065	8.242	-0.031	0.000
77.100	-9.400	0.065	8.242	-0.031	0.000
77.200	-9.600	0.061	8.241	-0.031	0.000
77.300	-9.000	0.061	8.241	-0.031	0.000
77.400	-9.200	0.063	8.244	-0.031	0.000
77.500	-10.000	0.060	8.242	-0.031	0.000
77.600	-9.600	0.060	8.242	-0.031	0.000
77.700	-9.200	0.060	8.243	-0.031	0.000
77.800	-9.000	0.059	8.242	-0.031	0.000
77.900	-8.600	0.060	8.241	-0.031	0.000
78.000	-8.400	0.059	8.241	-0.031	0.000
78.100	-10.200	0.059	8.241	-0.031	0.000
78.200	-9.800	0.065	8.242	-0.031	0.000
78.300	-8.600	0.060	8.242	-0.031	0.000
78.400	-9.600	0.061	8.240	-0.031	0.000
78.500	-9.600	0.061	8.242	-0.031	0.000
78.600	-9.800	0.061	8.242	-0.031	0.000
78.700	-9.800	0.064	8.242	-0.031	0.000
78.800	-9.600	0.063	8.241	-0.031	0.000
78.900	-10.400	0.060	8.242	-0.031	0.000
79.000	-9.200	0.061	8.243	-0.031	0.000
79.100	-8.600	0.061	8.243	-0.031	0.000
79.200	-9.400	0.058	8.242	-0.031	0.000
79.300	-9.600	0.061	8.241	-0.031	0.000
79.400	-10.200	0.060	8.242	-0.031	0.000
79.500	-9.000	0.058	8.241	-0.031	0.000
79.600	-9.000	0.058	8.241	-0.031	0.000
79.700	-9.400	0.062	8.242	-0.031	0.000
79.800	-9.000	0.057	8.242	-0.031	0.000
79.900	-9.800	0.061	8.241	-0.031	0.000
80.000	-10.000	0.059	8.243	-0.031	0.000
80.100	-9.000	0.059	8.243	-0.031	0.000
80.200	-9.400	0.059	8.242	-0.031	0.000
80.300	-9.600	0.060	8.242	-0.031	0.000
80.400	-9.400	0.060	8.242	-0.031	0.000
80.500	-8.200	0.060	8.243	-0.031	0.000
80.600	-8.000	0.060	8.243	-0.031	0.000
80.700	-9.200	0.060	8.242	-0.031	0.000
80.800	-8.000	0.059	8.242	-0.031	0.000
80.900	-9.000	0.058	8.243	-0.031	0.000
81.000	-9.400	0.059	8.242	-0.031	0.000
81.100	-8.400	0.059	8.242	-0.031	0.000
81.200	-8.800	0.061	8.241	-0.031	0.000
81.300	-8.000	0.056	8.241	-0.031	0.000
81.400	-9.000	0.057	8.242	-0.031	0.000
81.500	-9.200	0.055	8.242	-0.031	0.000
81.600	-9.200	0.055	8.242	-0.031	0.000
81.700	-8.600	0.061	8.243	-0.031	0.000
81.800	-9.400	0.056	8.240	-0.032	0.000
81.900	-8.200	0.058	8.242	-0.032	0.000
82.000	-9.600	0.055	8.241	-0.032	0.000
82.100	-8.200	0.055	8.241	-0.032	0.000
82.200	-8.600	0.054	8.242	-0.032	0.000
82.300	-8.400	0.054	8.243	-0.032	0.000
82.400	-8.400	0.056	8.242	-0.032	0.000
82.500	-9.200	0.055	8.242	-0.032	0.000
82.600	-8.200	0.055	8.242	-0.032	0.000
82.700	-9.000	0.053	8.242	-0.032	0.000
82.800	-8.800	0.053	8.240	-0.032	0.000
82.900	-9.200	0.054	8.243	-0.032	0.000
83.000	-8.800	0.057	8.241	-0.032	0.000
83.100	-9.800	0.057	8.241	-0.032	0.000
83.200	-8.600	0.053	8.242	-0.032	0.000
83.300	-8.800	0.056	8.241	-0.032	0.000
83.400	-9.000	0.054	8.241	-0.032	0.000
83.500	-8.800	0.053	8.241	-0.032	0.000
83.600	-9.400	0.053	8.241	-0.032	0.000
83.700	-8.400	0.052	8.241	-0.032	0.000
83.800	-8.800	0.052	8.241	-0.032	0.000
83.900	-8.800	0.050	8.242	-0.032	0.000
84.000	-9.400	0.053	8.242	-0.032	0.000
84.100	-8.800	0.053	8.242	-0.032	0.000
84.200	-9.200	0.054	8.242	-0.032	0.000
84.300	-9.200	0.057	8.243	-0.032	0.000
84.400	-9.800	0.056	8.241	-0.032	0.000
84.500	-10.000	0.055	8.242	-0.032	0.000
84.600	-9.000	0.055	8.242	-0.032	0.000
84.700	-9.400	0.055	8.243	-0.032	0.000
84.800	-8.800	0.055	8.242	-0.032	0.000
84.900	-8.800	0.053	8.241	-0.032	0.000
85.000	-9.000	0.054	8.243	-0.032	0.000
85.100	-9.600	0.054	8.243	-0.032	0.000
85.200	-8.800	0.055	8.242	-0.032	0.000
85.300	-8.800	0.053	8.241	-0.032	0.000
85.400	-9.000	0.057	8.243	-0.032	0.000
85.500	-9.000	0.053	8.241	-0.032	0.000
85.600	-9.600	0.053	8.241	-0.032	0.000
85.700	-9.000	0.055	8.244	-0.032	0.000
85.800	-9.800	0.053	8.242	-0.032	0.000
85.900	-9.600	0.058	8.241	-0.032	0.000
86.000	-9.400	0.055	8.242	-0.032	0.000
86.100	-8.600	0.055	8.242	-0.032	0.000
86.200	-8.800	0.058	8.242	-0.032	0.000
86.300	-8.600	0.058	8.242	-0.032	0.000
86.400	-9.800	0.057	8.243	-0.032	0.000
86.500	-9.800	0.059	8.243	-0.032	0.000
86.600	-9.000	0.059	8.243	-0.032	0.000
86.700	-8.800	0.055	8.242	-0.032	0.000
86.800	-9.000	0.059	8.242	-0.032	0.000
86.900	-9.600	0.056	8.241	-0.032	0.000
87.000	-9.000	0.057	8.241	-0.032	0.000
87.100	-8.400	0.057	8.241	-0.032	0.000
87.200	-9.400	0.058	8.242	-0.032	0.000
87.300	-9.000	0.057	8.241	-0.032	0.000
87.400	-8.400	0.056	8.242	-0.032	0.000
87.500	-8.400	0.056	8.241	-0.032	0.000
87.600	-9.600	0.056	8.241	-0.032	0.000
87.700	-10.000	0.060	8.241	-0.032	0.000
87.800	-10.000	0.055	8.242	-0.032	0.000
87.900	-9.600	0.058	8.241	-0.032	0.000
88.000	-10.000	0.060	8.241	-0.032	0.000
88.100	-8.200	0.060	8.241	-0.032	0.000
88.200	-10.000	0.057	8.242	-0.032	0.000
88.300	-9.400	0.058	8.243	-0.033	0.000
88.400	-9.200	0.058	8.241	-0.033	0.000
88.500	-9.200	0.057	8.243	-0.033	0.000
88.600	-9.400	0.057	8.243	-0.033	0.000
88.700	-10.800	0.056	8.241	-0.033	0.000
88.800	-9.400	0.059	8.242	-0.033	0.000
88.900	-9.600	0.057	8.242	-0.033	0.000
89.000	-9.600	0.059	8.242	-0.033	0.000
89.100	-9.200	0.059	8.242	-0.033	0.000
89.200	-10.600	0.062	8.243	-0.033	0.000
89.300	-9.200	0.061	8.241	-0.033	0.000
89.400	-9.400	0.058	8.242	-0.033	0.000
89.500	-10.400	0.057	8.241	-0.033	0.000
89.600	-10.800	0.057	8.241	-0.033	0.000
89.700	-10.000	0.062	8.242	-0.033	0.000
89.800	-10.600	0.059	8.242	-0.033	0.000
89.900	-9.800	0.061	8.241	-0.033	0.000
90.000	-9.600	0.058	8.241	-0.033	0.000
90.100	-10.400	0.058	8.241	-0.033	0.000
90.200	-9.800	0.059	8.242	-0.033	0.000
90.300	-10.200	0.055	8.242	-0.033	0.000
90.400	-9.800	0.058	8.241	-0.033	0.000
90.500	-10.400	0.058	8.243	-0.033	0.000
90.600	-9.800	0.058	8.243	-0.033	0.000
90.700	-9.600	0.061	8.242	-0.033	0.000
90.800	-10.600	0.062	8.241	-0.033	0.000
90.900	-9.600	0.062	8.243	-0.033	0.000
91.000	-9.600	0.060	8.242	-0.033	0.000
91.100	-9.400	0.060	8.242	-0.033	0.000
91.200	-9.400	0.062	8.242	-0.033	0.000
91.300	-10.400	0.061	8.241	-0.033	0.000
91.400	-9.800	0.063	8.243	-0.033	0.000
91.500	-10.200	0.065	8.241	-0.033	0.000
91.600	-9.000	0.065	8.241	-0.033	0.000
91.700	-10.600	0.065	8.243	-0.033	0.000
91.800	-9.400	0.066	8.242	-0.033	0.000
91.900	-9.600	0.064	8.241	-0.033	0.000
92.000	-10.200	0.063	8.242	-0.033	0.000
92.100	-9.800	0.063	8.242	-0.033	0.000
92.200	-9.800	0.067	8.241	-0.033	0.000
92.300	-9.000	0.066	8.243	-0.033	0.000
92.400	-10.200	0.066	8.243	-0.033	0.000
92.500	-9.600	0.065	8.243	-0.033	0.000
92.600	-9.800	0.065	8.243	-0.033	0.000
92.700	-10.400	0.065	8.241	-0.033	0.000
92.800	-9.400	0.065	8.242	-0.033	0.000
92.900	-10.800	0.063	8.241	-0.033	0.000
93.000	-10.400	0.067	8.241	-0.033	0.000
93.100	-10.000	0.067	8.241	-0.033	0.000
93.200	-9.400	0.066	8.241	-0.033	0.000
93.300	-8.800	0.068	8.242	-0.033	0.000
93.400	-10.000	0.068	8.242	-0.033	0.000
93.500	-9.400	0.066	8.241	-0.033	0.000
93.600	-10.200	0.066	8.241	-0.033	0.000
93.700	-10.400	0.064	8.242	-0.033	0.000
93.800	-9.000	0.066	8.242	-0.033	0.000
93.900	-9.400	0.065	8.241	-0.033	0.000
94.000	-10.400	0.063	8.241	-0.033	0.000
94.100	-10.600	0.063	8.241	-0.033	0.000
94.200	-10.000	0.069	8.242	-0.034	0.000
94.300	-9.600	0.064	8.243	-0.034	0.000
94.400	-9.600	0.067	8.242	-0.034	0.000
94.500	-9.800	0.069	8.243	-0.034	0.000
94.600	-10.000	0.069	8.243	-0.034	0.000
94.700	-10.800	0.064	8.241	-0.034	0.000
94.800	-10.000	0.063	8.242	-0.034	0.000
94.900	-10.000	0.064	8.243	-0.034	0.000
95.000	-10.200	0.068	8.242	-0.034	0.000
95.100	-10.200	0.068	8.242	-0.034	0.000
95.200	-9.600	0.065	8.243	-0.034	0.000
95.300	-10.000	0.061	8.241	-0.034	0.000
95.400	-10.200	0.066	8.242	-0.034	0.000
95.500	-9.600	0.063	8.242	-0.034	0.000
95.600	-9.800	0.063	8.242	-0.034	0.000
95.700	-9.400	0.069	8.242	-0.034	0.000
95.800	-10.600	0.067	8.243	-0.034	0.000
95.900	-10.200	0.065	8.240	-0.034	0.000
96.000	-9.800	0.063	8.241	-0.034	0.000
96.100	-9.600	0.063	8.241	-0.034	0.000
96.200	-10.400	0.067	8.242	-0.034	0.000
96.300	-9.800	0.068	8.243	-0.034	0.000
96.400	-10.000	0.063	8.242	-0.034	0.000
96.500	-10.200	0.066	8.242	-0.034	0.000
96.600	-10.000	0.066	8.242	-0.034	0.000
96.700	-11.000	0.065	8.240	-0.034	0.000
96.800	-9.000	0.070	8.243	-0.034	0.000
96.900	-9.800	0.065	8.242	-0.034	0.000
97.000	-10.000	0.065	8.242	-0.034	0.000
97.100	-9.400	0.065	8.242	-0.034	0.000
97.200	-9.600	0.065	8.242	-0.034	0.000
97.300	-9.400	0.065	8.241	-0.034	0.000
97.400	-9.800	0.063	8.243	-0.034	0.000
97.500	-10.000	0.066	8.242	-0.034	0.000
97.600	-9.800	0.066	8.242	-0.034	0.000
97.700	-9.800	0.067	8.242	-0.034	0.000
97.800	-11.000	0.066	8.241	-0.034	0.000
97.900	-11.000	0.069	8.241	-0.034	0.000
98.000	-9.800	0.062	8.242	-0.034	0.000
98.100	-9.600	0.062	8.242	-0.034	0.000
98.200	-10.200	0.066	8.241	-0.034	0.000
98.300	-10.000	0.064	8.242	-0.034	0.000
98.400	-9.400	0.066	8.241	-0.034	0.000
98.500	-9.600	0.065	8.242	-0.034	0.000
98.600	-9.400	0.065	8.242	-0.034	0.000
98.700	-10.000	0.063	8.241	-0.034	0.000
98.800	-10.200	0.065	8.242	-0.034	0.000
98.900	-8.800	0.066	8.241	-0.034	0.000
99.000	-10.400	0.064	8.243	-0.034	0.000
99.100	-9.800	0.064	8.243	-0.034	0.000
99.200	-9.400	0.065	8.243	-0.034	0.000
99.300	-10.000	0.063	8.241	-0.034	0.000
99.400	-9.000	0.065	8.242	-0.034	0.000
99.500	-10.600	0.064	8.241	-0.034	0.000
99.600	-9.000	0.064	8.241	-0.034	0.000
99.700	-10.000	0.066	8.243	-0.034	0.000
99.800	-9.600	0.064	8.243	-0.034	0.000
99.900	-9.400	0.066	8.241	-0.034	0.000
100.000	-9.000	0.062	8.241	-0.034	0.000
100.100	-9.600	0.062	8.241	-0.034	0.000
100.200	-9.000	0.063	8.242	-0.034	0.000
100.300	-9.200	0.063	8.242	-0.034	0.000
100.400	-9.400	0.064	8.241	-0.034	0.000
100.500	-9.600	0.062	8.242	-0.034	0.000
100.600	-8.800	0.062	8.242	-0.034	0.000
100.700	-8.800	0.062	8.241	-0.035	0.000
100.800	-9.600	0.063	8.242	-0.035	0.000
100.900	-9.000	0.062	8.242	-0.035	0.000
101.000	-8.600	0.063	8.243	-0.035	0.000
101.100	-8.800	0.063	8.243	-0.035	0.000
101.200	-9.800	0.059	8.242	-0.035	0.000
101.300	-9.200	0.063	8.242	-0.035	0.000
101.400	-9.400	0.060	8.242	-0.035	0.000
101.500	-9.600	0.064	8.242	-0.035	0.000
101.600	-9.800	0.064	8.242	-0.035	0.000
101.700	-9.200	0.062	8.243	-0.035	0.000
101.800	-9.400	0.063	8.242	-0.035	0.000
101.900	-9.400	0.061	8.242	-0.035	0.000
102.000	-8.400	0.060	8.242	-0.035	0.000
102.100	-9.800	0.060	8.242	-0.035	0.000
102.200	-9.400	0.060	8.242	-0.035	0.000
102.300	-9.400	0.056	8.242	-0.035	0.000
102.400	-9.000	0.060	8.242	-0.035	0.000
102.500	-8.800	0.061	8.240	-0.035	0.000
102.600	-9.600	0.061	8.240	-0.035	0.000
102.700	-9.000	0.063	8.242	-0.035	0.000
102.800	-8.800	0.062	8.242	-0.035	0.000
102.900	-9.000	0.061	8.242	-0.035	0.000
103.000	-8.800	0.059	8.243	-0.035	0.000
103.100	-9.000	0.059	8.243	-0.035	0.000
103.200	-10.000	0.057	8.242	-0.035	0.000
103.300	-9.200	0.060	8.242	-0.035	0.000
103.400	-9.600	0.055	8.242	-0.035	0.000
103.500	-8.400	0.056	8.242	-0.035	0.000
103.600	-9.000	0.056	8.242	-0.035	0.000
103.700	-9.000	0.060	8.242	-0.035	0.000
103.800	-7.800	0.058	8.243	-0.035	0.000
103.900	-9.800	0.059	8.242	-0.035	0.000
104.000	-8.600	0.058	8.243	-0.035	0.000
104.100	-9.600	0.058	8.243	-0.035	0.000
104.200	-8.200	0.055	8.242	-0.035	0.000
104.300	-8.200	0.053	8.244	-0.035	0.000
104.400	-8.200	0.054	8.242	-0.035	0.000
104.500	-8.600	0.055	8.242	-0.035	0.000
104.600	-8.400	0.055	8.242	-0.035	0.000
104.700	-8.600	0.056	8.242	-0.035	0.000
104.800	-8.800	0.054	8.242	-0.035	0.000
104.900	-9.200	0.058	8.242	-0.035	0.000
105.000	-8.800	0.058	8.242	-0.035	0.000
105.100	-9.600	0.058	8.242	-0.035	0.000
105.200	-9.400	0.057	8.243	-0.035	0.000
105.300	-9.000	0.053	8.242	-0.035	0.000
105.400	-9.200	0.053	8.242	-0.035	0.000
105.500	-8.000	0.056	8.243	-0.035	0.000
105.600	-8.200	0.056	8.243	-0.035	0.000
105.700	-8.400	0.050	8.243	-0.035	0.000
105.800	-9.400	0.051	8.242	-0.035	0.000
105.900	-9.200	0.056	8.242	-0.035	0.000
106.000	-8.800	0.053	8.242	-0.035	0.000
106.100	-9.600	0.053	8.242	-0.035	0.000
106.200	-8.400	0.050	8.242	-0.035	0.000
106.300	-8.400	0.056	8.242	-0.035	0.000
106.400	-8.200	0.055	8.241	-0.035	0.000
106.500	-9.000	0.051	8.243	-0.035	0.000
106.600	-8.600	0.051	8.243	-0.035	0.000
106.700	-8.400	0.053	8.242	-0.035	0.000
106.800	-9.800	0.054	8.243	-0.035	0.000
106.900	-8.800	0.053	8.242	-0.035	0.000
107.000	-8.600	0.052	8.242	-0.035	0.000
107.100	-9.200	0.052	8.242	-0.035	0.000
107.200	-9.000	0.054	8.242	-0.036	0.000
107.300	-8.800	0.053	8.240	-0.036	0.000
107.400	-8.600	0.055	8.243	-0.036	0.000
107.500	-9.000	0.051	8.241	-0.036	0.000
107.600	-8.800	0.051	8.241	-0.036	0.000
107.700	-9.200	0.051	8.242	-0.036	0.000
107.800	-9.400	0.055	8.241	-0.036	0.000
107.900	-8.800	0.053	8.242	-0.036	0.000
108.000	-8.600	0.054	8.241	-0.036	0.000
108.100	-9.000	0.054	8.241	-0.036	0.000
108.200	-8.400	0.056	8.242	-0.036	0.000
108.300	-9.000	0.053	8.242	-0.036	0.000
108.400	-9.200	0.055	8.241	-0.036	0.000
108.500	-9.000	0.051	8.242	-0.036	0.000
108.600	-9.000	0.051	8.242	-0.036	0.000
108.700	-9.200	0.055	8.242	-0.036	0.000
108.800	-9.800	0.054	8.242	-0.036	0.000
108.900	-9.400	0.053	8.243	-0.036	0.000
109.000	-9.000	0.051	8.242	-0.036	0.000
109.100	-8.000	0.051	8.242	-0.036	0.000
109.200	-9.800	0.058	8.243	-0.036	0.000
109.300	-8.600	0.055	8.242	-0.036	0.000
109.400	-8.200	0.055	8.243	-0.036	0.000
109.500	-7.800	0.053	8.242	-0.036	0.000
109.600	-8.800	0.053	8.242	-0.036	0.000
109.700	-9.200	0.055	8.242	-0.036	0.000
109.800	-8.400	0.056	8.241	-0.036	0.000
109.900	-9.000	0.058	8.242	-0.036	0.000
110.000	-8.600	0.055	8.241	-0.036	0.000
110.100	-8.400	0.055	8.241	-0.036	0.000
110.200	-8.600	0.058	8.243	-0.036	0.000
110.300	-8.000	0.056	8.242	-0.036	0.000
110.400	-9.400	0.054	8.241	-0.036	0.000
110.500	-8.200	0.056	8.243	-0.036	0.000
110.600	-9.200	0.056	8.243	-0.036	0.000
110.700	-9.000	0.055	8.240	-0.036	0.000
110.800	-8.000	0.056	8.243	-0.036	0.000
110.900	-8.000	0.055	8.243	-0.036	0.000
111.000	-8.200	0.056	8.243	-0.036	0.000
111.100	-8.600	0.056	8.243	-0.036	0.000
111.200	-9.200	0.055	8.242	-0.036	0.000
111.300	-8.800	0.053	8.242	-0.036	0.000
111.400	-8.600	0.056	8.242	-0.036	0.000
111.500	-8.600	0.054	8.241	-0.036	0.000
111.600	-9.000	0.054	8.241	-0.036	0.000
111.700	-8.800	0.054	8.242	-0.036	0.000
111.800	-9.600	0.052	8.240	-0.036	0.000
111.900	-9.200	0.053	8.241	-0.036	0.000
112.000	-9.000	0.054	8.241	-0.036	0.000
112.100	-8.600	0.054	8.241	-0.036	0.000
112.200	-9.600	0.053	8.242	-0.036	0.000
112.300	-9.400	0.051	8.243	-0.036	0.000
112.400	-8.400	0.053	8.242	-0.036	0.000
112.500	-8.600	0.054	8.242	-0.036	0.000
112.600	-8.400	0.054	8.242	-0.036	0.000
112.700	-9.000	0.053	8.242	-0.036	0.000
112.800	-8.800	0.057	8.243	-0.036	0.000
112.900	-9.000	0.052	8.242	-0.036	0.000
113.000	-9.200	0.053	8.243	-0.036	0.000
113.100	-8.400	0.053	8.243	-0.036	0.000
113.200	-8.400	0.051	8.242	-0.036	0.000
113.300	-8.600	0.052	8.241	-0.036	0.000
113.400	-8.200	0.050	8.243	-0.036	0.000
113.500	-9.000	0.055	8.242	-0.036	0.000
113.600	-9.000	0.055	8.242	-0.036	0.000
113.700	-7.800	0.052	8.242	-0.036	0.000
113.800	-8.200	0.052	8.242	-0.036	0.000
113.900	-9.000	0.053	8.242	-0.036	0.000
114.000	-8.200	0.051	8.242	-0.036	0.000
114.100	-9.000	0.051	8.242	-0.036	0.000
114.200	-8.600	0.054	8.242	-0.037	0.000
114.300	-8.200	0.052	8.242	-0.037	0.000
114.400	-8.600	0.052	8.242	-0.037	0.000
114.500	-8.400	0.049	8.243	-0.037	0.000
114.600	-8.200	0.049	8.243	-0.037	0.000
114.700	-8.800	0.053	8.241	-0.037	0.000
114.800	-9.000	0.048	8.241	-0.037	0.000
114.900	-9.400	0.051	8.242	-0.037	0.000
115.000	-8.400	0.048	8.242	-0.037	0.000
115.100	-8.200	0.048	8.242	-0.037	0.000
115.200	-7.800	0.051	8.242	-0.037	0.000
115.300	-9.200	0.048	8.241	-0.037	0.000
115.400	-8.800	0.050	8.242	-0.037	0.000
115.500	-7.800	0.054	8.241	-0.037	0.000
115.600	-7.800	0.054	8.241	-0.037	0.000
115.700	-7.400	0.051	8.243	-0.037	0.000
115.800	-8.200	0.050	8.242	-0.037	0.000
115.900	-8.200	0.050	8.242	-0.037	0.000
116.000	-8.800	0.051	8.241	-0.037	0.000
116.100	-8.600	0.051	8.241	-0.037	0.000
116.200	-8.600	0.049	8.242	-0.037	0.000
116.300	-8.400	0.049	8.242	-0.037	0.000
116.400	-8.600	0.051	8.242	-0.037	0.000
116.500	-8.600	0.049	8.243	-0.037	0.000
116.600	-8.200	0.049	8.243	-0.037	0.000
116.700	-8.800	0.051	8.241	-0.037	0.000
116.800	-8.200	0.053	8.243	-0.037	0.000
116.900	-7.600	0.047	8.243	-0.037	0.000
117.000	-8.000	0.050	8.242	-0.037	0.000
117.100	-8.600	0.050	8.242	-0.037	0.000
117.200	-8.000	0.047	8.242	-0.037	0.000
117.300	-8.400	0.050	8.241	-0.037	0.000
117.400	-8.200	0.049	8.242	-0.037	0.000
117.500	-8.200	0.048	8.241	-0.037	0.000
117.600	-8.200	0.048	8.241	-0.037	0.000
117.700	-8.200	0.048	8.242	-0.037	0.000
117.800	-8.200	0.047	8.242	-0.037	0.000
117.900	-8.400	0.043	8.242	-0.037	0.000
118.000	-8.600	0.045	8.242	-0.037	0.000
118.100	-8.600	0.045	8.242	-0.037	0.000
118.200	-8.200	0.050	8.241	-0.037	0.000
118.300	-8.600	0.045	8.242	-0.037	0.000
118.400	-8.200	0.048	8.241	-0.037	0.000
118.500	-8.400	0.048	8.242	-0.037	0.000
118.600	-9.000	0.048	8.242	-0.037	0.000
118.700	-8.000	0.052	8.242	-0.037	0.000
118.800	-7.800	0.050	8.241	-0.037	0.000
118.900	-8.400	0.050	8.243	-0.037	0.000
119.000	-8.000	0.047	8.242	-0.037	0.000
119.100	-7.200	0.047	8.242	-0.037	0.000
119.200	-8.200	0.046	8.242	-0.037	0.000
119.300	-7.600	0.044	8.242	-0.037	0.000
119.400	-7.400	0.046	8.242	-0.037	0.000
119.500	-8.200	0.046	8.241	-0.037	0.000
119.600	-7.600	0.046	8.241	-0.037	0.000
119.700	-8.000	0.044	8.242	-0.037	0.000
119.800	-8.000	0.044	8.242	-0.037	0.000
119.900	-8.200	0.045	8.242	-0.037	0.000
120.000	-8.000	0.044	8.241	-0.037	0.000
120.100	-7.800	0.044	8.241	-0.037	0.000
120.200	-7.000	0.045	8.243	-0.037	0.000
120.300	-8.000	0.044	8.243	-0.037	0.000
120.400	-7.400	0.045	8.242	-0.037	0.000
120.500	-7.200	0.046	8.243	-0.037	0.000
120.600	-7.600	0.046	8.243	-0.037	0.000
120.700	-8.400	0.041	8.241	-0.037	0.000
120.800	-7.400	0.041	8.242	-0.037	0.000
120.900	-7.800	0.044	8.242	-0.037	0.000
121.000	-7.400	0.045	8.242	-0.037	0.000
121.100	-7.600	0.045	8.242	-0.037	0.000
121.200	-8.000	0.043	8.241	-0.037	0.000
121.300	-7.400	0.043	8.242	-0.037	0.000
121.400	-8.000	0.040	8.242	-0.037	0.000
121.500	-8.000	0.043	8.243	-0.037	0.000
121.600	-8.600	0.043	8.243	-0.037	0.000
121.700	-7.400	0.040	8.243	-0.038	0.000
121.800	-7.800	0.044	8.241	-0.038	0.000
121.900	-7.800	0.042	8.241	-0.038	0.000
122.000	-8.400	0.039	8.242	-0.038	0.000
122.100	-7.200	0.039	8.242	-0.038	0.000
122.200	-7.800	0.040	8.241	-0.038	0.000
122.300	-8.000	0.043	8.243	-0.038	0.000
122.400	-7.600	0.044	8.241	-0.038	0.000
122.500	-7.600	0.041	8.241	-0.038	0.000
122.600	-8.200	0.041	8.241	-0.038	0.000
122.700	-7.800	0.040	8.242	-0.038	0.000
122.800	-7.000	0.043	8.243	-0.038	0.000
122.900	-7.600	0.043	8.241	-0.038	0.000
123.000	-7.200	0.043	8.243	-0.038	0.000
123.100	-6.800	0.043	8.243	-0.038	0.000
123.200	-7.200	0.043	8.242	-0.038	0.000
123.300	-7.000	0.046	8.242	-0.038	0.000
123.400	-8.400	0.043	8.242	-0.038	0.000
123.500	-8.000	0.044	8.242	-0.038	0.000
123.600	-8.000	0.044	8.242	-0.038	0.000
123.700	-7.800	0.041	8.242	-0.038	0.000
123.800	-8.000	0.042	8.243	-0.038	0.000
123.900	-7.400	0.044	8.241	-0.038	0.000
124.000	-6.800	0.042	8.242	-0.038	0.000
124.100	-7.200	0.042	8.242	-0.038	0.000
124.200	-8.600	0.042	8.242	-0.038	0.000
124.300	-7.600	0.042	8.242	-0.038	0.000
124.400	-7.200	0.045	8.242	-0.038	0.000
124.500	-7.200	0.041	8.242	-0.038	0.000
124.600	-7.600	0.041	8.242	-0.038	0.000
124.700	-7.600	0.044	8.242	-0.038	0.000
124.800	-7.000	0.042	8.242	-0.038	0.000
124.900	-8.000	0.042	8.242	-0.038	0.000
125.000	-8.200	0.039	8.242	-0.038	0.000
125.100	-8.000	0.039	8.242	-0.038	0.000
125.200	-8.200	0.040	8.242	-0.038	0.000
125.300	-9.000	0.043	8.242	-0.038	0.000
125.400	-8.000	0.042	8.242	-0.038	0.000
125.500	-8.000	0.046	8.242	-0.038	0.000
125.600	-8.600	0.046	8.242	-0.038	0.000
125.700	-8.600	0.041	8.243	-0.038	0.000
125.800	-7.200	0.040	8.242	-0.038	0.000
125.900	-7.800	0.043	8.241	-0.038	0.000
126.000	-8.000	0.043	8.242	-0.038	0.000
126.100	-8.600	0.043	8.242	-0.038	0.000
126.200	-7.400	0.043	8.241	-0.038	0.000
126.300	-8.400	0.044	8.243	-0.038	0.000
126.400	-7.800	0.044	8.243	-0.038	0.000
126.500	-7.600	0.046	8.242	-0.038	0.000
126.600	-7.000	0.046	8.242	-0.038	0.000
126.700	-8.000	0.041	8.243	-0.038	0.000
126.800	-7.800	0.044	8.243	-0.038	0.000
126.900	-7.600	0.043	8.243	-0.038	0.000
127.000	-8.000	0.046	8.243	-0.038	0.000
127.100	-8.200	0.046	8.243	-0.038	0.000
127.200	-8.000	0.044	8.243	-0.038	0.000
127.300	-8.600	0.043	8.243	-0.038	0.000
127.400	-7.600	0.043	8.243	-0.038	0.000
127.500	-8.400	0.041	8.241	-0.038	0.000
127.600	-7.000	0.041	8.241	-0.038	0.000
127.700	-8.000	0.043	8.242	-0.038	0.000
127.800	-7.200	0.045	8.241	-0.038	0.000
127.900	-7.800	0.041	8.242	-0.038	0.000
128.000	-7.600	0.040	8.242	-0.038	0.000
128.100	-8.200	0.040	8.242	-0.038	0.000
128.200	-7.800	0.047	8.242	-0.038	0.000
128.300	-8.200	0.043	8.242	-0.038	0.000
128.400	-7.000	0.040	8.242	-0.038	0.000
128.500	-7.800	0.043	8.242	-0.038	0.000
128.600	-8.200	0.043	8.242	-0.038	0.000
128.700	-8.400	0.044	8.241	-0.038	0.000
128.800	-7.800	0.039	8.242	-0.038	0.000
128.900	-7.200	0.047	8.242	-0.038	0.000
129.000	-8.200	0.043	8.241	-0.038	0.000
129.100	-7.600	0.043	8.241	-0.038	0.000
129.200	-9.000	0.044	8.242	-0.039	0.000
129.300	-8.400	0.045	8.242	-0.039	0.000
129.400	-6.800	0.044	8.242	-0.039	0.000
129.500	-7.200	0.042	8.241	-0.039	0.000
129.600	-7.800	0.042	8.241	-0.039	0.000
129.700	-7.600	0.047	8.242	-0.039	0.000
129.800	-7.400	0.046	8.242	-0.039	0.000
129.900	-7.400	0.044	8.242	-0.039	0.000
130.000	-8.000	0.046	8.242	-0.039	0.000
130.100	-7.400	0.046	8.242	-0.039	0.000
130.200	-7.800	0.043	8.242	-0.039	0.000
130.300	-8.000	0.046	8.242	-0.039	0.000
130.400	-7.600	0.045	8.242	-0.039	0.000
130.500	-6.800	0.045	8.242	-0.039	0.000
130.600	-7.600	0.045	8.242	-0.039	0.000
130.700	-8.600	0.045	8.241	-0.039	0.000
130.800	-7.800	0.047	8.243	-0.039	0.000
130.900	-8.800	0.047	8.242	-0.039	0.000
131.000	-7.400	0.042	8.242	-0.039	0.000
131.100	-7.800	0.042	8.242	-0.039	0.000
131.200	-7.200	0.045	8.242	-0.039	0.000
131.300	-7.400	0.043	8.241	-0.039	0.000
131.400	-7.400	0.041	8.243	-0.039	0.000
131.500	-7.000	0.044	8.241	-0.039	0.000
131.600	-7.600	0.044	8.241	-0.039	0.000
131.700	-7.200	0.048	8.242	-0.039	0.000
131.800	-8.000	0.045	8.242	-0.039	0.000
131.900	-7.800	0.043	8.241	-0.039	0.000
132.000	-7.200	0.043	8.242	-0.039	0.000
132.100	-8.000	0.043	8.242	-0.039	0.000
132.200	-8.600	0.043	8.242	-0.039	0.000
132.300	-7.600	0.048	8.242	-0.039	0.000
132.400	-8.000	0.043	8.242	-0.039	0.000
132.500	-7.200	0.045	8.243	-0.039	0.000
132.600	-8.200	0.045	8.243	-0.039	0.000
132.700	-7.600	0.040	8.242	-0.039	0.000
132.800	-7.800	0.046	8.243	-0.039	0.000
132.900	-6.800	0.042	8.243	-0.039	0.000
133.000	-8.200	0.044	8.242	-0.039	0.000
133.100	-8.000	0.044	8.242	-0.039	0.000
133.200	-6.600	0.044	8.243	-0.039	0.000
133.300	-7.800	0.044	8.242	-0.039	0.000
133.400	-7.000	0.040	8.242	-0.039	0.000
133.500	-6.800	0.041	8.242	-0.039	0.000
133.600	-7.600	0.041	8.242	-0.039	0.000
133.700	-7.000	0.044	8.242	-0.039	0.000
133.800	-6.800	0.041	8.242	-0.039	0.000
133.900	-7.400	0.040	8.241	-0.039	0.000
134.000	-7.200	0.041	8.242	-0.039	0.000
134.100	-7.400	0.041	8.242	-0.039	0.000
134.200	-7.600	0.042	8.242	-0.039	0.000
134.300	-6.800	0.041	8.243	-0.039	0.000
134.400	-7.600	0.036	8.241	-0.039	0.000
134.500	-7.400	0.038	8.242	-0.039	0.000
134.600	-7.600	0.038	8.242	-0.039	0.000
134.700	-7.400	0.040	8.243	-0.039	0.000
134.800	-7.000	0.036	8.242	-0.039	0.000
134.900	-6.400	0.040	8.242	-0.039	0.000
135.000	-6.800	0.043	8.244	-0.039	0.000
135.100	-7.000	0.043	8.244	-0.039	0.000
135.200	-7.600	0.040	8.242	-0.039	0.000
135.300	-7.000	0.040	8.242	-0.039	0.000
135.400	-7.000	0.038	8.242	-0.039	0.000
135.500	-6.800	0.041	8.240	-0.039	0.000
135.600	-7.800	0.041	8.240	-0.039	0.000
135.700	-7.200	0.036	8.242	-0.039	0.000
135.800	-7.400	0.038	8.242	-0.039	0.000
135.900	-7.200	0.035	8.241	-0.039	0.000
136.000	-7.200	0.038	8.243	-0.039	0.000
136.100	-7.000	0.038	8.243	-0.039	0.000
136.200	-7.200	0.039	8.242	-0.039	0.000
136.300	-6.400	0.037	8.242	-0.039	0.000
136.400	-6.800	0.039	8.242	-0.039	0.000
136.500	-6.600	0.038	8.243	-0.039	0.000
136.600	-7.600	0.038	8.243	-0.039	0.000
136.700	-6.600	0.037	8.242	-0.039	0.000
136.800	-7.400	0.038	8.243	-0.039	0.000
136.900	-7.600	0.038	8.243	-0.039	0.000
137.000	-7.600	0.040	8.243	-0.039	0.000
137.100	-7.400	0.040	8.243	-0.039	0.000
137.200	-7.000	0.040	8.242	-0.040	0.000
137.300	-7.400	0.036	8.240	-0.040	0.000
137.400	-7.000	0.038	8.243	-0.040	0.000
137.500	-6.400	0.039	8.240	-0.040	0.000
137.600	-7.600	0.039	8.240	-0.040	0.000
137.700	-6.200	0.038	8.244	-0.040	0.000
137.800	-7.200	0.035	8.241	-0.040	0.000
137.900	-7.200	0.036	8.243	-0.040	0.000
138.000	-7.800	0.037	8.242	-0.040	0.000
138.100	-7.200	0.037	8.242	-0.040	0.000
138.200	-7.400	0.036	8.242	-0.040	0.000
138.300	-7.600	0.036	8.242	-0.040	0.000
138.400	-7.000	0.036	8.241	-0.040	0.000
138.500	-7.200	0.036	8.243	-0.040	0.000
138.600	-7.800	0.036	8.243	-0.040	0.000
138.700	-7.400	0.037	8.242	-0.040	0.000
138.800	4.200	0.038	8.244	-0.040	0.000
138.900	-6.000	0.038	8.244	-0.040	0.000
139.000	7.600	0.036	8.242	-0.040	0.177
139.100	16.200	0.036	8.242	-0.040	0.177
139.200	13.200	0.037	8.242	-0.039	0.177
139.300	28.600	0.035	8.240	-0.039	0.177
139.400	23.600	0.038	8.242	-0.039	0.177
139.500	35.400	0.038	8.243	-0.039	0.471
139.600	37.000	0.038	8.243	-0.039	0.471
139.700	36.400	0.037	8.244	-0.039	0.471
139.800	59.800	0.040	8.243	-0.039	0.471
139.900	39.600	0.032	8.243	-0.039	0.471
140.000	54.000	0.039	8.242	-0.039	0.765
140.100	58.400	0.039	8.242	-0.039	0.765
140.200	57.600	0.036	8.242	-0.038	0.765
140.300	79.800	0.041	8.242	-0.038	0.765
140.400	57.800	0.034	8.241	-0.038	0.765
140.500	77.600	0.038	8.242	-0.038	1.059
140.600	82.200	0.038	8.242	-0.038	1.059
140.700	74.000	0.047	8.242	-0.038	1.059
140.800	90.800	0.052	8.242	-0.038	1.059
140.900	84.600	0.053	8.243	-0.038	1.059
141.000	91.000	0.072	8.242	-0.038	1.353
141.100	85.000	0.072	8.242	-0.038	1.353
141.200	91.600	0.083	8.242	-0.037	1.353
141.300	103.400	0.100	8.241	-0.037	1.353
141.400	104.600	0.110	8.243	-0.037	1.353
141.500	103.000	0.143	8.243	-0.037	1.648
141.600	104.200	0.143	8.243	-0.037	1.648
141.700	105.200	0.159	8.242	-0.036	1.648
141.800	125.000	0.173	8.242	-0.036	1.648
141.900	113.400	0.189	8.243	-0.036	1.648
142.000	123.800	0.231	8.242	-0.036	1.942
142.100	106.600	0.231	8.242	-0.036	1.942
142.200	134.800	0.253	8.241	-0.035	1.942
142.300	145.400	0.271	8.240	-0.035	1.942
142.400	136.600	0.295	8.244	-0.035	1.942
142.500	136.600	0.344	8.242	-0.035	2.236
142.600	125.800	0.344	8.242	-0.035	2.236
142.700	138.000	0.370	8.243	-0.034	2.236
142.800	148.000	0.390	8.242	-0.034	2.236
142.900	146.800	0.417	8.241	-0.034	2.236
143.000	147.800	0.476	8.244	-0.034	2.530
143.100	139.400	0.476	8.244	-0.034	2.530
143.200	141.000	0.500	8.243	-0.032	2.530
143.300	157.000	0.522	8.243	-0.032	2.530
143.400	151.200	0.554	8.243	-0.032	2.530
143.500	163.200	0.605	8.243	-0.032	2.825
143.600	152.000	0.605	8.243	-0.032	2.825
143.700	158.200	0.636	8.242	-0.031	2.825
143.800	162.000	0.665	8.240	-0.031	2.825
143.900	156.000	0.710	8.243	-0.031	2.825
144.000	169.000	0.766	8.241	-0.031	3.119
144.100	156.800	0.766	8.241	-0.031	3.119
144.200	169.200	0.804	8.243	-0.030	3.119
144.300	171.200	0.831	8.241	-0.030	3.119
144.400	167.200	0.867	8.243	-0.030	3.119
144.500	180.800	0.939	8.242	-0.030	3.413
144.600	167.600	0.939	8.242	-0.030	3.413
144.700	180.800	0.969	8.240	-0.028	3.413
144.800	184.600	1.006	8.240	-0.028	3.413
144.900	179.400	1.038	8.242	-0.028	3.413
145.000	189.600	1.112	8.243	-0.028	3.707
145.100	174.400	1.112	8.243	-0.028	3.707
145.200	181.400	1.148	8.241	-0.026	3.707
145.300	199.000	1.185	8.242	-0.026	3.707
145.400	187.000	1.225	8.243	-0.026	3.707
145.500	195.600	1.302	8.242	-0.026	4.001
145.600	183.800	1.302	8.242	-0.026	4.001
145.700	188.800	1.339	8.243	-0.025	4.001
145.800	204.600	1.379	8.244	-0.025	4.001
145.900	199.800	1.422	8.244	-0.025	4.001
146.000	208.600	1.492	8.243	-0.025	4.296
146.100	193.600	1.492	8.243	-0.025	4.296
146.200	201.200	1.538	8.242	-0.023	4.296
146.300	207.200	1.576	8.244	-0.023	4.296
146.400	195.400	1.616	8.242	-0.023	4.296
146.500	213.200	1.697	8.243	-0.023	4.590
146.600	208.000	1.697	8.243	-0.023	4.590
146.700	204.000	1.735	8.241	-0.021	4.590
146.800	216.400	1.774	8.244	-0.021	4.590
146.900	210.400	1.819	8.243	-0.021	4.590
147.000	223.000	1.902	8.245	-0.021	4.884
147.100	211.400	1.902	8.245	-0.021	4.884
147.200	218.200	1.942	8.243	-0.020	4.884
147.300	212.400	1.988	8.242	-0.020	4.884
147.400	215.600	2.031	8.244	-0.020	4.884
147.500	208.200	2.112	8.242	-0.020	5.000
147.600	206.400	2.112	8.242	-0.020	5.000
147.700	201.600	2.159	8.245	-0.018	5.000
147.800	198.400	2.198	8.241	-0.018	5.000
147.900	194.000	2.239	8.243	-0.018	5.000
148.000	190.400	2.330	8.242	-0.018	5.000
148.100	187.600	2.330	8.242	-0.018	5.000
148.200	184.400	2.377	8.243	-0.016	5.000
148.300	181.000	2.418	8.243	-0.016	5.000
148.400	177.200	2.466	8.242	-0.016	5.000
148.500	175.000	2.552	8.244	-0.016	5.000
148.600	172.000	2.552	8.244	-0.016	5.000
148.700	169.200	2.593	8.243	-0.015	5.000
148.800	166.800	2.638	8.242	-0.015	5.000
148.900	164.000	2.686	8.243	-0.015	5.000
149.000	161.200	2.774	8.244	-0.015	5.000
149.100	158.800	2.774	8.244	-0.015	5.000
149.200	156.200	2.815	8.243	-0.014	5.000
149.300	153.600	2.855	8.243	-0.014	5.000
149.400	151.000	2.892	8.243	-0.014	5.000
149.500	148.800	2.971	8.242	-0.014	5.000
149.600	147.800	2.971	8.242	-0.014	5.000
149.700	143.800	3.005	8.244	-0.013	5.000
149.800	142.800	3.037	8.242	-0.013	5.000
149.900	140.200	3.075	8.242	-0.013	5.000
150.000	138.600	3.142	8.241	-0.013	5.000
150.100	136.600	3.142	8.241	-0.013	5.000
150.200	133.800	3.172	8.243	-0.012	5.000
150.300	132.400	3.201	8.244	-0.012	5.000
150.400	131.600	3.228	8.241	-0.012	5.000
150.500	129.400	3.283	8.243	-0.012	5.000
150.600	127.600	3.283	8.243	-0.012	5.000
150.700	125.800	3.311	8.241	-0.010	5.000
150.800	124.400	3.340	8.243	-0.010	5.000
150.900	122.400	3.364	8.243	-0.010	5.000
151.000	121.000	3.409	8.243	-0.010	5.000
151.100	120.200	3.409	8.243	-0.010	5.000
151.200	118.600	3.435	8.243	-0.010	5.000
151.300	117.400	3.455	8.243	-0.010	5.000
151.400	116.600	3.480	8.243	-0.010	5.000
151.500	114.400	3.519	8.242	-0.010	5.000
151.600	113.600	3.519	8.242	-0.010	5.000
151.700	112.200	3.542	8.242	-0.009	5.000
151.800	111.200	3.563	8.242	-0.009	5.000
151.900	109.800	3.583	8.243	-0.009	5.000
152.000	107.800	3.618	8.241	-0.009	5.000
152.100	107.800	3.618	8.241	-0.008	5.000
152.200	105.800	3.637	8.243	-0.008	5.000
152.300	106.200	3.653	8.242	-0.008	5.000
152.400	104.400	3.668	8.243	-0.008	5.000
152.500	104.000	3.701	8.243	-0.008	5.000
152.600	102.400	3.701	8.243	-0.007	5.000
152.700	101.800	3.717	8.242	-0.007	5.000
152.800	100.000	3.731	8.244	-0.007	5.000
152.900	100.000	3.746	8.243	-0.007	5.000
153.000	99.600	3.772	8.243	-0.007	5.000
153.100	97.600	3.772	8.243	-0.006	5.000
153.200	97.400	3.781	8.242	-0.006	5.000
153.300	96.800	3.799	8.243	-0.006	5.000
153.400	96.200	3.812	8.244	-0.006	5.000
153.500	94.600	3.838	8.243	-0.006	5.000
153.600	84.000	3.838	8.243	-0.005	5.000
153.700	103.800	3.846	8.245	-0.005	5.000
153.800	93.000	3.856	8.242	-0.005	5.000
153.900	91.400	3.867	8.243	-0.005	5.000
154.000	89.600	3.888	8.241	-0.005	5.000
154.100	92.600	3.888	8.241	-0.005	5.000
154.200	90.800	3.902	8.243	-0.005	5.000
154.300	90.000	3.912	8.243	-0.005	5.000
154.400	88.800	3.922	8.242	-0.005	5.000
154.500	86.800	3.938	8.243	-0.005	5.000
154.600	88.800	3.938	8.243	-0.004	5.000
154.700	87.400	3.945	8.242	-0.004	5.000
154.800	86.400	3.958	8.241	-0.004	5.000
154.900	86.600	3.966	8.242	-0.004	5.000
155.000	85.200	3.984	8.243	-0.004	5.000
155.100	85.600	3.984	8.243	-0.003	5.000
155.200	84.400	3.991	8.243	-0.003	5.000
155.300	83.400	3.998	8.243	-0.003	5.000
155.400	82.400	4.005	8.244	-0.003	5.000
155.500	82.800	4.018	8.243	-0.003	5.000
155.600	82.800	4.018	8.243	-0.003	5.000
155.700	82.400	4.026	8.243	-0.003	5.000
155.800	81.600	4.030	8.242	-0.003	5.000
155.900	81.800	4.042	8.243	-0.003	5.000
156.000	80.800	4.050	8.243	-0.003	5.000
156.100	80.800	4.050	8.243	-0.002	5.000
156.200	80.800	4.059	8.243	-0.002	5.000
156.300	79.600	4.062	8.242	-0.002	5.000
156.400	78.800	4.070	8.243	-0.002	5.000
156.500	79.200	4.080	8.242	-0.002	5.000
156.600	78.000	4.080	8.242	-0.001	5.000
156.700	78.400	4.090	8.242	-0.001	5.000
156.800	78.200	4.093	8.243	-0.001	5.000
156.900	78.000	4.095	8.243	-0.001	5.000
157.000	77.600	4.107	8.243	-0.001	5.000
157.100	77.600	4.107	8.243	-0.001	5.000
157.200	76.600	4.115	8.244	-0.001	5.000
157.300	76.200	4.116	8.242	-0.001	5.000
157.400	75.400	4.122	8.243	-0.001	5.000
157.500	76.200	4.131	8.241	-0.001	5.000
157.600	75.800	4.131	8.241	0.000	5.000
157.700	75.400	4.133	8.243	0.000	5.000
157.800	74.400	4.136	8.242	0.000	5.000
157.900	74.000	4.142	8.243	0.000	5.000
158.000	73.800	4.148	8.242	0.000	5.000
158.100	74.000	4.148	8.242	0.001	5.000
158.200	73.000	4.154	8.243	0.001	5.000
158.300	73.200	4.155	8.242	0.001	5.000
158.400	73.400	4.160	8.242	0.001	5.000
158.500	73.000	4.167	8.243	0.001	5.000
158.600	72.600	4.167	8.243	0.001	5.000
158.700	73.400	4.166	8.241	0.001	5.000
158.800	71.600	4.172	8.243	0.001	5.000
158.900	73.200	4.174	8.243	0.001	5.000
159.000	72.200	4.183	8.243	0.001	5.000
159.100	73.000	4.183	8.243	0.002	5.000
159.200	71.600	4.184	8.242	0.002	5.000
159.300	71.000	4.189	8.244	0.002	5.000
159.400	70.800	4.191	8.244	0.002	5.000
159.500	70.200	4.197	8.242	0.002	5.000
159.600	67.800	4.197	8.242	0.002	5.000
159.700	70.000	4.198	8.244	0.002	5.000
159.800	70.200	4.200	8.242	0.002	5.000
159.900	71.000	4.204	8.242	0.002	5.000
160.000	71.000	4.209	8.242	0.002	5.000
160.100	71.000	4.209	8.242	0.003	5.000
160.200	71.400	4.208	8.243	0.003	5.000
160.300	71.200	4.216	8.243	0.003	5.000
160.400	71.400	4.214	8.242	0.003	5.000
160.500	71.200	4.218	8.244	0.003	5.000
160.600	71.200	4.218	8.244	0.004	5.000
160.700	70.000	4.217	8.243	0.004	5.000
160.800	70.800	4.226	8.243	0.004	5.000
160.900	70.000	4.223	8.243	0.004	5.000
161.000	69.800	4.235	8.243	0.004	5.000
161.100	70.000	4.235	8.243	0.004	5.000
161.200	69.600	4.254	8.242	0.004	5.000
161.300	71.000	4.249	8.243	0.004	5.000
161.400	68.800	4.244	8.243	0.004	5.000
161.500	70.000	4.236	8.243	0.004	5.000
161.600	69.200	4.236	8.243	0.005	5.000
161.700	69.200	4.228	8.243	0.005	5.000
161.800	68.200	4.228	8.243	0.005	5.000
161.900	69.000	4.229	8.244	0.005	5.000
162.000	68.800	4.235	8.242	0.005	5.000
162.100	68.600	4.235	8.242	0.005	5.000
162.200	68.800	4.234	8.243	0.005	5.000
162.300	68.200	4.239	8.243	0.005	5.000
162.400	68.600	4.236	8.242	0.005	5.000
162.500	66.600	4.237	8.243	0.005	5.000
162.600	69.000	4.237	8.243	0.006	5.000
162.700	67.600	4.238	8.242	0.006	5.000
162.800	67.400	4.239	8.244	0.006	5.000
162.900	67.400	4.241	8.243	0.006	5.000
163.000	68.200	4.248	8.243	0.006	5.000
163.100	67.400	4.248	8.243	0.006	5.000
163.200	67.600	4.248	8.244	0.006	5.000
163.300	66.400	4.249	8.243	0.006	5.000
163.400	66.800	4.253	8.243	0.006	5.000
163.500	66.200	4.256	8.243	0.006	5.000
163.600	66.400	4.256	8.243	0.007	5.000
163.700	66.200	4.257	8.243	0.007	5.000
163.800	67.200	4.261	8.242	0.007	5.000
163.900	66.200	4.255	8.243	0.007	5.000
164.000	65.800	4.262	8.242	0.007	5.000
164.100	66.200	4.262	8.242	0.007	5.000
164.200	64.800	4.265	8.243	0.007	5.000
164.300	64.800	4.263	8.243	0.007	5.000
164.400	64.400	4.262	8.242	0.007	5.000
164.500	63.800	4.266	8.242	0.007	5.000
164.600	64.000	4.266	8.242	0.008	5.000
164.700	64.600	4.272	8.242	0.008	5.000
164.800	64.000	4.269	8.245	0.008	5.000
164.900	63.200	4.274	8.242	0.008	5.000
165.000	64.000	4.275	8.243	0.008	5.000
165.100	62.800	4.275	8.243	0.009	5.000
165.200	64.600	4.276	8.242	0.009	5.000
165.300	63.600	4.274	8.243	0.009	5.000
165.400	64.000	4.277	8.243	0.009	5.000
165.500	64.000	4.280	8.243	0.009	5.000
165.600	64.200	4.280	8.243	0.009	5.000
165.700	64.000	4.286	8.243	0.009	5.000
165.800	64.000	4.286	8.241	0.009	5.000
165.900	64.200	4.292	8.243	0.009	5.000
166.000	64.400	4.303	8.242	0.009	5.000
166.100	63.600	4.303	8.242	0.010	5.000
166.200	64.600	4.303	8.244	0.010	5.000
166.300	64.600	4.304	8.243	0.010	5.000
166.400	64.000	4.304	8.242	0.010	5.000
166.500	65.000	4.301	8.244	0.010	5.000
166.600	64.200	4.301	8.244	0.010	5.000
166.700	63.800	4.308	8.243	0.010	5.000
166.800	63.800	4.303	8.242	0.010	5.000
166.900	63.200	4.309	8.243	0.010	5.000
167.000	64.000	4.308	8.243	0.010	5.000
167.100	63.400	4.308	8.243	0.011	5.000
167.200	64.600	4.300	8.242	0.011	5.000
167.300	63.200	4.308	8.243	0.011	5.000
167.400	64.800	4.302	8.243	0.011	5.000
167.500	64.800	4.299	8.242	0.011	5.000
167.600	64.600	4.299	8.242	0.011	5.000
167.700	64.600	4.307	8.243	0.011	5.000
167.800	65.400	4.304	8.243	0.011	5.000
167.900	65.200	4.304	8.244	0.011	5.000
168.000	64.200	4.303	8.242	0.011	5.000
168.100	64.000	4.303	8.242	0.012	5.000
168.200	64.800	4.308	8.243	0.012	5.000
168.300	63.800	4.302	8.243	0.012	5.000
168.400	63.200	4.307	8.242	0.012	5.000
168.500	64.000	4.309	8.244	0.012	5.000
168.600	63.600	4.309	8.244	0.012	5.000
168.700	63.600	4.309	8.242	0.012	5.000
168.800	63.800	4.307	8.244	0.012	5.000
168.900	63.400	4.303	8.242	0.012	5.000
169.000	63.800	4.294	8.245	0.012	5.000
169.100	63.400	4.294	8.245	0.013	5.000
169.200	63.000	4.296	8.243	0.013	5.000
169.300	63.800	4.297	8.242	0.013	5.000
169.400	63.200	4.298	8.244	0.013	5.000
169.500	63.400	4.303	8.243	0.013	5.000
169.600	63.600	4.303	8.243	0.013	5.000
169.700	63.000	4.299	8.243	0.013	5.000
169.800	63.600	4.299	8.242	0.013	5.000
169.900	62.200	4.304	8.243	0.013	5.000
170.000	63.400	4.302	8.242	0.013	5.000
170.100	63.200	4.302	8.242	0.014	5.000
170.200	62.800	4.306	8.244	0.014	5.000
170.300	63.000	4.309	8.243	0.014	5.000
170.400	63.000	4.307	8.242	0.014	5.000
170.500	63.200	4.306	8.243	0.014	5.000
170.600	63.000	4.306	8.243	0.014	5.000
170.700	62.800	4.310	8.242	0.014	5.000
170.800	63.400	4.307	8.244	0.014	5.000
170.900	62.400	4.309	8.242	0.014	5.000
171.000	62.600	4.308	8.243	0.014	5.000
171.100	63.400	4.308	8.243	0.015	5.000
171.200	61.800	4.311	8.243	0.015	5.000
171.300	63.800	4.310	8.243	0.015	5.000
171.400	63.000	4.316	8.243	0.015	5.000
171.500	63.600	4.315	8.243	0.015	5.000
171.600	62.600	4.315	8.243	0.015	5.000
171.700	63.200	4.309	8.243	0.015	5.000
171.800	62.200	4.313	8.241	0.015	5.000
171.900	62.600	4.312	8.243	0.015	5.000
172.000	62.000	4.317	8.242	0.015	5.000
172.100	62.800	4.317	8.242	0.016	5.000
172.200	62.200	4.314	8.244	0.016	5.000
172.300	62.800	4.314	8.243	0.016	5.000
172.400	61.800	4.315	8.242	0.016	5.000
172.500	63.000	4.319	8.243	0.016	5.000
172.600	61.800	4.319	8.243	0.016	5.000
172.700	62.400	4.317	8.243	0.016	5.000
172.800	62.200	4.318	8.243	0.016	5.000
172.900	63.000	4.313	8.243	0.016	5.000
173.000	62.200	4.316	8.243	0.016	5.000
173.100	62.400	4.316	8.243	0.017	5.000
173.200	62.800	4.318	8.242	0.017	5.000
173.300	62.000	4.318	8.243	0.017	5.000
173.400	61.800	4.321	8.243	0.017	5.000
173.500	61.600	4.317	8.245	0.017	5.000
173.600	62.000	4.317	8.245	0.017	5.000
173.700	62.400	4.320	8.244	0.017	5.000
173.800	62.400	4.316	8.243	0.017	5.000
173.900	61.800	4.320	8.244	0.017	5.000
174.000	62.600	4.323	8.242	0.017	5.000
174.100	62.000	4.323	8.242	0.018	5.000
174.200	61.600	4.316	8.244	0.018	5.000
174.300	62.400	4.321	8.243	0.018	5.000
174.400	62.400	4.321	8.242	0.018	5.000
174.500	62.000	4.318	8.243	0.018	5.000
174.600	61.800	4.318	8.243	0.019	5.000
174.700	62.200	4.320	8.242	0.019	5.000
174.800	62.000	4.324	8.245	0.019	5.000
174.900	61.400	4.318	8.243	0.019	5.000
175.000	61.200	4.324	8.245	0.019	5.000
175.100	61.000	4.324	8.245	0.019	5.000
175.200	61.600	4.319	8.242	0.019	5.000
175.300	62.000	4.324	8.242	0.019	5.000
175.400	61.600	4.321	8.243	0.019	5.000
175.500	61.600	4.324	8.243	0.019	5.000
175.600	61.200	4.324	8.243	0.020	5.000
175.700	60.800	4.324	8.244	0.020	5.000
175.800	60.800	4.322	8.242	0.020	5.000
175.900	60.400	4.328	8.243	0.020	5.000
176.000	57.600	4.325	8.242	0.020	5.000
176.100	61.800	4.325	8.242	0.020	5.000
176.200	61.400	4.323	8.243	0.020	5.000
176.300	61.600	4.329	8.243	0.020	5.000
176.400	61.600	4.327	8.243	0.020	5.000
176.500	60.600	4.329	8.242	0.020	5.000
176.600	61.600	4.329	8.242	0.021	5.000
176.700	61.000	4.327	8.243	0.021	5.000
176.800	61.600	4.328	8.243	0.021	5.000
176.900	61.000	4.329	8.243	0.021	5.000
177.000	61.400	4.330	8.243	0.021	5.000
177.100	60.800	4.330	8.243	0.021	5.000
177.200	60.600	4.336	8.243	0.021	5.000
177.300	59.800	4.333	8.244	0.021	5.000
177.400	61.600	4.335	8.243	0.021	5.000
177.500	62.000	4.338	8.243	0.021	5.000
177.600	60.800	4.338	8.243	0.022	5.000
177.700	60.000	4.336	8.242	0.022	5.000
177.800	60.400	4.329	8.242	0.022	5.000
177.900	60.200	4.336	8.242	0.022	5.000
178.000	60.600	4.334	8.243	0.022	5.000
178.100	59.800	4.334	8.243	0.022	5.000
178.200	64.200	4.330	8.242	0.022	5.000
178.300	60.600	4.332	8.244	0.022	5.000
178.400	61.400	4.334	8.242	0.022	5.000
178.500	60.400	4.327	8.243	0.022	5.000
178.600	61.200	4.327	8.243	0.023	5.000
178.700	60.800	4.334	8.241	0.023	5.000
178.800	60.800	4.336	8.244	0.023	5.000
178.900	61.600	4.335	8.243	0.023	5.000
179.000	61.400	4.335	8.244	0.023	5.000
179.100	61.000	4.335	8.244	0.023	5.000
179.200	61.400	4.333	8.242	0.023	5.000
179.300	60.400	4.335	8.243	0.023	5.000
179.400	61.400	4.333	8.245	0.023	5.000
179.500	60.000	4.335	8.243	0.023	5.000
179.600	61.600	4.335	8.243	0.024	5.000
179.700	60.800	4.333	8.243	0.024	5.000
179.800	61.400	4.335	8.243	0.024	5.000
179.900	61.200	4.332	8.244	0.024	5.000
180.000	60.400	4.337	8.243	0.024	5.000
180.100	60.400	4.337	8.243	0.024	5.000
180.200	60.800	4.339	8.243	0.024	5.000
180.300	60.600	4.336	8.241	0.024	5.000
180.400	60.400	4.338	8.243	0.024	5.000
180.500	61.000	4.334	8.243	0.024	5.000
180.600	61.200	4.334	8.243	0.025	5.000
180.700	59.800	4.333	8.243	0.025	5.000
180.800	60.600	4.337	8.244	0.025	5.000
180.900	60.600	4.336	8.243	0.025	5.000
181.000	61.000	4.335	8.245	0.025	5.000
181.100	61.200	4.335	8.245	0.025	5.000
181.200	60.200	4.333	8.242	0.025	5.000
181.300	59.600	4.339	8.244	0.025	5.000
181.400	59.800	4.337	8.244	0.025	5.000
181.500	61.000	4.339	8.243	0.025	5.000
181.600	62.000	4.339	8.243	0.026	5.000
181.700	61.000	4.339	8.243	0.026	5.000
181.800	62.000	4.339	8.242	0.026	5.000
181.900	61.600	4.336	8.242	0.026	5.000
182.000	61.600	4.338	8.243	0.026	5.000
182.100	61.000	4.338	8.243	0.026	5.000
182.200	62.000	4.340	8.242	0.026	5.000
182.300	60.800	4.338	8.243	0.026	5.000
182.400	61.000	4.338	8.243	0.026	5.000
182.500	60.800	4.341	8.243	0.026	5.000
182.600	61.000	4.341	8.243	0.027	5.000
182.700	61.200	4.342	8.243	0.027	5.000
182.800	60.200	4.342	8.244	0.027	5.000
182.900	60.400	4.338	8.243	0.027	5.000
183.000	59.600	4.336	8.244	0.027	5.000
183.100	61.200	4.336	8.244	0.027	5.000
183.200	60.200	4.331	8.243	0.027	5.000
183.300	60.800	4.330	8.242	0.027	5.000
183.400	60.000	4.330	8.244	0.027	5.000
183.500	60.800	4.332	8.244	0.027	5.000
183.600	60.000	4.332	8.244	0.028	5.000
183.700	60.600	4.328	8.243	0.028	5.000
183.800	60.200	4.330	8.242	0.028	5.000
183.900	60.600	4.334	8.245	0.028	5.000
184.000	59.600	4.336	8.242	0.028	5.000
184.100	59.600	4.336	8.242	0.028	5.000
184.200	60.200	4.334	8.244	0.028	5.000
184.300	61.800	4.337	8.243	0.028	5.000
184.400	61.000	4.335	8.242	0.028	5.000
184.500	60.200	4.340	8.242	0.028	5.000
184.600	60.600	4.340	8.242	0.029	5.000
184.700	60.000	4.338	8.242	0.029	5.000
184.800	60.200	4.339	8.243	0.029	5.000
184.900	61.200	4.337	8.242	0.029	5.000
185.000	60.000	4.338	8.244	0.029	5.000
185.100	60.800	4.338	8.244	0.029	5.000
185.200	60.600	4.341	8.242	0.029	5.000
185.300	60.800	4.341	8.242	0.029	5.000
185.400	60.200	4.339	8.245	0.029	5.000
185.500	59.800	4.342	8.243	0.029	5.000
185.600	60.400	4.342	8.243	0.030	5.000
185.700	60.800	4.344	8.242	0.030	5.000
185.800	60.200	4.340	8.242	0.030	5.000
185.900	60.400	4.339	8.245	0.030	5.000
186.000	60.200	4.340	8.242	0.030	5.000
186.100	60.200	4.340	8.242	0.030	5.000
186.200	60.200	4.340	8.243	0.030	5.000
186.300	60.000	4.340	8.243	0.030	5.000
186.400	60.600	4.341	8.243	0.030	5.000
186.500	60.000	4.341	8.243	0.030	5.000
186.600	60.200	4.341	8.243	0.031	5.000
186.700	60.000	4.343	8.243	0.031	5.000
186.800	59.800	4.341	8.243	0.031	5.000
186.900	61.200	4.339	8.241	0.031	5.000
187.000	60.000	4.339	8.244	0.031	5.000
187.100	60.600	4.339	8.244	0.031	5.000
187.200	60.800	4.340	8.242	0.031	5.000
187.300	60.200	4.340	8.243	0.031	5.000
187.400	60.800	4.340	8.244	0.031	5.000
187.500	60.800	4.344	8.243	0.031	5.000
187.600	60.400	4.344	8.243	0.032	5.000
187.700	60.800	4.336	8.243	0.032	5.000
187.800	60.400	4.339	8.243	0.032	5.000
187.900	60.000	4.345	8.243	0.032	5.000
188.000	60.200	4.341	8.243	0.032	5.000
188.100	60.200	4.341	8.243	0.032	5.000
188.200	60.000	4.343	8.243	0.032	5.000
188.300	60.400	4.340	8.243	0.032	5.000
188.400	60.200	4.342	8.242	0.032	5.000
188.500	59.800	4.342	8.243	0.032	5.000
188.600	60.600	4.342	8.243	0.033	5.000
188.700	59.200	4.345	8.244	0.033	5.000
188.800	60.400	4.343	8.243	0.033	5.000
188.900	59.800	4.344	8.244	0.033	5.000
189.000	60.000	4.343	8.244	0.033	5.000
189.100	60.400	4.343	8.244	0.033	5.000
189.200	59.800	4.341	8.243	0.033	5.000
189.300	59.400	4.344	8.243	0.033	5.000
189.400	60.000	4.341	8.243	0.033	5.000
189.500	60.200	4.343	8.244	0.033	5.000
189.600	59.800	4.343	8.244	0.034	5.000
189.700	60.200	4.345	8.242	0.034	5.000
189.800	60.600	4.344	8.242	0.034	5.000
189.900	59.800	4.342	8.245	0.034	5.000
190.000	60.000	4.343	8.243	0.034	5.000
190.100	59.600	4.343	8.243	0.034	5.000
190.200	60.000	4.347	8.243	0.034	5.000
190.300	59.400	4.342	8.243	0.034	5.000
190.400	60.000	4.345	8.243	0.034	5.000
190.500	59.400	4.343	8.242	0.034	5.000
190.600	59.800	4.343	8.242	0.035	5.000
190.700	59.800	4.347	8.243	0.035	5.000
190.800	60.000	4.345	8.243	0.035	5.000
190.900	59.400	4.347	8.243	0.035	5.000
191.000	60.200	4.347	8.244	0.035	5.000
191.100	60.200	4.347	8.244	0.035	5.000
191.200	59.600	4.345	8.243	0.035	5.000
191.300	60.200	4.346	8.243	0.035	5.000
191.400	59.600	4.348	8.244	0.035	5.000
191.500	59.600	4.346	8.244	0.035	5.000
191.600	60.000	4.346	8.244	0.036	5.000
191.700	60.400	4.347	8.244	0.036	5.000
191.800	59.800	4.349	8.243	0.036	5.000
191.900	59.400	4.347	8.245	0.036	5.000
192.000	59.200	4.343	8.242	0.036	5.000
192.100	60.400	4.343	8.242	0.036	5.000
192.200	59.800	4.347	8.243	0.036	5.000
192.300	60.200	4.346	8.243	0.036	5.000
192.400	59.000	4.347	8.243	0.036	5.000
192.500	60.400	4.343	8.242	0.036	5.000
192.600	60.000	4.343	8.242	0.037	5.000
192.700	59.600	4.343	8.244	0.037	5.000
192.800	60.000	4.348	8.243	0.037	5.000
192.900	59.800	4.347	8.243	0.037	5.000
193.000	59.400	4.347	8.243	0.037	5.000
193.100	60.600	4.347	8.243	0.037	5.000
193.200	60.000	4.345	8.242	0.037	5.000
193.300	59.600	4.348	8.244	0.037	5.000
193.400	60.800	4.343	8.244	0.037	5.000
193.500	61.600	4.342	8.243	0.037	5.000
193.600	60.400	4.342	8.243	0.038	5.000
193.700	59.800	4.346	8.242	0.038	5.000
193.800	59.800	4.345	8.242	0.038	5.000
193.900	58.800	4.345	8.244	0.038	5.000
194.000	62.800	4.347	8.242	0.038	5.000
194.100	60.400	4.347	8.242	0.038	5.000
194.200	59.600	4.346	8.244	0.038	5.000
194.300	59.600	4.345	8.243	0.038	5.000
194.400	60.200	4.343	8.243	0.038	5.000
194.500	59.800	4.342	8.243	0.038	5.000
194.600	59.200	4.342	8.243	0.039	5.000
194.700	60.000	4.343	8.243	0.039	5.000
194.800	60.400	4.343	8.243	0.039	5.000
194.900	60.800	4.342	8.242	0.039	5.000
195.000	60.000	4.342	8.244	0.039	5.000
195.100	60.400	4.342	8.244	0.039	5.000
195.200	60.200	4.347	8.244	0.039	5.000
195.300	60.400	4.344	8.244	0.039	5.000
195.400	60.000	4.343	8.243	0.039	5.000
195.500	60.000	4.340	8.245	0.039	5.000
195.600	59.600	4.340	8.245	0.040	5.000
195.700	60.200	4.340	8.243	0.040	5.000
195.800	60.200	4.343	8.243	0.040	5.000
195.900	59.600	4.344	8.245	0.040	5.000
196.000	60.600	4.345	8.243	0.040	5.000
196.100	60.600	4.345	8.243	0.040	5.000
196.200	59.600	4.344	8.244	0.040	5.000
196.300	61.000	4.341	8.243	0.040	5.000
196.400	60.600	4.344	8.243	0.040	5.000
196.500	59.800	4.343	8.243	0.040	5.000
196.600	59.800	4.343	8.243	0.041	5.000
196.700	60.400	4.343	8.243	0.041	5.000
196.800	59.800	4.345	8.244	0.041	5.000
196.900	59.400	4.345	8.242	0.041	5.000
197.000	61.000	4.342	8.244	0.041	5.000
197.100	59.400	4.342	8.244	0.041	5.000
197.200	60.000	4.341	8.244	0.041	5.000
197.300	60.600	4.347	8.243	0.041	5.000
197.400	61.400	4.345	8.243	0.041	5.000
197.500	60.000	4.343	8.242	0.041	5.000
197.600	60.600	4.343	8.242	0.042	5.000
197.700	61.400	4.338	8.243	0.042	5.000
197.800	60.400	4.342	8.244	0.042	5.000
197.900	60.400	4.344	8.243	0.042	5.000
198.000	59.400	4.341	8.243	0.042	5.000
198.100	60.800	4.341	8.243	0.042	5.000
198.200	60.600	4.346	8.243	0.042	5.000
198.300	60.200	4.347	8.243	0.042	5.000
198.400	60.200	4.341	8.245	0.042	5.000
198.500	60.200	4.340	8.243	0.042	5.000
198.600	60.400	4.340	8.243	0.043	5.000
198.700	60.200	4.341	8.244	0.043	5.000
198.800	60.800	4.342	8.242	0.043	5.000
198.900	61.800	4.343	8.242	0.043	5.000
199.000	60.200	4.341	8.245	0.043	5.000
199.100	60.600	4.341	8.245	0.043	5.000
199.200	60.000	4.343	8.243	0.043	5.000
199.300	60.200	4.341	8.243	0.043	5.000
199.400	60.800	4.340	8.244	0.043	5.000
199.500	60.200	4.338	8.245	0.043	5.000
199.600	60.000	4.338	8.245	0.044	5.000
199.700	61.000	4.340	8.243	0.044	5.000
199.800	61.000	4.343	8.243	0.044	5.000
199.900	60.400	4.342	8.244	0.044	5.000
[truncated: 4,845 more rows]
