# Supplementary material for: Measurement of Outflow Facility Using iPerfusion
Source: PLoS One. 2016 Mar 7;11(3):e0150694. doi: 10.1371/journal.pone.0150694 (PMC4780770; doi:10.1371/journal.pone.0150694)
Supplement: S4 File — The raw data from the perfusion traces along with the steady state values for each pressure step. (ZIP) [file pone.0150694.s004.zip › S3/ControlIndividuals/control eye 1/CapPre_1 white/Parameters.txt]

Q 	 dQ 	 P 	 dP 	 R 	 dR 	 C 	 dC 	 FT 	 dFT 	 N/A 	 FV 	 
-7.9287	0.6954	0.0455	0.0055	-0.0629	0.0611	-15.8877	15.4107	15.7976	2.1402	0.0009	313.5589
59.1500	0.6760	4.3526	0.0052	0.0656	0.0007	15.2452	0.1564	8.5982	0.0934	4.9987	5.5625
124.3433	0.6532	8.6637	0.0039	0.0659	0.0003	15.1840	0.0757	8.7175	0.0443	9.9803	6.0321
188.4420	0.6666	12.9942	0.0048	0.0664	0.0002	15.0566	0.0516	10.4053	0.0537	14.9750	6.5192
253.0553	0.9456	17.3229	0.0069	0.0666	0.0002	15.0241	0.0549	10.6101	0.0609	19.9750	6.8763
318.6300	0.6772	21.6710	0.0028	0.0665	0.0001	15.0356	0.0313	10.6072	0.0555	24.9750	6.9530
