# Supplementary material for: Measurement of Outflow Facility Using iPerfusion
Source: PLoS One. 2016 Mar 7;11(3):e0150694. doi: 10.1371/journal.pone.0150694 (PMC4780770; doi:10.1371/journal.pone.0150694)
Supplement: S4 File — The raw data from the perfusion traces along with the steady state values for each pressure step. (ZIP) [file pone.0150694.s004.zip › S3/ControlIndividuals/control eye 1/Eye_1 white/Data.txt]

0.000	-2.800	7.714	8.266	-0.000	7.712
0.100	-3.200	7.714	8.266	-0.000	7.712
0.200	-2.400	7.708	8.267	-0.000	7.712
0.300	-3.000	7.714	8.266	-0.000	7.712
0.400	-3.200	7.709	8.266	-0.000	7.712
0.500	-3.800	7.713	8.266	-0.000	7.712
0.600	-3.200	7.713	8.266	-0.000	7.712
0.700	-2.400	7.710	8.267	-0.000	7.712
0.800	-1.800	7.711	8.266	-0.000	7.712
0.900	-3.000	7.709	8.265	-0.000	7.712
1.000	-2.400	7.712	8.267	-0.000	7.712
1.100	-2.200	7.712	8.267	-0.000	7.712
1.200	-2.200	7.707	8.266	-0.000	7.712
1.300	-3.600	7.712	8.267	-0.000	7.712
1.400	-2.600	7.710	8.266	-0.000	7.712
1.500	-1.800	7.712	8.266	-0.000	7.712
1.600	-2.600	7.712	8.266	-0.000	7.712
1.700	-2.600	7.710	8.266	-0.000	7.712
1.800	-2.800	7.710	8.267	-0.000	7.712
1.900	-2.800	7.708	8.267	-0.000	7.712
2.000	-3.400	7.711	8.268	-0.000	7.712
2.100	-2.800	7.711	8.268	-0.000	7.712
2.200	-2.800	7.710	8.266	-0.000	7.712
2.300	-3.000	7.713	8.265	-0.000	7.712
2.400	-2.800	7.708	8.268	-0.000	7.712
2.500	-2.800	7.715	8.266	-0.000	7.712
2.600	-3.400	7.715	8.266	-0.000	7.712
2.700	-2.000	7.711	8.267	-0.000	7.712
2.800	-1.800	7.711	8.266	-0.000	7.712
2.900	-3.200	7.713	8.267	-0.000	7.712
3.000	-2.200	7.710	8.265	-0.000	7.712
3.100	-2.200	7.710	8.265	-0.000	7.712
3.200	-1.800	7.713	8.266	-0.000	7.712
3.300	-2.200	7.711	8.266	-0.000	7.712
3.400	-2.200	7.713	8.265	-0.000	7.712
3.500	-2.800	7.708	8.267	-0.000	7.712
3.600	-2.400	7.708	8.267	-0.000	7.712
3.700	-2.000	7.715	8.265	-0.000	7.712
3.800	-2.200	7.707	8.266	-0.000	7.712
3.900	-2.600	7.713	8.265	-0.000	7.712
4.000	-3.000	7.710	8.267	-0.000	7.712
4.100	-3.000	7.710	8.267	-0.000	7.712
4.200	-1.800	7.711	8.266	-0.000	7.712
4.300	-3.600	7.710	8.267	-0.000	7.712
4.400	-3.000	7.712	8.265	-0.000	7.712
4.500	-1.400	7.711	8.268	-0.000	7.712
4.600	-3.000	7.711	8.268	-0.000	7.712
4.700	-2.200	7.711	8.266	-0.000	7.712
4.800	-2.200	7.709	8.266	-0.000	7.712
4.900	-2.400	7.711	8.266	-0.000	7.712
5.000	-1.600	7.712	8.266	-0.000	7.712
5.100	-2.800	7.712	8.266	-0.000	7.712
5.200	-2.000	7.710	8.267	-0.000	7.712
5.300	-2.600	7.710	8.266	-0.000	7.712
5.400	-2.800	7.710	8.266	-0.000	7.712
5.500	-2.400	7.715	8.266	-0.000	7.712
5.600	-2.600	7.715	8.266	-0.000	7.712
5.700	-2.600	7.707	8.268	-0.000	7.712
5.800	-2.600	7.729	8.267	-0.000	7.712
5.900	-1.600	7.698	8.265	-0.000	7.712
6.000	-2.400	7.712	8.265	-0.000	7.712
6.100	-2.400	7.712	8.265	-0.000	7.712
6.200	-3.600	7.724	8.266	-0.000	7.712
6.300	-2.600	7.711	8.268	-0.000	7.712
6.400	-3.400	7.699	8.265	-0.000	7.712
6.500	-2.200	7.696	8.265	-0.000	7.712
6.600	-2.400	7.696	8.265	-0.000	7.712
6.700	-3.200	7.729	8.266	-0.000	7.712
6.800	-2.400	7.717	8.267	-0.000	7.712
6.900	-2.800	7.691	8.265	-0.000	7.712
7.000	-2.200	7.665	8.267	-0.000	7.712
7.100	-2.600	7.665	8.267	-0.000	7.712
7.200	-2.800	7.770	8.267	-0.000	7.712
7.300	-2.400	7.664	8.267	-0.000	7.712
7.400	-3.200	7.773	8.267	-0.000	7.712
7.500	-2.600	7.697	8.267	-0.000	7.712
7.600	-2.000	7.697	8.267	-0.000	7.712
7.700	-2.600	7.767	8.266	-0.000	7.712
7.800	-2.600	7.684	8.266	-0.000	7.712
7.900	-2.600	7.740	8.266	-0.000	7.712
8.000	-2.000	7.722	8.265	-0.000	7.712
8.100	-3.000	7.722	8.265	-0.000	7.712
8.200	-1.800	7.764	8.266	-0.000	7.712
8.300	-3.200	7.686	8.266	-0.000	7.712
8.400	-2.400	7.711	8.265	-0.000	7.712
8.500	-3.400	7.731	8.266	-0.000	7.712
8.600	-2.600	7.731	8.266	-0.000	7.712
8.700	-2.600	7.758	8.265	-0.000	7.712
8.800	-2.000	7.697	8.266	-0.000	7.712
8.900	-2.400	7.721	8.265	-0.000	7.712
9.000	-3.600	7.715	8.267	-0.000	7.712
9.100	-2.000	7.715	8.267	-0.000	7.712
9.200	-3.400	7.772	8.265	-0.000	7.712
9.300	-3.400	7.694	8.267	-0.000	7.712
9.400	-4.000	7.746	8.266	-0.000	7.712
9.500	-3.000	7.730	8.267	-0.000	7.712
9.600	-3.200	7.730	8.267	-0.000	7.712
9.700	-2.200	7.728	8.265	-0.000	7.712
9.800	-3.000	7.718	8.265	-0.000	7.712
9.900	-2.200	7.744	8.267	-0.000	7.712
10.000	-3.000	7.729	8.266	-0.000	7.712
10.100	-2.200	7.729	8.266	-0.000	7.712
10.200	-3.400	7.723	8.266	-0.000	7.712
10.300	-2.600	7.720	8.266	-0.000	7.712
10.400	-3.000	7.742	8.267	-0.000	7.712
10.500	-3.000	7.723	8.266	-0.000	7.712
10.600	-2.800	7.723	8.266	-0.000	7.712
10.700	-3.400	7.716	8.266	-0.000	7.712
10.800	-2.000	7.731	8.266	-0.000	7.712
10.900	-2.800	7.726	8.265	-0.000	7.712
11.000	-2.800	7.729	8.265	-0.000	7.712
11.100	-1.400	7.729	8.265	-0.000	7.712
11.200	-2.800	7.711	8.266	-0.000	7.712
11.300	-2.400	7.741	8.266	-0.000	7.712
11.400	-2.000	7.713	8.265	-0.000	7.712
11.500	-2.400	7.719	8.267	-0.000	7.712
11.600	-2.800	7.719	8.267	-0.001	7.712
11.700	-2.600	7.722	8.265	-0.001	7.712
11.800	-2.800	7.721	8.267	-0.001	7.712
11.900	-2.400	7.735	8.265	-0.001	7.712
12.000	-2.800	7.728	8.266	-0.001	7.712
12.100	-2.600	7.728	8.266	-0.001	7.712
12.200	-3.200	7.724	8.265	-0.001	7.712
12.300	-2.600	7.725	8.265	-0.001	7.712
12.400	-3.000	7.713	8.267	-0.001	7.712
12.500	-2.800	7.709	8.266	-0.001	7.712
12.600	-3.200	7.709	8.266	-0.001	7.712
12.700	-3.000	7.720	8.267	-0.001	7.712
12.800	-2.800	7.736	8.265	-0.001	7.712
12.900	-3.400	7.710	8.265	-0.001	7.712
13.000	-2.800	7.713	8.266	-0.001	7.712
13.100	-1.600	7.713	8.266	-0.001	7.712
13.200	-1.800	7.721	8.266	-0.001	7.712
13.300	-2.800	7.743	8.265	-0.001	7.712
13.400	-2.800	7.692	8.264	-0.001	7.712
13.500	-2.200	7.673	8.266	-0.001	7.712
13.600	-2.800	7.673	8.266	-0.001	7.712
13.700	-4.200	7.750	8.265	-0.001	7.712
13.800	1.600	7.734	8.266	-0.001	7.712
13.900	-3.800	7.708	8.266	-0.001	7.712
14.000	-6.600	7.718	8.264	-0.001	7.712
14.100	-3.800	7.718	8.264	-0.001	7.712
14.200	-2.600	7.736	8.264	-0.001	7.712
14.300	-1.600	7.701	8.266	-0.001	7.712
14.400	-2.400	7.734	8.266	-0.001	7.712
14.500	-1.000	7.703	8.266	-0.001	7.712
14.600	-3.200	7.703	8.266	-0.001	7.712
14.700	-2.400	7.722	8.265	-0.001	7.712
14.800	-3.200	7.723	8.266	-0.001	7.712
14.900	0.200	7.727	8.265	-0.001	7.712
15.000	-3.600	7.691	8.266	-0.001	7.712
15.100	272.000	7.691	8.266	0.016	7.712
15.200	4763.000	9.789	8.266	0.016	7.712
15.300	2677.400	5.605	8.265	0.016	7.712
15.400	-1319.800	7.760	8.266	0.016	7.712
15.500	3807.000	7.813	8.265	0.016	7.712
15.600	-3398.800	7.813	8.265	0.009	7.712
15.700	-492.600	7.705	8.266	0.009	7.712
15.800	-324.000	7.748	8.266	0.009	7.712
15.900	-144.600	7.717	8.265	0.009	7.712
16.000	-100.800	7.688	8.265	0.009	7.712
16.100	-107.000	7.688	8.265	0.009	7.712
16.200	-40.200	7.495	8.265	0.009	7.712
16.300	-25.800	7.826	8.266	0.009	7.712
16.400	-37.400	7.772	8.264	0.009	7.712
16.500	41.400	7.708	8.266	0.009	7.712
16.600	50.200	7.708	8.266	0.008	7.712
16.700	-60.200	7.927	8.265	0.008	7.712
16.800	-48.400	7.631	8.266	0.008	7.712
16.900	-45.800	8.287	8.265	0.008	7.712
17.000	-42.600	10.920	8.266	0.008	7.712
17.100	-43.200	10.920	8.266	0.008	7.712
17.200	-44.600	11.395	8.266	0.008	7.712
17.300	-44.800	9.782	8.266	0.008	7.712
17.400	-46.800	8.920	8.267	0.008	7.712
17.500	-46.200	8.512	8.265	0.008	7.712
17.600	-45.400	8.512	8.265	0.008	7.712
17.700	-47.600	8.065	8.265	0.008	7.712
17.800	-46.200	7.918	8.266	0.008	7.712
17.900	-48.000	7.959	8.266	0.008	7.712
18.000	-45.800	8.115	8.266	0.008	7.712
18.100	-46.000	8.115	8.266	0.007	7.712
18.200	-44.600	8.262	8.265	0.007	7.712
18.300	-43.800	8.164	8.265	0.007	7.712
18.400	-44.400	8.144	8.265	0.007	7.712
18.500	-44.600	8.139	8.265	0.007	7.712
18.600	-43.000	8.139	8.265	0.007	7.712
18.700	-45.000	8.157	8.265	0.007	7.712
18.800	-42.800	8.156	8.266	0.007	7.712
18.900	-42.600	8.171	8.264	0.007	7.712
19.000	-43.600	8.170	8.267	0.007	7.712
19.100	-42.800	8.170	8.267	0.007	7.712
19.200	-44.600	8.164	8.264	0.007	7.712
19.300	-45.200	8.159	8.265	0.007	7.712
19.400	-43.800	8.174	8.266	0.007	7.712
19.500	-45.200	8.159	8.267	0.007	7.712
19.600	-43.800	8.159	8.267	0.006	7.712
19.700	-43.800	8.135	8.265	0.006	7.712
19.800	-44.800	8.156	8.265	0.006	7.712
19.900	-44.000	8.146	8.267	0.006	7.712
20.000	-45.600	8.132	8.266	0.006	7.712
20.100	-43.600	8.132	8.266	0.006	7.712
20.200	-41.600	8.141	8.266	0.006	7.712
20.300	-43.000	8.131	8.264	0.006	7.712
20.400	-40.400	8.152	8.265	0.006	7.712
20.500	-43.000	8.145	8.265	0.006	7.712
20.600	-41.000	8.145	8.265	0.005	7.712
20.700	-40.400	8.147	8.266	0.005	7.712
20.800	-41.000	8.146	8.265	0.005	7.712
20.900	-39.800	8.135	8.265	0.005	7.712
21.000	-41.400	8.134	8.265	0.005	7.712
21.100	-38.800	8.134	8.265	0.005	7.712
21.200	-41.000	8.132	8.266	0.005	7.712
21.300	-39.400	8.138	8.266	0.005	7.712
21.400	-39.800	8.135	8.264	0.005	7.712
21.500	-40.800	8.161	8.266	0.005	7.712
21.600	-39.800	8.161	8.266	0.005	7.712
21.700	-41.000	8.110	8.264	0.005	7.712
21.800	-41.000	8.139	8.266	0.005	7.712
21.900	-42.000	8.099	8.265	0.005	7.712
22.000	-41.800	8.113	8.265	0.005	7.712
22.100	-40.800	8.113	8.265	0.004	7.712
22.200	-42.200	8.105	8.265	0.004	7.712
22.300	-40.800	8.114	8.266	0.004	7.712
22.400	-41.400	8.101	8.265	0.004	7.712
22.500	-40.200	8.101	8.265	0.004	7.712
22.600	-41.200	8.101	8.265	0.004	7.712
22.700	-42.000	8.092	8.265	0.004	7.712
22.800	-41.000	8.104	8.264	0.004	7.712
22.900	-40.800	8.094	8.265	0.004	7.712
23.000	-40.400	8.104	8.265	0.004	7.712
23.100	-40.400	8.104	8.265	0.004	7.712
23.200	-40.600	8.104	8.265	0.004	7.712
23.300	-40.000	8.112	8.265	0.004	7.712
23.400	-39.800	8.107	8.265	0.004	7.712
23.500	-40.200	8.110	8.264	0.003	7.712
23.600	-39.600	8.110	8.264	0.003	7.712
23.700	-41.000	8.120	8.266	0.003	7.712
23.800	-38.200	8.117	8.265	0.003	7.712
23.900	-40.800	8.114	8.265	0.003	7.712
24.000	-39.600	8.113	8.264	0.003	7.712
24.100	-39.400	8.113	8.264	0.003	7.712
24.200	-39.600	8.115	8.265	0.003	7.712
24.300	-39.200	8.110	8.266	0.003	7.712
24.400	-38.400	8.106	8.264	0.003	7.712
24.500	-39.200	8.100	8.266	0.003	7.712
24.600	-40.600	8.100	8.266	0.003	7.712
24.700	-39.800	8.104	8.265	0.003	7.712
24.800	-39.000	8.098	8.265	0.003	7.712
24.900	-39.000	8.100	8.266	0.003	7.712
25.000	-39.400	8.100	8.266	0.002	7.712
25.100	-40.000	8.100	8.266	0.002	7.712
25.200	-39.200	8.101	8.265	0.002	7.712
25.300	-38.200	8.096	8.266	0.002	7.712
25.400	-39.000	8.099	8.267	0.002	7.712
25.500	-38.200	8.097	8.265	0.002	7.712
25.600	-39.800	8.097	8.265	0.002	7.712
25.700	-39.200	8.094	8.266	0.002	7.712
25.800	-39.800	8.095	8.264	0.002	7.712
25.900	-38.400	8.097	8.265	0.002	7.712
26.000	-38.000	8.095	8.265	0.002	7.712
26.100	-38.200	8.095	8.265	0.002	7.712
26.200	-38.200	8.094	8.265	0.002	7.712
26.300	-39.000	8.093	8.265	0.002	7.712
26.400	-38.000	8.088	8.265	0.002	7.712
26.500	-37.800	8.089	8.265	0.001	7.712
26.600	-37.800	8.089	8.265	0.001	7.712
26.700	-38.200	8.089	8.267	0.001	7.712
26.800	-38.200	8.088	8.266	0.001	7.712
26.900	-38.400	8.090	8.265	0.001	7.712
27.000	-38.800	8.087	8.265	0.001	7.712
27.100	-37.800	8.087	8.265	0.001	7.712
27.200	-36.800	8.088	8.264	0.001	7.712
27.300	-37.200	8.087	8.265	0.001	7.712
27.400	-37.000	8.089	8.265	0.001	7.712
27.500	-37.200	8.086	8.265	0.001	7.712
27.600	-37.600	8.086	8.265	0.001	7.712
27.700	-37.600	8.082	8.264	0.001	7.712
27.800	-37.200	8.085	8.265	0.001	7.712
27.900	-36.600	8.084	8.266	0.001	7.712
28.000	-38.000	8.080	8.265	0.001	7.712
28.100	-36.600	8.080	8.265	0.001	7.712
28.200	-36.600	8.078	8.264	0.001	7.712
28.300	-37.800	8.080	8.265	0.001	7.712
28.400	-37.200	8.079	8.265	0.001	7.712
28.500	-37.000	8.075	8.264	0.000	7.712
28.600	-36.800	8.075	8.264	0.000	7.712
28.700	-36.800	8.071	8.264	0.000	7.712
28.800	-35.800	8.074	8.266	0.000	7.712
28.900	-36.800	8.068	8.265	0.000	7.712
29.000	-36.400	8.071	8.265	-0.000	7.712
29.100	-35.800	8.071	8.265	-0.000	7.712
29.200	-35.800	8.068	8.264	-0.000	7.712
29.300	-35.600	8.072	8.265	-0.000	7.712
29.400	-35.200	8.066	8.265	-0.000	7.712
29.500	-35.600	8.068	8.265	-0.000	7.712
29.600	-35.600	8.068	8.265	-0.000	7.712
29.700	-34.800	8.066	8.264	-0.000	7.712
29.800	-34.800	8.069	8.265	-0.000	7.712
29.900	-34.800	8.067	8.265	-0.000	7.712
30.000	-34.600	8.064	8.265	-0.001	7.712
30.100	-34.200	8.064	8.265	-0.001	7.712
30.200	-34.200	8.065	8.265	-0.001	7.712
30.300	-35.400	8.061	8.266	-0.001	7.712
30.400	-35.000	8.065	8.265	-0.001	7.712
30.500	-34.200	8.060	8.264	-0.001	7.712
30.600	-34.200	8.060	8.264	-0.001	7.712
30.700	-34.600	8.058	8.266	-0.001	7.712
30.800	-34.200	8.055	8.264	-0.001	7.712
30.900	-33.600	8.055	8.266	-0.001	7.712
31.000	-34.400	8.050	8.265	-0.001	7.712
31.100	-33.800	8.050	8.265	-0.001	7.712
31.200	-34.800	8.049	8.266	-0.001	7.712
31.300	-33.600	8.045	8.265	-0.001	7.712
31.400	-34.800	8.045	8.265	-0.001	7.712
31.500	-34.000	8.043	8.264	-0.001	7.712
31.600	-34.000	8.043	8.264	-0.001	7.712
31.700	-34.400	8.041	8.264	-0.001	7.712
31.800	-34.200	8.041	8.266	-0.001	7.712
31.900	-33.200	8.042	8.264	-0.001	7.712
32.000	-33.800	8.040	8.266	-0.002	7.712
32.100	-33.600	8.040	8.266	-0.002	7.712
32.200	-33.600	8.040	8.265	-0.002	7.712
32.300	-33.200	8.039	8.265	-0.002	7.712
32.400	-33.000	8.038	8.266	-0.002	7.712
32.500	-34.200	8.039	8.265	-0.002	7.712
32.600	-34.800	8.039	8.265	-0.002	7.712
32.700	-33.600	8.037	8.266	-0.002	7.712
32.800	-33.600	8.038	8.264	-0.002	7.712
32.900	-34.000	8.036	8.264	-0.002	7.712
33.000	-34.000	8.036	8.265	-0.002	7.712
33.100	-34.000	8.036	8.265	-0.002	7.712
33.200	-33.800	8.036	8.265	-0.002	7.712
33.300	-34.400	8.036	8.264	-0.002	7.712
33.400	-34.200	8.037	8.264	-0.002	7.712
33.500	-34.200	8.036	8.264	-0.003	7.712
33.600	-34.200	8.036	8.264	-0.003	7.712
33.700	-33.800	8.035	8.266	-0.003	7.712
33.800	-34.200	8.035	8.265	-0.003	7.712
33.900	-33.800	8.033	8.264	-0.003	7.712
34.000	-33.600	8.037	8.264	-0.003	7.712
34.100	-32.600	8.037	8.264	-0.003	7.712
34.200	-34.200	8.034	8.265	-0.003	7.712
34.300	-33.600	8.036	8.264	-0.003	7.712
34.400	-33.400	8.035	8.264	-0.003	7.712
34.500	-33.600	8.037	8.265	-0.003	7.712
34.600	-32.800	8.037	8.265	-0.003	7.712
34.700	-32.400	8.038	8.264	-0.003	7.712
34.800	-32.600	8.037	8.264	-0.003	7.712
34.900	-32.800	8.033	8.266	-0.003	7.712
35.000	-32.000	8.036	8.264	-0.003	7.712
35.100	-32.800	8.036	8.264	-0.003	7.712
35.200	-31.800	8.036	8.265	-0.003	7.712
35.300	-31.800	8.037	8.264	-0.003	7.712
35.400	-31.800	8.033	8.265	-0.003	7.712
35.500	-31.600	8.033	8.264	-0.004	7.712
35.600	-31.000	8.033	8.264	-0.004	7.712
35.700	-32.000	8.027	8.263	-0.004	7.712
35.800	-32.000	8.028	8.264	-0.004	7.712
35.900	-31.400	8.026	8.264	-0.004	7.712
36.000	-32.200	8.022	8.263	-0.004	7.712
36.100	-31.200	8.022	8.263	-0.004	7.712
36.200	-32.000	8.022	8.265	-0.004	7.712
36.300	-31.200	8.020	8.264	-0.004	7.712
36.400	-32.000	8.017	8.264	-0.004	7.712
36.500	-31.800	8.014	8.263	-0.004	7.712
36.600	-31.200	8.014	8.263	-0.004	7.712
36.700	-31.000	8.013	8.265	-0.004	7.712
36.800	-31.400	8.011	8.263	-0.004	7.712
36.900	-31.800	8.012	8.264	-0.004	7.712
37.000	-31.200	8.010	8.264	-0.004	7.712
37.100	-30.600	8.010	8.264	-0.004	7.712
37.200	-31.200	8.007	8.264	-0.004	7.712
37.300	-31.600	8.008	8.264	-0.004	7.712
37.400	-30.600	8.009	8.263	-0.004	7.712
37.500	-30.600	8.006	8.266	-0.005	7.712
37.600	-29.400	8.006	8.266	-0.005	7.712
37.700	-31.000	8.008	8.264	-0.005	7.712
37.800	-30.400	8.008	8.265	-0.005	7.712
37.900	-31.200	8.005	8.264	-0.005	7.712
38.000	-23.600	8.006	8.265	-0.005	7.712
38.100	-55.800	8.006	8.265	-0.005	7.712
38.200	-50.200	8.007	8.265	-0.005	7.712
38.300	9.400	8.007	8.265	-0.005	7.712
38.400	-4.600	8.004	8.265	-0.005	7.712
38.500	-2.200	8.003	8.264	-0.005	7.948
38.600	-4.000	8.003	8.264	-0.005	7.948
38.700	-13.800	8.001	8.265	-0.005	7.948
38.800	28.800	8.006	8.265	-0.005	7.948
38.900	21.000	8.000	8.264	-0.005	7.948
39.000	27.400	7.997	8.264	-0.005	8.242
39.100	25.600	7.997	8.264	-0.005	8.242
39.200	22.400	7.998	8.265	-0.005	8.242
39.300	60.600	7.998	8.265	-0.005	8.242
39.400	35.600	7.996	8.264	-0.005	8.242
39.500	55.600	7.990	8.266	-0.004	8.536
39.600	54.000	7.990	8.266	-0.004	8.536
39.700	45.000	7.990	8.263	-0.004	8.536
39.800	85.800	8.001	8.266	-0.004	8.536
39.900	64.400	7.993	8.264	-0.004	8.536
40.000	85.200	8.001	8.267	-0.004	8.830
40.100	83.400	8.001	8.267	-0.003	8.830
40.200	71.400	8.000	8.263	-0.003	8.830
40.300	98.000	8.007	8.265	-0.003	8.830
40.400	86.400	8.005	8.265	-0.003	8.830
40.500	83.200	8.011	8.265	-0.003	9.000
40.600	93.800	8.011	8.265	-0.003	9.000
40.700	92.400	8.013	8.264	-0.003	9.000
40.800	85.600	8.016	8.264	-0.003	9.000
40.900	87.000	8.019	8.266	-0.003	9.000
41.000	90.400	8.027	8.263	-0.002	9.000
41.100	90.000	8.027	8.263	-0.002	9.000
41.200	87.000	8.032	8.265	-0.002	9.000
41.300	88.000	8.038	8.265	-0.002	9.000
41.400	88.000	8.041	8.264	-0.002	9.000
41.500	88.200	8.044	8.263	-0.001	9.000
41.600	88.200	8.044	8.263	-0.001	9.000
41.700	86.000	8.052	8.265	-0.001	9.000
41.800	86.400	8.055	8.265	-0.001	9.000
41.900	86.800	8.058	8.263	-0.001	9.000
42.000	86.200	8.066	8.266	-0.000	9.000
42.100	86.600	8.066	8.266	-0.000	9.000
42.200	86.800	8.069	8.264	-0.000	9.000
42.300	86.000	8.070	8.265	-0.000	9.000
42.400	85.000	8.074	8.265	-0.000	9.000
42.500	84.600	8.076	8.266	0.000	9.000
42.600	85.800	8.076	8.266	0.000	9.000
42.700	85.600	8.080	8.263	0.000	9.000
42.800	85.400	8.085	8.265	0.000	9.000
42.900	84.600	8.085	8.265	0.000	9.000
43.000	84.800	8.090	8.265	0.001	9.000
43.100	84.200	8.090	8.265	0.001	9.000
43.200	84.600	8.092	8.265	0.001	9.000
43.300	83.200	8.094	8.264	0.001	9.000
43.400	83.600	8.097	8.265	0.001	9.000
43.500	83.000	8.100	8.264	0.002	9.000
43.600	83.000	8.100	8.264	0.002	9.000
43.700	82.200	8.100	8.265	0.002	9.000
43.800	83.200	8.102	8.264	0.002	9.000
43.900	82.600	8.105	8.265	0.002	9.000
44.000	82.800	8.107	8.263	0.002	9.000
44.100	83.200	8.107	8.263	0.002	9.000
44.200	83.000	8.112	8.265	0.002	9.000
44.300	83.000	8.112	8.265	0.002	9.000
44.400	81.600	8.115	8.264	0.002	9.000
44.500	82.400	8.117	8.264	0.003	9.000
44.600	81.600	8.117	8.264	0.003	9.000
44.700	82.800	8.121	8.263	0.003	9.000
44.800	82.200	8.124	8.263	0.003	9.000
44.900	82.400	8.125	8.264	0.003	9.000
45.000	81.800	8.129	8.265	0.004	9.000
45.100	81.400	8.129	8.265	0.004	9.000
45.200	81.600	8.131	8.265	0.004	9.000
45.300	82.000	8.132	8.265	0.004	9.000
45.400	80.200	8.132	8.265	0.004	9.000
45.500	81.000	8.135	8.266	0.004	9.000
45.600	80.400	8.135	8.266	0.004	9.000
45.700	80.400	8.136	8.265	0.004	9.000
45.800	80.200	8.139	8.265	0.004	9.000
45.900	80.600	8.140	8.265	0.004	9.000
46.000	79.800	8.136	8.265	0.005	9.000
46.100	79.800	8.136	8.265	0.005	9.000
46.200	81.000	8.134	8.265	0.005	9.000
46.300	80.000	8.138	8.264	0.005	9.000
46.400	79.800	8.146	8.264	0.005	9.000
46.500	80.000	8.150	8.264	0.006	9.000
46.600	78.600	8.150	8.264	0.006	9.000
46.700	79.400	8.154	8.265	0.006	9.000
46.800	79.200	8.153	8.264	0.006	9.000
46.900	78.800	8.152	8.264	0.006	9.000
47.000	79.000	8.155	8.263	0.006	9.000
47.100	79.800	8.155	8.263	0.006	9.000
47.200	78.200	8.158	8.264	0.006	9.000
47.300	78.800	8.159	8.266	0.006	9.000
47.400	78.400	8.160	8.263	0.006	9.000
47.500	78.600	8.163	8.265	0.007	9.000
47.600	78.400	8.163	8.265	0.007	9.000
47.700	77.800	8.167	8.264	0.007	9.000
47.800	76.800	8.171	8.264	0.007	9.000
47.900	77.600	8.167	8.266	0.007	9.000
48.000	76.800	8.166	8.265	0.008	9.000
48.100	77.600	8.166	8.265	0.008	9.000
48.200	77.000	8.167	8.263	0.008	9.000
48.300	76.200	8.171	8.265	0.008	9.000
48.400	77.400	8.178	8.263	0.008	9.000
48.500	77.800	8.179	8.265	0.008	9.000
48.600	76.800	8.179	8.265	0.008	9.000
48.700	76.800	8.179	8.264	0.008	9.000
48.800	75.800	8.182	8.265	0.008	9.000
48.900	76.000	8.185	8.265	0.008	9.000
49.000	76.000	8.185	8.264	0.009	9.000
49.100	76.000	8.185	8.264	0.009	9.000
49.200	76.000	8.187	8.264	0.009	9.000
49.300	76.200	8.190	8.265	0.009	9.000
49.400	75.600	8.190	8.264	0.009	9.000
49.500	75.400	8.197	8.263	0.010	9.000
49.600	75.000	8.197	8.263	0.010	9.000
49.700	75.800	8.199	8.264	0.010	9.000
49.800	74.800	8.196	8.265	0.010	9.000
49.900	74.800	8.197	8.264	0.010	9.000
50.000	75.200	8.193	8.265	0.010	9.000
50.100	74.400	8.193	8.265	0.010	9.000
50.200	73.200	8.197	8.265	0.010	9.000
50.300	73.800	8.197	8.266	0.010	9.000
50.400	73.600	8.206	8.266	0.010	9.000
50.500	74.000	8.207	8.265	0.011	9.000
50.600	74.600	8.207	8.265	0.011	9.000
50.700	73.600	8.207	8.264	0.011	9.000
50.800	73.400	8.212	8.265	0.011	9.000
50.900	73.200	8.212	8.265	0.011	9.000
51.000	73.400	8.212	8.265	0.011	9.000
51.100	73.400	8.212	8.265	0.011	9.000
51.200	73.200	8.215	8.265	0.011	9.000
51.300	73.200	8.213	8.264	0.011	9.000
51.400	72.400	8.220	8.265	0.011	9.000
51.500	73.400	8.221	8.264	0.012	9.000
51.600	72.600	8.221	8.264	0.012	9.000
51.700	72.400	8.221	8.265	0.012	9.000
51.800	72.000	8.224	8.265	0.012	9.000
51.900	72.800	8.221	8.263	0.012	9.000
52.000	71.800	8.222	8.265	0.013	9.000
52.100	72.000	8.222	8.265	0.013	9.000
52.200	71.800	8.222	8.265	0.013	9.000
52.300	72.400	8.225	8.265	0.013	9.000
52.400	71.400	8.226	8.264	0.013	9.000
52.500	70.800	8.231	8.265	0.013	9.000
52.600	71.600	8.231	8.265	0.013	9.000
52.700	71.400	8.235	8.264	0.013	9.000
52.800	71.600	8.237	8.265	0.013	9.000
52.900	70.600	8.240	8.264	0.013	9.000
53.000	71.200	8.241	8.264	0.014	9.000
53.100	71.400	8.241	8.264	0.014	9.000
53.200	70.000	8.240	8.264	0.014	9.000
53.300	69.800	8.243	8.264	0.014	9.000
53.400	71.200	8.244	8.265	0.014	9.000
53.500	70.400	8.246	8.265	0.014	9.000
53.600	70.800	8.246	8.265	0.014	9.000
53.700	69.800	8.247	8.265	0.014	9.000
53.800	70.400	8.247	8.264	0.014	9.000
53.900	69.600	8.246	8.265	0.014	9.000
54.000	69.400	8.246	8.264	0.015	9.000
54.100	69.600	8.246	8.264	0.015	9.000
54.200	69.600	8.244	8.265	0.015	9.000
54.300	69.600	8.246	8.265	0.015	9.000
54.400	69.800	8.255	8.265	0.015	9.000
54.500	70.000	8.254	8.264	0.016	9.000
54.600	69.600	8.254	8.264	0.016	9.000
54.700	68.800	8.260	8.265	0.016	9.000
54.800	68.800	8.261	8.264	0.016	9.000
54.900	68.800	8.262	8.265	0.016	9.000
55.000	69.000	8.262	8.265	0.016	9.000
55.100	68.600	8.262	8.265	0.016	9.000
55.200	68.200	8.262	8.265	0.016	9.000
55.300	68.800	8.261	8.264	0.016	9.000
55.400	68.600	8.267	8.264	0.016	9.000
55.500	68.200	8.269	8.264	0.017	9.000
55.600	68.600	8.269	8.264	0.017	9.000
55.700	68.200	8.267	8.266	0.017	9.000
55.800	68.400	8.270	8.264	0.017	9.000
55.900	68.200	8.269	8.264	0.017	9.000
56.000	67.800	8.269	8.266	0.017	9.000
56.100	68.000	8.269	8.266	0.017	9.000
56.200	67.400	8.269	8.264	0.017	9.000
56.300	67.400	8.269	8.264	0.017	9.000
56.400	67.600	8.277	8.265	0.017	9.000
56.500	67.200	8.279	8.264	0.018	9.000
56.600	66.400	8.279	8.264	0.018	9.000
56.700	67.600	8.279	8.265	0.018	9.000
56.800	66.600	8.279	8.265	0.018	9.000
56.900	66.400	8.284	8.264	0.018	9.000
57.000	67.600	8.284	8.264	0.018	9.000
57.100	66.600	8.284	8.264	0.018	9.000
57.200	66.600	8.287	8.264	0.018	9.000
57.300	66.000	8.287	8.264	0.018	9.000
57.400	66.000	8.286	8.264	0.018	9.000
57.500	66.400	8.288	8.265	0.019	9.000
57.600	66.000	8.288	8.265	0.019	9.000
57.700	66.600	8.290	8.264	0.019	9.000
57.800	65.200	8.288	8.263	0.019	9.000
57.900	66.600	8.292	8.264	0.019	9.000
58.000	66.200	8.289	8.265	0.019	9.000
58.100	65.600	8.289	8.265	0.019	9.000
58.200	66.000	8.290	8.264	0.019	9.000
58.300	64.600	8.292	8.266	0.019	9.000
58.400	64.600	8.295	8.264	0.019	9.000
58.500	64.400	8.297	8.265	0.020	9.000
58.600	64.200	8.297	8.265	0.020	9.000
58.700	65.000	8.301	8.265	0.020	9.000
58.800	64.800	8.304	8.265	0.020	9.000
58.900	65.200	8.305	8.265	0.020	9.000
59.000	64.800	8.306	8.266	0.021	9.000
59.100	64.200	8.306	8.266	0.021	9.000
59.200	63.800	8.309	8.265	0.021	9.000
59.300	64.400	8.307	8.264	0.021	9.000
59.400	64.800	8.310	8.263	0.021	9.000
59.500	63.800	8.313	8.265	0.021	9.000
59.600	63.800	8.313	8.265	0.021	9.000
59.700	63.200	8.314	8.264	0.021	9.000
59.800	63.200	8.313	8.265	0.021	9.000
59.900	64.200	8.314	8.265	0.021	9.000
60.000	63.200	8.311	8.265	0.022	9.000
60.100	64.200	8.311	8.265	0.022	9.000
60.200	63.400	8.313	8.264	0.022	9.000
60.300	63.400	8.312	8.266	0.022	9.000
60.400	63.000	8.318	8.265	0.022	9.000
60.500	63.400	8.323	8.267	0.022	9.000
60.600	63.400	8.323	8.267	0.022	9.000
60.700	61.600	8.320	8.264	0.022	9.000
60.800	63.200	8.325	8.264	0.022	9.000
60.900	62.200	8.328	8.266	0.022	9.000
61.000	63.600	8.326	8.265	0.023	9.000
61.100	62.600	8.326	8.265	0.023	9.000
61.200	62.200	8.328	8.266	0.023	9.000
61.300	62.000	8.328	8.264	0.023	9.000
61.400	62.600	8.334	8.266	0.023	9.000
61.500	62.000	8.329	8.263	0.023	9.000
61.600	62.200	8.329	8.263	0.023	9.000
61.700	61.400	8.331	8.267	0.023	9.000
61.800	62.000	8.334	8.265	0.023	9.000
61.900	61.400	8.336	8.266	0.023	9.000
62.000	62.400	8.330	8.264	0.024	9.000
62.100	61.600	8.330	8.264	0.024	9.000
62.200	61.800	8.335	8.268	0.024	9.000
62.300	60.400	8.333	8.266	0.024	9.000
62.400	61.600	8.342	8.265	0.024	9.000
62.500	62.000	8.341	8.265	0.024	9.000
62.600	61.000	8.341	8.265	0.024	9.000
62.700	60.800	8.340	8.265	0.024	9.000
62.800	60.600	8.344	8.266	0.024	9.000
62.900	61.000	8.342	8.264	0.024	9.000
63.000	61.000	8.346	8.266	0.025	9.000
63.100	61.000	8.346	8.266	0.025	9.000
63.200	60.000	8.349	8.265	0.025	9.000
63.300	61.200	8.351	8.268	0.025	9.000
63.400	60.000	8.345	8.267	0.025	9.000
63.500	59.800	8.353	8.267	0.025	9.000
63.600	60.200	8.353	8.267	0.025	9.000
63.700	60.000	8.352	8.265	0.025	9.000
63.800	60.000	8.353	8.266	0.025	9.000
63.900	60.000	8.357	8.266	0.025	9.000
64.000	59.800	8.352	8.266	0.026	9.000
64.100	59.800	8.352	8.266	0.026	9.000
64.200	59.600	8.352	8.267	0.026	9.000
64.300	59.200	8.353	8.265	0.026	9.000
64.400	60.600	8.360	8.267	0.026	9.000
64.500	60.200	8.362	8.266	0.026	9.000
64.600	59.600	8.362	8.266	0.026	9.000
64.700	59.600	8.361	8.266	0.026	9.000
64.800	58.600	8.363	8.266	0.026	9.000
64.900	58.600	8.365	8.265	0.026	9.000
65.000	59.600	8.365	8.266	0.027	9.000
65.100	59.400	8.365	8.266	0.027	9.000
65.200	57.600	8.365	8.265	0.027	9.000
65.300	58.800	8.366	8.267	0.027	9.000
65.400	59.000	8.369	8.265	0.027	9.000
65.500	58.600	8.370	8.265	0.027	9.000
65.600	58.600	8.370	8.265	0.027	9.000
65.700	57.400	8.369	8.266	0.027	9.000
65.800	58.400	8.372	8.266	0.027	9.000
65.900	58.400	8.370	8.266	0.027	9.000
66.000	58.000	8.368	8.266	0.028	9.000
66.100	58.400	8.368	8.266	0.028	9.000
66.200	59.000	8.363	8.266	0.028	9.000
66.300	58.600	8.375	8.266	0.028	9.000
66.400	58.200	8.379	8.267	0.028	9.000
66.500	57.800	8.379	8.267	0.028	9.000
66.600	58.200	8.379	8.267	0.028	9.000
66.700	58.400	8.379	8.267	0.028	9.000
66.800	57.400	8.380	8.266	0.028	9.000
66.900	57.000	8.379	8.267	0.028	9.000
67.000	57.200	8.384	8.267	0.029	9.000
67.100	57.400	8.384	8.267	0.029	9.000
67.200	58.400	8.384	8.268	0.029	9.000
67.300	57.600	8.383	8.266	0.029	9.000
67.400	57.000	8.386	8.267	0.029	9.000
67.500	57.600	8.385	8.266	0.029	9.000
67.600	57.200	8.385	8.266	0.029	9.000
67.700	58.200	8.387	8.267	0.029	9.000
67.800	57.000	8.388	8.268	0.029	9.000
67.900	56.200	8.390	8.267	0.029	9.000
68.000	58.000	8.385	8.268	0.030	9.000
68.100	57.400	8.385	8.268	0.030	9.000
68.200	56.200	8.385	8.266	0.030	9.000
68.300	56.600	8.382	8.268	0.030	9.000
68.400	57.200	8.392	8.268	0.030	9.000
68.500	56.200	8.397	8.268	0.030	9.000
68.600	56.600	8.397	8.268	0.030	9.000
68.700	56.400	8.389	8.267	0.030	9.000
68.800	56.600	8.392	8.267	0.030	9.000
68.900	56.800	8.395	8.267	0.030	9.000
69.000	56.600	8.394	8.267	0.030	9.000
69.100	56.000	8.394	8.267	0.030	9.000
69.200	56.000	8.394	8.268	0.030	9.000
69.300	55.600	8.397	8.268	0.030	9.000
69.400	56.400	8.399	8.267	0.030	9.000
69.500	56.800	8.396	8.267	0.031	9.000
69.600	56.000	8.396	8.267	0.031	9.000
69.700	55.800	8.401	8.268	0.031	9.000
69.800	56.000	8.400	8.268	0.031	9.000
69.900	56.200	8.405	8.266	0.031	9.000
70.000	55.400	8.393	8.267	0.031	9.000
70.100	55.800	8.393	8.267	0.031	9.000
70.200	56.200	8.396	8.268	0.031	9.000
70.300	55.200	8.396	8.270	0.031	9.000
70.400	56.800	8.405	8.268	0.031	9.000
70.500	54.600	8.404	8.269	0.032	9.000
70.600	55.000	8.404	8.269	0.032	9.000
70.700	55.200	8.403	8.268	0.032	9.000
70.800	55.000	8.406	8.269	0.032	9.000
70.900	54.600	8.405	8.269	0.032	9.000
71.000	55.000	8.409	8.269	0.032	9.000
71.100	54.400	8.409	8.269	0.032	9.000
71.200	54.200	8.409	8.268	0.032	9.000
71.300	55.800	8.409	8.268	0.032	9.000
71.400	55.000	8.414	8.269	0.032	9.000
71.500	55.200	8.412	8.268	0.033	9.000
71.600	54.400	8.412	8.268	0.033	9.000
71.700	55.200	8.410	8.268	0.033	9.000
71.800	54.600	8.415	8.268	0.033	9.000
71.900	54.600	8.414	8.269	0.033	9.000
72.000	53.600	8.410	8.268	0.033	9.000
72.100	53.800	8.410	8.268	0.033	9.000
72.200	53.400	8.409	8.270	0.033	9.000
72.300	53.400	8.409	8.268	0.033	9.000
72.400	53.600	8.419	8.268	0.033	9.000
72.500	53.400	8.419	8.268	0.034	9.000
72.600	53.400	8.419	8.268	0.034	9.000
72.700	53.200	8.423	8.268	0.034	9.000
72.800	53.200	8.422	8.270	0.034	9.000
72.900	53.600	8.420	8.269	0.034	9.000
73.000	53.800	8.427	8.270	0.034	9.000
73.100	52.200	8.427	8.270	0.034	9.000
73.200	52.400	8.422	8.269	0.034	9.000
73.300	53.600	8.428	8.269	0.034	9.000
73.400	52.800	8.429	8.269	0.034	9.000
73.500	52.600	8.429	8.269	0.035	9.000
73.600	53.200	8.429	8.269	0.035	9.000
73.700	52.400	8.426	8.269	0.035	9.000
73.800	53.400	8.430	8.269	0.035	9.000
73.900	52.400	8.432	8.270	0.035	9.000
74.000	52.600	8.429	8.270	0.035	9.000
74.100	52.400	8.429	8.270	0.035	9.000
74.200	52.400	8.428	8.269	0.035	9.000
74.300	51.600	8.433	8.270	0.035	9.000
74.400	51.200	8.437	8.269	0.035	9.000
74.500	52.600	8.433	8.270	0.035	9.000
74.600	52.200	8.433	8.270	0.035	9.000
74.700	51.600	8.441	8.269	0.035	9.000
74.800	51.000	8.440	8.269	0.035	9.000
74.900	50.400	8.440	8.270	0.035	9.000
75.000	51.200	8.443	8.269	0.036	9.000
75.100	51.200	8.443	8.269	0.036	9.000
75.200	51.400	8.445	8.270	0.036	9.000
75.300	50.800	8.444	8.271	0.036	9.000
75.400	51.600	8.446	8.269	0.036	9.000
75.500	51.400	8.446	8.270	0.036	9.000
75.600	51.200	8.446	8.270	0.036	9.000
75.700	50.400	8.446	8.270	0.036	9.000
75.800	50.200	8.448	8.270	0.036	9.000
75.900	50.600	8.451	8.270	0.036	9.000
76.000	50.800	8.443	8.272	0.037	9.000
76.100	50.400	8.443	8.272	0.037	9.000
76.200	50.000	8.446	8.270	0.037	9.000
76.300	50.600	8.449	8.270	0.037	9.000
76.400	50.600	8.456	8.272	0.037	9.000
76.500	50.800	8.457	8.270	0.037	9.000
76.600	50.200	8.457	8.270	0.037	9.000
76.700	50.600	8.456	8.271	0.037	9.000
76.800	49.600	8.457	8.270	0.037	9.000
76.900	50.000	8.460	8.272	0.037	9.000
77.000	50.200	8.458	8.270	0.038	9.000
77.100	49.600	8.458	8.270	0.038	9.000
77.200	49.400	8.460	8.272	0.038	9.000
77.300	50.000	8.458	8.271	0.038	9.000
77.400	49.800	8.462	8.271	0.038	9.000
77.500	49.200	8.464	8.271	0.038	9.000
77.600	49.800	8.464	8.271	0.038	9.000
77.700	48.600	8.464	8.271	0.038	9.000
77.800	49.200	8.463	8.272	0.038	9.000
77.900	49.800	8.465	8.271	0.038	9.000
78.000	49.400	8.459	8.271	0.038	9.000
78.100	48.400	8.459	8.271	0.038	9.000
78.200	49.000	8.458	8.270	0.038	9.000
78.300	49.400	8.463	8.273	0.038	9.000
78.400	49.800	8.466	8.271	0.038	9.000
78.500	48.400	8.473	8.273	0.039	9.000
78.600	48.000	8.473	8.273	0.039	9.000
78.700	48.800	8.471	8.271	0.039	9.000
78.800	49.000	8.472	8.272	0.039	9.000
78.900	48.800	8.474	8.272	0.039	9.000
79.000	48.600	8.475	8.271	0.039	9.000
79.100	48.400	8.475	8.271	0.039	9.000
79.200	47.800	8.475	8.273	0.039	9.000
79.300	48.600	8.473	8.272	0.039	9.000
79.400	48.600	8.473	8.272	0.039	9.000
79.500	48.400	8.475	8.272	0.040	9.000
79.600	48.600	8.475	8.272	0.040	9.000
79.700	48.800	8.478	8.272	0.040	9.000
79.800	48.400	8.479	8.272	0.040	9.000
79.900	47.600	8.481	8.271	0.040	9.000
80.000	48.400	8.473	8.272	0.040	9.000
80.100	48.000	8.473	8.272	0.040	9.000
80.200	48.200	8.472	8.271	0.040	9.000
80.300	47.400	8.474	8.273	0.040	9.000
80.400	48.800	8.484	8.272	0.040	9.000
80.500	48.000	8.484	8.273	0.040	9.000
80.600	48.200	8.484	8.273	0.040	9.000
80.700	48.400	8.483	8.272	0.040	9.000
80.800	48.600	8.483	8.273	0.040	9.000
80.900	48.400	8.488	8.272	0.040	9.000
81.000	48.400	8.484	8.272	0.041	9.000
81.100	47.800	8.484	8.272	0.041	9.000
81.200	47.000	8.483	8.272	0.041	9.000
81.300	47.200	8.486	8.273	0.041	9.000
81.400	48.400	8.486	8.274	0.041	9.000
81.500	47.800	8.491	8.274	0.041	9.000
81.600	47.200	8.491	8.274	0.041	9.000
81.700	47.600	8.488	8.273	0.041	9.000
81.800	47.200	8.490	8.272	0.041	9.000
81.900	47.000	8.489	8.274	0.042	9.000
82.000	47.600	8.483	8.274	0.042	9.000
82.100	48.000	8.483	8.274	0.042	9.000
82.200	47.800	8.482	8.274	0.042	9.000
82.300	46.400	8.483	8.274	0.042	9.000
82.400	47.000	8.491	8.273	0.042	9.000
82.500	46.800	8.490	8.274	0.042	9.000
82.600	47.000	8.490	8.274	0.042	9.000
82.700	47.000	8.495	8.274	0.042	9.000
82.800	47.200	8.492	8.273	0.042	9.000
82.900	47.000	8.490	8.273	0.042	9.000
83.000	46.400	8.491	8.273	0.042	9.000
83.100	47.200	8.491	8.273	0.042	9.000
83.200	47.200	8.496	8.273	0.042	9.000
83.300	47.200	8.497	8.276	0.042	9.000
83.400	45.800	8.495	8.274	0.043	9.000
83.500	46.800	8.498	8.275	0.043	9.000
83.600	46.000	8.498	8.275	0.043	9.000
83.700	46.200	8.496	8.274	0.043	9.000
83.800	45.800	8.497	8.274	0.043	9.000
83.900	47.000	8.502	8.275	0.043	9.000
84.000	45.800	8.491	8.276	0.043	9.000
84.100	46.200	8.491	8.276	0.043	9.000
84.200	45.400	8.491	8.274	0.043	9.000
84.300	46.600	8.495	8.274	0.043	9.000
84.400	46.600	8.501	8.275	0.043	9.000
84.500	46.400	8.501	8.275	0.043	9.000
84.600	46.000	8.501	8.275	0.043	9.000
84.700	45.800	8.506	8.275	0.043	9.000
84.800	46.400	8.501	8.274	0.043	9.000
84.900	45.600	8.502	8.275	0.044	9.000
85.000	45.800	8.501	8.274	0.044	9.000
85.100	46.200	8.501	8.274	0.044	9.000
85.200	45.600	8.504	8.275	0.044	9.000
85.300	46.000	8.502	8.275	0.044	9.000
85.400	44.400	8.505	8.274	0.044	9.000
85.500	45.200	8.504	8.275	0.044	9.000
85.600	45.400	8.504	8.275	0.044	9.000
85.700	45.200	8.508	8.274	0.044	9.000
85.800	45.200	8.510	8.276	0.044	9.000
85.900	44.800	8.511	8.275	0.045	9.000
86.000	45.200	8.502	8.276	0.045	9.000
86.100	45.200	8.502	8.276	0.045	9.000
86.200	44.800	8.500	8.274	0.045	9.000
86.300	45.400	8.502	8.276	0.045	9.000
86.400	44.600	8.509	8.274	0.045	9.000
86.500	44.800	8.512	8.277	0.045	9.000
86.600	43.800	8.512	8.277	0.045	9.000
86.700	45.000	8.512	8.275	0.045	9.000
86.800	45.200	8.510	8.276	0.045	9.000
86.900	43.800	8.510	8.277	0.045	9.000
87.000	44.400	8.514	8.278	0.045	9.000
87.100	44.600	8.514	8.278	0.045	9.000
87.200	44.400	8.513	8.277	0.045	9.000
87.300	44.000	8.513	8.276	0.045	9.000
87.400	43.800	8.514	8.276	0.046	9.000
87.500	44.600	8.515	8.275	0.046	9.000
87.600	44.200	8.515	8.275	0.046	9.000
87.700	44.200	8.518	8.278	0.046	9.000
87.800	45.000	8.516	8.276	0.046	9.000
87.900	44.400	8.518	8.276	0.046	9.000
88.000	44.200	8.509	8.276	0.046	9.000
88.100	43.200	8.509	8.276	0.046	9.000
88.200	43.600	8.514	8.278	0.046	9.000
88.300	43.600	8.517	8.277	0.046	9.000
88.400	44.200	8.520	8.276	0.046	9.000
88.500	44.200	8.521	8.278	0.046	9.000
88.600	43.800	8.521	8.278	0.046	9.000
88.700	43.600	8.522	8.276	0.046	9.000
88.800	43.400	8.522	8.277	0.046	9.000
88.900	43.400	8.522	8.277	0.047	9.000
89.000	44.200	8.526	8.278	0.047	9.000
89.100	43.400	8.526	8.278	0.047	9.000
89.200	43.400	8.526	8.277	0.047	9.000
89.300	43.800	8.525	8.278	0.047	9.000
89.400	43.600	8.529	8.277	0.047	9.000
89.500	43.200	8.530	8.279	0.047	9.000
89.600	44.000	8.530	8.279	0.047	9.000
89.700	43.400	8.529	8.278	0.047	9.000
89.800	44.200	8.530	8.277	0.047	9.000
89.900	43.200	8.531	8.278	0.047	9.000
90.000	42.800	8.525	8.277	0.047	9.000
90.100	42.400	8.525	8.277	0.047	9.000
90.200	42.800	8.522	8.279	0.047	9.000
90.300	43.200	8.524	8.278	0.047	9.000
90.400	43.000	8.531	8.277	0.048	9.000
90.500	42.600	8.533	8.277	0.048	9.000
90.600	43.000	8.533	8.277	0.048	9.000
90.700	42.600	8.533	8.278	0.048	9.000
90.800	42.200	8.538	8.279	0.048	9.000
90.900	42.400	8.533	8.277	0.048	9.000
91.000	42.600	8.533	8.279	0.048	9.000
91.100	42.600	8.533	8.279	0.048	9.000
91.200	42.000	8.535	8.278	0.048	9.000
91.300	41.400	8.537	8.279	0.048	9.000
91.400	42.200	8.539	8.279	0.049	9.000
91.500	42.000	8.543	8.279	0.049	9.000
91.600	41.800	8.543	8.279	0.049	9.000
91.700	42.000	8.541	8.278	0.049	9.000
91.800	42.200	8.539	8.279	0.049	9.000
91.900	41.400	8.542	8.280	0.049	9.000
92.000	42.000	8.534	8.279	0.049	9.000
92.100	41.600	8.534	8.279	0.049	9.000
92.200	41.400	8.533	8.279	0.049	9.000
92.300	42.000	8.537	8.278	0.049	9.000
92.400	43.400	8.541	8.280	0.049	9.000
92.500	41.400	8.542	8.280	0.049	9.000
92.600	42.800	8.542	8.280	0.049	9.000
92.700	41.000	8.547	8.280	0.049	9.000
92.800	41.600	8.545	8.279	0.049	9.000
92.900	41.000	8.545	8.279	0.050	9.000
93.000	41.600	8.546	8.279	0.050	9.000
93.100	41.400	8.546	8.279	0.050	9.000
93.200	41.400	8.549	8.280	0.050	9.000
93.300	40.400	8.550	8.279	0.050	9.000
93.400	42.000	8.546	8.278	0.050	9.000
93.500	40.600	8.547	8.279	0.050	9.000
93.600	41.400	8.547	8.279	0.050	9.000
93.700	40.600	8.549	8.279	0.050	9.000
93.800	40.800	8.555	8.281	0.050	9.000
93.900	40.600	8.548	8.280	0.050	9.000
94.000	41.000	8.546	8.281	0.050	9.000
94.100	40.600	8.546	8.281	0.050	9.000
94.200	40.600	8.543	8.280	0.050	9.000
94.300	41.000	8.547	8.280	0.050	9.000
94.400	40.600	8.556	8.282	0.051	9.000
94.500	40.600	8.556	8.281	0.051	9.000
94.600	40.600	8.556	8.281	0.051	9.000
94.700	40.800	8.557	8.281	0.051	9.000
94.800	40.600	8.559	8.280	0.051	9.000
94.900	40.400	8.558	8.280	0.051	9.000
95.000	40.800	8.561	8.281	0.051	9.000
95.100	40.200	8.561	8.281	0.051	9.000
95.200	40.000	8.558	8.281	0.051	9.000
95.300	40.200	8.561	8.282	0.051	9.000
95.400	40.600	8.565	8.281	0.051	9.000
95.500	40.400	8.560	8.280	0.051	9.000
95.600	39.600	8.560	8.280	0.051	9.000
95.700	39.800	8.564	8.281	0.051	9.000
95.800	40.600	8.563	8.281	0.051	9.000
95.900	39.800	8.566	8.281	0.052	9.000
96.000	40.800	8.557	8.281	0.052	9.000
96.100	39.600	8.557	8.281	0.052	9.000
96.200	39.400	8.557	8.281	0.052	9.000
96.300	40.400	8.559	8.281	0.052	9.000
96.400	40.400	8.568	8.280	0.052	9.000
96.500	38.800	8.570	8.282	0.052	9.000
96.600	39.400	8.570	8.282	0.052	9.000
96.700	39.600	8.567	8.281	0.052	9.000
96.800	40.000	8.569	8.283	0.052	9.000
96.900	39.200	8.569	8.282	0.052	9.000
97.000	40.400	8.571	8.282	0.052	9.000
97.100	38.400	8.571	8.282	0.052	9.000
97.200	39.400	8.572	8.281	0.052	9.000
97.300	39.400	8.572	8.281	0.052	9.000
97.400	39.600	8.570	8.284	0.053	9.000
97.500	38.600	8.573	8.283	0.053	9.000
97.600	38.400	8.573	8.283	0.053	9.000
97.700	38.600	8.574	8.282	0.053	9.000
97.800	38.800	8.574	8.282	0.053	9.000
97.900	40.000	8.574	8.283	0.053	9.000
98.000	38.800	8.567	8.281	0.053	9.000
98.100	38.800	8.567	8.281	0.053	9.000
98.200	38.600	8.570	8.284	0.053	9.000
98.300	39.400	8.570	8.283	0.053	9.000
98.400	38.800	8.576	8.283	0.053	9.000
98.500	37.600	8.576	8.282	0.053	9.000
98.600	37.800	8.576	8.282	0.053	9.000
98.700	39.600	8.577	8.283	0.053	9.000
98.800	39.600	8.579	8.284	0.053	9.000
98.900	39.000	8.580	8.282	0.054	9.000
99.000	38.800	8.580	8.284	0.054	9.000
99.100	38.800	8.580	8.284	0.054	9.000
99.200	38.800	8.577	8.283	0.054	9.000
99.300	39.600	8.581	8.284	0.054	9.000
99.400	38.400	8.579	8.283	0.054	9.000
99.500	38.200	8.581	8.283	0.054	9.000
99.600	38.200	8.581	8.283	0.054	9.000
99.700	38.200	8.582	8.283	0.054	9.000
99.800	38.600	8.583	8.283	0.054	9.000
99.900	38.000	8.584	8.284	0.054	9.000
100.000	38.400	8.577	8.283	0.054	9.000
100.100	37.800	8.577	8.283	0.054	9.000
100.200	38.000	8.576	8.284	0.054	9.000
100.300	37.000	8.579	8.283	0.054	9.000
100.400	36.800	8.585	8.283	0.055	9.000
100.500	37.800	8.586	8.283	0.055	9.000
100.600	37.600	8.586	8.283	0.055	9.000
100.700	37.600	8.585	8.284	0.055	9.000
100.800	38.000	8.587	8.284	0.055	9.000
100.900	38.000	8.588	8.285	0.055	9.000
101.000	38.400	8.587	8.285	0.055	9.000
101.100	38.000	8.587	8.285	0.055	9.000
101.200	37.800	8.588	8.284	0.055	9.000
101.300	37.600	8.590	8.286	0.055	9.000
101.400	38.200	8.588	8.285	0.055	9.000
101.500	37.600	8.589	8.285	0.055	9.000
101.600	36.200	8.589	8.285	0.055	9.000
101.700	37.400	8.590	8.284	0.055	9.000
101.800	38.000	8.590	8.285	0.055	9.000
101.900	37.400	8.593	8.285	0.055	9.000
102.000	37.600	8.584	8.285	0.055	9.000
102.100	37.800	8.584	8.285	0.055	9.000
102.200	37.200	8.586	8.285	0.055	9.000
102.300	37.600	8.588	8.284	0.055	9.000
102.400	38.200	8.591	8.286	0.056	9.000
102.500	37.000	8.594	8.286	0.056	9.000
102.600	36.000	8.594	8.286	0.056	9.000
102.700	36.400	8.592	8.286	0.056	9.000
102.800	38.000	8.596	8.285	0.056	9.000
102.900	37.000	8.595	8.286	0.056	9.000
103.000	37.000	8.596	8.285	0.056	9.000
103.100	37.600	8.596	8.285	0.056	9.000
103.200	37.600	8.597	8.287	0.056	9.000
103.300	37.800	8.595	8.285	0.056	9.000
103.400	36.800	8.597	8.286	0.056	9.000
103.500	36.400	8.597	8.285	0.056	9.000
103.600	37.200	8.597	8.285	0.056	9.000
103.700	36.400	8.600	8.286	0.056	9.000
103.800	36.600	8.598	8.286	0.056	9.000
103.900	36.400	8.598	8.286	0.057	9.000
104.000	35.800	8.594	8.287	0.057	9.000
104.100	36.600	8.594	8.287	0.057	9.000
104.200	36.600	8.594	8.286	0.057	9.000
104.300	36.400	8.598	8.287	0.057	9.000
104.400	36.000	8.598	8.287	0.057	9.000
104.500	36.600	8.601	8.287	0.057	9.000
104.600	35.600	8.601	8.287	0.057	9.000
104.700	35.800	8.601	8.287	0.057	9.000
104.800	35.800	8.604	8.288	0.057	9.000
104.900	36.600	8.602	8.287	0.057	9.000
105.000	37.800	8.605	8.288	0.057	9.000
105.100	36.400	8.605	8.288	0.057	9.000
105.200	35.800	8.603	8.287	0.057	9.000
105.300	36.000	8.605	8.287	0.057	9.000
105.400	35.600	8.603	8.288	0.058	9.000
105.500	36.200	8.609	8.287	0.058	9.000
105.600	36.000	8.609	8.287	0.058	9.000
105.700	36.400	8.605	8.289	0.058	9.000
105.800	35.600	8.603	8.286	0.058	9.000
105.900	35.200	8.603	8.288	0.058	9.000
106.000	35.400	8.600	8.287	0.058	9.000
106.100	35.000	8.600	8.287	0.058	9.000
106.200	35.800	8.599	8.288	0.058	9.000
106.300	35.800	8.605	8.287	0.058	9.000
106.400	35.800	8.608	8.288	0.058	9.000
106.500	35.600	8.609	8.288	0.058	9.000
106.600	36.800	8.609	8.288	0.058	9.000
106.700	35.200	8.608	8.287	0.058	9.000
106.800	35.600	8.612	8.290	0.058	9.000
106.900	35.400	8.607	8.288	0.058	9.000
107.000	35.000	8.614	8.289	0.058	9.000
107.100	35.800	8.614	8.289	0.058	9.000
107.200	34.200	8.610	8.288	0.058	9.000
107.300	35.200	8.614	8.288	0.058	9.000
107.400	34.400	8.616	8.290	0.059	9.000
107.500	35.400	8.616	8.289	0.059	9.000
107.600	34.400	8.616	8.289	0.059	9.000
107.700	35.200	8.613	8.288	0.059	9.000
107.800	35.200	8.616	8.288	0.059	9.000
107.900	35.600	8.613	8.290	0.059	9.000
108.000	34.400	8.613	8.289	0.059	9.000
108.100	35.000	8.613	8.289	0.059	9.000
108.200	35.000	8.609	8.290	0.059	9.000
108.300	35.200	8.611	8.289	0.059	9.000
108.400	34.600	8.621	8.290	0.059	9.000
108.500	33.600	8.622	8.289	0.059	9.000
108.600	34.600	8.622	8.289	0.059	9.000
108.700	33.600	8.621	8.290	0.059	9.000
108.800	34.000	8.620	8.289	0.059	9.000
108.900	35.000	8.620	8.290	0.060	9.000
109.000	32.800	8.619	8.289	0.060	9.000
109.100	35.000	8.619	8.289	0.060	9.000
109.200	34.400	8.621	8.291	0.060	9.000
109.300	34.600	8.621	8.291	0.060	9.000
109.400	34.400	8.620	8.289	0.060	9.000
109.500	34.400	8.621	8.291	0.060	9.000
109.600	34.400	8.621	8.291	0.060	9.000
109.700	33.400	8.623	8.290	0.060	9.000
109.800	34.200	8.623	8.291	0.060	9.000
109.900	34.400	8.622	8.290	0.060	9.000
110.000	33.800	8.618	8.291	0.060	9.000
110.100	33.600	8.618	8.291	0.060	9.000
110.200	34.000	8.619	8.290	0.060	9.000
110.300	33.400	8.622	8.291	0.060	9.000
110.400	33.400	8.626	8.290	0.060	9.000
110.500	33.000	8.624	8.289	0.060	9.000
110.600	33.000	8.624	8.289	0.060	9.000
110.700	33.400	8.629	8.292	0.060	9.000
110.800	33.800	8.626	8.292	0.060	9.000
110.900	33.600	8.626	8.292	0.061	9.000
111.000	34.800	8.629	8.291	0.061	9.000
111.100	33.200	8.629	8.291	0.061	9.000
111.200	34.000	8.631	8.291	0.061	9.000
111.300	33.400	8.630	8.292	0.061	9.000
111.400	34.600	8.632	8.291	0.061	9.000
111.500	34.000	8.632	8.291	0.061	9.000
111.600	33.200	8.632	8.291	0.061	9.000
111.700	33.200	8.631	8.292	0.061	9.000
111.800	33.400	8.631	8.294	0.061	9.000
111.900	33.200	8.632	8.291	0.061	9.000
112.000	32.800	8.629	8.291	0.061	9.000
112.100	33.400	8.629	8.291	0.061	9.000
112.200	33.000	8.627	8.291	0.061	9.000
112.300	33.000	8.629	8.292	0.061	9.000
112.400	33.600	8.635	8.292	0.062	9.000
112.500	33.000	8.639	8.294	0.062	9.000
112.600	33.400	8.639	8.294	0.062	9.000
112.700	33.000	8.635	8.292	0.062	9.000
112.800	33.000	8.636	8.293	0.062	9.000
112.900	32.400	8.635	8.294	0.062	9.000
113.000	34.200	8.638	8.292	0.062	9.000
113.100	33.600	8.638	8.292	0.062	9.000
113.200	32.200	8.639	8.294	0.062	9.000
113.300	33.200	8.636	8.292	0.062	9.000
113.400	33.800	8.639	8.293	0.062	9.000
113.500	34.400	8.637	8.293	0.062	9.000
113.600	33.200	8.637	8.293	0.062	9.000
113.700	32.000	8.642	8.293	0.062	9.000
113.800	33.400	8.637	8.293	0.062	9.000
113.900	32.800	8.640	8.293	0.062	9.000
114.000	32.400	8.636	8.293	0.062	9.000
114.100	32.000	8.636	8.293	0.062	9.000
114.200	31.800	8.635	8.293	0.062	9.000
114.300	32.400	8.639	8.294	0.062	9.000
114.400	33.200	8.644	8.294	0.063	9.000
114.500	33.000	8.647	8.294	0.063	9.000
114.600	32.000	8.647	8.294	0.063	9.000
114.700	31.800	8.640	8.294	0.063	9.000
114.800	32.000	8.647	8.294	0.063	9.000
114.900	33.000	8.645	8.293	0.063	9.000
115.000	32.200	8.643	8.295	0.063	9.000
115.100	31.400	8.643	8.295	0.063	9.000
115.200	32.400	8.644	8.293	0.063	9.000
115.300	31.600	8.646	8.294	0.063	9.000
115.400	31.400	8.645	8.294	0.063	9.000
115.500	32.200	8.645	8.294	0.063	9.000
115.600	31.800	8.645	8.294	0.063	9.000
115.700	32.200	8.645	8.295	0.063	9.000
115.800	32.600	8.648	8.294	0.063	9.000
115.900	31.600	8.646	8.295	0.063	9.000
116.000	32.200	8.641	8.295	0.063	9.000
116.100	32.400	8.641	8.295	0.063	9.000
116.200	32.600	8.642	8.296	0.063	9.000
116.300	31.800	8.642	8.295	0.063	9.000
116.400	31.200	8.652	8.295	0.064	9.000
116.500	32.600	8.650	8.295	0.064	9.000
116.600	31.400	8.650	8.295	0.064	9.000
116.700	31.400	8.651	8.295	0.064	9.000
116.800	31.400	8.650	8.296	0.064	9.000
116.900	32.000	8.653	8.295	0.064	9.000
117.000	31.400	8.651	8.295	0.064	9.000
117.100	31.400	8.651	8.295	0.064	9.000
117.200	31.800	8.651	8.295	0.064	9.000
117.300	31.000	8.653	8.296	0.064	9.000
117.400	31.000	8.652	8.295	0.064	9.000
117.500	32.400	8.655	8.297	0.064	9.000
117.600	31.000	8.655	8.297	0.064	9.000
117.700	30.600	8.654	8.296	0.064	9.000
117.800	31.400	8.652	8.296	0.064	9.000
117.900	31.800	8.654	8.296	0.065	9.000
118.000	31.800	8.649	8.298	0.065	9.000
118.100	31.000	8.649	8.298	0.065	9.000
118.200	30.800	8.647	8.296	0.065	9.000
118.300	31.600	8.650	8.296	0.065	9.000
118.400	31.600	8.658	8.297	0.065	9.000
118.500	31.400	8.656	8.296	0.065	9.000
118.600	31.600	8.656	8.296	0.065	9.000
118.700	31.600	8.658	8.297	0.065	9.000
118.800	31.000	8.660	8.296	0.065	9.000
118.900	30.800	8.657	8.298	0.065	9.000
119.000	31.200	8.656	8.296	0.065	9.000
119.100	31.000	8.656	8.296	0.065	9.000
119.200	31.200	8.661	8.298	0.065	9.000
119.300	31.200	8.659	8.297	0.065	9.000
119.400	31.200	8.660	8.297	0.065	9.000
119.500	30.600	8.660	8.297	0.065	9.000
119.600	31.000	8.660	8.297	0.065	9.000
119.700	31.800	8.658	8.297	0.065	9.000
119.800	31.400	8.657	8.298	0.065	9.000
119.900	30.400	8.660	8.297	0.066	9.000
120.000	31.000	8.653	8.297	0.066	9.000
120.100	31.000	8.653	8.297	0.066	9.000
120.200	31.200	8.654	8.297	0.066	9.000
120.300	30.400	8.656	8.298	0.066	9.000
120.400	31.200	8.660	8.299	0.066	9.000
120.500	30.400	8.664	8.298	0.066	9.000
120.600	31.000	8.664	8.298	0.066	9.000
120.700	31.800	8.663	8.298	0.066	9.000
120.800	30.800	8.662	8.298	0.066	9.000
120.900	31.200	8.663	8.298	0.066	9.000
121.000	31.200	8.663	8.299	0.066	9.000
121.100	31.200	8.663	8.299	0.066	9.000
121.200	31.000	8.663	8.299	0.066	9.000
121.300	31.000	8.663	8.298	0.066	9.000
121.400	31.000	8.662	8.299	0.066	9.000
121.500	30.400	8.663	8.298	0.066	9.000
121.600	31.000	8.663	8.298	0.066	9.000
121.700	30.600	8.662	8.299	0.066	9.000
121.800	30.800	8.662	8.300	0.066	9.000
121.900	30.600	8.659	8.298	0.067	9.000
122.000	29.600	8.654	8.298	0.067	9.000
122.100	31.000	8.654	8.298	0.067	9.000
122.200	31.000	8.653	8.299	0.067	9.000
122.300	30.400	8.656	8.300	0.067	9.000
122.400	31.400	8.663	8.299	0.067	9.000
122.500	30.600	8.667	8.300	0.067	9.000
122.600	30.200	8.667	8.300	0.067	9.000
122.700	30.200	8.663	8.299	0.067	9.000
122.800	30.400	8.665	8.300	0.067	9.000
122.900	30.800	8.663	8.300	0.067	9.000
123.000	31.200	8.665	8.300	0.067	9.000
123.100	29.800	8.665	8.300	0.067	9.000
123.200	30.000	8.665	8.300	0.067	9.000
123.300	31.200	8.665	8.300	0.067	9.000
123.400	30.200	8.669	8.300	0.067	9.000
123.500	31.600	8.667	8.300	0.067	9.000
123.600	30.800	8.667	8.300	0.067	9.000
123.700	29.800	8.669	8.301	0.067	9.000
123.800	30.600	8.666	8.302	0.067	9.000
123.900	29.000	8.671	8.301	0.068	9.000
124.000	30.400	8.662	8.300	0.068	9.000
124.100	30.400	8.662	8.300	0.068	9.000
124.200	30.000	8.660	8.302	0.068	9.000
124.300	29.600	8.661	8.301	0.068	9.000
124.400	30.000	8.671	8.301	0.068	9.000
124.500	30.200	8.671	8.300	0.068	9.000
124.600	30.800	8.671	8.300	0.068	9.000
124.700	30.000	8.671	8.302	0.068	9.000
124.800	29.800	8.672	8.303	0.068	9.000
124.900	30.800	8.673	8.300	0.068	9.000
125.000	29.800	8.670	8.301	0.068	9.000
125.100	30.400	8.670	8.301	0.068	9.000
125.200	29.000	8.667	8.301	0.068	9.000
125.300	30.000	8.669	8.303	0.068	9.000
125.400	30.000	8.672	8.302	0.068	9.000
125.500	29.800	8.672	8.303	0.068	9.000
125.600	29.200	8.672	8.303	0.068	9.000
125.700	29.600	8.670	8.303	0.068	9.000
125.800	29.400	8.676	8.301	0.068	9.000
125.900	29.800	8.671	8.305	0.069	9.000
126.000	29.800	8.666	8.302	0.069	9.000
126.100	29.600	8.666	8.302	0.069	9.000
126.200	29.200	8.666	8.302	0.069	9.000
126.300	30.400	8.669	8.303	0.069	9.000
126.400	29.200	8.674	8.304	0.069	9.000
126.500	30.200	8.673	8.303	0.069	9.000
126.600	30.000	8.673	8.303	0.069	9.000
126.700	28.600	8.676	8.303	0.069	9.000
126.800	29.400	8.673	8.303	0.069	9.000
126.900	28.600	8.676	8.304	0.069	9.000
127.000	29.400	8.676	8.303	0.069	9.000
127.100	29.000	8.676	8.303	0.069	9.000
127.200	29.600	8.676	8.303	0.069	9.000
127.300	29.600	8.673	8.304	0.069	9.000
127.400	30.000	8.678	8.303	0.069	9.000
127.500	28.800	8.677	8.303	0.069	9.000
127.600	29.800	8.677	8.303	0.069	9.000
127.700	28.800	8.677	8.303	0.069	9.000
127.800	28.600	8.678	8.305	0.069	9.000
127.900	28.600	8.679	8.303	0.070	9.000
128.000	28.800	8.671	8.304	0.070	9.000
128.100	29.400	8.671	8.304	0.070	9.000
128.200	29.400	8.670	8.303	0.070	9.000
128.300	29.200	8.674	8.305	0.070	9.000
128.400	28.400	8.678	8.305	0.070	9.000
128.500	29.000	8.681	8.305	0.070	9.000
128.600	29.400	8.681	8.305	0.070	9.000
128.700	28.800	8.676	8.305	0.070	9.000
128.800	29.200	8.681	8.303	0.070	9.000
128.900	29.600	8.683	8.306	0.070	9.000
129.000	29.000	8.683	8.304	0.070	9.000
129.100	28.400	8.683	8.304	0.070	9.000
129.200	29.000	8.682	8.304	0.070	9.000
129.300	29.000	8.684	8.305	0.070	9.000
129.400	28.400	8.683	8.306	0.070	9.000
129.500	28.600	8.684	8.304	0.070	9.000
129.600	29.200	8.684	8.304	0.070	9.000
129.700	28.600	8.685	8.306	0.070	9.000
129.800	29.000	8.679	8.305	0.070	9.000
129.900	28.800	8.684	8.306	0.071	9.000
130.000	28.400	8.676	8.306	0.071	9.000
130.100	28.800	8.676	8.306	0.071	9.000
130.200	28.400	8.676	8.306	0.071	9.000
130.300	28.400	8.681	8.306	0.071	9.000
130.400	29.000	8.684	8.305	0.071	9.000
130.500	28.800	8.684	8.306	0.071	9.000
130.600	28.400	8.684	8.306	0.071	9.000
130.700	28.200	8.684	8.305	0.071	9.000
130.800	28.400	8.683	8.306	0.071	9.000
130.900	28.600	8.683	8.306	0.071	9.000
131.000	28.600	8.685	8.306	0.071	9.000
131.100	27.800	8.685	8.306	0.071	9.000
131.200	28.600	8.683	8.308	0.071	9.000
131.300	28.200	8.682	8.305	0.071	9.000
131.400	27.800	8.686	8.307	0.071	9.000
131.500	28.800	8.684	8.306	0.071	9.000
131.600	28.400	8.684	8.306	0.071	9.000
131.700	28.600	8.682	8.308	0.071	9.000
131.800	27.800	8.687	8.308	0.071	9.000
131.900	27.800	8.686	8.306	0.071	9.000
132.000	27.800	8.675	8.307	0.071	9.000
132.100	28.200	8.675	8.307	0.071	9.000
132.200	28.400	8.678	8.308	0.071	9.000
132.300	28.200	8.678	8.308	0.071	9.000
132.400	27.600	8.682	8.307	0.072	9.000
132.500	28.200	8.686	8.308	0.072	9.000
132.600	28.200	8.686	8.308	0.072	9.000
132.700	28.400	8.687	8.308	0.072	9.000
132.800	27.800	8.691	8.309	0.072	9.000
132.900	27.400	8.692	8.309	0.072	9.000
133.000	28.200	8.685	8.308	0.072	9.000
133.100	28.000	8.685	8.308	0.072	9.000
133.200	29.000	8.687	8.308	0.072	9.000
133.300	27.200	8.689	8.308	0.072	9.000
133.400	27.400	8.690	8.309	0.072	9.000
133.500	28.000	8.690	8.310	0.072	9.000
133.600	28.000	8.690	8.310	0.072	9.000
133.700	27.400	8.691	8.308	0.072	9.000
133.800	28.000	8.693	8.309	0.072	9.000
133.900	28.000	8.694	8.309	0.072	9.000
134.000	28.400	8.683	8.308	0.072	9.000
134.100	28.000	8.683	8.308	0.072	9.000
134.200	27.200	8.684	8.310	0.072	9.000
134.300	28.000	8.684	8.308	0.072	9.000
134.400	27.000	8.694	8.309	0.073	9.000
134.500	28.000	8.698	8.309	0.073	9.000
134.600	27.600	8.698	8.309	0.073	9.000
134.700	28.000	8.694	8.309	0.073	9.000
134.800	27.400	8.690	8.311	0.073	9.000
134.900	28.600	8.695	8.309	0.073	9.000
135.000	27.600	8.693	8.310	0.073	9.000
135.100	28.600	8.693	8.310	0.073	9.000
135.200	28.000	8.690	8.308	0.073	9.000
135.300	27.000	8.692	8.310	0.073	9.000
135.400	27.800	8.695	8.310	0.073	9.000
135.500	26.800	8.694	8.310	0.073	9.000
135.600	28.200	8.694	8.310	0.073	9.000
135.700	27.800	8.692	8.310	0.073	9.000
135.800	27.600	8.696	8.310	0.073	9.000
135.900	28.000	8.695	8.311	0.073	9.000
136.000	27.800	8.686	8.311	0.073	9.000
136.100	27.400	8.686	8.311	0.073	9.000
136.200	28.200	8.688	8.312	0.073	9.000
136.300	27.600	8.693	8.311	0.073	9.000
136.400	26.600	8.692	8.311	0.074	9.000
136.500	27.600	8.693	8.311	0.074	9.000
136.600	27.400	8.693	8.311	0.074	9.000
136.700	28.400	8.697	8.310	0.074	9.000
136.800	26.600	8.696	8.311	0.074	9.000
136.900	27.600	8.694	8.312	0.074	9.000
137.000	27.200	8.692	8.310	0.074	9.000
137.100	28.200	8.692	8.310	0.074	9.000
137.200	28.200	8.696	8.312	0.074	9.000
137.300	27.400	8.698	8.311	0.074	9.000
137.400	28.000	8.697	8.312	0.074	9.000
137.500	27.600	8.694	8.310	0.074	9.000
137.600	27.200	8.694	8.310	0.074	9.000
137.700	26.600	8.694	8.312	0.074	9.000
137.800	28.000	8.695	8.313	0.074	9.000
137.900	28.200	8.695	8.312	0.074	9.000
138.000	27.200	8.686	8.313	0.074	9.000
138.100	26.400	8.686	8.313	0.074	9.000
138.200	26.400	8.691	8.312	0.074	9.000
138.300	27.600	8.688	8.312	0.074	9.000
138.400	26.400	8.695	8.312	0.074	9.000
138.500	26.000	8.696	8.313	0.074	9.000
138.600	27.600	8.696	8.313	0.074	9.000
138.700	26.800	8.697	8.313	0.074	9.000
138.800	27.200	8.695	8.313	0.074	9.000
138.900	26.200	8.699	8.312	0.075	9.000
139.000	27.200	8.699	8.314	0.075	9.000
139.100	27.400	8.699	8.314	0.075	9.000
139.200	26.600	8.695	8.314	0.075	9.000
139.300	27.000	8.699	8.313	0.075	9.000
139.400	28.200	8.698	8.314	0.075	9.000
139.500	26.600	8.698	8.314	0.075	9.000
139.600	26.800	8.698	8.314	0.075	9.000
139.700	26.200	8.701	8.314	0.075	9.000
139.800	27.600	8.698	8.313	0.075	9.000
139.900	27.200	8.699	8.313	0.075	9.000
140.000	26.800	8.694	8.313	0.075	9.000
140.100	26.800	8.694	8.313	0.075	9.000
140.200	26.800	8.691	8.314	0.075	9.000
140.300	27.000	8.695	8.315	0.075	9.000
140.400	27.400	8.696	8.314	0.075	9.000
140.500	26.400	8.698	8.315	0.075	9.000
140.600	27.400	8.698	8.315	0.075	9.000
140.700	26.800	8.696	8.314	0.075	9.000
140.800	27.000	8.700	8.315	0.075	9.000
140.900	26.400	8.697	8.314	0.076	9.000
141.000	27.600	8.700	8.316	0.076	9.000
141.100	27.000	8.700	8.316	0.076	9.000
141.200	26.400	8.698	8.314	0.076	9.000
141.300	25.600	8.700	8.314	0.076	9.000
141.400	27.600	8.702	8.316	0.076	9.000
141.500	26.800	8.700	8.314	0.076	9.000
141.600	27.200	8.700	8.314	0.076	9.000
141.700	26.000	8.703	8.316	0.076	9.000
141.800	26.800	8.704	8.315	0.076	9.000
141.900	27.200	8.704	8.316	0.076	9.000
142.000	27.200	8.695	8.314	0.076	9.000
142.100	26.600	8.695	8.314	0.076	9.000
142.200	26.400	8.696	8.316	0.076	9.000
142.300	26.800	8.698	8.315	0.076	9.000
142.400	26.200	8.704	8.316	0.076	9.000
142.500	25.800	8.702	8.315	0.076	9.000
142.600	26.800	8.702	8.315	0.076	9.000
142.700	27.200	8.703	8.317	0.076	9.000
142.800	26.200	8.704	8.318	0.076	9.000
142.900	27.400	8.702	8.316	0.076	9.000
143.000	25.600	8.708	8.316	0.076	9.000
143.100	27.400	8.708	8.316	0.076	9.000
143.200	26.600	8.705	8.316	0.076	9.000
143.300	25.200	8.705	8.318	0.077	9.000
143.400	26.200	8.707	8.315	0.077	9.000
143.500	26.800	8.705	8.316	0.077	9.000
143.600	26.800	8.705	8.316	0.077	9.000
143.700	26.600	8.706	8.316	0.077	9.000
143.800	26.800	8.707	8.317	0.077	9.000
143.900	26.200	8.705	8.317	0.077	9.000
144.000	26.000	8.697	8.318	0.077	9.000
144.100	25.800	8.697	8.318	0.077	9.000
144.200	25.600	8.698	8.317	0.077	9.000
144.300	25.400	8.703	8.318	0.077	9.000
144.400	25.400	8.704	8.318	0.077	9.000
144.500	26.800	8.707	8.318	0.077	9.000
144.600	26.800	8.707	8.318	0.077	9.000
144.700	26.400	8.707	8.319	0.077	9.000
144.800	26.600	8.707	8.317	0.077	9.000
144.900	25.600	8.709	8.318	0.077	9.000
145.000	25.400	8.708	8.319	0.077	9.000
145.100	26.600	8.708	8.319	0.077	9.000
145.200	25.800	8.708	8.318	0.077	9.000
145.300	25.800	8.708	8.318	0.078	9.000
145.400	26.600	8.709	8.318	0.078	9.000
145.500	26.000	8.709	8.318	0.078	9.000
145.600	26.800	8.709	8.318	0.078	9.000
145.700	26.600	8.709	8.318	0.078	9.000
145.800	25.200	8.711	8.320	0.078	9.000
145.900	26.600	8.708	8.320	0.078	9.000
146.000	25.000	8.702	8.319	0.078	9.000
146.100	25.400	8.702	8.319	0.078	9.000
146.200	25.800	8.703	8.318	0.078	9.000
146.300	25.200	8.707	8.320	0.078	9.000
146.400	26.200	8.709	8.319	0.078	9.000
146.500	26.400	8.715	8.320	0.078	9.000
146.600	25.600	8.715	8.320	0.078	9.000
146.700	26.200	8.709	8.318	0.078	9.000
146.800	25.000	8.708	8.319	0.078	9.000
146.900	25.400	8.711	8.320	0.078	9.000
147.000	25.800	8.718	8.320	0.078	9.000
147.100	25.800	8.718	8.320	0.078	9.000
147.200	25.800	8.714	8.321	0.078	9.000
147.300	25.400	8.710	8.320	0.078	9.000
147.400	26.000	8.712	8.320	0.078	9.000
147.500	25.000	8.715	8.321	0.078	9.000
147.600	25.400	8.715	8.321	0.078	9.000
147.700	25.000	8.711	8.321	0.078	9.000
147.800	26.000	8.714	8.320	0.079	9.000
147.900	25.200	8.715	8.320	0.079	9.000
148.000	25.200	8.710	8.321	0.079	9.000
148.100	26.400	8.710	8.321	0.079	9.000
148.200	26.200	8.705	8.321	0.079	9.000
148.300	25.400	8.711	8.321	0.079	9.000
148.400	26.000	8.714	8.320	0.079	9.000
148.500	24.800	8.713	8.321	0.079	9.000
148.600	24.800	8.713	8.321	0.079	9.000
148.700	25.800	8.715	8.320	0.079	9.000
148.800	26.000	8.717	8.322	0.079	9.000
148.900	26.200	8.716	8.321	0.079	9.000
149.000	26.000	8.716	8.322	0.079	9.000
149.100	25.600	8.716	8.322	0.079	9.000
149.200	25.600	8.715	8.321	0.079	9.000
149.300	25.800	8.715	8.323	0.079	9.000
149.400	24.600	8.714	8.322	0.079	9.000
149.500	25.200	8.716	8.322	0.079	9.000
149.600	24.800	8.716	8.322	0.079	9.000
149.700	26.200	8.715	8.322	0.079	9.000
149.800	24.800	8.720	8.323	0.079	9.000
149.900	26.000	8.716	8.324	0.079	9.000
150.000	25.200	8.710	8.322	0.079	9.000
150.100	24.400	8.710	8.322	0.079	9.000
150.200	24.400	8.712	8.323	0.079	9.000
150.300	24.000	8.714	8.323	0.080	9.000
150.400	24.800	8.719	8.323	0.080	9.000
150.500	25.600	8.720	8.322	0.080	9.000
150.600	24.200	8.720	8.322	0.080	9.000
150.700	24.400	8.715	8.323	0.080	9.000
150.800	24.600	8.719	8.322	0.080	9.000
150.900	25.000	8.718	8.323	0.080	9.000
151.000	23.800	8.719	8.323	0.080	9.000
151.100	25.000	8.719	8.323	0.080	9.000
151.200	24.200	8.721	8.323	0.080	9.000
151.300	25.200	8.719	8.323	0.080	9.000
151.400	25.000	8.722	8.323	0.080	9.000
151.500	25.000	8.722	8.325	0.080	9.000
151.600	25.000	8.722	8.325	0.080	9.000
151.700	24.600	8.717	8.323	0.080	9.000
151.800	25.200	8.720	8.323	0.080	9.000
151.900	23.800	8.722	8.325	0.080	9.000
152.000	24.800	8.714	8.325	0.080	9.000
152.100	24.000	8.714	8.325	0.080	9.000
152.200	26.000	8.716	8.324	0.080	9.000
152.300	24.400	8.718	8.324	0.081	9.000
152.400	23.200	8.721	8.325	0.081	9.000
152.500	24.000	8.719	8.324	0.081	9.000
152.600	25.200	8.719	8.324	0.081	9.000
152.700	25.000	8.720	8.325	0.081	9.000
152.800	25.200	8.721	8.324	0.081	9.000
152.900	24.400	8.722	8.325	0.081	9.000
153.000	24.600	8.725	8.325	0.081	9.000
153.100	23.800	8.725	8.325	0.081	9.000
153.200	25.200	8.726	8.325	0.081	9.000
153.300	25.200	8.721	8.326	0.081	9.000
153.400	25.200	8.724	8.324	0.081	9.000
153.500	24.000	8.724	8.326	0.081	9.000
153.600	24.800	8.724	8.326	0.081	9.000
153.700	24.200	8.724	8.324	0.081	9.000
153.800	23.800	8.726	8.327	0.081	9.000
153.900	24.200	8.725	8.326	0.081	9.000
154.000	23.800	8.717	8.327	0.081	9.000
154.100	24.800	8.717	8.327	0.081	9.000
154.200	24.400	8.715	8.325	0.081	9.000
154.300	23.400	8.724	8.326	0.081	9.000
154.400	24.600	8.726	8.326	0.081	9.000
154.500	24.800	8.727	8.327	0.081	9.000
154.600	24.400	8.727	8.327	0.081	9.000
154.700	24.800	8.725	8.326	0.081	9.000
154.800	24.600	8.725	8.327	0.081	9.000
154.900	23.800	8.725	8.327	0.081	9.000
155.000	24.800	8.729	8.327	0.081	9.000
155.100	24.800	8.729	8.327	0.081	9.000
155.200	24.200	8.727	8.326	0.081	9.000
155.300	24.400	8.725	8.326	0.082	9.000
155.400	24.400	8.727	8.327	0.082	9.000
155.500	24.400	8.725	8.326	0.082	9.000
155.600	23.800	8.725	8.326	0.082	9.000
155.700	24.800	8.728	8.328	0.082	9.000
155.800	25.200	8.728	8.327	0.082	9.000
155.900	24.200	8.730	8.327	0.082	9.000
156.000	23.400	8.720	8.328	0.082	9.000
156.100	24.600	8.720	8.328	0.082	9.000
156.200	24.200	8.722	8.327	0.082	9.000
156.300	24.000	8.721	8.328	0.082	9.000
156.400	24.000	8.728	8.328	0.082	9.000
156.500	23.000	8.729	8.329	0.082	9.000
156.600	24.000	8.729	8.329	0.082	9.000
156.700	24.600	8.729	8.327	0.082	9.000
156.800	23.600	8.727	8.328	0.082	9.000
156.900	24.200	8.727	8.329	0.082	9.000
157.000	24.600	8.727	8.329	0.082	9.000
157.100	24.200	8.727	8.329	0.082	9.000
157.200	24.200	8.726	8.329	0.082	9.000
157.300	23.000	8.729	8.328	0.083	9.000
157.400	24.000	8.725	8.329	0.083	9.000
157.500	24.200	8.730	8.329	0.083	9.000
157.600	24.200	8.730	8.329	0.083	9.000
157.700	24.200	8.727	8.329	0.083	9.000
157.800	24.000	8.728	8.327	0.083	9.000
157.900	23.200	8.727	8.330	0.083	9.000
158.000	23.400	8.721	8.328	0.083	9.000
158.100	23.400	8.721	8.328	0.083	9.000
158.200	24.000	8.720	8.331	0.083	9.000
158.300	23.200	8.723	8.329	0.083	9.000
158.400	23.400	8.731	8.328	0.083	9.000
158.500	23.600	8.729	8.330	0.083	9.000
158.600	24.200	8.729	8.330	0.083	9.000
158.700	23.600	8.731	8.331	0.083	9.000
158.800	23.800	8.734	8.331	0.083	9.000
158.900	24.000	8.731	8.329	0.083	9.000
159.000	22.800	8.732	8.330	0.083	9.000
159.100	24.000	8.732	8.330	0.083	9.000
159.200	24.000	8.732	8.330	0.083	9.000
159.300	23.000	8.730	8.332	0.083	9.000
159.400	23.200	8.734	8.331	0.083	9.000
159.500	23.800	8.735	8.331	0.083	9.000
159.600	23.600	8.735	8.331	0.083	9.000
159.700	24.000	8.732	8.330	0.083	9.000
159.800	23.000	8.733	8.331	0.083	9.000
159.900	23.800	8.729	8.330	0.083	9.000
160.000	23.200	8.725	8.331	0.083	9.000
160.100	24.200	8.725	8.331	0.083	9.000
160.200	22.800	8.726	8.331	0.083	9.000
160.300	23.200	8.727	8.331	0.084	9.000
160.400	22.800	8.730	8.331	0.084	9.000
160.500	23.200	8.731	8.331	0.084	9.000
160.600	24.200	8.731	8.331	0.084	9.000
160.700	23.200	8.736	8.333	0.084	9.000
160.800	23.400	8.732	8.332	0.084	9.000
160.900	23.200	8.731	8.332	0.084	9.000
161.000	22.600	8.733	8.331	0.084	9.000
161.100	22.800	8.733	8.331	0.084	9.000
161.200	24.600	8.736	8.333	0.084	9.000
161.300	22.400	8.730	8.332	0.084	9.000
161.400	23.400	8.734	8.332	0.084	9.000
161.500	23.400	8.734	8.332	0.084	9.000
161.600	23.600	8.734	8.332	0.084	9.000
161.700	23.400	8.734	8.332	0.084	9.000
161.800	23.400	8.734	8.333	0.084	9.000
161.900	23.400	8.734	8.333	0.084	9.000
162.000	22.200	8.726	8.332	0.084	9.000
162.100	23.400	8.726	8.332	0.084	9.000
162.200	23.400	8.731	8.332	0.084	9.000
162.300	23.600	8.732	8.333	0.084	9.000
162.400	22.200	8.739	8.334	0.084	9.000
162.500	22.000	8.735	8.334	0.084	9.000
162.600	22.400	8.735	8.334	0.084	9.000
162.700	23.400	8.737	8.334	0.084	9.000
162.800	22.800	8.738	8.332	0.085	9.000
162.900	23.400	8.739	8.334	0.085	9.000
163.000	23.800	8.736	8.334	0.085	9.000
163.100	23.000	8.736	8.334	0.085	9.000
163.200	23.200	8.740	8.334	0.085	9.000
163.300	23.200	8.739	8.333	0.085	9.000
163.400	22.800	8.740	8.335	0.085	9.000
163.500	23.000	8.738	8.334	0.085	9.000
163.600	23.200	8.738	8.334	0.085	9.000
163.700	22.600	8.739	8.335	0.085	9.000
163.800	23.000	8.741	8.334	0.085	9.000
163.900	23.200	8.737	8.334	0.085	9.000
164.000	23.000	8.733	8.335	0.085	9.000
164.100	23.200	8.733	8.335	0.085	9.000
164.200	22.800	8.732	8.335	0.085	9.000
164.300	23.600	8.731	8.335	0.085	9.000
164.400	23.000	8.741	8.334	0.085	9.000
164.500	23.200	8.741	8.335	0.085	9.000
164.600	23.000	8.741	8.335	0.085	9.000
164.700	23.200	8.740	8.334	0.085	9.000
164.800	22.600	8.742	8.335	0.085	9.000
164.900	23.200	8.740	8.335	0.085	9.000
165.000	22.800	8.743	8.337	0.085	9.000
165.100	22.400	8.743	8.337	0.085	9.000
165.200	21.600	8.742	8.333	0.085	9.000
165.300	21.800	8.743	8.335	0.086	9.000
165.400	23.000	8.745	8.337	0.086	9.000
165.500	21.800	8.744	8.335	0.086	9.000
165.600	22.800	8.744	8.335	0.086	9.000
165.700	22.200	8.745	8.337	0.086	9.000
165.800	21.600	8.742	8.336	0.086	9.000
165.900	22.800	8.743	8.336	0.086	9.000
166.000	22.600	8.738	8.337	0.086	9.000
166.100	21.800	8.738	8.337	0.086	9.000
166.200	21.800	8.737	8.337	0.086	9.000
166.300	22.200	8.739	8.337	0.086	9.000
166.400	23.600	8.746	8.337	0.086	9.000
166.500	21.400	8.745	8.337	0.086	9.000
166.600	21.600	8.745	8.337	0.086	9.000
166.700	21.800	8.743	8.337	0.086	9.000
166.800	22.400	8.747	8.337	0.086	9.000
166.900	21.400	8.745	8.337	0.086	9.000
167.000	22.600	8.750	8.337	0.086	9.000
167.100	22.400	8.750	8.337	0.086	9.000
167.200	22.400	8.743	8.337	0.086	9.000
167.300	22.400	8.748	8.338	0.086	9.000
167.400	22.000	8.745	8.338	0.086	9.000
167.500	21.800	8.748	8.338	0.086	9.000
167.600	22.600	8.748	8.338	0.086	9.000
167.700	22.000	8.749	8.339	0.086	9.000
167.800	22.200	8.747	8.337	0.087	9.000
167.900	20.800	8.744	8.339	0.087	9.000
168.000	22.200	8.739	8.338	0.087	9.000
168.100	22.200	8.739	8.338	0.087	9.000
168.200	22.400	8.738	8.338	0.087	9.000
168.300	22.800	8.741	8.337	0.087	9.000
168.400	22.000	8.748	8.337	0.087	9.000
168.500	22.600	8.745	8.338	0.087	9.000
168.600	21.600	8.745	8.338	0.087	9.000
168.700	22.000	8.750	8.339	0.087	9.000
168.800	21.800	8.749	8.338	0.087	9.000
168.900	22.200	8.747	8.338	0.087	9.000
169.000	22.200	8.748	8.339	0.087	9.000
169.100	22.400	8.748	8.339	0.087	9.000
169.200	22.400	8.749	8.339	0.087	9.000
169.300	22.200	8.748	8.339	0.087	9.000
169.400	22.000	8.748	8.339	0.087	9.000
169.500	22.400	8.747	8.340	0.087	9.000
169.600	22.400	8.747	8.340	0.087	9.000
169.700	21.800	8.752	8.339	0.087	9.000
169.800	22.200	8.751	8.339	0.087	9.000
169.900	21.800	8.750	8.339	0.087	9.000
170.000	22.800	8.740	8.339	0.087	9.000
170.100	21.600	8.740	8.339	0.087	9.000
170.200	22.000	8.744	8.340	0.087	9.000
170.300	22.000	8.741	8.340	0.087	9.000
170.400	21.400	8.751	8.341	0.087	9.000
170.500	22.000	8.750	8.340	0.087	9.000
170.600	21.800	8.750	8.340	0.087	9.000
170.700	22.200	8.748	8.339	0.087	9.000
170.800	23.000	8.751	8.339	0.088	9.000
170.900	22.000	8.750	8.341	0.088	9.000
171.000	22.200	8.751	8.341	0.088	9.000
171.100	21.600	8.751	8.341	0.088	9.000
171.200	22.600	8.747	8.342	0.088	9.000
171.300	21.200	8.752	8.340	0.088	9.000
171.400	22.000	8.750	8.341	0.088	9.000
171.500	22.000	8.751	8.342	0.088	9.000
171.600	21.400	8.751	8.342	0.088	9.000
171.700	22.000	8.751	8.341	0.088	9.000
171.800	22.000	8.751	8.342	0.088	9.000
171.900	21.800	8.752	8.341	0.088	9.000
172.000	22.200	8.742	8.342	0.088	9.000
172.100	21.600	8.742	8.342	0.088	9.000
172.200	22.200	8.745	8.341	0.088	9.000
172.300	22.800	8.745	8.342	0.088	9.000
172.400	21.000	8.752	8.342	0.088	9.000
172.500	22.200	8.751	8.343	0.088	9.000
172.600	22.200	8.751	8.343	0.088	9.000
172.700	22.000	8.754	8.342	0.088	9.000
172.800	22.800	8.751	8.342	0.088	9.000
172.900	22.000	8.753	8.342	0.088	9.000
173.000	22.800	8.752	8.344	0.088	9.000
173.100	20.400	8.752	8.344	0.088	9.000
173.200	21.200	8.753	8.342	0.088	9.000
173.300	21.600	8.750	8.342	0.089	9.000
173.400	22.000	8.751	8.344	0.089	9.000
173.500	20.800	8.750	8.342	0.089	9.000
173.600	21.600	8.750	8.342	0.089	9.000
173.700	22.400	8.752	8.344	0.089	9.000
173.800	22.000	8.750	8.343	0.089	9.000
173.900	21.800	8.755	8.344	0.089	9.000
174.000	22.000	8.745	8.342	0.089	9.000
174.100	21.200	8.745	8.342	0.089	9.000
174.200	22.600	8.746	8.344	0.089	9.000
174.300	21.000	8.746	8.344	0.089	9.000
174.400	21.200	8.752	8.344	0.089	9.000
174.500	22.200	8.752	8.344	0.089	9.000
174.600	21.000	8.752	8.344	0.089	9.000
174.700	21.800	8.758	8.344	0.089	9.000
174.800	21.600	8.755	8.344	0.089	9.000
174.900	21.600	8.754	8.343	0.089	9.000
175.000	21.400	8.758	8.346	0.089	9.000
175.100	21.600	8.758	8.346	0.089	9.000
175.200	21.200	8.755	8.344	0.089	9.000
175.300	22.400	8.754	8.346	0.089	9.000
175.400	22.000	8.757	8.344	0.089	9.000
175.500	20.200	8.758	8.346	0.089	9.000
175.600	21.000	8.758	8.346	0.089	9.000
175.700	21.800	8.756	8.344	0.089	9.000
175.800	21.600	8.758	8.345	0.089	9.000
175.900	21.200	8.758	8.346	0.089	9.000
176.000	20.800	8.751	8.345	0.089	9.000
176.100	21.800	8.751	8.345	0.089	9.000
176.200	21.000	8.748	8.346	0.089	9.000
176.300	21.600	8.751	8.345	0.090	9.000
176.400	21.800	8.756	8.346	0.090	9.000
176.500	22.200	8.757	8.344	0.090	9.000
176.600	21.800	8.757	8.344	0.090	9.000
176.700	22.200	8.753	8.346	0.090	9.000
176.800	22.000	8.755	8.346	0.090	9.000
176.900	22.800	8.755	8.347	0.090	9.000
177.000	22.400	8.759	8.346	0.090	9.000
177.100	21.200	8.759	8.346	0.090	9.000
177.200	21.400	8.756	8.347	0.090	9.000
177.300	21.800	8.759	8.348	0.090	9.000
177.400	21.000	8.753	8.345	0.090	9.000
177.500	21.400	8.755	8.347	0.090	9.000
177.600	21.600	8.755	8.347	0.090	9.000
177.700	22.600	8.760	8.346	0.090	9.000
177.800	21.000	8.758	8.348	0.090	9.000
177.900	21.400	8.758	8.347	0.090	9.000
178.000	22.000	8.749	8.348	0.090	9.000
178.100	20.200	8.749	8.348	0.090	9.000
178.200	20.800	8.749	8.347	0.090	9.000
178.300	20.800	8.753	8.347	0.090	9.000
178.400	22.200	8.759	8.348	0.090	9.000
178.500	21.600	8.758	8.348	0.090	9.000
178.600	21.400	8.758	8.348	0.090	9.000
178.700	21.200	8.758	8.347	0.090	9.000
178.800	20.800	8.758	8.347	0.091	9.000
178.900	21.600	8.758	8.348	0.091	9.000
179.000	21.000	8.758	8.348	0.091	9.000
179.100	20.600	8.758	8.348	0.091	9.000
179.200	22.400	8.755	8.349	0.091	9.000
179.300	20.800	8.756	8.347	0.091	9.000
179.400	22.000	8.756	8.348	0.091	9.000
179.500	21.000	8.756	8.348	0.091	9.000
179.600	22.800	8.756	8.348	0.091	9.000
179.700	21.800	8.758	8.350	0.091	9.000
179.800	22.200	8.757	8.348	0.091	9.000
179.900	21.600	8.756	8.347	0.091	9.000
180.000	21.200	8.753	8.349	0.091	9.000
180.100	21.400	8.753	8.349	0.091	9.000
180.200	21.000	8.751	8.349	0.091	9.000
180.300	21.200	8.753	8.350	0.091	9.000
180.400	21.200	8.758	8.349	0.091	9.000
180.500	21.800	8.756	8.350	0.091	9.000
180.600	21.200	8.756	8.350	0.091	9.000
180.700	22.000	8.758	8.349	0.091	9.000
180.800	21.400	8.758	8.350	0.091	9.000
180.900	21.200	8.759	8.349	0.091	9.000
181.000	20.800	8.758	8.350	0.091	9.000
181.100	22.000	8.758	8.350	0.091	9.000
181.200	21.400	8.756	8.350	0.091	9.000
181.300	21.600	8.760	8.349	0.091	9.000
181.400	21.800	8.760	8.350	0.091	9.000
181.500	20.800	8.757	8.350	0.091	9.000
181.600	21.400	8.757	8.350	0.091	9.000
181.700	21.200	8.758	8.351	0.091	9.000
181.800	21.000	8.758	8.351	0.092	9.000
181.900	21.000	8.760	8.351	0.092	9.000
182.000	20.600	8.752	8.351	0.092	9.000
182.100	21.800	8.752	8.351	0.092	9.000
182.200	21.600	8.751	8.351	0.092	9.000
182.300	22.200	8.751	8.352	0.092	9.000
182.400	21.000	8.756	8.351	0.092	9.000
182.500	20.800	8.760	8.351	0.092	9.000
182.600	21.400	8.760	8.351	0.092	9.000
182.700	20.800	8.759	8.351	0.092	9.000
182.800	20.800	8.760	8.353	0.092	9.000
182.900	21.600	8.760	8.351	0.092	9.000
183.000	22.600	8.761	8.352	0.092	9.000
183.100	21.600	8.761	8.352	0.092	9.000
183.200	21.000	8.757	8.351	0.092	9.000
183.300	22.000	8.761	8.351	0.092	9.000
183.400	21.400	8.757	8.352	0.092	9.000
183.500	21.400	8.760	8.352	0.092	9.000
183.600	20.400	8.760	8.352	0.092	9.000
183.700	20.800	8.758	8.352	0.092	9.000
183.800	21.200	8.763	8.352	0.092	9.000
183.900	21.000	8.759	8.353	0.092	9.000
184.000	21.400	8.752	8.353	0.092	9.000
184.100	21.400	8.752	8.353	0.092	9.000
184.200	20.600	8.752	8.353	0.092	9.000
184.300	21.000	8.753	8.352	0.092	9.000
184.400	21.200	8.759	8.353	0.092	9.000
184.500	21.200	8.759	8.353	0.092	9.000
184.600	21.000	8.759	8.353	0.092	9.000
184.700	21.600	8.761	8.354	0.092	9.000
184.800	22.000	8.758	8.354	0.093	9.000
184.900	21.600	8.758	8.353	0.093	9.000
185.000	21.000	8.757	8.354	0.093	9.000
185.100	21.000	8.757	8.354	0.093	9.000
185.200	20.600	8.761	8.353	0.093	9.000
185.300	20.800	8.758	8.353	0.093	9.000
185.400	22.000	8.761	8.353	0.093	9.000
185.500	20.800	8.760	8.354	0.093	9.000
185.600	21.000	8.760	8.354	0.093	9.000
185.700	21.800	8.763	8.353	0.093	9.000
185.800	21.000	8.761	8.355	0.093	9.000
185.900	20.600	8.761	8.354	0.093	9.000
186.000	20.400	8.751	8.356	0.093	9.000
186.100	21.800	8.751	8.356	0.093	9.000
186.200	20.600	8.753	8.354	0.093	9.000
186.300	20.800	8.757	8.354	0.093	9.000
186.400	20.600	8.760	8.355	0.093	9.000
186.500	21.200	8.760	8.355	0.093	9.000
186.600	20.800	8.760	8.355	0.093	9.000
186.700	21.000	8.759	8.355	0.093	9.000
186.800	20.000	8.757	8.355	0.093	9.000
186.900	20.400	8.761	8.355	0.093	9.000
187.000	21.200	8.759	8.354	0.093	9.000
187.100	21.000	8.759	8.354	0.093	9.000
187.200	21.200	8.761	8.356	0.093	9.000
187.300	20.600	8.759	8.356	0.094	9.000
187.400	20.600	8.761	8.355	0.094	9.000
187.500	21.400	8.761	8.355	0.094	9.000
187.600	21.000	8.761	8.355	0.094	9.000
187.700	20.800	8.759	8.357	0.094	9.000
187.800	20.800	8.761	8.356	0.094	9.000
187.900	20.800	8.760	8.356	0.094	9.000
188.000	21.400	8.755	8.356	0.094	9.000
188.100	21.200	8.755	8.356	0.094	9.000
188.200	20.200	8.753	8.357	0.094	9.000
188.300	21.200	8.754	8.357	0.094	9.000
188.400	20.800	8.761	8.357	0.094	9.000
188.500	21.400	8.760	8.357	0.094	9.000
188.600	21.800	8.760	8.357	0.094	9.000
188.700	20.600	8.761	8.357	0.094	9.000
188.800	21.200	8.763	8.357	0.094	9.000
188.900	20.600	8.758	8.357	0.094	9.000
189.000	20.200	8.764	8.358	0.094	9.000
189.100	21.800	8.764	8.358	0.094	9.000
189.200	21.000	8.762	8.357	0.094	9.000
189.300	20.800	8.761	8.358	0.094	9.000
189.400	20.200	8.759	8.358	0.094	9.000
189.500	21.000	8.761	8.358	0.094	9.000
189.600	21.000	8.761	8.358	0.094	9.000
189.700	21.000	8.762	8.359	0.094	9.000
189.800	21.000	8.761	8.358	0.094	9.000
189.900	20.800	8.763	8.357	0.094	9.000
190.000	20.000	8.753	8.358	0.094	9.000
190.100	20.600	8.753	8.358	0.094	9.000
190.200	22.000	8.753	8.358	0.094	9.000
190.300	20.600	8.754	8.358	0.095	9.000
190.400	21.000	8.760	8.358	0.095	9.000
190.500	20.600	8.761	8.358	0.095	9.000
190.600	21.200	8.761	8.358	0.095	9.000
190.700	20.400	8.762	8.359	0.095	9.000
190.800	21.600	8.761	8.358	0.095	9.000
190.900	22.200	8.760	8.357	0.095	9.000
191.000	21.400	8.762	8.360	0.095	9.000
191.100	21.200	8.762	8.360	0.095	9.000
191.200	21.200	8.760	8.359	0.095	9.000
191.300	20.600	8.759	8.360	0.095	9.000
191.400	21.000	8.763	8.359	0.095	9.000
191.500	20.200	8.760	8.360	0.095	9.000
191.600	21.600	8.760	8.360	0.095	9.000
191.700	21.000	8.762	8.359	0.095	9.000
191.800	21.200	8.757	8.360	0.095	9.000
191.900	21.000	8.763	8.360	0.095	9.000
192.000	20.800	8.753	8.360	0.095	9.000
192.100	20.600	8.753	8.360	0.095	9.000
192.200	20.400	8.752	8.361	0.095	9.000
192.300	20.800	8.755	8.359	0.095	9.000
192.400	20.600	8.760	8.359	0.095	9.000
192.500	20.800	8.762	8.361	0.095	9.000
192.600	21.200	8.762	8.361	0.095	9.000
192.700	21.000	8.763	8.361	0.095	9.000
192.800	20.800	8.762	8.361	0.095	9.000
192.900	21.200	8.762	8.361	0.095	9.000
193.000	20.800	8.759	8.361	0.095	9.000
193.100	21.200	8.759	8.361	0.095	9.000
193.200	20.800	8.759	8.361	0.095	9.000
193.300	20.600	8.761	8.362	0.096	9.000
193.400	20.200	8.763	8.361	0.096	9.000
193.500	20.200	8.760	8.363	0.096	9.000
193.600	21.000	8.760	8.363	0.096	9.000
193.700	21.000	8.763	8.360	0.096	9.000
193.800	21.000	8.759	8.363	0.096	9.000
193.900	21.000	8.761	8.362	0.096	9.000
194.000	20.000	8.754	8.363	0.096	9.000
194.100	20.200	8.754	8.363	0.096	9.000
194.200	20.600	8.756	8.361	0.096	9.000
194.300	21.400	8.757	8.360	0.096	9.000
194.400	20.600	8.762	8.363	0.096	9.000
194.500	21.800	8.762	8.364	0.096	9.000
194.600	21.800	8.762	8.364	0.096	9.000
194.700	20.200	8.760	8.363	0.096	9.000
194.800	20.400	8.760	8.362	0.096	9.000
194.900	20.800	8.760	8.364	0.096	9.000
195.000	21.000	8.760	8.362	0.096	9.000
195.100	20.800	8.760	8.362	0.096	9.000
195.200	21.200	8.759	8.363	0.096	9.000
195.300	20.800	8.764	8.363	0.096	9.000
195.400	20.400	8.762	8.363	0.096	9.000
195.500	21.600	8.759	8.362	0.096	9.000
195.600	20.000	8.759	8.362	0.096	9.000
195.700	20.400	8.760	8.364	0.096	9.000
195.800	20.200	8.762	8.364	0.096	9.000
195.900	21.000	8.759	8.362	0.096	9.000
196.000	20.400	8.758	8.363	0.096	9.000
196.100	20.400	8.758	8.363	0.096	9.000
196.200	20.200	8.755	8.363	0.096	9.000
196.300	21.000	8.757	8.365	0.097	9.000
196.400	21.200	8.757	8.364	0.097	9.000
196.500	21.200	8.761	8.364	0.097	9.000
196.600	20.200	8.761	8.364	0.097	9.000
196.700	21.200	8.761	8.365	0.097	9.000
196.800	20.400	8.764	8.365	0.097	9.000
196.900	21.400	8.761	8.365	0.097	9.000
197.000	20.400	8.763	8.365	0.097	9.000
197.100	21.000	8.763	8.365	0.097	9.000
197.200	20.600	8.761	8.365	0.097	9.000
197.300	20.200	8.760	8.364	0.097	9.000
197.400	21.600	8.766	8.365	0.097	9.000
197.500	21.200	8.759	8.366	0.097	9.000
197.600	20.400	8.759	8.366	0.097	9.000
197.700	20.600	8.762	8.366	0.097	9.000
197.800	20.800	8.761	8.364	0.097	9.000
197.900	21.000	8.764	8.365	0.097	9.000
198.000	19.800	8.753	8.365	0.097	9.000
198.100	19.800	8.753	8.365	0.097	9.000
198.200	20.800	8.758	8.366	0.097	9.000
198.300	21.000	8.755	8.366	0.097	9.000
198.400	21.200	8.762	8.366	0.097	9.000
198.500	20.800	8.763	8.367	0.097	9.000
198.600	20.000	8.763	8.367	0.097	9.000
198.700	20.600	8.764	8.366	0.097	9.000
198.800	20.400	8.760	8.366	0.098	9.000
198.900	20.200	8.765	8.366	0.098	9.000
199.000	20.000	8.762	8.368	0.098	9.000
199.100	20.200	8.762	8.368	0.098	9.000
199.200	20.600	8.764	8.366	0.098	9.000
199.300	20.600	8.763	8.367	0.098	9.000
199.400	20.800	8.764	8.368	0.098	9.000
199.500	20.400	8.761	8.368	0.098	9.000
199.600	20.600	8.761	8.368	0.098	9.000
199.700	20.000	8.761	8.367	0.098	9.000
199.800	21.400	8.760	8.367	0.098	9.000
199.900	20.400	8.764	8.368	0.098	9.000
[truncated: 79,815 more rows]
