# Supplementary material for: Measurement of Outflow Facility Using iPerfusion
Source: PLoS One. 2016 Mar 7;11(3):e0150694. doi: 10.1371/journal.pone.0150694 (PMC4780770; doi:10.1371/journal.pone.0150694)
Supplement: S4 File — The raw data from the perfusion traces along with the steady state values for each pressure step. (ZIP) [file pone.0150694.s004.zip › S3/ControlIndividuals/control eye 1/Eye_1 white/Parameters.txt]

Q	dQ	P	dP	R	dR	C	dC	FT	dFT	N/A	FV
46.9040	5.0311	8.5288	0.0363	0.1229	0.0089	8.1361	0.5909	0.0000	0.0000	8.9700	0.0000
14.4256	0.5799	4.3217	0.0035	0.1171	0.0018	8.5411	0.1344	0.0000	0.0000	4.5000	0.0000
28.2015	0.6448	5.6913	0.0056	0.1123	0.0014	8.9063	0.1136	0.0000	0.0000	5.9925	0.0000
44.6051	0.6026	7.0344	0.0035	0.1048	0.0009	9.5377	0.0858	0.0000	0.0000	7.4925	0.0000
59.9260	0.7766	8.3922	0.0075	0.1018	0.0010	9.8202	0.0930	0.0000	0.0000	8.9925	0.0000
75.3118	0.7062	9.7433	0.0069	0.0996	0.0007	10.0376	0.0728	0.0000	0.0000	10.4925	0.0000
92.2922	1.0901	11.0748	0.0113	0.0965	0.0009	10.3640	0.0990	0.0000	0.0000	11.9925	0.0000
135.8667	2.7651	13.6418	0.0258	0.0861	0.0015	11.6080	0.2039	0.0000	0.0000	14.9850	0.0000
187.2664	1.7165	16.1179	0.0194	0.0768	0.0006	13.0137	0.1076	0.0000	0.0000	17.9850	0.0000
239.9418	1.0602	18.5981	0.0094	0.0709	0.0003	14.1105	0.0575	0.0000	0.0000	20.9850	0.0000
