# Supplementary material for: Measurement of Outflow Facility Using iPerfusion
Source: PLoS One. 2016 Mar 7;11(3):e0150694. doi: 10.1371/journal.pone.0150694 (PMC4780770; doi:10.1371/journal.pone.0150694)
Supplement: S4 File — The raw data from the perfusion traces along with the steady state values for each pressure step. (ZIP) [file pone.0150694.s004.zip › S3/ControlIndividuals/ControlEye2/CapPre_OD-13/Data.txt]

0.000	-4.200	0.001	8.792	-0.000	0.000
0.100	-0.600	0.001	8.792	-0.000	0.000
0.200	-0.200	0.003	8.792	0.000	0.000
0.300	1.200	0.000	8.792	0.000	0.000
0.400	-0.200	0.003	8.792	0.000	0.000
0.500	1.000	0.003	8.792	0.000	0.000
0.600	-0.200	0.003	8.792	0.000	0.000
0.700	1.200	0.001	8.792	0.000	0.000
0.800	-0.000	0.004	8.793	0.000	0.000
0.900	0.600	0.002	8.794	0.000	0.000
1.000	1.200	0.002	8.792	0.000	0.000
1.100	1.000	0.002	8.792	0.000	0.000
1.200	-0.000	-0.001	8.793	0.000	0.000
1.300	1.200	0.004	8.793	0.000	0.000
1.400	1.400	0.000	8.791	0.000	0.000
1.500	1.000	-0.002	8.793	0.000	0.000
1.600	0.600	-0.002	8.793	0.000	0.000
1.700	0.800	0.004	8.792	0.000	0.000
1.800	1.200	-0.000	8.792	0.000	0.000
1.900	2.400	0.002	8.792	0.000	0.000
2.000	0.200	0.006	8.792	0.000	0.000
2.100	2.000	0.006	8.792	0.000	0.000
2.200	1.200	-0.002	8.792	0.000	0.000
2.300	0.600	0.001	8.792	0.000	0.000
2.400	1.400	0.001	8.792	0.000	0.000
2.500	1.000	0.002	8.792	0.000	0.000
2.600	1.400	0.002	8.792	0.000	0.000
2.700	1.000	0.002	8.792	0.000	0.000
2.800	1.600	0.004	8.793	0.000	0.000
2.900	1.200	-0.000	8.792	0.000	0.000
3.000	-0.200	0.001	8.792	0.000	0.000
3.100	1.400	0.001	8.792	0.000	0.000
3.200	0.800	0.000	8.792	0.000	0.000
3.300	1.200	-0.001	8.792	0.000	0.000
3.400	1.200	0.002	8.793	0.000	0.000
3.500	0.400	0.003	8.791	0.000	0.000
3.600	1.400	0.003	8.791	0.000	0.000
3.700	0.600	0.002	8.793	0.000	0.000
3.800	2.200	0.002	8.792	0.000	0.000
3.900	1.000	0.004	8.792	0.000	0.000
4.000	2.200	0.002	8.793	0.000	0.000
4.100	1.200	0.002	8.793	0.000	0.000
4.200	1.200	0.001	8.793	0.000	0.000
4.300	1.400	0.000	8.792	0.000	0.000
4.400	0.600	0.003	8.793	0.000	0.000
4.500	1.200	0.005	8.792	0.000	0.000
4.600	0.800	0.005	8.792	0.000	0.000
4.700	1.400	-0.000	8.791	0.000	0.000
4.800	0.200	0.003	8.792	0.000	0.000
4.900	1.200	0.002	8.792	0.000	0.000
5.000	-0.400	0.001	8.792	0.000	0.000
5.100	1.800	0.001	8.792	0.000	0.000
5.200	1.000	0.000	8.793	0.000	0.000
5.300	1.400	0.004	8.792	0.000	0.000
5.400	1.600	0.006	8.791	0.000	0.000
5.500	1.600	0.003	8.793	0.000	0.000
5.600	0.400	0.003	8.793	0.000	0.000
5.700	1.600	0.001	8.793	0.000	0.000
5.800	0.400	0.005	8.792	0.000	0.000
5.900	0.800	0.000	8.793	0.000	0.000
6.000	0.600	-0.000	8.793	0.000	0.000
6.100	2.400	-0.000	8.793	0.000	0.000
6.200	0.800	0.000	8.792	0.000	0.000
6.300	2.000	0.001	8.792	0.000	0.000
6.400	0.400	0.006	8.792	0.000	0.000
6.500	2.800	0.015	8.792	0.000	0.000
6.600	0.400	0.015	8.792	0.000	0.000
6.700	1.400	-0.004	8.792	0.000	0.000
6.800	0.200	0.002	8.792	0.000	0.000
6.900	1.600	0.006	8.791	0.000	0.000
7.000	1.000	0.006	8.792	0.000	0.000
7.100	1.600	0.006	8.792	0.000	0.000
7.200	1.200	-0.001	8.792	0.000	0.000
7.300	1.200	0.003	8.792	0.000	0.000
7.400	0.800	0.004	8.792	0.000	0.000
7.500	0.800	0.003	8.792	0.000	0.000
7.600	0.600	0.003	8.792	0.000	0.000
7.700	1.200	0.001	8.792	0.000	0.000
7.800	1.200	0.004	8.792	0.000	0.000
7.900	1.600	0.008	8.792	0.000	0.000
8.000	1.200	0.002	8.792	0.000	0.000
8.100	1.400	0.002	8.792	0.000	0.000
8.200	0.800	0.004	8.792	0.000	0.000
8.300	1.800	0.003	8.791	0.000	0.000
8.400	1.000	0.002	8.793	0.000	0.000
8.500	1.800	0.003	8.791	0.000	0.000
8.600	1.800	0.003	8.791	0.000	0.000
8.700	1.000	0.002	8.791	0.000	0.000
8.800	0.400	0.002	8.792	0.000	0.000
8.900	1.800	0.006	8.792	0.000	0.000
9.000	1.200	0.001	8.792	0.000	0.000
9.100	0.600	0.001	8.792	0.000	0.000
9.200	2.200	0.000	8.793	0.000	0.000
9.300	0.800	0.004	8.792	0.000	0.000
9.400	1.200	0.003	8.791	0.000	0.000
9.500	1.200	0.003	8.793	0.000	0.000
9.600	0.800	0.003	8.793	0.000	0.000
9.700	1.200	0.002	8.792	0.000	0.000
9.800	1.600	0.004	8.791	0.000	0.000
9.900	2.000	0.003	8.792	0.000	0.000
10.000	2.000	0.003	8.792	0.000	0.000
10.100	0.800	0.003	8.792	0.000	0.000
10.200	1.400	0.001	8.791	0.000	0.000
10.300	0.800	0.004	8.792	0.000	0.000
10.400	1.600	0.002	8.792	0.000	0.000
10.500	0.400	0.001	8.791	0.000	0.000
10.600	1.200	0.001	8.791	0.000	0.000
10.700	2.000	0.005	8.793	0.000	0.000
10.800	1.600	-0.001	8.791	0.000	0.000
10.900	1.000	0.001	8.792	0.000	0.000
11.000	1.200	0.004	8.793	0.000	0.000
11.100	-0.000	0.004	8.793	0.000	0.000
11.200	0.800	0.009	8.792	0.000	0.000
11.300	1.400	-0.001	8.792	0.000	0.000
11.400	1.800	0.008	8.792	0.000	0.000
11.500	0.600	0.005	8.792	0.000	0.000
11.600	1.200	0.005	8.792	0.000	0.000
11.700	1.400	0.001	8.791	0.000	0.000
11.800	0.400	0.002	8.792	0.000	0.000
11.900	2.000	0.007	8.792	0.000	0.000
12.000	1.600	0.007	8.792	0.000	0.000
12.100	1.800	0.007	8.792	0.000	0.000
12.200	0.800	0.003	8.792	0.000	0.000
12.300	1.800	0.003	8.791	0.000	0.000
12.400	1.200	0.004	8.792	0.000	0.000
12.500	1.600	0.005	8.792	0.000	0.000
12.600	-0.000	0.005	8.792	0.000	0.000
12.700	2.200	0.005	8.792	0.000	0.000
12.800	1.400	0.004	8.791	0.000	0.000
12.900	1.200	0.004	8.792	0.000	0.000
13.000	0.400	0.007	8.792	0.000	0.000
13.100	1.200	0.007	8.792	0.000	0.000
13.200	1.800	-0.000	8.793	0.000	0.000
13.300	1.600	0.006	8.793	0.000	0.000
13.400	0.600	0.004	8.792	0.000	0.000
13.500	1.400	0.003	8.793	0.000	0.000
13.600	1.200	0.003	8.793	0.000	0.000
13.700	1.600	0.005	8.792	0.000	0.000
13.800	0.600	0.003	8.792	0.000	0.000
13.900	1.200	0.002	8.792	0.000	0.000
14.000	1.000	0.002	8.793	0.000	0.000
14.100	1.400	0.002	8.793	0.000	0.000
14.200	0.200	0.004	8.791	0.000	0.000
14.300	0.800	0.002	8.793	0.000	0.000
14.400	0.800	-0.000	8.792	0.000	0.000
14.500	1.400	0.002	8.792	0.000	0.000
14.600	2.200	0.002	8.792	0.000	0.000
14.700	1.600	0.005	8.792	0.000	0.000
14.800	0.400	0.003	8.791	0.000	0.000
14.900	2.000	0.009	8.792	0.000	0.000
15.000	0.800	0.006	8.792	0.000	0.000
15.100	1.200	0.006	8.792	0.000	0.000
15.200	0.400	-0.001	8.792	0.000	0.000
15.300	1.200	0.004	8.792	0.000	0.000
15.400	-0.000	-0.000	8.792	0.000	0.000
15.500	1.600	0.002	8.792	0.000	0.000
15.600	1.000	0.002	8.792	0.000	0.000
15.700	-0.000	-0.001	8.791	0.000	0.000
15.800	1.800	0.005	8.792	0.000	0.000
15.900	0.800	0.002	8.792	0.000	0.000
16.000	2.400	0.000	8.792	0.000	0.000
16.100	1.600	0.000	8.792	0.000	0.000
16.200	2.000	0.005	8.791	0.000	0.000
16.300	1.600	0.003	8.790	0.000	0.000
16.400	1.400	0.005	8.791	0.000	0.000
16.500	0.400	0.005	8.791	0.000	0.000
16.600	1.400	0.005	8.791	0.000	0.000
16.700	-0.000	0.002	8.792	0.000	0.000
16.800	2.200	0.004	8.792	0.000	0.000
16.900	0.600	0.005	8.792	0.000	0.000
17.000	2.000	0.011	8.792	0.000	0.000
17.100	2.000	0.011	8.792	0.000	0.000
17.200	1.600	0.001	8.792	0.029	0.000
17.300	3196.000	0.004	8.792	0.029	0.000
17.400	5073.800	0.003	8.793	0.029	0.000
17.500	4482.800	-0.002	8.792	0.029	0.000
17.600	4203.600	-0.002	8.792	0.029	0.000
17.700	123.600	-0.014	8.792	0.029	0.000
17.800	-4283.400	0.003	8.792	-0.012	0.000
17.900	-5499.800	-0.023	8.793	-0.012	0.000
18.000	-5134.200	-0.731	8.791	-0.012	0.000
18.100	-4760.400	-0.731	8.791	-0.012	0.000
18.200	-4982.200	-1.027	8.792	-0.012	0.000
18.300	-1889.200	-0.763	8.791	0.014	0.000
18.400	3847.400	0.059	8.791	0.014	0.000
18.500	5067.800	0.015	8.793	0.014	0.000
18.600	4192.200	0.015	8.793	0.014	0.000
18.700	4369.400	0.014	8.791	0.014	0.000
18.800	-867.200	0.008	8.792	-0.015	0.000
18.900	-5437.600	0.005	8.791	-0.015	0.000
19.000	-5482.000	0.004	8.792	-0.015	0.000
19.100	-4705.200	0.004	8.792	-0.015	0.000
19.200	-421.400	0.003	8.792	-0.015	0.000
19.300	-348.800	-0.014	8.791	-0.019	0.000
19.400	-462.800	-0.001	8.792	-0.019	0.000
19.500	-564.000	-0.034	8.793	-0.019	0.000
19.600	-592.600	-0.034	8.793	-0.019	0.000
19.700	-562.200	-0.775	8.792	-0.019	0.000
19.800	-560.600	-1.050	8.791	-0.023	0.000
19.900	-552.200	-0.553	8.792	-0.023	0.000
20.000	-540.800	3.289	8.792	-0.023	0.000
20.100	-482.600	3.289	8.792	-0.023	0.000
20.200	-423.400	4.418	8.792	-0.023	0.000
20.300	-418.000	5.247	8.792	-0.027	0.000
20.400	-412.000	5.328	8.791	-0.027	0.000
20.500	-419.600	5.064	8.792	-0.027	0.000
20.600	-434.400	5.064	8.792	-0.027	0.000
20.700	-445.600	5.001	8.792	-0.027	0.000
20.800	-490.000	4.831	8.792	-0.031	0.000
20.900	-563.200	4.173	8.792	-0.031	0.000
21.000	-618.000	3.770	8.791	-0.031	0.000
21.100	-612.000	3.770	8.791	-0.031	0.000
21.200	-518.800	3.721	8.792	-0.031	0.000
21.300	-323.600	3.842	8.791	-0.034	0.000
21.400	-307.400	3.915	8.792	-0.034	0.000
21.500	-303.000	4.584	8.792	-0.034	0.000
21.600	-299.400	4.584	8.792	-0.034	0.000
21.700	-294.600	5.248	8.792	-0.034	0.000
21.800	-288.800	5.646	8.791	-0.036	0.000
21.900	-285.200	5.528	8.791	-0.036	0.000
22.000	-280.000	2.814	8.791	-0.036	0.000
22.100	-275.200	2.814	8.791	-0.036	0.000
22.200	-270.800	2.770	8.791	-0.036	0.000
22.300	-266.000	2.730	8.791	-0.038	0.000
22.400	-261.200	2.692	8.791	-0.038	0.000
22.500	-257.600	2.601	8.790	-0.038	0.000
22.600	-252.200	2.601	8.790	-0.038	0.000
22.700	-250.600	2.567	8.790	-0.038	0.000
22.800	-247.200	2.520	8.790	-0.040	0.000
22.900	-241.400	2.481	8.791	-0.040	0.000
23.000	-238.400	2.396	8.789	-0.040	0.000
23.100	-235.200	2.396	8.789	-0.040	0.000
23.200	-231.800	2.369	8.792	-0.040	0.000
23.300	-226.600	2.317	8.790	-0.042	0.000
23.400	-223.800	2.287	8.790	-0.042	0.000
23.500	-221.400	2.224	8.791	-0.042	0.000
23.600	-217.800	2.224	8.791	-0.042	0.000
23.700	-213.400	2.177	8.789	-0.042	0.000
23.800	-211.000	2.153	8.790	-0.044	0.000
23.900	-208.800	2.105	8.790	-0.044	0.000
24.000	-204.000	2.051	8.790	-0.044	0.000
24.100	-201.600	2.051	8.790	-0.044	0.000
24.200	-198.800	2.016	8.790	-0.044	0.000
24.300	-195.600	1.985	8.790	-0.045	0.000
24.400	-192.400	1.962	8.789	-0.045	0.000
24.500	-190.200	1.893	8.790	-0.045	0.000
24.600	-188.800	1.893	8.790	-0.045	0.000
24.700	-185.200	1.873	8.789	-0.045	0.000
24.800	-181.400	1.842	8.790	-0.047	0.000
24.900	-179.400	1.811	8.791	-0.047	0.000
25.000	-178.600	1.767	8.790	-0.047	0.000
25.100	-173.800	1.767	8.790	-0.047	0.000
25.200	-172.800	1.742	8.790	-0.047	0.000
25.300	-170.000	1.693	8.790	-0.048	0.000
25.400	-169.000	1.688	8.790	-0.048	0.000
25.500	-166.200	1.643	8.788	-0.048	0.000
25.600	-163.400	1.643	8.788	-0.048	0.000
25.700	-162.600	1.605	8.789	-0.048	0.000
25.800	-160.800	1.586	8.789	-0.050	0.000
25.900	-157.200	1.580	8.789	-0.050	0.000
26.000	-155.200	1.513	8.790	-0.050	0.000
26.100	-154.800	1.513	8.790	-0.050	0.000
26.200	-151.400	1.505	8.789	-0.050	0.000
26.300	-149.800	1.480	8.790	-0.051	0.000
26.400	-147.800	1.455	8.790	-0.051	0.000
26.500	-146.200	1.426	8.789	-0.051	0.000
26.600	-144.800	1.426	8.789	-0.051	0.000
26.700	-140.800	1.405	8.789	-0.051	0.000
26.800	-139.000	1.376	8.788	-0.052	0.000
26.900	-138.000	1.360	8.788	-0.052	0.000
27.000	-135.600	1.336	8.789	-0.052	0.000
27.100	-134.000	1.336	8.789	-0.052	0.000
27.200	-132.200	1.308	8.789	-0.052	0.000
27.300	-131.200	1.291	8.788	-0.053	0.000
27.400	-128.600	1.269	8.788	-0.053	0.000
27.500	-126.800	1.232	8.789	-0.053	0.000
27.600	-126.200	1.232	8.789	-0.053	0.000
27.700	-123.800	1.221	8.787	-0.053	0.000
27.800	-122.000	1.199	8.789	-0.054	0.000
27.900	-119.400	1.187	8.789	-0.054	0.000
28.000	-119.400	1.153	8.789	-0.054	0.000
28.100	-117.400	1.153	8.789	-0.054	0.000
28.200	-115.400	1.142	8.789	-0.054	0.000
28.300	-112.800	1.121	8.789	-0.055	0.000
28.400	-113.400	1.100	8.788	-0.055	0.000
28.500	-110.400	1.074	8.788	-0.055	0.000
28.600	-108.600	1.074	8.788	-0.055	0.000
28.700	-107.400	1.057	8.789	-0.055	0.000
28.800	-108.200	1.049	8.787	-0.056	0.000
28.900	-104.600	1.034	8.788	-0.056	0.000
29.000	-103.200	0.998	8.788	-0.056	0.000
29.100	-101.200	0.998	8.788	-0.056	0.000
29.200	-100.000	0.989	8.788	-0.056	0.000
29.300	-98.000	0.976	8.789	-0.056	0.000
29.400	-95.800	0.953	8.788	-0.056	0.000
29.500	-93.600	0.934	8.788	-0.056	0.000
29.600	-93.600	0.934	8.788	-0.056	0.000
29.700	-91.200	0.917	8.788	-0.056	0.000
29.800	-89.800	0.901	8.788	-0.057	0.000
29.900	-88.800	0.899	8.787	-0.057	0.000
30.000	-87.000	0.856	8.786	-0.057	0.000
30.100	-86.000	0.856	8.786	-0.057	0.000
30.200	-85.600	0.837	8.787	-0.057	0.000
30.300	-85.200	0.820	8.787	-0.058	0.000
30.400	-82.800	0.815	8.787	-0.058	0.000
30.500	-81.400	0.786	8.787	-0.058	0.000
30.600	-81.800	0.786	8.787	-0.058	0.000
30.700	-79.000	0.780	8.788	-0.058	0.000
30.800	-78.200	0.772	8.787	-0.059	0.000
30.900	-78.200	0.759	8.787	-0.059	0.000
31.000	-77.800	0.731	8.787	-0.059	0.000
31.100	-76.400	0.731	8.787	-0.059	0.000
31.200	-74.600	0.739	8.787	-0.059	0.000
31.300	-74.400	0.726	8.787	-0.059	0.000
31.400	-74.600	0.690	8.787	-0.059	0.000
31.500	-72.400	0.696	8.787	-0.059	0.000
31.600	-70.600	0.696	8.787	-0.059	0.000
31.700	-71.000	0.677	8.786	-0.059	0.000
31.800	-68.600	0.682	8.787	-0.060	0.000
31.900	-68.600	0.669	8.787	-0.060	0.000
32.000	-67.400	0.656	8.787	-0.060	0.000
32.100	-67.000	0.656	8.787	-0.060	0.000
32.200	-66.400	0.632	8.786	-0.060	0.000
32.300	-64.200	0.640	8.787	-0.060	0.000
32.400	-63.800	0.617	8.787	-0.060	0.000
32.500	-63.600	0.617	8.787	-0.060	0.000
32.600	-62.400	0.617	8.787	-0.060	0.000
32.700	-61.200	0.592	8.787	-0.060	0.000
32.800	-60.200	0.589	8.787	-0.061	0.000
32.900	-59.200	0.579	8.786	-0.061	0.000
33.000	-59.400	0.570	8.786	-0.061	0.000
33.100	-57.200	0.570	8.786	-0.061	0.000
33.200	-57.800	0.548	8.786	-0.061	0.000
33.300	-55.600	0.551	8.787	-0.061	0.000
33.400	-55.600	0.540	8.787	-0.061	0.000
33.500	-54.000	0.522	8.785	-0.061	0.000
33.600	-54.200	0.522	8.785	-0.061	0.000
33.700	-54.000	0.519	8.787	-0.061	0.000
33.800	-52.200	0.513	8.787	-0.062	0.000
33.900	-52.000	0.500	8.786	-0.062	0.000
34.000	-50.800	0.489	8.786	-0.062	0.000
34.100	-51.200	0.489	8.786	-0.062	0.000
34.200	-48.400	0.484	8.786	-0.062	0.000
34.300	-48.400	0.473	8.785	-0.062	0.000
34.400	-48.400	0.467	8.785	-0.062	0.000
34.500	-48.400	0.459	8.786	-0.062	0.000
34.600	-47.400	0.459	8.786	-0.062	0.000
34.700	-45.200	0.447	8.787	-0.062	0.000
34.800	-46.600	0.442	8.786	-0.062	0.000
34.900	-45.800	0.437	8.786	-0.062	0.000
35.000	-44.800	0.422	8.786	-0.062	0.000
35.100	-44.400	0.422	8.786	-0.062	0.000
35.200	-45.200	0.417	8.786	-0.062	0.000
35.300	-42.800	0.413	8.786	-0.063	0.000
35.400	-43.000	0.406	8.785	-0.063	0.000
35.500	-42.400	0.397	8.785	-0.063	0.000
35.600	-42.800	0.397	8.785	-0.063	0.000
35.700	-42.000	0.396	8.786	-0.063	0.000
35.800	-40.400	0.391	8.786	-0.063	0.000
35.900	-40.600	0.382	8.785	-0.063	0.000
36.000	-41.800	0.382	8.786	-0.063	0.000
36.100	-39.400	0.382	8.786	-0.063	0.000
36.200	-38.400	0.372	8.786	-0.063	0.000
36.300	-37.800	0.364	8.787	-0.063	0.000
36.400	-36.400	0.364	8.786	-0.063	0.000
36.500	-36.600	0.359	8.786	-0.063	0.000
36.600	-35.400	0.359	8.786	-0.063	0.000
36.700	-35.600	0.349	8.786	-0.063	0.000
36.800	-34.400	0.345	8.785	-0.064	0.000
36.900	-35.000	0.338	8.786	-0.064	0.000
37.000	-34.200	0.324	8.787	-0.064	0.000
37.100	-34.600	0.324	8.787	-0.064	0.000
37.200	-33.400	0.323	8.785	-0.064	0.000
37.300	-32.800	0.318	8.785	-0.064	0.000
37.400	-31.800	0.307	8.785	-0.064	0.000
37.500	-31.800	0.305	8.785	-0.064	0.000
37.600	-32.400	0.305	8.785	-0.064	0.000
37.700	-30.400	0.298	8.786	-0.064	0.000
37.800	-30.400	0.294	8.785	-0.064	0.000
37.900	-29.800	0.290	8.785	-0.064	0.000
38.000	-28.600	0.283	8.785	-0.064	0.000
38.100	-28.800	0.283	8.785	-0.064	0.000
38.200	-28.600	0.276	8.786	-0.064	0.000
38.300	-27.800	0.277	8.784	-0.064	0.000
38.400	-27.600	0.271	8.784	-0.064	0.000
38.500	-26.200	0.259	8.785	-0.064	0.000
38.600	-27.200	0.259	8.785	-0.064	0.000
38.700	-27.400	0.260	8.786	-0.064	0.000
38.800	-25.600	0.254	8.786	-0.065	0.000
38.900	-26.800	0.251	8.785	-0.065	0.000
39.000	-25.600	0.245	8.785	-0.065	0.000
39.100	-25.000	0.245	8.785	-0.065	0.000
39.200	-24.600	0.237	8.784	-0.065	0.000
39.300	-24.200	0.235	8.785	-0.065	0.000
39.400	-23.800	0.234	8.786	-0.065	0.000
39.500	-24.600	0.226	8.785	-0.065	0.000
39.600	-23.600	0.226	8.785	-0.065	0.000
39.700	-22.400	0.225	8.785	-0.065	0.000
39.800	-22.800	0.222	8.785	-0.065	0.000
39.900	-22.400	0.213	8.785	-0.065	0.000
40.000	-22.000	0.208	8.785	-0.065	0.000
40.100	-23.400	0.208	8.785	-0.065	0.000
40.200	-20.800	0.207	8.785	-0.065	0.000
40.300	-21.200	0.201	8.786	-0.065	0.000
40.400	-22.000	0.199	8.785	-0.065	0.000
40.500	-20.000	0.195	8.785	-0.065	0.000
40.600	-19.600	0.195	8.785	-0.065	0.000
40.700	-21.000	0.190	8.785	-0.065	0.000
40.800	-19.600	0.188	8.785	-0.065	0.000
40.900	-20.000	0.187	8.784	-0.065	0.000
41.000	-18.600	0.182	8.786	-0.065	0.000
41.100	-19.200	0.182	8.786	-0.065	0.000
41.200	-19.000	0.174	8.785	-0.065	0.000
41.300	-18.200	0.175	8.784	-0.065	0.000
41.400	-18.000	0.170	8.785	-0.065	0.000
41.500	-19.000	0.168	8.785	-0.065	0.000
41.600	-18.000	0.168	8.785	-0.065	0.000
41.700	-17.800	0.164	8.785	-0.065	0.000
41.800	-17.400	0.161	8.786	-0.066	0.000
41.900	-17.800	0.158	8.786	-0.066	0.000
42.000	-16.400	0.152	8.785	-0.066	0.000
42.100	-17.400	0.152	8.785	-0.066	0.000
42.200	-16.000	0.151	8.785	-0.066	0.000
42.300	-16.600	0.148	8.785	-0.066	0.000
42.400	-16.400	0.148	8.784	-0.066	0.000
42.500	-16.400	0.145	8.784	-0.066	0.000
42.600	-15.600	0.145	8.784	-0.066	0.000
42.700	-16.400	0.142	8.785	-0.066	0.000
42.800	-15.400	0.139	8.786	-0.066	0.000
42.900	-14.000	0.135	8.785	-0.066	0.000
43.000	-14.200	0.132	8.784	-0.066	0.000
43.100	-15.000	0.132	8.784	-0.066	0.000
43.200	-13.800	0.128	8.785	-0.066	0.000
43.300	-14.000	0.128	8.784	-0.066	0.000
43.400	-13.800	0.126	8.785	-0.066	0.000
43.500	-14.000	0.122	8.785	-0.066	0.000
43.600	-13.600	0.122	8.785	-0.066	0.000
43.700	-14.000	0.116	8.784	-0.066	0.000
43.800	-11.400	0.117	8.785	-0.066	0.000
43.900	-12.600	0.114	8.784	-0.066	0.000
44.000	-11.800	0.111	8.784	-0.066	0.000
44.100	-12.600	0.111	8.784	-0.066	0.000
44.200	-12.600	0.110	8.784	-0.066	0.000
44.300	-12.000	0.105	8.784	-0.066	0.000
44.400	-11.000	0.104	8.785	-0.066	0.000
44.500	-11.600	0.101	8.784	-0.066	0.000
44.600	-10.600	0.101	8.784	-0.066	0.000
44.700	-12.000	0.098	8.785	-0.066	0.000
44.800	-11.200	0.097	8.784	-0.066	0.000
44.900	-9.800	0.094	8.785	-0.066	0.000
45.000	-10.200	0.091	8.783	-0.066	0.000
45.100	-10.400	0.091	8.783	-0.066	0.000
45.200	-11.000	0.090	8.785	-0.066	0.000
45.300	-9.800	0.091	8.786	-0.066	0.000
45.400	-9.000	0.087	8.785	-0.066	0.000
45.500	-9.400	0.085	8.785	-0.066	0.000
45.600	-8.000	0.085	8.785	-0.066	0.000
45.700	-11.000	0.082	8.784	-0.066	0.000
45.800	-9.600	0.082	8.785	-0.066	0.000
45.900	-9.200	0.077	8.785	-0.066	0.000
46.000	-8.600	0.077	8.784	-0.066	0.000
46.100	-8.600	0.077	8.784	-0.066	0.000
46.200	-7.200	0.073	8.785	-0.066	0.000
46.300	-8.800	0.072	8.783	-0.067	0.000
46.400	-7.200	0.071	8.786	-0.067	0.000
46.500	-8.800	0.071	8.784	-0.067	0.000
46.600	-9.800	0.071	8.784	-0.067	0.000
46.700	-8.600	0.068	8.785	-0.067	0.000
46.800	-7.200	0.067	8.784	-0.067	0.000
46.900	-8.800	0.069	8.784	-0.067	0.000
47.000	-7.200	0.063	8.783	-0.067	0.000
47.100	-8.200	0.063	8.783	-0.067	0.000
47.200	-7.200	0.062	8.785	-0.067	0.000
47.300	-7.200	0.058	8.784	-0.067	0.000
47.400	-6.400	0.059	8.784	-0.067	0.000
47.500	-8.400	0.057	8.785	-0.067	0.000
47.600	-5.800	0.057	8.785	-0.067	0.000
47.700	-7.200	0.055	8.784	-0.067	0.000
47.800	-6.200	0.057	8.785	-0.067	0.000
47.900	-7.200	0.054	8.784	-0.067	0.000
48.000	-4.800	0.048	8.785	-0.067	0.000
48.100	-6.400	0.048	8.785	-0.067	0.000
48.200	-6.200	0.048	8.784	-0.067	0.000
48.300	-5.800	0.047	8.785	-0.067	0.000
48.400	-6.000	0.046	8.784	-0.067	0.000
48.500	-5.400	0.044	8.785	-0.067	0.000
48.600	-5.600	0.044	8.785	-0.067	0.000
48.700	-5.600	0.042	8.784	-0.067	0.000
48.800	-5.000	0.039	8.784	-0.067	0.000
48.900	-4.400	0.043	8.784	-0.067	0.000
49.000	-4.800	0.039	8.784	-0.067	0.000
49.100	-5.200	0.039	8.784	-0.067	0.000
49.200	-4.600	0.042	8.785	-0.067	0.000
49.300	-4.200	0.036	8.785	-0.067	0.000
49.400	-4.600	0.039	8.785	-0.067	0.000
49.500	-5.000	0.036	8.784	-0.067	0.000
49.600	-4.400	0.036	8.784	-0.067	0.000
49.700	-4.200	0.035	8.784	-0.067	0.000
49.800	-3.000	0.032	8.786	-0.067	0.000
49.900	-4.200	0.032	8.784	-0.067	0.000
50.000	-3.200	0.029	8.784	-0.067	0.000
50.100	-3.800	0.029	8.784	-0.067	0.000
50.200	-3.400	0.027	8.783	-0.067	0.000
50.300	-3.400	0.025	8.785	-0.067	0.000
50.400	-2.200	0.027	8.784	-0.067	0.000
50.500	-3.000	0.022	8.784	-0.067	0.000
50.600	-3.400	0.022	8.784	-0.067	0.000
50.700	-2.200	0.024	8.784	-0.067	0.000
50.800	-2.400	0.021	8.784	-0.067	0.000
50.900	-2.200	0.020	8.784	-0.067	0.000
51.000	-3.200	0.021	8.785	-0.067	0.000
51.100	-1.800	0.021	8.785	-0.067	0.000
51.200	-3.200	0.019	8.785	-0.067	0.000
51.300	-2.000	0.021	8.784	-0.067	0.000
51.400	-3.400	0.014	8.784	-0.067	0.000
51.500	-1.000	0.017	8.785	-0.067	0.000
51.600	-2.000	0.017	8.785	-0.067	0.000
51.700	-2.400	0.016	8.784	-0.067	0.000
51.800	-1.800	0.013	8.785	-0.067	0.000
51.900	-1.800	0.017	8.784	-0.067	0.000
52.000	-0.400	0.018	8.783	-0.067	0.000
52.100	-3.400	0.018	8.783	-0.067	0.000
52.200	-1.200	0.015	8.785	-0.067	0.000
52.300	-1.800	0.013	8.785	-0.067	0.000
52.400	-1.200	0.013	8.784	-0.067	0.000
52.500	-1.200	0.012	8.785	-0.067	0.000
52.600	-1.400	0.012	8.785	-0.067	0.000
52.700	-2.600	0.009	8.784	-0.067	0.000
52.800	-0.800	0.010	8.785	-0.067	0.000
52.900	-1.800	0.009	8.784	-0.067	0.000
53.000	-1.600	0.009	8.785	-0.067	0.000
53.100	-3.000	0.009	8.785	-0.067	0.000
53.200	-2.200	0.007	8.784	-0.067	0.000
53.300	-3.000	0.007	8.784	-0.067	0.000
53.400	-1.800	0.005	8.784	-0.067	0.000
53.500	-2.600	0.004	8.784	-0.067	0.000
53.600	-1.600	0.004	8.784	-0.067	0.000
53.700	-1.800	0.007	8.784	-0.067	0.000
53.800	-0.600	0.007	8.784	-0.067	0.000
53.900	-1.600	0.011	8.784	-0.067	0.000
54.000	-1.000	0.018	8.784	-0.067	0.000
54.100	-2.000	0.018	8.784	-0.067	0.000
54.200	-0.000	0.013	8.784	-0.067	0.000
54.300	-0.600	0.011	8.784	-0.067	0.000
54.400	-0.800	0.004	8.784	-0.067	0.000
54.500	-0.800	0.003	8.784	-0.067	0.000
54.600	-0.400	0.003	8.784	-0.067	0.000
54.700	0.400	-0.000	8.784	-0.067	0.000
54.800	-0.200	-0.004	8.784	-0.067	0.000
54.900	-1.800	-0.000	8.785	-0.067	0.000
55.000	-0.200	-0.002	8.785	-0.067	0.000
55.100	-0.600	-0.002	8.785	-0.067	0.000
55.200	0.200	-0.004	8.784	-0.067	0.000
55.300	-0.600	-0.004	8.785	-0.067	0.000
55.400	0.600	-0.007	8.784	-0.067	0.000
55.500	-1.000	-0.006	8.784	-0.067	0.000
55.600	0.400	-0.006	8.784	-0.067	0.000
55.700	-0.400	-0.005	8.784	-0.067	0.000
55.800	0.600	-0.006	8.784	-0.067	0.000
55.900	-1.200	-0.001	8.784	-0.067	0.000
56.000	-1.200	-0.007	8.783	-0.067	0.000
56.100	-0.600	-0.007	8.783	-0.067	0.000
56.200	-0.000	-0.005	8.784	-0.067	0.000
56.300	-1.000	-0.006	8.783	-0.067	0.000
56.400	-0.000	-0.005	8.783	-0.067	0.000
56.500	-0.400	-0.006	8.784	-0.067	0.000
56.600	-0.000	-0.006	8.784	-0.067	0.000
56.700	-0.000	-0.005	8.784	-0.067	0.000
56.800	-0.400	-0.005	8.784	-0.067	0.000
56.900	-0.000	-0.006	8.786	-0.067	0.000
57.000	0.800	-0.011	8.784	-0.067	0.000
57.100	0.400	-0.011	8.784	-0.067	0.000
57.200	-0.200	-0.010	8.783	-0.067	0.000
57.300	0.800	-0.009	8.784	-0.067	0.000
57.400	1.000	-0.008	8.784	-0.067	0.000
57.500	-0.600	-0.010	8.785	-0.067	0.000
57.600	0.400	-0.010	8.785	-0.067	0.000
57.700	-0.200	-0.014	8.784	-0.067	0.000
57.800	-0.800	-0.015	8.784	-0.067	0.000
57.900	-0.000	-0.012	8.783	-0.067	0.000
58.000	-1.200	-0.008	8.784	-0.067	0.000
58.100	0.400	-0.008	8.784	-0.067	0.000
58.200	-0.200	-0.008	8.785	-0.067	0.000
58.300	0.400	-0.008	8.784	-0.067	0.000
58.400	-2.200	-0.009	8.784	-0.067	0.000
58.500	-0.400	-0.004	8.784	-0.067	0.000
58.600	-0.800	-0.004	8.784	-0.067	0.000
58.700	-1.000	-0.008	8.784	-0.067	0.000
58.800	-0.600	-0.006	8.783	-0.067	0.000
58.900	-0.000	-0.004	8.783	-0.067	0.000
59.000	-0.200	-0.002	8.783	-0.067	0.000
59.100	-0.600	-0.002	8.783	-0.067	0.000
59.200	-0.800	-0.003	8.785	-0.067	0.000
59.300	-0.000	0.004	8.784	-0.067	0.000
59.400	-0.000	-0.008	8.784	-0.067	0.000
59.500	-0.000	-0.007	8.783	-0.067	0.000
59.600	-1.200	-0.007	8.783	-0.067	0.000
59.700	-1.000	-0.003	8.784	-0.067	0.000
59.800	-1.200	-0.009	8.784	-0.067	0.000
59.900	0.400	-0.004	8.783	-0.067	0.000
60.000	-0.400	-0.008	8.784	-0.067	0.000
60.100	0.200	-0.008	8.784	-0.067	0.000
60.200	-1.000	-0.007	8.784	-0.067	0.000
60.300	-0.400	-0.006	8.784	-0.067	0.000
60.400	-2.200	-0.005	8.784	-0.067	0.000
60.500	-1.200	-0.003	8.783	-0.067	0.000
60.600	-0.800	-0.003	8.783	-0.067	0.000
60.700	0.200	-0.005	8.783	-0.067	0.000
60.800	-1.000	-0.004	8.784	-0.067	0.000
60.900	-1.000	-0.004	8.783	-0.067	0.000
61.000	-0.200	-0.003	8.783	-0.067	0.000
61.100	-1.000	-0.003	8.783	-0.067	0.000
61.200	-2.200	-0.006	8.784	-0.067	0.000
61.300	0.400	-0.002	8.783	-0.067	0.000
61.400	-0.400	-0.007	8.783	-0.067	0.000
61.500	-0.400	-0.003	8.783	-0.067	0.000
61.600	-1.200	-0.003	8.783	-0.067	0.000
61.700	-0.600	-0.001	8.783	-0.067	0.000
61.800	-0.800	-0.005	8.784	-0.067	0.000
61.900	-0.200	-0.003	8.784	-0.067	0.000
62.000	-1.000	-0.001	8.783	-0.067	0.000
62.100	-1.200	-0.001	8.783	-0.067	0.000
62.200	-0.400	-0.004	8.783	-0.067	0.000
62.300	-0.200	-0.006	8.783	-0.067	0.000
62.400	-2.200	-0.003	8.783	-0.067	0.000
62.500	-0.800	-0.003	8.782	-0.067	0.000
62.600	-2.200	-0.003	8.782	-0.067	0.000
62.700	-1.000	-0.002	8.783	-0.067	0.000
62.800	-1.400	0.001	8.783	-0.067	0.000
62.900	-1.400	-0.000	8.783	-0.067	0.000
63.000	-3.000	0.000	8.784	-0.067	0.000
63.100	-0.600	0.000	8.784	-0.067	0.000
63.200	-1.800	0.003	8.782	-0.067	0.000
63.300	-1.200	-0.002	8.783	-0.067	0.000
63.400	-2.400	-0.004	8.783	-0.067	0.000
63.500	-0.400	0.003	8.784	-0.067	0.000
63.600	-2.400	0.003	8.784	-0.067	0.000
63.700	-2.000	0.002	8.783	-0.067	0.000
63.800	-1.600	0.001	8.783	-0.067	0.000
63.900	-0.000	0.005	8.783	-0.067	0.000
64.000	-1.800	0.006	8.783	-0.067	0.000
64.100	-1.800	0.006	8.783	-0.067	0.000
64.200	-1.600	0.003	8.782	-0.067	0.000
64.300	-2.600	0.004	8.781	-0.067	0.000
64.400	-2.000	0.001	8.783	-0.067	0.000
64.500	-2.000	0.007	8.782	-0.067	0.000
64.600	-2.000	0.007	8.782	-0.067	0.000
64.700	-1.200	0.003	8.783	-0.067	0.000
64.800	-2.400	0.004	8.783	-0.067	0.000
64.900	-0.200	0.006	8.782	-0.067	0.000
65.000	-2.200	0.005	8.782	-0.067	0.000
65.100	-1.600	0.005	8.782	-0.067	0.000
65.200	-1.200	0.006	8.783	-0.067	0.000
65.300	-2.600	0.007	8.783	-0.067	0.000
65.400	-1.000	0.002	8.781	-0.067	0.000
65.500	-2.200	0.005	8.782	-0.067	0.000
65.600	-1.200	0.005	8.782	-0.067	0.000
65.700	-2.400	0.006	8.783	-0.067	0.000
65.800	-1.400	0.002	8.781	-0.067	0.000
65.900	-1.800	0.004	8.783	-0.067	0.000
66.000	-1.800	0.005	8.783	-0.067	0.000
66.100	-2.400	0.005	8.783	-0.067	0.000
66.200	-0.200	0.001	8.782	-0.067	0.000
66.300	-2.200	0.008	8.783	-0.067	0.000
66.400	-0.800	0.006	8.782	-0.067	0.000
66.500	-1.200	0.001	8.782	-0.067	0.000
66.600	-1.400	0.001	8.782	-0.067	0.000
66.700	-0.200	0.005	8.782	-0.067	0.000
66.800	-2.200	0.001	8.782	-0.067	0.000
66.900	-1.800	-0.001	8.782	-0.067	0.000
67.000	-0.200	-0.002	8.781	-0.067	0.000
67.100	-0.000	-0.002	8.781	-0.067	0.000
67.200	-1.600	-0.001	8.783	-0.067	0.000
67.300	-1.600	0.000	8.782	-0.067	0.000
67.400	-0.000	0.001	8.782	-0.067	0.000
67.500	-0.800	-0.001	8.782	-0.067	0.000
67.600	-0.400	-0.001	8.782	-0.067	0.000
67.700	-1.400	-0.002	8.782	-0.067	0.000
67.800	0.800	-0.001	8.783	-0.067	0.000
67.900	-0.400	-0.001	8.781	-0.067	0.000
68.000	-0.000	-0.000	8.783	-0.067	0.000
68.100	-0.800	-0.000	8.783	-0.067	0.000
68.200	0.800	-0.005	8.782	-0.067	0.000
68.300	-0.200	-0.006	8.781	-0.067	0.000
68.400	0.600	-0.006	8.781	-0.067	0.000
68.500	-0.000	-0.006	8.782	-0.067	0.000
68.600	0.400	-0.006	8.782	-0.067	0.000
68.700	0.800	-0.011	8.782	-0.067	0.000
68.800	0.600	-0.006	8.783	-0.067	0.000
68.900	-1.600	-0.007	8.782	-0.067	0.000
69.000	0.800	-0.009	8.782	-0.067	0.000
69.100	0.200	-0.009	8.782	-0.067	0.000
69.200	1.600	-0.008	8.781	-0.067	0.000
69.300	0.800	-0.011	8.783	-0.067	0.000
69.400	0.600	-0.013	8.781	-0.067	0.000
69.500	-0.000	-0.011	8.781	-0.067	0.000
69.600	2.000	-0.011	8.781	-0.067	0.000
69.700	1.200	-0.014	8.783	-0.067	0.000
69.800	0.800	-0.015	8.782	-0.067	0.000
69.900	-0.000	-0.014	8.782	-0.067	0.000
70.000	1.400	-0.016	8.781	-0.067	0.000
70.100	0.800	-0.016	8.781	-0.067	0.000
70.200	2.000	-0.015	8.781	-0.067	0.000
70.300	2.600	-0.018	8.782	-0.067	0.000
70.400	3.000	-0.021	8.781	-0.067	0.000
70.500	2.800	-0.018	8.782	-0.067	0.000
70.600	3.800	-0.018	8.782	-0.067	0.000
70.700	2.800	-0.017	8.782	-0.067	0.000
70.800	4.200	-0.026	8.782	-0.067	0.000
70.900	2.400	-0.023	8.782	-0.067	0.000
71.000	3.200	-0.031	8.781	-0.067	0.000
71.100	2.600	-0.031	8.781	-0.067	0.000
71.200	3.600	-0.039	8.781	-0.067	0.000
71.300	2.200	-0.041	8.782	-0.067	0.000
71.400	2.200	-0.038	8.781	-0.067	0.000
71.500	3.200	-0.040	8.781	-0.067	0.000
71.600	2.600	-0.040	8.781	-0.067	0.000
71.700	3.200	-0.037	8.781	-0.067	0.000
71.800	1.800	-0.034	8.782	-0.067	0.000
71.900	2.200	-0.031	8.781	-0.067	0.000
72.000	1.600	-0.030	8.781	-0.067	0.000
72.100	3.600	-0.030	8.781	-0.067	0.000
72.200	2.000	-0.031	8.782	-0.067	0.000
72.300	3.200	-0.033	8.781	-0.067	0.000
72.400	2.200	-0.035	8.780	-0.067	0.000
72.500	2.400	-0.031	8.781	-0.067	0.000
72.600	2.400	-0.031	8.781	-0.067	0.000
72.700	2.800	-0.031	8.782	-0.067	0.000
72.800	4.200	-0.030	8.781	-0.067	0.000
72.900	2.200	-0.033	8.781	-0.067	0.000
73.000	2.400	-0.036	8.782	-0.067	0.000
73.100	3.400	-0.036	8.782	-0.067	0.000
73.200	4.600	-0.035	8.780	-0.067	0.000
73.300	3.600	-0.039	8.781	-0.067	0.000
73.400	4.400	-0.038	8.782	-0.067	0.000
73.500	3.400	-0.039	8.781	-0.067	0.000
73.600	4.600	-0.039	8.781	-0.067	0.000
73.700	3.800	-0.042	8.781	-0.067	0.000
73.800	4.000	-0.042	8.781	-0.067	0.000
73.900	3.000	-0.039	8.781	-0.067	0.000
74.000	4.200	-0.042	8.780	-0.067	0.000
74.100	2.800	-0.042	8.780	-0.067	0.000
74.200	3.200	-0.043	8.782	-0.067	0.000
74.300	4.400	-0.042	8.781	-0.067	0.000
74.400	2.600	-0.038	8.782	-0.067	0.000
74.500	3.600	-0.038	8.782	-0.067	0.000
74.600	3.800	-0.038	8.782	-0.067	0.000
74.700	2.800	-0.039	8.782	-0.067	0.000
74.800	4.200	-0.042	8.781	-0.067	0.000
74.900	3.600	-0.043	8.781	-0.067	0.000
75.000	4.600	-0.044	8.782	-0.067	0.000
75.100	2.400	-0.044	8.782	-0.067	0.000
75.200	2.600	-0.040	8.780	-0.067	0.000
75.300	3.400	-0.041	8.781	-0.067	0.000
75.400	2.200	-0.042	8.781	-0.067	0.000
75.500	2.800	-0.043	8.781	-0.067	0.000
75.600	1.600	-0.043	8.781	-0.067	0.000
75.700	2.800	-0.038	8.781	-0.067	0.000
75.800	3.800	-0.040	8.782	-0.067	0.000
75.900	3.800	-0.040	8.780	-0.067	0.000
76.000	1.800	-0.035	8.780	-0.067	0.000
76.100	3.600	-0.035	8.780	-0.067	0.000
76.200	3.000	-0.038	8.781	-0.067	0.000
76.300	3.200	-0.038	8.781	-0.067	0.000
76.400	1.800	-0.037	8.782	-0.067	0.000
76.500	3.600	-0.032	8.780	-0.067	0.000
76.600	1.800	-0.032	8.780	-0.067	0.000
76.700	1.000	-0.035	8.780	-0.067	0.000
76.800	0.800	-0.037	8.782	-0.067	0.000
76.900	2.000	-0.037	8.781	-0.067	0.000
77.000	3.400	-0.029	8.782	-0.067	0.000
77.100	2.600	-0.029	8.782	-0.067	0.000
77.200	2.000	-0.033	8.782	-0.067	0.000
77.300	4.200	-0.025	8.781	-0.067	0.000
77.400	2.200	-0.020	8.781	-0.067	0.000
77.500	4.800	-0.026	8.782	-0.067	0.000
77.600	3.800	-0.026	8.782	-0.067	0.000
77.700	4.200	-0.032	8.781	-0.067	0.000
77.800	4.600	-0.032	8.780	-0.067	0.000
77.900	5.000	-0.036	8.782	-0.067	0.000
78.000	6.200	-0.036	8.781	-0.067	0.000
78.100	4.800	-0.036	8.781	-0.067	0.000
78.200	5.000	-0.043	8.781	-0.067	0.000
78.300	3.600	-0.047	8.781	-0.067	0.000
78.400	3.600	-0.047	8.782	-0.067	0.000
78.500	3.800	-0.047	8.781	-0.067	0.000
78.600	5.000	-0.047	8.781	-0.067	0.000
78.700	4.200	-0.053	8.781	-0.067	0.000
78.800	4.000	-0.056	8.780	-0.067	0.000
78.900	3.600	-0.052	8.781	-0.067	0.000
79.000	4.400	-0.050	8.781	-0.067	0.000
79.100	4.800	-0.050	8.781	-0.067	0.000
79.200	4.200	-0.051	8.781	-0.067	0.000
79.300	4.600	-0.054	8.781	-0.067	0.000
79.400	5.000	-0.054	8.781	-0.067	0.000
79.500	4.400	-0.049	8.781	-0.067	0.000
79.600	4.600	-0.049	8.781	-0.067	0.000
79.700	4.000	-0.050	8.781	-0.067	0.000
79.800	4.600	-0.050	8.781	-0.067	0.000
79.900	2.800	-0.051	8.782	-0.067	0.000
80.000	4.600	-0.052	8.780	-0.067	0.000
80.100	3.800	-0.052	8.780	-0.067	0.000
80.200	4.200	-0.054	8.781	-0.067	0.000
80.300	4.000	-0.050	8.781	-0.067	0.000
80.400	4.200	-0.053	8.781	-0.067	0.000
80.500	4.400	-0.051	8.781	-0.067	0.000
80.600	2.800	-0.051	8.781	-0.067	0.000
80.700	4.000	-0.052	8.780	-0.067	0.000
80.800	3.600	-0.050	8.782	-0.067	0.000
80.900	3.000	-0.049	8.781	-0.067	0.000
81.000	3.600	-0.054	8.782	-0.067	0.000
81.100	3.000	-0.054	8.782	-0.067	0.000
81.200	2.400	-0.045	8.781	-0.067	0.000
81.300	3.000	-0.044	8.781	-0.066	0.000
81.400	2.600	-0.037	8.780	-0.066	0.000
81.500	2.200	-0.036	8.781	-0.066	0.000
81.600	2.200	-0.036	8.781	-0.066	0.000
81.700	2.200	-0.036	8.780	-0.066	0.000
81.800	3.000	-0.036	8.780	-0.066	0.000
81.900	2.400	-0.039	8.780	-0.066	0.000
82.000	3.200	-0.033	8.782	-0.066	0.000
82.100	2.000	-0.033	8.782	-0.066	0.000
82.200	2.400	-0.030	8.782	-0.066	0.000
82.300	3.000	-0.029	8.780	-0.066	0.000
82.400	2.800	-0.027	8.781	-0.066	0.000
82.500	3.600	-0.030	8.781	-0.066	0.000
82.600	3.400	-0.030	8.781	-0.066	0.000
82.700	3.000	-0.033	8.781	-0.066	0.000
82.800	2.600	-0.031	8.781	-0.066	0.000
82.900	2.000	-0.039	8.780	-0.066	0.000
83.000	2.800	-0.035	8.781	-0.066	0.000
83.100	3.000	-0.035	8.781	-0.066	0.000
83.200	4.200	-0.038	8.782	-0.066	0.000
83.300	2.200	-0.036	8.781	-0.066	0.000
83.400	3.200	-0.037	8.781	-0.066	0.000
83.500	2.200	-0.035	8.781	-0.066	0.000
83.600	3.600	-0.035	8.781	-0.066	0.000
83.700	2.200	-0.038	8.781	-0.066	0.000
83.800	4.000	-0.035	8.782	-0.066	0.000
83.900	3.600	-0.036	8.781	-0.066	0.000
84.000	3.800	-0.038	8.780	-0.066	0.000
84.100	2.800	-0.038	8.780	-0.066	0.000
84.200	3.000	-0.037	8.781	-0.066	0.000
84.300	3.400	-0.036	8.781	-0.066	0.000
84.400	2.200	-0.036	8.781	-0.066	0.000
84.500	4.200	-0.035	8.781	-0.066	0.000
84.600	2.600	-0.035	8.781	-0.066	0.000
84.700	3.000	-0.036	8.781	-0.066	0.000
84.800	3.000	-0.039	8.781	-0.066	0.000
84.900	3.200	-0.035	8.781	-0.066	0.000
85.000	3.000	-0.036	8.780	-0.066	0.000
85.100	3.200	-0.036	8.780	-0.066	0.000
85.200	3.000	-0.037	8.781	-0.066	0.000
85.300	3.800	-0.037	8.781	-0.066	0.000
85.400	2.800	-0.033	8.779	-0.066	0.000
85.500	3.800	-0.035	8.780	-0.066	0.000
85.600	3.000	-0.035	8.780	-0.066	0.000
85.700	4.000	-0.033	8.781	-0.066	0.000
85.800	2.000	-0.038	8.780	-0.066	0.000
85.900	3.200	-0.038	8.781	-0.066	0.000
86.000	3.000	-0.036	8.780	-0.066	0.000
86.100	3.800	-0.036	8.780	-0.066	0.000
86.200	2.600	-0.034	8.781	-0.066	0.000
86.300	4.000	-0.036	8.781	-0.066	0.000
86.400	3.200	-0.038	8.781	-0.066	0.000
86.500	3.800	-0.037	8.781	-0.066	0.000
86.600	2.400	-0.037	8.781	-0.066	0.000
86.700	4.400	-0.033	8.780	-0.066	0.000
86.800	3.400	-0.034	8.780	-0.066	0.000
86.900	3.600	-0.039	8.781	-0.066	0.000
87.000	3.400	-0.039	8.780	-0.066	0.000
87.100	4.000	-0.039	8.780	-0.066	0.000
87.200	3.800	-0.037	8.780	-0.066	0.000
87.300	4.400	-0.044	8.780	-0.066	0.000
87.400	3.600	-0.040	8.781	-0.066	0.000
87.500	4.400	-0.036	8.782	-0.066	0.000
87.600	3.200	-0.036	8.782	-0.066	0.000
87.700	3.800	-0.041	8.781	-0.066	0.000
87.800	2.600	-0.041	8.781	-0.066	0.000
87.900	3.000	-0.042	8.780	-0.066	0.000
88.000	2.800	-0.044	8.780	-0.066	0.000
88.100	4.400	-0.044	8.780	-0.066	0.000
88.200	3.200	-0.038	8.780	-0.066	0.000
88.300	4.600	-0.038	8.780	-0.066	0.000
88.400	3.800	-0.041	8.780	-0.066	0.000
88.500	3.600	-0.040	8.780	-0.066	0.000
88.600	4.600	-0.040	8.780	-0.066	0.000
88.700	3.000	-0.038	8.781	-0.066	0.000
88.800	3.000	-0.041	8.781	-0.066	0.000
88.900	4.400	-0.038	8.779	-0.066	0.000
89.000	3.000	-0.040	8.779	-0.066	0.000
89.100	2.600	-0.040	8.779	-0.066	0.000
89.200	3.000	-0.043	8.781	-0.066	0.000
89.300	3.200	-0.040	8.780	-0.066	0.000
89.400	3.400	-0.042	8.781	-0.066	0.000
89.500	5.000	-0.040	8.780	-0.066	0.000
89.600	3.800	-0.040	8.780	-0.066	0.000
89.700	4.400	-0.039	8.779	-0.066	0.000
89.800	2.600	-0.036	8.780	-0.066	0.000
89.900	4.400	-0.042	8.780	-0.066	0.000
90.000	3.200	-0.038	8.780	-0.066	0.000
90.100	4.200	-0.038	8.780	-0.066	0.000
90.200	3.000	-0.039	8.780	-0.066	0.000
90.300	5.000	-0.043	8.779	-0.066	0.000
90.400	3.000	-0.041	8.781	-0.066	0.000
90.500	4.800	-0.040	8.780	-0.066	0.000
90.600	4.600	-0.040	8.780	-0.066	0.000
90.700	3.600	-0.042	8.781	-0.066	0.000
90.800	2.600	-0.039	8.780	-0.066	0.000
90.900	3.800	-0.041	8.780	-0.066	0.000
91.000	2.000	-0.047	8.780	-0.066	0.000
91.100	3.800	-0.047	8.780	-0.066	0.000
91.200	3.800	-0.041	8.779	-0.066	0.000
91.300	3.800	-0.043	8.780	-0.066	0.000
91.400	3.000	-0.044	8.780	-0.066	0.000
91.500	4.400	-0.043	8.780	-0.066	0.000
91.600	2.600	-0.043	8.780	-0.066	0.000
91.700	5.000	-0.043	8.780	-0.066	0.000
91.800	3.400	-0.047	8.779	-0.066	0.000
91.900	4.400	-0.043	8.781	-0.066	0.000
92.000	4.000	-0.047	8.779	-0.066	0.000
92.100	4.400	-0.047	8.779	-0.066	0.000
92.200	4.600	-0.046	8.780	-0.066	0.000
92.300	2.800	-0.041	8.780	-0.066	0.000
92.400	6.600	-0.045	8.780	-0.066	0.000
92.500	4.400	-0.043	8.780	-0.066	0.000
92.600	3.600	-0.043	8.780	-0.066	0.000
92.700	4.000	-0.042	8.780	-0.066	0.000
92.800	5.200	-0.046	8.780	-0.066	0.000
92.900	3.400	-0.050	8.780	-0.066	0.000
93.000	3.600	-0.047	8.780	-0.066	0.000
93.100	4.000	-0.047	8.780	-0.066	0.000
93.200	4.600	-0.046	8.780	-0.066	0.000
93.300	3.000	-0.045	8.779	-0.066	0.000
93.400	4.600	-0.043	8.779	-0.066	0.000
93.500	4.000	-0.047	8.780	-0.066	0.000
93.600	5.000	-0.047	8.780	-0.066	0.000
93.700	4.200	-0.044	8.780	-0.066	0.000
93.800	3.600	-0.047	8.780	-0.066	0.000
93.900	4.200	-0.047	8.780	-0.066	0.000
94.000	4.800	-0.050	8.780	-0.066	0.000
94.100	3.600	-0.050	8.780	-0.066	0.000
94.200	4.400	-0.051	8.780	-0.066	0.000
94.300	3.600	-0.051	8.780	-0.066	0.000
94.400	4.000	-0.054	8.779	-0.066	0.000
94.500	3.800	-0.049	8.779	-0.066	0.000
94.600	5.200	-0.049	8.779	-0.066	0.000
94.700	4.800	-0.048	8.780	-0.066	0.000
94.800	5.000	-0.049	8.780	-0.066	0.000
94.900	3.400	-0.051	8.780	-0.066	0.000
95.000	4.800	-0.049	8.780	-0.066	0.000
95.100	4.200	-0.049	8.780	-0.066	0.000
95.200	5.000	-0.055	8.778	-0.066	0.000
95.300	4.600	-0.053	8.781	-0.066	0.000
95.400	6.200	-0.053	8.781	-0.066	0.000
95.500	4.600	-0.050	8.780	-0.066	0.000
95.600	6.000	-0.050	8.780	-0.066	0.000
95.700	6.400	-0.051	8.779	-0.066	0.000
95.800	6.800	-0.048	8.779	-0.066	0.000
95.900	6.000	-0.050	8.780	-0.066	0.000
96.000	6.400	-0.051	8.779	-0.066	0.000
96.100	5.200	-0.051	8.779	-0.066	0.000
96.200	6.600	-0.053	8.780	-0.066	0.000
96.300	6.800	-0.062	8.780	-0.066	0.000
96.400	6.200	-0.066	8.780	-0.066	0.000
96.500	5.600	-0.067	8.780	-0.066	0.000
96.600	6.400	-0.067	8.780	-0.066	0.000
96.700	4.800	-0.066	8.780	-0.066	0.000
96.800	5.400	-0.066	8.779	-0.065	0.000
96.900	5.200	-0.064	8.780	-0.065	0.000
97.000	5.600	-0.064	8.779	-0.065	0.000
97.100	5.200	-0.064	8.779	-0.065	0.000
97.200	5.000	-0.065	8.779	-0.065	0.000
97.300	6.000	-0.067	8.780	-0.065	0.000
97.400	4.400	-0.062	8.779	-0.065	0.000
97.500	5.000	-0.058	8.780	-0.065	0.000
97.600	5.000	-0.058	8.780	-0.065	0.000
97.700	5.200	-0.058	8.779	-0.065	0.000
97.800	5.600	-0.060	8.779	-0.065	0.000
97.900	4.600	-0.060	8.779	-0.065	0.000
98.000	4.200	-0.059	8.781	-0.065	0.000
98.100	4.000	-0.059	8.781	-0.065	0.000
98.200	6.200	-0.057	8.780	-0.065	0.000
98.300	5.800	-0.055	8.780	-0.065	0.000
98.400	6.000	-0.060	8.779	-0.065	0.000
98.500	5.400	-0.055	8.779	-0.065	0.000
98.600	5.600	-0.055	8.779	-0.065	0.000
98.700	4.600	-0.054	8.778	-0.065	0.000
98.800	4.200	-0.059	8.780	-0.065	0.000
98.900	4.400	-0.055	8.779	-0.065	0.000
99.000	4.400	-0.052	8.778	-0.065	0.000
99.100	3.800	-0.052	8.778	-0.065	0.000
99.200	3.000	-0.056	8.780	-0.065	0.000
99.300	3.600	-0.054	8.780	-0.065	0.000
99.400	4.200	-0.049	8.779	-0.065	0.000
99.500	2.200	-0.049	8.779	-0.065	0.000
99.600	3.000	-0.049	8.779	-0.065	0.000
99.700	1.600	-0.046	8.779	-0.065	0.000
99.800	0.600	-0.043	8.779	-0.065	0.000
99.900	2.800	-0.039	8.780	-0.065	0.000
100.000	2.600	-0.036	8.778	-0.065	0.000
100.100	2.000	-0.036	8.778	-0.065	0.000
100.200	2.000	-0.036	8.779	-0.065	0.000
100.300	2.800	-0.031	8.780	-0.065	0.000
100.400	2.400	-0.028	8.780	-0.065	0.000
100.500	3.600	-0.027	8.778	-0.065	0.000
100.600	2.200	-0.027	8.778	-0.065	0.000
100.700	2.400	-0.027	8.779	-0.065	0.000
100.800	2.000	-0.030	8.779	-0.065	0.000
100.900	2.600	-0.028	8.779	-0.065	0.000
101.000	1.600	-0.032	8.779	-0.065	0.000
101.100	2.800	-0.032	8.779	-0.065	0.000
101.200	1.600	-0.031	8.779	-0.065	0.000
101.300	3.000	-0.030	8.780	-0.065	0.000
101.400	2.600	-0.032	8.780	-0.065	0.000
101.500	2.400	-0.028	8.779	-0.065	0.000
101.600	1.600	-0.028	8.779	-0.065	0.000
101.700	2.600	-0.029	8.779	-0.065	0.000
101.800	2.400	-0.030	8.779	-0.065	0.000
101.900	2.400	-0.029	8.779	-0.065	0.000
102.000	1.800	-0.028	8.779	-0.065	0.000
102.100	1.400	-0.028	8.779	-0.065	0.000
102.200	1.400	-0.027	8.779	-0.065	0.000
102.300	2.400	-0.025	8.778	-0.065	0.000
102.400	0.600	-0.029	8.779	-0.065	0.000
102.500	3.000	-0.027	8.779	-0.065	0.000
102.600	1.400	-0.027	8.779	-0.065	0.000
102.700	2.200	-0.025	8.780	-0.065	0.000
102.800	2.200	-0.026	8.779	-0.065	0.000
102.900	3.200	-0.027	8.779	-0.065	0.000
103.000	1.400	-0.031	8.780	-0.065	0.000
103.100	2.200	-0.031	8.780	-0.065	0.000
103.200	1.600	-0.025	8.778	-0.065	0.000
103.300	2.200	-0.027	8.779	-0.065	0.000
103.400	1.000	-0.024	8.778	-0.065	0.000
103.500	3.000	-0.027	8.780	-0.065	0.000
103.600	1.600	-0.027	8.780	-0.065	0.000
103.700	2.400	-0.025	8.778	-0.065	0.000
103.800	1.200	-0.026	8.779	-0.065	0.000
103.900	3.000	-0.025	8.780	-0.065	0.000
104.000	1.400	-0.024	8.778	-0.065	0.000
104.100	1.200	-0.024	8.778	-0.065	0.000
104.200	0.400	-0.031	8.779	-0.065	0.000
104.300	1.400	-0.024	8.779	-0.065	0.000
104.400	1.000	-0.025	8.778	-0.065	0.000
104.500	2.000	-0.022	8.779	-0.065	0.000
104.600	0.800	-0.022	8.779	-0.065	0.000
104.700	1.200	-0.020	8.779	-0.065	0.000
104.800	1.200	-0.023	8.780	-0.065	0.000
104.900	1.200	-0.025	8.778	-0.065	0.000
105.000	0.200	-0.024	8.779	-0.065	0.000
105.100	2.800	-0.024	8.779	-0.065	0.000
105.200	0.600	-0.025	8.779	-0.065	0.000
105.300	1.400	-0.023	8.777	-0.065	0.000
105.400	1.000	-0.020	8.779	-0.065	0.000
105.500	2.000	-0.025	8.779	-0.065	0.000
105.600	0.600	-0.025	8.779	-0.065	0.000
105.700	0.600	-0.023	8.779	-0.065	0.000
105.800	1.600	-0.019	8.778	-0.065	0.000
105.900	2.800	-0.024	8.779	-0.065	0.000
106.000	1.200	-0.022	8.780	-0.065	0.000
106.100	2.000	-0.022	8.780	-0.065	0.000
106.200	1.400	-0.019	8.778	-0.065	0.000
106.300	2.200	-0.023	8.779	-0.065	0.000
106.400	-0.000	-0.022	8.779	-0.065	0.000
106.500	1.600	-0.022	8.779	-0.065	0.000
106.600	1.200	-0.022	8.779	-0.065	0.000
106.700	0.600	-0.023	8.779	-0.065	0.000
106.800	1.000	-0.024	8.779	-0.065	0.000
106.900	2.400	-0.023	8.780	-0.065	0.000
107.000	1.600	-0.019	8.779	-0.065	0.000
107.100	2.400	-0.019	8.779	-0.065	0.000
107.200	1.600	-0.020	8.778	-0.065	0.000
107.300	2.400	-0.020	8.780	-0.065	0.000
107.400	3.000	-0.022	8.779	-0.065	0.000
107.500	2.000	-0.020	8.779	-0.065	0.000
107.600	1.400	-0.020	8.779	-0.065	0.000
107.700	1.600	-0.022	8.779	-0.065	0.000
107.800	1.800	-0.022	8.779	-0.065	0.000
107.900	1.200	-0.026	8.779	-0.065	0.000
108.000	1.600	-0.021	8.778	-0.065	0.000
108.100	1.600	-0.021	8.778	-0.065	0.000
108.200	0.800	-0.021	8.780	-0.065	0.000
108.300	2.200	-0.024	8.779	-0.065	0.000
108.400	0.800	-0.021	8.778	-0.065	0.000
108.500	0.600	-0.023	8.778	-0.065	0.000
108.600	1.400	-0.023	8.778	-0.065	0.000
108.700	1.400	-0.022	8.779	-0.065	0.000
108.800	3.000	-0.022	8.780	-0.065	0.000
108.900	1.200	-0.022	8.779	-0.065	0.000
109.000	2.600	-0.022	8.778	-0.065	0.000
109.100	0.600	-0.022	8.778	-0.065	0.000
109.200	2.400	-0.021	8.778	-0.065	0.000
109.300	1.000	-0.023	8.779	-0.065	0.000
109.400	1.600	-0.023	8.778	-0.065	0.000
109.500	2.000	-0.025	8.777	-0.065	0.000
109.600	2.400	-0.025	8.777	-0.065	0.000
109.700	1.200	-0.023	8.779	-0.065	0.000
109.800	2.200	-0.023	8.778	-0.065	0.000
109.900	1.000	-0.021	8.779	-0.065	0.000
110.000	1.800	-0.022	8.778	-0.065	0.000
110.100	2.200	-0.022	8.778	-0.065	0.000
110.200	2.200	-0.023	8.778	-0.065	0.000
110.300	2.000	-0.026	8.779	-0.065	0.000
110.400	2.200	-0.024	8.778	-0.065	0.000
110.500	2.000	-0.025	8.781	-0.065	0.000
110.600	3.000	-0.025	8.781	-0.065	0.000
110.700	1.600	-0.023	8.779	-0.065	0.000
110.800	2.400	-0.025	8.779	-0.065	0.000
110.900	1.800	-0.023	8.779	-0.065	0.000
111.000	2.400	-0.026	8.778	-0.065	0.000
111.100	1.400	-0.026	8.778	-0.065	0.000
111.200	2.000	-0.028	8.780	-0.065	0.000
111.300	2.200	-0.025	8.779	-0.065	0.000
111.400	2.200	-0.028	8.779	-0.065	0.000
111.500	1.400	-0.028	8.780	-0.065	0.000
111.600	2.000	-0.028	8.780	-0.065	0.000
111.700	1.400	-0.027	8.778	-0.065	0.000
111.800	2.600	-0.025	8.779	-0.065	0.000
111.900	1.400	-0.025	8.779	-0.065	0.000
112.000	2.400	-0.028	8.778	-0.065	0.000
112.100	2.200	-0.028	8.778	-0.065	0.000
112.200	2.400	-0.021	8.778	-0.065	0.000
112.300	1.800	-0.028	8.779	-0.065	0.000
112.400	2.800	-0.026	8.778	-0.065	0.000
112.500	1.800	-0.026	8.779	-0.065	0.000
112.600	2.800	-0.026	8.779	-0.065	0.000
112.700	2.200	-0.027	8.778	-0.065	0.000
112.800	2.600	-0.029	8.779	-0.065	0.000
112.900	3.200	-0.026	8.779	-0.065	0.000
113.000	2.000	-0.031	8.780	-0.065	0.000
113.100	3.800	-0.031	8.780	-0.065	0.000
113.200	2.200	-0.030	8.778	-0.065	0.000
113.300	1.800	-0.029	8.779	-0.065	0.000
113.400	2.600	-0.031	8.778	-0.065	0.000
113.500	2.200	-0.030	8.778	-0.065	0.000
113.600	3.400	-0.030	8.778	-0.065	0.000
113.700	2.600	-0.027	8.778	-0.065	0.000
113.800	3.000	-0.031	8.778	-0.065	0.000
113.900	2.600	-0.029	8.778	-0.065	0.000
114.000	2.200	-0.029	8.778	-0.065	0.000
114.100	2.000	-0.029	8.778	-0.065	0.000
114.200	3.200	-0.031	8.779	-0.065	0.000
114.300	2.200	-0.030	8.778	-0.065	0.000
114.400	2.000	-0.033	8.778	-0.065	0.000
114.500	1.400	-0.030	8.778	-0.065	0.000
114.600	3.200	-0.030	8.778	-0.065	0.000
114.700	3.000	-0.035	8.778	-0.065	0.000
114.800	3.800	-0.034	8.779	-0.065	0.000
114.900	3.600	-0.032	8.778	-0.065	0.000
115.000	2.800	-0.033	8.778	-0.065	0.000
115.100	2.800	-0.033	8.778	-0.065	0.000
115.200	3.200	-0.029	8.779	-0.065	0.000
115.300	3.400	-0.031	8.779	-0.065	0.000
115.400	2.000	-0.036	8.778	-0.065	0.000
115.500	2.600	-0.036	8.778	-0.065	0.000
115.600	2.800	-0.036	8.778	-0.065	0.000
115.700	1.600	-0.035	8.778	-0.065	0.000
115.800	3.400	-0.034	8.778	-0.065	0.000
115.900	3.800	-0.034	8.778	-0.065	0.000
116.000	3.000	-0.036	8.778	-0.065	0.000
116.100	2.200	-0.036	8.778	-0.065	0.000
116.200	3.600	-0.035	8.778	-0.065	0.000
116.300	2.800	-0.035	8.779	-0.065	0.000
116.400	4.200	-0.037	8.777	-0.065	0.000
116.500	3.800	-0.036	8.778	-0.065	0.000
116.600	3.200	-0.036	8.778	-0.065	0.000
116.700	3.400	-0.039	8.778	-0.065	0.000
116.800	4.600	-0.038	8.778	-0.065	0.000
116.900	2.800	-0.040	8.779	-0.065	0.000
117.000	4.200	-0.040	8.778	-0.065	0.000
117.100	3.200	-0.040	8.778	-0.065	0.000
117.200	4.200	-0.042	8.777	-0.065	0.000
117.300	2.400	-0.043	8.779	-0.065	0.000
117.400	3.800	-0.039	8.778	-0.065	0.000
117.500	3.400	-0.041	8.778	-0.065	0.000
117.600	4.400	-0.041	8.778	-0.065	0.000
117.700	3.200	-0.042	8.778	-0.065	0.000
117.800	3.800	-0.044	8.778	-0.065	0.000
117.900	3.200	-0.044	8.779	-0.065	0.000
118.000	4.200	-0.043	8.777	-0.065	0.000
118.100	3.800	-0.043	8.777	-0.065	0.000
118.200	4.400	-0.043	8.778	-0.065	0.000
118.300	3.600	-0.043	8.778	-0.065	0.000
118.400	4.000	-0.044	8.778	-0.065	0.000
118.500	3.400	-0.043	8.779	-0.065	0.000
118.600	4.200	-0.043	8.779	-0.065	0.000
118.700	4.000	-0.045	8.778	-0.065	0.000
118.800	4.800	-0.043	8.778	-0.065	0.000
118.900	4.000	-0.043	8.778	-0.065	0.000
119.000	4.600	-0.044	8.778	-0.065	0.000
119.100	3.600	-0.044	8.778	-0.065	0.000
119.200	3.800	-0.045	8.778	-0.065	0.000
119.300	3.800	-0.042	8.778	-0.065	0.000
119.400	3.800	-0.044	8.777	-0.065	0.000
119.500	4.200	-0.044	8.777	-0.065	0.000
119.600	4.200	-0.044	8.777	-0.065	0.000
119.700	3.400	-0.045	8.778	-0.065	0.000
119.800	3.600	-0.044	8.777	-0.064	0.000
119.900	4.800	-0.049	8.777	-0.064	0.000
120.000	3.600	-0.045	8.778	-0.064	0.000
120.100	5.000	-0.045	8.778	-0.064	0.000
120.200	4.200	-0.045	8.778	-0.064	0.000
120.300	4.800	-0.045	8.778	-0.064	0.000
120.400	3.400	-0.048	8.778	-0.064	0.000
120.500	4.200	-0.044	8.778	-0.064	0.000
120.600	3.000	-0.044	8.778	-0.064	0.000
120.700	4.000	-0.044	8.778	-0.064	0.000
120.800	4.000	-0.047	8.777	-0.064	0.000
120.900	4.000	-0.046	8.777	-0.064	0.000
121.000	4.600	-0.045	8.777	-0.064	0.000
121.100	3.200	-0.045	8.777	-0.064	0.000
121.200	4.400	-0.046	8.778	-0.064	0.000
121.300	3.600	-0.044	8.778	-0.064	0.000
121.400	4.200	-0.045	8.777	-0.064	0.000
121.500	3.400	-0.046	8.778	-0.064	0.000
121.600	4.000	-0.046	8.778	-0.064	0.000
121.700	3.800	-0.043	8.778	-0.064	0.000
121.800	3.200	-0.044	8.776	-0.064	0.000
121.900	3.400	-0.046	8.778	-0.064	0.000
122.000	3.800	-0.043	8.778	-0.064	0.000
122.100	2.800	-0.043	8.778	-0.064	0.000
122.200	3.600	-0.044	8.778	-0.064	0.000
122.300	3.600	-0.045	8.778	-0.064	0.000
122.400	3.800	-0.042	8.777	-0.064	0.000
122.500	3.000	-0.042	8.777	-0.064	0.000
122.600	4.200	-0.042	8.777	-0.064	0.000
122.700	2.200	-0.042	8.777	-0.064	0.000
122.800	3.400	-0.043	8.777	-0.064	0.000
122.900	3.000	-0.044	8.776	-0.064	0.000
123.000	3.000	-0.044	8.776	-0.064	0.000
123.100	3.600	-0.044	8.776	-0.064	0.000
123.200	3.200	-0.044	8.777	-0.064	0.000
123.300	3.200	-0.042	8.777	-0.064	0.000
123.400	4.000	-0.043	8.777	-0.064	0.000
123.500	4.200	-0.043	8.777	-0.064	0.000
123.600	3.800	-0.043	8.777	-0.064	0.000
123.700	3.800	-0.043	8.778	-0.064	0.000
123.800	4.400	-0.041	8.778	-0.064	0.000
123.900	2.600	-0.044	8.777	-0.064	0.000
124.000	3.200	-0.041	8.777	-0.064	0.000
124.100	2.400	-0.041	8.777	-0.064	0.000
124.200	3.600	-0.041	8.777	-0.064	0.000
124.300	3.800	-0.043	8.776	-0.064	0.000
124.400	4.200	-0.040	8.777	-0.064	0.000
124.500	4.200	-0.041	8.777	-0.064	0.000
124.600	4.200	-0.041	8.777	-0.064	0.000
124.700	3.200	-0.044	8.777	-0.064	0.000
124.800	3.000	-0.037	8.777	-0.064	0.000
124.900	3.000	-0.040	8.777	-0.064	0.000
125.000	3.400	-0.039	8.777	-0.064	0.000
125.100	2.600	-0.039	8.777	-0.064	0.000
125.200	5.000	-0.041	8.776	-0.064	0.000
125.300	3.400	-0.036	8.777	-0.064	0.000
125.400	3.800	-0.037	8.777	-0.064	0.000
125.500	3.400	-0.036	8.777	-0.064	0.000
125.600	3.000	-0.036	8.777	-0.064	0.000
125.700	3.600	-0.040	8.777	-0.064	0.000
125.800	3.000	-0.039	8.777	-0.064	0.000
125.900	3.400	-0.037	8.778	-0.064	0.000
126.000	4.200	-0.038	8.776	-0.064	0.000
126.100	3.400	-0.038	8.776	-0.064	0.000
126.200	3.600	-0.040	8.777	-0.064	0.000
126.300	3.000	-0.037	8.777	-0.064	0.000
126.400	4.200	-0.041	8.778	-0.064	0.000
126.500	2.200	-0.036	8.778	-0.064	0.000
126.600	3.000	-0.036	8.778	-0.064	0.000
126.700	3.600	-0.037	8.777	-0.064	0.000
126.800	3.000	-0.038	8.776	-0.064	0.000
126.900	2.200	-0.036	8.777	-0.064	0.000
127.000	3.000	-0.036	8.777	-0.064	0.000
127.100	3.600	-0.036	8.777	-0.064	0.000
127.200	3.400	-0.034	8.777	-0.064	0.000
127.300	2.200	-0.037	8.777	-0.064	0.000
127.400	2.400	-0.036	8.777	-0.064	0.000
127.500	2.800	-0.037	8.776	-0.064	0.000
127.600	2.600	-0.037	8.776	-0.064	0.000
127.700	2.600	-0.035	8.777	-0.064	0.000
127.800	3.200	-0.036	8.777	-0.064	0.000
127.900	3.000	-0.033	8.778	-0.064	0.000
128.000	2.800	-0.035	8.777	-0.064	0.000
128.100	3.600	-0.035	8.777	-0.064	0.000
128.200	2.000	-0.033	8.777	-0.064	0.000
128.300	2.200	-0.035	8.777	-0.064	0.000
128.400	3.200	-0.035	8.777	-0.064	0.000
128.500	3.400	-0.033	8.776	-0.064	0.000
128.600	2.200	-0.033	8.776	-0.064	0.000
128.700	2.800	-0.033	8.777	-0.064	0.000
128.800	3.800	-0.031	8.777	-0.064	0.000
128.900	3.400	-0.036	8.777	-0.064	0.000
129.000	2.000	-0.034	8.776	-0.064	0.000
129.100	2.800	-0.034	8.776	-0.064	0.000
129.200	2.200	-0.037	8.777	-0.064	0.000
129.300	2.600	-0.033	8.776	-0.064	0.000
129.400	2.800	-0.036	8.776	-0.064	0.000
129.500	3.600	-0.034	8.777	-0.064	0.000
129.600	3.000	-0.034	8.777	-0.064	0.000
129.700	3.200	-0.035	8.775	-0.064	0.000
129.800	2.800	-0.032	8.777	-0.064	0.000
129.900	3.200	-0.034	8.776	-0.064	0.000
130.000	2.400	-0.034	8.777	-0.064	0.000
130.100	2.600	-0.034	8.777	-0.064	0.000
130.200	3.600	-0.032	8.776	-0.064	0.000
130.300	2.000	-0.036	8.776	-0.064	0.000
130.400	3.000	-0.031	8.776	-0.064	0.000
130.500	2.200	-0.033	8.777	-0.064	0.000
130.600	3.000	-0.033	8.777	-0.064	0.000
130.700	3.000	-0.030	8.776	-0.064	0.000
130.800	3.200	-0.031	8.776	-0.064	0.000
130.900	1.600	-0.032	8.776	-0.064	0.000
131.000	3.800	-0.031	8.776	-0.064	0.000
131.100	1.800	-0.031	8.776	-0.064	0.000
131.200	2.800	-0.031	8.776	-0.064	0.000
131.300	2.800	-0.033	8.777	-0.064	0.000
131.400	2.800	-0.029	8.776	-0.064	0.000
131.500	1.400	-0.032	8.776	-0.064	0.000
131.600	2.800	-0.032	8.776	-0.064	0.000
131.700	1.800	-0.031	8.776	-0.064	0.000
131.800	2.800	-0.031	8.776	-0.064	0.000
131.900	2.200	-0.029	8.778	-0.064	0.000
132.000	3.000	-0.031	8.776	-0.064	0.000
132.100	1.800	-0.031	8.776	-0.064	0.000
132.200	1.600	-0.030	8.778	-0.064	0.000
132.300	2.600	-0.029	8.777	-0.064	0.000
132.400	2.000	-0.032	8.776	-0.064	0.000
132.500	2.800	-0.027	8.776	-0.064	0.000
132.600	1.200	-0.027	8.776	-0.064	0.000
132.700	2.400	-0.026	8.775	-0.064	0.000
132.800	0.800	-0.027	8.776	-0.064	0.000
132.900	1.800	-0.029	8.776	-0.064	0.000
133.000	2.000	-0.028	8.776	-0.064	0.000
133.100	1.400	-0.028	8.776	-0.064	0.000
133.200	1.200	-0.030	8.777	-0.064	0.000
133.300	2.400	-0.028	8.776	-0.064	0.000
133.400	3.400	-0.028	8.776	-0.064	0.000
133.500	3.200	-0.028	8.776	-0.064	0.000
133.600	2.600	-0.028	8.776	-0.064	0.000
133.700	3.800	-0.026	8.777	-0.064	0.000
133.800	1.400	-0.026	8.776	-0.064	0.000
133.900	1.000	-0.025	8.776	-0.064	0.000
134.000	1.600	-0.028	8.776	-0.064	0.000
134.100	3.000	-0.028	8.776	-0.064	0.000
134.200	1.200	-0.027	8.775	-0.064	0.000
134.300	3.000	-0.026	8.775	-0.064	0.000
134.400	1.400	-0.025	8.776	-0.064	0.000
134.500	1.200	-0.028	8.776	-0.064	0.000
134.600	2.200	-0.028	8.776	-0.064	0.000
134.700	0.800	-0.027	8.775	-0.064	0.000
134.800	1.200	-0.026	8.776	-0.064	0.000
134.900	1.800	-0.027	8.777	-0.064	0.000
135.000	3.000	-0.025	8.776	-0.064	0.000
135.100	0.600	-0.025	8.776	-0.064	0.000
135.200	2.000	-0.025	8.776	-0.064	0.000
135.300	2.000	-0.022	8.776	-0.064	0.000
135.400	3.200	-0.024	8.775	-0.064	0.000
135.500	2.400	-0.026	8.775	-0.064	0.000
135.600	1.800	-0.026	8.775	-0.064	0.000
135.700	1.000	-0.024	8.776	-0.064	0.000
135.800	2.000	-0.024	8.776	-0.064	0.000
135.900	2.200	-0.026	8.777	-0.064	0.000
136.000	2.400	-0.021	8.776	-0.064	0.000
136.100	2.200	-0.021	8.776	-0.064	0.000
136.200	2.000	-0.025	8.775	-0.064	0.000
136.300	1.400	-0.022	8.775	-0.064	0.000
136.400	2.000	-0.022	8.776	-0.064	0.000
136.500	1.400	-0.026	8.777	-0.064	0.000
136.600	2.200	-0.026	8.777	-0.064	0.000
136.700	1.200	-0.025	8.775	-0.064	0.000
136.800	2.200	-0.023	8.776	-0.064	0.000
136.900	0.800	-0.025	8.776	-0.064	0.000
137.000	2.000	-0.025	8.777	-0.064	0.000
137.100	1.800	-0.025	8.777	-0.064	0.000
137.200	2.200	-0.024	8.775	-0.064	0.000
137.300	0.600	-0.024	8.776	-0.064	0.000
137.400	2.000	-0.029	8.776	-0.064	0.000
137.500	0.200	-0.026	8.775	-0.064	0.000
137.600	1.200	-0.026	8.775	-0.064	0.000
137.700	1.800	-0.023	8.776	-0.064	0.000
137.800	1.800	-0.025	8.776	-0.064	0.000
137.900	1.800	-0.020	8.776	-0.064	0.000
138.000	2.600	-0.022	8.776	-0.064	0.000
138.100	0.600	-0.022	8.776	-0.064	0.000
138.200	2.400	-0.023	8.775	-0.064	0.000
138.300	1.400	-0.023	8.776	-0.064	0.000
138.400	0.400	-0.021	8.775	-0.064	0.000
138.500	1.600	-0.021	8.775	-0.064	0.000
138.600	1.600	-0.021	8.775	-0.064	0.000
138.700	1.800	-0.023	8.776	-0.064	0.000
138.800	2.400	-0.022	8.775	-0.064	0.000
138.900	1.200	-0.021	8.775	-0.064	0.000
139.000	1.400	-0.023	8.776	-0.064	0.000
139.100	1.200	-0.023	8.776	-0.064	0.000
139.200	1.600	-0.021	8.776	-0.064	0.000
139.300	1.800	-0.020	8.774	-0.064	0.000
139.400	0.800	-0.025	8.776	-0.064	0.000
139.500	1.000	-0.023	8.775	-0.064	0.000
139.600	0.600	-0.023	8.775	-0.064	0.000
139.700	2.400	-0.026	8.776	-0.064	0.000
139.800	1.200	-0.021	8.775	-0.064	0.000
139.900	1.400	-0.025	8.776	-0.064	0.000
140.000	1.400	-0.023	8.776	-0.064	0.000
140.100	1.600	-0.023	8.776	-0.064	0.000
140.200	1.000	-0.022	8.775	-0.064	0.000
140.300	1.800	-0.022	8.776	-0.064	0.000
140.400	1.200	-0.023	8.776	-0.064	0.000
140.500	0.600	-0.022	8.775	-0.064	0.000
140.600	0.600	-0.022	8.775	-0.064	0.000
140.700	3.600	-0.022	8.775	-0.064	0.000
140.800	1.800	-0.022	8.775	-0.064	0.000
140.900	2.600	-0.021	8.776	-0.064	0.000
141.000	0.800	-0.025	8.776	-0.064	0.000
141.100	2.200	-0.025	8.776	-0.064	0.000
141.200	1.200	-0.022	8.776	-0.064	0.000
141.300	2.200	-0.021	8.775	-0.064	0.000
141.400	1.400	-0.023	8.776	-0.064	0.000
141.500	0.800	-0.024	8.776	-0.064	0.000
141.600	2.400	-0.024	8.776	-0.064	0.000
141.700	2.400	-0.025	8.774	-0.064	0.000
141.800	2.400	-0.023	8.776	-0.064	0.000
141.900	3.000	-0.025	8.775	-0.064	0.000
142.000	1.000	-0.022	8.775	-0.064	0.000
142.100	2.400	-0.022	8.775	-0.064	0.000
142.200	1.400	-0.024	8.775	-0.064	0.000
142.300	2.000	-0.023	8.775	-0.064	0.000
142.400	1.400	-0.025	8.775	-0.064	0.000
142.500	2.400	-0.025	8.776	-0.064	0.000
142.600	1.600	-0.025	8.776	-0.064	0.000
142.700	1.800	-0.025	8.775	-0.064	0.000
142.800	2.400	-0.025	8.775	-0.064	0.000
142.900	2.400	-0.026	8.775	-0.064	0.000
143.000	2.000	-0.024	8.775	-0.064	0.000
143.100	3.400	-0.024	8.775	-0.064	0.000
143.200	2.800	-0.025	8.775	-0.064	0.000
143.300	1.400	-0.028	8.775	-0.064	0.000
143.400	2.800	-0.030	8.774	-0.064	0.000
143.500	2.200	-0.029	8.776	-0.064	0.000
143.600	3.000	-0.029	8.776	-0.064	0.000
143.700	2.000	-0.032	8.775	-0.064	0.000
143.800	2.600	-0.028	8.775	-0.064	0.000
143.900	2.000	-0.030	8.775	-0.063	0.000
144.000	2.200	-0.034	8.775	-0.063	0.000
144.100	3.000	-0.034	8.775	-0.063	0.000
144.200	3.000	-0.029	8.772	-0.063	0.000
144.300	2.200	-0.028	8.775	-0.063	0.000
144.400	3.600	-0.030	8.775	-0.063	0.000
144.500	1.800	-0.034	8.774	-0.063	0.000
144.600	3.600	-0.034	8.774	-0.063	0.000
144.700	2.800	-0.035	8.775	-0.063	0.000
144.800	2.800	-0.035	8.774	-0.063	0.000
144.900	3.800	-0.037	8.775	-0.063	0.000
145.000	3.400	-0.038	8.774	-0.063	0.000
145.100	3.600	-0.038	8.774	-0.063	0.000
145.200	3.600	-0.038	8.776	-0.063	0.000
145.300	3.400	-0.039	8.774	-0.063	0.000
145.400	4.000	-0.039	8.775	-0.063	0.000
145.500	3.800	-0.041	8.775	-0.063	0.000
145.600	5.200	-0.041	8.775	-0.063	0.000
145.700	3.200	-0.037	8.774	-0.063	0.000
145.800	3.600	-0.042	8.776	-0.063	0.000
145.900	4.200	-0.042	8.774	-0.063	0.000
146.000	4.600	-0.046	8.775	-0.063	0.000
146.100	4.600	-0.046	8.775	-0.063	0.000
146.200	5.400	-0.040	8.776	-0.063	0.000
146.300	3.600	-0.041	8.774	-0.063	0.000
146.400	4.600	-0.045	8.776	-0.063	0.000
146.500	3.400	-0.046	8.775	-0.063	0.000
146.600	4.600	-0.046	8.775	-0.063	0.000
146.700	4.800	-0.044	8.774	-0.063	0.000
146.800	3.800	-0.050	8.774	-0.063	0.000
146.900	4.200	-0.050	8.775	-0.063	0.000
147.000	4.000	-0.050	8.775	-0.063	0.000
147.100	4.600	-0.050	8.775	-0.063	0.000
147.200	4.600	-0.047	8.774	-0.063	0.000
147.300	6.000	-0.050	8.775	-0.063	0.000
147.400	4.600	-0.050	8.774	-0.063	0.000
147.500	5.000	-0.050	8.774	-0.063	0.000
147.600	4.200	-0.050	8.774	-0.063	0.000
147.700	5.400	-0.051	8.773	-0.063	0.000
147.800	4.200	-0.051	8.774	-0.063	0.000
147.900	4.600	-0.051	8.774	-0.063	0.000
148.000	4.600	-0.052	8.775	-0.063	0.000
148.100	5.800	-0.052	8.775	-0.063	0.000
148.200	4.600	-0.050	8.774	-0.063	0.000
148.300	5.600	-0.052	8.774	-0.063	0.000
148.400	4.200	-0.051	8.774	-0.063	0.000
148.500	5.000	-0.052	8.774	-0.063	0.000
148.600	4.600	-0.052	8.774	-0.063	0.000
148.700	5.200	-0.052	8.775	-0.063	0.000
148.800	4.800	-0.053	8.775	-0.063	0.000
148.900	5.800	-0.054	8.774	-0.063	0.000
149.000	4.400	-0.051	8.774	-0.063	0.000
149.100	5.200	-0.051	8.774	-0.063	0.000
149.200	4.800	-0.053	8.773	-0.063	0.000
149.300	5.200	-0.056	8.774	-0.063	0.000
149.400	4.200	-0.049	8.775	-0.063	0.000
149.500	5.000	-0.056	8.774	-0.063	0.000
149.600	4.200	-0.056	8.774	-0.063	0.000
149.700	4.200	-0.054	8.774	-0.063	0.000
149.800	4.200	-0.053	8.774	-0.063	0.000
149.900	4.600	-0.055	8.775	-0.063	0.000
150.000	4.400	-0.053	8.775	-0.063	0.000
150.100	5.000	-0.053	8.775	-0.063	0.000
150.200	5.000	-0.049	8.774	-0.063	0.000
150.300	5.000	-0.054	8.774	-0.063	0.000
150.400	4.200	-0.052	8.773	-0.063	0.000
150.500	4.000	-0.052	8.773	-0.063	0.000
150.600	4.200	-0.052	8.773	-0.063	0.000
150.700	4.200	-0.051	8.774	-0.063	0.000
150.800	5.000	-0.051	8.774	-0.063	0.000
150.900	4.400	-0.049	8.774	-0.063	0.000
151.000	5.800	-0.052	8.775	-0.063	0.000
151.100	5.000	-0.052	8.775	-0.063	0.000
151.200	4.600	-0.049	8.774	-0.063	0.000
151.300	3.800	-0.050	8.774	-0.063	0.000
151.400	3.800	-0.048	8.775	-0.063	0.000
151.500	4.400	-0.048	8.773	-0.063	0.000
151.600	4.200	-0.048	8.773	-0.063	0.000
151.700	3.800	-0.049	8.775	-0.063	0.000
151.800	5.000	-0.050	8.774	-0.063	0.000
151.900	4.600	-0.049	8.774	-0.063	0.000
152.000	4.000	-0.047	8.775	-0.063	0.000
152.100	4.600	-0.047	8.775	-0.063	0.000
152.200	4.600	-0.046	8.773	-0.063	0.000
152.300	3.600	-0.045	8.775	-0.063	0.000
152.400	3.800	-0.047	8.774	-0.063	0.000
152.500	4.000	-0.046	8.773	-0.063	0.000
152.600	4.600	-0.046	8.773	-0.063	0.000
152.700	3.800	-0.045	8.775	-0.063	0.000
152.800	3.600	-0.048	8.774	-0.063	0.000
152.900	3.000	-0.047	8.774	-0.063	0.000
153.000	4.400	-0.045	8.774	-0.063	0.000
153.100	3.800	-0.045	8.774	-0.063	0.000
153.200	4.800	-0.043	8.773	-0.063	0.000
153.300	3.200	-0.044	8.773	-0.063	0.000
153.400	3.600	-0.045	8.773	-0.063	0.000
153.500	3.600	-0.044	8.774	-0.063	0.000
153.600	2.600	-0.044	8.774	-0.063	0.000
153.700	3.000	-0.044	8.774	-0.063	0.000
153.800	3.000	-0.045	8.775	-0.063	0.000
153.900	4.600	-0.043	8.773	-0.063	0.000
154.000	3.600	-0.039	8.774	-0.063	0.000
154.100	3.800	-0.039	8.774	-0.063	0.000
154.200	3.000	-0.043	8.774	-0.063	0.000
154.300	3.800	-0.041	8.774	-0.063	0.000
154.400	2.600	-0.041	8.775	-0.063	0.000
154.500	4.200	-0.046	8.774	-0.063	0.000
154.600	2.600	-0.046	8.774	-0.063	0.000
154.700	3.000	-0.040	8.774	-0.063	0.000
154.800	3.000	-0.044	8.774	-0.063	0.000
154.900	4.600	-0.039	8.773	-0.063	0.000
155.000	3.400	-0.039	8.774	-0.063	0.000
155.100	3.000	-0.039	8.774	-0.063	0.000
155.200	3.400	-0.038	8.774	-0.063	0.000
155.300	3.200	-0.041	8.773	-0.063	0.000
155.400	4.200	-0.036	8.774	-0.063	0.000
155.500	4.400	-0.038	8.774	-0.063	0.000
155.600	3.600	-0.038	8.774	-0.063	0.000
155.700	4.400	-0.041	8.774	-0.063	0.000
155.800	3.400	-0.040	8.773	-0.063	0.000
155.900	4.200	-0.040	8.774	-0.063	0.000
156.000	3.800	-0.042	8.774	-0.063	0.000
156.100	3.200	-0.042	8.774	-0.063	0.000
156.200	3.600	-0.040	8.773	-0.063	0.000
156.300	4.200	-0.042	8.773	-0.063	0.000
156.400	2.600	-0.043	8.774	-0.063	0.000
156.500	4.200	-0.041	8.773	-0.063	0.000
156.600	3.400	-0.041	8.773	-0.063	0.000
156.700	3.600	-0.043	8.773	-0.063	0.000
156.800	3.400	-0.042	8.774	-0.063	0.000
156.900	4.000	-0.039	8.774	-0.063	0.000
157.000	4.200	-0.041	8.774	-0.063	0.000
157.100	3.000	-0.041	8.774	-0.063	0.000
157.200	2.800	-0.041	8.774	-0.063	0.000
157.300	3.000	-0.038	8.773	-0.063	0.000
157.400	4.400	-0.041	8.774	-0.063	0.000
157.500	2.600	-0.042	8.773	-0.063	0.000
157.600	4.400	-0.042	8.773	-0.063	0.000
157.700	3.400	-0.038	8.774	-0.063	0.000
157.800	3.600	-0.040	8.773	-0.063	0.000
157.900	3.400	-0.041	8.774	-0.063	0.000
158.000	4.400	-0.041	8.773	-0.063	0.000
158.100	3.600	-0.041	8.773	-0.063	0.000
158.200	3.200	-0.043	8.774	-0.063	0.000
158.300	3.800	-0.041	8.773	-0.063	0.000
158.400	5.200	-0.042	8.774	-0.063	0.000
158.500	3.200	-0.040	8.772	-0.063	0.000
158.600	4.200	-0.040	8.772	-0.063	0.000
158.700	3.000	-0.040	8.773	-0.063	0.000
158.800	3.200	-0.043	8.774	-0.063	0.000
158.900	3.600	-0.041	8.773	-0.062	0.000
159.000	3.800	-0.039	8.774	-0.062	0.000
159.100	3.400	-0.039	8.774	-0.062	0.000
159.200	2.800	-0.042	8.773	-0.062	0.000
159.300	2.800	-0.040	8.773	-0.062	0.000
159.400	4.000	-0.036	8.774	-0.062	0.000
159.500	-2.200	-0.041	8.774	-0.062	0.235
159.600	5.400	-0.041	8.774	-0.062	0.235
159.700	12.800	-0.038	8.773	-0.062	0.235
159.800	22.200	-0.039	8.773	-0.062	0.235
159.900	29.200	-0.040	8.774	-0.062	0.235
160.000	41.400	-0.032	8.773	-0.062	0.530
160.100	33.000	-0.032	8.773	-0.062	0.530
160.200	42.000	-0.039	8.775	-0.062	0.530
160.300	50.400	-0.043	8.773	-0.062	0.530
160.400	57.600	-0.026	8.772	-0.062	0.530
160.500	59.000	-0.020	8.773	-0.062	0.824
160.600	68.200	-0.020	8.773	-0.062	0.824
160.700	72.600	-0.022	8.774	-0.062	0.824
160.800	70.400	-0.020	8.774	-0.062	0.824
160.900	86.400	0.003	8.771	-0.061	0.824
161.000	90.800	0.016	8.774	-0.061	1.118
161.100	92.800	0.016	8.774	-0.061	1.118
161.200	99.600	0.025	8.775	-0.061	1.118
161.300	104.000	0.033	8.773	-0.061	1.118
161.400	116.600	0.048	8.774	-0.060	1.118
161.500	109.600	0.067	8.774	-0.060	1.412
161.600	129.400	0.067	8.774	-0.060	1.412
161.700	125.800	0.078	8.773	-0.060	1.412
161.800	125.600	0.091	8.774	-0.060	1.412
161.900	133.000	0.115	8.773	-0.059	1.412
162.000	136.600	0.142	8.775	-0.059	1.706
162.100	144.400	0.142	8.775	-0.059	1.706
162.200	145.400	0.151	8.772	-0.059	1.706
162.300	152.200	0.174	8.774	-0.059	1.706
162.400	165.200	0.191	8.772	-0.057	1.706
162.500	156.600	0.225	8.772	-0.057	2.001
162.600	166.600	0.225	8.772	-0.057	2.001
162.700	161.800	0.245	8.773	-0.057	2.001
162.800	173.800	0.263	8.773	-0.057	2.001
162.900	208.600	0.288	8.773	-0.056	2.001
163.000	165.800	0.333	8.772	-0.056	2.295
163.100	175.200	0.333	8.772	-0.056	2.295
163.200	180.200	0.348	8.772	-0.056	2.295
163.300	189.000	0.368	8.772	-0.056	2.295
163.400	227.800	0.395	8.773	-0.054	2.295
163.500	188.800	0.451	8.772	-0.054	2.589
163.600	198.600	0.451	8.772	-0.054	2.589
163.700	201.000	0.468	8.772	-0.054	2.589
163.800	210.400	0.494	8.773	-0.054	2.589
163.900	219.800	0.516	8.773	-0.052	2.589
164.000	215.600	0.572	8.771	-0.052	2.883
164.100	221.400	0.572	8.771	-0.052	2.883
164.200	219.000	0.599	8.773	-0.052	2.883
164.300	224.400	0.625	8.771	-0.052	2.883
164.400	237.800	0.650	8.773	-0.050	2.883
164.500	228.600	0.712	8.771	-0.050	3.178
164.600	235.800	0.712	8.771	-0.050	3.178
164.700	248.600	0.735	8.773	-0.050	3.178
164.800	236.200	0.760	8.772	-0.050	3.178
164.900	246.200	0.797	8.773	-0.048	3.178
165.000	245.000	0.855	8.773	-0.048	3.472
165.100	253.200	0.855	8.773	-0.048	3.472
165.200	250.800	0.880	8.772	-0.048	3.472
165.300	247.400	0.917	8.773	-0.048	3.472
165.400	265.800	0.948	8.772	-0.046	3.472
165.500	262.400	1.013	8.772	-0.046	3.766
165.600	261.400	1.013	8.772	-0.046	3.766
165.700	265.800	1.049	8.771	-0.046	3.766
165.800	266.400	1.071	8.773	-0.046	3.766
165.900	278.800	1.107	8.773	-0.044	3.766
166.000	270.000	1.178	8.771	-0.044	4.060
166.100	275.400	1.178	8.771	-0.044	4.060
166.200	283.600	1.205	8.773	-0.044	4.060
166.300	281.600	1.242	8.772	-0.044	4.060
166.400	291.000	1.275	8.771	-0.041	4.060
166.500	282.600	1.347	8.773	-0.041	4.355
166.600	290.800	1.347	8.773	-0.041	4.355
166.700	296.000	1.380	8.772	-0.041	4.355
166.800	294.200	1.416	8.770	-0.041	4.355
166.900	324.200	1.455	8.774	-0.039	4.355
167.000	253.800	1.528	8.771	-0.039	4.649
167.100	300.600	1.528	8.771	-0.039	4.649
167.200	311.600	1.558	8.771	-0.039	4.649
167.300	301.200	1.594	8.771	-0.039	4.649
167.400	318.000	1.633	8.772	-0.036	4.649
167.500	283.200	1.708	8.773	-0.036	4.943
167.600	312.000	1.708	8.773	-0.036	4.943
167.700	308.800	1.739	8.772	-0.036	4.943
167.800	314.600	1.777	8.775	-0.036	4.943
167.900	322.000	1.817	8.771	-0.033	4.943
168.000	311.200	1.896	8.772	-0.033	5.000
168.100	313.800	1.896	8.772	-0.033	5.000
168.200	313.000	1.932	8.772	-0.033	5.000
168.300	310.000	1.970	8.771	-0.033	5.000
168.400	304.800	2.009	8.770	-0.031	5.000
168.500	301.600	2.100	8.770	-0.031	5.000
168.600	298.200	2.100	8.770	-0.031	5.000
168.700	294.600	2.114	8.772	-0.031	5.000
168.800	289.800	2.168	8.773	-0.031	5.000
168.900	287.000	2.201	8.772	-0.029	5.000
169.000	284.200	2.270	8.772	-0.029	5.000
169.100	279.800	2.270	8.772	-0.029	5.000
169.200	276.400	2.309	8.771	-0.029	5.000
169.300	274.400	2.343	8.772	-0.029	5.000
169.400	270.400	2.371	8.773	-0.026	5.000
169.500	264.400	2.442	8.772	-0.026	5.000
169.600	262.800	2.442	8.772	-0.026	5.000
169.700	261.800	2.470	8.773	-0.026	5.000
169.800	258.000	2.502	8.773	-0.026	5.000
169.900	254.200	2.535	8.772	-0.024	5.000
170.000	252.000	2.596	8.773	-0.024	5.000
170.100	248.400	2.596	8.773	-0.024	5.000
170.200	245.400	2.619	8.773	-0.024	5.000
170.300	242.000	2.650	8.771	-0.024	5.000
170.400	240.600	2.679	8.773	-0.022	5.000
170.500	237.000	2.734	8.774	-0.022	5.000
170.600	234.200	2.734	8.774	-0.022	5.000
170.700	231.000	2.758	8.774	-0.022	5.000
170.800	229.000	2.785	8.772	-0.022	5.000
170.900	226.200	2.811	8.772	-0.021	5.000
171.000	224.200	2.863	8.771	-0.021	5.000
171.100	221.200	2.863	8.771	-0.021	5.000
171.200	219.800	2.887	8.773	-0.021	5.000
171.300	217.000	2.908	8.771	-0.021	5.000
171.400	213.600	2.932	8.772	-0.019	5.000
171.500	213.000	2.981	8.772	-0.019	5.000
171.600	210.800	2.981	8.772	-0.019	5.000
171.700	207.200	2.998	8.772	-0.019	5.000
171.800	205.200	3.025	8.774	-0.019	5.000
171.900	202.400	3.046	8.773	-0.017	5.000
172.000	200.000	3.087	8.772	-0.017	5.000
172.100	199.200	3.087	8.772	-0.017	5.000
172.200	195.400	3.109	8.772	-0.017	5.000
172.300	194.400	3.130	8.772	-0.017	5.000
172.400	193.400	3.150	8.772	-0.016	5.000
172.500	191.200	3.188	8.772	-0.016	5.000
172.600	188.800	3.188	8.772	-0.016	5.000
172.700	186.600	3.209	8.773	-0.016	5.000
172.800	186.000	3.225	8.773	-0.016	5.000
172.900	182.200	3.240	8.772	-0.014	5.000
173.000	180.800	3.281	8.772	-0.014	5.000
173.100	179.200	3.281	8.772	-0.014	5.000
173.200	177.800	3.300	8.773	-0.014	5.000
173.300	175.800	3.312	8.772	-0.014	5.000
173.400	173.400	3.335	8.772	-0.013	5.000
173.500	172.800	3.364	8.772	-0.013	5.000
173.600	171.000	3.364	8.772	-0.013	5.000
173.700	169.200	3.379	8.772	-0.013	5.000
173.800	166.800	3.398	8.774	-0.013	5.000
173.900	165.800	3.411	8.773	-0.011	5.000
174.000	163.800	3.442	8.772	-0.011	5.000
174.100	161.600	3.442	8.772	-0.011	5.000
174.200	161.000	3.461	8.771	-0.011	5.000
174.300	159.000	3.472	8.773	-0.011	5.000
174.400	158.000	3.488	8.771	-0.010	5.000
174.500	157.400	3.520	8.771	-0.010	5.000
174.600	154.800	3.520	8.771	-0.010	5.000
174.700	154.800	3.527	8.772	-0.010	5.000
174.800	153.000	3.542	8.772	-0.010	5.000
174.900	151.800	3.557	8.773	-0.009	5.000
175.000	150.200	3.583	8.772	-0.009	5.000
175.100	148.800	3.583	8.772	-0.009	5.000
175.200	146.600	3.592	8.772	-0.009	5.000
175.300	146.400	3.607	8.773	-0.009	5.000
175.400	144.600	3.618	8.771	-0.008	5.000
175.500	144.000	3.643	8.772	-0.008	5.000
175.600	141.200	3.643	8.772	-0.008	5.000
175.700	141.200	3.654	8.771	-0.008	5.000
175.800	139.800	3.670	8.772	-0.008	5.000
175.900	138.200	3.681	8.771	-0.006	5.000
176.000	137.000	3.700	8.772	-0.006	5.000
176.100	136.800	3.700	8.772	-0.006	5.000
176.200	136.200	3.709	8.771	-0.006	5.000
176.300	133.800	3.725	8.771	-0.006	5.000
176.400	133.200	3.735	8.772	-0.005	5.000
176.500	131.200	3.753	8.772	-0.005	5.000
176.600	131.200	3.753	8.772	-0.005	5.000
176.700	130.000	3.764	8.773	-0.005	5.000
176.800	129.000	3.775	8.771	-0.005	5.000
176.900	129.000	3.783	8.772	-0.004	5.000
177.000	126.800	3.803	8.772	-0.004	5.000
177.100	126.200	3.803	8.772	-0.004	5.000
177.200	125.000	3.813	8.772	-0.004	5.000
177.300	125.000	3.821	8.771	-0.004	5.000
177.400	123.200	3.830	8.772	-0.003	5.000
177.500	123.200	3.848	8.772	-0.003	5.000
177.600	120.800	3.848	8.772	-0.003	5.000
177.700	121.600	3.856	8.772	-0.003	5.000
177.800	120.400	3.867	8.770	-0.003	5.000
177.900	119.600	3.875	8.771	-0.002	5.000
178.000	119.000	3.886	8.772	-0.002	5.000
178.100	116.000	3.886	8.772	-0.002	5.000
178.200	117.400	3.897	8.772	-0.002	5.000
178.300	116.000	3.906	8.772	-0.002	5.000
178.400	114.000	3.909	8.771	-0.001	5.000
178.500	114.000	3.930	8.772	-0.001	5.000
178.600	114.000	3.930	8.772	-0.001	5.000
178.700	113.200	3.936	8.771	-0.001	5.000
178.800	111.400	3.942	8.771	-0.001	5.000
178.900	110.400	3.948	8.772	-0.000	5.000
179.000	111.000	3.964	8.770	-0.000	5.000
179.100	110.600	3.964	8.770	-0.000	5.000
179.200	109.800	3.968	8.771	-0.000	5.000
179.300	109.200	3.977	8.772	-0.000	5.000
179.400	107.600	3.984	8.771	0.000	5.000
179.500	106.400	3.995	8.772	0.000	5.000
179.600	105.200	3.995	8.772	0.000	5.000
179.700	105.400	4.005	8.770	0.000	5.000
179.800	105.600	4.010	8.771	0.000	5.000
179.900	105.000	4.014	8.771	0.001	5.000
180.000	104.400	4.028	8.772	0.001	5.000
180.100	102.600	4.028	8.772	0.001	5.000
180.200	103.800	4.031	8.771	0.001	5.000
180.300	102.200	4.038	8.772	0.001	5.000
180.400	101.400	4.044	8.771	0.002	5.000
180.500	101.800	4.056	8.770	0.002	5.000
180.600	100.800	4.056	8.770	0.002	5.000
180.700	99.200	4.058	8.772	0.002	5.000
180.800	98.800	4.066	8.771	0.002	5.000
180.900	98.200	4.075	8.771	0.003	5.000
181.000	98.400	4.086	8.771	0.003	5.000
181.100	96.400	4.086	8.771	0.003	5.000
181.200	97.200	4.089	8.771	0.003	5.000
181.300	96.400	4.092	8.771	0.003	5.000
181.400	95.400	4.099	8.771	0.004	5.000
181.500	95.200	4.106	8.770	0.004	5.000
181.600	95.200	4.106	8.770	0.004	5.000
181.700	94.400	4.112	8.771	0.004	5.000
181.800	94.200	4.117	8.770	0.004	5.000
181.900	93.200	4.123	8.771	0.004	5.000
182.000	93.000	4.130	8.771	0.004	5.000
182.100	93.600	4.130	8.771	0.004	5.000
182.200	92.000	4.136	8.772	0.004	5.000
182.300	92.400	4.138	8.771	0.004	5.000
182.400	91.000	4.143	8.771	0.005	5.000
182.500	90.400	4.152	8.772	0.005	5.000
182.600	89.800	4.152	8.772	0.005	5.000
182.700	90.600	4.158	8.771	0.005	5.000
182.800	89.200	4.161	8.772	0.005	5.000
182.900	89.600	4.166	8.770	0.006	5.000
183.000	88.000	4.173	8.772	0.006	5.000
183.100	88.400	4.173	8.772	0.006	5.000
183.200	88.200	4.177	8.772	0.006	5.000
183.300	88.200	4.181	8.770	0.006	5.000
183.400	87.800	4.182	8.771	0.007	5.000
183.500	87.400	4.190	8.771	0.007	5.000
183.600	87.600	4.190	8.771	0.007	5.000
183.700	86.800	4.195	8.772	0.007	5.000
183.800	85.400	4.199	8.772	0.007	5.000
183.900	85.600	4.200	8.772	0.007	5.000
184.000	85.200	4.204	8.771	0.007	5.000
184.100	85.400	4.204	8.771	0.007	5.000
184.200	84.600	4.210	8.770	0.007	5.000
184.300	85.400	4.212	8.772	0.007	5.000
184.400	83.800	4.217	8.771	0.008	5.000
184.500	83.800	4.222	8.771	0.008	5.000
184.600	82.800	4.222	8.771	0.008	5.000
184.700	82.800	4.224	8.771	0.008	5.000
184.800	82.200	4.230	8.770	0.008	5.000
184.900	83.400	4.232	8.771	0.009	5.000
185.000	81.000	4.236	8.771	0.009	5.000
185.100	81.200	4.236	8.771	0.009	5.000
185.200	80.800	4.239	8.771	0.009	5.000
185.300	80.600	4.240	8.772	0.009	5.000
185.400	80.000	4.245	8.770	0.009	5.000
185.500	81.000	4.250	8.771	0.009	5.000
185.600	80.200	4.250	8.771	0.009	5.000
185.700	79.000	4.255	8.770	0.009	5.000
185.800	78.800	4.258	8.771	0.009	5.000
185.900	79.000	4.257	8.771	0.010	5.000
186.000	77.000	4.263	8.771	0.010	5.000
186.100	78.200	4.263	8.771	0.010	5.000
186.200	78.000	4.268	8.771	0.010	5.000
186.300	79.200	4.266	8.771	0.010	5.000
186.400	77.800	4.269	8.770	0.011	5.000
186.500	76.600	4.273	8.771	0.011	5.000
186.600	77.800	4.273	8.771	0.011	5.000
186.700	77.200	4.281	8.771	0.011	5.000
186.800	75.800	4.280	8.771	0.011	5.000
186.900	76.800	4.282	8.771	0.011	5.000
187.000	76.400	4.290	8.770	0.011	5.000
187.100	75.000	4.290	8.770	0.011	5.000
187.200	76.800	4.294	8.771	0.011	5.000
187.300	75.600	4.289	8.771	0.011	5.000
187.400	75.600	4.296	8.770	0.012	5.000
187.500	76.000	4.301	8.771	0.012	5.000
187.600	76.000	4.301	8.771	0.012	5.000
187.700	75.200	4.298	8.771	0.012	5.000
187.800	73.800	4.303	8.771	0.012	5.000
187.900	75.800	4.303	8.771	0.013	5.000
188.000	74.600	4.307	8.770	0.013	5.000
188.100	75.800	4.307	8.770	0.013	5.000
188.200	75.800	4.313	8.770	0.013	5.000
188.300	75.600	4.315	8.771	0.013	5.000
188.400	75.800	4.315	8.771	0.013	5.000
188.500	75.000	4.313	8.769	0.013	5.000
188.600	74.000	4.313	8.769	0.013	5.000
188.700	74.400	4.307	8.770	0.013	5.000
188.800	74.800	4.304	8.771	0.013	5.000
188.900	74.200	4.302	8.770	0.014	5.000
189.000	73.600	4.311	8.771	0.014	5.000
189.100	74.400	4.311	8.771	0.014	5.000
189.200	73.200	4.314	8.771	0.014	5.000
189.300	73.800	4.317	8.770	0.014	5.000
189.400	72.000	4.318	8.771	0.014	5.000
189.500	73.600	4.323	8.771	0.014	5.000
189.600	72.600	4.323	8.771	0.014	5.000
189.700	73.000	4.322	8.770	0.014	5.000
189.800	72.000	4.327	8.771	0.014	5.000
189.900	71.400	4.324	8.771	0.015	5.000
190.000	70.800	4.334	8.770	0.015	5.000
190.100	72.200	4.334	8.770	0.015	5.000
190.200	70.800	4.330	8.770	0.015	5.000
190.300	71.600	4.332	8.769	0.015	5.000
190.400	71.200	4.339	8.770	0.016	5.000
190.500	71.200	4.339	8.770	0.016	5.000
190.600	71.000	4.339	8.770	0.016	5.000
190.700	72.000	4.342	8.771	0.016	5.000
190.800	70.400	4.345	8.770	0.016	5.000
190.900	70.800	4.343	8.770	0.016	5.000
191.000	70.000	4.347	8.770	0.016	5.000
191.100	69.600	4.347	8.770	0.016	5.000
191.200	69.000	4.351	8.770	0.016	5.000
191.300	69.600	4.350	8.771	0.016	5.000
191.400	69.200	4.352	8.770	0.017	5.000
191.500	69.400	4.354	8.770	0.017	5.000
191.600	70.400	4.354	8.770	0.017	5.000
191.700	69.000	4.357	8.769	0.017	5.000
191.800	68.400	4.360	8.770	0.017	5.000
191.900	68.600	4.360	8.770	0.017	5.000
192.000	68.800	4.363	8.769	0.017	5.000
192.100	68.800	4.363	8.769	0.017	5.000
192.200	69.000	4.365	8.771	0.017	5.000
192.300	66.400	4.366	8.770	0.017	5.000
192.400	67.600	4.369	8.771	0.018	5.000
192.500	66.400	4.370	8.770	0.018	5.000
192.600	66.200	4.370	8.770	0.018	5.000
192.700	66.800	4.373	8.770	0.018	5.000
192.800	66.400	4.378	8.770	0.018	5.000
192.900	66.400	4.377	8.771	0.019	5.000
193.000	66.400	4.387	8.770	0.019	5.000
193.100	64.200	4.387	8.770	0.019	5.000
193.200	66.200	4.388	8.771	0.019	5.000
193.300	65.400	4.392	8.770	0.019	5.000
193.400	65.400	4.393	8.770	0.019	5.000
193.500	64.000	4.400	8.770	0.019	5.000
193.600	65.000	4.400	8.770	0.019	5.000
193.700	65.400	4.403	8.770	0.019	5.000
193.800	64.600	4.399	8.770	0.019	5.000
193.900	64.600	4.402	8.770	0.020	5.000
194.000	65.400	4.400	8.769	0.020	5.000
194.100	64.600	4.400	8.769	0.020	5.000
194.200	65.200	4.398	8.770	0.020	5.000
194.300	64.600	4.400	8.770	0.020	5.000
194.400	65.400	4.402	8.770	0.020	5.000
194.500	64.600	4.402	8.769	0.020	5.000
194.600	63.800	4.402	8.769	0.020	5.000
194.700	64.400	4.401	8.770	0.020	5.000
194.800	63.800	4.403	8.771	0.020	5.000
194.900	65.400	4.403	8.769	0.021	5.000
195.000	63.600	4.403	8.770	0.021	5.000
195.100	64.000	4.403	8.770	0.021	5.000
195.200	64.000	4.404	8.769	0.021	5.000
195.300	62.800	4.409	8.769	0.021	5.000
195.400	62.600	4.406	8.770	0.021	5.000
195.500	63.200	4.409	8.769	0.021	5.000
195.600	63.200	4.409	8.769	0.021	5.000
195.700	63.200	4.411	8.769	0.021	5.000
195.800	63.600	4.411	8.770	0.021	5.000
195.900	63.000	4.413	8.770	0.022	5.000
196.000	64.200	4.412	8.770	0.022	5.000
196.100	63.200	4.412	8.770	0.022	5.000
196.200	64.200	4.412	8.769	0.022	5.000
196.300	63.200	4.415	8.770	0.022	5.000
196.400	63.400	4.415	8.769	0.022	5.000
196.500	63.400	4.415	8.770	0.022	5.000
196.600	62.600	4.415	8.770	0.022	5.000
196.700	62.200	4.415	8.770	0.022	5.000
196.800	63.400	4.418	8.770	0.022	5.000
196.900	62.600	4.417	8.769	0.023	5.000
197.000	62.600	4.419	8.769	0.023	5.000
197.100	63.000	4.419	8.769	0.023	5.000
197.200	63.400	4.421	8.769	0.023	5.000
197.300	61.400	4.422	8.769	0.023	5.000
197.400	63.200	4.420	8.770	0.023	5.000
197.500	63.000	4.419	8.769	0.023	5.000
197.600	61.200	4.419	8.769	0.023	5.000
197.700	61.600	4.420	8.770	0.023	5.000
197.800	63.400	4.423	8.769	0.023	5.000
197.900	62.000	4.424	8.769	0.024	5.000
198.000	60.200	4.424	8.769	0.024	5.000
198.100	62.400	4.424	8.769	0.024	5.000
198.200	61.800	4.425	8.770	0.024	5.000
198.300	61.200	4.428	8.770	0.024	5.000
198.400	61.400	4.426	8.769	0.024	5.000
198.500	61.600	4.425	8.769	0.024	5.000
198.600	62.400	4.425	8.769	0.024	5.000
198.700	60.800	4.428	8.770	0.024	5.000
198.800	61.600	4.426	8.770	0.024	5.000
198.900	61.400	4.432	8.769	0.025	5.000
199.000	62.000	4.427	8.769	0.025	5.000
199.100	61.600	4.427	8.769	0.025	5.000
199.200	62.400	4.430	8.770	0.025	5.000
199.300	61.200	4.426	8.769	0.025	5.000
199.400	61.800	4.428	8.770	0.025	5.000
199.500	62.000	4.431	8.769	0.025	5.000
199.600	61.800	4.431	8.769	0.025	5.000
199.700	61.800	4.430	8.770	0.025	5.000
199.800	60.600	4.431	8.770	0.025	5.000
199.900	62.600	4.428	8.769	0.026	5.000
[truncated: 7,781 more rows]
