# Supplementary material for: Measurement of Outflow Facility Using iPerfusion
Source: PLoS One. 2016 Mar 7;11(3):e0150694. doi: 10.1371/journal.pone.0150694 (PMC4780770; doi:10.1371/journal.pone.0150694)
Supplement: S4 File — The raw data from the perfusion traces along with the steady state values for each pressure step. (ZIP) [file pone.0150694.s004.zip › S3/ControlIndividuals/ControlEye2/CapPre_OD-13/Parameters.txt]

Q 	 dQ 	 P 	 dP 	 R 	 dR 	 C 	 dC 	 FT 	 dFT 	 N/A 	 FV 	 
2.8457	1.1787	-0.0344	0.0411	-0.0051	0.0061	-197.6598	238.9421	0.0000	0.0000	0.0012	0.0000
56.6910	0.9795	4.4740	0.0406	0.0738	0.0014	13.5541	0.2512	0.0000	0.0000	4.9750	0.0000
117.4413	0.9384	8.9372	0.0405	0.0736	0.0007	13.5826	0.1217	0.0000	0.0000	9.9750	0.0000
179.7867	1.1340	13.3775	0.0410	0.0728	0.0005	13.7347	0.0946	0.0000	0.0000	14.9762	0.0000
245.2393	0.9948	17.7903	0.0406	0.0714	0.0003	14.0070	0.0644	0.0000	0.0000	19.9750	0.0000
309.6653	0.8784	22.2004	0.0404	0.0708	0.0002	14.1265	0.0472	0.0000	0.0000	24.9750	0.0000
