# Supplementary material for: Measurement of Outflow Facility Using iPerfusion
Source: PLoS One. 2016 Mar 7;11(3):e0150694. doi: 10.1371/journal.pone.0150694 (PMC4780770; doi:10.1371/journal.pone.0150694)
Supplement: S4 File — The raw data from the perfusion traces along with the steady state values for each pressure step. (ZIP) [file pone.0150694.s004.zip › S3/ControlIndividuals/ControlEye2/Eye_OD-13/Data.txt]

0.000	-3.400	5.017	8.661	0.000	5.000
0.100	-0.600	5.017	8.661	0.000	5.000
0.200	0.600	5.016	8.662	0.000	5.000
0.300	0.800	5.021	8.661	0.000	5.000
0.400	0.400	5.017	8.662	0.000	5.000
0.500	0.400	5.015	8.662	0.000	5.000
0.600	1.200	5.015	8.662	0.000	5.000
0.700	1.200	5.016	8.662	0.000	5.000
0.800	0.800	5.017	8.662	0.000	5.000
0.900	2.000	5.018	8.661	0.000	5.000
1.000	1.400	5.014	8.662	0.000	5.000
1.100	1.000	5.014	8.662	0.000	5.000
1.200	1.000	5.018	8.662	0.000	5.000
1.300	1.000	5.011	8.662	0.000	5.000
1.400	0.600	5.018	8.662	0.000	5.000
1.500	0.400	5.021	8.662	0.000	5.015
1.600	2.000	5.021	8.662	0.000	5.015
1.700	-0.400	5.016	8.662	0.000	5.015
1.800	1.600	5.017	8.662	0.000	5.015
1.900	0.200	5.015	8.662	0.000	5.015
2.000	2.000	5.014	8.661	0.000	5.015
2.100	1.200	5.014	8.661	0.000	5.015
2.200	1.400	5.014	8.663	0.000	5.015
2.300	1.400	5.017	8.662	0.000	5.015
2.400	1.200	5.018	8.662	0.000	5.015
2.500	1.000	5.013	8.662	0.000	5.015
2.600	2.000	5.013	8.662	0.000	5.015
2.700	0.400	5.015	8.663	0.000	5.015
2.800	1.800	5.015	8.662	0.000	5.015
2.900	-0.600	5.018	8.662	0.000	5.015
3.000	1.000	5.017	8.662	0.000	5.015
3.100	0.800	5.017	8.662	0.000	5.015
3.200	0.800	5.017	8.664	0.000	5.015
3.300	1.000	5.014	8.663	0.000	5.015
3.400	0.200	5.016	8.663	0.000	5.015
3.500	0.800	5.019	8.663	0.000	5.015
3.600	0.800	5.019	8.663	0.000	5.015
3.700	2.200	5.014	8.663	0.000	5.015
3.800	0.400	5.017	8.664	0.000	5.015
3.900	2.200	5.017	8.662	0.000	5.015
4.000	0.600	5.011	8.662	0.000	5.015
4.100	1.800	5.011	8.662	0.000	5.015
4.200	2.000	5.017	8.663	0.000	5.015
4.300	1.000	5.014	8.664	0.000	5.015
4.400	1.000	5.014	8.664	0.000	5.015
4.500	1.000	5.017	8.664	0.000	5.015
4.600	1.400	5.017	8.664	0.000	5.015
4.700	1.600	5.016	8.663	0.000	5.015
4.800	1.800	5.018	8.665	0.000	5.015
4.900	0.600	5.017	8.664	0.000	5.015
5.000	-0.200	5.018	8.664	0.000	5.015
5.100	1.400	5.018	8.664	0.000	5.015
5.200	1.000	5.018	8.664	0.000	5.015
5.300	1.600	5.016	8.663	0.000	5.015
5.400	2.200	5.020	8.664	0.000	5.015
5.500	3.000	5.018	8.665	0.000	5.015
5.600	0.400	5.018	8.665	0.000	5.015
5.700	2.000	5.016	8.664	0.000	5.015
5.800	1.000	5.019	8.664	0.000	5.015
5.900	2.400	5.016	8.665	0.000	5.015
6.000	1.200	5.020	8.663	0.000	5.015
6.100	0.400	5.020	8.663	0.000	5.015
6.200	1.600	5.016	8.664	0.000	5.015
6.300	0.600	5.016	8.664	0.000	5.015
6.400	2.400	5.011	8.666	0.000	5.015
6.500	1.800	5.012	8.665	0.000	5.015
6.600	1.600	5.012	8.665	0.000	5.015
6.700	0.800	5.017	8.664	0.000	5.015
6.800	1.600	5.015	8.664	0.000	5.015
6.900	1.400	5.013	8.664	0.000	5.015
7.000	1.400	5.019	8.666	0.000	5.015
7.100	1.000	5.019	8.666	0.000	5.015
7.200	1.600	5.014	8.665	0.000	5.015
7.300	-0.200	5.012	8.665	0.000	5.015
7.400	2.200	5.018	8.666	0.000	5.015
7.500	0.600	5.020	8.665	0.000	5.015
7.600	1.400	5.020	8.665	0.000	5.015
7.700	1.200	5.012	8.665	0.000	5.015
7.800	2.600	5.014	8.666	0.000	5.015
7.900	0.600	5.015	8.665	0.000	5.015
8.000	2.400	5.015	8.666	0.000	5.015
8.100	0.800	5.015	8.666	0.000	5.015
8.200	2.000	5.023	8.666	0.000	5.015
8.300	1.600	5.021	8.666	0.000	5.015
8.400	0.600	5.010	8.665	0.000	5.015
8.500	0.600	5.026	8.666	0.019	5.015
8.600	1.400	5.026	8.666	0.019	5.015
8.700	1.600	5.017	8.666	0.019	5.015
8.800	1165.000	5.018	8.665	0.019	5.015
8.900	5386.200	5.015	8.667	0.019	5.015
9.000	4655.400	5.017	8.666	0.011	5.015
9.100	4576.000	5.017	8.666	0.011	5.015
9.200	285.200	5.005	8.667	0.011	5.015
9.300	-5412.600	5.035	8.667	0.011	5.015
9.400	-3951.800	4.989	8.665	0.011	5.015
9.500	-3710.800	4.999	8.666	0.030	5.015
9.600	1794.200	4.999	8.666	0.030	5.015
9.700	4680.800	5.000	8.667	0.030	5.015
9.800	4257.600	4.851	8.666	0.030	5.015
9.900	4057.800	4.570	8.666	0.030	5.015
10.000	-1960.400	4.927	8.667	-0.000	5.015
10.100	-5499.800	4.927	8.667	-0.000	5.015
10.200	-5370.000	5.050	8.667	-0.000	5.015
10.300	-4601.200	5.040	8.668	-0.000	5.015
10.400	-415.000	5.018	8.667	-0.000	5.015
10.500	-231.000	5.023	8.668	-0.002	5.015
10.600	-248.800	5.023	8.668	-0.002	5.015
10.700	-255.600	5.008	8.667	-0.002	5.015
10.800	-236.600	5.000	8.668	-0.002	5.015
10.900	-195.600	5.008	8.666	-0.002	5.015
11.000	-164.600	4.503	8.667	-0.003	5.015
11.100	-143.400	4.503	8.667	-0.003	5.015
11.200	-47.200	4.608	8.668	-0.003	5.015
11.300	-25.200	4.990	8.668	-0.003	5.015
11.400	-36.800	6.273	8.668	-0.003	5.015
11.500	-43.000	7.266	8.668	-0.003	5.015
11.600	-47.600	7.266	8.668	-0.003	5.015
11.700	-70.000	7.326	8.669	-0.003	5.015
11.800	-71.000	7.151	8.668	-0.003	5.015
11.900	-41.400	6.768	8.668	-0.003	5.015
12.000	-45.200	6.286	8.668	-0.004	5.015
12.100	-47.400	6.286	8.668	-0.004	5.015
12.200	-50.000	5.413	8.668	-0.004	5.015
12.300	-50.200	5.252	8.668	-0.004	5.015
12.400	-50.800	5.370	8.666	-0.004	5.015
12.500	-51.400	5.461	8.668	-0.004	5.015
12.600	-50.400	5.461	8.668	-0.004	5.015
12.700	-54.000	5.669	8.669	-0.004	5.015
12.800	-54.600	5.658	8.669	-0.004	5.015
12.900	-55.600	5.397	8.668	-0.004	5.015
13.000	-56.200	5.457	8.668	-0.004	5.015
13.100	-57.000	5.457	8.668	-0.004	5.015
13.200	-58.200	5.473	8.668	-0.004	5.015
13.300	-53.400	5.476	8.668	-0.004	5.015
13.400	-58.800	5.480	8.668	-0.004	5.015
13.500	-46.400	5.484	8.669	-0.005	5.133
13.600	-43.200	5.484	8.669	-0.005	5.133
13.700	-33.600	5.499	8.668	-0.005	5.133
13.800	-26.800	5.511	8.668	-0.005	5.133
13.900	-23.600	5.518	8.668	-0.005	5.133
14.000	-15.600	5.538	8.668	-0.005	5.427
14.100	-13.600	5.538	8.668	-0.005	5.427
14.200	-5.000	5.545	8.668	-0.005	5.427
14.300	5.800	5.578	8.667	-0.005	5.427
14.400	6.600	5.549	8.669	-0.005	5.427
14.500	15.800	5.559	8.668	-0.004	5.721
14.600	20.600	5.559	8.668	-0.004	5.721
14.700	26.800	5.553	8.667	-0.004	5.721
14.800	35.600	5.561	8.668	-0.004	5.721
14.900	40.600	5.566	8.668	-0.004	5.721
15.000	49.000	5.567	8.668	-0.004	6.015
15.100	53.600	5.567	8.668	-0.004	6.015
15.200	61.200	5.574	8.667	-0.004	6.015
15.300	72.600	5.573	8.668	-0.004	6.015
15.400	76.400	5.578	8.669	-0.004	6.015
15.500	82.400	5.575	8.667	-0.003	6.310
15.600	78.000	5.575	8.667	-0.003	6.310
15.700	86.400	5.575	8.668	-0.003	6.310
15.800	99.000	5.581	8.668	-0.003	6.310
15.900	101.200	5.572	8.668	-0.003	6.310
16.000	112.200	5.588	8.667	-0.002	6.604
16.100	112.000	5.588	8.667	-0.002	6.604
16.200	128.600	5.581	8.668	-0.002	6.604
16.300	133.200	5.592	8.669	-0.002	6.604
16.400	134.400	5.592	8.667	-0.002	6.604
16.500	142.800	5.592	8.667	-0.001	6.898
16.600	141.600	5.592	8.667	-0.001	6.898
16.700	158.200	5.606	8.668	-0.001	6.898
16.800	162.200	5.603	8.668	-0.001	6.898
16.900	165.200	5.608	8.672	-0.001	6.898
17.000	174.800	5.619	8.668	0.001	7.192
17.100	175.000	5.619	8.668	0.001	7.192
17.200	188.000	5.620	8.669	0.001	7.192
17.300	187.200	5.620	8.668	0.001	7.192
17.400	187.600	5.631	8.669	0.001	7.192
17.500	197.000	5.640	8.670	0.003	7.487
17.600	197.400	5.640	8.670	0.003	7.487
17.700	213.200	5.643	8.667	0.003	7.487
17.800	218.000	5.658	8.669	0.003	7.487
17.900	224.200	5.665	8.670	0.003	7.487
18.000	223.200	5.690	8.671	0.004	7.781
18.100	227.800	5.690	8.671	0.004	7.781
18.200	237.200	5.700	8.667	0.004	7.781
18.300	243.000	5.709	8.669	0.004	7.781
18.400	242.800	5.713	8.668	0.004	7.781
18.500	257.200	5.728	8.667	0.007	8.075
18.600	261.200	5.728	8.667	0.007	8.075
18.700	272.400	5.734	8.670	0.007	8.075
18.800	275.800	5.733	8.668	0.007	8.075
18.900	277.400	5.733	8.669	0.007	8.075
19.000	323.000	5.750	8.671	0.010	8.369
19.100	267.200	5.750	8.671	0.010	8.369
19.200	304.200	5.765	8.669	0.010	8.369
19.300	303.000	5.747	8.668	0.010	8.369
19.400	311.400	5.772	8.670	0.010	8.369
19.500	316.200	5.777	8.669	0.012	8.663
19.600	295.800	5.777	8.669	0.012	8.663
19.700	328.000	5.781	8.670	0.012	8.663
19.800	332.200	5.785	8.669	0.012	8.663
19.900	328.400	5.797	8.670	0.012	8.663
20.000	357.800	5.803	8.670	0.015	8.958
20.100	322.600	5.803	8.670	0.015	8.958
20.200	343.000	5.808	8.670	0.015	8.958
20.300	343.400	5.816	8.670	0.015	8.958
20.400	344.000	5.819	8.671	0.015	8.958
20.500	342.200	5.844	8.670	0.018	9.000
20.600	339.800	5.844	8.670	0.018	9.000
20.700	340.200	5.848	8.671	0.018	9.000
20.800	339.600	5.860	8.670	0.018	9.000
20.900	339.000	5.868	8.671	0.018	9.000
21.000	337.600	5.882	8.671	0.021	9.000
21.100	337.800	5.882	8.671	0.021	9.000
21.200	338.400	5.902	8.671	0.021	9.000
21.300	335.600	5.910	8.672	0.021	9.000
21.400	335.800	5.914	8.672	0.021	9.000
21.500	335.600	5.930	8.671	0.024	9.000
21.600	335.000	5.930	8.671	0.024	9.000
21.700	334.200	5.935	8.671	0.024	9.000
21.800	333.000	5.938	8.672	0.024	9.000
21.900	332.000	5.947	8.672	0.024	9.000
22.000	332.600	5.958	8.672	0.026	9.000
22.100	330.400	5.958	8.672	0.026	9.000
22.200	330.200	5.964	8.672	0.026	9.000
22.300	329.400	5.969	8.672	0.026	9.000
22.400	329.200	5.975	8.672	0.026	9.000
22.500	328.600	5.989	8.671	0.029	9.000
22.600	328.800	5.989	8.671	0.029	9.000
22.700	327.600	5.995	8.672	0.029	9.000
22.800	327.200	5.995	8.671	0.029	9.000
22.900	326.000	6.005	8.671	0.029	9.000
23.000	325.600	6.021	8.671	0.032	9.000
23.100	325.200	6.021	8.671	0.032	9.000
23.200	324.000	6.021	8.672	0.032	9.000
23.300	324.800	6.033	8.672	0.032	9.000
23.400	323.400	6.037	8.672	0.032	9.000
23.500	323.000	6.047	8.672	0.034	9.000
23.600	321.600	6.047	8.672	0.034	9.000
23.700	321.200	6.052	8.673	0.034	9.000
23.800	320.200	6.057	8.673	0.034	9.000
23.900	319.800	6.060	8.673	0.034	9.000
24.000	319.400	6.068	8.673	0.037	9.000
24.100	318.400	6.068	8.673	0.037	9.000
24.200	317.400	6.077	8.673	0.037	9.000
24.300	317.800	6.081	8.673	0.037	9.000
24.400	316.200	6.089	8.674	0.037	9.000
24.500	316.800	6.103	8.673	0.040	9.000
24.600	316.000	6.103	8.673	0.040	9.000
24.700	315.000	6.109	8.672	0.040	9.000
24.800	314.600	6.114	8.673	0.040	9.000
24.900	314.400	6.119	8.673	0.040	9.000
25.000	314.200	6.132	8.674	0.042	9.000
25.100	312.200	6.132	8.674	0.042	9.000
25.200	313.800	6.136	8.673	0.042	9.000
25.300	313.000	6.141	8.672	0.042	9.000
25.400	311.400	6.145	8.674	0.042	9.000
25.500	311.600	6.153	8.674	0.045	9.000
25.600	310.600	6.153	8.674	0.045	9.000
25.700	310.200	6.163	8.674	0.045	9.000
25.800	310.600	6.164	8.674	0.045	9.000
25.900	309.800	6.169	8.673	0.045	9.000
26.000	307.600	6.179	8.675	0.047	9.000
26.100	307.600	6.179	8.675	0.047	9.000
26.200	306.600	6.184	8.674	0.047	9.000
26.300	306.800	6.194	8.674	0.047	9.000
26.400	305.400	6.199	8.674	0.047	9.000
26.500	305.400	6.209	8.674	0.050	9.000
26.600	304.800	6.209	8.674	0.050	9.000
26.700	304.200	6.211	8.675	0.050	9.000
26.800	304.800	6.217	8.674	0.050	9.000
26.900	302.200	6.222	8.674	0.050	9.000
27.000	302.400	6.236	8.675	0.053	9.000
27.100	302.200	6.236	8.675	0.053	9.000
27.200	301.800	6.239	8.675	0.053	9.000
27.300	300.200	6.246	8.674	0.053	9.000
27.400	299.800	6.250	8.675	0.053	9.000
27.500	299.800	6.259	8.674	0.055	9.000
27.600	298.000	6.259	8.674	0.055	9.000
27.700	298.600	6.268	8.675	0.055	9.000
27.800	297.400	6.273	8.675	0.055	9.000
27.900	296.600	6.276	8.675	0.055	9.000
28.000	296.800	6.289	8.675	0.057	9.000
28.100	295.600	6.289	8.675	0.057	9.000
28.200	294.000	6.296	8.675	0.057	9.000
28.300	294.400	6.297	8.674	0.057	9.000
28.400	293.800	6.303	8.675	0.057	9.000
28.500	293.600	6.318	8.674	0.060	9.000
28.600	291.800	6.318	8.674	0.060	9.000
28.700	293.000	6.323	8.676	0.060	9.000
28.800	291.600	6.325	8.676	0.060	9.000
28.900	290.800	6.333	8.676	0.060	9.000
29.000	290.800	6.343	8.675	0.060	9.000
29.100	289.600	6.343	8.675	0.062	9.000
29.200	290.000	6.347	8.677	0.062	9.000
29.300	289.000	6.356	8.675	0.062	9.000
29.400	288.200	6.362	8.676	0.062	9.000
29.500	287.400	6.371	8.676	0.062	9.000
29.600	286.800	6.371	8.676	0.065	9.000
29.700	285.600	6.372	8.675	0.065	9.000
29.800	285.600	6.382	8.676	0.065	9.000
29.900	285.200	6.386	8.676	0.065	9.000
30.000	284.800	6.395	8.677	0.065	9.000
30.100	283.800	6.395	8.677	0.067	9.000
30.200	282.800	6.405	8.677	0.067	9.000
30.300	283.600	6.408	8.676	0.067	9.000
30.400	283.000	6.413	8.677	0.067	9.000
30.500	282.400	6.419	8.677	0.067	9.000
30.600	282.000	6.419	8.677	0.069	9.000
30.700	281.000	6.428	8.676	0.069	9.000
30.800	280.600	6.431	8.678	0.069	9.000
30.900	280.200	6.435	8.676	0.069	9.000
31.000	280.000	6.446	8.678	0.069	9.000
31.100	279.000	6.446	8.678	0.072	9.000
31.200	279.600	6.452	8.676	0.072	9.000
31.300	278.000	6.457	8.677	0.072	9.000
31.400	277.200	6.460	8.677	0.072	9.000
31.500	277.200	6.472	8.677	0.072	9.000
31.600	278.200	6.472	8.677	0.074	9.000
31.700	277.200	6.475	8.677	0.074	9.000
31.800	276.000	6.482	8.676	0.074	9.000
31.900	276.200	6.488	8.678	0.074	9.000
32.000	274.800	6.493	8.677	0.074	9.000
32.100	274.200	6.493	8.677	0.076	9.000
32.200	274.200	6.499	8.677	0.076	9.000
32.300	273.200	6.502	8.676	0.076	9.000
32.400	273.400	6.506	8.678	0.076	9.000
32.500	272.200	6.516	8.678	0.076	9.000
32.600	271.800	6.516	8.678	0.079	9.000
32.700	270.800	6.521	8.678	0.079	9.000
32.800	271.400	6.522	8.678	0.079	9.000
32.900	270.600	6.530	8.678	0.079	9.000
33.000	269.400	6.537	8.678	0.079	9.000
33.100	270.600	6.537	8.678	0.081	9.000
33.200	269.800	6.540	8.677	0.081	9.000
33.300	268.800	6.539	8.677	0.081	9.000
33.400	269.200	6.548	8.678	0.081	9.000
33.500	267.600	6.559	8.678	0.081	9.000
33.600	268.400	6.559	8.678	0.083	9.000
33.700	267.400	6.562	8.677	0.083	9.000
33.800	266.600	6.563	8.677	0.083	9.000
33.900	266.200	6.568	8.679	0.083	9.000
34.000	266.200	6.578	8.678	0.083	9.000
34.100	265.200	6.578	8.678	0.085	9.000
34.200	263.600	6.578	8.679	0.085	9.000
34.300	264.400	6.582	8.679	0.085	9.000
34.400	263.400	6.589	8.678	0.085	9.000
34.500	264.400	6.599	8.679	0.085	9.000
34.600	263.600	6.599	8.679	0.087	9.000
34.700	262.800	6.605	8.679	0.087	9.000
34.800	262.600	6.603	8.678	0.087	9.000
34.900	261.800	6.608	8.679	0.087	9.000
35.000	261.600	6.616	8.679	0.087	9.000
35.100	261.200	6.616	8.679	0.090	9.000
35.200	260.600	6.627	8.679	0.090	9.000
35.300	260.000	6.629	8.680	0.090	9.000
35.400	259.600	6.626	8.678	0.090	9.000
35.500	259.400	6.639	8.679	0.090	9.000
35.600	259.000	6.639	8.679	0.092	9.000
35.700	257.800	6.642	8.680	0.092	9.000
35.800	257.400	6.644	8.679	0.092	9.000
35.900	257.800	6.651	8.679	0.092	9.000
36.000	257.200	6.658	8.679	0.092	9.000
36.100	257.400	6.658	8.679	0.094	9.000
36.200	256.000	6.662	8.680	0.094	9.000
36.300	256.000	6.666	8.679	0.094	9.000
36.400	255.600	6.675	8.680	0.094	9.000
36.500	255.200	6.682	8.680	0.094	9.000
36.600	253.800	6.682	8.680	0.096	9.000
36.700	253.800	6.685	8.679	0.096	9.000
36.800	253.800	6.690	8.680	0.096	9.000
36.900	254.000	6.694	8.680	0.096	9.000
37.000	252.000	6.699	8.680	0.096	9.000
37.100	251.000	6.699	8.680	0.098	9.000
37.200	251.800	6.704	8.680	0.098	9.000
37.300	251.000	6.709	8.680	0.098	9.000
37.400	251.000	6.714	8.680	0.098	9.000
37.500	251.000	6.724	8.681	0.098	9.000
37.600	250.400	6.724	8.681	0.100	9.000
37.700	249.800	6.724	8.680	0.100	9.000
37.800	249.000	6.730	8.681	0.100	9.000
37.900	249.600	6.732	8.680	0.100	9.000
38.000	247.600	6.742	8.679	0.100	9.000
38.100	248.200	6.742	8.679	0.102	9.000
38.200	246.600	6.741	8.680	0.102	9.000
38.300	247.000	6.745	8.681	0.102	9.000
38.400	245.600	6.751	8.680	0.102	9.000
38.500	246.800	6.758	8.681	0.102	9.000
38.600	245.400	6.758	8.681	0.104	9.000
38.700	246.000	6.763	8.681	0.104	9.000
38.800	245.600	6.763	8.681	0.104	9.000
38.900	243.600	6.773	8.682	0.104	9.000
39.000	244.200	6.773	8.681	0.104	9.000
39.100	243.800	6.773	8.681	0.106	9.000
39.200	244.200	6.780	8.682	0.106	9.000
39.300	241.400	6.783	8.681	0.106	9.000
39.400	243.400	6.792	8.681	0.106	9.000
39.500	241.400	6.799	8.682	0.106	9.000
39.600	241.600	6.799	8.682	0.108	9.000
39.700	241.400	6.798	8.682	0.108	9.000
39.800	241.000	6.803	8.682	0.108	9.000
39.900	241.200	6.811	8.681	0.108	9.000
40.000	240.400	6.817	8.682	0.108	9.000
40.100	239.200	6.817	8.682	0.110	9.000
40.200	239.600	6.821	8.683	0.110	9.000
40.300	239.000	6.826	8.682	0.110	9.000
40.400	238.000	6.830	8.681	0.110	9.000
40.500	236.200	6.835	8.682	0.110	9.000
40.600	236.600	6.835	8.682	0.112	9.000
40.700	237.200	6.839	8.683	0.112	9.000
40.800	237.200	6.844	8.682	0.112	9.000
40.900	236.000	6.848	8.682	0.112	9.000
41.000	236.800	6.855	8.683	0.112	9.000
41.100	235.600	6.855	8.683	0.114	9.000
41.200	235.000	6.859	8.683	0.114	9.000
41.300	235.000	6.861	8.683	0.114	9.000
41.400	233.400	6.865	8.683	0.114	9.000
41.500	233.800	6.871	8.683	0.114	9.000
41.600	232.800	6.871	8.683	0.116	9.000
41.700	232.400	6.878	8.682	0.116	9.000
41.800	232.000	6.881	8.682	0.116	9.000
41.900	231.800	6.883	8.684	0.116	9.000
42.000	231.200	6.891	8.684	0.116	9.000
42.100	231.400	6.891	8.684	0.118	9.000
42.200	231.200	6.893	8.683	0.118	9.000
42.300	231.800	6.898	8.684	0.118	9.000
42.400	231.000	6.901	8.683	0.118	9.000
42.500	230.800	6.905	8.683	0.118	9.000
42.600	231.400	6.905	8.683	0.120	9.000
42.700	229.000	6.910	8.684	0.120	9.000
42.800	228.600	6.913	8.684	0.120	9.000
42.900	228.400	6.918	8.683	0.120	9.000
43.000	228.800	6.924	8.684	0.120	9.000
43.100	227.400	6.924	8.684	0.122	9.000
43.200	227.800	6.929	8.684	0.122	9.000
43.300	227.000	6.931	8.683	0.122	9.000
43.400	226.600	6.933	8.683	0.122	9.000
43.500	227.400	6.944	8.685	0.122	9.000
43.600	226.000	6.944	8.685	0.124	9.000
43.700	227.000	6.949	8.685	0.124	9.000
43.800	225.800	6.950	8.684	0.124	9.000
43.900	224.600	6.948	8.684	0.124	9.000
44.000	223.800	6.955	8.685	0.124	9.000
44.100	224.400	6.955	8.685	0.126	9.000
44.200	223.000	6.958	8.684	0.126	9.000
44.300	223.200	6.960	8.684	0.126	9.000
44.400	223.400	6.965	8.685	0.126	9.000
44.500	221.800	6.976	8.684	0.126	9.000
44.600	222.000	6.976	8.684	0.127	9.000
44.700	221.600	6.983	8.685	0.127	9.000
44.800	221.600	6.983	8.684	0.127	9.000
44.900	221.400	6.985	8.685	0.127	9.000
45.000	221.600	6.998	8.686	0.127	9.000
45.100	221.000	6.998	8.686	0.129	9.000
45.200	220.200	6.999	8.685	0.129	9.000
45.300	219.800	6.998	8.685	0.129	9.000
45.400	220.400	6.999	8.685	0.129	9.000
45.500	219.000	7.008	8.684	0.129	9.000
45.600	219.000	7.008	8.684	0.131	9.000
45.700	218.000	7.012	8.685	0.131	9.000
45.800	218.200	7.018	8.685	0.131	9.000
45.900	218.000	7.020	8.686	0.131	9.000
46.000	217.000	7.027	8.685	0.131	9.000
46.100	216.400	7.027	8.685	0.133	9.000
46.200	216.200	7.027	8.685	0.133	9.000
46.300	216.600	7.034	8.684	0.133	9.000
46.400	215.400	7.037	8.685	0.133	9.000
46.500	215.200	7.041	8.686	0.133	9.000
46.600	215.200	7.041	8.686	0.135	9.000
46.700	213.800	7.046	8.686	0.135	9.000
46.800	215.000	7.051	8.685	0.135	9.000
46.900	214.400	7.054	8.686	0.135	9.000
47.000	214.000	7.061	8.686	0.135	9.000
47.100	213.400	7.061	8.686	0.136	9.000
47.200	212.800	7.060	8.686	0.136	9.000
47.300	212.400	7.063	8.686	0.136	9.000
47.400	212.000	7.069	8.686	0.136	9.000
47.500	212.800	7.074	8.687	0.136	9.000
47.600	210.600	7.074	8.687	0.138	9.000
47.700	210.800	7.078	8.687	0.138	9.000
47.800	210.400	7.082	8.686	0.138	9.000
47.900	210.800	7.082	8.686	0.138	9.000
48.000	209.800	7.090	8.686	0.138	9.000
48.100	209.600	7.090	8.686	0.140	9.000
48.200	209.200	7.095	8.687	0.140	9.000
48.300	209.000	7.098	8.687	0.140	9.000
48.400	208.400	7.097	8.688	0.140	9.000
48.500	208.200	7.105	8.687	0.140	9.000
48.600	208.400	7.105	8.687	0.142	9.000
48.700	207.600	7.107	8.687	0.142	9.000
48.800	207.400	7.113	8.687	0.142	9.000
48.900	206.600	7.115	8.687	0.142	9.000
49.000	205.800	7.121	8.687	0.142	9.000
49.100	205.600	7.121	8.687	0.143	9.000
49.200	206.200	7.125	8.687	0.143	9.000
49.300	205.000	7.127	8.688	0.143	9.000
49.400	205.800	7.133	8.688	0.143	9.000
49.500	204.600	7.140	8.688	0.143	9.000
49.600	204.400	7.140	8.688	0.145	9.000
49.700	204.800	7.143	8.687	0.145	9.000
49.800	203.600	7.143	8.688	0.145	9.000
49.900	204.200	7.145	8.688	0.145	9.000
50.000	203.600	7.150	8.688	0.145	9.000
50.100	202.800	7.150	8.688	0.147	9.000
50.200	202.800	7.158	8.689	0.147	9.000
50.300	202.200	7.161	8.689	0.147	9.000
50.400	201.200	7.165	8.689	0.147	9.000
50.500	202.200	7.169	8.688	0.147	9.000
50.600	202.600	7.169	8.688	0.148	9.000
50.700	201.200	7.175	8.689	0.148	9.000
50.800	201.200	7.173	8.688	0.148	9.000
50.900	200.600	7.180	8.689	0.148	9.000
51.000	200.800	7.184	8.688	0.148	9.000
51.100	200.600	7.184	8.688	0.150	9.000
51.200	200.600	7.188	8.689	0.150	9.000
51.300	199.800	7.192	8.689	0.150	9.000
51.400	198.800	7.192	8.690	0.150	9.000
51.500	199.400	7.196	8.690	0.150	9.000
51.600	197.400	7.196	8.690	0.152	9.000
51.700	198.600	7.201	8.690	0.152	9.000
51.800	197.600	7.206	8.689	0.152	9.000
51.900	197.400	7.209	8.689	0.152	9.000
52.000	197.200	7.214	8.690	0.152	9.000
52.100	196.400	7.214	8.690	0.153	9.000
52.200	196.600	7.218	8.690	0.153	9.000
52.300	196.200	7.217	8.690	0.153	9.000
52.400	197.600	7.220	8.690	0.153	9.000
52.500	195.800	7.224	8.690	0.153	9.000
52.600	194.600	7.224	8.690	0.155	9.000
52.700	194.600	7.229	8.690	0.155	9.000
52.800	195.800	7.236	8.690	0.155	9.000
52.900	195.600	7.238	8.690	0.155	9.000
53.000	194.600	7.240	8.690	0.155	9.000
53.100	193.200	7.240	8.690	0.157	9.000
53.200	194.400	7.239	8.690	0.157	9.000
53.300	194.800	7.241	8.690	0.157	9.000
53.400	193.800	7.245	8.691	0.157	9.000
53.500	192.600	7.250	8.690	0.157	9.000
53.600	192.200	7.250	8.690	0.158	9.000
53.700	192.200	7.250	8.690	0.158	9.000
53.800	191.600	7.257	8.691	0.158	9.000
53.900	192.000	7.259	8.691	0.158	9.000
54.000	191.600	7.260	8.691	0.158	9.000
54.100	190.800	7.260	8.691	0.160	9.000
54.200	191.200	7.266	8.691	0.160	9.000
54.300	191.600	7.269	8.691	0.160	9.000
54.400	191.200	7.267	8.691	0.160	9.000
54.500	189.800	7.275	8.690	0.160	9.000
54.600	191.000	7.275	8.690	0.161	9.000
54.700	189.600	7.274	8.691	0.161	9.000
54.800	190.400	7.278	8.692	0.161	9.000
54.900	190.000	7.278	8.692	0.161	9.000
55.000	189.800	7.285	8.692	0.161	9.000
55.100	189.600	7.285	8.692	0.163	9.000
55.200	188.400	7.291	8.692	0.163	9.000
55.300	188.800	7.293	8.692	0.163	9.000
55.400	189.400	7.294	8.693	0.163	9.000
55.500	188.200	7.296	8.691	0.163	9.000
55.600	187.400	7.296	8.691	0.165	9.000
55.700	188.000	7.296	8.692	0.165	9.000
55.800	187.800	7.299	8.692	0.165	9.000
55.900	187.200	7.306	8.693	0.165	9.000
56.000	187.200	7.307	8.692	0.165	9.000
56.100	186.600	7.307	8.692	0.166	9.000
56.200	186.400	7.308	8.691	0.166	9.000
56.300	186.800	7.314	8.693	0.166	9.000
56.400	185.800	7.320	8.692	0.166	9.000
56.500	185.800	7.320	8.693	0.166	9.000
56.600	184.400	7.320	8.693	0.168	9.000
56.700	185.000	7.326	8.693	0.168	9.000
56.800	184.400	7.323	8.693	0.168	9.000
56.900	185.200	7.327	8.692	0.168	9.000
57.000	183.600	7.331	8.694	0.168	9.000
57.100	184.400	7.331	8.694	0.169	9.000
57.200	183.600	7.331	8.693	0.169	9.000
57.300	183.600	7.335	8.693	0.169	9.000
57.400	182.600	7.337	8.693	0.169	9.000
57.500	182.800	7.345	8.694	0.169	9.000
57.600	182.800	7.345	8.694	0.171	9.000
57.700	182.600	7.346	8.692	0.171	9.000
57.800	182.600	7.350	8.694	0.171	9.000
57.900	181.800	7.350	8.693	0.171	9.000
58.000	182.000	7.354	8.695	0.171	9.000
58.100	182.600	7.354	8.695	0.172	9.000
58.200	181.000	7.361	8.694	0.172	9.000
58.300	181.200	7.359	8.694	0.172	9.000
58.400	180.800	7.362	8.693	0.172	9.000
58.500	181.400	7.363	8.694	0.172	9.000
58.600	180.200	7.363	8.694	0.174	9.000
58.700	179.400	7.366	8.694	0.174	9.000
58.800	180.800	7.370	8.693	0.174	9.000
58.900	180.400	7.374	8.693	0.174	9.000
59.000	180.000	7.382	8.694	0.174	9.000
59.100	179.400	7.382	8.694	0.175	9.000
59.200	179.400	7.377	8.694	0.175	9.000
59.300	179.000	7.381	8.693	0.175	9.000
59.400	178.000	7.382	8.695	0.175	9.000
59.500	178.400	7.386	8.695	0.175	9.000
59.600	178.800	7.386	8.695	0.177	9.000
59.700	177.200	7.386	8.694	0.177	9.000
59.800	177.600	7.387	8.696	0.177	9.000
59.900	177.800	7.395	8.695	0.177	9.000
60.000	178.400	7.401	8.694	0.177	9.000
60.100	177.000	7.401	8.694	0.178	9.000
60.200	177.200	7.400	8.695	0.178	9.000
60.300	177.000	7.400	8.695	0.178	9.000
60.400	175.800	7.397	8.695	0.178	9.000
60.500	175.800	7.408	8.696	0.178	9.000
60.600	176.200	7.408	8.696	0.180	9.000
60.700	174.600	7.406	8.696	0.180	9.000
60.800	175.400	7.412	8.695	0.180	9.000
60.900	174.800	7.414	8.696	0.180	9.000
61.000	175.200	7.412	8.697	0.180	9.000
61.100	173.800	7.412	8.697	0.181	9.000
61.200	174.600	7.421	8.695	0.181	9.000
61.300	173.400	7.419	8.696	0.181	9.000
61.400	173.400	7.422	8.696	0.181	9.000
61.500	173.400	7.430	8.695	0.181	9.000
61.600	173.600	7.430	8.695	0.182	9.000
61.700	174.400	7.430	8.697	0.182	9.000
61.800	171.200	7.431	8.696	0.182	9.000
61.900	173.400	7.437	8.697	0.182	9.000
62.000	172.000	7.441	8.696	0.182	9.000
62.100	172.400	7.441	8.696	0.184	9.000
62.200	171.600	7.443	8.696	0.184	9.000
62.300	171.800	7.447	8.696	0.184	9.000
62.400	170.400	7.452	8.697	0.184	9.000
62.500	171.400	7.454	8.697	0.184	9.000
62.600	171.000	7.454	8.697	0.185	9.000
62.700	171.800	7.454	8.697	0.185	9.000
62.800	171.200	7.455	8.698	0.185	9.000
62.900	170.200	7.461	8.697	0.185	9.000
63.000	170.800	7.464	8.697	0.185	9.000
63.100	171.000	7.464	8.697	0.187	9.000
63.200	170.800	7.466	8.697	0.187	9.000
63.300	170.400	7.460	8.698	0.187	9.000
63.400	169.600	7.465	8.698	0.187	9.000
63.500	169.600	7.471	8.697	0.187	9.000
63.600	169.000	7.471	8.697	0.188	9.000
63.700	168.600	7.468	8.697	0.188	9.000
63.800	168.600	7.469	8.698	0.188	9.000
63.900	170.200	7.472	8.698	0.188	9.000
64.000	168.000	7.477	8.698	0.188	9.000
64.100	168.800	7.477	8.698	0.190	9.000
64.200	167.200	7.480	8.698	0.190	9.000
64.300	168.000	7.481	8.699	0.190	9.000
64.400	168.400	7.479	8.698	0.190	9.000
64.500	168.600	7.484	8.699	0.190	9.000
64.600	169.000	7.484	8.699	0.191	9.000
64.700	168.400	7.487	8.698	0.191	9.000
64.800	166.200	7.490	8.699	0.191	9.000
64.900	166.800	7.493	8.699	0.191	9.000
65.000	167.200	7.489	8.699	0.191	9.000
65.100	166.600	7.489	8.699	0.192	9.000
65.200	167.200	7.491	8.698	0.192	9.000
65.300	167.400	7.494	8.699	0.192	9.000
65.400	166.800	7.499	8.699	0.192	9.000
65.500	166.800	7.499	8.700	0.192	9.000
65.600	165.800	7.499	8.700	0.194	9.000
65.700	166.200	7.503	8.699	0.194	9.000
65.800	166.200	7.502	8.698	0.194	9.000
65.900	165.200	7.503	8.699	0.194	9.000
66.000	166.200	7.510	8.700	0.194	9.000
66.100	165.200	7.510	8.700	0.195	9.000
66.200	164.800	7.507	8.699	0.195	9.000
66.300	164.800	7.509	8.699	0.195	9.000
66.400	164.400	7.514	8.700	0.195	9.000
66.500	165.400	7.516	8.699	0.195	9.000
66.600	164.800	7.516	8.699	0.196	9.000
66.700	164.800	7.515	8.700	0.196	9.000
66.800	163.600	7.521	8.700	0.196	9.000
66.900	164.200	7.515	8.699	0.196	9.000
67.000	163.800	7.521	8.701	0.196	9.000
67.100	163.400	7.521	8.701	0.198	9.000
67.200	162.200	7.523	8.701	0.198	9.000
67.300	163.200	7.525	8.701	0.198	9.000
67.400	162.600	7.524	8.700	0.198	9.000
67.500	162.800	7.530	8.700	0.198	9.000
67.600	161.400	7.530	8.700	0.199	9.000
67.700	162.200	7.529	8.701	0.199	9.000
67.800	160.800	7.534	8.701	0.199	9.000
67.900	162.200	7.535	8.700	0.199	9.000
68.000	162.000	7.537	8.701	0.199	9.000
68.100	160.800	7.537	8.701	0.200	9.000
68.200	160.200	7.541	8.700	0.200	9.000
68.300	159.400	7.545	8.701	0.200	9.000
68.400	160.400	7.542	8.701	0.200	9.000
68.500	160.400	7.548	8.701	0.200	9.000
68.600	160.400	7.548	8.701	0.202	9.000
68.700	159.200	7.550	8.700	0.202	9.000
68.800	158.800	7.548	8.701	0.202	9.000
68.900	159.200	7.553	8.700	0.202	9.000
69.000	159.400	7.557	8.701	0.202	9.000
69.100	160.400	7.557	8.701	0.203	9.000
69.200	159.000	7.561	8.701	0.203	9.000
69.300	158.800	7.565	8.702	0.203	9.000
69.400	158.600	7.568	8.701	0.203	9.000
69.500	158.800	7.568	8.702	0.203	9.000
69.600	158.200	7.568	8.702	0.204	9.000
69.700	157.200	7.571	8.702	0.204	9.000
69.800	157.600	7.576	8.702	0.204	9.000
69.900	156.800	7.571	8.703	0.204	9.000
70.000	156.200	7.578	8.702	0.204	9.000
70.100	158.000	7.578	8.702	0.206	9.000
70.200	157.400	7.580	8.702	0.206	9.000
70.300	156.400	7.581	8.702	0.206	9.000
70.400	156.200	7.584	8.702	0.206	9.000
70.500	156.200	7.588	8.702	0.206	9.000
70.600	157.200	7.588	8.702	0.207	9.000
70.700	155.600	7.588	8.703	0.207	9.000
70.800	155.800	7.591	8.702	0.207	9.000
70.900	155.000	7.592	8.703	0.207	9.000
71.000	156.200	7.593	8.702	0.207	9.000
71.100	154.800	7.593	8.702	0.208	9.000
71.200	155.600	7.597	8.702	0.208	9.000
71.300	156.400	7.599	8.703	0.208	9.000
71.400	153.800	7.597	8.703	0.208	9.000
71.500	154.800	7.601	8.704	0.208	9.000
71.600	155.200	7.601	8.704	0.210	9.000
71.700	154.600	7.605	8.703	0.210	9.000
71.800	154.200	7.604	8.704	0.210	9.000
71.900	154.000	7.608	8.703	0.210	9.000
72.000	154.000	7.611	8.704	0.210	9.000
72.100	152.600	7.611	8.704	0.211	9.000
72.200	153.000	7.609	8.704	0.211	9.000
72.300	152.800	7.613	8.704	0.211	9.000
72.400	153.400	7.617	8.705	0.211	9.000
72.500	153.000	7.617	8.704	0.211	9.000
72.600	153.200	7.617	8.704	0.212	9.000
72.700	153.200	7.617	8.704	0.212	9.000
72.800	152.200	7.621	8.704	0.212	9.000
72.900	152.200	7.619	8.704	0.212	9.000
73.000	152.200	7.623	8.703	0.212	9.000
73.100	151.800	7.623	8.703	0.213	9.000
73.200	151.600	7.628	8.704	0.213	9.000
73.300	152.400	7.624	8.705	0.213	9.000
73.400	151.600	7.631	8.706	0.213	9.000
73.500	151.200	7.635	8.704	0.213	9.000
73.600	150.600	7.635	8.704	0.215	9.000
73.700	150.600	7.637	8.705	0.215	9.000
73.800	150.600	7.639	8.704	0.215	9.000
73.900	150.200	7.639	8.704	0.215	9.000
74.000	151.200	7.639	8.706	0.215	9.000
74.100	150.400	7.639	8.706	0.216	9.000
74.200	149.400	7.645	8.705	0.216	9.000
74.300	149.200	7.650	8.705	0.216	9.000
74.400	149.400	7.649	8.705	0.216	9.000
74.500	148.800	7.651	8.705	0.216	9.000
74.600	149.200	7.651	8.705	0.217	9.000
74.700	150.000	7.654	8.705	0.217	9.000
74.800	148.400	7.655	8.706	0.217	9.000
74.900	148.800	7.656	8.705	0.217	9.000
75.000	148.600	7.660	8.706	0.217	9.000
75.100	148.600	7.660	8.706	0.218	9.000
75.200	148.200	7.659	8.705	0.218	9.000
75.300	148.200	7.661	8.705	0.218	9.000
75.400	147.600	7.665	8.707	0.218	9.000
75.500	145.800	7.666	8.706	0.218	9.000
75.600	148.200	7.666	8.706	0.220	9.000
75.700	147.400	7.669	8.706	0.220	9.000
75.800	146.600	7.673	8.706	0.220	9.000
75.900	146.800	7.669	8.707	0.220	9.000
76.000	146.400	7.677	8.706	0.220	9.000
76.100	146.800	7.677	8.706	0.221	9.000
76.200	146.000	7.677	8.706	0.221	9.000
76.300	146.000	7.678	8.707	0.221	9.000
76.400	146.200	7.682	8.707	0.221	9.000
76.500	145.200	7.684	8.707	0.221	9.000
76.600	146.400	7.684	8.707	0.222	9.000
76.700	143.600	7.688	8.706	0.222	9.000
76.800	145.200	7.690	8.707	0.222	9.000
76.900	144.800	7.688	8.707	0.222	9.000
77.000	145.000	7.691	8.708	0.222	9.000
77.100	144.600	7.691	8.708	0.223	9.000
77.200	144.400	7.691	8.707	0.223	9.000
77.300	144.600	7.691	8.708	0.223	9.000
77.400	144.600	7.697	8.707	0.223	9.000
77.500	143.600	7.697	8.707	0.223	9.000
77.600	144.000	7.697	8.707	0.224	9.000
77.700	144.400	7.701	8.708	0.224	9.000
77.800	143.000	7.703	8.707	0.224	9.000
77.900	143.600	7.701	8.707	0.224	9.000
78.000	143.600	7.702	8.708	0.224	9.000
78.100	143.400	7.702	8.708	0.226	9.000
78.200	143.000	7.705	8.708	0.226	9.000
78.300	143.800	7.710	8.708	0.226	9.000
78.400	142.600	7.705	8.709	0.226	9.000
78.500	142.600	7.712	8.710	0.226	9.000
78.600	142.800	7.712	8.710	0.227	9.000
78.700	142.200	7.713	8.707	0.227	9.000
78.800	143.200	7.711	8.709	0.227	9.000
78.900	142.400	7.714	8.709	0.227	9.000
79.000	142.200	7.715	8.708	0.227	9.000
79.100	141.600	7.715	8.708	0.228	9.000
79.200	142.200	7.721	8.709	0.228	9.000
79.300	141.200	7.717	8.708	0.228	9.000
79.400	140.800	7.721	8.709	0.228	9.000
79.500	141.600	7.720	8.708	0.228	9.000
79.600	141.600	7.720	8.708	0.229	9.000
79.700	140.400	7.725	8.709	0.229	9.000
79.800	141.200	7.727	8.709	0.229	9.000
79.900	140.000	7.727	8.709	0.229	9.000
80.000	140.600	7.729	8.710	0.229	9.000
80.100	139.800	7.729	8.710	0.230	9.000
80.200	139.800	7.729	8.710	0.230	9.000
80.300	139.800	7.732	8.710	0.230	9.000
80.400	139.400	7.735	8.710	0.230	9.000
80.500	139.200	7.741	8.710	0.230	9.000
80.600	139.400	7.741	8.710	0.232	9.000
80.700	138.600	7.740	8.710	0.232	9.000
80.800	137.600	7.742	8.711	0.232	9.000
80.900	137.800	7.744	8.710	0.232	9.000
81.000	138.600	7.749	8.711	0.232	9.000
81.100	137.400	7.749	8.711	0.233	9.000
81.200	136.600	7.751	8.711	0.233	9.000
81.300	137.400	7.749	8.711	0.233	9.000
81.400	137.000	7.749	8.711	0.233	9.000
81.500	137.400	7.755	8.711	0.233	9.000
81.600	136.200	7.755	8.711	0.234	9.000
81.700	137.000	7.760	8.711	0.234	9.000
81.800	137.000	7.760	8.711	0.234	9.000
81.900	136.400	7.756	8.711	0.234	9.000
82.000	136.000	7.764	8.711	0.234	9.000
82.100	137.000	7.764	8.711	0.235	9.000
82.200	135.600	7.767	8.711	0.235	9.000
82.300	134.800	7.768	8.712	0.235	9.000
82.400	135.200	7.770	8.711	0.235	9.000
82.500	135.400	7.770	8.712	0.235	9.000
82.600	135.800	7.770	8.712	0.236	9.000
82.700	135.000	7.771	8.711	0.236	9.000
82.800	134.800	7.775	8.712	0.236	9.000
82.900	134.600	7.779	8.712	0.236	9.000
83.000	134.600	7.779	8.712	0.236	9.000
83.100	135.000	7.779	8.712	0.237	9.000
83.200	134.000	7.778	8.711	0.237	9.000
83.300	133.800	7.783	8.713	0.237	9.000
83.400	133.800	7.786	8.713	0.237	9.000
83.500	134.800	7.789	8.713	0.237	9.000
83.600	133.800	7.789	8.713	0.238	9.000
83.700	134.000	7.790	8.713	0.238	9.000
83.800	134.600	7.789	8.713	0.238	9.000
83.900	133.800	7.787	8.712	0.238	9.000
84.000	133.800	7.793	8.713	0.238	9.000
84.100	133.200	7.793	8.713	0.239	9.000
84.200	132.800	7.794	8.714	0.239	9.000
84.300	133.600	7.793	8.713	0.239	9.000
84.400	132.800	7.792	8.713	0.239	9.000
84.500	133.800	7.796	8.713	0.239	9.000
84.600	133.800	7.796	8.713	0.241	9.000
84.700	132.200	7.798	8.713	0.241	9.000
84.800	132.400	7.799	8.714	0.241	9.000
84.900	133.000	7.800	8.713	0.241	9.000
85.000	132.600	7.803	8.714	0.241	9.000
85.100	132.400	7.803	8.714	0.242	9.000
85.200	130.400	7.805	8.714	0.242	9.000
85.300	132.200	7.807	8.715	0.242	9.000
85.400	132.000	7.807	8.714	0.242	9.000
85.500	131.800	7.808	8.715	0.242	9.000
85.600	131.000	7.808	8.715	0.243	9.000
85.700	130.200	7.810	8.714	0.243	9.000
85.800	131.600	7.809	8.714	0.243	9.000
85.900	131.400	7.812	8.714	0.243	9.000
86.000	130.800	7.815	8.715	0.243	9.000
86.100	131.000	7.815	8.715	0.244	9.000
86.200	129.400	7.818	8.714	0.244	9.000
86.300	128.800	7.822	8.715	0.244	9.000
86.400	128.200	7.823	8.715	0.244	9.000
86.500	128.800	7.825	8.715	0.244	9.000
86.600	128.000	7.825	8.715	0.245	9.000
86.700	127.400	7.826	8.714	0.245	9.000
86.800	128.200	7.828	8.715	0.245	9.000
86.900	127.400	7.832	8.715	0.245	9.000
87.000	128.400	7.832	8.715	0.245	9.000
87.100	127.200	7.832	8.715	0.246	9.000
87.200	127.800	7.834	8.716	0.246	9.000
87.300	127.400	7.840	8.716	0.246	9.000
87.400	126.200	7.841	8.716	0.246	9.000
87.500	128.000	7.844	8.716	0.246	9.000
87.600	127.200	7.844	8.716	0.247	9.000
87.700	127.000	7.847	8.716	0.247	9.000
87.800	127.400	7.849	8.716	0.247	9.000
87.900	126.600	7.851	8.716	0.247	9.000
88.000	126.000	7.855	8.716	0.247	9.000
88.100	126.400	7.855	8.716	0.248	9.000
88.200	125.600	7.852	8.716	0.248	9.000
88.300	125.800	7.853	8.716	0.248	9.000
88.400	125.200	7.860	8.717	0.248	9.000
88.500	125.400	7.860	8.716	0.248	9.000
88.600	125.200	7.860	8.716	0.249	9.000
88.700	125.800	7.864	8.717	0.249	9.000
88.800	125.000	7.863	8.716	0.249	9.000
88.900	124.200	7.864	8.717	0.249	9.000
89.000	125.800	7.871	8.717	0.249	9.000
89.100	124.000	7.871	8.717	0.250	9.000
89.200	123.800	7.871	8.717	0.250	9.000
89.300	124.000	7.866	8.718	0.250	9.000
89.400	123.600	7.870	8.716	0.250	9.000
89.500	124.000	7.871	8.718	0.250	9.000
89.600	124.600	7.871	8.718	0.251	9.000
89.700	124.000	7.876	8.717	0.251	9.000
89.800	124.000	7.878	8.718	0.251	9.000
89.900	124.200	7.879	8.718	0.251	9.000
90.000	124.200	7.881	8.718	0.251	9.000
90.100	122.600	7.881	8.718	0.252	9.000
90.200	124.000	7.886	8.718	0.252	9.000
90.300	122.400	7.884	8.718	0.252	9.000
90.400	123.600	7.889	8.719	0.252	9.000
90.500	122.000	7.888	8.717	0.252	9.000
90.600	122.000	7.888	8.717	0.253	9.000
90.700	123.000	7.890	8.719	0.253	9.000
90.800	122.600	7.891	8.718	0.253	9.000
90.900	121.200	7.891	8.719	0.253	9.000
91.000	122.600	7.896	8.719	0.253	9.000
91.100	121.000	7.896	8.719	0.254	9.000
91.200	121.800	7.895	8.719	0.254	9.000
91.300	122.800	7.894	8.719	0.254	9.000
91.400	121.800	7.896	8.719	0.254	9.000
91.500	122.000	7.901	8.719	0.254	9.000
91.600	121.600	7.901	8.719	0.255	9.000
91.700	121.000	7.900	8.718	0.255	9.000
91.800	120.400	7.902	8.720	0.255	9.000
91.900	121.800	7.903	8.719	0.255	9.000
92.000	120.400	7.908	8.719	0.255	9.000
92.100	120.600	7.908	8.719	0.256	9.000
92.200	121.000	7.906	8.718	0.256	9.000
92.300	121.400	7.908	8.720	0.256	9.000
92.400	120.400	7.912	8.718	0.256	9.000
92.500	119.800	7.911	8.720	0.256	9.000
92.600	120.600	7.911	8.720	0.257	9.000
92.700	120.200	7.919	8.720	0.257	9.000
92.800	119.800	7.916	8.720	0.257	9.000
92.900	119.400	7.918	8.721	0.257	9.000
93.000	119.800	7.919	8.720	0.257	9.000
93.100	118.800	7.919	8.720	0.258	9.000
93.200	120.400	7.919	8.720	0.258	9.000
93.300	118.800	7.921	8.720	0.258	9.000
93.400	119.600	7.921	8.721	0.258	9.000
93.500	118.800	7.923	8.719	0.258	9.000
93.600	118.600	7.923	8.719	0.259	9.000
93.700	119.000	7.931	8.721	0.259	9.000
93.800	118.200	7.932	8.721	0.259	9.000
93.900	118.400	7.932	8.720	0.259	9.000
94.000	118.000	7.933	8.720	0.259	9.000
94.100	118.400	7.933	8.720	0.260	9.000
94.200	118.600	7.937	8.721	0.260	9.000
94.300	117.800	7.933	8.722	0.260	9.000
94.400	117.800	7.935	8.721	0.260	9.000
94.500	116.800	7.937	8.721	0.260	9.000
94.600	117.600	7.937	8.721	0.261	9.000
94.700	117.400	7.938	8.721	0.261	9.000
94.800	116.200	7.939	8.722	0.261	9.000
94.900	116.600	7.942	8.722	0.261	9.000
95.000	117.000	7.944	8.722	0.261	9.000
95.100	117.000	7.944	8.722	0.262	9.000
95.200	118.000	7.948	8.722	0.262	9.000
95.300	116.000	7.948	8.722	0.262	9.000
95.400	117.000	7.947	8.721	0.262	9.000
95.500	116.200	7.949	8.723	0.262	9.000
95.600	116.600	7.949	8.723	0.263	9.000
95.700	115.800	7.953	8.723	0.263	9.000
95.800	116.000	7.952	8.722	0.263	9.000
95.900	115.000	7.954	8.722	0.263	9.000
96.000	115.800	7.952	8.722	0.263	9.000
96.100	115.800	7.952	8.722	0.264	9.000
96.200	115.400	7.951	8.723	0.264	9.000
96.300	115.400	7.954	8.723	0.264	9.000
96.400	114.200	7.956	8.723	0.264	9.000
96.500	115.600	7.954	8.723	0.264	9.000
96.600	113.600	7.954	8.723	0.265	9.000
96.700	115.600	7.957	8.724	0.265	9.000
96.800	114.400	7.958	8.724	0.265	9.000
96.900	115.000	7.959	8.722	0.265	9.000
97.000	114.400	7.963	8.723	0.265	9.000
97.100	115.000	7.963	8.723	0.266	9.000
97.200	114.800	7.966	8.723	0.266	9.000
97.300	114.000	7.961	8.724	0.266	9.000
97.400	114.000	7.967	8.723	0.266	9.000
97.500	114.000	7.969	8.723	0.266	9.000
97.600	113.400	7.969	8.723	0.267	9.000
97.700	113.400	7.964	8.723	0.267	9.000
97.800	114.400	7.970	8.724	0.267	9.000
97.900	113.200	7.967	8.724	0.267	9.000
98.000	113.600	7.969	8.723	0.267	9.000
98.100	113.000	7.969	8.723	0.268	9.000
98.200	113.600	7.974	8.724	0.268	9.000
98.300	114.200	7.973	8.724	0.268	9.000
98.400	112.600	7.976	8.724	0.268	9.000
98.500	113.600	7.977	8.724	0.268	9.000
98.600	112.800	7.977	8.724	0.269	9.000
98.700	113.600	7.976	8.724	0.269	9.000
98.800	112.800	7.977	8.726	0.269	9.000
98.900	113.000	7.979	8.725	0.269	9.000
99.000	111.800	7.987	8.725	0.269	9.000
99.100	112.000	7.987	8.725	0.270	9.000
99.200	113.200	7.982	8.725	0.270	9.000
99.300	113.200	7.981	8.725	0.270	9.000
99.400	111.200	7.987	8.725	0.270	9.000
99.500	112.000	7.982	8.726	0.270	9.000
99.600	112.400	7.982	8.726	0.271	9.000
99.700	112.200	7.987	8.725	0.271	9.000
99.800	111.200	7.990	8.725	0.271	9.000
99.900	111.600	7.990	8.726	0.271	9.000
100.000	111.400	7.990	8.726	0.271	9.000
100.100	111.200	7.990	8.726	0.272	9.000
100.200	111.400	7.993	8.726	0.272	9.000
100.300	111.800	7.996	8.725	0.272	9.000
100.400	111.000	7.995	8.725	0.272	9.000
100.500	110.200	7.999	8.726	0.272	9.000
100.600	110.000	7.999	8.726	0.272	9.000
100.700	111.200	7.997	8.726	0.272	9.000
100.800	110.600	8.000	8.727	0.272	9.000
100.900	110.600	7.999	8.727	0.272	9.000
101.000	109.800	8.002	8.726	0.272	9.000
101.100	109.800	8.002	8.726	0.273	9.000
101.200	110.000	8.005	8.726	0.273	9.000
101.300	109.800	8.005	8.727	0.273	9.000
101.400	109.200	8.006	8.726	0.273	9.000
101.500	109.400	8.008	8.727	0.273	9.000
101.600	109.200	8.008	8.727	0.274	9.000
101.700	109.800	8.011	8.727	0.274	9.000
101.800	108.600	8.010	8.727	0.274	9.000
101.900	109.400	8.013	8.727	0.274	9.000
102.000	109.000	8.012	8.728	0.274	9.000
102.100	109.400	8.012	8.728	0.275	9.000
102.200	108.800	8.013	8.728	0.275	9.000
102.300	109.200	8.016	8.728	0.275	9.000
102.400	108.200	8.016	8.728	0.275	9.000
102.500	109.400	8.019	8.728	0.275	9.000
102.600	107.600	8.019	8.728	0.276	9.000
102.700	108.800	8.023	8.728	0.276	9.000
102.800	107.800	8.023	8.728	0.276	9.000
102.900	107.400	8.021	8.728	0.276	9.000
103.000	108.000	8.024	8.728	0.276	9.000
103.100	107.200	8.024	8.728	0.277	9.000
103.200	106.600	8.023	8.728	0.277	9.000
103.300	107.000	8.027	8.727	0.277	9.000
103.400	108.000	8.030	8.729	0.277	9.000
103.500	106.600	8.030	8.729	0.277	9.000
103.600	106.800	8.030	8.729	0.278	9.000
103.700	107.600	8.029	8.729	0.278	9.000
103.800	106.400	8.034	8.730	0.278	9.000
103.900	107.400	8.033	8.729	0.278	9.000
104.000	106.000	8.031	8.729	0.278	9.000
104.100	106.800	8.031	8.729	0.279	9.000
104.200	106.800	8.032	8.729	0.279	9.000
104.300	106.400	8.034	8.729	0.279	9.000
104.400	106.600	8.035	8.730	0.279	9.000
104.500	107.000	8.034	8.730	0.279	9.000
104.600	106.800	8.034	8.730	0.280	9.000
104.700	108.000	8.038	8.730	0.280	9.000
104.800	107.000	8.037	8.729	0.280	9.000
104.900	105.600	8.040	8.729	0.280	9.000
105.000	105.800	8.040	8.730	0.280	9.000
105.100	104.800	8.040	8.730	0.281	9.000
105.200	105.200	8.041	8.731	0.281	9.000
105.300	104.600	8.042	8.730	0.281	9.000
105.400	106.400	8.040	8.730	0.281	9.000
105.500	105.800	8.046	8.731	0.281	9.000
105.600	107.000	8.046	8.731	0.281	9.000
105.700	105.600	8.043	8.731	0.281	9.000
105.800	105.400	8.045	8.731	0.281	9.000
105.900	105.000	8.047	8.731	0.281	9.000
106.000	104.600	8.046	8.730	0.281	9.000
106.100	105.600	8.046	8.730	0.282	9.000
106.200	105.000	8.049	8.730	0.282	9.000
106.300	105.600	8.051	8.731	0.282	9.000
106.400	105.400	8.051	8.731	0.282	9.000
106.500	104.600	8.054	8.731	0.282	9.000
106.600	105.000	8.054	8.731	0.283	9.000
106.700	104.600	8.056	8.731	0.283	9.000
106.800	105.000	8.056	8.731	0.283	9.000
106.900	105.000	8.059	8.733	0.283	9.000
107.000	103.400	8.059	8.732	0.283	9.000
107.100	103.400	8.059	8.732	0.284	9.000
107.200	102.800	8.058	8.732	0.284	9.000
107.300	104.200	8.059	8.733	0.284	9.000
107.400	102.600	8.060	8.732	0.284	9.000
107.500	104.200	8.062	8.731	0.284	9.000
107.600	102.600	8.062	8.731	0.285	9.000
107.700	102.800	8.063	8.732	0.285	9.000
107.800	103.200	8.062	8.733	0.285	9.000
107.900	102.600	8.067	8.732	0.285	9.000
108.000	102.200	8.066	8.732	0.285	9.000
108.100	103.400	8.066	8.732	0.286	9.000
108.200	102.200	8.068	8.731	0.286	9.000
108.300	102.800	8.068	8.732	0.286	9.000
108.400	102.400	8.072	8.733	0.286	9.000
108.500	101.800	8.070	8.733	0.286	9.000
108.600	102.200	8.070	8.733	0.287	9.000
108.700	102.400	8.075	8.732	0.287	9.000
108.800	102.000	8.074	8.734	0.287	9.000
108.900	102.800	8.075	8.733	0.287	9.000
109.000	102.600	8.080	8.733	0.287	9.000
109.100	101.800	8.080	8.733	0.287	9.000
109.200	102.200	8.079	8.733	0.287	9.000
109.300	100.800	8.079	8.734	0.287	9.000
109.400	102.000	8.082	8.733	0.287	9.000
109.500	101.200	8.084	8.734	0.287	9.000
109.600	100.200	8.084	8.734	0.288	9.000
109.700	100.200	8.088	8.733	0.288	9.000
109.800	101.000	8.088	8.734	0.288	9.000
109.900	99.800	8.084	8.733	0.288	9.000
110.000	100.200	8.092	8.734	0.288	9.000
110.100	100.800	8.092	8.734	0.289	9.000
110.200	100.200	8.092	8.734	0.289	9.000
110.300	100.600	8.087	8.733	0.289	9.000
110.400	101.000	8.091	8.735	0.289	9.000
110.500	100.200	8.097	8.735	0.289	9.000
110.600	98.800	8.097	8.735	0.290	9.000
110.700	100.200	8.095	8.735	0.290	9.000
110.800	99.800	8.095	8.734	0.290	9.000
110.900	99.000	8.094	8.734	0.290	9.000
111.000	99.400	8.099	8.735	0.290	9.000
111.100	99.200	8.099	8.735	0.291	9.000
111.200	99.400	8.101	8.735	0.291	9.000
111.300	98.800	8.099	8.736	0.291	9.000
111.400	100.400	8.098	8.735	0.291	9.000
111.500	99.000	8.105	8.735	0.291	9.000
111.600	98.400	8.105	8.735	0.292	9.000
111.700	99.800	8.103	8.735	0.292	9.000
111.800	99.400	8.100	8.736	0.292	9.000
111.900	98.200	8.104	8.736	0.292	9.000
112.000	98.400	8.106	8.736	0.292	9.000
112.100	99.600	8.106	8.736	0.292	9.000
112.200	98.200	8.105	8.737	0.292	9.000
112.300	99.000	8.111	8.737	0.292	9.000
112.400	98.800	8.106	8.735	0.292	9.000
112.500	99.000	8.111	8.737	0.292	9.000
112.600	98.800	8.111	8.737	0.293	9.000
112.700	98.400	8.112	8.737	0.293	9.000
112.800	99.000	8.110	8.736	0.293	9.000
112.900	98.000	8.113	8.737	0.293	9.000
113.000	97.800	8.111	8.738	0.293	9.000
113.100	98.800	8.111	8.738	0.294	9.000
113.200	99.000	8.113	8.737	0.294	9.000
113.300	97.600	8.113	8.737	0.294	9.000
113.400	98.000	8.120	8.737	0.294	9.000
113.500	98.400	8.117	8.738	0.294	9.000
113.600	97.400	8.117	8.738	0.295	9.000
113.700	98.600	8.115	8.738	0.295	9.000
113.800	99.000	8.116	8.737	0.295	9.000
113.900	98.200	8.115	8.737	0.295	9.000
114.000	98.000	8.119	8.737	0.295	9.000
114.100	98.600	8.119	8.737	0.296	9.000
114.200	98.000	8.117	8.738	0.296	9.000
114.300	97.200	8.120	8.738	0.296	9.000
114.400	98.000	8.120	8.737	0.296	9.000
114.500	98.200	8.118	8.738	0.296	9.000
114.600	97.400	8.118	8.738	0.297	9.000
114.700	98.200	8.115	8.737	0.297	9.000
114.800	97.400	8.121	8.738	0.297	9.000
114.900	96.200	8.120	8.738	0.297	9.000
115.000	96.600	8.125	8.738	0.297	9.000
115.100	96.000	8.125	8.738	0.297	9.000
115.200	96.400	8.123	8.739	0.297	9.000
115.300	97.400	8.118	8.739	0.297	9.000
115.400	96.600	8.121	8.738	0.297	9.000
115.500	96.600	8.125	8.738	0.297	9.000
115.600	97.600	8.125	8.738	0.298	9.000
115.700	96.600	8.120	8.739	0.298	9.000
115.800	96.000	8.125	8.740	0.298	9.000
115.900	95.800	8.128	8.739	0.298	9.000
116.000	96.600	8.125	8.739	0.298	9.000
116.100	97.000	8.125	8.739	0.299	9.000
116.200	97.000	8.127	8.739	0.299	9.000
116.300	95.800	8.127	8.740	0.299	9.000
116.400	95.200	8.128	8.740	0.299	9.000
116.500	95.800	8.134	8.740	0.299	9.000
116.600	95.800	8.134	8.740	0.300	9.000
116.700	96.000	8.132	8.740	0.300	9.000
116.800	95.200	8.131	8.740	0.300	9.000
116.900	95.600	8.132	8.739	0.300	9.000
117.000	95.400	8.136	8.740	0.300	9.000
117.100	97.000	8.136	8.740	0.301	9.000
117.200	95.200	8.131	8.740	0.301	9.000
117.300	95.800	8.136	8.741	0.301	9.000
117.400	95.200	8.134	8.740	0.301	9.000
117.500	94.800	8.140	8.741	0.301	9.000
117.600	94.400	8.140	8.741	0.301	9.000
117.700	95.200	8.140	8.740	0.301	9.000
117.800	93.600	8.142	8.741	0.301	9.000
117.900	94.800	8.138	8.740	0.301	9.000
118.000	95.000	8.144	8.742	0.301	9.000
118.100	94.400	8.144	8.742	0.302	9.000
118.200	94.400	8.144	8.741	0.302	9.000
118.300	94.200	8.143	8.742	0.302	9.000
118.400	93.200	8.143	8.741	0.302	9.000
118.500	95.400	8.146	8.741	0.302	9.000
118.600	93.400	8.146	8.741	0.303	9.000
118.700	93.800	8.150	8.741	0.303	9.000
118.800	93.600	8.147	8.742	0.303	9.000
118.900	94.200	8.150	8.742	0.303	9.000
119.000	93.000	8.155	8.742	0.303	9.000
119.100	93.000	8.155	8.742	0.304	9.000
119.200	92.600	8.153	8.742	0.304	9.000
119.300	93.000	8.154	8.743	0.304	9.000
119.400	93.800	8.154	8.740	0.304	9.000
119.500	93.000	8.154	8.742	0.304	9.000
119.600	92.200	8.154	8.742	0.304	9.000
119.700	91.800	8.161	8.741	0.304	9.000
119.800	92.800	8.160	8.742	0.304	9.000
119.900	92.800	8.160	8.743	0.304	9.000
120.000	91.600	8.162	8.741	0.304	9.000
120.100	91.800	8.162	8.741	0.305	9.000
120.200	91.600	8.162	8.742	0.305	9.000
120.300	90.400	8.162	8.742	0.305	9.000
120.400	90.800	8.166	8.742	0.305	9.000
120.500	92.000	8.168	8.743	0.305	9.000
120.600	91.400	8.168	8.743	0.306	9.000
120.700	90.200	8.171	8.744	0.306	9.000
120.800	90.000	8.168	8.743	0.306	9.000
120.900	90.400	8.171	8.744	0.306	9.000
121.000	90.600	8.174	8.743	0.306	9.000
121.100	90.400	8.174	8.743	0.307	9.000
121.200	90.000	8.176	8.743	0.307	9.000
121.300	90.600	8.176	8.743	0.307	9.000
121.400	90.600	8.178	8.743	0.307	9.000
121.500	91.000	8.182	8.744	0.307	9.000
121.600	90.200	8.182	8.744	0.307	9.000
121.700	90.400	8.178	8.744	0.307	9.000
121.800	89.800	8.184	8.743	0.307	9.000
121.900	89.800	8.185	8.743	0.307	9.000
122.000	90.000	8.183	8.744	0.307	9.000
122.100	89.600	8.183	8.744	0.308	9.000
122.200	89.600	8.187	8.745	0.308	9.000
122.300	88.200	8.190	8.745	0.308	9.000
122.400	89.400	8.190	8.744	0.308	9.000
122.500	89.400	8.192	8.745	0.308	9.000
122.600	89.000	8.192	8.745	0.309	9.000
122.700	89.400	8.195	8.744	0.309	9.000
122.800	88.600	8.193	8.744	0.309	9.000
122.900	87.800	8.196	8.744	0.309	9.000
123.000	89.000	8.196	8.745	0.309	9.000
123.100	87.600	8.196	8.745	0.310	9.000
123.200	89.000	8.197	8.744	0.310	9.000
123.300	88.200	8.200	8.745	0.310	9.000
123.400	88.200	8.198	8.745	0.310	9.000
123.500	87.600	8.203	8.746	0.310	9.000
123.600	88.400	8.203	8.746	0.310	9.000
123.700	88.400	8.202	8.745	0.310	9.000
123.800	87.400	8.202	8.745	0.310	9.000
123.900	87.200	8.202	8.745	0.310	9.000
124.000	87.200	8.204	8.745	0.310	9.000
124.100	86.800	8.204	8.745	0.311	9.000
124.200	87.400	8.206	8.747	0.311	9.000
124.300	87.800	8.210	8.746	0.311	9.000
124.400	88.400	8.207	8.746	0.311	9.000
124.500	86.200	8.213	8.747	0.311	9.000
124.600	87.400	8.213	8.747	0.312	9.000
124.700	86.600	8.209	8.747	0.312	9.000
124.800	87.000	8.213	8.746	0.312	9.000
124.900	87.800	8.212	8.746	0.312	9.000
125.000	86.400	8.212	8.747	0.312	9.000
125.100	87.800	8.212	8.747	0.313	9.000
125.200	86.800	8.214	8.747	0.313	9.000
125.300	86.000	8.215	8.747	0.313	9.000
125.400	85.600	8.214	8.747	0.313	9.000
125.500	86.800	8.220	8.747	0.313	9.000
125.600	86.200	8.220	8.747	0.313	9.000
125.700	85.400	8.215	8.747	0.313	9.000
125.800	85.600	8.220	8.746	0.313	9.000
125.900	85.200	8.220	8.748	0.313	9.000
126.000	86.200	8.220	8.747	0.313	9.000
126.100	85.200	8.220	8.747	0.314	9.000
126.200	85.600	8.220	8.748	0.314	9.000
126.300	85.400	8.222	8.749	0.314	9.000
126.400	85.400	8.223	8.748	0.314	9.000
126.500	85.200	8.223	8.748	0.314	9.000
126.600	84.800	8.223	8.748	0.315	9.000
126.700	86.600	8.226	8.747	0.315	9.000
126.800	85.400	8.225	8.748	0.315	9.000
126.900	85.400	8.229	8.748	0.315	9.000
127.000	84.600	8.227	8.748	0.315	9.000
127.100	85.000	8.227	8.748	0.315	9.000
127.200	83.600	8.230	8.749	0.315	9.000
127.300	85.400	8.228	8.748	0.315	9.000
127.400	84.600	8.229	8.749	0.315	9.000
127.500	85.000	8.232	8.749	0.315	9.000
127.600	84.600	8.232	8.749	0.316	9.000
127.700	83.800	8.235	8.749	0.316	9.000
127.800	84.400	8.237	8.750	0.316	9.000
127.900	84.200	8.236	8.749	0.316	9.000
128.000	83.400	8.238	8.750	0.316	9.000
128.100	85.200	8.238	8.750	0.317	9.000
128.200	83.800	8.238	8.749	0.317	9.000
128.300	84.200	8.237	8.751	0.317	9.000
128.400	82.400	8.241	8.750	0.317	9.000
128.500	83.200	8.239	8.750	0.317	9.000
128.600	82.400	8.239	8.750	0.317	9.000
128.700	83.000	8.240	8.750	0.317	9.000
128.800	83.400	8.244	8.749	0.317	9.000
128.900	82.600	8.247	8.751	0.317	9.000
129.000	82.200	8.248	8.750	0.317	9.000
129.100	82.200	8.248	8.750	0.318	9.000
129.200	82.200	8.251	8.750	0.318	9.000
129.300	82.400	8.250	8.751	0.318	9.000
129.400	81.800	8.249	8.751	0.318	9.000
129.500	81.800	8.256	8.750	0.318	9.000
129.600	81.400	8.256	8.750	0.319	9.000
129.700	83.400	8.261	8.751	0.319	9.000
129.800	81.200	8.254	8.751	0.319	9.000
129.900	82.400	8.258	8.752	0.319	9.000
130.000	81.200	8.259	8.751	0.319	9.000
130.100	81.600	8.259	8.751	0.320	9.000
130.200	81.400	8.259	8.752	0.320	9.000
130.300	81.000	8.260	8.752	0.320	9.000
130.400	81.600	8.265	8.752	0.320	9.000
130.500	81.800	8.262	8.752	0.320	9.000
130.600	82.000	8.262	8.752	0.320	9.000
130.700	81.600	8.263	8.752	0.320	9.000
130.800	80.600	8.266	8.752	0.320	9.000
130.900	80.400	8.265	8.751	0.320	9.000
131.000	81.200	8.264	8.752	0.320	9.000
131.100	81.000	8.264	8.752	0.321	9.000
131.200	81.600	8.268	8.753	0.321	9.000
131.300	80.800	8.265	8.752	0.321	9.000
131.400	80.800	8.266	8.753	0.321	9.000
131.500	80.800	8.270	8.753	0.321	9.000
131.600	80.800	8.270	8.753	0.322	9.000
131.700	79.800	8.267	8.752	0.322	9.000
131.800	80.200	8.267	8.753	0.322	9.000
131.900	81.000	8.272	8.754	0.322	9.000
132.000	80.800	8.272	8.753	0.322	9.000
132.100	80.000	8.272	8.753	0.322	9.000
132.200	79.400	8.272	8.752	0.322	9.000
132.300	79.200	8.276	8.753	0.322	9.000
132.400	79.800	8.274	8.753	0.322	9.000
132.500	78.600	8.276	8.753	0.322	9.000
132.600	79.000	8.276	8.753	0.323	9.000
132.700	79.000	8.277	8.754	0.323	9.000
132.800	79.800	8.279	8.752	0.323	9.000
132.900	78.400	8.278	8.753	0.323	9.000
133.000	78.800	8.282	8.754	0.323	9.000
133.100	78.800	8.282	8.754	0.324	9.000
133.200	79.400	8.284	8.754	0.324	9.000
133.300	78.400	8.285	8.754	0.324	9.000
133.400	77.800	8.287	8.754	0.324	9.000
133.500	78.600	8.289	8.754	0.324	9.000
133.600	78.200	8.289	8.754	0.324	9.000
133.700	77.400	8.288	8.754	0.324	9.000
133.800	78.000	8.288	8.754	0.324	9.000
133.900	77.000	8.290	8.755	0.324	9.000
134.000	77.400	8.291	8.755	0.324	9.000
134.100	77.800	8.291	8.755	0.325	9.000
134.200	77.200	8.292	8.755	0.325	9.000
134.300	77.400	8.293	8.755	0.325	9.000
134.400	78.200	8.296	8.754	0.325	9.000
134.500	77.400	8.298	8.754	0.325	9.000
134.600	77.000	8.298	8.754	0.326	9.000
134.700	78.000	8.298	8.756	0.326	9.000
134.800	77.800	8.299	8.755	0.326	9.000
134.900	77.000	8.298	8.757	0.326	9.000
135.000	77.800	8.298	8.756	0.326	9.000
135.100	77.000	8.298	8.756	0.326	9.000
135.200	77.000	8.300	8.756	0.326	9.000
135.300	77.200	8.300	8.756	0.326	9.000
135.400	76.600	8.302	8.756	0.326	9.000
135.500	77.200	8.301	8.756	0.326	9.000
135.600	77.400	8.301	8.756	0.327	9.000
135.700	76.000	8.304	8.755	0.327	9.000
135.800	76.800	8.304	8.756	0.327	9.000
135.900	76.000	8.304	8.756	0.327	9.000
136.000	77.400	8.306	8.756	0.327	9.000
136.100	77.000	8.306	8.756	0.328	9.000
136.200	76.600	8.304	8.755	0.328	9.000
136.300	75.800	8.306	8.756	0.328	9.000
136.400	77.000	8.309	8.757	0.328	9.000
136.500	76.400	8.309	8.757	0.328	9.000
136.600	76.800	8.309	8.757	0.328	9.000
136.700	76.000	8.307	8.756	0.328	9.000
136.800	77.400	8.307	8.757	0.328	9.000
136.900	76.600	8.308	8.758	0.328	9.000
137.000	75.800	8.306	8.757	0.328	9.000
137.100	76.200	8.306	8.757	0.329	9.000
137.200	76.000	8.306	8.758	0.329	9.000
137.300	75.800	8.312	8.758	0.329	9.000
137.400	77.400	8.309	8.758	0.329	9.000
137.500	75.000	8.312	8.758	0.329	9.000
137.600	76.600	8.312	8.758	0.329	9.000
137.700	76.400	8.313	8.758	0.329	9.000
137.800	77.000	8.309	8.758	0.329	9.000
137.900	76.000	8.311	8.759	0.329	9.000
138.000	76.600	8.313	8.759	0.329	9.000
138.100	77.000	8.313	8.759	0.330	9.000
138.200	77.400	8.312	8.758	0.330	9.000
138.300	75.600	8.315	8.759	0.330	9.000
138.400	75.800	8.314	8.758	0.330	9.000
138.500	75.600	8.312	8.759	0.330	9.000
138.600	75.200	8.312	8.759	0.331	9.000
138.700	76.200	8.316	8.759	0.331	9.000
138.800	75.800	8.315	8.759	0.331	9.000
138.900	75.600	8.315	8.759	0.331	9.000
139.000	76.600	8.316	8.759	0.331	9.000
139.100	75.200	8.316	8.759	0.331	9.000
139.200	76.000	8.318	8.759	0.331	9.000
139.300	75.200	8.317	8.760	0.331	9.000
139.400	75.600	8.315	8.759	0.331	9.000
139.500	75.200	8.319	8.759	0.331	9.000
139.600	75.800	8.319	8.759	0.332	9.000
139.700	74.600	8.319	8.760	0.332	9.000
139.800	75.200	8.318	8.759	0.332	9.000
139.900	75.000	8.319	8.760	0.332	9.000
140.000	74.800	8.321	8.760	0.332	9.000
140.100	74.800	8.321	8.760	0.333	9.000
140.200	75.600	8.321	8.761	0.333	9.000
140.300	75.600	8.323	8.760	0.333	9.000
140.400	75.200	8.322	8.760	0.333	9.000
140.500	74.800	8.324	8.760	0.333	9.000
140.600	75.000	8.324	8.760	0.333	9.000
140.700	74.200	8.324	8.761	0.333	9.000
140.800	74.800	8.323	8.761	0.333	9.000
140.900	74.600	8.324	8.762	0.333	9.000
141.000	75.400	8.322	8.761	0.333	9.000
141.100	74.400	8.322	8.761	0.334	9.000
141.200	75.200	8.321	8.761	0.334	9.000
141.300	74.400	8.326	8.760	0.334	9.000
141.400	74.600	8.323	8.761	0.334	9.000
141.500	73.000	8.328	8.761	0.334	9.000
141.600	74.200	8.328	8.761	0.334	9.000
141.700	75.000	8.326	8.762	0.334	9.000
141.800	74.800	8.324	8.761	0.334	9.000
141.900	73.400	8.325	8.761	0.334	9.000
142.000	75.200	8.327	8.762	0.334	9.000
142.100	73.800	8.327	8.762	0.335	9.000
142.200	74.600	8.327	8.763	0.335	9.000
142.300	74.200	8.328	8.761	0.335	9.000
142.400	73.800	8.330	8.763	0.335	9.000
142.500	73.400	8.327	8.762	0.335	9.000
142.600	73.400	8.327	8.762	0.336	9.000
142.700	73.800	8.329	8.762	0.336	9.000
142.800	73.600	8.331	8.763	0.336	9.000
142.900	73.200	8.329	8.762	0.336	9.000
143.000	73.000	8.333	8.762	0.336	9.000
143.100	73.400	8.333	8.762	0.336	9.000
143.200	73.600	8.335	8.763	0.336	9.000
143.300	73.600	8.330	8.763	0.336	9.000
143.400	75.000	8.335	8.763	0.336	9.000
143.500	73.600	8.335	8.763	0.336	9.000
143.600	73.200	8.335	8.763	0.337	9.000
143.700	73.000	8.333	8.763	0.337	9.000
143.800	73.200	8.336	8.763	0.337	9.000
143.900	72.800	8.339	8.763	0.337	9.000
144.000	73.600	8.338	8.763	0.337	9.000
144.100	73.000	8.338	8.763	0.337	9.000
144.200	73.000	8.339	8.763	0.337	9.000
144.300	72.800	8.339	8.765	0.337	9.000
144.400	73.600	8.338	8.764	0.337	9.000
144.500	72.000	8.336	8.765	0.337	9.000
144.600	73.400	8.336	8.765	0.338	9.000
144.700	73.000	8.340	8.764	0.338	9.000
144.800	72.200	8.342	8.764	0.338	9.000
144.900	72.200	8.343	8.764	0.338	9.000
145.000	72.800	8.340	8.764	0.338	9.000
145.100	73.600	8.340	8.764	0.339	9.000
145.200	73.400	8.340	8.764	0.339	9.000
145.300	72.400	8.341	8.765	0.339	9.000
145.400	72.000	8.340	8.765	0.339	9.000
145.500	72.200	8.342	8.765	0.339	9.000
145.600	72.800	8.342	8.765	0.339	9.000
145.700	72.000	8.341	8.765	0.339	9.000
145.800	72.200	8.344	8.764	0.339	9.000
145.900	71.800	8.344	8.765	0.339	9.000
146.000	71.000	8.342	8.765	0.339	9.000
146.100	72.400	8.342	8.765	0.340	9.000
146.200	72.600	8.346	8.765	0.340	9.000
146.300	71.200	8.349	8.766	0.340	9.000
146.400	71.800	8.347	8.766	0.340	9.000
146.500	72.000	8.346	8.765	0.340	9.000
146.600	72.200	8.346	8.765	0.340	9.000
146.700	71.600	8.348	8.767	0.340	9.000
146.800	71.800	8.344	8.765	0.340	9.000
146.900	71.400	8.346	8.766	0.340	9.000
147.000	71.200	8.349	8.766	0.340	9.000
147.100	71.000	8.349	8.766	0.341	9.000
147.200	71.600	8.348	8.766	0.341	9.000
147.300	72.200	8.350	8.767	0.341	9.000
147.400	70.400	8.354	8.766	0.341	9.000
147.500	72.200	8.354	8.766	0.341	9.000
147.600	71.000	8.354	8.766	0.342	9.000
147.700	70.600	8.354	8.767	0.342	9.000
147.800	70.800	8.355	8.766	0.342	9.000
147.900	70.800	8.353	8.767	0.342	9.000
148.000	70.000	8.358	8.767	0.342	9.000
148.100	70.600	8.358	8.767	0.342	9.000
148.200	71.000	8.359	8.767	0.342	9.000
148.300	69.400	8.359	8.768	0.342	9.000
148.400	70.600	8.360	8.767	0.342	9.000
148.500	69.400	8.362	8.766	0.342	9.000
148.600	70.400	8.362	8.766	0.342	9.000
148.700	70.000	8.365	8.768	0.343	9.000
148.800	70.600	8.364	8.769	0.343	9.000
148.900	68.800	8.365	8.768	0.343	9.000
149.000	69.200	8.364	8.767	0.343	9.000
149.100	70.400	8.364	8.767	0.343	9.000
149.200	69.400	8.368	8.768	0.343	9.000
149.300	70.400	8.366	8.768	0.343	9.000
149.400	69.600	8.369	8.769	0.343	9.000
149.500	70.400	8.368	8.769	0.343	9.000
149.600	69.800	8.368	8.769	0.343	9.000
149.700	69.200	8.369	8.769	0.344	9.000
149.800	69.000	8.373	8.768	0.344	9.000
149.900	69.600	8.368	8.770	0.344	9.000
150.000	68.400	8.373	8.769	0.344	9.000
150.100	69.800	8.373	8.769	0.344	9.000
150.200	68.800	8.373	8.768	0.345	9.000
150.300	69.800	8.375	8.769	0.345	9.000
150.400	68.400	8.376	8.769	0.345	9.000
150.500	69.400	8.377	8.768	0.345	9.000
150.600	69.200	8.377	8.768	0.345	9.000
150.700	70.200	8.376	8.770	0.345	9.000
150.800	68.200	8.374	8.769	0.345	9.000
150.900	69.000	8.379	8.770	0.345	9.000
151.000	70.000	8.376	8.770	0.345	9.000
151.100	67.600	8.376	8.770	0.345	9.000
151.200	68.600	8.377	8.770	0.346	9.000
151.300	68.800	8.380	8.770	0.346	9.000
151.400	67.600	8.375	8.770	0.346	9.000
151.500	68.600	8.379	8.770	0.346	9.000
151.600	68.600	8.379	8.770	0.346	9.000
151.700	67.600	8.382	8.769	0.346	9.000
151.800	68.800	8.379	8.771	0.346	9.000
151.900	68.400	8.380	8.770	0.346	9.000
152.000	68.200	8.379	8.771	0.346	9.000
152.100	67.800	8.379	8.771	0.346	9.000
152.200	68.200	8.381	8.771	0.347	9.000
152.300	69.000	8.381	8.771	0.347	9.000
152.400	68.200	8.383	8.771	0.347	9.000
152.500	68.000	8.384	8.772	0.347	9.000
152.600	67.600	8.384	8.772	0.347	9.000
152.700	68.600	8.384	8.771	0.347	9.000
152.800	68.800	8.383	8.771	0.347	9.000
152.900	67.800	8.385	8.772	0.347	9.000
153.000	67.400	8.383	8.771	0.347	9.000
153.100	67.400	8.383	8.771	0.347	9.000
153.200	67.800	8.387	8.772	0.348	9.000
153.300	68.400	8.385	8.771	0.348	9.000
153.400	68.200	8.384	8.772	0.348	9.000
153.500	67.000	8.387	8.772	0.348	9.000
153.600	68.000	8.387	8.772	0.348	9.000
153.700	67.200	8.386	8.772	0.349	9.000
153.800	67.600	8.386	8.772	0.349	9.000
153.900	67.000	8.390	8.773	0.349	9.000
154.000	66.800	8.386	8.772	0.349	9.000
154.100	66.800	8.386	8.772	0.349	9.000
154.200	67.600	8.390	8.773	0.349	9.000
154.300	67.000	8.390	8.772	0.349	9.000
154.400	67.000	8.387	8.773	0.349	9.000
154.500	67.400	8.392	8.772	0.349	9.000
154.600	67.600	8.392	8.772	0.349	9.000
154.700	66.800	8.393	8.773	0.350	9.000
154.800	66.400	8.391	8.772	0.350	9.000
154.900	67.800	8.394	8.774	0.350	9.000
155.000	67.000	8.393	8.772	0.350	9.000
155.100	66.000	8.393	8.772	0.350	9.000
155.200	66.200	8.394	8.774	0.350	9.000
155.300	66.200	8.396	8.773	0.350	9.000
155.400	66.800	8.394	8.773	0.350	9.000
155.500	67.200	8.398	8.772	0.350	9.000
155.600	66.600	8.398	8.772	0.350	9.000
155.700	66.200	8.396	8.773	0.351	9.000
155.800	65.600	8.401	8.774	0.351	9.000
155.900	67.000	8.395	8.773	0.351	9.000
156.000	66.600	8.398	8.774	0.351	9.000
156.100	66.600	8.398	8.774	0.351	9.000
156.200	66.200	8.396	8.775	0.351	9.000
156.300	66.600	8.398	8.774	0.351	9.000
156.400	64.800	8.401	8.774	0.351	9.000
156.500	67.000	8.398	8.774	0.351	9.000
156.600	66.200	8.398	8.774	0.351	9.000
156.700	66.400	8.400	8.774	0.352	9.000
156.800	65.000	8.400	8.774	0.352	9.000
156.900	66.800	8.402	8.774	0.352	9.000
157.000	66.800	8.401	8.776	0.352	9.000
157.100	66.000	8.401	8.776	0.352	9.000
157.200	66.200	8.404	8.775	0.352	9.000
157.300	65.800	8.401	8.776	0.352	9.000
157.400	66.200	8.407	8.774	0.352	9.000
157.500	64.800	8.401	8.775	0.352	9.000
157.600	65.600	8.401	8.775	0.352	9.000
157.700	66.000	8.403	8.776	0.353	9.000
157.800	66.600	8.406	8.775	0.353	9.000
157.900	64.800	8.404	8.775	0.353	9.000
158.000	65.400	8.403	8.777	0.353	9.000
158.100	65.600	8.403	8.777	0.353	9.000
158.200	65.000	8.406	8.776	0.354	9.000
158.300	66.200	8.404	8.775	0.354	9.000
158.400	65.600	8.405	8.777	0.354	9.000
158.500	64.600	8.410	8.776	0.354	9.000
158.600	64.200	8.410	8.776	0.354	9.000
158.700	65.400	8.409	8.776	0.354	9.000
158.800	64.600	8.406	8.777	0.354	9.000
158.900	64.800	8.408	8.776	0.354	9.000
159.000	64.600	8.409	8.777	0.354	9.000
159.100	65.000	8.409	8.777	0.354	9.000
159.200	64.600	8.411	8.776	0.355	9.000
159.300	65.200	8.410	8.778	0.355	9.000
159.400	64.400	8.412	8.776	0.355	9.000
159.500	63.800	8.413	8.777	0.355	9.000
159.600	65.400	8.413	8.777	0.355	9.000
159.700	63.800	8.417	8.777	0.355	9.000
159.800	65.200	8.413	8.776	0.355	9.000
159.900	64.000	8.411	8.778	0.355	9.000
160.000	63.600	8.415	8.778	0.355	9.000
160.100	64.800	8.415	8.778	0.355	9.000
160.200	64.000	8.417	8.778	0.356	9.000
160.300	66.800	8.414	8.778	0.356	9.000
160.400	64.800	8.418	8.777	0.356	9.000
160.500	64.800	8.417	8.778	0.356	9.000
160.600	63.200	8.417	8.778	0.356	9.000
160.700	64.200	8.416	8.779	0.356	9.000
160.800	64.600	8.420	8.777	0.356	9.000
160.900	65.000	8.418	8.780	0.356	9.000
161.000	63.200	8.415	8.779	0.356	9.000
161.100	64.800	8.415	8.779	0.356	9.000
161.200	64.000	8.414	8.779	0.357	9.000
161.300	63.800	8.414	8.777	0.357	9.000
161.400	63.400	8.418	8.779	0.357	9.000
161.500	64.800	8.419	8.779	0.357	9.000
161.600	63.400	8.419	8.779	0.357	9.000
161.700	63.800	8.424	8.779	0.357	9.000
161.800	63.800	8.422	8.778	0.357	9.000
161.900	63.200	8.420	8.779	0.357	9.000
162.000	64.400	8.425	8.779	0.357	9.000
162.100	62.800	8.425	8.779	0.357	9.000
162.200	63.800	8.424	8.780	0.358	9.000
162.300	63.000	8.424	8.780	0.358	9.000
162.400	63.800	8.426	8.779	0.358	9.000
162.500	62.800	8.426	8.779	0.358	9.000
162.600	63.600	8.426	8.779	0.358	9.000
162.700	62.400	8.431	8.780	0.358	9.000
162.800	63.200	8.429	8.779	0.358	9.000
162.900	62.400	8.429	8.780	0.358	9.000
163.000	63.200	8.432	8.780	0.358	9.000
163.100	63.200	8.432	8.780	0.358	9.000
163.200	64.000	8.428	8.780	0.359	9.000
163.300	63.000	8.432	8.781	0.359	9.000
163.400	62.600	8.432	8.779	0.359	9.000
163.500	63.000	8.431	8.780	0.359	9.000
163.600	62.800	8.431	8.780	0.359	9.000
163.700	62.600	8.431	8.781	0.359	9.000
163.800	64.200	8.435	8.780	0.359	9.000
163.900	61.400	8.432	8.782	0.359	9.000
164.000	63.400	8.428	8.780	0.359	9.000
164.100	62.200	8.428	8.780	0.359	9.000
164.200	62.600	8.432	8.781	0.360	9.000
164.300	63.200	8.431	8.781	0.360	9.000
164.400	62.600	8.432	8.780	0.360	9.000
164.500	62.200	8.433	8.781	0.360	9.000
164.600	62.200	8.433	8.781	0.360	9.000
164.700	62.600	8.436	8.781	0.360	9.000
164.800	60.800	8.434	8.782	0.360	9.000
164.900	62.200	8.437	8.782	0.360	9.000
165.000	62.600	8.433	8.781	0.360	9.000
165.100	63.000	8.433	8.781	0.360	9.000
165.200	61.800	8.436	8.781	0.361	9.000
165.300	62.000	8.437	8.782	0.361	9.000
165.400	62.200	8.436	8.783	0.361	9.000
165.500	62.600	8.438	8.782	0.361	9.000
165.600	60.800	8.438	8.782	0.361	9.000
165.700	61.200	8.438	8.783	0.361	9.000
165.800	62.400	8.440	8.782	0.361	9.000
165.900	61.600	8.440	8.782	0.361	9.000
166.000	61.800	8.439	8.782	0.361	9.000
166.100	60.800	8.439	8.782	0.361	9.000
166.200	61.800	8.440	8.782	0.362	9.000
166.300	61.600	8.444	8.783	0.362	9.000
166.400	61.000	8.445	8.782	0.362	9.000
166.500	60.600	8.445	8.783	0.362	9.000
166.600	61.200	8.445	8.783	0.362	9.000
166.700	61.200	8.444	8.784	0.362	9.000
166.800	62.600	8.446	8.783	0.362	9.000
166.900	60.400	8.445	8.784	0.362	9.000
167.000	62.200	8.446	8.784	0.362	9.000
167.100	62.000	8.446	8.784	0.362	9.000
167.200	60.800	8.448	8.782	0.363	9.000
167.300	60.800	8.447	8.783	0.363	9.000
167.400	61.600	8.449	8.783	0.363	9.000
167.500	61.600	8.451	8.784	0.363	9.000
167.600	60.600	8.451	8.784	0.363	9.000
167.700	60.400	8.447	8.785	0.363	9.000
167.800	61.800	8.445	8.784	0.363	9.000
167.900	60.600	8.448	8.785	0.363	9.000
168.000	60.800	8.452	8.784	0.363	9.000
168.100	60.800	8.452	8.784	0.363	9.000
168.200	60.800	8.451	8.784	0.364	9.000
168.300	59.800	8.448	8.784	0.364	9.000
168.400	61.600	8.453	8.784	0.364	9.000
168.500	59.000	8.455	8.785	0.364	9.000
168.600	60.200	8.455	8.785	0.364	9.000
168.700	60.000	8.452	8.785	0.364	9.000
168.800	60.000	8.453	8.785	0.364	9.000
168.900	60.000	8.454	8.785	0.364	9.000
169.000	59.600	8.452	8.785	0.364	9.000
169.100	59.400	8.452	8.785	0.364	9.000
169.200	60.400	8.457	8.786	0.365	9.000
169.300	60.000	8.456	8.786	0.365	9.000
169.400	59.600	8.456	8.785	0.365	9.000
169.500	60.400	8.456	8.786	0.365	9.000
169.600	60.000	8.456	8.786	0.365	9.000
169.700	59.800	8.459	8.787	0.365	9.000
169.800	59.200	8.458	8.786	0.365	9.000
169.900	59.400	8.458	8.786	0.365	9.000
170.000	59.600	8.459	8.786	0.365	9.000
170.100	59.600	8.459	8.786	0.365	9.000
170.200	59.400	8.462	8.785	0.366	9.000
170.300	60.200	8.462	8.787	0.366	9.000
170.400	58.400	8.461	8.787	0.366	9.000
170.500	60.000	8.465	8.787	0.366	9.000
170.600	59.400	8.465	8.787	0.366	9.000
170.700	58.800	8.466	8.787	0.366	9.000
170.800	58.200	8.462	8.787	0.366	9.000
170.900	59.200	8.460	8.786	0.366	9.000
171.000	58.800	8.466	8.787	0.366	9.000
171.100	59.400	8.466	8.787	0.366	9.000
171.200	58.800	8.464	8.787	0.367	9.000
171.300	58.600	8.468	8.787	0.367	9.000
171.400	60.000	8.466	8.787	0.367	9.000
171.500	58.600	8.468	8.788	0.367	9.000
171.600	59.400	8.468	8.788	0.367	9.000
171.700	59.200	8.471	8.787	0.367	9.000
171.800	59.400	8.468	8.788	0.367	9.000
171.900	58.800	8.472	8.787	0.367	9.000
172.000	59.400	8.466	8.787	0.367	9.000
172.100	59.400	8.466	8.787	0.367	9.000
172.200	59.800	8.471	8.787	0.368	9.000
172.300	58.800	8.468	8.788	0.368	9.000
172.400	57.400	8.474	8.787	0.368	9.000
172.500	58.600	8.471	8.789	0.368	9.000
172.600	59.000	8.471	8.789	0.368	9.000
172.700	57.200	8.467	8.788	0.368	9.000
172.800	58.600	8.472	8.788	0.368	9.000
172.900	57.400	8.471	8.788	0.368	9.000
173.000	57.600	8.468	8.788	0.368	9.000
173.100	58.000	8.468	8.788	0.368	9.000
173.200	57.800	8.470	8.787	0.369	9.000
173.300	57.600	8.471	8.788	0.369	9.000
173.400	57.400	8.469	8.788	0.369	9.000
173.500	57.200	8.473	8.789	0.369	9.000
173.600	57.800	8.473	8.789	0.369	9.000
173.700	57.400	8.478	8.789	0.369	9.000
173.800	57.600	8.479	8.788	0.369	9.000
173.900	57.400	8.481	8.788	0.369	9.000
174.000	57.400	8.477	8.789	0.369	9.000
174.100	56.600	8.477	8.789	0.369	9.000
174.200	56.400	8.478	8.790	0.370	9.000
174.300	58.000	8.482	8.789	0.370	9.000
174.400	56.400	8.481	8.790	0.370	9.000
174.500	57.200	8.483	8.790	0.370	9.000
174.600	56.400	8.483	8.790	0.370	9.000
174.700	55.600	8.485	8.789	0.370	9.000
174.800	57.200	8.482	8.791	0.370	9.000
174.900	57.800	8.482	8.790	0.370	9.000
175.000	57.400	8.489	8.790	0.370	9.000
175.100	55.600	8.489	8.790	0.370	9.000
175.200	55.800	8.486	8.790	0.371	9.000
175.300	56.000	8.487	8.791	0.371	9.000
175.400	55.800	8.489	8.790	0.371	9.000
175.500	56.000	8.488	8.791	0.371	9.000
175.600	56.400	8.488	8.791	0.371	9.000
175.700	56.600	8.491	8.791	0.371	9.000
175.800	57.400	8.491	8.791	0.371	9.000
175.900	56.400	8.488	8.791	0.371	9.000
176.000	56.600	8.490	8.791	0.371	9.000
176.100	56.400	8.490	8.791	0.371	9.000
176.200	56.400	8.493	8.790	0.372	9.000
176.300	54.600	8.493	8.792	0.372	9.000
176.400	56.000	8.494	8.791	0.372	9.000
176.500	56.400	8.494	8.792	0.372	9.000
176.600	55.800	8.494	8.792	0.372	9.000
176.700	55.000	8.492	8.792	0.372	9.000
176.800	55.400	8.494	8.792	0.372	9.000
176.900	55.800	8.494	8.791	0.372	9.000
177.000	57.200	8.496	8.792	0.372	9.000
177.100	55.600	8.496	8.792	0.372	9.000
177.200	55.600	8.494	8.792	0.373	9.000
177.300	56.400	8.494	8.791	0.373	9.000
177.400	56.600	8.497	8.792	0.373	9.000
177.500	56.400	8.498	8.792	0.373	9.000
177.600	55.200	8.498	8.792	0.373	9.000
177.700	54.800	8.496	8.791	0.373	9.000
177.800	56.000	8.494	8.792	0.373	9.000
177.900	55.600	8.499	8.792	0.373	9.000
178.000	55.000	8.497	8.792	0.373	9.000
178.100	56.000	8.497	8.792	0.373	9.000
178.200	54.400	8.495	8.792	0.374	9.000
178.300	55.200	8.499	8.793	0.374	9.000
178.400	55.800	8.496	8.793	0.374	9.000
178.500	56.000	8.499	8.792	0.374	9.000
178.600	54.400	8.499	8.792	0.374	9.000
178.700	55.800	8.498	8.794	0.374	9.000
178.800	55.400	8.498	8.793	0.374	9.000
178.900	55.400	8.499	8.793	0.374	9.000
179.000	55.200	8.504	8.794	0.374	9.000
179.100	55.800	8.504	8.794	0.374	9.000
179.200	56.000	8.500	8.793	0.375	9.000
179.300	55.200	8.502	8.794	0.375	9.000
179.400	55.800	8.502	8.794	0.375	9.000
179.500	54.400	8.502	8.793	0.375	9.000
179.600	54.400	8.502	8.793	0.375	9.000
179.700	55.200	8.501	8.794	0.375	9.000
179.800	55.600	8.503	8.793	0.375	9.000
179.900	54.800	8.502	8.794	0.375	9.000
180.000	55.000	8.502	8.795	0.375	9.000
180.100	55.000	8.502	8.795	0.375	9.000
180.200	55.600	8.503	8.795	0.375	9.000
180.300	54.000	8.504	8.795	0.375	9.000
180.400	54.800	8.502	8.794	0.375	9.000
180.500	54.800	8.503	8.795	0.375	9.000
180.600	53.800	8.503	8.795	0.375	9.000
180.700	53.400	8.506	8.795	0.376	9.000
180.800	55.600	8.506	8.795	0.376	9.000
180.900	55.600	8.508	8.795	0.376	9.000
181.000	54.800	8.506	8.795	0.376	9.000
181.100	53.800	8.506	8.795	0.376	9.000
181.200	54.200	8.509	8.795	0.376	9.000
181.300	54.000	8.508	8.794	0.376	9.000
181.400	54.800	8.508	8.796	0.376	9.000
181.500	54.600	8.509	8.795	0.376	9.000
181.600	54.800	8.509	8.795	0.376	9.000
181.700	53.000	8.507	8.795	0.377	9.000
181.800	53.800	8.511	8.796	0.377	9.000
181.900	54.400	8.512	8.796	0.377	9.000
182.000	54.000	8.511	8.796	0.377	9.000
182.100	54.000	8.511	8.796	0.377	9.000
182.200	54.200	8.513	8.796	0.377	9.000
182.300	52.800	8.512	8.797	0.377	9.000
182.400	54.400	8.510	8.795	0.377	9.000
182.500	54.000	8.514	8.795	0.377	9.000
182.600	54.200	8.514	8.795	0.377	9.000
182.700	52.800	8.516	8.797	0.378	9.000
182.800	53.800	8.512	8.797	0.378	9.000
182.900	53.400	8.517	8.797	0.378	9.000
183.000	54.400	8.516	8.797	0.378	9.000
183.100	53.600	8.516	8.797	0.378	9.000
183.200	53.000	8.516	8.797	0.378	9.000
183.300	53.800	8.515	8.798	0.378	9.000
183.400	54.200	8.516	8.797	0.378	9.000
183.500	54.200	8.518	8.797	0.378	9.000
183.600	53.400	8.518	8.797	0.378	9.000
183.700	53.800	8.519	8.797	0.379	9.000
183.800	54.400	8.516	8.797	0.379	9.000
183.900	52.000	8.516	8.797	0.379	9.000
184.000	52.600	8.521	8.798	0.379	9.000
184.100	53.800	8.521	8.798	0.379	9.000
184.200	53.600	8.516	8.798	0.379	9.000
184.300	52.600	8.518	8.797	0.379	9.000
184.400	54.400	8.518	8.798	0.379	9.000
184.500	54.400	8.522	8.798	0.379	9.000
184.600	52.600	8.522	8.798	0.379	9.000
184.700	54.000	8.519	8.797	0.379	9.000
184.800	53.400	8.525	8.798	0.379	9.000
184.900	52.200	8.520	8.797	0.379	9.000
185.000	54.800	8.525	8.798	0.379	9.000
185.100	53.800	8.525	8.798	0.379	9.000
185.200	53.400	8.519	8.799	0.380	9.000
185.300	54.400	8.518	8.799	0.380	9.000
185.400	53.400	8.525	8.798	0.380	9.000
185.500	52.600	8.523	8.798	0.380	9.000
185.600	53.200	8.523	8.798	0.380	9.000
185.700	52.200	8.523	8.799	0.380	9.000
185.800	52.200	8.518	8.799	0.380	9.000
185.900	52.800	8.525	8.799	0.380	9.000
186.000	54.000	8.522	8.799	0.380	9.000
186.100	53.600	8.522	8.799	0.380	9.000
186.200	52.400	8.524	8.799	0.381	9.000
186.300	52.600	8.525	8.800	0.381	9.000
186.400	52.200	8.522	8.799	0.381	9.000
186.500	52.800	8.523	8.799	0.381	9.000
186.600	53.800	8.523	8.799	0.381	9.000
186.700	52.800	8.525	8.799	0.382	9.000
186.800	52.800	8.521	8.799	0.382	9.000
186.900	53.800	8.523	8.799	0.382	9.000
187.000	53.000	8.524	8.799	0.382	9.000
187.100	51.800	8.524	8.799	0.382	9.000
187.200	52.400	8.525	8.800	0.382	9.000
187.300	53.800	8.526	8.800	0.382	9.000
187.400	52.600	8.526	8.799	0.382	9.000
187.500	52.400	8.526	8.799	0.382	9.000
187.600	52.600	8.526	8.799	0.382	9.000
187.700	51.800	8.525	8.800	0.382	9.000
187.800	51.400	8.526	8.800	0.382	9.000
187.900	52.000	8.522	8.800	0.382	9.000
188.000	53.200	8.526	8.801	0.382	9.000
188.100	51.600	8.526	8.801	0.382	9.000
188.200	51.600	8.530	8.799	0.382	9.000
188.300	50.800	8.527	8.801	0.382	9.000
188.400	52.400	8.528	8.801	0.383	9.000
188.500	51.800	8.531	8.801	0.383	9.000
188.600	51.400	8.531	8.801	0.383	9.000
188.700	51.400	8.529	8.800	0.383	9.000
188.800	51.400	8.532	8.801	0.383	9.000
188.900	50.000	8.532	8.801	0.383	9.000
189.000	52.200	8.534	8.801	0.383	9.000
189.100	51.400	8.534	8.801	0.383	9.000
189.200	51.000	8.532	8.801	0.384	9.000
189.300	50.800	8.536	8.801	0.384	9.000
189.400	50.200	8.535	8.801	0.384	9.000
189.500	50.800	8.536	8.802	0.384	9.000
189.600	51.600	8.536	8.802	0.384	9.000
189.700	50.200	8.537	8.801	0.384	9.000
189.800	50.800	8.539	8.801	0.384	9.000
189.900	52.000	8.537	8.801	0.384	9.000
190.000	50.800	8.540	8.802	0.384	9.000
190.100	50.600	8.540	8.802	0.384	9.000
190.200	50.600	8.537	8.801	0.384	9.000
190.300	51.200	8.539	8.802	0.384	9.000
190.400	50.000	8.542	8.802	0.384	9.000
190.500	49.800	8.542	8.803	0.384	9.000
190.600	50.000	8.542	8.803	0.384	9.000
190.700	49.400	8.543	8.803	0.385	9.000
190.800	49.800	8.546	8.803	0.385	9.000
190.900	50.800	8.542	8.801	0.385	9.000
191.000	50.200	8.545	8.800	0.385	9.000
191.100	50.000	8.545	8.800	0.385	9.000
191.200	48.400	8.546	8.803	0.385	9.000
191.300	49.800	8.549	8.802	0.385	9.000
191.400	51.000	8.550	8.803	0.385	9.000
191.500	49.800	8.551	8.803	0.385	9.000
191.600	50.000	8.551	8.803	0.385	9.000
191.700	49.400	8.550	8.803	0.385	9.000
191.800	49.200	8.551	8.803	0.385	9.000
191.900	48.400	8.553	8.803	0.385	9.000
192.000	48.600	8.551	8.803	0.385	9.000
192.100	49.000	8.551	8.803	0.385	9.000
192.200	49.800	8.553	8.803	0.386	9.000
192.300	49.400	8.555	8.804	0.386	9.000
192.400	49.400	8.551	8.803	0.386	9.000
192.500	49.200	8.552	8.803	0.386	9.000
192.600	48.000	8.552	8.803	0.386	9.000
192.700	48.600	8.556	8.804	0.386	9.000
192.800	48.400	8.554	8.804	0.386	9.000
192.900	47.400	8.556	8.804	0.386	9.000
193.000	49.400	8.556	8.804	0.386	9.000
193.100	49.400	8.556	8.804	0.386	9.000
193.200	47.800	8.557	8.805	0.387	9.000
193.300	49.200	8.560	8.805	0.387	9.000
193.400	47.400	8.555	8.805	0.387	9.000
193.500	49.400	8.558	8.805	0.387	9.000
193.600	48.400	8.558	8.805	0.387	9.000
193.700	47.400	8.556	8.805	0.387	9.000
193.800	49.000	8.563	8.805	0.387	9.000
193.900	48.600	8.557	8.804	0.387	9.000
194.000	48.800	8.561	8.806	0.387	9.000
194.100	49.400	8.561	8.806	0.387	9.000
194.200	49.200	8.560	8.805	0.387	9.000
194.300	48.400	8.559	8.806	0.387	9.000
194.400	49.000	8.559	8.804	0.387	9.000
194.500	48.400	8.559	8.805	0.387	9.000
194.600	47.800	8.559	8.805	0.387	9.000
194.700	48.400	8.562	8.806	0.388	9.000
194.800	49.400	8.563	8.806	0.388	9.000
194.900	48.600	8.564	8.805	0.388	9.000
195.000	48.200	8.565	8.805	0.388	9.000
195.100	49.200	8.565	8.805	0.388	9.000
195.200	48.000	8.564	8.806	0.388	9.000
195.300	48.000	8.564	8.807	0.388	9.000
195.400	47.800	8.563	8.805	0.388	9.000
195.500	48.600	8.565	8.806	0.388	9.000
195.600	48.200	8.565	8.806	0.388	9.000
195.700	49.400	8.564	8.807	0.389	9.000
195.800	50.000	8.564	8.805	0.389	9.000
195.900	48.200	8.566	8.806	0.389	9.000
196.000	48.400	8.559	8.807	0.389	9.000
196.100	48.200	8.559	8.807	0.389	9.000
196.200	49.000	8.562	8.807	0.389	9.000
196.300	47.800	8.562	8.805	0.389	9.000
196.400	48.200	8.564	8.806	0.389	9.000
196.500	48.200	8.565	8.806	0.389	9.000
196.600	49.000	8.565	8.806	0.389	9.000
196.700	48.200	8.561	8.807	0.390	9.000
196.800	49.000	8.563	8.806	0.390	9.000
196.900	47.600	8.559	8.807	0.390	9.000
197.000	49.000	8.560	8.806	0.390	9.000
197.100	48.000	8.560	8.806	0.390	9.000
197.200	49.200	8.560	8.807	0.390	9.000
197.300	49.000	8.563	8.807	0.390	9.000
197.400	49.000	8.560	8.806	0.390	9.000
197.500	49.800	8.561	8.807	0.390	9.000
197.600	49.400	8.561	8.807	0.390	9.000
197.700	48.600	8.562	8.808	0.390	9.000
197.800	49.200	8.558	8.806	0.390	9.000
197.900	49.200	8.562	8.807	0.390	9.000
198.000	48.800	8.559	8.807	0.390	9.000
198.100	49.200	8.559	8.807	0.390	9.000
198.200	49.600	8.560	8.808	0.391	9.000
198.300	48.800	8.563	8.808	0.391	9.000
198.400	49.000	8.561	8.808	0.391	9.000
198.500	49.000	8.561	8.807	0.391	9.000
198.600	49.600	8.561	8.807	0.391	9.000
198.700	48.800	8.563	8.808	0.391	9.000
198.800	49.000	8.560	8.808	0.391	9.000
198.900	49.200	8.562	8.808	0.391	9.000
199.000	48.400	8.556	8.809	0.391	9.000
199.100	48.600	8.556	8.809	0.391	9.000
199.200	48.400	8.562	8.809	0.392	9.000
199.300	48.000	8.561	8.808	0.392	9.000
199.400	48.600	8.562	8.809	0.392	9.000
199.500	48.200	8.560	8.809	0.392	9.000
199.600	48.800	8.560	8.809	0.392	9.000
199.700	49.400	8.561	8.808	0.392	9.000
199.800	49.200	8.559	8.809	0.392	9.000
199.900	49.000	8.559	8.809	0.392	9.000
[truncated: 119,800 more rows]
