# Supplementary material for: Measurement of Outflow Facility Using iPerfusion
Source: PLoS One. 2016 Mar 7;11(3):e0150694. doi: 10.1371/journal.pone.0150694 (PMC4780770; doi:10.1371/journal.pone.0150694)
Supplement: S4 File — The raw data from the perfusion traces along with the steady state values for each pressure step. (ZIP) [file pone.0150694.s004.zip › S3/ControlIndividuals/ControlEye2/Eye_OD-13/Parameters.txt]

Q	dQ	P	dP	R	dR	C	dC	FT	dFT	N/A	FV
4.9244	0.8995	4.4482	0.0406	0.5173	0.0543	1.9331	0.2030	0.0000	0.0000	4.4799	0.0000
17.7027	1.1887	5.8297	0.0411	0.2727	0.0153	3.6669	0.2055	0.0000	0.0000	5.9925	0.0000
25.7558	1.0869	7.2651	0.0408	0.2469	0.0092	4.0509	0.1513	0.0000	0.0000	7.5008	0.0000
35.1379	1.6025	8.6977	0.0423	0.2241	0.0093	4.4624	0.1855	0.0000	0.0000	9.0038	0.0000
43.5774	1.9096	10.1326	0.0428	0.2144	0.0087	4.6634	0.1895	0.0000	0.0000	10.4925	0.0000
57.9556	1.4040	11.5158	0.0414	0.1869	0.0043	5.3518	0.1234	0.0000	0.0000	11.9999	0.0000
82.0413	1.5142	14.3003	0.0421	0.1668	0.0030	5.9940	0.1073	0.0000	0.0000	14.9974	0.0000
106.7879	1.7586	17.0951	0.0427	0.1548	0.0025	6.4616	0.1041	0.0000	0.0000	17.9862	0.0000
137.0438	1.8088	19.8295	0.0430	0.1409	0.0018	7.0964	0.0925	0.0000	0.0000	20.9844	0.0000
