# Supplementary material for: Measurement of Outflow Facility Using iPerfusion
Source: PLoS One. 2016 Mar 7;11(3):e0150694. doi: 10.1371/journal.pone.0150694 (PMC4780770; doi:10.1371/journal.pone.0150694)
Supplement: S4 File — The raw data from the perfusion traces along with the steady state values for each pressure step. (ZIP) [file pone.0150694.s004.zip › S3/ControlIndividuals/ControlEye/CapPre_OS-14/Parameters.txt]

Q 	 dQ 	 P 	 dP 	 R 	 dR 	 C 	 dC 	 FT 	 dFT 	 N/A 	 FV 	 
-3.4817	5.0653	0.0215	0.0402	0.0058	0.0136	171.0961	398.0727	0.0000	0.0000	0.0029	0.0000
56.2873	5.0456	4.4413	0.0401	0.0700	0.0056	14.2846	1.1434	0.0000	0.0000	4.9770	0.0000
123.4870	5.0623	8.8231	0.0404	0.0675	0.0026	14.8067	0.5777	0.0000	0.0000	9.9750	0.0000
190.3917	5.0599	13.2006	0.0404	0.0668	0.0017	14.9650	0.3860	0.0000	0.0000	14.9795	0.0000
257.2817	5.1115	17.5711	0.0409	0.0664	0.0013	15.0495	0.2930	0.0000	0.0000	19.9791	0.0000
322.4437	5.0618	21.9537	0.0403	0.0666	0.0010	15.0133	0.2322	0.0000	0.0000	24.9750	0.0000
