# Supplementary material for: Measurement of Outflow Facility Using iPerfusion
Source: PLoS One. 2016 Mar 7;11(3):e0150694. doi: 10.1371/journal.pone.0150694 (PMC4780770; doi:10.1371/journal.pone.0150694)
Supplement: S4 File — The raw data from the perfusion traces along with the steady state values for each pressure step. (ZIP) [file pone.0150694.s004.zip › S3/ControlIndividuals/ControlEye/Eye_OS-14/Data.txt]

0.000	-2.200	4.997	8.502	-0.000	5.000
0.100	0.400	4.997	8.502	-0.000	5.000
0.200	0.800	4.998	8.501	0.000	5.000
0.300	0.600	4.996	8.501	0.000	5.000
0.400	0.400	4.997	8.501	0.000	5.000
0.500	0.600	4.998	8.502	0.000	5.000
0.600	1.200	4.998	8.502	0.000	5.000
0.700	1.000	4.998	8.502	0.000	5.000
0.800	1.800	5.001	8.502	0.000	5.000
0.900	-0.000	5.001	8.500	0.000	5.000
1.000	1.800	5.000	8.501	0.000	5.000
1.100	0.800	5.000	8.501	0.000	5.000
1.200	1.000	4.997	8.502	0.000	5.000
1.300	0.800	5.000	8.502	0.000	5.000
1.400	0.800	4.997	8.502	0.000	5.000
1.500	0.400	4.998	8.502	0.000	5.000
1.600	1.600	4.998	8.502	0.000	5.000
1.700	1.600	4.995	8.502	0.000	5.000
1.800	1.600	4.998	8.503	0.000	5.000
1.900	1.000	4.998	8.501	0.000	5.000
2.000	1.800	4.996	8.503	0.000	5.000
2.100	1.000	4.996	8.503	0.000	5.000
2.200	0.600	4.999	8.502	0.000	5.000
2.300	-0.200	4.997	8.503	0.000	5.000
2.400	1.800	5.002	8.503	0.000	5.000
2.500	0.600	4.997	8.504	0.000	5.000
2.600	1.800	4.997	8.504	0.000	5.000
2.700	0.800	4.995	8.502	0.000	5.000
2.800	1.000	5.001	8.504	0.000	5.000
2.900	1.000	4.998	8.502	0.000	5.000
3.000	2.600	4.993	8.504	0.000	5.000
3.100	0.600	4.993	8.504	0.000	5.000
3.200	1.200	4.998	8.504	0.000	5.000
3.300	0.600	4.997	8.504	0.000	5.000
3.400	1.400	4.998	8.503	0.000	5.000
3.500	1.600	4.996	8.503	0.000	5.000
3.600	1.200	4.996	8.503	0.000	5.000
3.700	1.800	4.998	8.504	0.000	5.000
3.800	0.400	4.997	8.504	0.000	5.000
3.900	0.200	4.996	8.505	0.000	5.000
4.000	1.400	4.997	8.504	0.000	5.000
4.100	2.000	4.997	8.504	0.000	5.000
4.200	1.000	4.996	8.504	0.000	5.000
4.300	2.000	4.998	8.505	0.000	5.000
4.400	0.800	4.998	8.504	0.000	5.000
4.500	1.000	4.997	8.504	0.000	5.000
4.600	1.600	4.997	8.504	0.000	5.000
4.700	1.800	4.998	8.505	0.000	5.000
4.800	0.800	4.998	8.506	0.000	5.000
4.900	1.600	5.001	8.505	0.000	5.000
5.000	0.800	4.997	8.505	0.000	5.000
5.100	0.200	4.997	8.505	0.000	5.000
5.200	0.400	4.993	8.506	0.000	5.000
5.300	1.000	4.996	8.506	0.000	5.000
5.400	0.800	4.997	8.506	0.000	5.000
5.500	1.800	4.994	8.505	0.000	5.000
5.600	1.000	4.994	8.505	0.000	5.000
5.700	1.800	4.998	8.506	0.000	5.000
5.800	1.000	5.000	8.505	0.000	5.000
5.900	1.200	4.996	8.506	0.000	5.000
6.000	0.800	4.995	8.506	0.000	5.000
6.100	0.800	4.995	8.506	0.000	5.000
6.200	0.800	4.995	8.506	0.000	5.000
6.300	1.800	4.999	8.507	0.000	5.000
6.400	0.600	5.001	8.506	0.000	5.000
6.500	1.200	4.996	8.507	0.000	5.000
6.600	-0.000	4.996	8.507	0.000	5.000
6.700	1.400	4.999	8.506	0.000	5.000
6.800	0.600	4.999	8.507	0.000	5.000
6.900	1.200	5.000	8.507	0.000	5.000
7.000	1.600	5.000	8.507	0.000	5.000
7.100	1.200	5.000	8.507	0.000	5.000
7.200	0.800	5.000	8.508	0.000	5.000
7.300	1.800	4.996	8.508	0.000	5.000
7.400	-1.200	4.996	8.508	0.000	5.000
7.500	1.600	4.997	8.507	0.000	5.000
7.600	-0.400	4.997	8.507	0.000	5.000
7.700	1.400	4.998	8.508	0.000	5.000
7.800	1.000	4.993	8.508	0.000	5.000
7.900	1.400	5.001	8.508	0.000	5.000
8.000	1.200	4.999	8.508	0.000	5.000
8.100	1.800	4.999	8.508	0.000	5.000
8.200	1.000	4.995	8.508	0.000	5.000
8.300	2.000	4.999	8.508	0.000	5.000
8.400	1.400	4.998	8.509	0.000	5.000
8.500	0.200	4.998	8.509	0.000	5.000
8.600	1.600	4.998	8.509	0.000	5.000
8.700	1.200	4.997	8.508	0.000	5.000
8.800	1.000	5.003	8.508	0.000	5.000
8.900	0.800	5.001	8.508	0.000	5.000
9.000	2.200	4.993	8.508	0.000	5.000
9.100	1.800	4.993	8.508	0.000	5.000
9.200	0.400	5.001	8.510	0.009	5.000
9.300	1.600	4.989	8.508	0.009	5.000
9.400	2.200	4.998	8.510	0.009	5.000
9.500	329.400	5.000	8.510	0.009	5.000
9.600	5055.000	5.000	8.510	0.009	5.000
9.700	4386.400	4.996	8.509	0.002	5.000
9.800	3620.000	4.999	8.508	0.002	5.000
9.900	-4084.000	5.001	8.509	0.002	5.000
10.000	-4274.800	4.982	8.509	0.002	5.000
10.100	-3761.800	4.982	8.509	0.002	5.000
10.200	-915.200	4.972	8.510	0.023	5.000
10.300	5255.800	4.961	8.511	0.023	5.000
10.400	4089.800	4.739	8.510	0.023	5.000
10.500	4487.600	4.992	8.510	0.023	5.000
10.600	-752.800	4.992	8.510	0.023	5.000
10.700	-5478.800	5.024	8.510	-0.004	5.000
10.800	-5340.200	4.995	8.511	-0.004	5.000
10.900	-4534.200	5.010	8.512	-0.004	5.000
11.000	-355.600	4.992	8.511	-0.004	5.000
11.100	-195.000	4.992	8.511	-0.004	5.000
11.200	-233.400	4.974	8.510	-0.006	5.000
11.300	-266.200	4.989	8.511	-0.006	5.000
11.400	-246.400	4.986	8.511	-0.006	5.000
11.500	-214.000	4.616	8.511	-0.006	5.000
11.600	-195.200	4.616	8.511	-0.006	5.000
11.700	-176.400	4.793	8.511	-0.007	5.000
11.800	-136.600	5.588	8.511	-0.007	5.000
11.900	-84.000	6.503	8.509	-0.007	5.000
12.000	-84.800	7.424	8.512	-0.007	5.000
12.100	-88.600	7.424	8.512	-0.007	5.000
12.200	-93.800	7.370	8.511	-0.008	5.000
12.300	-101.600	7.036	8.513	-0.008	5.000
12.400	-115.800	6.843	8.513	-0.008	5.000
12.500	-144.000	6.367	8.511	-0.008	5.000
12.600	-155.800	6.367	8.511	-0.008	5.000
12.700	-155.600	5.844	8.511	-0.009	5.000
12.800	-164.400	5.773	8.512	-0.009	5.000
12.900	-148.400	5.814	8.513	-0.009	5.000
13.000	-98.600	5.944	8.512	-0.009	5.000
13.100	2.600	5.944	8.512	-0.009	5.000
13.200	-13.200	6.015	8.512	-0.009	5.000
13.300	-25.000	6.287	8.512	-0.009	5.000
13.400	-34.400	6.415	8.513	-0.009	5.000
13.500	-40.200	6.493	8.512	-0.009	5.000
13.600	-47.000	6.493	8.512	-0.009	5.000
13.700	-50.400	6.425	8.512	-0.010	5.000
13.800	-56.200	6.075	8.513	-0.010	5.000
13.900	-58.400	5.070	8.512	-0.010	5.000
14.000	-61.600	5.224	8.513	-0.010	5.000
14.100	-62.800	5.224	8.513	-0.010	5.000
14.200	-66.200	5.308	8.513	-0.010	5.000
14.300	-65.800	5.374	8.514	-0.010	5.000
14.400	-68.600	5.425	8.513	-0.010	5.000
14.500	-68.400	5.502	8.513	-0.010	5.000
14.600	-71.000	5.502	8.513	-0.010	5.000
14.700	-70.400	5.538	8.513	-0.011	5.000
14.800	-71.800	5.563	8.513	-0.011	5.000
14.900	-74.000	5.590	8.513	-0.011	5.000
15.000	-73.200	5.617	8.514	-0.011	5.000
15.100	-74.600	5.617	8.514	-0.011	5.000
15.200	-74.200	5.632	8.514	-0.011	5.000
15.300	-74.800	5.647	8.513	-0.011	5.000
15.400	-75.200	5.651	8.513	-0.011	5.000
15.500	-75.600	5.669	8.514	-0.011	5.000
15.600	-76.000	5.669	8.514	-0.011	5.000
15.700	-77.400	5.670	8.514	-0.012	5.000
15.800	-64.200	5.681	8.515	-0.012	5.000
15.900	-64.200	5.683	8.513	-0.012	5.000
16.000	-64.200	5.696	8.514	-0.012	5.294
16.100	-49.200	5.696	8.514	-0.012	5.294
16.200	-43.600	5.700	8.515	-0.012	5.294
16.300	-33.800	5.703	8.514	-0.012	5.294
16.400	-33.000	5.705	8.514	-0.012	5.294
16.500	-20.400	5.705	8.515	-0.012	5.588
16.600	-10.600	5.705	8.515	-0.012	5.588
16.700	-13.000	5.710	8.515	-0.012	5.588
16.800	-4.400	5.712	8.514	-0.012	5.588
16.900	2.400	5.708	8.515	-0.012	5.588
17.000	10.200	5.698	8.514	-0.012	5.883
17.100	20.400	5.698	8.514	-0.012	5.883
17.200	10.600	5.702	8.514	-0.012	5.883
17.300	28.000	5.704	8.515	-0.012	5.883
17.400	30.600	5.700	8.514	-0.012	5.883
17.500	41.400	5.710	8.514	-0.012	6.177
17.600	52.200	5.710	8.514	-0.012	6.177
17.700	45.200	5.718	8.515	-0.011	6.177
17.800	55.800	5.717	8.517	-0.011	6.177
17.900	60.000	5.719	8.516	-0.011	6.177
18.000	70.600	5.726	8.514	-0.011	6.471
18.100	81.000	5.726	8.514	-0.011	6.471
18.200	83.400	5.717	8.515	-0.010	6.471
18.300	87.000	5.721	8.514	-0.010	6.471
18.400	95.200	5.719	8.515	-0.010	6.471
18.500	104.000	5.716	8.516	-0.010	6.765
18.600	109.800	5.716	8.516	-0.010	6.765
18.700	105.200	5.720	8.515	-0.009	6.765
18.800	118.600	5.733	8.515	-0.009	6.765
18.900	121.200	5.732	8.515	-0.009	6.765
19.000	133.800	5.731	8.515	-0.009	7.060
19.100	146.600	5.731	8.515	-0.009	7.060
19.200	143.800	5.735	8.518	-0.008	7.060
19.300	151.200	5.739	8.517	-0.008	7.060
19.400	153.400	5.747	8.516	-0.008	7.060
19.500	168.600	5.746	8.517	-0.008	7.354
19.600	180.000	5.746	8.517	-0.008	7.354
19.700	171.200	5.738	8.516	-0.007	7.354
19.800	182.400	5.737	8.517	-0.007	7.354
19.900	186.600	5.735	8.518	-0.007	7.354
20.000	191.800	5.731	8.517	-0.007	7.648
20.100	204.200	5.731	8.517	-0.007	7.648
20.200	200.200	5.730	8.517	-0.005	7.648
20.300	211.000	5.734	8.516	-0.005	7.648
20.400	212.000	5.737	8.518	-0.005	7.648
20.500	227.400	5.743	8.516	-0.005	7.942
20.600	229.200	5.743	8.516	-0.005	7.942
20.700	234.000	5.749	8.517	-0.003	7.942
20.800	228.800	5.762	8.518	-0.003	7.942
20.900	240.400	5.772	8.517	-0.003	7.942
21.000	249.200	5.792	8.517	-0.003	8.236
21.100	254.600	5.792	8.517	-0.003	8.236
21.200	256.000	5.798	8.517	-0.001	8.236
21.300	262.800	5.813	8.518	-0.001	8.236
21.400	258.200	5.819	8.518	-0.001	8.236
21.500	276.600	5.840	8.517	-0.001	8.531
21.600	281.400	5.840	8.517	-0.001	8.531
21.700	284.000	5.858	8.521	0.002	8.531
21.800	285.600	5.866	8.518	0.002	8.531
21.900	285.000	5.878	8.518	0.002	8.531
22.000	308.200	5.895	8.518	0.002	8.825
22.100	307.800	5.895	8.518	0.002	8.825
22.200	316.000	5.901	8.519	0.005	8.825
22.300	313.200	5.909	8.519	0.005	8.825
22.400	308.800	5.922	8.520	0.005	8.825
22.500	311.400	5.930	8.519	0.005	9.000
22.600	323.600	5.930	8.519	0.005	9.000
22.700	319.600	5.944	8.519	0.007	9.000
22.800	321.800	5.955	8.519	0.007	9.000
22.900	321.000	5.965	8.519	0.007	9.000
23.000	319.400	5.973	8.520	0.007	9.000
23.100	319.200	5.973	8.520	0.007	9.000
23.200	318.400	5.986	8.520	0.010	9.000
23.300	318.800	5.984	8.519	0.010	9.000
23.400	315.800	5.996	8.520	0.010	9.000
23.500	315.400	6.007	8.520	0.010	9.000
23.600	313.400	6.007	8.520	0.010	9.000
23.700	314.600	6.011	8.520	0.012	9.000
23.800	311.600	6.021	8.520	0.012	9.000
23.900	310.600	6.033	8.520	0.012	9.000
24.000	309.600	6.048	8.521	0.012	9.000
24.100	308.600	6.048	8.521	0.012	9.000
24.200	308.600	6.052	8.520	0.015	9.000
24.300	307.000	6.067	8.521	0.015	9.000
24.400	307.000	6.073	8.521	0.015	9.000
24.500	305.800	6.093	8.521	0.015	9.000
24.600	305.000	6.093	8.521	0.015	9.000
24.700	304.600	6.107	8.521	0.018	9.000
24.800	302.800	6.114	8.523	0.018	9.000
24.900	301.200	6.122	8.521	0.018	9.000
25.000	301.200	6.139	8.522	0.018	9.000
25.100	300.200	6.139	8.522	0.018	9.000
25.200	300.400	6.151	8.522	0.020	9.000
25.300	299.400	6.156	8.521	0.020	9.000
25.400	298.400	6.168	8.522	0.020	9.000
25.500	298.200	6.185	8.521	0.020	9.000
25.600	297.400	6.185	8.521	0.020	9.000
25.700	296.600	6.183	8.522	0.022	9.000
25.800	296.000	6.197	8.521	0.022	9.000
25.900	294.800	6.197	8.523	0.022	9.000
26.000	295.400	6.212	8.522	0.022	9.000
26.100	294.200	6.212	8.522	0.022	9.000
26.200	293.800	6.222	8.523	0.025	9.000
26.300	293.800	6.227	8.522	0.025	9.000
26.400	292.000	6.232	8.523	0.025	9.000
26.500	292.200	6.245	8.523	0.025	9.000
26.600	291.600	6.245	8.523	0.025	9.000
26.700	291.200	6.255	8.523	0.027	9.000
26.800	290.400	6.260	8.524	0.027	9.000
26.900	289.000	6.269	8.523	0.027	9.000
27.000	290.200	6.277	8.523	0.027	9.000
27.100	288.800	6.277	8.523	0.027	9.000
27.200	288.800	6.280	8.523	0.030	9.000
27.300	287.600	6.286	8.523	0.030	9.000
27.400	287.400	6.292	8.524	0.030	9.000
27.500	286.800	6.302	8.523	0.030	9.000
27.600	286.600	6.302	8.523	0.030	9.000
27.700	285.800	6.306	8.523	0.032	9.000
27.800	284.800	6.311	8.524	0.032	9.000
27.900	284.200	6.317	8.524	0.032	9.000
28.000	284.000	6.324	8.524	0.032	9.000
28.100	281.000	6.324	8.524	0.032	9.000
28.200	283.200	6.332	8.525	0.034	9.000
28.300	281.200	6.337	8.524	0.034	9.000
28.400	279.600	6.342	8.525	0.034	9.000
28.500	280.200	6.353	8.525	0.034	9.000
28.600	279.200	6.353	8.525	0.034	9.000
28.700	281.000	6.361	8.526	0.037	9.000
28.800	278.400	6.364	8.525	0.037	9.000
28.900	279.600	6.375	8.525	0.037	9.000
29.000	277.800	6.383	8.526	0.037	9.000
29.100	277.000	6.383	8.526	0.037	9.000
29.200	276.200	6.384	8.526	0.039	9.000
29.300	276.000	6.390	8.526	0.039	9.000
29.400	276.400	6.396	8.525	0.039	9.000
29.500	275.200	6.407	8.526	0.039	9.000
29.600	274.600	6.407	8.526	0.039	9.000
29.700	274.600	6.412	8.524	0.041	9.000
29.800	274.400	6.421	8.525	0.041	9.000
29.900	273.000	6.418	8.526	0.041	9.000
30.000	273.400	6.436	8.525	0.041	9.000
30.100	272.400	6.436	8.525	0.041	9.000
30.200	271.800	6.438	8.526	0.044	9.000
30.300	270.600	6.440	8.525	0.044	9.000
30.400	271.400	6.444	8.526	0.044	9.000
30.500	270.200	6.455	8.527	0.044	9.000
30.600	269.200	6.455	8.527	0.044	9.000
30.700	268.600	6.461	8.527	0.046	9.000
30.800	269.600	6.466	8.526	0.046	9.000
30.900	270.000	6.469	8.527	0.046	9.000
31.000	268.800	6.477	8.527	0.046	9.000
31.100	268.600	6.477	8.527	0.046	9.000
31.200	268.000	6.485	8.526	0.049	9.000
31.300	268.600	6.487	8.525	0.049	9.000
31.400	267.600	6.489	8.526	0.049	9.000
31.500	267.000	6.493	8.528	0.049	9.000
31.600	266.200	6.493	8.528	0.049	9.000
31.700	265.800	6.498	8.529	0.050	9.000
31.800	265.800	6.500	8.528	0.050	9.000
31.900	265.000	6.505	8.529	0.050	9.000
32.000	265.600	6.515	8.529	0.050	9.000
32.100	263.600	6.515	8.529	0.050	9.000
32.200	264.200	6.515	8.527	0.052	9.000
32.300	263.800	6.519	8.529	0.052	9.000
32.400	263.600	6.523	8.528	0.052	9.000
32.500	263.200	6.530	8.528	0.052	9.000
32.600	263.000	6.530	8.528	0.052	9.000
32.700	262.000	6.535	8.528	0.055	9.000
32.800	261.400	6.532	8.529	0.055	9.000
32.900	260.800	6.541	8.529	0.055	9.000
33.000	262.400	6.554	8.528	0.055	9.000
33.100	260.800	6.554	8.528	0.055	9.000
33.200	260.400	6.554	8.529	0.057	9.000
33.300	260.400	6.555	8.528	0.057	9.000
33.400	259.200	6.559	8.529	0.057	9.000
33.500	259.200	6.568	8.527	0.057	9.000
33.600	258.600	6.568	8.527	0.057	9.000
33.700	257.000	6.571	8.529	0.059	9.000
33.800	256.600	6.579	8.528	0.059	9.000
33.900	255.600	6.580	8.530	0.059	9.000
34.000	257.000	6.592	8.530	0.059	9.000
34.100	255.600	6.592	8.530	0.059	9.000
34.200	255.000	6.596	8.530	0.061	9.000
34.300	254.200	6.600	8.530	0.061	9.000
34.400	254.200	6.603	8.529	0.061	9.000
34.500	253.800	6.613	8.530	0.061	9.000
34.600	253.800	6.613	8.530	0.061	9.000
34.700	253.000	6.619	8.530	0.064	9.000
34.800	252.600	6.626	8.530	0.064	9.000
34.900	252.800	6.630	8.530	0.064	9.000
35.000	252.200	6.636	8.530	0.064	9.000
35.100	252.000	6.636	8.530	0.064	9.000
35.200	251.800	6.640	8.531	0.065	9.000
35.300	251.600	6.645	8.530	0.065	9.000
35.400	251.800	6.645	8.531	0.065	9.000
35.500	251.800	6.652	8.530	0.065	9.000
35.600	250.600	6.652	8.530	0.065	9.000
35.700	250.400	6.655	8.532	0.067	9.000
35.800	251.000	6.660	8.532	0.067	9.000
35.900	250.600	6.662	8.531	0.067	9.000
36.000	250.800	6.665	8.532	0.067	9.000
36.100	250.000	6.665	8.532	0.067	9.000
36.200	249.800	6.666	8.531	0.069	9.000
36.300	249.200	6.667	8.531	0.069	9.000
36.400	249.000	6.673	8.531	0.069	9.000
36.500	249.800	6.674	8.531	0.069	9.000
36.600	249.400	6.674	8.531	0.069	9.000
36.700	248.200	6.674	8.531	0.072	9.000
36.800	248.600	6.676	8.532	0.072	9.000
36.900	248.600	6.676	8.532	0.072	9.000
37.000	248.800	6.676	8.532	0.072	9.000
37.100	247.200	6.676	8.532	0.072	9.000
37.200	247.200	6.677	8.532	0.074	9.000
37.300	246.600	6.681	8.533	0.074	9.000
37.400	245.400	6.681	8.532	0.074	9.000
37.500	245.800	6.685	8.532	0.074	9.000
37.600	245.000	6.685	8.532	0.074	9.000
37.700	245.600	6.692	8.533	0.076	9.000
37.800	244.800	6.696	8.533	0.076	9.000
37.900	244.400	6.699	8.533	0.076	9.000
38.000	244.000	6.707	8.533	0.076	9.000
38.100	243.800	6.707	8.533	0.076	9.000
38.200	242.600	6.706	8.533	0.078	9.000
38.300	243.200	6.716	8.533	0.078	9.000
38.400	242.400	6.717	8.534	0.078	9.000
38.500	242.200	6.727	8.534	0.078	9.000
38.600	242.000	6.727	8.534	0.078	9.000
38.700	242.000	6.734	8.533	0.080	9.000
38.800	240.800	6.738	8.533	0.080	9.000
38.900	241.600	6.744	8.534	0.080	9.000
39.000	241.400	6.748	8.534	0.080	9.000
39.100	240.800	6.748	8.534	0.080	9.000
39.200	240.400	6.749	8.532	0.082	9.000
39.300	239.800	6.751	8.534	0.082	9.000
39.400	238.600	6.755	8.535	0.082	9.000
39.500	239.800	6.760	8.533	0.082	9.000
39.600	238.200	6.760	8.533	0.082	9.000
39.700	238.000	6.760	8.535	0.084	9.000
39.800	236.200	6.764	8.534	0.084	9.000
39.900	237.200	6.765	8.534	0.084	9.000
40.000	236.200	6.772	8.535	0.084	9.000
40.100	236.400	6.772	8.535	0.084	9.000
40.200	235.000	6.776	8.534	0.086	9.000
40.300	234.200	6.781	8.535	0.086	9.000
40.400	233.800	6.784	8.535	0.086	9.000
40.500	233.600	6.790	8.534	0.086	9.000
40.600	233.600	6.790	8.534	0.086	9.000
40.700	232.400	6.802	8.534	0.088	9.000
40.800	232.200	6.808	8.535	0.088	9.000
40.900	232.200	6.811	8.535	0.088	9.000
41.000	232.400	6.819	8.535	0.088	9.000
41.100	229.000	6.819	8.535	0.088	9.000
41.200	229.800	6.821	8.536	0.089	9.000
41.300	230.600	6.828	8.535	0.089	9.000
41.400	229.800	6.832	8.536	0.089	9.000
41.500	230.000	6.846	8.536	0.089	9.000
41.600	228.800	6.846	8.536	0.089	9.000
41.700	228.200	6.847	8.536	0.092	9.000
41.800	228.200	6.851	8.536	0.092	9.000
41.900	228.200	6.852	8.536	0.092	9.000
42.000	227.400	6.861	8.536	0.092	9.000
42.100	226.800	6.861	8.536	0.092	9.000
42.200	225.600	6.871	8.536	0.094	9.000
42.300	225.600	6.872	8.536	0.094	9.000
42.400	225.800	6.876	8.537	0.094	9.000
42.500	225.600	6.882	8.538	0.094	9.000
42.600	223.600	6.882	8.538	0.094	9.000
42.700	224.000	6.887	8.537	0.095	9.000
42.800	223.600	6.892	8.536	0.095	9.000
42.900	223.600	6.892	8.537	0.095	9.000
43.000	223.200	6.900	8.537	0.095	9.000
43.100	223.600	6.900	8.537	0.095	9.000
43.200	223.400	6.904	8.536	0.097	9.000
43.300	223.600	6.907	8.537	0.097	9.000
43.400	222.600	6.908	8.537	0.097	9.000
43.500	221.200	6.914	8.538	0.097	9.000
43.600	221.000	6.914	8.538	0.097	9.000
43.700	221.200	6.917	8.537	0.099	9.000
43.800	219.400	6.919	8.537	0.099	9.000
43.900	219.400	6.928	8.538	0.099	9.000
44.000	219.400	6.936	8.538	0.099	9.000
44.100	219.800	6.936	8.538	0.099	9.000
44.200	219.000	6.933	8.538	0.101	9.000
44.300	217.600	6.938	8.538	0.101	9.000
44.400	218.400	6.944	8.538	0.101	9.000
44.500	217.800	6.952	8.538	0.101	9.000
44.600	217.000	6.952	8.538	0.101	9.000
44.700	216.600	6.959	8.538	0.102	9.000
44.800	216.600	6.964	8.538	0.102	9.000
44.900	216.000	6.968	8.539	0.102	9.000
45.000	216.000	6.972	8.539	0.102	9.000
45.100	215.600	6.972	8.539	0.102	9.000
45.200	214.600	6.976	8.538	0.104	9.000
45.300	214.400	6.979	8.539	0.104	9.000
45.400	213.400	6.983	8.538	0.104	9.000
45.500	213.600	6.989	8.539	0.104	9.000
45.600	214.000	6.989	8.539	0.104	9.000
45.700	212.800	6.992	8.540	0.106	9.000
45.800	213.400	6.997	8.540	0.106	9.000
45.900	212.400	7.001	8.539	0.106	9.000
46.000	211.800	7.009	8.540	0.106	9.000
46.100	211.200	7.009	8.540	0.106	9.000
46.200	210.800	7.008	8.540	0.108	9.000
46.300	211.000	7.016	8.539	0.108	9.000
46.400	210.200	7.016	8.539	0.108	9.000
46.500	210.200	7.022	8.540	0.108	9.000
46.600	210.200	7.022	8.540	0.108	9.000
46.700	208.600	7.029	8.541	0.110	9.000
46.800	208.600	7.037	8.539	0.110	9.000
46.900	207.600	7.039	8.538	0.110	9.000
47.000	207.600	7.043	8.541	0.110	9.000
47.100	208.200	7.043	8.541	0.110	9.000
47.200	207.400	7.047	8.541	0.111	9.000
47.300	207.200	7.049	8.541	0.111	9.000
47.400	206.200	7.053	8.540	0.111	9.000
47.500	206.800	7.057	8.542	0.111	9.000
47.600	204.400	7.057	8.542	0.111	9.000
47.700	203.600	7.063	8.541	0.113	9.000
47.800	205.600	7.068	8.541	0.113	9.000
47.900	205.000	7.067	8.542	0.113	9.000
48.000	205.200	7.071	8.541	0.113	9.000
48.100	203.000	7.071	8.541	0.113	9.000
48.200	203.800	7.079	8.542	0.115	9.000
48.300	203.200	7.084	8.541	0.115	9.000
48.400	203.600	7.085	8.541	0.115	9.000
48.500	203.000	7.099	8.543	0.115	9.000
48.600	202.200	7.099	8.543	0.115	9.000
48.700	202.400	7.098	8.542	0.117	9.000
48.800	202.400	7.100	8.542	0.117	9.000
48.900	201.200	7.102	8.542	0.117	9.000
49.000	201.600	7.107	8.543	0.117	9.000
49.100	201.600	7.107	8.543	0.117	9.000
49.200	201.600	7.106	8.542	0.118	9.000
49.300	201.600	7.114	8.543	0.118	9.000
49.400	201.800	7.117	8.542	0.118	9.000
49.500	200.800	7.121	8.543	0.118	9.000
49.600	200.800	7.121	8.543	0.118	9.000
49.700	199.400	7.123	8.544	0.120	9.000
49.800	200.000	7.127	8.543	0.120	9.000
49.900	198.200	7.122	8.543	0.120	9.000
50.000	199.200	7.124	8.543	0.120	9.000
50.100	197.600	7.124	8.543	0.120	9.000
50.200	196.600	7.131	8.543	0.121	9.000
50.300	196.200	7.132	8.543	0.121	9.000
50.400	197.200	7.138	8.543	0.121	9.000
50.500	196.600	7.148	8.544	0.121	9.000
50.600	196.200	7.148	8.544	0.121	9.000
50.700	195.800	7.149	8.543	0.123	9.000
50.800	195.600	7.155	8.544	0.123	9.000
50.900	196.000	7.164	8.545	0.123	9.000
51.000	194.600	7.163	8.544	0.123	9.000
51.100	194.600	7.163	8.544	0.123	9.000
51.200	194.800	7.162	8.544	0.125	9.000
51.300	193.800	7.173	8.543	0.125	9.000
51.400	193.600	7.171	8.544	0.125	9.000
51.500	194.400	7.179	8.545	0.125	9.000
51.600	193.200	7.179	8.545	0.125	9.000
51.700	193.400	7.186	8.545	0.126	9.000
51.800	191.800	7.189	8.545	0.126	9.000
51.900	192.200	7.191	8.545	0.126	9.000
52.000	191.800	7.195	8.545	0.126	9.000
52.100	192.200	7.195	8.545	0.126	9.000
52.200	191.000	7.201	8.545	0.128	9.000
52.300	191.200	7.201	8.545	0.128	9.000
52.400	191.400	7.206	8.546	0.128	9.000
52.500	192.600	7.207	8.546	0.128	9.000
52.600	189.800	7.207	8.546	0.128	9.000
52.700	192.000	7.210	8.545	0.129	9.000
52.800	190.600	7.217	8.545	0.129	9.000
52.900	191.600	7.219	8.544	0.129	9.000
53.000	190.800	7.221	8.545	0.129	9.000
53.100	191.200	7.221	8.545	0.129	9.000
53.200	190.800	7.221	8.546	0.131	9.000
53.300	190.800	7.225	8.546	0.131	9.000
53.400	189.400	7.224	8.547	0.131	9.000
53.500	188.000	7.221	8.547	0.131	9.000
53.600	188.200	7.221	8.547	0.131	9.000
53.700	186.200	7.222	8.547	0.133	9.000
53.800	187.400	7.215	8.546	0.133	9.000
53.900	186.600	7.221	8.547	0.133	9.000
54.000	184.800	7.229	8.547	0.133	9.000
54.100	184.600	7.229	8.547	0.133	9.000
54.200	183.600	7.239	8.546	0.134	9.000
54.300	184.600	7.245	8.547	0.134	9.000
54.400	185.000	7.251	8.547	0.134	9.000
54.500	184.600	7.264	8.547	0.134	9.000
54.600	182.800	7.264	8.547	0.134	9.000
54.700	183.000	7.269	8.547	0.136	9.000
54.800	183.400	7.277	8.547	0.136	9.000
54.900	181.200	7.279	8.547	0.136	9.000
55.000	181.400	7.285	8.546	0.136	9.000
55.100	180.400	7.285	8.546	0.136	9.000
55.200	181.800	7.289	8.548	0.137	9.000
55.300	180.400	7.291	8.547	0.137	9.000
55.400	179.800	7.295	8.549	0.137	9.000
55.500	180.000	7.306	8.549	0.137	9.000
55.600	179.400	7.306	8.549	0.137	9.000
55.700	179.600	7.304	8.548	0.139	9.000
55.800	179.400	7.310	8.549	0.139	9.000
55.900	179.600	7.310	8.547	0.139	9.000
56.000	178.000	7.318	8.549	0.139	9.000
56.100	176.600	7.318	8.549	0.139	9.000
56.200	177.200	7.328	8.549	0.140	9.000
56.300	177.200	7.328	8.549	0.140	9.000
56.400	176.400	7.331	8.549	0.140	9.000
56.500	175.600	7.335	8.548	0.140	9.000
56.600	175.800	7.335	8.548	0.140	9.000
56.700	175.000	7.347	8.549	0.142	9.000
56.800	173.800	7.344	8.550	0.142	9.000
56.900	175.000	7.355	8.549	0.142	9.000
57.000	174.600	7.362	8.549	0.142	9.000
57.100	173.800	7.362	8.549	0.142	9.000
57.200	173.000	7.363	8.549	0.143	9.000
57.300	174.200	7.365	8.548	0.143	9.000
57.400	173.000	7.366	8.549	0.143	9.000
57.500	174.200	7.374	8.549	0.143	9.000
57.600	172.200	7.374	8.549	0.143	9.000
57.700	172.000	7.372	8.549	0.144	9.000
57.800	173.000	7.378	8.550	0.144	9.000
57.900	172.000	7.377	8.551	0.144	9.000
58.000	171.400	7.381	8.551	0.144	9.000
58.100	172.200	7.381	8.551	0.144	9.000
58.200	171.200	7.386	8.551	0.146	9.000
58.300	170.600	7.386	8.551	0.146	9.000
58.400	170.000	7.389	8.550	0.146	9.000
58.500	169.800	7.391	8.550	0.146	9.000
58.600	170.000	7.391	8.550	0.146	9.000
58.700	170.000	7.396	8.550	0.147	9.000
58.800	169.400	7.402	8.551	0.147	9.000
58.900	169.800	7.404	8.552	0.147	9.000
59.000	170.000	7.405	8.551	0.147	9.000
59.100	168.400	7.405	8.551	0.147	9.000
59.200	170.600	7.410	8.551	0.147	9.000
59.300	169.600	7.411	8.551	0.149	9.000
59.400	169.000	7.415	8.552	0.149	9.000
59.500	168.400	7.421	8.551	0.149	9.000
59.600	168.400	7.421	8.551	0.149	9.000
59.700	169.200	7.420	8.552	0.149	9.000
59.800	166.800	7.418	8.552	0.150	9.000
59.900	166.600	7.418	8.551	0.150	9.000
60.000	166.400	7.420	8.552	0.150	9.000
60.100	167.200	7.420	8.552	0.150	9.000
60.200	165.200	7.425	8.551	0.150	9.000
60.300	164.800	7.429	8.553	0.151	9.000
60.400	165.600	7.432	8.553	0.151	9.000
60.500	164.200	7.444	8.553	0.151	9.000
60.600	164.800	7.444	8.553	0.151	9.000
60.700	163.800	7.444	8.553	0.151	9.000
60.800	165.000	7.454	8.552	0.153	9.000
60.900	163.800	7.457	8.554	0.153	9.000
61.000	163.000	7.462	8.553	0.153	9.000
61.100	162.800	7.462	8.553	0.153	9.000
61.200	163.000	7.469	8.553	0.153	9.000
61.300	162.800	7.476	8.555	0.154	9.000
61.400	162.800	7.474	8.553	0.154	9.000
61.500	162.400	7.480	8.553	0.154	9.000
61.600	161.800	7.480	8.553	0.154	9.000
61.700	162.600	7.482	8.554	0.154	9.000
61.800	163.400	7.480	8.554	0.155	9.000
61.900	163.000	7.482	8.552	0.155	9.000
62.000	161.200	7.481	8.555	0.155	9.000
62.100	160.400	7.481	8.555	0.155	9.000
62.200	161.400	7.483	8.555	0.155	9.000
62.300	161.200	7.491	8.553	0.157	9.000
62.400	161.400	7.481	8.554	0.157	9.000
62.500	158.600	7.490	8.554	0.157	9.000
62.600	161.400	7.490	8.554	0.157	9.000
62.700	160.000	7.487	8.555	0.157	9.000
62.800	159.400	7.489	8.554	0.158	9.000
62.900	159.000	7.491	8.555	0.158	9.000
63.000	160.400	7.491	8.555	0.158	9.000
63.100	159.600	7.491	8.555	0.158	9.000
63.200	156.200	7.499	8.555	0.158	9.000
63.300	156.600	7.500	8.553	0.159	9.000
63.400	158.200	7.504	8.556	0.159	9.000
63.500	159.000	7.504	8.556	0.159	9.000
63.600	156.000	7.504	8.556	0.159	9.000
63.700	156.600	7.512	8.555	0.159	9.000
63.800	156.400	7.515	8.555	0.161	9.000
63.900	156.200	7.518	8.556	0.161	9.000
64.000	153.600	7.524	8.554	0.161	9.000
64.100	155.800	7.524	8.554	0.161	9.000
64.200	156.000	7.530	8.557	0.161	9.000
64.300	155.400	7.525	8.556	0.162	9.000
64.400	153.600	7.533	8.556	0.162	9.000
64.500	154.800	7.534	8.554	0.162	9.000
64.600	154.800	7.534	8.554	0.162	9.000
64.700	155.000	7.538	8.557	0.162	9.000
64.800	154.200	7.536	8.556	0.163	9.000
64.900	152.200	7.542	8.555	0.163	9.000
65.000	154.200	7.547	8.556	0.163	9.000
65.100	153.400	7.547	8.556	0.163	9.000
65.200	152.000	7.546	8.557	0.163	9.000
65.300	153.200	7.553	8.556	0.165	9.000
65.400	152.000	7.545	8.557	0.165	9.000
65.500	151.200	7.555	8.557	0.165	9.000
65.600	151.800	7.555	8.557	0.165	9.000
65.700	151.400	7.563	8.557	0.165	9.000
65.800	151.200	7.562	8.559	0.166	9.000
65.900	150.200	7.567	8.557	0.166	9.000
66.000	151.000	7.573	8.556	0.166	9.000
66.100	150.600	7.573	8.556	0.166	9.000
66.200	150.600	7.581	8.556	0.166	9.000
66.300	149.600	7.579	8.559	0.167	9.000
66.400	149.800	7.584	8.558	0.167	9.000
66.500	148.600	7.583	8.557	0.167	9.000
66.600	148.200	7.583	8.557	0.167	9.000
66.700	147.800	7.588	8.559	0.167	9.000
66.800	148.000	7.588	8.557	0.168	9.000
66.900	147.200	7.592	8.559	0.168	9.000
67.000	148.400	7.599	8.560	0.168	9.000
67.100	146.800	7.599	8.560	0.168	9.000
67.200	145.800	7.597	8.558	0.168	9.000
67.300	146.400	7.601	8.559	0.170	9.000
67.400	145.000	7.605	8.559	0.170	9.000
67.500	145.400	7.613	8.561	0.170	9.000
67.600	144.400	7.613	8.561	0.170	9.000
67.700	144.000	7.614	8.560	0.170	9.000
67.800	144.000	7.619	8.560	0.171	9.000
67.900	144.200	7.622	8.560	0.171	9.000
68.000	143.600	7.626	8.559	0.171	9.000
68.100	142.200	7.626	8.559	0.171	9.000
68.200	143.400	7.631	8.559	0.171	9.000
68.300	144.200	7.636	8.559	0.172	9.000
68.400	141.400	7.639	8.561	0.172	9.000
68.500	142.200	7.646	8.560	0.172	9.000
68.600	142.000	7.646	8.560	0.172	9.000
68.700	141.200	7.646	8.559	0.172	9.000
68.800	140.400	7.653	8.560	0.173	9.000
68.900	141.200	7.656	8.560	0.173	9.000
69.000	141.200	7.659	8.560	0.173	9.000
69.100	141.200	7.659	8.560	0.173	9.000
69.200	140.400	7.665	8.560	0.173	9.000
69.300	140.800	7.662	8.560	0.174	9.000
69.400	139.000	7.671	8.560	0.174	9.000
69.500	139.000	7.675	8.560	0.174	9.000
69.600	138.800	7.675	8.560	0.174	9.000
69.700	138.200	7.674	8.561	0.174	9.000
69.800	139.000	7.680	8.561	0.175	9.000
69.900	138.200	7.676	8.562	0.175	9.000
70.000	137.800	7.684	8.561	0.175	9.000
70.100	137.600	7.684	8.561	0.175	9.000
70.200	136.800	7.690	8.562	0.175	9.000
70.300	136.400	7.689	8.561	0.177	9.000
70.400	137.400	7.695	8.561	0.177	9.000
70.500	137.000	7.700	8.561	0.177	9.000
70.600	136.000	7.700	8.561	0.177	9.000
70.700	136.800	7.699	8.562	0.177	9.000
70.800	136.400	7.707	8.562	0.178	9.000
70.900	136.600	7.710	8.562	0.178	9.000
71.000	135.000	7.708	8.562	0.178	9.000
71.100	135.600	7.708	8.562	0.178	9.000
71.200	136.000	7.719	8.562	0.178	9.000
71.300	134.200	7.715	8.563	0.179	9.000
71.400	134.600	7.721	8.562	0.179	9.000
71.500	134.400	7.723	8.563	0.179	9.000
71.600	133.800	7.723	8.563	0.179	9.000
71.700	134.400	7.725	8.562	0.179	9.000
71.800	134.200	7.728	8.563	0.180	9.000
71.900	133.600	7.730	8.564	0.180	9.000
72.000	133.800	7.733	8.562	0.180	9.000
72.100	133.200	7.733	8.562	0.180	9.000
72.200	133.600	7.732	8.562	0.180	9.000
72.300	134.000	7.736	8.563	0.181	9.000
72.400	132.600	7.740	8.562	0.181	9.000
72.500	133.400	7.738	8.563	0.181	9.000
72.600	133.400	7.738	8.563	0.181	9.000
72.700	133.400	7.741	8.564	0.181	9.000
72.800	133.000	7.744	8.563	0.182	9.000
72.900	133.400	7.744	8.563	0.182	9.000
73.000	133.600	7.741	8.564	0.182	9.000
73.100	132.800	7.741	8.564	0.182	9.000
73.200	132.800	7.740	8.564	0.182	9.000
73.300	133.600	7.743	8.563	0.183	9.000
73.400	133.600	7.742	8.564	0.183	9.000
73.500	132.000	7.741	8.565	0.183	9.000
73.600	133.400	7.741	8.565	0.183	9.000
73.700	131.600	7.743	8.564	0.183	9.000
73.800	132.600	7.745	8.565	0.184	9.000
73.900	132.200	7.744	8.565	0.184	9.000
74.000	131.800	7.744	8.564	0.184	9.000
74.100	132.200	7.744	8.564	0.184	9.000
74.200	132.200	7.750	8.565	0.184	9.000
74.300	131.200	7.749	8.564	0.185	9.000
74.400	131.800	7.753	8.565	0.185	9.000
74.500	131.400	7.754	8.565	0.185	9.000
74.600	131.400	7.754	8.565	0.185	9.000
74.700	131.400	7.754	8.563	0.185	9.000
74.800	130.800	7.762	8.565	0.187	9.000
74.900	131.200	7.760	8.565	0.187	9.000
75.000	131.200	7.759	8.565	0.187	9.000
75.100	130.400	7.759	8.565	0.187	9.000
75.200	130.600	7.762	8.566	0.187	9.000
75.300	130.000	7.763	8.566	0.188	9.000
75.400	130.600	7.765	8.565	0.188	9.000
75.500	129.200	7.770	8.566	0.188	9.000
75.600	129.600	7.770	8.566	0.188	9.000
75.700	129.800	7.768	8.565	0.188	9.000
75.800	128.600	7.771	8.565	0.189	9.000
75.900	129.400	7.770	8.566	0.189	9.000
76.000	129.600	7.776	8.566	0.189	9.000
76.100	128.600	7.776	8.566	0.189	9.000
76.200	128.400	7.776	8.567	0.189	9.000
76.300	128.400	7.774	8.566	0.190	9.000
76.400	129.000	7.779	8.567	0.190	9.000
76.500	127.800	7.780	8.567	0.190	9.000
76.600	128.200	7.780	8.567	0.190	9.000
76.700	127.600	7.782	8.567	0.190	9.000
76.800	127.600	7.788	8.567	0.191	9.000
76.900	126.600	7.786	8.567	0.191	9.000
77.000	126.800	7.787	8.567	0.191	9.000
77.100	127.200	7.787	8.567	0.191	9.000
77.200	126.000	7.791	8.568	0.191	9.000
77.300	127.000	7.793	8.569	0.192	9.000
77.400	126.200	7.796	8.568	0.192	9.000
77.500	125.800	7.797	8.568	0.192	9.000
77.600	126.000	7.797	8.568	0.192	9.000
77.700	126.800	7.798	8.569	0.192	9.000
77.800	125.800	7.803	8.568	0.193	9.000
77.900	126.600	7.805	8.570	0.193	9.000
78.000	126.200	7.807	8.569	0.193	9.000
78.100	125.800	7.807	8.569	0.193	9.000
78.200	125.400	7.812	8.568	0.193	9.000
78.300	124.600	7.808	8.569	0.194	9.000
78.400	125.400	7.811	8.569	0.194	9.000
78.500	124.200	7.811	8.569	0.194	9.000
78.600	125.000	7.811	8.569	0.194	9.000
78.700	125.800	7.811	8.570	0.194	9.000
78.800	125.800	7.814	8.569	0.195	9.000
78.900	125.000	7.814	8.570	0.195	9.000
79.000	125.200	7.814	8.569	0.195	9.000
79.100	123.800	7.814	8.569	0.195	9.000
79.200	125.200	7.817	8.570	0.195	9.000
79.300	124.400	7.817	8.569	0.196	9.000
79.400	124.600	7.818	8.569	0.196	9.000
79.500	123.400	7.820	8.571	0.196	9.000
79.600	123.800	7.820	8.571	0.196	9.000
79.700	124.600	7.821	8.570	0.196	9.000
79.800	123.800	7.820	8.570	0.197	9.000
79.900	123.400	7.822	8.570	0.197	9.000
80.000	123.200	7.828	8.570	0.197	9.000
80.100	123.800	7.828	8.570	0.197	9.000
80.200	123.400	7.828	8.570	0.197	9.000
80.300	122.600	7.828	8.570	0.198	9.000
80.400	123.000	7.832	8.571	0.198	9.000
80.500	123.000	7.833	8.570	0.198	9.000
80.600	122.800	7.833	8.570	0.198	9.000
80.700	123.600	7.838	8.570	0.198	9.000
80.800	122.800	7.838	8.571	0.199	9.000
80.900	123.000	7.840	8.571	0.199	9.000
81.000	122.200	7.840	8.572	0.199	9.000
81.100	123.000	7.840	8.572	0.199	9.000
81.200	122.200	7.843	8.572	0.199	9.000
81.300	121.600	7.845	8.571	0.200	9.000
81.400	122.400	7.842	8.572	0.200	9.000
81.500	123.200	7.844	8.572	0.200	9.000
81.600	122.600	7.844	8.572	0.200	9.000
81.700	122.800	7.844	8.572	0.200	9.000
81.800	121.400	7.846	8.572	0.201	9.000
81.900	121.600	7.842	8.572	0.201	9.000
82.000	122.600	7.846	8.572	0.201	9.000
82.100	121.400	7.846	8.572	0.201	9.000
82.200	121.200	7.848	8.572	0.201	9.000
82.300	120.600	7.848	8.573	0.202	9.000
82.400	121.200	7.853	8.572	0.202	9.000
82.500	121.400	7.853	8.573	0.202	9.000
82.600	120.400	7.853	8.573	0.202	9.000
82.700	121.000	7.855	8.573	0.202	9.000
82.800	121.400	7.860	8.573	0.203	9.000
82.900	120.400	7.860	8.573	0.203	9.000
83.000	120.800	7.861	8.573	0.203	9.000
83.100	120.800	7.861	8.573	0.203	9.000
83.200	120.400	7.862	8.574	0.203	9.000
83.300	119.400	7.859	8.572	0.204	9.000
83.400	119.200	7.864	8.574	0.204	9.000
83.500	120.400	7.863	8.575	0.204	9.000
83.600	120.800	7.863	8.575	0.204	9.000
83.700	119.400	7.863	8.574	0.204	9.000
83.800	119.000	7.867	8.573	0.205	9.000
83.900	119.200	7.865	8.574	0.205	9.000
84.000	118.800	7.865	8.574	0.205	9.000
84.100	117.800	7.865	8.574	0.205	9.000
84.200	118.800	7.867	8.573	0.205	9.000
84.300	117.800	7.869	8.574	0.206	9.000
84.400	118.800	7.872	8.574	0.206	9.000
84.500	118.000	7.876	8.574	0.206	9.000
84.600	117.400	7.876	8.574	0.206	9.000
84.700	116.200	7.880	8.575	0.206	9.000
84.800	117.600	7.882	8.575	0.207	9.000
84.900	117.400	7.883	8.575	0.207	9.000
85.000	116.400	7.882	8.575	0.207	9.000
85.100	117.000	7.882	8.575	0.207	9.000
85.200	117.600	7.888	8.574	0.207	9.000
85.300	116.400	7.886	8.575	0.208	9.000
85.400	116.600	7.890	8.575	0.208	9.000
85.500	116.800	7.894	8.575	0.208	9.000
85.600	116.000	7.894	8.575	0.208	9.000
85.700	116.800	7.888	8.576	0.208	9.000
85.800	116.000	7.893	8.576	0.209	9.000
85.900	115.400	7.895	8.576	0.209	9.000
86.000	115.800	7.895	8.575	0.209	9.000
86.100	115.800	7.895	8.575	0.209	9.000
86.200	116.800	7.900	8.576	0.209	9.000
86.300	114.600	7.902	8.576	0.210	9.000
86.400	114.400	7.904	8.575	0.210	9.000
86.500	114.600	7.904	8.575	0.210	9.000
86.600	113.200	7.904	8.575	0.210	9.000
86.700	113.800	7.907	8.576	0.210	9.000
86.800	113.800	7.910	8.576	0.211	9.000
86.900	113.400	7.913	8.575	0.211	9.000
87.000	113.800	7.917	8.576	0.211	9.000
87.100	113.400	7.917	8.576	0.211	9.000
87.200	113.400	7.918	8.577	0.211	9.000
87.300	112.200	7.916	8.576	0.212	9.000
87.400	113.400	7.922	8.576	0.212	9.000
87.500	112.800	7.926	8.577	0.212	9.000
87.600	113.400	7.926	8.577	0.212	9.000
87.700	112.400	7.929	8.577	0.212	9.000
87.800	113.000	7.933	8.578	0.213	9.000
87.900	112.000	7.931	8.578	0.213	9.000
88.000	112.800	7.935	8.577	0.213	9.000
88.100	113.000	7.935	8.577	0.213	9.000
88.200	113.400	7.942	8.577	0.213	9.000
88.300	112.600	7.940	8.577	0.214	9.000
88.400	111.600	7.942	8.579	0.214	9.000
88.500	110.800	7.937	8.578	0.214	9.000
88.600	111.200	7.937	8.578	0.214	9.000
88.700	111.400	7.937	8.579	0.214	9.000
88.800	110.600	7.937	8.578	0.215	9.000
88.900	111.200	7.941	8.578	0.215	9.000
89.000	111.400	7.942	8.577	0.215	9.000
89.100	110.600	7.942	8.577	0.215	9.000
89.200	111.400	7.944	8.577	0.215	9.000
89.300	110.000	7.947	8.579	0.216	9.000
89.400	110.400	7.947	8.579	0.216	9.000
89.500	109.400	7.949	8.577	0.216	9.000
89.600	110.800	7.949	8.577	0.216	9.000
89.700	109.800	7.955	8.580	0.216	9.000
89.800	110.400	7.949	8.579	0.216	9.000
89.900	109.600	7.957	8.577	0.216	9.000
90.000	110.000	7.954	8.578	0.216	9.000
90.100	108.400	7.954	8.578	0.216	9.000
90.200	109.400	7.957	8.579	0.216	9.000
90.300	109.800	7.959	8.578	0.217	9.000
90.400	107.800	7.962	8.579	0.217	9.000
90.500	108.600	7.960	8.580	0.217	9.000
90.600	108.400	7.960	8.580	0.217	9.000
90.700	108.200	7.966	8.580	0.217	9.000
90.800	108.400	7.969	8.580	0.218	9.000
90.900	109.000	7.970	8.580	0.218	9.000
91.000	107.200	7.971	8.580	0.218	9.000
91.100	109.000	7.971	8.580	0.218	9.000
91.200	107.200	7.973	8.581	0.218	9.000
91.300	108.200	7.973	8.580	0.219	9.000
91.400	108.200	7.972	8.580	0.219	9.000
91.500	107.200	7.976	8.580	0.219	9.000
91.600	106.000	7.976	8.580	0.219	9.000
91.700	107.200	7.978	8.580	0.219	9.000
91.800	106.600	7.975	8.581	0.220	9.000
91.900	106.600	7.981	8.581	0.220	9.000
92.000	106.000	7.979	8.581	0.220	9.000
92.100	105.600	7.979	8.581	0.220	9.000
92.200	106.600	7.981	8.581	0.220	9.000
92.300	105.600	7.988	8.580	0.221	9.000
92.400	106.200	7.989	8.581	0.221	9.000
92.500	106.000	7.990	8.581	0.221	9.000
92.600	105.800	7.990	8.581	0.221	9.000
92.700	105.400	7.991	8.581	0.221	9.000
92.800	105.200	7.993	8.581	0.222	9.000
92.900	105.400	7.997	8.581	0.222	9.000
93.000	105.800	7.997	8.580	0.222	9.000
93.100	105.000	7.997	8.580	0.222	9.000
93.200	105.400	7.995	8.581	0.222	9.000
93.300	104.600	8.000	8.583	0.223	9.000
93.400	105.800	8.000	8.583	0.223	9.000
93.500	104.200	8.002	8.581	0.223	9.000
93.600	104.200	8.002	8.581	0.223	9.000
93.700	104.400	8.003	8.583	0.223	9.000
93.800	104.200	8.007	8.583	0.224	9.000
93.900	103.400	8.004	8.582	0.224	9.000
94.000	104.600	8.007	8.582	0.224	9.000
94.100	103.800	8.007	8.582	0.224	9.000
94.200	102.800	8.011	8.583	0.224	9.000
94.300	102.800	8.010	8.582	0.224	9.000
94.400	103.800	8.013	8.583	0.224	9.000
94.500	102.200	8.014	8.583	0.224	9.000
94.600	102.000	8.014	8.583	0.224	9.000
94.700	101.600	8.016	8.583	0.224	9.000
94.800	101.000	8.021	8.584	0.225	9.000
94.900	102.000	8.018	8.583	0.225	9.000
95.000	103.800	8.019	8.583	0.225	9.000
95.100	102.800	8.019	8.583	0.225	9.000
95.200	103.400	8.023	8.583	0.225	9.000
95.300	102.600	8.026	8.583	0.226	9.000
95.400	102.800	8.032	8.584	0.226	9.000
95.500	102.600	8.035	8.584	0.226	9.000
95.600	102.600	8.035	8.584	0.226	9.000
95.700	101.200	8.027	8.584	0.226	9.000
95.800	101.600	8.022	8.584	0.227	9.000
95.900	101.400	8.025	8.584	0.227	9.000
96.000	101.200	8.030	8.585	0.227	9.000
96.100	102.000	8.030	8.585	0.227	9.000
96.200	101.600	8.027	8.585	0.227	9.000
96.300	102.000	8.029	8.584	0.228	9.000
96.400	102.600	8.026	8.585	0.228	9.000
96.500	101.400	8.032	8.585	0.228	9.000
96.600	100.600	8.032	8.585	0.228	9.000
96.700	101.800	8.035	8.586	0.228	9.000
96.800	101.000	8.035	8.585	0.229	9.000
96.900	101.400	8.036	8.585	0.229	9.000
97.000	100.800	8.036	8.585	0.229	9.000
97.100	101.400	8.036	8.585	0.229	9.000
97.200	100.800	8.040	8.586	0.229	9.000
97.300	100.800	8.038	8.585	0.230	9.000
97.400	101.000	8.041	8.586	0.230	9.000
97.500	100.800	8.040	8.585	0.230	9.000
97.600	101.000	8.040	8.585	0.230	9.000
97.700	99.800	8.039	8.586	0.230	9.000
97.800	100.400	8.044	8.586	0.230	9.000
97.900	100.400	8.043	8.585	0.230	9.000
98.000	100.000	8.046	8.587	0.230	9.000
98.100	100.800	8.046	8.587	0.230	9.000
98.200	99.200	8.047	8.587	0.230	9.000
98.300	99.200	8.046	8.586	0.231	9.000
98.400	99.800	8.048	8.587	0.231	9.000
98.500	99.400	8.047	8.586	0.231	9.000
98.600	98.600	8.047	8.586	0.231	9.000
98.700	99.200	8.051	8.586	0.231	9.000
98.800	98.400	8.053	8.587	0.232	9.000
98.900	98.800	8.050	8.585	0.232	9.000
99.000	99.000	8.054	8.586	0.232	9.000
99.100	98.600	8.054	8.586	0.232	9.000
99.200	99.600	8.055	8.587	0.232	9.000
99.300	97.800	8.061	8.588	0.233	9.000
99.400	98.400	8.058	8.587	0.233	9.000
99.500	98.600	8.064	8.587	0.233	9.000
99.600	97.400	8.064	8.587	0.233	9.000
99.700	98.400	8.062	8.588	0.233	9.000
99.800	97.400	8.063	8.587	0.234	9.000
99.900	98.200	8.060	8.587	0.234	9.000
100.000	98.200	8.073	8.588	0.234	9.000
100.100	98.000	8.073	8.588	0.234	9.000
100.200	96.600	8.063	8.588	0.234	9.000
100.300	97.800	8.072	8.589	0.234	9.000
100.400	97.000	8.067	8.589	0.234	9.000
100.500	96.000	8.068	8.588	0.234	9.000
100.600	97.400	8.068	8.588	0.234	9.000
100.700	98.200	8.072	8.588	0.234	9.000
100.800	98.200	8.074	8.589	0.235	9.000
100.900	97.000	8.075	8.588	0.235	9.000
101.000	97.600	8.072	8.589	0.235	9.000
101.100	96.200	8.072	8.589	0.235	9.000
101.200	98.000	8.078	8.589	0.235	9.000
101.300	96.600	8.072	8.590	0.236	9.000
101.400	98.200	8.078	8.589	0.236	9.000
101.500	97.800	8.077	8.589	0.236	9.000
101.600	96.800	8.077	8.589	0.236	9.000
101.700	95.800	8.076	8.591	0.236	9.000
101.800	97.000	8.080	8.589	0.237	9.000
101.900	97.200	8.081	8.590	0.237	9.000
102.000	97.000	8.080	8.590	0.237	9.000
102.100	96.200	8.080	8.590	0.237	9.000
102.200	96.200	8.081	8.590	0.237	9.000
102.300	96.200	8.083	8.590	0.238	9.000
102.400	96.000	8.085	8.589	0.238	9.000
102.500	95.200	8.086	8.590	0.238	9.000
102.600	95.200	8.086	8.590	0.238	9.000
102.700	95.800	8.086	8.590	0.238	9.000
102.800	95.600	8.088	8.592	0.238	9.000
102.900	97.200	8.087	8.590	0.238	9.000
103.000	95.600	8.090	8.591	0.238	9.000
103.100	96.800	8.090	8.591	0.238	9.000
103.200	95.400	8.090	8.591	0.238	9.000
103.300	95.200	8.084	8.590	0.239	9.000
103.400	95.400	8.091	8.591	0.239	9.000
103.500	94.800	8.090	8.591	0.239	9.000
103.600	95.400	8.090	8.591	0.239	9.000
103.700	94.600	8.090	8.590	0.239	9.000
103.800	94.600	8.091	8.592	0.240	9.000
103.900	93.000	8.092	8.592	0.240	9.000
104.000	94.800	8.093	8.592	0.240	9.000
104.100	94.800	8.093	8.592	0.240	9.000
104.200	93.600	8.096	8.591	0.240	9.000
104.300	94.600	8.093	8.592	0.241	9.000
104.400	94.400	8.098	8.592	0.241	9.000
104.500	95.000	8.102	8.593	0.241	9.000
104.600	93.000	8.102	8.593	0.241	9.000
104.700	93.600	8.099	8.592	0.241	9.000
104.800	93.200	8.106	8.591	0.242	9.000
104.900	94.000	8.103	8.593	0.242	9.000
105.000	94.000	8.103	8.591	0.242	9.000
105.100	93.400	8.103	8.591	0.242	9.000
105.200	93.000	8.106	8.593	0.242	9.000
105.300	93.000	8.103	8.593	0.242	9.000
105.400	92.600	8.106	8.591	0.242	9.000
105.500	92.000	8.109	8.593	0.242	9.000
105.600	92.400	8.109	8.593	0.242	9.000
105.700	93.600	8.110	8.594	0.242	9.000
105.800	92.000	8.108	8.593	0.243	9.000
105.900	93.800	8.112	8.593	0.243	9.000
106.000	92.200	8.114	8.593	0.243	9.000
106.100	93.400	8.114	8.593	0.243	9.000
106.200	93.200	8.114	8.594	0.243	9.000
106.300	92.200	8.113	8.595	0.244	9.000
106.400	93.000	8.113	8.593	0.244	9.000
106.500	92.800	8.117	8.595	0.244	9.000
106.600	93.000	8.117	8.595	0.244	9.000
106.700	92.600	8.115	8.594	0.244	9.000
106.800	92.600	8.120	8.594	0.245	9.000
106.900	91.800	8.121	8.594	0.245	9.000
107.000	92.000	8.117	8.593	0.245	9.000
107.100	92.600	8.117	8.593	0.245	9.000
107.200	92.400	8.121	8.595	0.245	9.000
107.300	91.400	8.120	8.595	0.245	9.000
107.400	91.800	8.122	8.595	0.245	9.000
107.500	92.800	8.122	8.594	0.245	9.000
107.600	91.800	8.122	8.594	0.245	9.000
107.700	92.200	8.126	8.595	0.245	9.000
107.800	92.400	8.123	8.595	0.246	9.000
107.900	91.800	8.125	8.595	0.246	9.000
108.000	91.400	8.126	8.596	0.246	9.000
108.100	91.000	8.126	8.596	0.246	9.000
108.200	91.800	8.123	8.596	0.246	9.000
108.300	91.400	8.127	8.596	0.247	9.000
108.400	91.600	8.126	8.595	0.247	9.000
108.500	90.800	8.127	8.596	0.247	9.000
108.600	90.600	8.127	8.596	0.247	9.000
108.700	90.800	8.133	8.596	0.247	9.000
108.800	91.800	8.133	8.595	0.248	9.000
108.900	90.200	8.137	8.596	0.248	9.000
109.000	90.400	8.134	8.597	0.248	9.000
109.100	89.400	8.134	8.597	0.248	9.000
109.200	90.200	8.131	8.596	0.248	9.000
109.300	89.800	8.134	8.597	0.248	9.000
109.400	90.000	8.133	8.596	0.248	9.000
109.500	89.200	8.134	8.596	0.248	9.000
109.600	90.800	8.134	8.596	0.248	9.000
109.700	89.200	8.139	8.596	0.248	9.000
109.800	89.200	8.137	8.596	0.249	9.000
109.900	90.200	8.140	8.598	0.249	9.000
110.000	90.600	8.146	8.597	0.249	9.000
110.100	89.200	8.146	8.597	0.249	9.000
110.200	89.400	8.142	8.597	0.249	9.000
110.300	87.800	8.145	8.598	0.250	9.000
110.400	89.200	8.141	8.597	0.250	9.000
110.500	88.000	8.146	8.599	0.250	9.000
110.600	88.800	8.146	8.599	0.250	9.000
110.700	88.400	8.148	8.599	0.250	9.000
110.800	88.400	8.153	8.596	0.251	9.000
110.900	87.400	8.152	8.598	0.251	9.000
111.000	90.000	8.153	8.597	0.251	9.000
111.100	87.000	8.153	8.597	0.251	9.000
111.200	88.200	8.152	8.599	0.251	9.000
111.300	88.000	8.155	8.599	0.251	9.000
111.400	88.800	8.152	8.600	0.251	9.000
111.500	88.000	8.154	8.598	0.251	9.000
111.600	88.000	8.154	8.598	0.251	9.000
111.700	88.400	8.156	8.599	0.251	9.000
111.800	89.000	8.158	8.598	0.252	9.000
111.900	87.600	8.158	8.601	0.252	9.000
112.000	87.400	8.160	8.599	0.252	9.000
112.100	87.600	8.160	8.599	0.252	9.000
112.200	86.400	8.157	8.599	0.252	9.000
112.300	88.000	8.162	8.600	0.253	9.000
112.400	86.400	8.160	8.599	0.253	9.000
112.500	86.800	8.163	8.599	0.253	9.000
112.600	87.600	8.163	8.599	0.253	9.000
112.700	87.600	8.165	8.600	0.253	9.000
112.800	87.200	8.162	8.600	0.254	9.000
112.900	87.800	8.166	8.601	0.254	9.000
113.000	87.000	8.166	8.601	0.254	9.000
113.100	87.600	8.166	8.601	0.254	9.000
113.200	86.200	8.165	8.601	0.254	9.000
113.300	86.800	8.166	8.600	0.254	9.000
113.400	85.800	8.166	8.602	0.254	9.000
113.500	86.600	8.166	8.601	0.254	9.000
113.600	86.800	8.166	8.601	0.254	9.000
113.700	86.800	8.169	8.601	0.254	9.000
113.800	86.800	8.169	8.601	0.255	9.000
113.900	86.200	8.170	8.601	0.255	9.000
114.000	86.200	8.175	8.601	0.255	9.000
114.100	86.400	8.175	8.601	0.255	9.000
114.200	85.800	8.173	8.601	0.255	9.000
114.300	86.400	8.175	8.602	0.256	9.000
114.400	86.200	8.175	8.602	0.256	9.000
114.500	86.400	8.177	8.602	0.256	9.000
114.600	85.400	8.177	8.602	0.256	9.000
114.700	86.200	8.179	8.602	0.256	9.000
114.800	85.000	8.183	8.602	0.256	9.000
114.900	85.800	8.181	8.602	0.256	9.000
115.000	84.800	8.181	8.602	0.256	9.000
115.100	85.600	8.181	8.602	0.256	9.000
115.200	84.800	8.182	8.602	0.256	9.000
115.300	85.400	8.180	8.602	0.257	9.000
115.400	85.400	8.179	8.603	0.257	9.000
115.500	85.600	8.184	8.602	0.257	9.000
115.600	84.800	8.184	8.602	0.257	9.000
115.700	85.400	8.187	8.601	0.257	9.000
115.800	84.400	8.186	8.602	0.258	9.000
115.900	84.200	8.187	8.602	0.258	9.000
116.000	84.800	8.190	8.603	0.258	9.000
116.100	84.000	8.190	8.603	0.258	9.000
116.200	84.600	8.189	8.603	0.258	9.000
116.300	82.800	8.192	8.603	0.259	9.000
116.400	84.400	8.190	8.603	0.259	9.000
116.500	83.800	8.190	8.603	0.259	9.000
116.600	84.200	8.190	8.603	0.259	9.000
116.700	83.400	8.192	8.604	0.259	9.000
116.800	84.400	8.195	8.603	0.259	9.000
116.900	83.200	8.200	8.604	0.259	9.000
117.000	82.600	8.197	8.605	0.259	9.000
117.100	82.600	8.197	8.605	0.259	9.000
117.200	83.600	8.198	8.605	0.259	9.000
117.300	83.400	8.197	8.604	0.260	9.000
117.400	83.800	8.199	8.605	0.260	9.000
117.500	82.600	8.200	8.604	0.260	9.000
117.600	82.400	8.200	8.604	0.260	9.000
117.700	82.200	8.203	8.605	0.260	9.000
117.800	83.800	8.200	8.606	0.261	9.000
117.900	82.000	8.203	8.604	0.261	9.000
118.000	82.000	8.206	8.604	0.261	9.000
118.100	81.400	8.206	8.604	0.261	9.000
118.200	82.400	8.210	8.604	0.261	9.000
118.300	81.400	8.208	8.605	0.261	9.000
118.400	81.200	8.211	8.606	0.261	9.000
118.500	81.800	8.212	8.606	0.261	9.000
118.600	81.600	8.212	8.606	0.261	9.000
118.700	81.600	8.209	8.605	0.261	9.000
118.800	82.000	8.217	8.606	0.262	9.000
118.900	81.600	8.216	8.605	0.262	9.000
119.000	81.800	8.211	8.605	0.262	9.000
119.100	81.000	8.211	8.605	0.262	9.000
119.200	81.800	8.219	8.606	0.262	9.000
119.300	81.200	8.216	8.605	0.263	9.000
119.400	81.200	8.223	8.605	0.263	9.000
119.500	80.200	8.223	8.606	0.263	9.000
119.600	81.000	8.223	8.606	0.263	9.000
119.700	80.000	8.223	8.607	0.263	9.000
119.800	80.400	8.228	8.606	0.263	9.000
119.900	79.800	8.224	8.606	0.263	9.000
120.000	80.800	8.223	8.606	0.263	9.000
120.100	79.600	8.223	8.606	0.263	9.000
120.200	81.000	8.227	8.606	0.263	9.000
120.300	78.800	8.227	8.606	0.264	9.000
120.400	80.000	8.224	8.606	0.264	9.000
120.500	79.000	8.231	8.607	0.264	9.000
120.600	79.400	8.231	8.607	0.264	9.000
120.700	79.200	8.231	8.608	0.264	9.000
120.800	80.200	8.236	8.607	0.265	9.000
120.900	79.600	8.233	8.607	0.265	9.000
121.000	78.600	8.234	8.608	0.265	9.000
121.100	79.400	8.234	8.608	0.265	9.000
121.200	79.600	8.236	8.607	0.265	9.000
121.300	78.600	8.235	8.607	0.265	9.000
121.400	79.400	8.237	8.608	0.265	9.000
121.500	79.400	8.237	8.607	0.265	9.000
121.600	79.800	8.237	8.607	0.265	9.000
121.700	79.000	8.238	8.608	0.265	9.000
121.800	78.600	8.240	8.608	0.266	9.000
121.900	78.400	8.240	8.608	0.266	9.000
122.000	78.200	8.242	8.607	0.266	9.000
122.100	78.800	8.242	8.607	0.266	9.000
122.200	78.200	8.244	8.608	0.266	9.000
122.300	77.600	8.241	8.609	0.267	9.000
122.400	79.400	8.244	8.607	0.267	9.000
122.500	78.800	8.245	8.608	0.267	9.000
122.600	79.000	8.245	8.608	0.267	9.000
122.700	77.800	8.247	8.609	0.267	9.000
122.800	78.000	8.248	8.609	0.267	9.000
122.900	78.200	8.248	8.609	0.267	9.000
123.000	78.600	8.249	8.608	0.267	9.000
123.100	77.600	8.249	8.608	0.267	9.000
123.200	79.000	8.248	8.610	0.267	9.000
123.300	77.400	8.251	8.611	0.268	9.000
123.400	78.000	8.249	8.609	0.268	9.000
123.500	77.800	8.249	8.609	0.268	9.000
123.600	78.000	8.249	8.609	0.268	9.000
123.700	79.000	8.252	8.610	0.268	9.000
123.800	78.200	8.250	8.609	0.269	9.000
123.900	78.200	8.252	8.610	0.269	9.000
124.000	76.600	8.252	8.610	0.269	9.000
124.100	78.000	8.252	8.610	0.269	9.000
124.200	78.000	8.253	8.610	0.269	9.000
124.300	78.600	8.253	8.611	0.269	9.000
124.400	77.400	8.250	8.610	0.269	9.000
124.500	77.200	8.251	8.611	0.269	9.000
124.600	76.800	8.251	8.611	0.269	9.000
124.700	77.600	8.255	8.611	0.269	9.000
124.800	77.400	8.251	8.610	0.270	9.000
124.900	77.400	8.260	8.611	0.270	9.000
125.000	77.400	8.254	8.611	0.270	9.000
125.100	78.200	8.254	8.611	0.270	9.000
125.200	77.400	8.251	8.610	0.270	9.000
125.300	77.400	8.259	8.611	0.271	9.000
125.400	76.400	8.255	8.612	0.271	9.000
125.500	77.600	8.255	8.612	0.271	9.000
125.600	76.600	8.255	8.612	0.271	9.000
125.700	77.600	8.257	8.610	0.271	9.000
125.800	76.800	8.252	8.612	0.271	9.000
125.900	76.800	8.259	8.612	0.271	9.000
126.000	76.200	8.264	8.612	0.271	9.000
126.100	77.200	8.264	8.612	0.271	9.000
126.200	76.600	8.256	8.611	0.271	9.000
126.300	76.400	8.261	8.612	0.272	9.000
126.400	76.800	8.254	8.611	0.272	9.000
126.500	76.600	8.253	8.612	0.272	9.000
126.600	76.800	8.253	8.612	0.272	9.000
126.700	77.200	8.260	8.612	0.272	9.000
126.800	76.000	8.261	8.612	0.272	9.000
126.900	76.800	8.263	8.612	0.272	9.000
127.000	76.400	8.259	8.612	0.272	9.000
127.100	77.400	8.259	8.612	0.272	9.000
127.200	77.200	8.257	8.614	0.272	9.000
127.300	75.800	8.259	8.612	0.273	9.000
127.400	76.400	8.259	8.612	0.273	9.000
127.500	76.600	8.262	8.613	0.273	9.000
127.600	77.200	8.262	8.613	0.273	9.000
127.700	75.400	8.263	8.613	0.273	9.000
127.800	76.800	8.262	8.614	0.274	9.000
127.900	76.000	8.263	8.613	0.274	9.000
128.000	75.800	8.263	8.615	0.274	9.000
128.100	75.800	8.263	8.615	0.274	9.000
128.200	75.800	8.268	8.613	0.274	9.000
128.300	76.200	8.266	8.614	0.274	9.000
128.400	75.200	8.261	8.613	0.274	9.000
128.500	75.800	8.265	8.615	0.274	9.000
128.600	76.400	8.265	8.615	0.274	9.000
128.700	75.400	8.269	8.614	0.274	9.000
128.800	75.800	8.271	8.615	0.275	9.000
128.900	76.400	8.275	8.615	0.275	9.000
129.000	76.400	8.269	8.614	0.275	9.000
129.100	76.000	8.269	8.614	0.275	9.000
129.200	75.400	8.264	8.613	0.275	9.000
129.300	76.000	8.269	8.614	0.276	9.000
129.400	75.200	8.271	8.615	0.276	9.000
129.500	75.200	8.268	8.615	0.276	9.000
129.600	75.200	8.268	8.615	0.276	9.000
129.700	75.200	8.272	8.615	0.276	9.000
129.800	75.000	8.270	8.615	0.276	9.000
129.900	74.600	8.272	8.616	0.276	9.000
130.000	75.200	8.274	8.616	0.276	9.000
130.100	75.000	8.274	8.616	0.276	9.000
130.200	75.200	8.275	8.615	0.276	9.000
130.300	76.200	8.278	8.615	0.277	9.000
130.400	74.600	8.278	8.616	0.277	9.000
130.500	73.800	8.277	8.615	0.277	9.000
130.600	75.200	8.277	8.615	0.277	9.000
130.700	73.600	8.279	8.616	0.277	9.000
130.800	74.400	8.279	8.615	0.277	9.000
130.900	74.400	8.280	8.616	0.277	9.000
131.000	75.200	8.278	8.615	0.277	9.000
131.100	74.600	8.278	8.615	0.277	9.000
131.200	75.000	8.280	8.616	0.277	9.000
131.300	73.800	8.279	8.616	0.278	9.000
131.400	74.800	8.279	8.617	0.278	9.000
131.500	73.800	8.281	8.617	0.278	9.000
131.600	74.200	8.281	8.617	0.278	9.000
131.700	73.800	8.279	8.617	0.278	9.000
131.800	74.400	8.283	8.617	0.279	9.000
131.900	74.000	8.283	8.617	0.279	9.000
132.000	75.000	8.282	8.617	0.279	9.000
132.100	73.800	8.282	8.617	0.279	9.000
132.200	73.800	8.284	8.617	0.279	9.000
132.300	74.400	8.285	8.617	0.279	9.000
132.400	74.000	8.285	8.616	0.279	9.000
132.500	74.600	8.287	8.619	0.279	9.000
132.600	73.800	8.287	8.619	0.279	9.000
132.700	74.600	8.287	8.617	0.279	9.000
132.800	73.800	8.290	8.617	0.280	9.000
132.900	73.600	8.289	8.617	0.280	9.000
133.000	73.600	8.290	8.617	0.280	9.000
133.100	75.200	8.290	8.617	0.280	9.000
133.200	73.200	8.291	8.619	0.280	9.000
133.300	74.200	8.289	8.618	0.281	9.000
133.400	73.400	8.293	8.618	0.281	9.000
133.500	73.000	8.288	8.619	0.281	9.000
133.600	72.600	8.288	8.619	0.281	9.000
133.700	72.400	8.288	8.618	0.281	9.000
133.800	73.800	8.289	8.620	0.281	9.000
133.900	73.000	8.289	8.618	0.281	9.000
134.000	73.000	8.288	8.619	0.281	9.000
134.100	72.200	8.288	8.619	0.281	9.000
134.200	73.800	8.291	8.620	0.281	9.000
134.300	73.000	8.296	8.618	0.282	9.000
134.400	73.000	8.290	8.619	0.282	9.000
134.500	72.600	8.294	8.620	0.282	9.000
134.600	73.600	8.294	8.620	0.282	9.000
134.700	73.000	8.295	8.620	0.282	9.000
134.800	72.000	8.298	8.620	0.282	9.000
134.900	71.400	8.296	8.620	0.282	9.000
135.000	72.800	8.294	8.620	0.282	9.000
135.100	73.400	8.294	8.620	0.282	9.000
135.200	72.400	8.292	8.620	0.282	9.000
135.300	73.400	8.298	8.620	0.283	9.000
135.400	73.800	8.297	8.621	0.283	9.000
135.500	72.800	8.308	8.620	0.283	9.000
135.600	73.800	8.308	8.620	0.283	9.000
135.700	72.800	8.302	8.620	0.283	9.000
135.800	73.000	8.298	8.620	0.284	9.000
135.900	72.000	8.298	8.621	0.284	9.000
136.000	73.800	8.290	8.621	0.284	9.000
136.100	72.800	8.290	8.621	0.284	9.000
136.200	73.000	8.289	8.621	0.284	9.000
136.300	73.600	8.291	8.621	0.284	9.000
136.400	75.000	8.291	8.622	0.284	9.000
136.500	73.800	8.289	8.621	0.284	9.000
136.600	73.000	8.289	8.621	0.284	9.000
136.700	72.600	8.296	8.621	0.284	9.000
136.800	74.400	8.295	8.622	0.285	9.000
136.900	72.400	8.297	8.621	0.285	9.000
137.000	72.800	8.297	8.621	0.285	9.000
137.100	72.400	8.297	8.621	0.285	9.000
137.200	72.800	8.294	8.622	0.285	9.000
137.300	72.800	8.296	8.621	0.285	9.000
137.400	72.800	8.295	8.622	0.285	9.000
137.500	72.200	8.299	8.622	0.285	9.000
137.600	72.000	8.299	8.622	0.285	9.000
137.700	72.200	8.300	8.622	0.285	9.000
137.800	72.200	8.299	8.624	0.286	9.000
137.900	72.400	8.298	8.622	0.286	9.000
138.000	73.400	8.301	8.622	0.286	9.000
138.100	72.400	8.301	8.622	0.286	9.000
138.200	72.800	8.297	8.623	0.286	9.000
138.300	72.600	8.298	8.623	0.287	9.000
138.400	72.800	8.299	8.622	0.287	9.000
138.500	72.400	8.296	8.622	0.287	9.000
138.600	73.400	8.296	8.622	0.287	9.000
138.700	72.600	8.301	8.624	0.287	9.000
138.800	72.400	8.303	8.623	0.287	9.000
138.900	72.000	8.304	8.623	0.287	9.000
139.000	72.800	8.300	8.624	0.287	9.000
139.100	72.000	8.300	8.624	0.287	9.000
139.200	72.800	8.301	8.623	0.287	9.000
139.300	71.800	8.302	8.623	0.288	9.000
139.400	73.000	8.297	8.623	0.288	9.000
139.500	73.600	8.299	8.623	0.288	9.000
139.600	72.800	8.299	8.623	0.288	9.000
139.700	72.200	8.301	8.624	0.288	9.000
139.800	72.800	8.301	8.624	0.288	9.000
139.900	72.000	8.304	8.624	0.288	9.000
140.000	73.400	8.303	8.625	0.288	9.000
140.100	72.400	8.303	8.625	0.288	9.000
140.200	71.600	8.303	8.624	0.288	9.000
140.300	72.000	8.304	8.624	0.289	9.000
140.400	72.600	8.305	8.625	0.289	9.000
140.500	72.400	8.302	8.625	0.289	9.000
140.600	71.400	8.302	8.625	0.289	9.000
140.700	72.800	8.305	8.625	0.289	9.000
140.800	71.600	8.307	8.625	0.290	9.000
140.900	71.600	8.310	8.625	0.290	9.000
141.000	71.600	8.310	8.626	0.290	9.000
141.100	71.600	8.310	8.626	0.290	9.000
141.200	72.000	8.310	8.624	0.290	9.000
141.300	72.200	8.304	8.626	0.290	9.000
141.400	72.000	8.308	8.625	0.290	9.000
141.500	71.000	8.308	8.625	0.290	9.000
141.600	72.000	8.308	8.625	0.290	9.000
141.700	71.400	8.304	8.626	0.290	9.000
141.800	72.600	8.309	8.626	0.291	9.000
141.900	72.200	8.308	8.626	0.291	9.000
142.000	71.600	8.307	8.626	0.291	9.000
142.100	71.600	8.307	8.626	0.291	9.000
142.200	72.200	8.309	8.626	0.291	9.000
142.300	70.000	8.310	8.626	0.291	9.000
142.400	71.600	8.310	8.626	0.291	9.000
142.500	72.200	8.308	8.626	0.291	9.000
142.600	71.200	8.308	8.626	0.291	9.000
142.700	72.800	8.310	8.626	0.291	9.000
142.800	71.400	8.312	8.628	0.292	9.000
142.900	70.400	8.315	8.628	0.292	9.000
143.000	70.400	8.312	8.628	0.292	9.000
143.100	71.400	8.312	8.628	0.292	9.000
143.200	70.400	8.313	8.627	0.292	9.000
143.300	71.600	8.314	8.627	0.293	9.000
143.400	70.600	8.317	8.627	0.293	9.000
143.500	70.800	8.313	8.626	0.293	9.000
143.600	70.600	8.313	8.626	0.293	9.000
143.700	70.400	8.316	8.628	0.293	9.000
143.800	69.000	8.315	8.627	0.293	9.000
143.900	70.200	8.316	8.627	0.293	9.000
144.000	69.400	8.316	8.628	0.293	9.000
144.100	69.400	8.316	8.628	0.293	9.000
144.200	70.200	8.319	8.627	0.293	9.000
144.300	70.400	8.320	8.629	0.294	9.000
144.400	70.000	8.328	8.628	0.294	9.000
144.500	69.000	8.326	8.629	0.294	9.000
144.600	69.200	8.326	8.629	0.294	9.000
144.700	69.000	8.329	8.628	0.294	9.000
144.800	69.800	8.330	8.629	0.294	9.000
144.900	68.600	8.329	8.629	0.294	9.000
145.000	69.400	8.328	8.628	0.294	9.000
145.100	69.000	8.328	8.628	0.294	9.000
145.200	70.200	8.333	8.630	0.294	9.000
145.300	68.800	8.329	8.628	0.295	9.000
145.400	69.400	8.328	8.628	0.295	9.000
145.500	68.800	8.330	8.630	0.295	9.000
145.600	70.000	8.330	8.630	0.295	9.000
145.700	67.200	8.332	8.630	0.295	9.000
145.800	68.200	8.332	8.629	0.296	9.000
145.900	69.200	8.330	8.630	0.296	9.000
146.000	68.000	8.332	8.630	0.296	9.000
146.100	68.400	8.332	8.630	0.296	9.000
146.200	67.800	8.335	8.629	0.296	9.000
146.300	69.400	8.331	8.630	0.296	9.000
146.400	67.800	8.336	8.630	0.296	9.000
146.500	68.800	8.336	8.630	0.296	9.000
146.600	68.400	8.336	8.630	0.296	9.000
146.700	68.400	8.339	8.630	0.296	9.000
146.800	67.800	8.341	8.631	0.297	9.000
146.900	67.800	8.336	8.629	0.297	9.000
147.000	68.000	8.338	8.630	0.297	9.000
147.100	67.400	8.338	8.630	0.297	9.000
147.200	68.400	8.340	8.631	0.297	9.000
147.300	66.400	8.338	8.630	0.297	9.000
147.400	68.000	8.341	8.632	0.297	9.000
147.500	68.600	8.343	8.631	0.297	9.000
147.600	68.200	8.343	8.631	0.297	9.000
147.700	68.200	8.342	8.631	0.297	9.000
147.800	67.200	8.343	8.630	0.298	9.000
147.900	68.200	8.344	8.632	0.298	9.000
148.000	68.400	8.345	8.631	0.298	9.000
148.100	67.600	8.345	8.631	0.298	9.000
148.200	67.400	8.342	8.632	0.298	9.000
148.300	66.000	8.347	8.632	0.298	9.000
148.400	67.400	8.345	8.633	0.298	9.000
148.500	67.400	8.347	8.632	0.298	9.000
148.600	67.000	8.347	8.632	0.298	9.000
148.700	67.800	8.350	8.632	0.298	9.000
148.800	67.000	8.350	8.633	0.299	9.000
148.900	66.800	8.353	8.632	0.299	9.000
149.000	67.800	8.351	8.632	0.299	9.000
149.100	66.800	8.351	8.632	0.299	9.000
149.200	66.600	8.348	8.633	0.299	9.000
149.300	66.800	8.351	8.632	0.300	9.000
149.400	66.800	8.351	8.632	0.300	9.000
149.500	66.400	8.355	8.633	0.300	9.000
149.600	67.000	8.355	8.633	0.300	9.000
149.700	66.800	8.353	8.633	0.300	9.000
149.800	67.200	8.354	8.633	0.300	9.000
149.900	66.600	8.353	8.634	0.300	9.000
150.000	66.400	8.355	8.634	0.300	9.000
150.100	65.800	8.355	8.634	0.300	9.000
150.200	66.400	8.357	8.634	0.300	9.000
150.300	65.800	8.353	8.633	0.301	9.000
150.400	66.000	8.353	8.633	0.301	9.000
150.500	65.400	8.353	8.634	0.301	9.000
150.600	66.200	8.353	8.634	0.301	9.000
150.700	66.800	8.358	8.633	0.301	9.000
150.800	66.400	8.360	8.633	0.301	9.000
150.900	66.000	8.362	8.634	0.301	9.000
151.000	65.600	8.359	8.633	0.301	9.000
151.100	66.200	8.359	8.633	0.301	9.000
151.200	65.800	8.362	8.634	0.301	9.000
151.300	66.400	8.360	8.634	0.302	9.000
151.400	65.000	8.362	8.635	0.302	9.000
151.500	66.400	8.362	8.635	0.302	9.000
151.600	64.400	8.362	8.635	0.302	9.000
151.700	66.200	8.362	8.635	0.302	9.000
151.800	64.600	8.364	8.634	0.302	9.000
151.900	65.600	8.364	8.635	0.302	9.000
152.000	66.200	8.364	8.635	0.302	9.000
152.100	65.800	8.364	8.635	0.302	9.000
152.200	65.400	8.364	8.636	0.302	9.000
152.300	65.400	8.366	8.635	0.303	9.000
152.400	64.400	8.363	8.635	0.303	9.000
152.500	66.000	8.363	8.635	0.303	9.000
152.600	65.200	8.363	8.635	0.303	9.000
152.700	65.400	8.368	8.635	0.303	9.000
152.800	64.600	8.371	8.635	0.303	9.000
152.900	65.400	8.370	8.636	0.303	9.000
153.000	65.400	8.368	8.636	0.303	9.000
153.100	64.400	8.368	8.636	0.303	9.000
153.200	64.400	8.370	8.636	0.303	9.000
153.300	66.200	8.368	8.637	0.304	9.000
153.400	65.600	8.367	8.636	0.304	9.000
153.500	64.400	8.369	8.636	0.304	9.000
153.600	65.200	8.369	8.636	0.304	9.000
153.700	66.000	8.368	8.637	0.304	9.000
153.800	65.200	8.368	8.637	0.304	9.000
153.900	66.000	8.369	8.637	0.304	9.000
154.000	64.600	8.368	8.637	0.304	9.000
154.100	65.800	8.368	8.637	0.304	9.000
154.200	65.400	8.372	8.636	0.304	9.000
154.300	65.600	8.368	8.637	0.305	9.000
154.400	65.000	8.370	8.636	0.305	9.000
154.500	64.600	8.371	8.637	0.305	9.000
154.600	65.400	8.371	8.637	0.305	9.000
154.700	65.000	8.375	8.638	0.305	9.000
154.800	65.200	8.371	8.637	0.306	9.000
154.900	65.400	8.373	8.638	0.306	9.000
155.000	64.000	8.373	8.638	0.306	9.000
155.100	65.400	8.373	8.638	0.306	9.000
155.200	63.600	8.371	8.639	0.306	9.000
155.300	64.200	8.375	8.639	0.306	9.000
155.400	64.400	8.373	8.638	0.306	9.000
155.500	64.800	8.374	8.638	0.306	9.000
155.600	65.400	8.374	8.638	0.306	9.000
155.700	64.800	8.371	8.639	0.306	9.000
155.800	64.800	8.372	8.640	0.307	9.000
155.900	64.200	8.376	8.638	0.307	9.000
156.000	65.000	8.376	8.639	0.307	9.000
156.100	64.400	8.376	8.639	0.307	9.000
156.200	63.800	8.378	8.639	0.307	9.000
156.300	63.800	8.374	8.639	0.307	9.000
156.400	64.000	8.376	8.639	0.307	9.000
156.500	63.400	8.375	8.639	0.307	9.000
156.600	63.400	8.375	8.639	0.307	9.000
156.700	63.400	8.381	8.640	0.307	9.000
156.800	63.200	8.381	8.639	0.308	9.000
156.900	64.000	8.382	8.640	0.308	9.000
157.000	64.800	8.386	8.641	0.308	9.000
157.100	63.200	8.386	8.641	0.308	9.000
157.200	64.600	8.381	8.639	0.308	9.000
157.300	65.200	8.381	8.640	0.308	9.000
157.400	65.200	8.381	8.640	0.308	9.000
157.500	63.400	8.382	8.641	0.308	9.000
157.600	63.800	8.382	8.641	0.308	9.000
157.700	63.200	8.379	8.640	0.308	9.000
157.800	63.800	8.379	8.641	0.309	9.000
157.900	62.000	8.379	8.640	0.309	9.000
158.000	62.600	8.380	8.641	0.309	9.000
158.100	62.800	8.380	8.641	0.309	9.000
158.200	64.000	8.383	8.641	0.309	9.000
158.300	64.400	8.382	8.641	0.309	9.000
158.400	63.200	8.382	8.642	0.309	9.000
158.500	63.400	8.384	8.641	0.309	9.000
158.600	63.000	8.384	8.641	0.309	9.000
158.700	63.000	8.386	8.642	0.309	9.000
158.800	63.800	8.391	8.642	0.310	9.000
158.900	63.000	8.384	8.642	0.310	9.000
159.000	62.200	8.383	8.642	0.310	9.000
159.100	63.200	8.383	8.642	0.310	9.000
159.200	63.800	8.385	8.642	0.310	9.000
159.300	62.400	8.387	8.642	0.310	9.000
159.400	63.000	8.387	8.641	0.310	9.000
159.500	62.400	8.389	8.642	0.310	9.000
159.600	63.600	8.389	8.642	0.310	9.000
159.700	63.400	8.389	8.642	0.310	9.000
159.800	64.200	8.385	8.642	0.311	9.000
159.900	63.000	8.387	8.642	0.311	9.000
160.000	63.400	8.386	8.642	0.311	9.000
160.100	63.000	8.386	8.642	0.311	9.000
160.200	62.600	8.387	8.643	0.311	9.000
160.300	62.800	8.391	8.642	0.311	9.000
160.400	63.000	8.388	8.642	0.311	9.000
160.500	63.200	8.388	8.642	0.311	9.000
160.600	62.400	8.388	8.642	0.311	9.000
160.700	63.800	8.389	8.644	0.311	9.000
160.800	62.400	8.390	8.642	0.312	9.000
160.900	61.600	8.393	8.644	0.312	9.000
161.000	62.800	8.388	8.643	0.312	9.000
161.100	62.000	8.388	8.643	0.312	9.000
161.200	62.600	8.390	8.644	0.312	9.000
161.300	62.200	8.391	8.644	0.312	9.000
161.400	62.200	8.393	8.644	0.312	9.000
161.500	60.600	8.396	8.644	0.312	9.000
161.600	62.200	8.396	8.644	0.312	9.000
161.700	62.400	8.391	8.646	0.312	9.000
161.800	61.600	8.396	8.644	0.313	9.000
161.900	60.400	8.395	8.644	0.313	9.000
162.000	61.200	8.393	8.644	0.313	9.000
162.100	62.200	8.393	8.644	0.313	9.000
162.200	61.400	8.398	8.645	0.313	9.000
162.300	61.200	8.399	8.645	0.313	9.000
162.400	62.000	8.399	8.644	0.313	9.000
162.500	60.800	8.402	8.645	0.313	9.000
162.600	61.000	8.402	8.645	0.313	9.000
162.700	61.400	8.404	8.645	0.313	9.000
162.800	60.600	8.404	8.644	0.314	9.000
162.900	61.800	8.407	8.646	0.314	9.000
163.000	60.400	8.405	8.645	0.314	9.000
163.100	61.000	8.405	8.645	0.314	9.000
163.200	61.800	8.404	8.646	0.314	9.000
163.300	61.400	8.411	8.646	0.314	9.000
163.400	61.400	8.407	8.644	0.314	9.000
163.500	59.800	8.404	8.646	0.314	9.000
163.600	62.000	8.404	8.646	0.314	9.000
163.700	61.400	8.408	8.646	0.314	9.000
163.800	59.600	8.407	8.646	0.315	9.000
163.900	61.000	8.408	8.646	0.315	9.000
164.000	61.200	8.412	8.646	0.315	9.000
164.100	60.800	8.412	8.646	0.315	9.000
164.200	60.800	8.409	8.648	0.315	9.000
164.300	60.200	8.408	8.646	0.315	9.000
164.400	61.400	8.409	8.647	0.315	9.000
164.500	59.800	8.411	8.646	0.315	9.000
164.600	60.600	8.411	8.646	0.315	9.000
164.700	60.000	8.410	8.647	0.315	9.000
164.800	59.800	8.415	8.647	0.316	9.000
164.900	61.000	8.414	8.646	0.316	9.000
165.000	60.600	8.412	8.647	0.316	9.000
165.100	60.200	8.412	8.647	0.316	9.000
165.200	60.200	8.414	8.648	0.316	9.000
165.300	60.200	8.411	8.647	0.316	9.000
165.400	59.600	8.412	8.647	0.316	9.000
165.500	59.400	8.412	8.647	0.316	9.000
165.600	61.000	8.412	8.647	0.316	9.000
165.700	60.600	8.412	8.648	0.316	9.000
165.800	59.400	8.413	8.648	0.317	9.000
165.900	60.400	8.413	8.648	0.317	9.000
166.000	59.000	8.414	8.648	0.317	9.000
166.100	60.400	8.414	8.648	0.317	9.000
166.200	59.400	8.413	8.649	0.317	9.000
166.300	59.600	8.415	8.648	0.317	9.000
166.400	59.000	8.411	8.649	0.317	9.000
166.500	60.800	8.415	8.648	0.317	9.000
166.600	59.600	8.415	8.648	0.317	9.000
166.700	59.400	8.417	8.648	0.317	9.000
166.800	60.000	8.417	8.649	0.318	9.000
166.900	60.800	8.418	8.649	0.318	9.000
167.000	59.200	8.418	8.650	0.318	9.000
167.100	59.800	8.418	8.650	0.318	9.000
167.200	60.000	8.416	8.649	0.318	9.000
167.300	59.200	8.414	8.649	0.318	9.000
167.400	60.200	8.417	8.650	0.318	9.000
167.500	60.000	8.418	8.648	0.318	9.000
167.600	60.600	8.418	8.648	0.318	9.000
167.700	59.400	8.418	8.651	0.318	9.000
167.800	59.600	8.419	8.650	0.319	9.000
167.900	59.200	8.418	8.651	0.319	9.000
168.000	59.200	8.418	8.650	0.319	9.000
168.100	60.000	8.418	8.650	0.319	9.000
168.200	61.000	8.417	8.651	0.319	9.000
168.300	60.000	8.416	8.650	0.319	9.000
168.400	60.200	8.418	8.650	0.319	9.000
168.500	58.600	8.419	8.651	0.319	9.000
168.600	59.400	8.419	8.651	0.319	9.000
168.700	60.000	8.418	8.650	0.319	9.000
168.800	58.800	8.420	8.650	0.320	9.000
168.900	59.000	8.424	8.650	0.320	9.000
169.000	58.400	8.424	8.651	0.320	9.000
169.100	59.400	8.424	8.651	0.320	9.000
169.200	60.000	8.419	8.652	0.320	9.000
169.300	59.400	8.419	8.651	0.320	9.000
169.400	60.200	8.417	8.650	0.320	9.000
169.500	59.800	8.417	8.652	0.320	9.000
169.600	58.400	8.417	8.652	0.320	9.000
169.700	58.000	8.421	8.650	0.320	9.000
169.800	59.000	8.420	8.651	0.321	9.000
169.900	58.600	8.422	8.651	0.321	9.000
170.000	59.800	8.422	8.651	0.321	9.000
170.100	59.600	8.422	8.651	0.321	9.000
170.200	59.200	8.421	8.652	0.321	9.000
170.300	59.400	8.421	8.651	0.321	9.000
170.400	59.600	8.422	8.652	0.321	9.000
170.500	60.200	8.423	8.652	0.321	9.000
170.600	59.400	8.423	8.652	0.321	9.000
170.700	59.600	8.422	8.652	0.321	9.000
170.800	58.800	8.425	8.653	0.322	9.000
170.900	60.200	8.423	8.652	0.322	9.000
171.000	59.600	8.423	8.652	0.322	9.000
171.100	58.600	8.423	8.652	0.322	9.000
171.200	59.200	8.423	8.653	0.322	9.000
171.300	58.800	8.424	8.652	0.322	9.000
171.400	58.800	8.422	8.652	0.322	9.000
171.500	59.200	8.425	8.652	0.322	9.000
171.600	59.400	8.425	8.652	0.322	9.000
171.700	59.600	8.421	8.653	0.322	9.000
171.800	59.400	8.426	8.653	0.322	9.000
171.900	59.400	8.423	8.653	0.323	9.000
172.000	58.800	8.423	8.654	0.323	9.000
172.100	58.400	8.423	8.654	0.323	9.000
172.200	58.600	8.425	8.653	0.323	9.000
172.300	58.800	8.425	8.654	0.323	9.000
172.400	58.400	8.423	8.653	0.323	9.000
172.500	57.800	8.424	8.654	0.323	9.000
172.600	58.600	8.424	8.654	0.323	9.000
172.700	57.200	8.427	8.655	0.323	9.000
172.800	59.000	8.428	8.654	0.323	9.000
172.900	58.400	8.427	8.654	0.324	9.000
173.000	58.000	8.428	8.654	0.324	9.000
173.100	59.200	8.428	8.654	0.324	9.000
173.200	59.400	8.423	8.655	0.324	9.000
173.300	59.400	8.428	8.656	0.324	9.000
173.400	58.800	8.425	8.656	0.324	9.000
173.500	58.200	8.430	8.654	0.324	9.000
173.600	59.200	8.430	8.654	0.324	9.000
173.700	57.800	8.428	8.654	0.324	9.000
173.800	57.800	8.429	8.657	0.324	9.000
173.900	58.200	8.425	8.655	0.325	9.000
174.000	58.600	8.429	8.656	0.325	9.000
174.100	58.600	8.429	8.656	0.325	9.000
174.200	58.000	8.430	8.656	0.325	9.000
174.300	57.600	8.428	8.656	0.325	9.000
174.400	59.000	8.431	8.656	0.325	9.000
174.500	57.800	8.430	8.656	0.325	9.000
174.600	58.600	8.430	8.656	0.325	9.000
174.700	58.400	8.431	8.656	0.325	9.000
174.800	58.400	8.433	8.657	0.325	9.000
174.900	57.400	8.435	8.657	0.326	9.000
175.000	58.600	8.433	8.657	0.326	9.000
175.100	58.400	8.433	8.657	0.326	9.000
175.200	58.000	8.434	8.657	0.326	9.000
175.300	57.400	8.430	8.656	0.326	9.000
175.400	58.600	8.434	8.656	0.326	9.000
175.500	57.800	8.431	8.657	0.326	9.000
175.600	58.000	8.431	8.657	0.326	9.000
175.700	58.800	8.437	8.657	0.326	9.000
175.800	58.600	8.432	8.657	0.326	9.000
175.900	58.400	8.437	8.657	0.327	9.000
176.000	58.200	8.435	8.658	0.327	9.000
176.100	57.800	8.435	8.658	0.327	9.000
176.200	57.600	8.433	8.658	0.327	9.000
176.300	57.800	8.435	8.659	0.327	9.000
176.400	58.000	8.435	8.657	0.327	9.000
176.500	58.600	8.434	8.658	0.327	9.000
176.600	57.800	8.434	8.658	0.327	9.000
176.700	58.000	8.439	8.658	0.327	9.000
176.800	58.200	8.443	8.657	0.327	9.000
176.900	57.600	8.439	8.659	0.328	9.000
177.000	58.200	8.436	8.658	0.328	9.000
177.100	57.200	8.436	8.658	0.328	9.000
177.200	57.200	8.437	8.658	0.328	9.000
177.300	57.000	8.437	8.659	0.328	9.000
177.400	58.600	8.435	8.659	0.328	9.000
177.500	57.600	8.437	8.659	0.328	9.000
177.600	57.800	8.437	8.659	0.328	9.000
177.700	57.600	8.438	8.658	0.328	9.000
177.800	56.800	8.439	8.660	0.328	9.000
177.900	58.400	8.436	8.658	0.329	9.000
178.000	57.200	8.437	8.659	0.329	9.000
178.100	58.200	8.437	8.659	0.329	9.000
178.200	58.400	8.438	8.660	0.329	9.000
178.300	58.800	8.438	8.659	0.329	9.000
178.400	57.600	8.441	8.660	0.329	9.000
178.500	57.200	8.438	8.659	0.329	9.000
178.600	57.200	8.438	8.659	0.329	9.000
178.700	57.400	8.442	8.659	0.329	9.000
178.800	56.600	8.441	8.659	0.329	9.000
178.900	57.000	8.444	8.661	0.330	9.000
179.000	57.200	8.440	8.660	0.330	9.000
179.100	58.200	8.440	8.660	0.330	9.000
179.200	56.800	8.441	8.660	0.330	9.000
179.300	58.000	8.438	8.661	0.330	9.000
179.400	57.800	8.441	8.661	0.330	9.000
179.500	56.800	8.443	8.661	0.330	9.000
179.600	58.000	8.443	8.661	0.330	9.000
179.700	57.000	8.440	8.660	0.330	9.000
179.800	57.200	8.445	8.661	0.330	9.000
179.900	58.600	8.442	8.660	0.331	9.000
180.000	56.600	8.443	8.663	0.331	9.000
180.100	56.800	8.443	8.663	0.331	9.000
180.200	57.600	8.439	8.661	0.331	9.000
180.300	56.400	8.438	8.661	0.331	9.000
180.400	57.000	8.446	8.662	0.331	9.000
180.500	56.600	8.444	8.661	0.331	9.000
180.600	56.200	8.444	8.661	0.331	9.000
180.700	57.600	8.444	8.661	0.331	9.000
180.800	56.800	8.444	8.662	0.331	9.000
180.900	57.000	8.447	8.662	0.332	9.000
181.000	58.400	8.441	8.662	0.332	9.000
181.100	56.800	8.441	8.662	0.332	9.000
181.200	56.200	8.441	8.661	0.332	9.000
181.300	58.400	8.445	8.662	0.332	9.000
181.400	56.800	8.444	8.662	0.332	9.000
181.500	57.000	8.443	8.663	0.332	9.000
181.600	57.200	8.443	8.663	0.332	9.000
181.700	57.400	8.443	8.663	0.332	9.000
181.800	56.800	8.444	8.663	0.332	9.000
181.900	55.800	8.444	8.662	0.333	9.000
182.000	57.600	8.444	8.662	0.333	9.000
182.100	56.400	8.444	8.662	0.333	9.000
182.200	55.200	8.444	8.663	0.333	9.000
182.300	56.600	8.444	8.664	0.333	9.000
182.400	55.800	8.445	8.663	0.333	9.000
182.500	56.200	8.444	8.664	0.333	9.000
182.600	56.400	8.444	8.664	0.333	9.000
182.700	57.800	8.447	8.663	0.333	9.000
182.800	56.600	8.452	8.663	0.333	9.000
182.900	57.800	8.457	8.664	0.334	9.000
183.000	57.000	8.448	8.664	0.334	9.000
183.100	59.000	8.448	8.664	0.334	9.000
183.200	57.400	8.449	8.663	0.334	9.000
183.300	57.200	8.443	8.664	0.334	9.000
183.400	58.000	8.443	8.664	0.334	9.000
183.500	57.400	8.438	8.663	0.334	9.000
183.600	58.000	8.438	8.663	0.334	9.000
183.700	57.400	8.439	8.664	0.334	9.000
183.800	56.800	8.440	8.664	0.334	9.000
183.900	57.000	8.439	8.664	0.334	9.000
184.000	56.600	8.441	8.664	0.334	9.000
184.100	57.000	8.441	8.664	0.334	9.000
184.200	55.600	8.440	8.665	0.334	9.000
184.300	57.400	8.442	8.665	0.334	9.000
184.400	55.400	8.441	8.665	0.335	9.000
184.500	57.000	8.439	8.665	0.335	9.000
184.600	55.600	8.439	8.665	0.335	9.000
184.700	57.200	8.445	8.666	0.335	9.000
184.800	57.800	8.443	8.665	0.335	9.000
184.900	57.200	8.445	8.665	0.335	9.000
185.000	57.000	8.443	8.665	0.335	9.000
185.100	57.400	8.443	8.665	0.335	9.000
185.200	57.400	8.446	8.666	0.335	9.000
185.300	55.600	8.442	8.666	0.335	9.000
185.400	57.800	8.445	8.666	0.336	9.000
185.500	57.600	8.447	8.666	0.336	9.000
185.600	56.000	8.447	8.666	0.336	9.000
185.700	55.600	8.447	8.666	0.336	9.000
185.800	56.400	8.446	8.665	0.336	9.000
185.900	54.400	8.448	8.666	0.336	9.000
186.000	55.400	8.449	8.667	0.336	9.000
186.100	54.800	8.449	8.667	0.336	9.000
186.200	54.800	8.451	8.667	0.336	9.000
186.300	55.600	8.453	8.666	0.336	9.000
186.400	56.000	8.457	8.666	0.337	9.000
186.500	54.800	8.458	8.667	0.337	9.000
186.600	55.600	8.458	8.667	0.337	9.000
186.700	54.800	8.461	8.668	0.337	9.000
186.800	54.800	8.462	8.666	0.337	9.000
186.900	54.600	8.460	8.667	0.337	9.000
187.000	55.800	8.458	8.668	0.337	9.000
187.100	55.800	8.458	8.668	0.337	9.000
187.200	55.000	8.468	8.667	0.337	9.000
187.300	55.600	8.461	8.667	0.337	9.000
187.400	56.000	8.462	8.668	0.338	9.000
187.500	55.200	8.458	8.668	0.338	9.000
187.600	54.800	8.458	8.668	0.338	9.000
187.700	56.200	8.459	8.668	0.338	9.000
187.800	54.800	8.460	8.668	0.338	9.000
187.900	55.400	8.458	8.669	0.338	9.000
188.000	54.200	8.459	8.668	0.338	9.000
188.100	55.400	8.459	8.668	0.338	9.000
188.200	57.000	8.463	8.668	0.338	9.000
188.300	56.200	8.461	8.668	0.338	9.000
188.400	56.200	8.461	8.668	0.339	9.000
188.500	55.400	8.460	8.669	0.339	9.000
188.600	55.200	8.460	8.669	0.339	9.000
188.700	56.200	8.462	8.669	0.339	9.000
188.800	54.800	8.463	8.670	0.339	9.000
188.900	55.400	8.464	8.669	0.339	9.000
189.000	54.400	8.458	8.670	0.339	9.000
189.100	54.400	8.458	8.670	0.339	9.000
189.200	55.000	8.461	8.669	0.339	9.000
189.300	56.200	8.460	8.669	0.339	9.000
189.400	55.600	8.460	8.669	0.340	9.000
189.500	55.000	8.457	8.669	0.340	9.000
189.600	55.000	8.457	8.669	0.340	9.000
189.700	55.800	8.460	8.669	0.340	9.000
189.800	54.800	8.460	8.669	0.340	9.000
189.900	56.000	8.461	8.670	0.340	9.000
190.000	55.600	8.461	8.670	0.340	9.000
190.100	55.600	8.461	8.670	0.340	9.000
190.200	57.600	8.459	8.671	0.340	9.000
190.300	56.200	8.463	8.671	0.340	9.000
190.400	55.600	8.458	8.670	0.340	9.000
190.500	55.600	8.458	8.671	0.340	9.000
190.600	55.000	8.458	8.671	0.340	9.000
190.700	56.200	8.456	8.670	0.340	9.000
190.800	56.600	8.460	8.670	0.340	9.000
190.900	56.000	8.455	8.670	0.341	9.000
191.000	55.600	8.453	8.671	0.341	9.000
191.100	56.400	8.453	8.671	0.341	9.000
191.200	56.400	8.453	8.671	0.341	9.000
191.300	55.800	8.453	8.671	0.341	9.000
191.400	55.600	8.456	8.673	0.341	9.000
191.500	56.200	8.456	8.671	0.341	9.000
191.600	55.400	8.456	8.671	0.341	9.000
191.700	55.600	8.453	8.671	0.341	9.000
191.800	56.400	8.455	8.672	0.341	9.000
191.900	56.600	8.451	8.672	0.342	9.000
192.000	55.800	8.453	8.671	0.342	9.000
192.100	55.800	8.453	8.671	0.342	9.000
192.200	55.400	8.453	8.672	0.342	9.000
192.300	55.200	8.453	8.673	0.342	9.000
192.400	56.400	8.452	8.672	0.342	9.000
192.500	56.000	8.452	8.672	0.342	9.000
192.600	56.600	8.452	8.672	0.342	9.000
192.700	55.400	8.454	8.672	0.342	9.000
192.800	55.600	8.457	8.673	0.342	9.000
192.900	55.200	8.460	8.673	0.343	9.000
193.000	55.600	8.457	8.673	0.343	9.000
193.100	55.200	8.457	8.673	0.343	9.000
193.200	56.200	8.453	8.673	0.343	9.000
193.300	56.200	8.455	8.673	0.343	9.000
193.400	56.200	8.454	8.672	0.343	9.000
193.500	56.800	8.458	8.674	0.343	9.000
193.600	55.400	8.458	8.674	0.343	9.000
193.700	56.200	8.456	8.674	0.343	9.000
193.800	55.400	8.456	8.674	0.343	9.000
193.900	55.200	8.457	8.674	0.344	9.000
194.000	55.000	8.457	8.674	0.344	9.000
194.100	54.600	8.457	8.674	0.344	9.000
194.200	54.800	8.459	8.675	0.344	9.000
194.300	55.000	8.458	8.674	0.344	9.000
194.400	55.000	8.459	8.675	0.344	9.000
194.500	56.000	8.460	8.674	0.344	9.000
194.600	55.600	8.460	8.674	0.344	9.000
194.700	55.000	8.457	8.674	0.344	9.000
194.800	54.800	8.461	8.674	0.344	9.000
194.900	55.800	8.460	8.674	0.345	9.000
195.000	55.200	8.460	8.675	0.345	9.000
195.100	55.800	8.460	8.675	0.345	9.000
195.200	54.600	8.463	8.675	0.345	9.000
195.300	54.400	8.463	8.675	0.345	9.000
195.400	53.800	8.459	8.674	0.345	9.000
195.500	53.800	8.462	8.676	0.345	9.000
195.600	55.200	8.462	8.676	0.345	9.000
195.700	54.600	8.465	8.676	0.345	9.000
195.800	54.600	8.462	8.676	0.345	9.000
195.900	55.400	8.463	8.677	0.346	9.000
196.000	55.000	8.468	8.676	0.346	9.000
196.100	54.600	8.468	8.676	0.346	9.000
196.200	55.600	8.464	8.676	0.346	9.000
196.300	54.800	8.465	8.675	0.346	9.000
196.400	54.600	8.465	8.677	0.346	9.000
196.500	55.000	8.464	8.677	0.346	9.000
196.600	53.200	8.464	8.677	0.346	9.000
196.700	53.600	8.470	8.678	0.346	9.000
196.800	55.200	8.469	8.677	0.346	9.000
196.900	54.000	8.470	8.676	0.346	9.000
197.000	54.000	8.468	8.676	0.346	9.000
197.100	54.400	8.468	8.676	0.346	9.000
197.200	53.800	8.467	8.678	0.346	9.000
197.300	53.400	8.468	8.676	0.346	9.000
197.400	53.800	8.471	8.676	0.347	9.000
197.500	54.000	8.472	8.676	0.347	9.000
197.600	53.800	8.472	8.676	0.347	9.000
197.700	53.400	8.469	8.677	0.347	9.000
197.800	54.200	8.476	8.677	0.347	9.000
197.900	52.200	8.469	8.677	0.347	9.000
198.000	53.400	8.475	8.677	0.347	9.000
198.100	54.200	8.475	8.677	0.347	9.000
198.200	53.400	8.476	8.678	0.347	9.000
198.300	53.200	8.474	8.679	0.347	9.000
198.400	53.800	8.478	8.677	0.348	9.000
198.500	53.800	8.476	8.679	0.348	9.000
198.600	53.000	8.476	8.679	0.348	9.000
198.700	52.400	8.478	8.679	0.348	9.000
198.800	51.800	8.482	8.679	0.348	9.000
198.900	53.000	8.478	8.679	0.348	9.000
199.000	51.000	8.480	8.678	0.348	9.000
199.100	51.600	8.480	8.678	0.348	9.000
199.200	53.000	8.478	8.678	0.348	9.000
199.300	53.400	8.480	8.679	0.348	9.000
199.400	52.600	8.480	8.679	0.349	9.000
199.500	53.800	8.483	8.680	0.349	9.000
199.600	53.200	8.483	8.680	0.349	9.000
199.700	53.800	8.483	8.679	0.349	9.000
199.800	52.600	8.484	8.679	0.349	9.000
199.900	52.000	8.486	8.679	0.349	9.000
[truncated: 79,155 more rows]
