# Supplementary material for: Measurement of Outflow Facility Using iPerfusion
Source: PLoS One. 2016 Mar 7;11(3):e0150694. doi: 10.1371/journal.pone.0150694 (PMC4780770; doi:10.1371/journal.pone.0150694)
Supplement: S4 File — The raw data from the perfusion traces along with the steady state values for each pressure step. (ZIP) [file pone.0150694.s004.zip › S3/ControlIndividuals/ControlEye/Eye_OS-14/Parameters.txt]

Q	dQ	P	dP	R	dR	C	dC	FT	dFT	N/A	FV
33.8147	2.7118	8.6989	0.0265	0.2573	0.0206	3.8872	0.3120	0.0000	0.0000	8.9959	0.0000
8.0614	1.4177	4.4174	0.0142	0.5480	0.0964	1.8249	0.3210	0.0000	0.0000	4.5000	0.0000
16.0558	2.0243	5.8454	0.0182	0.3641	0.0459	2.7467	0.3464	0.0000	0.0000	6.0008	0.0000
25.7679	2.1734	7.2677	0.0194	0.2820	0.0238	3.5455	0.2992	0.0000	0.0000	7.4988	0.0000
36.1783	1.7684	8.6826	0.0158	0.2400	0.0117	4.1667	0.2038	0.0000	0.0000	8.9967	0.0000
48.9545	2.7130	10.0724	0.0245	0.2058	0.0114	4.8602	0.2696	0.0000	0.0000	10.5037	0.0000
60.7627	1.7018	11.4655	0.0144	0.1887	0.0053	5.2996	0.1486	0.0000	0.0000	11.9892	0.0000
90.3112	1.9463	14.2166	0.0156	0.1574	0.0034	6.3525	0.1371	0.0000	0.0000	15.0129	0.0000
118.8503	2.1485	16.9594	0.0190	0.1427	0.0026	7.0079	0.1269	0.0000	0.0000	18.0154	0.0000
149.2750	2.0312	19.6867	0.0188	0.1319	0.0018	7.5825	0.1034	0.0000	0.0000	20.9809	0.0000
