# Supplementary material for: Measurement of Outflow Facility Using iPerfusion
Source: PLoS One. 2016 Mar 7;11(3):e0150694. doi: 10.1371/journal.pone.0150694 (PMC4780770; doi:10.1371/journal.pone.0150694)
Supplement: S4 File — The raw data from the perfusion traces along with the steady state values for each pressure step. (ZIP) [file pone.0150694.s004.zip › S3/ControlIndividuals/eye01/CapPre_P2CL-14/Data.txt]

0.000	-2.800	0.001	8.185	-0.000	0.000
0.100	-0.600	0.001	8.185	-0.000	0.000
0.200	-0.200	-0.003	8.186	0.000	0.000
0.300	1.000	-0.002	8.185	0.000	0.000
0.400	1.000	-0.002	8.186	0.000	0.000
0.500	0.200	0.001	8.186	0.000	0.000
0.600	0.600	0.001	8.186	0.000	0.000
0.700	0.400	-0.003	8.185	0.000	0.000
0.800	1.000	-0.004	8.186	0.000	0.000
0.900	1.000	-0.003	8.186	0.000	0.000
1.000	1.600	-0.004	8.186	0.000	0.000
1.100	1.200	-0.004	8.186	0.000	0.000
1.200	1.800	-0.001	8.186	0.000	0.000
1.300	-0.000	0.001	8.185	0.000	0.000
1.400	1.600	0.000	8.186	0.000	0.000
1.500	1.000	-0.001	8.186	0.000	0.000
1.600	2.400	-0.001	8.186	0.000	0.000
1.700	2.200	-0.005	8.186	0.000	0.000
1.800	2.000	0.000	8.186	0.000	0.000
1.900	0.800	-0.004	8.184	0.000	0.000
2.000	1.000	-0.002	8.187	0.000	0.000
2.100	1.400	-0.002	8.187	0.000	0.000
2.200	1.600	-0.001	8.185	0.000	0.000
2.300	0.200	-0.004	8.185	0.000	0.000
2.400	0.800	0.001	8.187	0.000	0.000
2.500	1.800	-0.001	8.186	0.000	0.000
2.600	-0.000	-0.001	8.186	0.000	0.000
2.700	2.800	-0.001	8.186	0.000	0.000
2.800	2.000	-0.001	8.187	0.000	0.000
2.900	1.800	-0.002	8.187	0.000	0.000
3.000	1.000	-0.003	8.186	0.000	0.000
3.100	1.400	-0.003	8.186	0.000	0.000
3.200	1.600	-0.000	8.186	0.000	0.000
3.300	0.400	-0.002	8.185	0.000	0.000
3.400	1.800	0.002	8.186	0.000	0.000
3.500	0.200	-0.004	8.185	0.000	0.000
3.600	1.600	-0.004	8.185	0.000	0.000
3.700	0.400	-0.003	8.187	0.000	0.000
3.800	0.400	0.000	8.186	0.000	0.000
3.900	0.800	-0.002	8.186	0.000	0.000
4.000	1.800	-0.008	8.185	0.000	0.000
4.100	1.000	-0.008	8.185	0.000	0.000
4.200	2.200	0.011	8.186	0.000	0.000
4.300	1.800	-0.012	8.185	0.000	0.000
4.400	0.800	0.001	8.186	0.000	0.000
4.500	0.800	-0.004	8.186	0.000	0.000
4.600	1.800	-0.004	8.186	0.000	0.000
4.700	-0.200	0.001	8.186	0.000	0.000
4.800	1.800	-0.005	8.187	0.000	0.000
4.900	1.200	0.006	8.186	0.000	0.000
5.000	2.200	-0.001	8.185	0.000	0.000
5.100	1.400	-0.001	8.185	0.000	0.000
5.200	1.800	0.003	8.186	0.000	0.000
5.300	0.600	-0.008	8.186	0.000	0.000
5.400	1.000	0.005	8.185	0.000	0.000
5.500	0.600	0.001	8.185	0.000	0.000
5.600	0.800	0.001	8.185	0.000	0.000
5.700	1.000	0.000	8.186	0.000	0.000
5.800	2.200	-0.005	8.186	0.000	0.000
5.900	1.400	0.003	8.185	0.000	0.000
6.000	2.000	0.003	8.186	0.000	0.000
6.100	2.400	0.003	8.186	0.000	0.000
6.200	1.200	-0.006	8.186	0.000	0.000
6.300	1.200	0.001	8.185	0.000	0.000
6.400	2.000	0.001	8.186	0.000	0.000
6.500	1.000	0.002	8.185	0.000	0.000
6.600	1.800	0.002	8.185	0.000	0.000
6.700	1.200	-0.007	8.186	0.000	0.000
6.800	1.800	0.001	8.185	0.000	0.000
6.900	1.600	-0.002	8.186	0.000	0.000
7.000	2.000	0.001	8.186	0.000	0.000
7.100	0.800	0.001	8.186	0.000	0.000
7.200	2.600	-0.003	8.185	0.000	0.000
7.300	1.800	0.004	8.186	0.000	0.000
7.400	1.800	-0.006	8.186	0.000	0.000
7.500	0.800	-0.001	8.185	0.000	0.000
7.600	2.000	-0.001	8.185	0.000	0.000
7.700	1.800	-0.004	8.187	0.000	0.000
7.800	0.200	0.001	8.185	0.000	0.000
7.900	1.800	-0.006	8.186	0.000	0.000
8.000	0.800	-0.006	8.186	0.000	0.000
8.100	2.200	-0.006	8.186	0.000	0.000
8.200	0.600	0.001	8.185	0.000	0.000
8.300	1.400	0.001	8.186	0.000	0.000
8.400	0.400	-0.007	8.185	0.000	0.000
8.500	2.000	-0.002	8.186	0.000	0.000
8.600	1.200	-0.002	8.186	0.000	0.000
8.700	1.200	0.000	8.186	0.000	0.000
8.800	2.000	-0.003	8.184	0.000	0.000
8.900	0.800	-0.002	8.186	0.000	0.000
9.000	1.000	-0.006	8.186	0.000	0.000
9.100	0.800	-0.006	8.186	0.000	0.000
9.200	0.800	0.003	8.185	0.000	0.000
9.300	2.200	-0.002	8.186	0.000	0.000
9.400	1.600	0.001	8.186	0.000	0.000
9.500	2.000	-0.003	8.185	0.000	0.000
9.600	1.600	-0.003	8.185	0.000	0.000
9.700	1.200	-0.002	8.185	0.023	0.000
9.800	1.600	-0.001	8.185	0.023	0.000
9.900	4362.800	0.002	8.186	0.023	0.000
10.000	4748.000	0.001	8.186	0.023	0.000
10.100	4416.800	0.001	8.186	0.023	0.000
10.200	-1296.800	-0.001	8.186	0.008	0.000
10.300	-4331.400	0.004	8.186	0.008	0.000
10.400	-3790.600	-0.002	8.186	0.008	0.000
10.500	-2442.000	0.002	8.186	0.008	0.000
10.600	3210.200	0.002	8.186	0.008	0.000
10.700	5482.000	-0.007	8.186	0.024	0.000
10.800	4901.400	0.005	8.187	0.024	0.000
10.900	3553.400	-0.002	8.186	0.024	0.000
11.000	227.000	-0.002	8.186	0.024	0.000
11.100	-4834.800	-0.002	8.186	0.024	0.000
11.200	-5493.800	-0.046	8.186	0.003	0.000
11.300	-5096.200	-1.888	8.186	0.003	0.000
11.400	-397.600	-2.631	8.185	0.003	0.000
11.500	-594.600	0.053	8.185	0.003	0.000
11.600	-902.400	0.053	8.185	0.003	0.000
11.700	-1048.000	0.002	8.186	-0.005	0.000
11.800	-981.800	0.008	8.186	-0.005	0.000
11.900	-946.400	-0.003	8.186	-0.005	0.000
12.000	-926.000	-0.008	8.186	-0.005	0.000
12.100	-880.000	-0.008	8.186	-0.005	0.000
12.200	-870.000	-0.013	8.185	-0.012	0.000
12.300	-834.600	-0.012	8.185	-0.012	0.000
12.400	-816.600	-0.012	8.185	-0.012	0.000
12.500	-805.000	-3.274	8.185	-0.012	0.000
12.600	-872.600	-3.274	8.185	-0.012	0.000
12.700	-890.400	-2.945	8.187	-0.018	0.000
12.800	-672.600	2.020	8.186	-0.018	0.000
12.900	-630.200	5.951	8.188	-0.018	0.000
13.000	-607.800	10.080	8.187	-0.018	0.000
13.100	-584.800	10.080	8.187	-0.018	0.000
13.200	-565.800	9.398	8.186	-0.022	0.000
13.300	-545.400	9.098	8.187	-0.022	0.000
13.400	-527.600	8.784	8.187	-0.022	0.000
13.500	-509.200	8.335	8.187	-0.022	0.000
13.600	-490.800	8.335	8.187	-0.022	0.000
13.700	-475.000	8.021	8.188	-0.026	0.000
13.800	-458.400	7.826	8.187	-0.026	0.000
13.900	-443.200	7.754	8.187	-0.026	0.000
14.000	-427.800	8.459	8.187	-0.026	0.000
14.100	-413.200	8.459	8.187	-0.026	0.000
14.200	-398.600	6.361	8.187	-0.029	0.000
14.300	-386.200	6.044	8.187	-0.029	0.000
14.400	-373.600	5.835	8.187	-0.029	0.000
14.500	-362.800	5.430	8.186	-0.029	0.000
14.600	-350.600	5.430	8.186	-0.029	0.000
14.700	-339.000	5.246	8.188	-0.031	0.000
14.800	-327.800	5.054	8.187	-0.031	0.000
14.900	-318.400	4.888	8.187	-0.031	0.000
15.000	-308.800	4.554	8.186	-0.031	0.000
15.100	-299.200	4.554	8.186	-0.031	0.000
15.200	-289.400	4.404	8.186	-0.034	0.000
15.300	-280.800	4.246	8.187	-0.034	0.000
15.400	-272.000	4.107	8.186	-0.034	0.000
15.500	-264.600	3.820	8.186	-0.034	0.000
15.600	-255.000	3.820	8.186	-0.034	0.000
15.700	-248.600	3.711	8.186	-0.036	0.000
15.800	-240.600	3.582	8.186	-0.036	0.000
15.900	-233.200	3.474	8.186	-0.036	0.000
16.000	-227.600	3.250	8.184	-0.036	0.000
16.100	-220.800	3.250	8.184	-0.036	0.000
16.200	-215.600	3.153	8.187	-0.037	0.000
16.300	-209.000	3.055	8.185	-0.037	0.000
16.400	-203.800	2.975	8.188	-0.037	0.000
16.500	-197.800	2.788	8.187	-0.037	0.000
16.600	-193.200	2.788	8.187	-0.037	0.000
16.700	-187.600	2.688	8.187	-0.039	0.000
16.800	-180.800	2.602	8.186	-0.039	0.000
16.900	-176.600	2.529	8.186	-0.039	0.000
17.000	-172.600	2.374	8.186	-0.039	0.000
17.100	-168.600	2.374	8.186	-0.039	0.000
17.200	-165.800	2.288	8.186	-0.040	0.000
17.300	-161.400	2.218	8.187	-0.040	0.000
17.400	-158.400	2.180	8.186	-0.040	0.000
17.500	-152.800	2.063	8.186	-0.040	0.000
17.600	-151.400	2.063	8.186	-0.040	0.000
17.700	-146.200	2.004	8.187	-0.041	0.000
17.800	-143.800	1.939	8.186	-0.041	0.000
17.900	-139.400	1.907	8.186	-0.041	0.000
18.000	-137.600	1.797	8.186	-0.041	0.000
18.100	-134.600	1.797	8.186	-0.041	0.000
18.200	-132.600	1.729	8.187	-0.042	0.000
18.300	-129.600	1.686	8.185	-0.042	0.000
18.400	-127.400	1.664	8.187	-0.042	0.000
18.500	-123.400	1.579	8.187	-0.042	0.000
18.600	-121.400	1.579	8.187	-0.042	0.000
18.700	-117.800	1.518	8.185	-0.043	0.000
18.800	-116.200	1.484	8.186	-0.043	0.000
18.900	-112.800	1.470	8.186	-0.043	0.000
19.000	-111.000	1.401	8.187	-0.043	0.000
19.100	-108.000	1.401	8.187	-0.043	0.000
19.200	-105.600	1.353	8.186	-0.044	0.000
19.300	-104.000	1.333	8.187	-0.044	0.000
19.400	-101.400	1.300	8.187	-0.044	0.000
19.500	-98.200	1.252	8.187	-0.044	0.000
19.600	-97.000	1.252	8.187	-0.044	0.000
19.700	-94.600	1.209	8.186	-0.045	0.000
19.800	-93.400	1.197	8.187	-0.045	0.000
19.900	-90.400	1.164	8.187	-0.045	0.000
20.000	-89.000	1.124	8.187	-0.045	0.000
20.100	-86.800	1.124	8.187	-0.045	0.000
20.200	-86.200	1.084	8.187	-0.046	0.000
20.300	-82.000	1.073	8.187	-0.046	0.000
20.400	-82.600	1.040	8.186	-0.046	0.000
20.500	-80.400	1.002	8.187	-0.046	0.000
20.600	-79.600	1.002	8.187	-0.046	0.000
20.700	-78.600	0.969	8.187	-0.046	0.000
20.800	-76.200	0.962	8.187	-0.046	0.000
20.900	-74.600	0.933	8.186	-0.046	0.000
21.000	-73.200	0.892	8.187	-0.046	0.000
21.100	-70.200	0.892	8.187	-0.046	0.000
21.200	-69.000	0.870	8.186	-0.047	0.000
21.300	-67.600	0.860	8.187	-0.047	0.000
21.400	-66.200	0.834	8.186	-0.047	0.000
21.500	-65.400	0.799	8.187	-0.047	0.000
21.600	-64.800	0.799	8.187	-0.047	0.000
21.700	-63.600	0.781	8.187	-0.047	0.000
21.800	-61.400	0.772	8.186	-0.047	0.000
21.900	-61.600	0.752	8.187	-0.047	0.000
22.000	-59.600	0.731	8.185	-0.047	0.000
22.100	-58.600	0.731	8.185	-0.047	0.000
22.200	-57.200	0.717	8.185	-0.048	0.000
22.300	-55.600	0.696	8.187	-0.048	0.000
22.400	-55.000	0.680	8.187	-0.048	0.000
22.500	-54.400	0.648	8.187	-0.048	0.000
22.600	-53.800	0.648	8.187	-0.048	0.000
22.700	-53.200	0.640	8.186	-0.048	0.000
22.800	-52.400	0.627	8.186	-0.048	0.000
22.900	-51.000	0.612	8.186	-0.048	0.000
23.000	-50.800	0.588	8.186	-0.048	0.000
23.100	-50.800	0.588	8.186	-0.048	0.000
23.200	-50.000	0.584	8.186	-0.049	0.000
23.300	-48.200	0.570	8.186	-0.049	0.000
23.400	-47.400	0.559	8.187	-0.049	0.000
23.500	-47.800	0.537	8.187	-0.049	0.000
23.600	-46.200	0.537	8.187	-0.049	0.000
23.700	-45.000	0.534	8.185	-0.049	0.000
23.800	-44.200	0.521	8.188	-0.049	0.000
23.900	-43.000	0.515	8.186	-0.049	0.000
24.000	-42.600	0.498	8.187	-0.049	0.000
24.100	-42.400	0.498	8.187	-0.049	0.000
24.200	-42.600	0.488	8.187	-0.049	0.000
24.300	-41.200	0.481	8.185	-0.049	0.000
24.400	-40.400	0.478	8.185	-0.049	0.000
24.500	-40.800	0.459	8.187	-0.049	0.000
24.600	-39.000	0.459	8.187	-0.049	0.000
24.700	-39.200	0.453	8.187	-0.050	0.000
24.800	-38.600	0.439	8.185	-0.050	0.000
24.900	-39.000	0.439	8.187	-0.050	0.000
25.000	-38.000	0.421	8.186	-0.050	0.000
25.100	-36.600	0.421	8.186	-0.050	0.000
25.200	-36.800	0.419	8.186	-0.050	0.000
25.300	-37.600	0.413	8.186	-0.050	0.000
25.400	-37.000	0.404	8.187	-0.050	0.000
25.500	-36.600	0.391	8.186	-0.050	0.000
25.600	-36.000	0.391	8.186	-0.050	0.000
25.700	-34.800	0.390	8.186	-0.050	0.000
25.800	-35.200	0.383	8.187	-0.050	0.000
25.900	-34.000	0.375	8.187	-0.050	0.000
26.000	-33.200	0.367	8.187	-0.050	0.000
26.100	-32.800	0.367	8.187	-0.050	0.000
26.200	-33.000	0.359	8.186	-0.050	0.000
26.300	-32.800	0.354	8.187	-0.050	0.000
26.400	-31.600	0.356	8.187	-0.050	0.000
26.500	-30.600	0.349	8.186	-0.050	0.000
26.600	-31.200	0.349	8.186	-0.050	0.000
26.700	-31.400	0.344	8.187	-0.051	0.000
26.800	-30.600	0.344	8.187	-0.051	0.000
26.900	-29.200	0.333	8.185	-0.051	0.000
27.000	-29.600	0.328	8.187	-0.051	0.000
27.100	-29.400	0.328	8.187	-0.051	0.000
27.200	-28.400	0.326	8.187	-0.051	0.000
27.300	-29.000	0.321	8.188	-0.051	0.000
27.400	-28.000	0.313	8.187	-0.051	0.000
27.500	-28.000	0.308	8.187	-0.051	0.000
27.600	-27.000	0.308	8.187	-0.051	0.000
27.700	-27.400	0.305	8.186	-0.051	0.000
27.800	-27.800	0.302	8.186	-0.051	0.000
27.900	-26.400	0.295	8.186	-0.051	0.000
28.000	-26.800	0.288	8.187	-0.051	0.000
28.100	-26.400	0.288	8.187	-0.051	0.000
28.200	-25.400	0.287	8.186	-0.051	0.000
28.300	-25.600	0.284	8.187	-0.051	0.000
28.400	-25.600	0.282	8.186	-0.051	0.000
28.500	-25.000	0.269	8.187	-0.051	0.000
28.600	-23.600	0.269	8.187	-0.051	0.000
28.700	-24.800	0.273	8.186	-0.052	0.000
28.800	-24.800	0.264	8.186	-0.052	0.000
28.900	-24.400	0.261	8.187	-0.052	0.000
29.000	-24.400	0.256	8.187	-0.052	0.000
29.100	-23.600	0.256	8.187	-0.052	0.000
29.200	-24.200	0.257	8.187	-0.052	0.000
29.300	-23.400	0.249	8.186	-0.052	0.000
29.400	-24.200	0.248	8.186	-0.052	0.000
29.500	-22.600	0.241	8.187	-0.052	0.000
29.600	-22.400	0.241	8.187	-0.052	0.000
29.700	-23.400	0.239	8.187	-0.052	0.000
29.800	-21.800	0.236	8.186	-0.052	0.000
29.900	-21.800	0.237	8.186	-0.052	0.000
30.000	-21.800	0.231	8.187	-0.052	0.000
30.100	-22.200	0.231	8.187	-0.052	0.000
30.200	-21.800	0.230	8.187	-0.052	0.000
30.300	-20.800	0.224	8.187	-0.052	0.000
30.400	-21.000	0.221	8.186	-0.052	0.000
30.500	-20.000	0.218	8.186	-0.052	0.000
30.600	-20.400	0.218	8.186	-0.052	0.000
30.700	-21.000	0.216	8.187	-0.052	0.000
30.800	-20.600	0.215	8.186	-0.052	0.000
30.900	-20.000	0.214	8.187	-0.052	0.000
31.000	-20.600	0.210	8.187	-0.052	0.000
31.100	-19.400	0.210	8.187	-0.052	0.000
31.200	-20.600	0.206	8.186	-0.052	0.000
31.300	-19.200	0.207	8.187	-0.052	0.000
31.400	-19.800	0.204	8.186	-0.052	0.000
31.500	-19.600	0.199	8.186	-0.052	0.000
31.600	-19.200	0.199	8.186	-0.052	0.000
31.700	-20.200	0.201	8.186	-0.053	0.000
31.800	-19.200	0.200	8.186	-0.053	0.000
31.900	-18.400	0.193	8.186	-0.053	0.000
32.000	-19.000	0.191	8.186	-0.053	0.000
32.100	-18.800	0.191	8.186	-0.053	0.000
32.200	-19.400	0.190	8.186	-0.053	0.000
32.300	-19.000	0.193	8.187	-0.053	0.000
32.400	-18.000	0.187	8.187	-0.053	0.000
32.500	-18.600	0.185	8.186	-0.053	0.000
32.600	-19.400	0.185	8.186	-0.053	0.000
32.700	-18.600	0.184	8.186	-0.053	0.000
32.800	-17.400	0.182	8.186	-0.053	0.000
32.900	-18.200	0.185	8.186	-0.053	0.000
33.000	-18.200	0.179	8.186	-0.053	0.000
33.100	-18.200	0.179	8.186	-0.053	0.000
33.200	-18.600	0.181	8.187	-0.053	0.000
33.300	-18.200	0.179	8.186	-0.053	0.000
33.400	-17.600	0.178	8.187	-0.053	0.000
33.500	-17.600	0.175	8.186	-0.053	0.000
33.600	-17.600	0.175	8.186	-0.053	0.000
33.700	-18.000	0.178	8.186	-0.053	0.000
33.800	-17.600	0.171	8.186	-0.053	0.000
33.900	-17.400	0.170	8.185	-0.053	0.000
34.000	-16.800	0.168	8.186	-0.053	0.000
34.100	-17.600	0.168	8.186	-0.053	0.000
34.200	-16.800	0.169	8.187	-0.053	0.000
34.300	-17.200	0.168	8.186	-0.053	0.000
34.400	-17.000	0.163	8.187	-0.053	0.000
34.500	-18.200	0.165	8.187	-0.053	0.000
34.600	-17.000	0.165	8.187	-0.053	0.000
34.700	-18.000	0.166	8.187	-0.053	0.000
34.800	-16.200	0.166	8.186	-0.053	0.000
34.900	-16.200	0.165	8.185	-0.053	0.000
35.000	-17.800	0.163	8.186	-0.053	0.000
35.100	-16.800	0.163	8.186	-0.053	0.000
35.200	-16.600	0.164	8.186	-0.054	0.000
35.300	-16.400	0.159	8.186	-0.054	0.000
35.400	-15.200	0.161	8.185	-0.054	0.000
35.500	-16.200	0.158	8.186	-0.054	0.000
35.600	-15.600	0.158	8.186	-0.054	0.000
35.700	-16.800	0.158	8.187	-0.054	0.000
35.800	-16.600	0.158	8.187	-0.054	0.000
35.900	-16.200	0.162	8.186	-0.054	0.000
36.000	-15.800	0.161	8.186	-0.054	0.000
36.100	-14.800	0.161	8.186	-0.054	0.000
36.200	-16.200	0.158	8.186	-0.054	0.000
36.300	-15.600	0.154	8.186	-0.054	0.000
36.400	-14.800	0.151	8.187	-0.054	0.000
36.500	-14.000	0.149	8.186	-0.054	0.000
36.600	-14.600	0.149	8.186	-0.054	0.000
36.700	-14.200	0.147	8.186	-0.054	0.000
36.800	-15.200	0.147	8.187	-0.054	0.000
36.900	-15.800	0.143	8.186	-0.054	0.000
37.000	-14.400	0.144	8.187	-0.054	0.000
37.100	-14.800	0.144	8.187	-0.054	0.000
37.200	-13.800	0.145	8.186	-0.054	0.000
37.300	-14.600	0.142	8.186	-0.054	0.000
37.400	-14.000	0.139	8.186	-0.054	0.000
37.500	-14.200	0.139	8.186	-0.054	0.000
37.600	-13.200	0.139	8.186	-0.054	0.000
37.700	-14.800	0.136	8.185	-0.054	0.000
37.800	-13.800	0.134	8.187	-0.054	0.000
37.900	-14.400	0.132	8.186	-0.054	0.000
38.000	-14.400	0.134	8.187	-0.054	0.000
38.100	-14.200	0.134	8.187	-0.054	0.000
38.200	-13.600	0.133	8.186	-0.054	0.000
38.300	-13.400	0.134	8.186	-0.054	0.000
38.400	-12.600	0.127	8.186	-0.054	0.000
38.500	-14.400	0.128	8.186	-0.054	0.000
38.600	-13.000	0.128	8.186	-0.054	0.000
38.700	-15.000	0.129	8.186	-0.054	0.000
38.800	-13.800	0.128	8.186	-0.054	0.000
38.900	-14.400	0.128	8.186	-0.054	0.000
39.000	-13.200	0.127	8.187	-0.054	0.000
39.100	-14.800	0.127	8.187	-0.054	0.000
39.200	-12.800	0.123	8.186	-0.055	0.000
39.300	-15.000	0.125	8.187	-0.055	0.000
39.400	-14.200	0.126	8.186	-0.055	0.000
39.500	-13.800	0.127	8.186	-0.055	0.000
39.600	-13.800	0.127	8.186	-0.055	0.000
39.700	-12.600	0.122	8.186	-0.055	0.000
39.800	-13.400	0.122	8.186	-0.055	0.000
39.900	-14.600	0.124	8.186	-0.055	0.000
40.000	-12.800	0.127	8.186	-0.055	0.000
40.100	-14.600	0.127	8.186	-0.055	0.000
40.200	-12.800	0.129	8.187	-0.055	0.000
40.300	-13.000	0.129	8.187	-0.055	0.000
40.400	-13.000	0.128	8.187	-0.055	0.000
40.500	-13.000	0.127	8.185	-0.055	0.000
40.600	-13.000	0.127	8.185	-0.055	0.000
40.700	-13.000	0.126	8.186	-0.055	0.000
40.800	-12.800	0.129	8.186	-0.055	0.000
40.900	-13.000	0.122	8.187	-0.055	0.000
41.000	-12.600	0.123	8.186	-0.055	0.000
41.100	-13.600	0.123	8.186	-0.055	0.000
41.200	-11.200	0.124	8.186	-0.055	0.000
41.300	-12.000	0.124	8.186	-0.055	0.000
41.400	-11.000	0.122	8.186	-0.055	0.000
41.500	-11.800	0.118	8.186	-0.055	0.000
41.600	-11.200	0.118	8.186	-0.055	0.000
41.700	-12.000	0.116	8.186	-0.055	0.000
41.800	-11.800	0.116	8.186	-0.055	0.000
41.900	-11.600	0.115	8.187	-0.055	0.000
42.000	-10.800	0.110	8.187	-0.055	0.000
42.100	-11.000	0.110	8.187	-0.055	0.000
42.200	-11.400	0.107	8.186	-0.055	0.000
42.300	-10.600	0.114	8.185	-0.055	0.000
42.400	-12.200	0.105	8.187	-0.055	0.000
42.500	-10.800	0.108	8.186	-0.055	0.000
42.600	-10.200	0.108	8.186	-0.055	0.000
42.700	-10.600	0.106	8.186	-0.055	0.000
42.800	-11.200	0.105	8.186	-0.055	0.000
42.900	-10.200	0.103	8.185	-0.055	0.000
43.000	-10.400	0.100	8.186	-0.055	0.000
43.100	-9.400	0.100	8.186	-0.055	0.000
43.200	-10.200	0.100	8.186	-0.055	0.000
43.300	-10.400	0.098	8.187	-0.055	0.000
43.400	-9.200	0.101	8.186	-0.055	0.000
43.500	-9.800	0.096	8.186	-0.055	0.000
43.600	-9.400	0.096	8.186	-0.055	0.000
43.700	-9.800	0.098	8.187	-0.055	0.000
43.800	-9.000	0.098	8.186	-0.055	0.000
43.900	-8.800	0.094	8.186	-0.055	0.000
44.000	-10.000	0.090	8.186	-0.055	0.000
44.100	-9.600	0.090	8.186	-0.055	0.000
44.200	-10.400	0.093	8.187	-0.056	0.000
44.300	-9.600	0.092	8.186	-0.056	0.000
44.400	-8.800	0.089	8.186	-0.056	0.000
44.500	-8.800	0.091	8.186	-0.056	0.000
44.600	-9.200	0.091	8.186	-0.056	0.000
44.700	-9.400	0.088	8.187	-0.056	0.000
44.800	-9.200	0.089	8.187	-0.056	0.000
44.900	-11.000	0.085	8.186	-0.056	0.000
45.000	-8.000	0.087	8.186	-0.056	0.000
45.100	-9.000	0.087	8.186	-0.056	0.000
45.200	-8.600	0.085	8.186	-0.056	0.000
45.300	-8.800	0.082	8.186	-0.056	0.000
45.400	-8.600	0.084	8.185	-0.056	0.000
45.500	-9.000	0.082	8.186	-0.056	0.000
45.600	-7.800	0.082	8.186	-0.056	0.000
45.700	-9.000	0.082	8.186	-0.056	0.000
45.800	-8.800	0.084	8.187	-0.056	0.000
45.900	-9.000	0.081	8.185	-0.056	0.000
46.000	-7.400	0.081	8.186	-0.056	0.000
46.100	-8.200	0.081	8.186	-0.056	0.000
46.200	-8.200	0.079	8.187	-0.056	0.000
46.300	-9.000	0.078	8.187	-0.056	0.000
46.400	-7.000	0.077	8.187	-0.056	0.000
46.500	-9.200	0.075	8.186	-0.056	0.000
46.600	-7.400	0.075	8.186	-0.056	0.000
46.700	-8.600	0.077	8.186	-0.056	0.000
46.800	-8.000	0.076	8.186	-0.056	0.000
46.900	-8.000	0.074	8.186	-0.056	0.000
47.000	-6.200	0.074	8.186	-0.056	0.000
47.100	-9.000	0.074	8.186	-0.056	0.000
47.200	-6.800	0.071	8.187	-0.056	0.000
47.300	-6.600	0.074	8.185	-0.056	0.000
47.400	-7.800	0.072	8.185	-0.056	0.000
47.500	-8.400	0.074	8.186	-0.056	0.000
47.600	-6.600	0.074	8.186	-0.056	0.000
47.700	-9.000	0.072	8.187	-0.056	0.000
47.800	-7.200	0.072	8.185	-0.056	0.000
47.900	-8.600	0.074	8.186	-0.056	0.000
48.000	-9.200	0.073	8.185	-0.056	0.000
48.100	-8.400	0.073	8.185	-0.056	0.000
48.200	-7.400	0.073	8.187	-0.056	0.000
48.300	-7.400	0.071	8.186	-0.056	0.000
48.400	-8.600	0.069	8.186	-0.056	0.000
48.500	-8.000	0.070	8.187	-0.056	0.000
48.600	-7.200	0.070	8.187	-0.056	0.000
48.700	-7.600	0.068	8.185	-0.056	0.000
48.800	-5.800	0.071	8.186	-0.056	0.000
48.900	-7.200	0.067	8.186	-0.056	0.000
49.000	-7.400	0.067	8.185	-0.056	0.000
49.100	-8.000	0.067	8.185	-0.056	0.000
49.200	-7.000	0.067	8.187	-0.056	0.000
49.300	-7.400	0.064	8.185	-0.056	0.000
49.400	-6.800	0.068	8.186	-0.056	0.000
49.500	-7.200	0.068	8.186	-0.056	0.000
49.600	-6.600	0.068	8.186	-0.056	0.000
49.700	-8.000	0.065	8.187	-0.056	0.000
49.800	-6.600	0.067	8.187	-0.056	0.000
49.900	-8.000	0.070	8.185	-0.056	0.000
50.000	-6.400	0.065	8.186	-0.056	0.000
50.100	-7.800	0.065	8.186	-0.056	0.000
50.200	-7.800	0.067	8.186	-0.056	0.000
50.300	-8.000	0.065	8.186	-0.056	0.000
50.400	-7.000	0.068	8.187	-0.056	0.000
50.500	-8.600	0.066	8.186	-0.056	0.000
50.600	-7.200	0.066	8.186	-0.056	0.000
50.700	-8.200	0.065	8.186	-0.056	0.000
50.800	-7.800	0.066	8.186	-0.056	0.000
50.900	-8.000	0.064	8.186	-0.056	0.000
51.000	-7.600	0.066	8.186	-0.056	0.000
51.100	-8.000	0.066	8.186	-0.056	0.000
51.200	-5.400	0.065	8.185	-0.056	0.000
51.300	-7.400	0.062	8.186	-0.056	0.000
51.400	-7.200	0.062	8.186	-0.056	0.000
51.500	-8.800	0.065	8.186	-0.056	0.000
51.600	-6.200	0.065	8.186	-0.056	0.000
51.700	-8.000	0.066	8.186	-0.056	0.000
51.800	-7.000	0.065	8.187	-0.056	0.000
51.900	-7.200	0.062	8.186	-0.056	0.000
52.000	-7.400	0.063	8.185	-0.056	0.000
52.100	-7.800	0.063	8.185	-0.056	0.000
52.200	-7.800	0.062	8.185	-0.057	0.000
52.300	-7.200	0.063	8.186	-0.057	0.000
52.400	-6.600	0.063	8.186	-0.057	0.000
52.500	-6.600	0.063	8.186	-0.057	0.000
52.600	-6.600	0.063	8.186	-0.057	0.000
52.700	-6.800	0.061	8.186	-0.057	0.000
52.800	-7.200	0.062	8.186	-0.057	0.000
52.900	-7.800	0.065	8.185	-0.057	0.000
53.000	-6.600	0.065	8.186	-0.057	0.000
53.100	-8.000	0.065	8.186	-0.057	0.000
53.200	-5.800	0.062	8.186	-0.057	0.000
53.300	-7.800	0.064	8.187	-0.057	0.000
53.400	-6.200	0.061	8.186	-0.057	0.000
53.500	-7.200	0.059	8.186	-0.057	0.000
53.600	-7.400	0.059	8.186	-0.057	0.000
53.700	-8.200	0.066	8.185	-0.057	0.000
53.800	-6.400	0.064	8.186	-0.057	0.000
53.900	-7.400	0.066	8.186	-0.057	0.000
54.000	-7.200	0.063	8.186	-0.057	0.000
54.100	-8.200	0.063	8.186	-0.057	0.000
54.200	-6.600	0.066	8.186	-0.057	0.000
54.300	-8.800	0.066	8.187	-0.057	0.000
54.400	-6.800	0.065	8.186	-0.057	0.000
54.500	-8.000	0.064	8.186	-0.057	0.000
54.600	-7.000	0.064	8.186	-0.057	0.000
54.700	-7.000	0.066	8.186	-0.057	0.000
54.800	-7.600	0.061	8.186	-0.057	0.000
54.900	-8.000	0.065	8.186	-0.057	0.000
55.000	-7.000	0.063	8.186	-0.057	0.000
55.100	-7.200	0.063	8.186	-0.057	0.000
55.200	-7.400	0.063	8.186	-0.057	0.000
55.300	-7.400	0.057	8.186	-0.057	0.000
55.400	-8.000	0.061	8.185	-0.057	0.000
55.500	-6.400	0.063	8.185	-0.057	0.000
55.600	-7.400	0.063	8.185	-0.057	0.000
55.700	-7.400	0.063	8.186	-0.057	0.000
55.800	-7.200	0.064	8.185	-0.057	0.000
55.900	-7.400	0.061	8.186	-0.057	0.000
56.000	-8.200	0.064	8.186	-0.057	0.000
56.100	-6.600	0.064	8.186	-0.057	0.000
56.200	-6.800	0.062	8.186	-0.057	0.000
56.300	-7.000	0.064	8.186	-0.057	0.000
56.400	-8.000	0.065	8.185	-0.057	0.000
56.500	-7.400	0.063	8.186	-0.057	0.000
56.600	-6.800	0.063	8.186	-0.057	0.000
56.700	-5.400	0.065	8.185	-0.057	0.000
56.800	-6.600	0.064	8.186	-0.057	0.000
56.900	-7.000	0.064	8.185	-0.057	0.000
57.000	-6.400	0.064	8.186	-0.057	0.000
57.100	-6.000	0.064	8.186	-0.057	0.000
57.200	-7.000	0.065	8.186	-0.057	0.000
57.300	-6.200	0.060	8.186	-0.057	0.000
57.400	-7.800	0.063	8.184	-0.057	0.000
57.500	-7.000	0.065	8.186	-0.057	0.000
57.600	-6.800	0.065	8.186	-0.057	0.000
57.700	-6.600	0.061	8.185	-0.057	0.000
57.800	-7.200	0.063	8.184	-0.057	0.000
57.900	-7.800	0.061	8.185	-0.057	0.000
58.000	-7.400	0.056	8.185	-0.057	0.000
58.100	-7.400	0.056	8.185	-0.057	0.000
58.200	-8.000	0.056	8.186	-0.057	0.000
58.300	-6.400	0.059	8.186	-0.057	0.000
58.400	-7.400	0.064	8.185	-0.057	0.000
58.500	-7.400	0.064	8.186	-0.057	0.000
58.600	-8.000	0.064	8.186	-0.057	0.000
58.700	-7.800	0.061	8.186	-0.057	0.000
58.800	-7.800	0.063	8.186	-0.057	0.000
58.900	-6.400	0.064	8.186	-0.057	0.000
59.000	-7.400	0.060	8.186	-0.057	0.000
59.100	-7.000	0.060	8.186	-0.057	0.000
59.200	-7.400	0.064	8.186	-0.057	0.000
59.300	-6.600	0.066	8.186	-0.057	0.000
59.400	-7.800	0.061	8.186	-0.057	0.000
59.500	-7.000	0.068	8.187	-0.057	0.000
59.600	-8.000	0.068	8.187	-0.057	0.000
59.700	-7.800	0.064	8.186	-0.057	0.000
59.800	-8.000	0.068	8.185	-0.057	0.000
59.900	-7.200	0.065	8.184	-0.057	0.000
60.000	-7.600	0.068	8.186	-0.057	0.000
60.100	-7.400	0.068	8.186	-0.057	0.000
60.200	-7.600	0.065	8.185	-0.058	0.000
60.300	-6.800	0.063	8.186	-0.058	0.000
60.400	-7.400	0.067	8.185	-0.058	0.000
60.500	-8.000	0.066	8.185	-0.058	0.000
60.600	-7.400	0.066	8.185	-0.058	0.000
60.700	-7.000	0.065	8.184	-0.058	0.000
60.800	-8.200	0.068	8.186	-0.058	0.000
60.900	-6.600	0.067	8.186	-0.058	0.000
61.000	-7.800	0.067	8.186	-0.058	0.000
61.100	-7.400	0.067	8.186	-0.058	0.000
61.200	-8.600	0.066	8.185	-0.058	0.000
61.300	-6.400	0.067	8.185	-0.058	0.000
61.400	-8.200	0.066	8.185	-0.058	0.000
61.500	-7.600	0.066	8.185	-0.058	0.000
61.600	-8.200	0.066	8.185	-0.058	0.000
61.700	-8.200	0.069	8.185	-0.058	0.000
61.800	-9.200	0.063	8.186	-0.058	0.000
61.900	-7.200	0.064	8.186	-0.058	0.000
62.000	-9.000	0.067	8.185	-0.058	0.000
62.100	-7.800	0.067	8.185	-0.058	0.000
62.200	-8.800	0.067	8.185	-0.058	0.000
62.300	-8.400	0.067	8.187	-0.058	0.000
62.400	-8.800	0.064	8.186	-0.058	0.000
62.500	-7.800	0.071	8.186	-0.058	0.000
62.600	-9.000	0.071	8.186	-0.058	0.000
62.700	-7.400	0.067	8.185	-0.058	0.000
62.800	-7.800	0.070	8.184	-0.058	0.000
62.900	-7.000	0.072	8.186	-0.058	0.000
63.000	-7.400	0.071	8.185	-0.058	0.000
63.100	-7.800	0.071	8.185	-0.058	0.000
63.200	-9.000	0.073	8.186	-0.058	0.000
63.300	-6.200	0.074	8.186	-0.058	0.000
63.400	-7.400	0.076	8.186	-0.058	0.000
63.500	-8.200	0.075	8.185	-0.058	0.000
63.600	-8.000	0.075	8.185	-0.058	0.000
63.700	-7.200	0.072	8.186	-0.058	0.000
63.800	-7.800	0.068	8.186	-0.058	0.000
63.900	-7.400	0.072	8.186	-0.058	0.000
64.000	-8.600	0.068	8.185	-0.058	0.000
64.100	-7.200	0.068	8.185	-0.058	0.000
64.200	-9.200	0.072	8.186	-0.058	0.000
64.300	-7.400	0.067	8.184	-0.058	0.000
64.400	-7.400	0.070	8.185	-0.058	0.000
64.500	-7.200	0.072	8.185	-0.058	0.000
64.600	-7.400	0.072	8.185	-0.058	0.000
64.700	-7.000	0.070	8.186	-0.058	0.000
64.800	-7.400	0.068	8.186	-0.058	0.000
64.900	-6.600	0.075	8.187	-0.058	0.000
65.000	-8.800	0.069	8.185	-0.058	0.000
65.100	-8.200	0.069	8.185	-0.058	0.000
65.200	-8.000	0.072	8.186	-0.058	0.000
65.300	-7.800	0.067	8.186	-0.058	0.000
65.400	-8.800	0.067	8.186	-0.058	0.000
65.500	-7.000	0.066	8.185	-0.058	0.000
65.600	-7.200	0.066	8.185	-0.058	0.000
65.700	-7.000	0.067	8.186	-0.058	0.000
65.800	-7.400	0.068	8.185	-0.058	0.000
65.900	-7.000	0.066	8.185	-0.058	0.000
66.000	-7.800	0.065	8.186	-0.058	0.000
66.100	-7.000	0.065	8.186	-0.058	0.000
66.200	-7.000	0.064	8.185	-0.058	0.000
66.300	-6.800	0.066	8.186	-0.058	0.000
66.400	-7.400	0.068	8.186	-0.058	0.000
66.500	-6.000	0.065	8.186	-0.058	0.000
66.600	-6.800	0.065	8.186	-0.058	0.000
66.700	-6.400	0.065	8.186	-0.058	0.000
66.800	-7.600	0.068	8.185	-0.058	0.000
66.900	-5.800	0.066	8.186	-0.058	0.000
67.000	-6.600	0.063	8.185	-0.058	0.000
67.100	-7.000	0.063	8.185	-0.058	0.000
67.200	-7.000	0.065	8.185	-0.058	0.000
67.300	-6.600	0.062	8.184	-0.058	0.000
67.400	-7.600	0.061	8.185	-0.058	0.000
67.500	-5.400	0.059	8.187	-0.058	0.000
67.600	-7.000	0.059	8.187	-0.058	0.000
67.700	-6.800	0.062	8.185	-0.058	0.000
67.800	-7.400	0.061	8.186	-0.058	0.000
67.900	-5.800	0.058	8.185	-0.058	0.000
68.000	-6.600	0.063	8.186	-0.058	0.000
68.100	-6.200	0.063	8.186	-0.058	0.000
68.200	-7.200	0.061	8.185	-0.059	0.000
68.300	-7.800	0.062	8.187	-0.059	0.000
68.400	-7.200	0.060	8.186	-0.059	0.000
68.500	-6.600	0.058	8.184	-0.059	0.000
68.600	-7.000	0.058	8.184	-0.059	0.000
68.700	-6.200	0.062	8.186	-0.059	0.000
68.800	-7.400	0.060	8.185	-0.059	0.000
68.900	-6.600	0.060	8.185	-0.059	0.000
69.000	-7.600	0.061	8.186	-0.059	0.000
69.100	-7.200	0.061	8.186	-0.059	0.000
69.200	-7.000	0.063	8.186	-0.059	0.000
69.300	-6.200	0.062	8.185	-0.059	0.000
69.400	-6.400	0.062	8.186	-0.059	0.000
69.500	-6.200	0.059	8.186	-0.059	0.000
69.600	-5.600	0.059	8.186	-0.059	0.000
69.700	-7.200	0.059	8.185	-0.059	0.000
69.800	-6.400	0.057	8.185	-0.059	0.000
69.900	-4.800	0.060	8.185	-0.059	0.000
70.000	-6.800	0.061	8.185	-0.059	0.000
70.100	-5.600	0.061	8.185	-0.059	0.000
70.200	-6.400	0.061	8.184	-0.059	0.000
70.300	-5.600	0.061	8.186	-0.059	0.000
70.400	-6.200	0.058	8.185	-0.059	0.000
70.500	-5.400	0.060	8.186	-0.059	0.000
70.600	-6.600	0.060	8.186	-0.059	0.000
70.700	-6.400	0.057	8.185	-0.059	0.000
70.800	-6.400	0.061	8.186	-0.059	0.000
70.900	-6.400	0.054	8.186	-0.059	0.000
71.000	-6.400	0.061	8.186	-0.059	0.000
71.100	-5.800	0.061	8.186	-0.059	0.000
71.200	-6.000	0.056	8.185	-0.059	0.000
71.300	-6.400	0.058	8.185	-0.059	0.000
71.400	-5.600	0.059	8.186	-0.059	0.000
71.500	-6.200	0.054	8.185	-0.059	0.000
71.600	-6.800	0.054	8.185	-0.059	0.000
71.700	-6.400	0.052	8.185	-0.059	0.000
71.800	-4.800	0.050	8.186	-0.059	0.000
71.900	-5.800	0.054	8.185	-0.059	0.000
72.000	-5.000	0.051	8.185	-0.059	0.000
72.100	-5.800	0.051	8.185	-0.059	0.000
72.200	-6.400	0.054	8.187	-0.059	0.000
72.300	-6.400	0.055	8.185	-0.059	0.000
72.400	-6.600	0.053	8.185	-0.059	0.000
72.500	-6.400	0.055	8.186	-0.059	0.000
72.600	-5.600	0.055	8.186	-0.059	0.000
72.700	-5.600	0.054	8.185	-0.059	0.000
72.800	-5.600	0.051	8.184	-0.059	0.000
72.900	-6.400	0.057	8.185	-0.059	0.000
73.000	-5.200	0.051	8.185	-0.059	0.000
73.100	-6.400	0.051	8.185	-0.059	0.000
73.200	-5.400	0.057	8.185	-0.059	0.000
73.300	-5.800	0.051	8.185	-0.059	0.000
73.400	-5.400	0.053	8.186	-0.059	0.000
73.500	-6.400	0.052	8.187	-0.059	0.000
73.600	-4.800	0.052	8.187	-0.059	0.000
73.700	-7.200	0.051	8.186	-0.059	0.000
73.800	-4.400	0.054	8.186	-0.059	0.000
73.900	-6.600	0.048	8.185	-0.059	0.000
74.000	-5.000	0.049	8.186	-0.059	0.000
74.100	-5.800	0.049	8.186	-0.059	0.000
74.200	-4.600	0.049	8.186	-0.059	0.000
74.300	-5.000	0.051	8.184	-0.059	0.000
74.400	-5.000	0.052	8.186	-0.059	0.000
74.500	-5.000	0.048	8.186	-0.059	0.000
74.600	-3.800	0.048	8.186	-0.059	0.000
74.700	-5.800	0.049	8.186	-0.059	0.000
74.800	-5.200	0.045	8.185	-0.059	0.000
74.900	-5.600	0.047	8.186	-0.059	0.000
75.000	-4.000	0.042	8.186	-0.059	0.000
75.100	-5.000	0.042	8.186	-0.059	0.000
75.200	-4.800	0.042	8.185	-0.059	0.000
75.300	-5.800	0.044	8.185	-0.059	0.000
75.400	-4.400	0.045	8.186	-0.059	0.000
75.500	-6.200	0.046	8.186	-0.059	0.000
75.600	-4.600	0.046	8.186	-0.059	0.000
75.700	-6.800	0.044	8.185	-0.059	0.000
75.800	-4.600	0.044	8.185	-0.059	0.000
75.900	-5.800	0.044	8.186	-0.059	0.000
76.000	-4.800	0.043	8.185	-0.059	0.000
76.100	-5.600	0.043	8.185	-0.059	0.000
76.200	-6.000	0.044	8.186	-0.059	0.000
76.300	-4.800	0.040	8.187	-0.059	0.000
76.400	-5.400	0.044	8.185	-0.059	0.000
76.500	-5.400	0.044	8.185	-0.059	0.000
76.600	-5.000	0.044	8.185	-0.059	0.000
76.700	-5.600	0.046	8.185	-0.059	0.000
76.800	-5.600	0.047	8.186	-0.059	0.000
76.900	-5.000	0.050	8.186	-0.059	0.000
77.000	-5.200	0.045	8.187	-0.059	0.000
77.100	-5.400	0.045	8.187	-0.059	0.000
77.200	-5.000	0.044	8.186	-0.059	0.000
77.300	-5.200	0.043	8.185	-0.059	0.000
77.400	-4.000	0.046	8.185	-0.059	0.000
77.500	-4.800	0.043	8.186	-0.059	0.000
77.600	-5.200	0.043	8.186	-0.059	0.000
77.700	-5.600	0.044	8.186	-0.059	0.000
77.800	-4.800	0.043	8.186	-0.059	0.000
77.900	-5.200	0.046	8.185	-0.059	0.000
78.000	-5.600	0.044	8.185	-0.059	0.000
78.100	-6.400	0.044	8.185	-0.059	0.000
78.200	-4.000	0.046	8.186	-0.059	0.000
78.300	-6.200	0.043	8.185	-0.059	0.000
78.400	-5.600	0.044	8.186	-0.059	0.000
78.500	-6.000	0.045	8.185	-0.059	0.000
78.600	-3.800	0.045	8.185	-0.059	0.000
78.700	-5.000	0.042	8.185	-0.059	0.000
78.800	-4.400	0.039	8.185	-0.059	0.000
78.900	-5.000	0.044	8.186	-0.059	0.000
79.000	-4.000	0.039	8.186	-0.059	0.000
79.100	-6.200	0.039	8.186	-0.059	0.000
79.200	-4.600	0.045	8.186	-0.060	0.000
79.300	-5.200	0.044	8.185	-0.060	0.000
79.400	-3.000	0.040	8.185	-0.060	0.000
79.500	-5.600	0.040	8.185	-0.060	0.000
79.600	-4.600	0.040	8.185	-0.060	0.000
79.700	-4.600	0.043	8.185	-0.060	0.000
79.800	-3.800	0.041	8.186	-0.060	0.000
79.900	-5.600	0.045	8.184	-0.060	0.000
80.000	-4.600	0.043	8.185	-0.060	0.000
80.100	-5.600	0.043	8.185	-0.060	0.000
80.200	-4.000	0.042	8.187	-0.060	0.000
80.300	-5.000	0.040	8.185	-0.060	0.000
80.400	-4.400	0.039	8.185	-0.060	0.000
80.500	-5.200	0.039	8.185	-0.060	0.000
80.600	-4.000	0.039	8.185	-0.060	0.000
80.700	-5.200	0.038	8.185	-0.060	0.000
80.800	-4.400	0.039	8.186	-0.060	0.000
80.900	-4.600	0.042	8.184	-0.060	0.000
81.000	-4.600	0.039	8.186	-0.060	0.000
81.100	-2.600	0.039	8.186	-0.060	0.000
81.200	-4.000	0.040	8.186	-0.060	0.000
81.300	-4.200	0.037	8.185	-0.060	0.000
81.400	-3.400	0.039	8.185	-0.060	0.000
81.500	-4.600	0.040	8.185	-0.060	0.000
81.600	-3.800	0.040	8.185	-0.060	0.000
81.700	-5.800	0.039	8.186	-0.060	0.000
81.800	-4.200	0.038	8.185	-0.060	0.000
81.900	-4.800	0.041	8.185	-0.060	0.000
82.000	-4.200	0.040	8.184	-0.060	0.000
82.100	-4.600	0.040	8.184	-0.060	0.000
82.200	-3.400	0.039	8.185	-0.060	0.000
82.300	-4.000	0.039	8.185	-0.060	0.000
82.400	-3.800	0.037	8.186	-0.060	0.000
82.500	-4.400	0.043	8.187	-0.060	0.000
82.600	-4.800	0.043	8.187	-0.060	0.000
82.700	-3.800	0.035	8.186	-0.060	0.000
82.800	-3.200	0.035	8.184	-0.060	0.000
82.900	-4.200	0.035	8.185	-0.060	0.000
83.000	-4.400	0.036	8.186	-0.060	0.000
83.100	-3.800	0.036	8.186	-0.060	0.000
83.200	-4.400	0.036	8.185	-0.060	0.000
83.300	-3.800	0.036	8.185	-0.060	0.000
83.400	-4.000	0.038	8.186	-0.060	0.000
83.500	-4.600	0.030	8.185	-0.060	0.000
83.600	-4.000	0.030	8.185	-0.060	0.000
83.700	-4.600	0.036	8.185	-0.060	0.000
83.800	-4.400	0.035	8.185	-0.060	0.000
83.900	-4.400	0.035	8.185	-0.060	0.000
84.000	-3.800	0.035	8.185	-0.060	0.000
84.100	-5.400	0.035	8.185	-0.060	0.000
84.200	-3.600	0.036	8.186	-0.060	0.000
84.300	-4.200	0.039	8.184	-0.060	0.000
84.400	-4.000	0.034	8.184	-0.060	0.000
84.500	-4.200	0.036	8.185	-0.060	0.000
84.600	-3.800	0.036	8.185	-0.060	0.000
84.700	-5.000	0.035	8.185	-0.060	0.000
84.800	-4.400	0.034	8.184	-0.060	0.000
84.900	-4.800	0.034	8.186	-0.060	0.000
85.000	-3.600	0.035	8.185	-0.060	0.000
85.100	-4.400	0.035	8.185	-0.060	0.000
85.200	-3.800	0.033	8.185	-0.060	0.000
85.300	-5.000	0.035	8.186	-0.060	0.000
85.400	-3.800	0.035	8.185	-0.060	0.000
85.500	-4.600	0.037	8.186	-0.060	0.000
85.600	-3.600	0.037	8.186	-0.060	0.000
85.700	-4.000	0.036	8.185	-0.060	0.000
85.800	-3.600	0.032	8.185	-0.060	0.000
85.900	-3.600	0.035	8.186	-0.060	0.000
86.000	-3.600	0.034	8.185	-0.060	0.000
86.100	-4.000	0.034	8.185	-0.060	0.000
86.200	-3.200	0.037	8.184	-0.060	0.000
86.300	-4.000	0.037	8.185	-0.060	0.000
86.400	-3.000	0.033	8.185	-0.060	0.000
86.500	-3.200	0.035	8.184	-0.060	0.000
86.600	-4.000	0.035	8.184	-0.060	0.000
86.700	-4.600	0.034	8.186	-0.060	0.000
86.800	-3.800	0.035	8.184	-0.060	0.000
86.900	-4.000	0.034	8.184	-0.060	0.000
87.000	-3.800	0.030	8.185	-0.060	0.000
87.100	-4.000	0.030	8.185	-0.060	0.000
87.200	-2.800	0.036	8.185	-0.060	0.000
87.300	-3.200	0.030	8.185	-0.060	0.000
87.400	-2.800	0.030	8.185	-0.060	0.000
87.500	-3.800	0.030	8.186	-0.060	0.000
87.600	-2.800	0.030	8.186	-0.060	0.000
87.700	-3.400	0.030	8.185	-0.060	0.000
87.800	-3.200	0.029	8.185	-0.060	0.000
87.900	-4.000	0.030	8.186	-0.060	0.000
88.000	-3.200	0.030	8.186	-0.060	0.000
88.100	-4.200	0.030	8.186	-0.060	0.000
88.200	-3.800	0.031	8.186	-0.060	0.000
88.300	-3.800	0.031	8.185	-0.060	0.000
88.400	-3.600	0.031	8.185	-0.060	0.000
88.500	-5.000	0.030	8.186	-0.060	0.000
88.600	-2.800	0.030	8.186	-0.060	0.000
88.700	-2.800	0.030	8.185	-0.060	0.000
88.800	-3.800	0.030	8.185	-0.060	0.000
88.900	-3.200	0.031	8.185	-0.060	0.000
89.000	-4.000	0.030	8.185	-0.060	0.000
89.100	-3.200	0.030	8.185	-0.060	0.000
89.200	-3.800	0.032	8.185	-0.060	0.000
89.300	-4.400	0.027	8.185	-0.060	0.000
89.400	-4.200	0.029	8.186	-0.060	0.000
89.500	-3.400	0.027	8.185	-0.060	0.000
89.600	-4.200	0.027	8.185	-0.060	0.000
89.700	-3.400	0.031	8.185	-0.060	0.000
89.800	-4.600	0.029	8.185	-0.060	0.000
89.900	-4.200	0.030	8.186	-0.060	0.000
90.000	-3.600	0.030	8.185	-0.060	0.000
90.100	-3.800	0.030	8.185	-0.060	0.000
90.200	-4.000	0.033	8.186	-0.060	0.000
90.300	-4.000	0.031	8.185	-0.060	0.000
90.400	-4.800	0.033	8.186	-0.060	0.000
90.500	-4.200	0.032	8.185	-0.060	0.000
90.600	-4.400	0.032	8.185	-0.060	0.000
90.700	-3.200	0.030	8.185	-0.060	0.000
90.800	-3.800	0.029	8.186	-0.060	0.000
90.900	-3.600	0.034	8.185	-0.060	0.000
91.000	-4.200	0.031	8.185	-0.060	0.000
91.100	-3.200	0.031	8.185	-0.060	0.000
91.200	-4.400	0.032	8.185	-0.060	0.000
91.300	-3.000	0.030	8.185	-0.060	0.000
91.400	-4.400	0.030	8.185	-0.060	0.000
91.500	-3.200	0.032	8.185	-0.060	0.000
91.600	-4.200	0.032	8.185	-0.060	0.000
91.700	-3.200	0.029	8.186	-0.060	0.000
91.800	-3.800	0.031	8.186	-0.060	0.000
91.900	-3.000	0.032	8.185	-0.060	0.000
92.000	-3.800	0.030	8.184	-0.060	0.000
92.100	-4.000	0.030	8.184	-0.060	0.000
92.200	-3.600	0.029	8.185	-0.060	0.000
92.300	-3.000	0.028	8.184	-0.060	0.000
92.400	-3.200	0.033	8.185	-0.060	0.000
92.500	-2.000	0.029	8.184	-0.060	0.000
92.600	-4.000	0.029	8.184	-0.060	0.000
92.700	-2.800	0.029	8.185	-0.060	0.000
92.800	-4.000	0.027	8.185	-0.060	0.000
92.900	-2.600	0.029	8.185	-0.060	0.000
93.000	-3.200	0.027	8.185	-0.060	0.000
93.100	-2.400	0.027	8.185	-0.060	0.000
93.200	-4.200	0.028	8.187	-0.060	0.000
93.300	-3.400	0.029	8.184	-0.060	0.000
93.400	-3.800	0.027	8.185	-0.060	0.000
93.500	-4.400	0.029	8.185	-0.060	0.000
93.600	-5.000	0.029	8.185	-0.060	0.000
93.700	-3.400	0.028	8.185	-0.060	0.000
93.800	-5.000	0.029	8.185	-0.060	0.000
93.900	-3.200	0.029	8.186	-0.060	0.000
94.000	-4.800	0.033	8.185	-0.060	0.000
94.100	-4.000	0.033	8.185	-0.060	0.000
94.200	-3.600	0.028	8.186	-0.061	0.000
94.300	-3.200	0.031	8.185	-0.061	0.000
94.400	-4.000	0.030	8.186	-0.061	0.000
94.500	-4.000	0.029	8.185	-0.061	0.000
94.600	-3.800	0.029	8.185	-0.061	0.000
94.700	-3.600	0.032	8.185	-0.061	0.000
94.800	-3.800	0.028	8.186	-0.061	0.000
94.900	-2.800	0.032	8.185	-0.061	0.000
95.000	-4.400	0.028	8.185	-0.061	0.000
95.100	-2.400	0.028	8.185	-0.061	0.000
95.200	-2.400	0.029	8.185	-0.061	0.000
95.300	-2.400	0.033	8.185	-0.061	0.000
95.400	-3.800	0.029	8.186	-0.061	0.000
95.500	-1.400	0.032	8.185	-0.061	0.000
95.600	-3.800	0.032	8.185	-0.061	0.000
95.700	-3.000	0.027	8.185	-0.061	0.000
95.800	-4.000	0.028	8.185	-0.061	0.000
95.900	-3.400	0.029	8.185	-0.061	0.000
96.000	-3.200	0.030	8.186	-0.061	0.000
96.100	-2.800	0.030	8.186	-0.061	0.000
96.200	-4.000	0.029	8.185	-0.061	0.000
96.300	-3.200	0.025	8.185	-0.061	0.000
96.400	-3.200	0.027	8.185	-0.061	0.000
96.500	-3.600	0.026	8.185	-0.061	0.000
96.600	-2.600	0.026	8.185	-0.061	0.000
96.700	-3.800	0.024	8.185	-0.061	0.000
96.800	-3.600	0.029	8.185	-0.061	0.000
96.900	-3.400	0.028	8.185	-0.061	0.000
97.000	-2.000	0.032	8.185	-0.061	0.000
97.100	-3.200	0.032	8.185	-0.061	0.000
97.200	-3.800	0.028	8.184	-0.061	0.000
97.300	-3.200	0.030	8.185	-0.061	0.000
97.400	-1.800	0.030	8.185	-0.061	0.000
97.500	-2.200	0.028	8.186	-0.061	0.000
97.600	-4.200	0.028	8.186	-0.061	0.000
97.700	-2.400	0.025	8.185	-0.061	0.000
97.800	-3.000	0.025	8.184	-0.061	0.000
97.900	-2.000	0.026	8.186	-0.061	0.000
98.000	-4.000	0.025	8.185	-0.061	0.000
98.100	-2.000	0.025	8.185	-0.061	0.000
98.200	-2.400	0.023	8.185	-0.061	0.000
98.300	-2.800	0.022	8.185	-0.061	0.000
98.400	-3.400	0.023	8.185	-0.061	0.000
98.500	-2.400	0.022	8.185	-0.061	0.000
98.600	-3.000	0.022	8.185	-0.061	0.000
98.700	-3.000	0.024	8.185	-0.061	0.000
98.800	-2.400	0.021	8.186	-0.061	0.000
98.900	-2.800	0.022	8.185	-0.061	0.000
99.000	-4.000	0.023	8.184	-0.061	0.000
99.100	-3.200	0.023	8.184	-0.061	0.000
99.200	-3.000	0.022	8.185	-0.061	0.000
99.300	-2.400	0.024	8.185	-0.061	0.000
99.400	-2.200	0.025	8.185	-0.061	0.000
99.500	-4.200	0.021	8.184	-0.061	0.000
99.600	-0.800	0.021	8.184	-0.061	0.000
99.700	-3.000	0.026	8.186	-0.061	0.000
99.800	-2.800	0.019	8.185	-0.061	0.000
99.900	-2.400	0.024	8.185	-0.061	0.000
100.000	-1.800	0.022	8.185	-0.061	0.000
100.100	-3.200	0.022	8.185	-0.061	0.000
100.200	-3.000	0.020	8.185	-0.061	0.000
100.300	-3.600	0.020	8.185	-0.061	0.000
100.400	-2.200	0.019	8.185	-0.061	0.000
100.500	-3.200	0.023	8.184	-0.061	0.000
100.600	-2.800	0.023	8.184	-0.061	0.000
100.700	-3.200	0.022	8.186	-0.061	0.000
100.800	-2.400	0.019	8.187	-0.061	0.000
100.900	-2.400	0.023	8.186	-0.061	0.000
101.000	-2.200	0.021	8.185	-0.061	0.000
101.100	-3.400	0.021	8.185	-0.061	0.000
101.200	-2.800	0.021	8.185	-0.061	0.000
101.300	-3.000	0.023	8.186	-0.061	0.000
101.400	-2.800	0.023	8.185	-0.061	0.000
101.500	-1.800	0.025	8.185	-0.061	0.000
101.600	-2.200	0.025	8.185	-0.061	0.000
101.700	-2.400	0.022	8.186	-0.061	0.000
101.800	-2.800	0.023	8.184	-0.061	0.000
101.900	-3.200	0.019	8.186	-0.061	0.000
102.000	-2.600	0.022	8.185	-0.061	0.000
102.100	-2.800	0.022	8.185	-0.061	0.000
102.200	-2.400	0.021	8.185	-0.061	0.000
102.300	-4.400	0.024	8.184	-0.061	0.000
102.400	-2.400	0.024	8.186	-0.061	0.000
102.500	-4.000	0.023	8.185	-0.061	0.000
102.600	-2.600	0.023	8.185	-0.061	0.000
102.700	-3.600	0.020	8.186	-0.061	0.000
102.800	-3.000	0.022	8.185	-0.061	0.000
102.900	-4.200	0.020	8.185	-0.061	0.000
103.000	-4.000	0.025	8.185	-0.061	0.000
103.100	-3.400	0.025	8.185	-0.061	0.000
103.200	-2.600	0.025	8.185	-0.061	0.000
103.300	-4.400	0.023	8.186	-0.061	0.000
103.400	-2.200	0.023	8.185	-0.061	0.000
103.500	-4.200	0.026	8.184	-0.061	0.000
103.600	-2.000	0.026	8.184	-0.061	0.000
103.700	-2.800	0.024	8.184	-0.061	0.000
103.800	-2.200	0.026	8.184	-0.061	0.000
103.900	-3.600	0.023	8.185	-0.061	0.000
104.000	-3.200	0.027	8.186	-0.061	0.000
104.100	-2.600	0.027	8.186	-0.061	0.000
104.200	-2.600	0.022	8.185	-0.061	0.000
104.300	-3.800	0.024	8.183	-0.061	0.000
104.400	-3.600	0.022	8.185	-0.061	0.000
104.500	-3.600	0.025	8.185	-0.061	0.000
104.600	-3.200	0.025	8.185	-0.061	0.000
104.700	-5.800	0.022	8.184	-0.061	0.000
104.800	-4.000	0.023	8.184	-0.061	0.000
104.900	-3.800	0.025	8.185	-0.061	0.000
105.000	-4.000	0.025	8.185	-0.061	0.000
105.100	-3.600	0.025	8.185	-0.061	0.000
105.200	-3.400	0.028	8.186	-0.061	0.000
105.300	-4.600	0.028	8.185	-0.061	0.000
105.400	-3.800	0.025	8.186	-0.061	0.000
105.500	-3.600	0.027	8.185	-0.061	0.000
105.600	-4.600	0.027	8.185	-0.061	0.000
105.700	-4.600	0.032	8.186	-0.061	0.000
105.800	-3.600	0.032	8.185	-0.061	0.000
105.900	-3.800	0.035	8.185	-0.061	0.000
106.000	-4.400	0.038	8.185	-0.061	0.000
106.100	-5.400	0.038	8.185	-0.061	0.000
106.200	-3.800	0.034	8.184	-0.061	0.000
106.300	-5.000	0.034	8.185	-0.061	0.000
106.400	-4.200	0.034	8.185	-0.061	0.000
106.500	-5.200	0.036	8.185	-0.061	0.000
106.600	-4.800	0.036	8.185	-0.061	0.000
106.700	-5.800	0.033	8.184	-0.061	0.000
106.800	-5.200	0.033	8.184	-0.061	0.000
106.900	-5.200	0.033	8.185	-0.061	0.000
107.000	-4.600	0.035	8.184	-0.061	0.000
107.100	-5.400	0.035	8.184	-0.061	0.000
107.200	-5.000	0.035	8.186	-0.061	0.000
107.300	-5.600	0.036	8.185	-0.061	0.000
107.400	-4.000	0.035	8.185	-0.061	0.000
107.500	-6.400	0.040	8.185	-0.061	0.000
107.600	-5.200	0.040	8.185	-0.061	0.000
107.700	-5.200	0.038	8.186	-0.061	0.000
107.800	-5.400	0.043	8.185	-0.061	0.000
107.900	-5.400	0.041	8.185	-0.061	0.000
108.000	-5.200	0.045	8.186	-0.061	0.000
108.100	-5.200	0.045	8.186	-0.061	0.000
108.200	-5.800	0.043	8.184	-0.061	0.000
108.300	-4.400	0.045	8.184	-0.061	0.000
108.400	-5.600	0.043	8.186	-0.061	0.000
108.500	-7.000	0.045	8.185	-0.061	0.000
108.600	-5.200	0.045	8.185	-0.061	0.000
108.700	-5.800	0.047	8.185	-0.061	0.000
108.800	-5.200	0.045	8.185	-0.061	0.000
108.900	-6.400	0.046	8.186	-0.061	0.000
109.000	-5.600	0.049	8.185	-0.061	0.000
109.100	-6.600	0.049	8.185	-0.061	0.000
109.200	-6.600	0.045	8.185	-0.061	0.000
109.300	-6.600	0.049	8.186	-0.061	0.000
109.400	-5.600	0.050	8.186	-0.061	0.000
109.500	-7.200	0.047	8.185	-0.061	0.000
109.600	-7.000	0.047	8.185	-0.061	0.000
109.700	-6.600	0.044	8.185	-0.061	0.000
109.800	-5.000	0.047	8.185	-0.062	0.000
109.900	-6.600	0.047	8.185	-0.062	0.000
110.000	-4.600	0.048	8.185	-0.062	0.000
110.100	-6.400	0.048	8.185	-0.062	0.000
110.200	-6.200	0.050	8.185	-0.062	0.000
110.300	-6.200	0.047	8.185	-0.062	0.000
110.400	-6.000	0.048	8.186	-0.062	0.000
110.500	-5.600	0.049	8.185	-0.062	0.000
110.600	-6.200	0.049	8.185	-0.062	0.000
110.700	-6.400	0.049	8.184	-0.062	0.000
110.800	-6.600	0.054	8.184	-0.062	0.000
110.900	-6.800	0.048	8.185	-0.062	0.000
111.000	-5.800	0.050	8.184	-0.062	0.000
111.100	-6.200	0.050	8.184	-0.062	0.000
111.200	-6.800	0.052	8.185	-0.062	0.000
111.300	-5.800	0.051	8.184	-0.062	0.000
111.400	-7.000	0.051	8.185	-0.062	0.000
111.500	-6.200	0.051	8.184	-0.062	0.000
111.600	-6.800	0.051	8.184	-0.062	0.000
111.700	-6.600	0.051	8.185	-0.062	0.000
111.800	-6.600	0.052	8.185	-0.062	0.000
111.900	-5.600	0.054	8.185	-0.062	0.000
112.000	-5.400	0.055	8.185	-0.062	0.000
112.100	-5.600	0.055	8.185	-0.062	0.000
112.200	-6.200	0.058	8.185	-0.062	0.000
112.300	-6.800	0.057	8.185	-0.062	0.000
112.400	-6.400	0.055	8.184	-0.062	0.000
112.500	-5.600	0.052	8.185	-0.062	0.000
112.600	-7.200	0.052	8.185	-0.062	0.000
112.700	-6.000	0.055	8.185	-0.062	0.000
112.800	-7.400	0.054	8.185	-0.062	0.000
112.900	-5.400	0.055	8.185	-0.062	0.000
113.000	-7.000	0.061	8.185	-0.062	0.000
113.100	-6.000	0.061	8.185	-0.062	0.000
113.200	-6.600	0.052	8.185	-0.062	0.000
113.300	-5.600	0.055	8.184	-0.062	0.000
113.400	-6.200	0.059	8.184	-0.062	0.000
113.500	-5.400	0.057	8.185	-0.062	0.000
113.600	-7.400	0.057	8.185	-0.062	0.000
113.700	-5.200	0.055	8.186	-0.062	0.000
113.800	-7.600	0.052	8.185	-0.062	0.000
113.900	-5.600	0.053	8.186	-0.062	0.000
114.000	-7.000	0.054	8.185	-0.062	0.000
114.100	-6.200	0.054	8.185	-0.062	0.000
114.200	-7.200	0.055	8.184	-0.062	0.000
114.300	-5.000	0.054	8.185	-0.062	0.000
114.400	-6.600	0.055	8.185	-0.062	0.000
114.500	-6.400	0.056	8.185	-0.062	0.000
114.600	-5.600	0.056	8.185	-0.062	0.000
114.700	-5.600	0.058	8.185	-0.062	0.000
114.800	-5.800	0.054	8.185	-0.062	0.000
114.900	-6.800	0.052	8.187	-0.062	0.000
115.000	-6.400	0.054	8.185	-0.062	0.000
115.100	-5.800	0.054	8.185	-0.062	0.000
115.200	-6.400	0.055	8.187	-0.062	0.000
115.300	-6.600	0.054	8.184	-0.062	0.000
115.400	-6.400	0.055	8.185	-0.062	0.000
115.500	-5.400	0.054	8.185	-0.062	0.000
115.600	-5.600	0.054	8.185	-0.062	0.000
115.700	-6.400	0.053	8.184	-0.062	0.000
115.800	-6.000	0.054	8.184	-0.062	0.000
115.900	-6.200	0.053	8.185	-0.062	0.000
116.000	-6.400	0.057	8.185	-0.062	0.000
116.100	-6.200	0.057	8.185	-0.062	0.000
116.200	-6.200	0.049	8.185	-0.062	0.000
116.300	-4.800	0.055	8.185	-0.062	0.000
116.400	-6.200	0.054	8.185	-0.062	0.000
116.500	-6.000	0.053	8.186	-0.062	0.000
116.600	-5.200	0.053	8.186	-0.062	0.000
116.700	-4.400	0.053	8.185	-0.062	0.000
116.800	-5.800	0.055	8.185	-0.062	0.000
116.900	-5.600	0.055	8.185	-0.062	0.000
117.000	-5.800	0.053	8.186	-0.062	0.000
117.100	-3.600	0.053	8.186	-0.062	0.000
117.200	-5.000	0.053	8.185	-0.062	0.000
117.300	-4.600	0.057	8.185	-0.062	0.000
117.400	-4.400	0.058	8.185	-0.062	0.000
117.500	-4.800	0.055	8.186	-0.062	0.000
117.600	-5.400	0.055	8.186	-0.062	0.000
117.700	-4.200	0.047	8.185	-0.062	0.000
117.800	-4.200	0.046	8.184	-0.062	0.000
117.900	-3.000	0.047	8.185	-0.062	0.000
118.000	-4.600	0.045	8.186	-0.062	0.000
118.100	-5.000	0.045	8.186	-0.062	0.000
118.200	-4.400	0.042	8.184	-0.062	0.000
118.300	-4.200	0.040	8.185	-0.062	0.000
118.400	-4.200	0.042	8.185	-0.062	0.000
118.500	-3.800	0.041	8.185	-0.062	0.000
118.600	-6.000	0.041	8.185	-0.062	0.000
118.700	-3.600	0.040	8.186	-0.062	0.000
118.800	-3.600	0.035	8.184	-0.062	0.000
118.900	-2.000	0.037	8.185	-0.062	0.000
119.000	-4.200	0.036	8.185	-0.062	0.000
119.100	-2.400	0.036	8.185	-0.062	0.000
119.200	-5.200	0.034	8.184	-0.062	0.000
119.300	-3.200	0.038	8.187	-0.062	0.000
119.400	-4.200	0.033	8.185	-0.062	0.000
119.500	-3.400	0.037	8.184	-0.062	0.000
119.600	-3.400	0.037	8.184	-0.062	0.000
119.700	-4.000	0.034	8.185	-0.062	0.000
119.800	-3.600	0.033	8.185	-0.062	0.000
119.900	-4.200	0.035	8.185	-0.062	0.000
120.000	-4.200	0.031	8.185	-0.062	0.000
120.100	-3.200	0.031	8.185	-0.062	0.000
120.200	-4.800	0.030	8.186	-0.062	0.000
120.300	-3.000	0.029	8.185	-0.062	0.000
120.400	-4.200	0.029	8.185	-0.062	0.000
120.500	-3.200	0.029	8.185	-0.062	0.000
120.600	-5.000	0.029	8.185	-0.062	0.000
120.700	-3.000	0.029	8.185	-0.062	0.000
120.800	-3.600	0.027	8.186	-0.062	0.000
120.900	-2.600	0.027	8.186	-0.062	0.000
121.000	-4.400	0.026	8.183	-0.062	0.000
121.100	-3.600	0.026	8.183	-0.062	0.000
121.200	-4.200	0.024	8.186	-0.062	0.000
121.300	-3.800	0.028	8.185	-0.063	0.000
121.400	-3.200	0.024	8.184	-0.063	0.000
121.500	-3.000	0.028	8.185	-0.063	0.000
121.600	-3.600	0.028	8.185	-0.063	0.000
121.700	-3.000	0.024	8.184	-0.063	0.000
121.800	-3.400	0.027	8.185	-0.063	0.000
121.900	-3.000	0.028	8.184	-0.063	0.000
122.000	-4.000	0.028	8.185	-0.063	0.000
122.100	-2.200	0.028	8.185	-0.063	0.000
122.200	-4.000	0.031	8.185	-0.063	0.000
122.300	-2.800	0.030	8.185	-0.063	0.000
122.400	-3.000	0.031	8.185	-0.063	0.000
122.500	-1.000	0.029	8.185	-0.063	0.000
122.600	-2.800	0.029	8.185	-0.063	0.000
122.700	-2.200	0.028	8.185	-0.063	0.000
122.800	-3.200	0.030	8.184	-0.063	0.000
122.900	-1.400	0.025	8.183	-0.063	0.000
123.000	-3.800	0.027	8.186	-0.063	0.000
123.100	-1.800	0.027	8.186	-0.063	0.000
123.200	-2.000	0.029	8.184	-0.063	0.000
123.300	-2.200	0.027	8.185	-0.063	0.000
123.400	-2.600	0.024	8.185	-0.063	0.000
123.500	-0.800	0.026	8.184	-0.063	0.000
123.600	-2.600	0.026	8.184	-0.063	0.000
123.700	-2.000	0.022	8.185	-0.063	0.000
123.800	-2.400	0.021	8.185	-0.063	0.000
123.900	-2.200	0.023	8.185	-0.063	0.000
124.000	-2.600	0.020	8.185	-0.063	0.000
124.100	-0.800	0.020	8.185	-0.063	0.000
124.200	-1.200	0.018	8.185	-0.063	0.000
124.300	-0.800	0.018	8.184	-0.063	0.000
124.400	-1.400	0.016	8.185	-0.063	0.000
124.500	-1.800	0.013	8.185	-0.063	0.000
124.600	-1.600	0.013	8.185	-0.063	0.000
124.700	-2.000	0.016	8.187	-0.063	0.000
124.800	-2.400	0.017	8.186	-0.063	0.000
124.900	-0.600	0.014	8.186	-0.063	0.000
125.000	-1.200	0.015	8.184	-0.063	0.000
125.100	-0.000	0.015	8.184	-0.063	0.000
125.200	-1.400	0.016	8.185	-0.063	0.000
125.300	0.400	0.011	8.185	-0.063	0.000
125.400	-0.000	0.014	8.184	-0.063	0.000
125.500	-0.800	0.012	8.185	-0.063	0.000
125.600	-1.800	0.012	8.185	-0.063	0.000
125.700	-1.400	0.015	8.185	-0.063	0.000
125.800	-0.800	0.010	8.185	-0.063	0.000
125.900	-0.800	0.013	8.184	-0.063	0.000
126.000	-1.200	0.008	8.184	-0.063	0.000
126.100	-1.400	0.008	8.184	-0.063	0.000
126.200	-0.600	0.009	8.185	-0.063	0.000
126.300	-0.000	0.007	8.186	-0.063	0.000
126.400	-1.800	0.009	8.185	-0.063	0.000
126.500	-1.400	0.003	8.185	-0.063	0.000
126.600	-1.200	0.003	8.185	-0.063	0.000
126.700	-0.400	0.003	8.185	-0.063	0.000
126.800	-1.600	0.003	8.185	-0.063	0.000
126.900	-0.000	0.004	8.184	-0.063	0.000
127.000	-1.800	0.006	8.185	-0.063	0.000
127.100	-1.000	0.006	8.185	-0.063	0.000
127.200	-1.200	0.005	8.184	-0.063	0.000
127.300	-1.600	0.004	8.185	-0.063	0.000
127.400	-3.600	0.009	8.184	-0.063	0.000
127.500	-0.600	0.006	8.186	-0.063	0.000
127.600	-1.800	0.006	8.186	-0.063	0.000
127.700	-0.400	0.010	8.185	-0.063	0.000
127.800	-2.200	0.004	8.184	-0.063	0.000
127.900	-1.200	0.004	8.184	-0.063	0.000
128.000	-2.200	0.002	8.185	-0.063	0.000
128.100	-1.000	0.002	8.185	-0.063	0.000
128.200	-1.600	0.005	8.185	-0.063	0.000
128.300	-1.600	0.005	8.185	-0.063	0.000
128.400	-2.400	0.003	8.184	-0.063	0.000
128.500	-1.200	0.006	8.184	-0.063	0.000
128.600	-2.200	0.006	8.184	-0.063	0.000
128.700	-1.600	0.007	8.184	-0.063	0.000
128.800	-2.200	0.007	8.185	-0.063	0.000
128.900	-1.400	0.008	8.184	-0.063	0.000
129.000	-2.400	0.009	8.185	-0.063	0.000
129.100	-1.400	0.009	8.185	-0.063	0.000
129.200	-3.800	0.011	8.185	-0.063	0.000
129.300	-2.800	0.008	8.185	-0.063	0.000
129.400	-4.000	0.013	8.185	-0.063	0.000
129.500	-2.600	0.012	8.186	-0.063	0.000
129.600	-3.200	0.012	8.186	-0.063	0.000
129.700	-3.400	0.014	8.185	-0.063	0.000
129.800	-4.400	0.011	8.185	-0.063	0.000
129.900	-1.800	0.016	8.186	-0.063	0.000
130.000	-3.800	0.014	8.185	-0.063	0.000
130.100	-3.800	0.014	8.185	-0.063	0.000
130.200	-2.600	0.018	8.186	-0.063	0.000
130.300	-3.400	0.015	8.186	-0.063	0.000
130.400	-3.800	0.020	8.185	-0.063	0.000
130.500	-2.400	0.021	8.185	-0.063	0.000
130.600	-3.400	0.021	8.185	-0.063	0.000
130.700	-3.600	0.023	8.184	-0.063	0.000
130.800	-3.600	0.023	8.186	-0.063	0.000
130.900	-2.400	0.023	8.184	-0.063	0.000
131.000	-2.800	0.028	8.186	-0.063	0.000
131.100	-2.600	0.028	8.186	-0.063	0.000
131.200	-4.000	0.032	8.183	-0.063	0.000
131.300	-2.400	0.030	8.184	-0.063	0.000
131.400	-2.400	0.029	8.186	-0.063	0.000
131.500	-2.200	0.025	8.184	-0.063	0.000
131.600	-3.600	0.025	8.184	-0.063	0.000
131.700	-3.200	0.021	8.185	-0.063	0.000
131.800	-4.200	0.027	8.186	-0.063	0.000
131.900	-2.200	0.027	8.185	-0.063	0.000
132.000	-3.000	0.029	8.185	-0.063	0.000
132.100	-2.800	0.029	8.185	-0.063	0.000
132.200	-3.200	0.025	8.185	-0.063	0.000
132.300	-2.800	0.025	8.185	-0.063	0.000
132.400	-4.800	0.027	8.185	-0.063	0.000
132.500	-3.000	0.027	8.185	-0.063	0.000
132.600	-4.200	0.027	8.185	-0.063	0.000
132.700	-2.200	0.028	8.185	-0.063	0.000
132.800	-3.400	0.023	8.184	-0.063	0.000
132.900	-3.400	0.027	8.185	-0.063	0.000
133.000	-3.200	0.029	8.185	-0.063	0.000
133.100	-3.600	0.029	8.185	-0.063	0.000
133.200	-3.000	0.023	8.185	-0.063	0.000
133.300	-2.600	0.028	8.185	-0.063	0.000
133.400	-4.200	0.024	8.184	-0.063	0.000
133.500	-4.200	0.028	8.184	-0.063	0.000
133.600	-3.600	0.028	8.184	-0.063	0.000
133.700	-2.400	0.024	8.184	-0.063	0.000
133.800	-3.400	0.029	8.185	-0.063	0.000
133.900	-3.000	0.029	8.185	-0.063	0.000
134.000	-3.400	0.029	8.184	-0.063	0.000
134.100	-2.600	0.029	8.184	-0.063	0.000
134.200	-2.800	0.030	8.186	-0.063	0.000
134.300	-3.200	0.027	8.185	-0.063	0.000
134.400	-3.800	0.028	8.185	-0.063	0.000
134.500	-2.200	0.027	8.185	-0.063	0.000
134.600	-3.400	0.027	8.185	-0.063	0.000
134.700	-1.400	0.025	8.185	-0.063	0.000
134.800	-3.200	0.026	8.185	-0.063	0.000
134.900	-2.800	0.025	8.185	-0.063	0.000
135.000	-2.800	0.023	8.184	-0.063	0.000
135.100	-2.200	0.023	8.184	-0.063	0.000
135.200	-4.200	0.025	8.185	-0.063	0.000
135.300	-2.200	0.025	8.184	-0.063	0.000
135.400	-2.200	0.025	8.186	-0.063	0.000
135.500	-2.400	0.028	8.186	-0.063	0.000
135.600	-3.000	0.028	8.186	-0.063	0.000
135.700	-2.200	0.022	8.185	-0.063	0.000
135.800	-3.400	0.023	8.184	-0.063	0.000
135.900	-2.800	0.022	8.184	-0.063	0.000
136.000	-3.600	0.022	8.185	-0.063	0.000
136.100	-2.200	0.022	8.185	-0.063	0.000
136.200	-2.200	0.020	8.184	-0.063	0.000
136.300	-2.800	0.024	8.185	-0.063	0.000
136.400	-2.600	0.021	8.185	-0.063	0.000
136.500	-2.000	0.020	8.185	-0.063	0.000
136.600	-3.400	0.020	8.185	-0.063	0.000
136.700	-2.400	0.022	8.185	-0.063	0.000
136.800	-2.600	0.018	8.185	-0.063	0.000
136.900	-2.000	0.017	8.184	-0.063	0.000
137.000	-3.200	0.017	8.185	-0.063	0.000
137.100	-1.400	0.017	8.185	-0.063	0.000
137.200	-2.600	0.019	8.185	-0.063	0.000
137.300	-2.000	0.021	8.185	-0.063	0.000
137.400	-2.200	0.018	8.185	-0.063	0.000
137.500	-1.800	0.018	8.184	-0.063	0.000
137.600	-2.000	0.018	8.184	-0.063	0.000
137.700	-2.200	0.018	8.185	-0.063	0.000
137.800	-1.600	0.019	8.185	-0.063	0.000
137.900	-1.800	0.021	8.185	-0.063	0.000
138.000	-2.200	0.019	8.185	-0.063	0.000
138.100	-2.800	0.019	8.185	-0.063	0.000
138.200	-2.600	0.020	8.185	-0.063	0.000
138.300	-2.000	0.019	8.185	-0.063	0.000
138.400	-0.400	0.021	8.185	-0.063	0.000
138.500	-2.400	0.016	8.185	-0.063	0.000
138.600	-1.400	0.016	8.185	-0.063	0.000
138.700	-2.000	0.017	8.185	-0.063	0.000
138.800	-1.400	0.018	8.184	-0.063	0.000
138.900	-1.800	0.015	8.185	-0.063	0.000
139.000	-1.800	0.014	8.184	-0.063	0.000
139.100	-2.800	0.014	8.184	-0.063	0.000
139.200	-2.200	0.015	8.184	-0.063	0.000
139.300	-2.000	0.017	8.185	-0.063	0.000
139.400	-2.400	0.013	8.186	-0.063	0.000
139.500	-1.000	0.017	8.185	-0.063	0.000
139.600	-1.400	0.017	8.185	-0.063	0.000
139.700	-2.200	0.017	8.186	-0.063	0.000
139.800	-1.800	0.018	8.185	-0.063	0.000
139.900	-2.200	0.018	8.185	-0.063	0.000
140.000	-1.800	0.022	8.184	-0.063	0.000
140.100	-2.400	0.022	8.184	-0.063	0.000
140.200	-0.400	0.016	8.186	-0.063	0.000
140.300	-2.400	0.011	8.183	-0.063	0.000
140.400	-2.000	0.016	8.185	-0.063	0.000
140.500	-2.400	0.015	8.185	-0.063	0.000
140.600	-1.800	0.015	8.185	-0.063	0.000
140.700	-4.000	0.015	8.185	-0.063	0.000
140.800	-1.600	0.015	8.185	-0.063	0.000
140.900	-1.600	0.013	8.185	-0.063	0.000
141.000	-1.200	0.015	8.184	-0.063	0.000
141.100	-2.200	0.015	8.184	-0.063	0.000
141.200	-1.400	0.010	8.186	-0.063	0.000
141.300	-1.800	0.011	8.185	-0.063	0.000
141.400	-2.400	0.015	8.185	-0.063	0.000
141.500	-3.600	0.014	8.185	-0.063	0.000
141.600	-1.400	0.014	8.185	-0.063	0.000
141.700	-3.000	0.015	8.184	-0.063	0.000
141.800	-3.200	0.014	8.184	-0.063	0.000
141.900	-2.400	0.013	8.185	-0.063	0.000
142.000	-0.600	0.014	8.185	-0.063	0.000
142.100	-2.000	0.014	8.185	-0.063	0.000
142.200	-0.800	0.014	8.185	-0.063	0.000
142.300	-2.400	0.015	8.185	-0.063	0.000
142.400	-1.600	0.015	8.185	-0.063	0.000
142.500	-3.000	0.015	8.185	-0.063	0.000
142.600	-2.000	0.015	8.185	-0.063	0.000
142.700	-3.000	0.016	8.185	-0.063	0.000
142.800	-2.800	0.015	8.186	-0.063	0.000
142.900	-2.000	0.014	8.184	-0.063	0.000
143.000	-1.600	0.016	8.185	-0.063	0.000
143.100	-2.600	0.016	8.185	-0.063	0.000
143.200	-3.000	0.014	8.185	-0.063	0.000
143.300	-2.400	0.014	8.185	-0.063	0.000
143.400	-1.800	0.017	8.184	-0.063	0.000
143.500	-2.200	0.017	8.185	-0.063	0.000
143.600	-2.200	0.017	8.185	-0.063	0.000
143.700	-2.200	0.019	8.184	-0.063	0.000
143.800	-2.600	0.017	8.185	-0.063	0.000
143.900	-2.400	0.013	8.187	-0.063	0.000
144.000	-2.000	0.017	8.186	-0.063	0.000
144.100	-2.400	0.017	8.186	-0.063	0.000
144.200	-1.400	0.017	8.185	-0.063	0.000
144.300	-3.000	0.017	8.185	-0.063	0.000
144.400	-2.200	0.013	8.185	-0.063	0.000
144.500	-2.800	0.016	8.185	-0.063	0.000
144.600	-1.600	0.016	8.185	-0.063	0.000
144.700	-3.200	0.014	8.185	-0.063	0.000
144.800	-1.400	0.016	8.185	-0.063	0.000
144.900	-2.800	0.014	8.185	-0.063	0.000
145.000	-1.200	0.013	8.184	-0.063	0.000
145.100	-3.000	0.013	8.184	-0.063	0.000
145.200	-1.400	0.014	8.185	-0.063	0.000
145.300	-2.800	0.016	8.185	-0.063	0.000
145.400	-2.200	0.016	8.184	-0.063	0.000
145.500	-3.600	0.018	8.185	-0.063	0.000
145.600	-2.400	0.018	8.185	-0.063	0.000
145.700	-3.000	0.015	8.185	-0.063	0.000
145.800	-2.400	0.017	8.185	-0.063	0.000
145.900	-2.600	0.016	8.185	-0.063	0.000
146.000	-3.200	0.016	8.185	-0.063	0.000
146.100	-2.200	0.016	8.185	-0.063	0.000
146.200	-2.800	0.014	8.185	-0.063	0.000
146.300	-3.400	0.016	8.185	-0.063	0.000
146.400	-2.600	0.019	8.185	-0.063	0.000
146.500	-1.800	0.019	8.184	-0.063	0.000
146.600	-2.400	0.019	8.184	-0.063	0.000
146.700	-2.800	0.016	8.185	-0.063	0.000
146.800	-3.600	0.016	8.185	-0.063	0.000
146.900	-3.600	0.017	8.185	-0.063	0.000
147.000	-2.400	0.020	8.186	-0.063	0.000
147.100	-3.400	0.020	8.186	-0.063	0.000
147.200	-4.400	0.021	8.185	-0.063	0.000
147.300	-3.800	0.017	8.185	-0.064	0.000
147.400	-2.400	0.017	8.185	-0.064	0.000
147.500	-4.000	0.018	8.186	-0.064	0.000
147.600	-2.800	0.018	8.186	-0.064	0.000
147.700	-2.000	0.020	8.184	-0.064	0.000
147.800	-2.800	0.023	8.185	-0.064	0.000
147.900	-3.400	0.020	8.185	-0.064	0.000
148.000	-4.200	0.025	8.184	-0.064	0.000
148.100	-3.000	0.025	8.184	-0.064	0.000
148.200	-3.200	0.020	8.185	-0.064	0.000
148.300	-3.000	0.021	8.184	-0.064	0.000
148.400	-2.600	0.022	8.185	-0.064	0.000
148.500	-3.600	0.023	8.183	-0.064	0.000
148.600	-1.800	0.023	8.183	-0.064	0.000
148.700	-2.400	0.025	8.185	-0.064	0.000
148.800	-3.600	0.023	8.185	-0.064	0.000
148.900	-4.000	0.025	8.186	-0.064	0.000
149.000	-3.000	0.021	8.184	-0.064	0.000
149.100	-4.200	0.021	8.184	-0.064	0.000
149.200	-2.200	0.025	8.184	-0.064	0.000
149.300	-3.200	0.024	8.185	-0.064	0.000
149.400	-4.000	0.022	8.185	-0.064	0.000
149.500	-4.200	0.022	8.185	-0.064	0.000
149.600	-4.600	0.022	8.185	-0.064	0.000
149.700	-3.000	0.025	8.184	-0.064	0.000
149.800	-4.400	0.025	8.185	-0.064	0.000
149.900	-3.800	0.027	8.185	-0.064	0.000
150.000	-5.200	0.028	8.185	-0.064	0.000
150.100	-5.200	0.028	8.185	-0.064	0.000
150.200	-4.200	0.026	8.184	-0.064	0.000
150.300	-3.000	0.026	8.185	-0.064	0.000
150.400	-4.600	0.032	8.184	-0.064	0.000
150.500	-4.000	0.030	8.185	-0.064	0.000
150.600	-5.400	0.030	8.185	-0.064	0.000
150.700	-4.600	0.034	8.184	-0.064	0.000
150.800	-4.800	0.029	8.185	-0.064	0.000
150.900	-4.800	0.032	8.184	-0.064	0.000
151.000	-4.200	0.034	8.184	-0.064	0.000
151.100	-4.000	0.034	8.184	-0.064	0.000
151.200	-5.400	0.032	8.185	-0.064	0.000
151.300	-3.800	0.037	8.185	-0.064	0.000
151.400	-2.800	0.035	8.185	-0.064	0.000
151.500	-4.600	0.040	8.184	-0.064	0.000
151.600	-5.600	0.040	8.184	-0.064	0.000
151.700	-3.200	0.032	8.185	-0.064	0.000
151.800	-5.400	0.035	8.185	-0.064	0.000
151.900	-4.600	0.037	8.184	-0.064	0.000
152.000	-5.600	0.041	8.184	-0.064	0.000
152.100	-4.000	0.041	8.184	-0.064	0.000
152.200	-5.400	0.037	8.184	-0.064	0.000
152.300	-5.000	0.036	8.185	-0.064	0.000
152.400	-4.000	0.036	8.185	-0.064	0.000
152.500	-4.800	0.038	8.184	-0.064	0.000
152.600	-4.800	0.038	8.184	-0.064	0.000
152.700	-4.400	0.039	8.185	-0.064	0.000
152.800	-5.400	0.037	8.184	-0.064	0.000
152.900	-4.800	0.038	8.184	-0.064	0.000
153.000	-5.000	0.035	8.185	-0.064	0.000
153.100	-4.600	0.035	8.185	-0.064	0.000
153.200	-6.000	0.040	8.185	-0.064	0.000
153.300	-4.400	0.040	8.185	-0.064	0.000
153.400	-4.800	0.035	8.184	-0.064	0.000
153.500	-5.000	0.040	8.184	-0.064	0.000
153.600	-6.600	0.040	8.184	-0.064	0.000
153.700	-3.600	0.041	8.184	-0.064	0.000
153.800	-5.000	0.040	8.185	-0.064	0.000
153.900	-4.000	0.041	8.185	-0.064	0.000
154.000	-4.600	0.038	8.185	-0.064	0.000
154.100	-4.000	0.038	8.185	-0.064	0.000
154.200	-5.400	0.043	8.185	-0.064	0.000
154.300	-4.800	0.038	8.185	-0.064	0.000
154.400	-4.800	0.041	8.185	-0.064	0.000
154.500	-4.400	0.037	8.184	-0.064	0.000
154.600	-6.000	0.037	8.184	-0.064	0.000
154.700	-3.800	0.039	8.185	-0.064	0.000
154.800	-3.800	0.042	8.185	-0.064	0.000
154.900	-3.800	0.043	8.185	-0.064	0.000
155.000	-5.800	0.046	8.186	-0.064	0.000
155.100	-4.000	0.046	8.186	-0.064	0.000
155.200	-5.000	0.042	8.185	-0.064	0.000
155.300	-4.800	0.041	8.185	-0.064	0.000
155.400	-4.800	0.041	8.185	-0.064	0.000
155.500	-5.400	0.043	8.185	-0.064	0.000
155.600	-5.400	0.043	8.185	-0.064	0.000
155.700	-3.600	0.038	8.185	-0.064	0.000
155.800	-4.200	0.040	8.185	-0.064	0.000
155.900	-5.200	0.037	8.184	-0.064	0.000
156.000	-4.200	0.036	8.186	-0.064	0.000
156.100	-4.800	0.036	8.186	-0.064	0.000
156.200	-4.600	0.036	8.185	-0.064	0.000
156.300	-3.600	0.036	8.184	-0.064	0.000
156.400	-5.800	0.037	8.184	-0.064	0.000
156.500	-3.800	0.038	8.186	-0.064	0.000
156.600	-4.000	0.038	8.186	-0.064	0.000
156.700	-4.600	0.033	8.184	-0.064	0.000
156.800	-3.200	0.038	8.186	-0.064	0.000
156.900	-4.200	0.038	8.183	-0.064	0.000
157.000	-3.800	0.040	8.184	-0.064	0.000
157.100	-3.200	0.040	8.184	-0.064	0.000
157.200	-4.200	0.036	8.184	-0.064	0.000
157.300	-3.800	0.035	8.186	-0.064	0.000
157.400	-3.600	0.034	8.185	-0.064	0.000
157.500	-4.800	0.033	8.186	-0.064	0.000
157.600	-3.200	0.033	8.186	-0.064	0.000
157.700	-4.600	0.034	8.185	-0.064	0.000
157.800	-2.800	0.033	8.185	-0.064	0.000
157.900	-4.600	0.033	8.185	-0.064	0.000
158.000	-4.000	0.033	8.185	-0.064	0.000
158.100	-3.400	0.033	8.185	-0.064	0.000
158.200	-4.000	0.033	8.185	-0.064	0.000
158.300	-4.000	0.037	8.184	-0.064	0.000
158.400	-3.800	0.032	8.186	-0.064	0.000
158.500	-4.600	0.034	8.186	-0.064	0.000
158.600	-3.600	0.034	8.186	-0.064	0.000
158.700	-5.400	0.032	8.185	-0.064	0.000
158.800	-4.000	0.032	8.185	-0.064	0.000
158.900	-4.000	0.032	8.184	-0.064	0.000
159.000	-3.800	0.033	8.185	-0.064	0.000
159.100	-4.800	0.033	8.185	-0.064	0.000
159.200	-3.600	0.035	8.184	-0.064	0.000
159.300	-3.400	0.032	8.185	-0.064	0.000
159.400	-3.800	0.035	8.185	-0.064	0.000
159.500	-3.600	0.033	8.184	-0.064	0.000
159.600	-4.000	0.033	8.184	-0.064	0.000
159.700	-5.000	0.032	8.185	-0.064	0.000
159.800	-4.200	0.035	8.184	-0.064	0.000
159.900	-4.200	0.030	8.185	-0.064	0.000
160.000	-3.200	0.033	8.185	-0.064	0.000
160.100	-4.800	0.033	8.185	-0.064	0.000
160.200	-3.800	0.033	8.184	-0.064	0.000
160.300	-4.200	0.033	8.185	-0.064	0.000
160.400	-2.000	0.033	8.185	-0.064	0.000
160.500	-4.000	0.032	8.184	-0.064	0.000
160.600	-3.400	0.032	8.184	-0.064	0.000
160.700	-3.000	0.030	8.185	-0.064	0.000
160.800	-2.200	0.033	8.185	-0.064	0.000
160.900	-3.000	0.037	8.185	-0.064	0.000
161.000	-1.600	0.034	8.185	-0.064	0.000
161.100	-2.400	0.034	8.185	-0.064	0.000
161.200	-1.600	0.037	8.184	-0.064	0.000
161.300	-2.800	0.034	8.185	-0.064	0.000
161.400	-2.400	0.030	8.184	-0.064	0.000
161.500	-3.000	0.026	8.185	-0.064	0.000
161.600	-0.600	0.026	8.185	-0.064	0.000
161.700	-1.600	0.028	8.184	-0.064	0.000
161.800	-2.200	0.024	8.186	-0.064	0.000
161.900	-2.400	0.023	8.184	-0.064	0.000
162.000	-1.400	0.025	8.184	-0.064	0.000
162.100	-3.000	0.025	8.184	-0.064	0.000
162.200	-2.400	0.023	8.184	-0.064	0.000
162.300	-3.200	0.022	8.185	-0.064	0.000
162.400	-2.200	0.020	8.184	-0.064	0.000
162.500	-1.800	0.016	8.183	-0.064	0.000
162.600	-1.200	0.016	8.183	-0.064	0.000
162.700	-2.400	0.017	8.185	-0.064	0.000
162.800	-1.400	0.014	8.185	-0.065	0.000
162.900	-1.800	0.015	8.185	-0.065	0.000
163.000	-1.400	0.018	8.185	-0.065	0.000
163.100	-2.000	0.018	8.185	-0.065	0.000
163.200	-1.000	0.016	8.185	-0.065	0.000
163.300	-2.600	0.016	8.185	-0.065	0.000
163.400	-2.200	0.012	8.185	-0.065	0.000
163.500	-2.400	0.014	8.185	-0.065	0.000
163.600	-1.600	0.014	8.185	-0.065	0.000
163.700	-2.400	0.012	8.185	-0.065	0.000
163.800	-1.400	0.013	8.185	-0.065	0.000
163.900	-2.400	0.016	8.183	-0.065	0.000
164.000	-2.600	0.012	8.184	-0.065	0.000
164.100	-2.000	0.012	8.184	-0.065	0.000
164.200	-1.200	0.015	8.185	-0.065	0.000
164.300	-3.600	0.010	8.185	-0.065	0.000
164.400	-1.200	0.014	8.184	-0.065	0.000
164.500	-3.400	0.012	8.184	-0.065	0.000
164.600	-2.800	0.012	8.184	-0.065	0.000
164.700	-3.200	0.009	8.185	-0.065	0.000
164.800	-2.400	0.012	8.184	-0.065	0.000
164.900	-3.400	0.013	8.184	-0.065	0.000
165.000	-2.000	0.014	8.185	-0.065	0.000
165.100	-2.200	0.014	8.185	-0.065	0.000
165.200	-2.400	0.012	8.186	-0.065	0.000
165.300	-2.800	0.016	8.185	-0.065	0.000
165.400	-2.000	0.013	8.185	-0.065	0.000
165.500	-3.400	0.018	8.186	-0.065	0.000
165.600	-3.800	0.018	8.186	-0.065	0.000
165.700	-1.600	0.016	8.184	-0.065	0.000
165.800	-2.400	0.018	8.185	-0.065	0.000
165.900	-3.000	0.018	8.186	-0.065	0.000
166.000	-3.200	0.019	8.184	-0.065	0.000
166.100	-2.200	0.019	8.184	-0.065	0.000
166.200	-3.800	0.023	8.184	-0.065	0.000
166.300	-2.800	0.020	8.185	-0.065	0.000
166.400	-3.000	0.020	8.184	-0.065	0.000
166.500	-2.000	0.022	8.185	-0.065	0.000
166.600	-4.200	0.022	8.185	-0.065	0.000
166.700	-2.200	0.023	8.184	-0.065	0.000
166.800	-3.000	0.024	8.185	-0.065	0.000
166.900	-1.600	0.022	8.185	-0.065	0.000
167.000	-2.800	0.020	8.186	-0.065	0.000
167.100	-2.800	0.020	8.186	-0.065	0.000
167.200	-2.600	0.025	8.184	-0.065	0.000
167.300	-2.000	0.023	8.185	-0.065	0.000
167.400	-2.400	0.026	8.184	-0.065	0.000
167.500	-1.600	0.021	8.185	-0.065	0.000
167.600	-1.400	0.021	8.185	-0.065	0.000
167.700	-1.800	0.018	8.184	-0.065	0.000
167.800	-2.200	0.020	8.184	-0.065	0.000
167.900	-2.600	0.019	8.184	-0.065	0.000
168.000	-2.200	0.017	8.184	-0.065	0.000
168.100	-2.600	0.017	8.184	-0.065	0.000
168.200	-2.800	0.017	8.185	-0.065	0.000
168.300	-2.000	0.021	8.185	-0.065	0.000
168.400	-1.200	0.018	8.185	-0.065	0.000
168.500	-2.200	0.017	8.185	-0.065	0.000
168.600	-3.200	0.017	8.185	-0.065	0.000
168.700	-4.000	0.015	8.185	-0.065	0.000
168.800	-2.800	0.015	8.186	-0.065	0.000
168.900	-3.000	0.015	8.185	-0.065	0.000
169.000	-2.200	0.015	8.184	-0.065	0.000
169.100	-2.800	0.015	8.184	-0.065	0.000
169.200	-0.800	0.014	8.186	-0.065	0.000
169.300	-1.000	0.011	8.186	-0.065	0.000
169.400	-0.400	0.015	8.185	-0.065	0.000
169.500	-1.600	0.013	8.185	-0.065	0.000
169.600	-0.600	0.013	8.185	-0.065	0.000
169.700	-0.800	0.015	8.185	-0.065	0.000
169.800	-1.200	0.018	8.184	-0.065	0.000
169.900	-1.800	0.023	8.184	-0.065	0.000
170.000	-0.600	0.018	8.184	-0.065	0.000
170.100	-1.400	0.018	8.184	-0.065	0.000
170.200	-2.000	0.014	8.185	-0.065	0.000
170.300	-1.400	0.015	8.185	-0.065	0.000
170.400	-0.600	0.011	8.185	-0.065	0.000
170.500	-1.400	0.007	8.184	-0.065	0.000
170.600	-0.000	0.007	8.184	-0.065	0.000
170.700	-1.800	0.002	8.185	-0.065	0.000
170.800	0.200	0.003	8.184	-0.065	0.000
170.900	-2.000	0.006	8.186	-0.065	0.000
171.000	-1.800	0.005	8.186	-0.065	0.000
171.100	-2.200	0.005	8.186	-0.065	0.000
171.200	-1.000	0.006	8.185	-0.065	0.000
171.300	-2.600	0.003	8.185	-0.065	0.000
171.400	-1.400	0.002	8.185	-0.065	0.000
171.500	-2.200	0.004	8.185	-0.065	0.000
171.600	-1.800	0.004	8.185	-0.065	0.000
171.700	-1.600	0.006	8.185	-0.065	0.000
171.800	-0.400	0.004	8.185	-0.065	0.000
171.900	-3.600	0.006	8.184	-0.065	0.000
172.000	-1.400	0.010	8.185	-0.065	0.000
172.100	-2.200	0.010	8.185	-0.065	0.000
172.200	-2.200	0.007	8.185	-0.065	0.000
172.300	-3.400	0.009	8.186	-0.065	0.000
172.400	-1.200	0.010	8.186	-0.065	0.000
172.500	-3.400	0.013	8.185	-0.065	0.000
172.600	-2.000	0.013	8.185	-0.065	0.000
172.700	-2.400	0.009	8.185	-0.065	0.000
172.800	-2.000	0.013	8.184	-0.065	0.000
172.900	-3.000	0.012	8.185	-0.065	0.000
173.000	-3.000	0.012	8.185	-0.065	0.000
173.100	-3.200	0.012	8.185	-0.065	0.000
173.200	-3.200	0.011	8.185	-0.065	0.000
173.300	-3.400	0.012	8.185	-0.065	0.000
173.400	-3.800	0.012	8.184	-0.065	0.000
173.500	-3.200	0.015	8.185	-0.065	0.000
173.600	-4.000	0.015	8.185	-0.065	0.000
173.700	-3.800	0.015	8.184	-0.065	0.000
173.800	-4.000	0.018	8.185	-0.065	0.000
173.900	-3.800	0.016	8.185	-0.065	0.000
174.000	-3.000	0.020	8.185	-0.065	0.000
174.100	-4.600	0.020	8.185	-0.065	0.000
174.200	-4.600	0.017	8.185	-0.065	0.000
174.300	-7.400	0.023	8.186	-0.065	0.000
174.400	-8.200	0.023	8.184	-0.065	0.000
174.500	-5.000	0.029	8.185	-0.065	0.294
174.600	9.400	0.029	8.185	-0.065	0.294
174.700	11.600	0.033	8.185	-0.065	0.294
174.800	30.200	0.028	8.184	-0.065	0.294
174.900	23.600	0.033	8.184	-0.065	0.294
175.000	28.200	0.032	8.184	-0.065	0.588
175.100	36.400	0.032	8.184	-0.065	0.588
175.200	39.200	0.034	8.185	-0.065	0.588
175.300	44.200	0.033	8.186	-0.064	0.588
175.400	49.200	0.030	8.185	-0.064	0.588
175.500	57.800	0.081	8.186	-0.064	0.883
175.600	62.000	0.081	8.186	-0.064	0.883
175.700	65.600	0.082	8.185	-0.064	0.883
175.800	67.200	0.084	8.187	-0.064	0.883
175.900	69.800	0.103	8.183	-0.064	0.883
176.000	74.800	0.123	8.186	-0.064	1.177
176.100	76.200	0.123	8.186	-0.064	1.177
176.200	79.200	0.127	8.185	-0.064	1.177
176.300	79.800	0.144	8.186	-0.063	1.177
176.400	88.800	0.163	8.185	-0.063	1.177
176.500	93.400	0.199	8.183	-0.063	1.471
176.600	95.200	0.199	8.183	-0.063	1.471
176.700	96.800	0.207	8.183	-0.063	1.471
176.800	101.000	0.215	8.185	-0.062	1.471
176.900	103.600	0.242	8.184	-0.062	1.471
177.000	107.800	0.280	8.184	-0.062	1.765
177.100	112.200	0.280	8.184	-0.062	1.765
177.200	114.200	0.299	8.185	-0.062	1.765
177.300	112.000	0.321	8.184	-0.061	1.765
177.400	119.200	0.350	8.184	-0.061	1.765
177.500	117.000	0.400	8.184	-0.061	2.060
177.600	122.400	0.400	8.184	-0.061	2.060
177.700	131.800	0.423	8.184	-0.061	2.060
177.800	125.800	0.452	8.184	-0.060	2.060
177.900	133.600	0.484	8.184	-0.060	2.060
178.000	134.400	0.544	8.185	-0.060	2.354
178.100	139.200	0.544	8.185	-0.060	2.354
178.200	140.800	0.564	8.183	-0.060	2.354
178.300	136.000	0.596	8.186	-0.059	2.354
178.400	143.600	0.635	8.183	-0.059	2.354
178.500	145.600	0.699	8.183	-0.059	2.648
178.600	149.400	0.699	8.183	-0.059	2.648
178.700	139.000	0.723	8.184	-0.059	2.648
178.800	149.400	0.760	8.185	-0.057	2.648
178.900	153.800	0.798	8.185	-0.057	2.648
179.000	147.200	0.869	8.182	-0.057	2.942
179.100	157.600	0.869	8.182	-0.057	2.942
179.200	153.000	0.903	8.183	-0.057	2.942
179.300	160.000	0.952	8.185	-0.056	2.942
179.400	160.800	0.982	8.184	-0.056	2.942
179.500	161.000	1.046	8.184	-0.056	3.236
179.600	165.200	1.046	8.184	-0.056	3.236
179.700	166.800	1.071	8.183	-0.056	3.236
179.800	160.800	1.128	8.182	-0.055	3.236
179.900	169.200	1.159	8.186	-0.055	3.236
180.000	161.800	1.257	8.186	-0.055	3.531
180.100	168.200	1.257	8.186	-0.055	3.531
180.200	162.400	1.291	8.184	-0.055	3.531
180.300	156.800	1.344	8.184	-0.053	3.531
180.400	163.400	1.380	8.184	-0.053	3.531
180.500	159.400	1.469	8.187	-0.053	3.825
180.600	164.800	1.469	8.187	-0.053	3.825
180.700	162.400	1.504	8.186	-0.053	3.825
180.800	167.400	1.549	8.184	-0.052	3.825
180.900	179.200	1.582	8.185	-0.052	3.825
181.000	150.800	1.676	8.184	-0.052	4.119
181.100	173.600	1.676	8.184	-0.052	4.119
181.200	172.800	1.716	8.185	-0.052	4.119
181.300	178.000	1.759	8.186	-0.050	4.119
181.400	180.200	1.880	8.185	-0.050	4.119
181.500	178.000	2.075	8.183	-0.050	4.413
181.600	182.800	2.075	8.183	-0.050	4.413
181.700	197.000	2.091	8.186	-0.050	4.413
181.800	171.600	2.134	8.184	-0.049	4.413
181.900	192.200	2.168	8.185	-0.049	4.413
182.000	195.800	2.245	8.184	-0.049	4.708
182.100	194.600	2.245	8.184	-0.049	4.708
182.200	199.400	2.274	8.185	-0.049	4.708
182.300	200.000	2.310	8.185	-0.047	4.708
182.400	194.800	2.357	8.185	-0.047	4.708
182.500	203.800	2.439	8.184	-0.047	5.002
182.600	204.400	2.439	8.184	-0.047	5.002
182.700	223.000	2.470	8.185	-0.047	5.002
182.800	192.200	2.506	8.185	-0.045	5.002
182.900	201.800	2.556	8.184	-0.045	5.002
183.000	197.000	2.639	8.185	-0.045	5.000
183.100	192.600	2.639	8.185	-0.045	5.000
183.200	187.200	2.677	8.185	-0.045	5.000
183.300	184.200	2.723	8.183	-0.044	5.000
183.400	180.200	2.764	8.183	-0.044	5.000
183.500	175.800	2.858	8.187	-0.044	5.000
183.600	172.200	2.858	8.187	-0.044	5.000
183.700	169.000	2.893	8.185	-0.044	5.000
183.800	166.000	2.931	8.185	-0.043	5.000
183.900	162.600	2.981	8.185	-0.043	5.000
184.000	158.600	3.060	8.183	-0.043	5.000
184.100	158.000	3.060	8.183	-0.043	5.000
184.200	154.600	3.105	8.186	-0.043	5.000
184.300	151.000	3.143	8.183	-0.041	5.000
184.400	149.200	3.178	8.185	-0.041	5.000
184.500	145.600	3.252	8.184	-0.041	5.000
184.600	143.800	3.252	8.184	-0.041	5.000
184.700	141.400	3.288	8.186	-0.041	5.000
184.800	139.200	3.326	8.184	-0.040	5.000
184.900	137.800	3.351	8.186	-0.040	5.000
185.000	135.600	3.416	8.184	-0.040	5.000
185.100	134.000	3.416	8.184	-0.040	5.000
185.200	132.200	3.439	8.187	-0.040	5.000
185.300	129.200	3.472	8.185	-0.039	5.000
185.400	128.200	3.500	8.185	-0.039	5.000
185.500	126.600	3.550	8.186	-0.039	5.000
185.600	123.400	3.550	8.186	-0.039	5.000
185.700	121.400	3.571	8.187	-0.039	5.000
185.800	120.200	3.598	8.187	-0.038	5.000
185.900	118.200	3.622	8.186	-0.038	5.000
186.000	117.800	3.661	8.187	-0.038	5.000
186.100	116.800	3.661	8.187	-0.038	5.000
186.200	115.600	3.678	8.186	-0.038	5.000
186.300	113.200	3.697	8.185	-0.037	5.000
186.400	111.400	3.715	8.184	-0.037	5.000
186.500	109.400	3.757	8.184	-0.037	5.000
186.600	109.600	3.757	8.184	-0.037	5.000
186.700	107.600	3.773	8.186	-0.037	5.000
186.800	106.000	3.791	8.186	-0.036	5.000
186.900	105.800	3.809	8.184	-0.036	5.000
187.000	103.400	3.835	8.185	-0.036	5.000
187.100	104.000	3.835	8.185	-0.036	5.000
187.200	101.800	3.852	8.185	-0.036	5.000
187.300	100.000	3.869	8.186	-0.035	5.000
187.400	99.800	3.879	8.184	-0.035	5.000
187.500	98.200	3.906	8.185	-0.035	5.000
187.600	97.800	3.906	8.185	-0.035	5.000
187.700	96.800	3.920	8.186	-0.035	5.000
187.800	95.200	3.935	8.185	-0.035	5.000
187.900	95.600	3.946	8.184	-0.035	5.000
188.000	93.400	3.968	8.186	-0.035	5.000
188.100	93.600	3.968	8.186	-0.035	5.000
188.200	93.200	3.979	8.185	-0.035	5.000
188.300	91.800	3.989	8.185	-0.034	5.000
188.400	90.000	4.003	8.184	-0.034	5.000
188.500	90.400	4.021	8.186	-0.034	5.000
188.600	89.000	4.021	8.186	-0.034	5.000
188.700	89.200	4.030	8.185	-0.034	5.000
188.800	88.600	4.041	8.185	-0.033	5.000
188.900	88.200	4.054	8.184	-0.033	5.000
189.000	86.000	4.066	8.185	-0.033	5.000
189.100	85.800	4.066	8.185	-0.033	5.000
189.200	85.600	4.074	8.185	-0.033	5.000
189.300	83.600	4.083	8.185	-0.033	5.000
189.400	83.600	4.094	8.185	-0.033	5.000
189.500	83.000	4.108	8.185	-0.033	5.000
189.600	82.600	4.108	8.185	-0.033	5.000
189.700	82.400	4.112	8.186	-0.033	5.000
189.800	81.800	4.121	8.184	-0.032	5.000
189.900	81.000	4.121	8.185	-0.032	5.000
190.000	81.600	4.136	8.185	-0.032	5.000
190.100	80.000	4.136	8.185	-0.032	5.000
190.200	80.200	4.143	8.185	-0.032	5.000
190.300	80.600	4.153	8.184	-0.031	5.000
190.400	79.000	4.159	8.185	-0.031	5.000
190.500	78.400	4.168	8.186	-0.031	5.000
190.600	77.600	4.168	8.186	-0.031	5.000
190.700	77.800	4.170	8.186	-0.031	5.000
190.800	77.400	4.182	8.185	-0.031	5.000
190.900	77.800	4.185	8.185	-0.031	5.000
191.000	78.000	4.199	8.186	-0.031	5.000
191.100	75.800	4.199	8.186	-0.031	5.000
191.200	77.400	4.196	8.185	-0.031	5.000
191.300	76.000	4.203	8.185	-0.030	5.000
191.400	75.600	4.206	8.184	-0.030	5.000
191.500	75.400	4.215	8.185	-0.030	5.000
191.600	75.800	4.215	8.185	-0.030	5.000
191.700	74.800	4.219	8.185	-0.030	5.000
191.800	74.000	4.222	8.186	-0.029	5.000
191.900	75.200	4.228	8.185	-0.029	5.000
192.000	73.600	4.236	8.185	-0.029	5.000
192.100	74.000	4.236	8.185	-0.029	5.000
192.200	74.200	4.237	8.186	-0.029	5.000
192.300	73.000	4.240	8.186	-0.029	5.000
192.400	72.800	4.244	8.184	-0.029	5.000
192.500	71.400	4.248	8.185	-0.029	5.000
192.600	72.400	4.248	8.185	-0.029	5.000
192.700	71.800	4.254	8.185	-0.029	5.000
192.800	72.000	4.257	8.184	-0.028	5.000
192.900	70.000	4.256	8.185	-0.028	5.000
193.000	71.200	4.264	8.186	-0.028	5.000
193.100	69.800	4.264	8.186	-0.028	5.000
193.200	70.400	4.266	8.185	-0.028	5.000
193.300	70.400	4.267	8.184	-0.028	5.000
193.400	71.200	4.269	8.186	-0.028	5.000
193.500	70.200	4.273	8.186	-0.028	5.000
193.600	70.000	4.273	8.186	-0.028	5.000
193.700	71.000	4.281	8.185	-0.028	5.000
193.800	70.200	4.279	8.186	-0.027	5.000
193.900	69.800	4.285	8.184	-0.027	5.000
194.000	70.400	4.294	8.186	-0.027	5.000
194.100	70.200	4.294	8.186	-0.027	5.000
194.200	69.400	4.297	8.186	-0.027	5.000
194.300	69.000	4.296	8.186	-0.026	5.000
194.400	69.400	4.293	8.184	-0.026	5.000
194.500	69.600	4.298	8.185	-0.026	5.000
194.600	69.400	4.298	8.185	-0.026	5.000
194.700	70.200	4.292	8.184	-0.026	5.000
194.800	69.000	4.302	8.185	-0.026	5.000
194.900	68.400	4.300	8.184	-0.026	5.000
195.000	67.600	4.303	8.184	-0.026	5.000
195.100	68.800	4.303	8.184	-0.026	5.000
195.200	69.000	4.303	8.185	-0.026	5.000
195.300	68.600	4.302	8.185	-0.025	5.000
195.400	68.400	4.309	8.185	-0.025	5.000
195.500	68.200	4.309	8.184	-0.025	5.000
195.600	68.800	4.309	8.184	-0.025	5.000
195.700	67.400	4.314	8.185	-0.025	5.000
195.800	68.000	4.306	8.185	-0.025	5.000
195.900	68.400	4.310	8.185	-0.025	5.000
196.000	67.400	4.314	8.185	-0.025	5.000
196.100	67.200	4.314	8.185	-0.025	5.000
196.200	68.000	4.318	8.185	-0.025	5.000
196.300	68.800	4.320	8.186	-0.024	5.000
196.400	67.200	4.320	8.185	-0.024	5.000
196.500	68.200	4.322	8.185	-0.024	5.000
196.600	66.800	4.322	8.185	-0.024	5.000
196.700	66.800	4.319	8.184	-0.024	5.000
196.800	67.200	4.322	8.185	-0.024	5.000
196.900	67.000	4.323	8.184	-0.024	5.000
197.000	66.600	4.324	8.185	-0.024	5.000
197.100	67.600	4.324	8.185	-0.024	5.000
197.200	66.800	4.326	8.186	-0.024	5.000
197.300	66.600	4.326	8.185	-0.023	5.000
197.400	66.400	4.326	8.185	-0.023	5.000
197.500	67.200	4.325	8.184	-0.023	5.000
197.600	67.200	4.325	8.184	-0.023	5.000
197.700	67.800	4.328	8.185	-0.023	5.000
197.800	66.400	4.331	8.185	-0.022	5.000
197.900	67.000	4.325	8.184	-0.022	5.000
198.000	66.400	4.332	8.185	-0.022	5.000
198.100	67.200	4.332	8.185	-0.022	5.000
198.200	66.400	4.333	8.185	-0.022	5.000
198.300	66.400	4.334	8.185	-0.022	5.000
198.400	65.600	4.334	8.186	-0.022	5.000
198.500	66.400	4.333	8.186	-0.022	5.000
198.600	65.800	4.333	8.186	-0.022	5.000
198.700	66.000	4.336	8.186	-0.022	5.000
198.800	65.400	4.337	8.184	-0.021	5.000
198.900	65.800	4.338	8.185	-0.021	5.000
199.000	66.400	4.336	8.185	-0.021	5.000
199.100	65.000	4.336	8.185	-0.021	5.000
199.200	65.800	4.336	8.186	-0.021	5.000
199.300	66.600	4.342	8.185	-0.021	5.000
199.400	65.800	4.339	8.184	-0.021	5.000
199.500	64.600	4.341	8.185	-0.021	5.000
199.600	65.800	4.341	8.185	-0.021	5.000
199.700	65.000	4.341	8.185	-0.021	5.000
199.800	64.600	4.343	8.186	-0.020	5.000
199.900	64.400	4.342	8.184	-0.020	5.000
[truncated: 7,876 more rows]
