# Supplementary material for: Measurement of Outflow Facility Using iPerfusion
Source: PLoS One. 2016 Mar 7;11(3):e0150694. doi: 10.1371/journal.pone.0150694 (PMC4780770; doi:10.1371/journal.pone.0150694)
Supplement: S4 File — The raw data from the perfusion traces along with the steady state values for each pressure step. (ZIP) [file pone.0150694.s004.zip › S3/ControlIndividuals/eye01/CapPre_P2CL-14/Parameters.txt]

Q 	 dQ 	 P 	 dP 	 R 	 dR 	 C 	 dC 	 FT 	 dFT 	 N/A 	 FV 	 
-3.0393	5.1978	0.0244	0.0420	-0.0167	0.0660	-59.8693	236.4139	0.0000	0.0000	0.0000	0.0000
60.6257	5.0680	4.3916	0.0404	0.0706	0.0058	14.1640	1.1613	0.0000	0.0000	4.9770	0.0000
124.4280	5.0690	8.7826	0.0404	0.0697	0.0028	14.3472	0.5809	0.0000	0.0000	9.9770	0.0000
187.4623	5.0681	13.1791	0.0405	0.0697	0.0019	14.3439	0.3871	0.0000	0.0000	14.9770	0.0000
248.7733	5.0786	17.5840	0.0405	0.0702	0.0014	14.2374	0.2907	0.0000	0.0000	19.9770	0.0000
308.3017	5.0671	22.0071	0.0405	0.0710	0.0012	14.0809	0.2317	0.0000	0.0000	24.9770	0.0000
