# Supplementary material for: Measurement of Outflow Facility Using iPerfusion
Source: PLoS One. 2016 Mar 7;11(3):e0150694. doi: 10.1371/journal.pone.0150694 (PMC4780770; doi:10.1371/journal.pone.0150694)
Supplement: S4 File — The raw data from the perfusion traces along with the steady state values for each pressure step. (ZIP) [file pone.0150694.s004.zip › S3/ControlIndividuals/eye01/Eye_P2CL-14/Data.txt]

0.000	-3.400	4.014	8.236	-0.000	4.000
0.100	-0.600	4.014	8.236	-0.000	4.000
0.200	0.200	4.017	8.235	0.000	4.000
0.300	-0.000	4.016	8.235	0.000	4.000
0.400	0.600	4.020	8.235	0.000	4.000
0.500	1.800	4.018	8.236	0.000	4.000
0.600	1.800	4.018	8.236	0.000	4.000
0.700	1.600	4.014	8.235	0.000	4.000
0.800	0.800	4.017	8.237	0.000	4.000
0.900	1.200	4.020	8.236	0.000	4.000
1.000	0.800	4.020	8.235	0.000	4.000
1.100	1.600	4.020	8.235	0.000	4.000
1.200	1.200	4.019	8.237	0.000	4.000
1.300	1.200	4.016	8.236	0.000	4.000
1.400	0.400	4.012	8.236	0.000	4.000
1.500	1.000	4.012	8.236	0.000	4.000
1.600	1.000	4.012	8.236	0.000	4.000
1.700	1.800	4.013	8.237	0.000	4.000
1.800	1.800	4.015	8.236	0.000	4.000
1.900	1.200	4.018	8.237	0.000	4.000
2.000	0.400	4.017	8.237	0.000	4.000
2.100	3.000	4.017	8.237	0.000	4.000
2.200	0.400	4.017	8.235	0.000	4.000
2.300	2.600	4.013	8.237	0.000	4.000
2.400	1.800	4.016	8.236	0.000	4.000
2.500	2.000	4.014	8.237	0.000	4.000
2.600	0.800	4.014	8.237	0.000	4.000
2.700	1.200	4.012	8.236	0.000	4.000
2.800	0.400	4.015	8.236	0.000	4.000
2.900	1.200	4.017	8.237	0.000	4.000
3.000	1.400	4.024	8.236	0.000	4.000
3.100	1.000	4.024	8.236	0.000	4.000
3.200	1.200	4.015	8.236	0.000	4.000
3.300	1.400	4.016	8.237	0.000	4.000
3.400	0.800	4.016	8.236	0.000	4.000
3.500	1.400	4.015	8.237	0.000	4.000
3.600	1.000	4.015	8.237	0.000	4.000
3.700	1.200	4.013	8.236	0.000	4.000
3.800	1.200	4.015	8.237	0.000	4.000
3.900	1.000	4.012	8.238	0.000	4.000
4.000	1.400	4.016	8.238	0.000	4.000
4.100	0.400	4.016	8.238	0.000	4.000
4.200	2.600	4.017	8.236	0.000	4.000
4.300	1.600	4.017	8.237	0.000	4.000
4.400	1.600	4.012	8.237	0.000	4.000
4.500	1.000	4.014	8.237	0.000	4.000
4.600	2.400	4.014	8.237	0.000	4.000
4.700	1.200	4.014	8.237	0.000	4.000
4.800	1.200	4.019	8.238	0.000	4.000
4.900	0.600	4.016	8.238	0.000	4.000
5.000	1.600	4.020	8.237	0.000	4.000
5.100	1.200	4.020	8.237	0.000	4.000
5.200	1.000	4.019	8.237	0.000	4.000
5.300	2.600	4.014	8.238	0.000	4.000
5.400	1.600	4.017	8.237	0.000	4.000
5.500	0.200	4.018	8.237	0.000	4.000
5.600	1.600	4.018	8.237	0.000	4.000
5.700	0.600	4.019	8.238	0.000	4.000
5.800	2.000	4.015	8.238	0.000	4.000
5.900	0.400	4.015	8.238	0.000	4.000
6.000	1.200	4.014	8.238	0.000	4.000
6.100	0.800	4.014	8.238	0.000	4.000
6.200	2.400	4.015	8.238	0.000	4.000
6.300	1.600	4.016	8.238	0.000	4.000
6.400	1.400	4.014	8.238	0.000	4.000
6.500	1.000	4.016	8.239	0.000	4.000
6.600	1.000	4.016	8.239	0.000	4.000
6.700	0.800	4.015	8.239	0.000	4.000
6.800	1.200	4.014	8.238	0.000	4.000
6.900	2.000	4.015	8.238	0.000	4.000
7.000	1.600	4.022	8.238	0.000	4.000
7.100	2.000	4.022	8.238	0.000	4.000
7.200	2.600	4.016	8.237	0.000	4.000
7.300	1.800	4.017	8.238	0.000	4.000
7.400	2.200	4.015	8.239	0.000	4.000
7.500	1.200	4.016	8.239	0.000	4.000
7.600	2.600	4.016	8.239	0.000	4.000
7.700	0.800	4.014	8.238	0.000	4.000
7.800	1.800	4.015	8.238	0.000	4.000
7.900	1.000	4.016	8.238	0.000	4.000
8.000	1.800	4.016	8.239	0.000	4.000
8.100	1.600	4.016	8.239	0.000	4.000
8.200	1.400	4.013	8.239	0.000	4.000
8.300	0.800	4.018	8.239	0.000	4.000
8.400	2.200	4.014	8.239	0.000	4.000
8.500	1.000	4.017	8.239	0.000	4.000
8.600	2.200	4.017	8.239	0.000	4.000
8.700	1.600	4.015	8.240	0.000	4.000
8.800	2.400	4.017	8.238	0.000	4.000
8.900	0.800	4.015	8.239	0.000	4.000
9.000	1.000	4.018	8.240	0.000	4.000
9.100	1.200	4.018	8.240	0.000	4.000
9.200	1.600	4.014	8.239	0.000	4.000
9.300	1.800	4.017	8.238	0.000	4.000
9.400	3.000	4.013	8.239	0.000	4.000
9.500	0.800	4.018	8.240	0.000	4.000
9.600	1.800	4.018	8.240	0.000	4.000
9.700	1.200	4.015	8.240	0.000	4.000
9.800	1.600	4.017	8.239	0.000	4.000
9.900	0.800	4.015	8.239	0.000	4.000
10.000	2.400	4.013	8.239	0.000	4.000
10.100	2.000	4.013	8.239	0.000	4.000
10.200	1.800	4.014	8.240	0.000	4.000
10.300	1.600	4.017	8.241	0.000	4.000
10.400	1.800	4.014	8.240	0.000	4.000
10.500	1.400	4.012	8.239	0.000	4.000
10.600	1.000	4.012	8.239	0.000	4.000
10.700	1.000	4.018	8.239	0.000	4.000
10.800	2.200	4.015	8.239	0.000	4.000
10.900	1.000	4.018	8.240	0.000	4.000
11.000	2.400	4.017	8.240	0.000	4.000
11.100	1.600	4.017	8.240	0.000	4.000
11.200	1.400	4.021	8.240	0.000	4.000
11.300	0.200	4.014	8.240	0.000	4.000
11.400	0.600	4.015	8.240	0.000	4.000
11.500	0.600	4.015	8.241	0.000	4.000
11.600	2.600	4.015	8.241	0.000	4.000
11.700	1.600	4.019	8.240	0.000	4.000
11.800	2.000	4.010	8.241	0.000	4.000
11.900	0.800	4.018	8.242	0.000	4.000
12.000	1.800	4.014	8.240	0.000	4.000
12.100	0.600	4.014	8.240	0.000	4.000
12.200	1.800	4.016	8.241	0.000	4.000
12.300	0.800	4.013	8.241	0.000	4.000
12.400	1.800	4.019	8.241	0.000	4.000
12.500	0.600	4.020	8.241	0.000	4.000
12.600	1.800	4.020	8.241	0.000	4.000
12.700	1.200	4.015	8.240	0.000	4.000
12.800	2.200	4.015	8.241	0.000	4.000
12.900	1.000	4.021	8.241	0.000	4.000
13.000	1.000	4.019	8.242	0.000	4.000
13.100	1.200	4.019	8.242	0.000	4.000
13.200	2.600	4.016	8.242	0.000	4.000
13.300	0.200	4.021	8.243	0.000	4.000
13.400	1.800	4.016	8.241	0.000	4.000
13.500	1.600	4.015	8.242	0.000	4.000
13.600	0.600	4.015	8.242	0.000	4.000
13.700	0.800	4.013	8.241	0.000	4.000
13.800	2.000	4.018	8.242	0.000	4.000
13.900	2.400	4.013	8.240	0.000	4.000
14.000	0.800	4.013	8.242	0.000	4.000
14.100	2.600	4.013	8.242	0.000	4.000
14.200	1.000	4.018	8.241	0.000	4.000
14.300	1.400	4.015	8.242	0.000	4.000
14.400	1.600	4.015	8.242	0.000	4.000
14.500	1.200	4.011	8.242	0.000	4.000
14.600	1.600	4.011	8.242	0.000	4.000
14.700	2.000	4.024	8.243	0.000	4.000
14.800	2.200	4.013	8.242	0.000	4.000
14.900	1.600	4.019	8.242	0.000	4.000
15.000	1.400	4.014	8.243	0.000	4.000
15.100	1.400	4.014	8.243	0.000	4.000
15.200	2.800	4.025	8.242	0.000	4.000
15.300	1.000	4.011	8.243	0.000	4.000
15.400	2.000	4.022	8.241	0.000	4.000
15.500	1.000	4.020	8.243	0.000	4.000
15.600	2.200	4.020	8.243	0.000	4.000
15.700	1.800	4.014	8.243	0.000	4.000
15.800	1.600	4.015	8.243	0.000	4.000
15.900	0.600	4.019	8.242	0.000	4.000
16.000	0.400	4.017	8.244	0.000	4.000
16.100	0.400	4.017	8.244	0.000	4.000
16.200	2.400	4.017	8.244	0.000	4.000
16.300	1.400	4.009	8.243	0.000	4.000
16.400	1.200	4.023	8.243	0.000	4.000
16.500	0.600	4.018	8.244	0.000	4.000
16.600	1.000	4.018	8.244	0.000	4.000
16.700	1.800	4.016	8.243	0.000	4.000
16.800	1.600	4.013	8.244	0.000	4.000
16.900	1.400	4.018	8.244	0.000	4.000
17.000	1.400	4.021	8.244	0.000	4.000
17.100	2.000	4.021	8.244	0.000	4.000
17.200	0.200	4.015	8.243	0.000	4.000
17.300	2.400	4.017	8.244	0.000	4.000
17.400	1.600	4.013	8.243	0.000	4.000
17.500	1.000	4.018	8.243	0.000	4.000
17.600	2.000	4.018	8.243	0.000	4.000
17.700	0.600	4.011	8.244	0.000	4.000
17.800	1.600	4.017	8.245	0.000	4.000
17.900	1.200	4.015	8.243	0.000	4.000
18.000	1.800	4.018	8.245	0.000	4.000
18.100	0.800	4.018	8.245	0.000	4.000
18.200	2.400	4.015	8.244	0.000	4.000
18.300	1.400	4.017	8.243	0.000	4.000
18.400	2.200	4.015	8.245	0.000	4.000
18.500	0.800	4.020	8.245	0.000	4.000
18.600	2.400	4.020	8.245	0.000	4.000
18.700	1.000	4.019	8.244	0.000	4.000
18.800	0.800	4.020	8.244	0.000	4.000
18.900	1.000	4.013	8.246	0.000	4.000
19.000	0.600	4.021	8.245	0.000	4.000
19.100	2.800	4.021	8.245	0.000	4.000
19.200	1.800	4.015	8.244	0.000	4.000
19.300	2.600	4.018	8.245	0.000	4.000
19.400	1.800	4.016	8.245	0.000	4.000
19.500	1.400	4.031	8.244	0.000	4.000
19.600	0.800	4.031	8.244	0.000	4.000
19.700	0.800	3.986	8.247	0.000	4.000
19.800	2.000	4.031	8.246	0.000	4.000
19.900	0.400	4.004	8.245	0.000	4.000
20.000	1.200	4.010	8.246	0.000	4.000
20.100	1.000	4.010	8.246	0.000	4.000
20.200	1.400	4.005	8.245	0.000	4.000
20.300	1.600	4.019	8.247	0.000	4.000
20.400	1.800	4.008	8.247	0.000	4.000
20.500	0.600	4.007	8.247	0.000	4.000
20.600	1.000	4.007	8.247	0.000	4.000
20.700	1.000	4.012	8.245	0.000	4.000
20.800	2.000	4.011	8.246	0.000	4.000
20.900	1.000	4.015	8.245	0.000	4.000
21.000	2.000	4.017	8.247	0.000	4.000
21.100	1.400	4.017	8.247	0.000	4.000
21.200	2.200	4.000	8.247	0.001	4.000
21.300	2.400	4.017	8.246	0.001	4.000
21.400	1.600	4.007	8.246	0.001	4.000
21.500	0.800	4.006	8.246	0.001	4.000
21.600	3.200	4.006	8.246	0.001	4.000
21.700	1.600	4.012	8.248	0.012	4.000
21.800	2664.400	4.010	8.247	0.012	4.000
21.900	4426.400	4.007	8.247	0.012	4.000
22.000	3804.600	4.011	8.246	0.012	4.000
22.100	-3894.600	4.011	8.246	0.012	4.000
22.200	-3407.200	4.010	8.246	0.011	4.000
22.300	429.600	4.013	8.247	0.011	4.000
22.400	3823.000	3.966	8.248	0.011	4.000
22.500	3178.800	3.460	8.247	0.011	4.000
22.600	-4713.400	3.460	8.247	0.011	4.000
22.700	-2031.600	2.918	8.246	0.005	4.000
22.800	-522.800	3.923	8.248	0.005	4.000
22.900	-509.000	4.038	8.247	0.005	4.000
23.000	-332.400	4.010	8.248	0.005	4.000
23.100	-244.600	4.010	8.248	0.005	4.000
23.200	-239.600	3.995	8.248	0.004	4.000
23.300	-142.400	3.970	8.247	0.004	4.000
23.400	-116.800	3.106	8.247	0.004	4.000
23.500	-99.800	8.369	8.248	0.004	4.000
23.600	-95.600	8.369	8.248	0.004	4.000
23.700	-97.000	8.962	8.248	0.003	4.000
23.800	-64.600	7.289	8.247	0.003	4.000
23.900	-62.400	6.343	8.248	0.003	4.000
24.000	-63.200	5.375	8.248	0.003	4.000
24.100	-62.200	5.375	8.248	0.003	4.000
24.200	-62.200	5.134	8.247	0.003	4.000
24.300	-62.800	4.960	8.248	0.003	4.000
24.400	-63.200	4.905	8.248	0.003	4.000
24.500	-64.400	4.610	8.249	0.003	4.000
24.600	-66.200	4.610	8.249	0.003	4.000
24.700	-66.200	4.618	8.247	0.002	4.000
24.800	-67.200	4.609	8.248	0.002	4.000
24.900	-69.000	4.605	8.248	0.002	4.000
25.000	-69.400	4.608	8.249	0.002	4.000
25.100	-70.000	4.608	8.249	0.002	4.000
25.200	-69.600	4.609	8.248	0.002	4.000
25.300	-69.200	4.617	8.248	0.002	4.000
25.400	-68.600	4.630	8.248	0.002	4.000
25.500	-69.600	4.649	8.247	0.002	4.000
25.600	-67.800	4.649	8.247	0.002	4.000
25.700	-68.000	4.660	8.248	0.001	4.000
25.800	-67.400	4.663	8.248	0.001	4.000
25.900	-67.000	4.669	8.249	0.001	4.000
26.000	-67.800	4.669	8.247	0.001	4.000
26.100	-66.200	4.669	8.247	0.001	4.000
26.200	-65.200	4.667	8.247	0.001	4.000
26.300	-69.600	4.661	8.249	0.001	4.000
26.400	-58.400	4.658	8.248	0.001	4.000
26.500	-52.800	4.650	8.250	0.001	4.294
26.600	-44.800	4.650	8.250	0.001	4.294
26.700	-39.200	4.654	8.248	0.000	4.294
26.800	-32.000	4.647	8.249	0.000	4.294
26.900	-24.600	4.640	8.249	0.000	4.294
27.000	-17.800	4.755	8.250	0.000	4.588
27.100	-13.200	4.755	8.250	0.000	4.588
27.200	-8.600	4.686	8.250	0.000	4.588
27.300	-2.800	4.690	8.249	0.000	4.588
27.400	3.800	4.670	8.249	0.000	4.588
27.500	11.200	4.660	8.249	0.000	4.883
27.600	14.400	4.660	8.249	0.000	4.883
27.700	18.000	4.655	8.249	0.001	4.883
27.800	26.600	4.652	8.250	0.001	4.883
27.900	27.000	4.663	8.250	0.001	4.883
28.000	37.800	4.677	8.250	0.001	5.177
28.100	38.800	4.677	8.250	0.001	5.177
28.200	47.200	4.671	8.251	0.001	5.177
28.300	51.600	4.689	8.251	0.001	5.177
28.400	62.200	4.685	8.249	0.001	5.177
28.500	64.200	4.703	8.251	0.001	5.471
28.600	77.800	4.703	8.251	0.001	5.471
28.700	77.600	4.705	8.250	0.002	5.471
28.800	87.200	4.730	8.250	0.002	5.471
28.900	92.200	4.727	8.251	0.002	5.471
29.000	100.600	4.735	8.250	0.002	5.765
29.100	109.400	4.735	8.250	0.002	5.765
29.200	108.800	4.728	8.251	0.003	5.765
29.300	114.800	4.712	8.251	0.003	5.765
29.400	125.800	4.710	8.250	0.003	5.765
29.500	129.800	4.694	8.249	0.003	6.060
29.600	136.200	4.694	8.249	0.003	6.060
29.700	139.400	4.689	8.251	0.004	6.060
29.800	145.400	4.694	8.250	0.004	6.060
29.900	148.000	4.697	8.251	0.004	6.060
30.000	156.200	4.710	8.250	0.004	6.354
30.100	163.200	4.710	8.250	0.004	6.354
30.200	168.000	4.703	8.251	0.006	6.354
30.300	173.400	4.718	8.250	0.006	6.354
30.400	176.200	4.708	8.250	0.006	6.354
30.500	182.000	4.739	8.251	0.006	6.648
30.600	194.600	4.739	8.251	0.006	6.648
30.700	189.000	4.736	8.249	0.007	6.648
30.800	197.800	4.761	8.251	0.007	6.648
30.900	203.200	4.757	8.251	0.007	6.648
31.000	207.600	4.786	8.250	0.007	6.942
31.100	215.000	4.786	8.250	0.007	6.942
31.200	219.600	4.784	8.251	0.010	6.942
31.300	230.000	4.803	8.252	0.010	6.942
31.400	235.800	4.799	8.252	0.010	6.942
31.500	230.400	4.820	8.251	0.010	7.236
31.600	237.600	4.820	8.251	0.010	7.236
31.700	234.800	4.821	8.251	0.011	7.236
31.800	258.600	4.832	8.252	0.011	7.236
31.900	262.600	4.838	8.252	0.011	7.236
32.000	253.400	4.848	8.252	0.011	7.531
32.100	269.600	4.848	8.252	0.011	7.531
32.200	268.600	4.867	8.253	0.014	7.531
32.300	280.200	4.869	8.252	0.014	7.531
32.400	280.000	4.887	8.254	0.014	7.531
32.500	279.800	4.903	8.253	0.014	7.825
32.600	299.000	4.903	8.253	0.014	7.825
32.700	296.600	4.923	8.253	0.017	7.825
32.800	307.800	4.921	8.252	0.017	7.825
32.900	312.200	4.934	8.252	0.017	7.825
33.000	311.800	4.951	8.253	0.017	8.119
33.100	326.200	4.951	8.253	0.017	8.119
33.200	317.800	4.963	8.254	0.019	8.119
33.300	332.000	4.967	8.254	0.019	8.119
33.400	339.000	4.974	8.253	0.019	8.119
33.500	333.600	4.987	8.252	0.019	8.413
33.600	342.800	4.987	8.252	0.019	8.413
33.700	346.000	5.012	8.253	0.022	8.413
33.800	371.800	5.016	8.252	0.022	8.413
33.900	373.200	5.008	8.253	0.022	8.413
34.000	358.600	5.028	8.253	0.022	8.708
34.100	368.200	5.028	8.253	0.022	8.708
34.200	367.200	5.041	8.254	0.025	8.708
34.300	393.400	5.041	8.253	0.025	8.708
34.400	410.800	5.042	8.256	0.025	8.708
34.500	381.200	5.068	8.255	0.025	9.002
34.600	389.800	5.068	8.255	0.025	9.002
34.700	399.600	5.086	8.254	0.029	9.002
34.800	393.800	5.082	8.254	0.029	9.002
34.900	398.200	5.095	8.252	0.029	9.002
35.000	398.000	5.117	8.254	0.029	9.000
35.100	396.800	5.117	8.254	0.029	9.000
35.200	395.600	5.134	8.252	0.032	9.000
35.300	396.000	5.148	8.255	0.032	9.000
35.400	394.600	5.147	8.254	0.032	9.000
35.500	393.400	5.170	8.254	0.032	9.000
35.600	393.600	5.170	8.254	0.032	9.000
35.700	393.000	5.187	8.254	0.035	9.000
35.800	391.800	5.187	8.255	0.035	9.000
35.900	391.000	5.200	8.255	0.035	9.000
36.000	390.400	5.214	8.255	0.035	9.000
36.100	390.600	5.214	8.255	0.035	9.000
36.200	389.600	5.220	8.254	0.039	9.000
36.300	391.400	5.232	8.254	0.039	9.000
36.400	389.200	5.239	8.255	0.039	9.000
36.500	388.400	5.253	8.256	0.039	9.000
36.600	388.400	5.253	8.256	0.039	9.000
36.700	389.400	5.255	8.255	0.042	9.000
36.800	387.600	5.265	8.254	0.042	9.000
36.900	387.400	5.265	8.255	0.042	9.000
37.000	386.200	5.276	8.255	0.042	9.000
37.100	385.400	5.276	8.255	0.042	9.000
37.200	385.000	5.275	8.255	0.045	9.000
37.300	384.000	5.280	8.255	0.045	9.000
37.400	383.600	5.283	8.255	0.045	9.000
37.500	383.200	5.294	8.255	0.045	9.000
37.600	382.200	5.294	8.255	0.045	9.000
37.700	381.800	5.301	8.256	0.049	9.000
37.800	381.400	5.310	8.255	0.049	9.000
37.900	380.200	5.315	8.255	0.049	9.000
38.000	381.200	5.328	8.255	0.049	9.000
38.100	379.400	5.328	8.255	0.049	9.000
38.200	379.200	5.331	8.256	0.052	9.000
38.300	379.000	5.342	8.256	0.052	9.000
38.400	378.600	5.343	8.255	0.052	9.000
38.500	378.200	5.352	8.256	0.052	9.000
38.600	377.600	5.352	8.256	0.052	9.000
38.700	377.000	5.357	8.257	0.055	9.000
38.800	377.400	5.367	8.257	0.055	9.000
38.900	375.600	5.365	8.257	0.055	9.000
39.000	375.600	5.381	8.256	0.055	9.000
39.100	376.200	5.381	8.256	0.055	9.000
39.200	374.600	5.385	8.257	0.057	9.000
39.300	374.000	5.386	8.256	0.057	9.000
39.400	373.800	5.389	8.256	0.057	9.000
39.500	373.200	5.393	8.258	0.057	9.000
39.600	374.200	5.393	8.258	0.057	9.000
39.700	373.200	5.401	8.257	0.061	9.000
39.800	372.200	5.408	8.257	0.061	9.000
39.900	371.400	5.409	8.257	0.061	9.000
40.000	371.800	5.418	8.257	0.061	9.000
40.100	370.000	5.418	8.257	0.061	9.000
40.200	370.600	5.419	8.257	0.064	9.000
40.300	370.000	5.426	8.257	0.064	9.000
40.400	369.200	5.429	8.257	0.064	9.000
40.500	368.000	5.440	8.256	0.064	9.000
40.600	367.200	5.440	8.256	0.064	9.000
40.700	367.200	5.446	8.257	0.067	9.000
40.800	365.400	5.453	8.257	0.067	9.000
40.900	366.600	5.456	8.258	0.067	9.000
41.000	363.200	5.471	8.257	0.067	9.000
41.100	363.400	5.471	8.257	0.067	9.000
41.200	363.200	5.475	8.258	0.070	9.000
41.300	361.600	5.483	8.258	0.070	9.000
41.400	361.600	5.490	8.258	0.070	9.000
41.500	361.200	5.500	8.258	0.070	9.000
41.600	361.200	5.500	8.258	0.070	9.000
41.700	359.800	5.511	8.258	0.073	9.000
41.800	359.800	5.516	8.258	0.073	9.000
41.900	360.000	5.524	8.258	0.073	9.000
42.000	359.400	5.538	8.257	0.073	9.000
42.100	358.000	5.538	8.257	0.073	9.000
42.200	357.200	5.544	8.258	0.076	9.000
42.300	356.600	5.550	8.259	0.076	9.000
42.400	357.200	5.555	8.257	0.076	9.000
42.500	356.200	5.562	8.257	0.076	9.000
42.600	355.800	5.562	8.257	0.076	9.000
42.700	355.600	5.571	8.258	0.079	9.000
42.800	355.200	5.575	8.259	0.079	9.000
42.900	354.600	5.581	8.259	0.079	9.000
43.000	354.200	5.589	8.259	0.079	9.000
43.100	354.400	5.589	8.259	0.079	9.000
43.200	353.400	5.592	8.260	0.082	9.000
43.300	352.600	5.595	8.259	0.082	9.000
43.400	352.000	5.601	8.259	0.082	9.000
43.500	352.000	5.607	8.259	0.082	9.000
43.600	350.000	5.607	8.259	0.082	9.000
43.700	350.200	5.613	8.260	0.085	9.000
43.800	350.200	5.615	8.259	0.085	9.000
43.900	349.600	5.616	8.259	0.085	9.000
44.000	350.200	5.629	8.259	0.085	9.000
44.100	349.200	5.629	8.259	0.085	9.000
44.200	348.600	5.635	8.260	0.087	9.000
44.300	348.200	5.641	8.258	0.087	9.000
44.400	347.000	5.645	8.259	0.087	9.000
44.500	347.000	5.654	8.260	0.087	9.000
44.600	347.200	5.654	8.260	0.087	9.000
44.700	345.600	5.663	8.260	0.091	9.000
44.800	345.200	5.663	8.259	0.091	9.000
44.900	344.600	5.674	8.261	0.091	9.000
45.000	343.200	5.682	8.260	0.091	9.000
45.100	343.000	5.682	8.260	0.091	9.000
45.200	342.400	5.689	8.259	0.094	9.000
45.300	343.400	5.689	8.260	0.094	9.000
45.400	342.200	5.695	8.259	0.094	9.000
45.500	340.800	5.708	8.260	0.094	9.000
45.600	341.000	5.708	8.260	0.094	9.000
45.700	341.600	5.713	8.260	0.096	9.000
45.800	340.000	5.713	8.260	0.096	9.000
45.900	339.800	5.720	8.260	0.096	9.000
46.000	338.400	5.728	8.260	0.096	9.000
46.100	339.400	5.728	8.260	0.096	9.000
46.200	337.800	5.732	8.261	0.099	9.000
46.300	338.400	5.740	8.261	0.099	9.000
46.400	336.600	5.743	8.260	0.099	9.000
46.500	337.200	5.750	8.259	0.099	9.000
46.600	336.800	5.750	8.259	0.099	9.000
46.700	335.200	5.758	8.260	0.102	9.000
46.800	334.200	5.760	8.259	0.102	9.000
46.900	334.600	5.768	8.261	0.102	9.000
47.000	333.400	5.781	8.261	0.102	9.000
47.100	332.800	5.781	8.261	0.102	9.000
47.200	332.400	5.783	8.261	0.105	9.000
47.300	333.000	5.787	8.261	0.105	9.000
47.400	332.000	5.794	8.260	0.105	9.000
47.500	330.800	5.806	8.261	0.105	9.000
47.600	330.800	5.806	8.261	0.105	9.000
47.700	330.000	5.810	8.261	0.108	9.000
47.800	329.600	5.811	8.261	0.108	9.000
47.900	328.400	5.819	8.261	0.108	9.000
48.000	328.000	5.832	8.261	0.108	9.000
48.100	327.800	5.832	8.261	0.108	9.000
48.200	327.800	5.836	8.261	0.110	9.000
48.300	327.600	5.840	8.261	0.110	9.000
48.400	327.800	5.848	8.261	0.110	9.000
48.500	326.000	5.855	8.261	0.110	9.000
48.600	324.600	5.855	8.261	0.110	9.000
48.700	324.600	5.861	8.262	0.113	9.000
48.800	323.600	5.868	8.262	0.113	9.000
48.900	322.800	5.869	8.262	0.113	9.000
49.000	323.200	5.881	8.262	0.113	9.000
49.100	322.600	5.881	8.262	0.113	9.000
49.200	322.200	5.885	8.262	0.116	9.000
49.300	321.800	5.892	8.262	0.116	9.000
49.400	321.000	5.897	8.262	0.116	9.000
49.500	320.400	5.906	8.263	0.116	9.000
49.600	320.400	5.906	8.263	0.116	9.000
49.700	319.800	5.909	8.263	0.118	9.000
49.800	318.800	5.915	8.263	0.118	9.000
49.900	318.000	5.922	8.263	0.118	9.000
50.000	317.200	5.932	8.263	0.118	9.000
50.100	317.600	5.932	8.263	0.118	9.000
50.200	316.600	5.934	8.262	0.121	9.000
50.300	316.200	5.943	8.263	0.121	9.000
50.400	316.200	5.950	8.263	0.121	9.000
50.500	315.400	5.955	8.262	0.121	9.000
50.600	314.800	5.955	8.262	0.121	9.000
50.700	315.600	5.962	8.263	0.124	9.000
50.800	314.400	5.966	8.262	0.124	9.000
50.900	314.400	5.971	8.263	0.124	9.000
51.000	312.600	5.983	8.263	0.124	9.000
51.100	312.800	5.983	8.263	0.124	9.000
51.200	311.400	5.985	8.263	0.126	9.000
51.300	311.600	5.990	8.263	0.126	9.000
51.400	311.600	5.993	8.263	0.126	9.000
51.500	310.000	6.003	8.264	0.126	9.000
51.600	310.200	6.003	8.264	0.126	9.000
51.700	309.800	6.008	8.263	0.129	9.000
51.800	308.400	6.011	8.264	0.129	9.000
51.900	308.800	6.018	8.263	0.129	9.000
52.000	308.200	6.029	8.263	0.129	9.000
52.100	308.000	6.029	8.263	0.129	9.000
52.200	306.800	6.036	8.265	0.131	9.000
52.300	305.400	6.040	8.264	0.131	9.000
52.400	305.400	6.040	8.265	0.131	9.000
52.500	304.400	6.052	8.264	0.131	9.000
52.600	304.600	6.052	8.264	0.131	9.000
52.700	303.800	6.057	8.264	0.134	9.000
52.800	303.400	6.063	8.265	0.134	9.000
52.900	303.600	6.067	8.263	0.134	9.000
53.000	303.600	6.080	8.265	0.134	9.000
53.100	301.800	6.080	8.265	0.134	9.000
53.200	301.000	6.084	8.265	0.136	9.000
53.300	301.800	6.089	8.265	0.136	9.000
53.400	300.200	6.091	8.265	0.136	9.000
53.500	300.800	6.103	8.265	0.136	9.000
53.600	299.800	6.103	8.265	0.136	9.000
53.700	299.800	6.108	8.264	0.139	9.000
53.800	299.800	6.110	8.265	0.139	9.000
53.900	298.400	6.117	8.265	0.139	9.000
54.000	298.000	6.126	8.264	0.139	9.000
54.100	298.200	6.126	8.264	0.139	9.000
54.200	296.400	6.131	8.266	0.141	9.000
54.300	297.000	6.134	8.265	0.141	9.000
54.400	296.600	6.143	8.267	0.141	9.000
54.500	295.600	6.152	8.266	0.141	9.000
54.600	294.600	6.152	8.266	0.141	9.000
54.700	295.400	6.160	8.265	0.144	9.000
54.800	295.200	6.160	8.266	0.144	9.000
54.900	294.600	6.168	8.266	0.144	9.000
55.000	293.400	6.181	8.265	0.144	9.000
55.100	293.600	6.181	8.265	0.144	9.000
55.200	290.200	6.185	8.266	0.144	9.000
55.300	291.400	6.190	8.266	0.146	9.000
55.400	291.400	6.193	8.266	0.146	9.000
55.500	289.800	6.200	8.266	0.146	9.000
55.600	290.000	6.200	8.266	0.146	9.000
55.700	290.000	6.205	8.266	0.146	9.000
55.800	290.200	6.211	8.266	0.148	9.000
55.900	287.800	6.218	8.266	0.148	9.000
56.000	289.000	6.229	8.266	0.148	9.000
56.100	287.400	6.229	8.266	0.148	9.000
56.200	286.600	6.231	8.267	0.148	9.000
56.300	286.600	6.236	8.266	0.151	9.000
56.400	286.600	6.241	8.267	0.151	9.000
56.500	284.400	6.249	8.268	0.151	9.000
56.600	286.400	6.249	8.268	0.151	9.000
56.700	285.000	6.252	8.267	0.151	9.000
56.800	284.400	6.259	8.266	0.153	9.000
56.900	284.200	6.262	8.267	0.153	9.000
57.000	283.600	6.274	8.268	0.153	9.000
57.100	283.800	6.274	8.268	0.153	9.000
57.200	282.000	6.277	8.267	0.153	9.000
57.300	282.000	6.281	8.267	0.156	9.000
57.400	282.200	6.287	8.266	0.156	9.000
57.500	281.600	6.293	8.268	0.156	9.000
57.600	281.000	6.293	8.268	0.156	9.000
57.700	279.800	6.302	8.267	0.156	9.000
57.800	280.000	6.300	8.268	0.158	9.000
57.900	279.400	6.306	8.267	0.158	9.000
58.000	280.400	6.316	8.268	0.158	9.000
58.100	278.400	6.316	8.268	0.158	9.000
58.200	278.600	6.317	8.268	0.158	9.000
58.300	277.800	6.328	8.268	0.160	9.000
58.400	277.800	6.327	8.267	0.160	9.000
58.500	277.200	6.336	8.268	0.160	9.000
58.600	275.600	6.336	8.268	0.160	9.000
58.700	276.600	6.338	8.267	0.160	9.000
58.800	274.600	6.344	8.268	0.162	9.000
58.900	275.200	6.347	8.268	0.162	9.000
59.000	274.200	6.360	8.269	0.162	9.000
59.100	274.200	6.360	8.269	0.162	9.000
59.200	273.200	6.364	8.269	0.162	9.000
59.300	273.000	6.367	8.268	0.165	9.000
59.400	272.200	6.373	8.269	0.165	9.000
59.500	272.000	6.382	8.269	0.165	9.000
59.600	270.400	6.382	8.269	0.165	9.000
59.700	270.800	6.386	8.268	0.165	9.000
59.800	270.400	6.394	8.269	0.167	9.000
59.900	270.800	6.399	8.269	0.167	9.000
60.000	269.800	6.407	8.269	0.167	9.000
60.100	269.600	6.407	8.269	0.167	9.000
60.200	268.800	6.411	8.269	0.167	9.000
60.300	269.000	6.415	8.269	0.169	9.000
60.400	266.800	6.419	8.270	0.169	9.000
60.500	268.000	6.427	8.269	0.169	9.000
60.600	266.200	6.427	8.269	0.169	9.000
60.700	265.800	6.435	8.269	0.169	9.000
60.800	265.600	6.436	8.268	0.171	9.000
60.900	265.600	6.442	8.270	0.171	9.000
61.000	264.400	6.452	8.269	0.171	9.000
61.100	265.000	6.452	8.269	0.171	9.000
61.200	264.000	6.456	8.270	0.171	9.000
61.300	265.400	6.457	8.269	0.174	9.000
61.400	263.400	6.462	8.270	0.174	9.000
61.500	263.200	6.472	8.270	0.174	9.000
61.600	262.200	6.472	8.270	0.174	9.000
61.700	262.200	6.476	8.270	0.174	9.000
61.800	261.800	6.478	8.271	0.176	9.000
61.900	261.400	6.486	8.271	0.176	9.000
62.000	261.600	6.491	8.270	0.176	9.000
62.100	261.200	6.491	8.270	0.176	9.000
62.200	260.600	6.498	8.270	0.176	9.000
62.300	260.000	6.499	8.271	0.178	9.000
62.400	259.600	6.505	8.271	0.178	9.000
62.500	260.400	6.510	8.270	0.178	9.000
62.600	259.000	6.510	8.270	0.178	9.000
62.700	259.200	6.516	8.270	0.178	9.000
62.800	258.000	6.516	8.272	0.180	9.000
62.900	259.000	6.520	8.271	0.180	9.000
63.000	257.600	6.531	8.270	0.180	9.000
63.100	256.200	6.531	8.270	0.180	9.000
63.200	256.600	6.534	8.271	0.180	9.000
63.300	255.200	6.537	8.271	0.182	9.000
63.400	256.400	6.539	8.271	0.182	9.000
63.500	254.000	6.549	8.272	0.182	9.000
63.600	253.800	6.549	8.272	0.182	9.000
63.700	254.200	6.550	8.271	0.182	9.000
63.800	254.000	6.556	8.271	0.184	9.000
63.900	252.400	6.558	8.271	0.184	9.000
64.000	252.400	6.565	8.272	0.184	9.000
64.100	251.600	6.565	8.272	0.184	9.000
64.200	251.400	6.575	8.271	0.184	9.000
64.300	251.400	6.577	8.272	0.186	9.000
64.400	250.000	6.584	8.270	0.186	9.000
64.500	249.200	6.594	8.271	0.186	9.000
64.600	249.800	6.594	8.271	0.186	9.000
64.700	249.200	6.597	8.271	0.186	9.000
64.800	249.000	6.603	8.272	0.188	9.000
64.900	248.200	6.609	8.273	0.188	9.000
65.000	247.600	6.620	8.272	0.188	9.000
65.100	247.400	6.620	8.272	0.188	9.000
65.200	246.600	6.623	8.273	0.188	9.000
65.300	246.000	6.630	8.273	0.191	9.000
65.400	244.800	6.631	8.273	0.191	9.000
65.500	245.400	6.639	8.274	0.191	9.000
65.600	244.200	6.639	8.274	0.191	9.000
65.700	245.200	6.645	8.272	0.191	9.000
65.800	244.000	6.650	8.272	0.193	9.000
65.900	243.800	6.653	8.272	0.193	9.000
66.000	242.400	6.662	8.274	0.193	9.000
66.100	242.800	6.662	8.274	0.193	9.000
66.200	242.000	6.668	8.274	0.193	9.000
66.300	241.600	6.671	8.273	0.195	9.000
66.400	241.000	6.674	8.274	0.195	9.000
66.500	240.200	6.681	8.275	0.195	9.000
66.600	239.600	6.681	8.275	0.195	9.000
66.700	239.400	6.693	8.274	0.195	9.000
66.800	240.200	6.692	8.274	0.197	9.000
66.900	238.600	6.701	8.273	0.197	9.000
67.000	238.400	6.708	8.273	0.197	9.000
67.100	237.600	6.708	8.273	0.197	9.000
67.200	237.600	6.716	8.275	0.197	9.000
67.300	237.000	6.715	8.273	0.198	9.000
67.400	237.600	6.719	8.274	0.198	9.000
67.500	237.000	6.728	8.273	0.198	9.000
67.600	235.400	6.728	8.273	0.198	9.000
67.700	236.200	6.729	8.274	0.198	9.000
67.800	235.200	6.733	8.275	0.200	9.000
67.900	234.000	6.739	8.275	0.200	9.000
68.000	233.000	6.748	8.275	0.200	9.000
68.100	233.800	6.748	8.275	0.200	9.000
68.200	232.800	6.753	8.275	0.200	9.000
68.300	232.400	6.757	8.274	0.202	9.000
68.400	230.400	6.761	8.275	0.202	9.000
68.500	231.000	6.774	8.275	0.202	9.000
68.600	231.000	6.774	8.275	0.202	9.000
68.700	229.000	6.780	8.276	0.202	9.000
68.800	229.000	6.785	8.275	0.204	9.000
68.900	229.200	6.788	8.275	0.204	9.000
69.000	228.600	6.801	8.275	0.204	9.000
69.100	227.200	6.801	8.275	0.204	9.000
69.200	226.400	6.808	8.276	0.204	9.000
69.300	226.600	6.809	8.276	0.206	9.000
69.400	225.800	6.815	8.276	0.206	9.000
69.500	226.400	6.823	8.276	0.206	9.000
69.600	224.400	6.823	8.276	0.206	9.000
69.700	225.600	6.829	8.275	0.206	9.000
69.800	223.800	6.836	8.277	0.208	9.000
69.900	223.400	6.840	8.275	0.208	9.000
70.000	223.600	6.850	8.276	0.208	9.000
70.100	221.800	6.850	8.276	0.208	9.000
70.200	222.600	6.854	8.275	0.208	9.000
70.300	221.400	6.862	8.277	0.210	9.000
70.400	221.000	6.864	8.277	0.210	9.000
70.500	220.600	6.875	8.276	0.210	9.000
70.600	220.000	6.875	8.276	0.210	9.000
70.700	219.400	6.879	8.276	0.210	9.000
70.800	218.200	6.886	8.278	0.212	9.000
70.900	218.600	6.888	8.277	0.212	9.000
71.000	217.400	6.902	8.277	0.212	9.000
71.100	218.400	6.902	8.277	0.212	9.000
71.200	217.800	6.909	8.277	0.212	9.000
71.300	215.600	6.910	8.276	0.213	9.000
71.400	216.600	6.915	8.277	0.213	9.000
71.500	216.200	6.921	8.278	0.213	9.000
71.600	216.000	6.921	8.278	0.213	9.000
71.700	215.200	6.930	8.278	0.213	9.000
71.800	215.000	6.930	8.276	0.215	9.000
71.900	214.000	6.935	8.278	0.215	9.000
72.000	212.800	6.943	8.278	0.215	9.000
72.100	214.400	6.943	8.278	0.215	9.000
72.200	212.800	6.947	8.278	0.215	9.000
72.300	212.600	6.948	8.279	0.217	9.000
72.400	212.800	6.957	8.276	0.217	9.000
72.500	211.800	6.962	8.277	0.217	9.000
72.600	212.000	6.962	8.277	0.217	9.000
72.700	211.600	6.969	8.278	0.217	9.000
72.800	210.400	6.976	8.277	0.219	9.000
72.900	210.400	6.974	8.277	0.219	9.000
73.000	210.000	6.984	8.279	0.219	9.000
73.100	210.200	6.984	8.279	0.219	9.000
73.200	210.000	6.989	8.277	0.219	9.000
73.300	208.400	6.986	8.278	0.220	9.000
73.400	209.200	6.994	8.278	0.220	9.000
73.500	207.800	7.001	8.279	0.220	9.000
73.600	208.000	7.001	8.279	0.220	9.000
73.700	207.000	7.004	8.278	0.220	9.000
73.800	208.200	7.007	8.279	0.222	9.000
73.900	207.600	7.011	8.278	0.222	9.000
74.000	206.600	7.020	8.278	0.222	9.000
74.100	205.200	7.020	8.278	0.222	9.000
74.200	205.400	7.021	8.279	0.222	9.000
74.300	204.200	7.029	8.279	0.224	9.000
74.400	204.000	7.031	8.279	0.224	9.000
74.500	204.400	7.036	8.279	0.224	9.000
74.600	202.800	7.036	8.279	0.224	9.000
74.700	203.800	7.042	8.278	0.224	9.000
74.800	202.200	7.046	8.279	0.226	9.000
74.900	202.600	7.050	8.280	0.226	9.000
75.000	201.200	7.058	8.280	0.226	9.000
75.100	201.000	7.058	8.280	0.226	9.000
75.200	200.800	7.063	8.279	0.226	9.000
75.300	200.600	7.061	8.280	0.227	9.000
75.400	200.800	7.068	8.279	0.227	9.000
75.500	200.000	7.077	8.280	0.227	9.000
75.600	199.200	7.077	8.280	0.227	9.000
75.700	199.200	7.083	8.280	0.227	9.000
75.800	199.000	7.080	8.282	0.229	9.000
75.900	198.200	7.088	8.281	0.229	9.000
76.000	198.800	7.100	8.280	0.229	9.000
76.100	197.400	7.100	8.280	0.229	9.000
76.200	197.000	7.101	8.280	0.229	9.000
76.300	196.800	7.103	8.280	0.231	9.000
76.400	196.400	7.106	8.280	0.231	9.000
76.500	195.000	7.115	8.281	0.231	9.000
76.600	195.200	7.115	8.281	0.231	9.000
76.700	195.000	7.122	8.281	0.231	9.000
76.800	195.000	7.122	8.282	0.232	9.000
76.900	193.200	7.128	8.281	0.232	9.000
77.000	193.800	7.136	8.281	0.232	9.000
77.100	194.000	7.136	8.281	0.232	9.000
77.200	192.800	7.139	8.282	0.232	9.000
77.300	192.400	7.141	8.281	0.234	9.000
77.400	191.800	7.148	8.280	0.234	9.000
77.500	192.400	7.154	8.281	0.234	9.000
77.600	190.600	7.154	8.281	0.234	9.000
77.700	191.800	7.158	8.280	0.234	9.000
77.800	191.800	7.158	8.281	0.235	9.000
77.900	190.400	7.162	8.282	0.235	9.000
78.000	189.800	7.170	8.282	0.235	9.000
78.100	189.600	7.170	8.282	0.235	9.000
78.200	189.800	7.174	8.282	0.235	9.000
78.300	189.200	7.177	8.282	0.237	9.000
78.400	189.000	7.184	8.282	0.237	9.000
78.500	188.600	7.187	8.283	0.237	9.000
78.600	188.600	7.187	8.283	0.237	9.000
78.700	187.800	7.187	8.283	0.237	9.000
78.800	188.200	7.194	8.282	0.238	9.000
78.900	186.800	7.198	8.283	0.238	9.000
79.000	187.600	7.204	8.283	0.238	9.000
79.100	186.800	7.204	8.283	0.238	9.000
79.200	186.000	7.207	8.283	0.238	9.000
79.300	186.000	7.212	8.283	0.240	9.000
79.400	185.800	7.210	8.281	0.240	9.000
79.500	186.200	7.218	8.283	0.240	9.000
79.600	186.000	7.218	8.283	0.240	9.000
79.700	184.800	7.220	8.283	0.240	9.000
79.800	186.400	7.223	8.283	0.242	9.000
79.900	185.000	7.225	8.283	0.242	9.000
80.000	185.000	7.231	8.283	0.242	9.000
80.100	184.400	7.231	8.283	0.242	9.000
80.200	183.000	7.233	8.283	0.242	9.000
80.300	183.200	7.236	8.284	0.243	9.000
80.400	182.000	7.242	8.284	0.243	9.000
80.500	183.800	7.243	8.284	0.243	9.000
80.600	182.400	7.243	8.284	0.243	9.000
80.700	181.200	7.252	8.284	0.243	9.000
80.800	181.600	7.252	8.285	0.245	9.000
80.900	182.000	7.257	8.285	0.245	9.000
81.000	180.800	7.265	8.285	0.245	9.000
81.100	180.200	7.265	8.285	0.245	9.000
81.200	179.600	7.266	8.285	0.245	9.000
81.300	179.600	7.268	8.285	0.246	9.000
81.400	177.800	7.275	8.284	0.246	9.000
81.500	178.600	7.278	8.284	0.246	9.000
81.600	177.800	7.278	8.284	0.246	9.000
81.700	177.200	7.284	8.285	0.246	9.000
81.800	176.200	7.286	8.284	0.248	9.000
81.900	177.200	7.291	8.285	0.248	9.000
82.000	177.000	7.297	8.285	0.248	9.000
82.100	176.200	7.297	8.285	0.248	9.000
82.200	175.800	7.302	8.286	0.248	9.000
82.300	175.200	7.305	8.285	0.249	9.000
82.400	175.200	7.309	8.286	0.249	9.000
82.500	174.000	7.319	8.286	0.249	9.000
82.600	174.400	7.319	8.286	0.249	9.000
82.700	173.600	7.321	8.285	0.249	9.000
82.800	173.600	7.325	8.285	0.250	9.000
82.900	171.200	7.331	8.286	0.250	9.000
83.000	173.800	7.338	8.285	0.250	9.000
83.100	172.200	7.338	8.285	0.250	9.000
83.200	172.200	7.341	8.286	0.250	9.000
83.300	172.200	7.346	8.286	0.252	9.000
83.400	171.600	7.348	8.286	0.252	9.000
83.500	170.400	7.356	8.285	0.252	9.000
83.600	170.600	7.356	8.285	0.252	9.000
83.700	170.600	7.360	8.287	0.252	9.000
83.800	169.800	7.364	8.286	0.253	9.000
83.900	169.000	7.365	8.286	0.253	9.000
84.000	168.000	7.372	8.287	0.253	9.000
84.100	168.200	7.372	8.287	0.253	9.000
84.200	168.800	7.376	8.286	0.253	9.000
84.300	167.800	7.377	8.286	0.255	9.000
84.400	167.800	7.383	8.287	0.255	9.000
84.500	167.400	7.392	8.288	0.255	9.000
84.600	166.600	7.392	8.288	0.255	9.000
84.700	165.600	7.394	8.287	0.255	9.000
84.800	165.600	7.396	8.287	0.256	9.000
84.900	165.400	7.401	8.286	0.256	9.000
85.000	165.800	7.411	8.288	0.256	9.000
85.100	165.600	7.411	8.288	0.256	9.000
85.200	163.600	7.415	8.287	0.256	9.000
85.300	163.800	7.411	8.288	0.257	9.000
85.400	163.800	7.416	8.288	0.257	9.000
85.500	163.200	7.422	8.288	0.257	9.000
85.600	163.400	7.422	8.288	0.257	9.000
85.700	162.800	7.427	8.288	0.257	9.000
85.800	163.200	7.426	8.287	0.259	9.000
85.900	162.000	7.433	8.289	0.259	9.000
86.000	163.400	7.441	8.288	0.259	9.000
86.100	162.800	7.441	8.288	0.259	9.000
86.200	161.800	7.440	8.288	0.259	9.000
86.300	162.400	7.445	8.288	0.260	9.000
86.400	161.000	7.448	8.288	0.260	9.000
86.500	160.600	7.452	8.288	0.260	9.000
86.600	160.000	7.452	8.288	0.260	9.000
86.700	160.200	7.455	8.289	0.260	9.000
86.800	160.200	7.460	8.289	0.261	9.000
86.900	160.200	7.460	8.288	0.261	9.000
87.000	160.000	7.470	8.288	0.261	9.000
87.100	158.200	7.470	8.288	0.261	9.000
87.200	158.800	7.476	8.289	0.261	9.000
87.300	157.400	7.474	8.289	0.263	9.000
87.400	158.400	7.479	8.289	0.263	9.000
87.500	158.400	7.482	8.289	0.263	9.000
87.600	157.000	7.482	8.289	0.263	9.000
87.700	156.800	7.483	8.289	0.263	9.000
87.800	156.800	7.490	8.290	0.264	9.000
87.900	156.600	7.492	8.289	0.264	9.000
88.000	156.600	7.498	8.290	0.264	9.000
88.100	155.200	7.498	8.290	0.264	9.000
88.200	154.800	7.499	8.290	0.264	9.000
88.300	156.000	7.503	8.290	0.265	9.000
88.400	155.000	7.503	8.289	0.265	9.000
88.500	155.000	7.509	8.290	0.265	9.000
88.600	153.400	7.509	8.290	0.265	9.000
88.700	153.600	7.513	8.289	0.265	9.000
88.800	154.200	7.518	8.290	0.267	9.000
88.900	153.800	7.518	8.290	0.267	9.000
89.000	153.800	7.530	8.290	0.267	9.000
89.100	152.400	7.530	8.290	0.267	9.000
89.200	151.600	7.532	8.292	0.267	9.000
89.300	152.800	7.533	8.290	0.268	9.000
89.400	152.200	7.536	8.291	0.268	9.000
89.500	152.600	7.542	8.291	0.268	9.000
89.600	151.600	7.542	8.291	0.268	9.000
89.700	150.400	7.544	8.291	0.268	9.000
89.800	150.800	7.544	8.291	0.269	9.000
89.900	149.200	7.550	8.291	0.269	9.000
90.000	149.600	7.554	8.291	0.269	9.000
90.100	149.800	7.554	8.291	0.269	9.000
90.200	149.400	7.557	8.292	0.269	9.000
90.300	149.400	7.560	8.292	0.270	9.000
90.400	149.200	7.560	8.292	0.270	9.000
90.500	148.000	7.568	8.292	0.270	9.000
90.600	148.600	7.568	8.292	0.270	9.000
90.700	148.200	7.573	8.292	0.270	9.000
90.800	147.200	7.574	8.292	0.272	9.000
90.900	146.800	7.580	8.292	0.272	9.000
91.000	147.200	7.586	8.293	0.272	9.000
91.100	146.200	7.586	8.293	0.272	9.000
91.200	144.800	7.588	8.292	0.272	9.000
91.300	145.000	7.589	8.292	0.273	9.000
91.400	145.200	7.595	8.293	0.273	9.000
91.500	146.400	7.595	8.292	0.273	9.000
91.600	145.200	7.595	8.292	0.273	9.000
91.700	144.200	7.604	8.292	0.273	9.000
91.800	144.000	7.607	8.292	0.274	9.000
91.900	143.400	7.612	8.292	0.274	9.000
92.000	143.600	7.613	8.293	0.274	9.000
92.100	144.200	7.613	8.293	0.274	9.000
92.200	142.800	7.616	8.293	0.274	9.000
92.300	143.200	7.619	8.294	0.275	9.000
92.400	142.800	7.624	8.292	0.275	9.000
92.500	141.800	7.630	8.294	0.275	9.000
92.600	141.400	7.630	8.294	0.275	9.000
92.700	140.400	7.632	8.294	0.275	9.000
92.800	141.000	7.634	8.293	0.276	9.000
92.900	140.800	7.640	8.293	0.276	9.000
93.000	141.200	7.648	8.294	0.276	9.000
93.100	140.600	7.648	8.294	0.276	9.000
93.200	140.800	7.649	8.294	0.276	9.000
93.300	140.000	7.649	8.293	0.278	9.000
93.400	139.600	7.652	8.295	0.278	9.000
93.500	138.400	7.659	8.294	0.278	9.000
93.600	139.400	7.659	8.294	0.278	9.000
93.700	138.800	7.661	8.295	0.278	9.000
93.800	138.200	7.661	8.295	0.279	9.000
93.900	138.400	7.665	8.295	0.279	9.000
94.000	138.000	7.671	8.295	0.279	9.000
94.100	138.600	7.671	8.295	0.279	9.000
94.200	137.600	7.670	8.294	0.279	9.000
94.300	137.200	7.677	8.295	0.280	9.000
94.400	137.200	7.676	8.295	0.280	9.000
94.500	136.200	7.682	8.295	0.280	9.000
94.600	136.200	7.682	8.295	0.280	9.000
94.700	135.200	7.685	8.295	0.280	9.000
94.800	135.200	7.686	8.295	0.281	9.000
94.900	135.400	7.690	8.295	0.281	9.000
95.000	135.400	7.697	8.295	0.281	9.000
95.100	135.600	7.697	8.295	0.281	9.000
95.200	133.800	7.700	8.296	0.281	9.000
95.300	133.600	7.697	8.295	0.282	9.000
95.400	134.800	7.706	8.297	0.282	9.000
95.500	133.800	7.709	8.296	0.282	9.000
95.600	133.400	7.709	8.296	0.282	9.000
95.700	132.600	7.712	8.296	0.282	9.000
95.800	132.400	7.715	8.296	0.283	9.000
95.900	132.200	7.719	8.296	0.283	9.000
96.000	132.400	7.724	8.296	0.283	9.000
96.100	131.600	7.724	8.296	0.283	9.000
96.200	131.600	7.725	8.297	0.283	9.000
96.300	131.600	7.731	8.295	0.284	9.000
96.400	130.800	7.732	8.296	0.284	9.000
96.500	130.800	7.736	8.296	0.284	9.000
96.600	130.600	7.736	8.296	0.284	9.000
96.700	130.000	7.736	8.296	0.284	9.000
96.800	130.000	7.743	8.296	0.285	9.000
96.900	129.600	7.744	8.297	0.285	9.000
97.000	130.000	7.751	8.296	0.285	9.000
97.100	129.000	7.751	8.296	0.285	9.000
97.200	128.600	7.753	8.298	0.285	9.000
97.300	128.200	7.756	8.297	0.286	9.000
97.400	128.200	7.759	8.296	0.286	9.000
97.500	127.400	7.761	8.298	0.286	9.000
97.600	127.800	7.761	8.298	0.286	9.000
97.700	127.600	7.768	8.297	0.286	9.000
97.800	127.000	7.768	8.297	0.287	9.000
97.900	126.600	7.769	8.297	0.287	9.000
98.000	125.400	7.777	8.297	0.287	9.000
98.100	126.000	7.777	8.297	0.287	9.000
98.200	126.000	7.777	8.298	0.287	9.000
98.300	126.200	7.779	8.298	0.288	9.000
98.400	125.400	7.782	8.299	0.288	9.000
98.500	125.200	7.789	8.299	0.288	9.000
98.600	125.200	7.789	8.299	0.288	9.000
98.700	124.400	7.791	8.298	0.288	9.000
98.800	125.200	7.796	8.299	0.289	9.000
98.900	124.400	7.796	8.298	0.289	9.000
99.000	123.600	7.806	8.299	0.289	9.000
99.100	123.800	7.806	8.299	0.289	9.000
99.200	122.400	7.804	8.299	0.289	9.000
99.300	124.200	7.808	8.298	0.291	9.000
99.400	123.200	7.810	8.298	0.291	9.000
99.500	123.200	7.816	8.298	0.291	9.000
99.600	122.800	7.816	8.298	0.291	9.000
99.700	123.200	7.816	8.299	0.291	9.000
99.800	121.600	7.818	8.299	0.292	9.000
99.900	121.400	7.824	8.299	0.292	9.000
100.000	121.200	7.826	8.299	0.292	9.000
100.100	121.200	7.826	8.299	0.292	9.000
100.200	121.600	7.827	8.300	0.292	9.000
100.300	120.800	7.831	8.299	0.293	9.000
100.400	120.600	7.836	8.300	0.293	9.000
100.500	120.400	7.839	8.300	0.293	9.000
100.600	119.800	7.839	8.300	0.293	9.000
100.700	121.000	7.841	8.300	0.293	9.000
100.800	120.400	7.843	8.300	0.294	9.000
100.900	119.200	7.848	8.301	0.294	9.000
101.000	119.200	7.853	8.301	0.294	9.000
101.100	118.400	7.853	8.301	0.294	9.000
101.200	117.000	7.854	8.300	0.294	9.000
101.300	118.200	7.857	8.300	0.295	9.000
101.400	118.000	7.859	8.301	0.295	9.000
101.500	117.400	7.864	8.301	0.295	9.000
101.600	118.000	7.864	8.301	0.295	9.000
101.700	117.600	7.862	8.301	0.295	9.000
101.800	117.600	7.869	8.301	0.295	9.000
101.900	116.400	7.868	8.301	0.295	9.000
102.000	115.800	7.876	8.301	0.295	9.000
102.100	115.200	7.876	8.301	0.295	9.000
102.200	117.600	7.878	8.301	0.295	9.000
102.300	115.600	7.880	8.302	0.296	9.000
102.400	115.800	7.880	8.302	0.296	9.000
102.500	115.200	7.884	8.301	0.296	9.000
102.600	115.000	7.884	8.301	0.296	9.000
102.700	115.000	7.889	8.302	0.296	9.000
102.800	114.800	7.891	8.302	0.297	9.000
102.900	113.800	7.892	8.303	0.297	9.000
103.000	113.400	7.901	8.302	0.297	9.000
103.100	113.000	7.901	8.302	0.297	9.000
103.200	114.200	7.903	8.302	0.297	9.000
103.300	113.400	7.901	8.303	0.298	9.000
103.400	113.400	7.905	8.302	0.298	9.000
103.500	112.600	7.911	8.301	0.298	9.000
103.600	112.000	7.911	8.301	0.298	9.000
103.700	111.200	7.909	8.303	0.298	9.000
103.800	111.000	7.914	8.303	0.299	9.000
103.900	112.200	7.917	8.303	0.299	9.000
104.000	111.800	7.923	8.303	0.299	9.000
104.100	110.400	7.923	8.303	0.299	9.000
104.200	111.000	7.922	8.303	0.299	9.000
104.300	111.800	7.925	8.304	0.300	9.000
104.400	111.200	7.926	8.303	0.300	9.000
104.500	110.400	7.931	8.304	0.300	9.000
104.600	110.400	7.931	8.304	0.300	9.000
104.700	109.800	7.934	8.303	0.300	9.000
104.800	109.600	7.937	8.303	0.301	9.000
104.900	109.600	7.938	8.304	0.301	9.000
105.000	109.400	7.945	8.303	0.301	9.000
105.100	108.400	7.945	8.303	0.301	9.000
105.200	108.200	7.951	8.303	0.301	9.000
105.300	108.600	7.949	8.304	0.302	9.000
105.400	109.000	7.949	8.304	0.302	9.000
105.500	107.400	7.955	8.304	0.302	9.000
105.600	106.600	7.955	8.304	0.302	9.000
105.700	108.000	7.957	8.304	0.302	9.000
105.800	107.600	7.959	8.304	0.303	9.000
105.900	107.000	7.965	8.304	0.303	9.000
106.000	107.200	7.967	8.305	0.303	9.000
106.100	106.200	7.967	8.305	0.303	9.000
106.200	106.200	7.967	8.305	0.303	9.000
106.300	106.200	7.974	8.305	0.304	9.000
106.400	105.000	7.974	8.304	0.304	9.000
106.500	105.800	7.977	8.305	0.304	9.000
106.600	105.400	7.977	8.305	0.304	9.000
106.700	104.400	7.980	8.304	0.304	9.000
106.800	105.800	7.981	8.306	0.305	9.000
106.900	105.000	7.981	8.305	0.305	9.000
107.000	105.600	7.990	8.304	0.305	9.000
107.100	105.200	7.990	8.304	0.305	9.000
107.200	105.600	7.993	8.305	0.305	9.000
107.300	104.000	7.988	8.306	0.305	9.000
107.400	104.200	7.996	8.305	0.305	9.000
107.500	102.400	7.997	8.305	0.305	9.000
107.600	102.800	7.997	8.305	0.305	9.000
107.700	103.400	7.996	8.306	0.305	9.000
107.800	103.600	7.999	8.307	0.306	9.000
107.900	102.000	8.002	8.306	0.306	9.000
108.000	102.800	8.010	8.306	0.306	9.000
108.100	102.000	8.010	8.306	0.306	9.000
108.200	103.200	8.010	8.307	0.306	9.000
108.300	102.600	8.012	8.306	0.307	9.000
108.400	101.200	8.010	8.307	0.307	9.000
108.500	101.800	8.016	8.306	0.307	9.000
108.600	102.200	8.016	8.306	0.307	9.000
108.700	101.200	8.020	8.306	0.307	9.000
108.800	101.600	8.017	8.307	0.308	9.000
108.900	101.400	8.022	8.307	0.308	9.000
109.000	100.000	8.027	8.307	0.308	9.000
109.100	100.800	8.027	8.307	0.308	9.000
109.200	98.600	8.027	8.306	0.308	9.000
109.300	101.000	8.027	8.307	0.309	9.000
109.400	100.000	8.029	8.307	0.309	9.000
109.500	99.400	8.034	8.307	0.309	9.000
109.600	99.400	8.034	8.307	0.309	9.000
109.700	99.600	8.034	8.307	0.309	9.000
109.800	99.400	8.037	8.307	0.310	9.000
109.900	99.000	8.040	8.308	0.310	9.000
110.000	98.400	8.044	8.308	0.310	9.000
110.100	98.600	8.044	8.308	0.310	9.000
110.200	97.000	8.046	8.308	0.310	9.000
110.300	97.800	8.048	8.307	0.310	9.000
110.400	98.200	8.054	8.308	0.310	9.000
110.500	98.000	8.054	8.308	0.310	9.000
110.600	97.200	8.054	8.308	0.310	9.000
110.700	96.200	8.060	8.307	0.310	9.000
110.800	95.800	8.059	8.308	0.311	9.000
110.900	96.200	8.062	8.308	0.311	9.000
111.000	95.200	8.069	8.309	0.311	9.000
111.100	96.200	8.069	8.309	0.311	9.000
111.200	94.600	8.071	8.308	0.311	9.000
111.300	94.800	8.072	8.310	0.312	9.000
111.400	94.000	8.077	8.309	0.312	9.000
111.500	95.000	8.079	8.308	0.312	9.000
111.600	93.800	8.079	8.308	0.312	9.000
111.700	94.400	8.083	8.309	0.312	9.000
111.800	94.000	8.087	8.309	0.313	9.000
111.900	93.200	8.087	8.310	0.313	9.000
112.000	92.800	8.094	8.310	0.313	9.000
112.100	91.800	8.094	8.310	0.313	9.000
112.200	92.000	8.096	8.310	0.313	9.000
112.300	92.400	8.099	8.310	0.314	9.000
112.400	92.200	8.103	8.309	0.314	9.000
112.500	91.800	8.109	8.310	0.314	9.000
112.600	92.400	8.109	8.310	0.314	9.000
112.700	92.400	8.111	8.309	0.314	9.000
112.800	91.000	8.110	8.309	0.314	9.000
112.900	91.400	8.115	8.310	0.314	9.000
113.000	90.800	8.122	8.309	0.314	9.000
113.100	90.200	8.122	8.309	0.314	9.000
113.200	90.600	8.122	8.311	0.314	9.000
113.300	90.600	8.125	8.311	0.315	9.000
113.400	90.000	8.126	8.310	0.315	9.000
113.500	91.000	8.129	8.311	0.315	9.000
113.600	89.600	8.129	8.311	0.315	9.000
113.700	91.600	8.131	8.311	0.315	9.000
113.800	89.400	8.132	8.311	0.316	9.000
113.900	89.800	8.132	8.312	0.316	9.000
114.000	88.400	8.136	8.312	0.316	9.000
114.100	89.000	8.136	8.312	0.316	9.000
114.200	89.000	8.140	8.311	0.316	9.000
114.300	88.600	8.138	8.311	0.317	9.000
114.400	89.200	8.140	8.312	0.317	9.000
114.500	88.600	8.139	8.312	0.317	9.000
114.600	87.400	8.139	8.312	0.317	9.000
114.700	90.200	8.142	8.311	0.317	9.000
114.800	89.400	8.141	8.312	0.317	9.000
114.900	88.200	8.146	8.312	0.317	9.000
115.000	89.000	8.147	8.311	0.317	9.000
115.100	88.800	8.147	8.311	0.317	9.000
115.200	88.400	8.146	8.312	0.317	9.000
115.300	88.600	8.147	8.312	0.318	9.000
115.400	89.400	8.149	8.312	0.318	9.000
115.500	88.200	8.147	8.313	0.318	9.000
115.600	88.000	8.147	8.313	0.318	9.000
115.700	87.000	8.149	8.312	0.318	9.000
115.800	87.200	8.149	8.312	0.319	9.000
115.900	87.600	8.154	8.312	0.319	9.000
116.000	85.800	8.156	8.313	0.319	9.000
116.100	87.600	8.156	8.313	0.319	9.000
116.200	86.600	8.157	8.312	0.319	9.000
116.300	85.600	8.155	8.314	0.320	9.000
116.400	86.600	8.159	8.313	0.320	9.000
116.500	85.000	8.159	8.313	0.320	9.000
116.600	85.000	8.159	8.313	0.320	9.000
116.700	85.800	8.164	8.315	0.320	9.000
116.800	85.800	8.164	8.313	0.320	9.000
116.900	85.000	8.168	8.314	0.320	9.000
117.000	84.400	8.172	8.314	0.320	9.000
117.100	85.600	8.172	8.314	0.320	9.000
117.200	84.200	8.173	8.314	0.320	9.000
117.300	84.600	8.172	8.314	0.321	9.000
117.400	85.200	8.177	8.314	0.321	9.000
117.500	83.800	8.182	8.314	0.321	9.000
117.600	83.600	8.182	8.314	0.321	9.000
117.700	83.000	8.183	8.314	0.321	9.000
117.800	82.800	8.187	8.314	0.322	9.000
117.900	83.200	8.185	8.315	0.322	9.000
118.000	82.800	8.193	8.314	0.322	9.000
118.100	83.000	8.193	8.314	0.322	9.000
118.200	82.000	8.195	8.316	0.322	9.000
118.300	81.000	8.201	8.316	0.322	9.000
118.400	80.600	8.198	8.315	0.322	9.000
118.500	81.400	8.205	8.314	0.322	9.000
118.600	80.800	8.205	8.314	0.322	9.000
118.700	81.400	8.207	8.315	0.322	9.000
118.800	79.600	8.209	8.316	0.323	9.000
118.900	79.600	8.213	8.317	0.323	9.000
119.000	79.600	8.219	8.315	0.323	9.000
119.100	79.200	8.219	8.315	0.323	9.000
119.200	79.200	8.224	8.315	0.323	9.000
119.300	78.000	8.223	8.316	0.324	9.000
119.400	79.400	8.226	8.316	0.324	9.000
119.500	78.600	8.233	8.317	0.324	9.000
119.600	78.800	8.233	8.317	0.324	9.000
119.700	78.200	8.236	8.316	0.324	9.000
119.800	78.000	8.236	8.317	0.324	9.000
119.900	78.800	8.241	8.315	0.324	9.000
120.000	76.600	8.248	8.316	0.324	9.000
120.100	76.800	8.248	8.316	0.324	9.000
120.200	77.800	8.244	8.316	0.324	9.000
120.300	76.800	8.247	8.317	0.325	9.000
120.400	76.400	8.250	8.316	0.325	9.000
120.500	77.200	8.253	8.317	0.325	9.000
120.600	77.000	8.253	8.317	0.325	9.000
120.700	76.200	8.256	8.317	0.325	9.000
120.800	76.400	8.256	8.317	0.326	9.000
120.900	75.600	8.261	8.317	0.326	9.000
121.000	76.000	8.267	8.318	0.326	9.000
121.100	75.400	8.267	8.318	0.326	9.000
121.200	75.200	8.264	8.318	0.326	9.000
121.300	75.600	8.267	8.317	0.326	9.000
121.400	75.000	8.266	8.317	0.326	9.000
121.500	75.200	8.269	8.318	0.326	9.000
121.600	76.400	8.269	8.318	0.326	9.000
121.700	75.000	8.269	8.318	0.326	9.000
121.800	75.600	8.273	8.318	0.327	9.000
121.900	74.400	8.271	8.318	0.327	9.000
122.000	74.400	8.276	8.319	0.327	9.000
122.100	74.800	8.276	8.319	0.327	9.000
122.200	75.000	8.276	8.318	0.327	9.000
122.300	74.800	8.276	8.318	0.327	9.000
122.400	74.000	8.277	8.317	0.327	9.000
122.500	74.400	8.276	8.319	0.327	9.000
122.600	73.600	8.276	8.319	0.327	9.000
122.700	73.800	8.280	8.319	0.327	9.000
122.800	74.000	8.278	8.318	0.328	9.000
122.900	73.400	8.280	8.320	0.328	9.000
123.000	74.000	8.284	8.318	0.328	9.000
123.100	73.000	8.284	8.318	0.328	9.000
123.200	73.000	8.287	8.320	0.328	9.000
123.300	71.800	8.286	8.320	0.329	9.000
123.400	72.400	8.288	8.319	0.329	9.000
123.500	73.000	8.292	8.319	0.329	9.000
123.600	70.600	8.292	8.319	0.329	9.000
123.700	71.400	8.292	8.320	0.329	9.000
123.800	71.000	8.295	8.320	0.329	9.000
123.900	70.800	8.299	8.320	0.329	9.000
124.000	70.200	8.303	8.321	0.329	9.000
124.100	70.400	8.303	8.321	0.329	9.000
124.200	70.400	8.304	8.319	0.329	9.000
124.300	69.200	8.309	8.319	0.330	9.000
124.400	68.800	8.308	8.321	0.330	9.000
124.500	69.600	8.316	8.319	0.330	9.000
124.600	69.000	8.316	8.319	0.330	9.000
124.700	68.800	8.316	8.321	0.330	9.000
124.800	67.800	8.321	8.320	0.330	9.000
124.900	68.600	8.323	8.321	0.330	9.000
125.000	67.800	8.329	8.321	0.330	9.000
125.100	68.800	8.329	8.321	0.330	9.000
125.200	68.800	8.332	8.322	0.330	9.000
125.300	67.800	8.330	8.321	0.331	9.000
125.400	67.400	8.332	8.321	0.331	9.000
125.500	67.600	8.337	8.322	0.331	9.000
125.600	67.600	8.337	8.322	0.331	9.000
125.700	67.200	8.341	8.320	0.331	9.000
125.800	66.800	8.340	8.321	0.331	9.000
125.900	67.600	8.343	8.322	0.331	9.000
126.000	66.400	8.345	8.321	0.331	9.000
126.100	67.600	8.345	8.321	0.331	9.000
126.200	67.400	8.344	8.321	0.331	9.000
126.300	65.800	8.345	8.322	0.332	9.000
126.400	67.000	8.347	8.322	0.332	9.000
126.500	66.600	8.350	8.322	0.332	9.000
126.600	65.400	8.350	8.322	0.332	9.000
126.700	65.200	8.350	8.322	0.332	9.000
126.800	65.800	8.354	8.322	0.333	9.000
126.900	66.400	8.354	8.322	0.333	9.000
127.000	65.400	8.359	8.322	0.333	9.000
127.100	64.400	8.359	8.322	0.333	9.000
127.200	65.800	8.360	8.322	0.333	9.000
127.300	64.000	8.362	8.323	0.333	9.000
127.400	65.400	8.358	8.324	0.333	9.000
127.500	64.800	8.363	8.323	0.333	9.000
127.600	64.200	8.363	8.323	0.333	9.000
127.700	64.000	8.366	8.323	0.333	9.000
127.800	64.000	8.366	8.323	0.334	9.000
127.900	63.800	8.368	8.324	0.334	9.000
128.000	64.800	8.373	8.324	0.334	9.000
128.100	65.000	8.373	8.324	0.334	9.000
128.200	63.200	8.372	8.325	0.334	9.000
128.300	63.000	8.371	8.324	0.334	9.000
128.400	63.800	8.377	8.324	0.334	9.000
128.500	62.400	8.377	8.324	0.334	9.000
128.600	64.000	8.377	8.324	0.334	9.000
128.700	63.600	8.376	8.324	0.334	9.000
128.800	62.400	8.380	8.324	0.335	9.000
128.900	63.200	8.381	8.323	0.335	9.000
129.000	63.400	8.384	8.324	0.335	9.000
129.100	62.600	8.384	8.324	0.335	9.000
129.200	61.800	8.384	8.325	0.335	9.000
129.300	62.400	8.387	8.324	0.335	9.000
129.400	61.400	8.384	8.324	0.335	9.000
129.500	62.400	8.388	8.324	0.335	9.000
129.600	61.200	8.388	8.324	0.335	9.000
129.700	62.400	8.391	8.324	0.335	9.000
129.800	60.800	8.394	8.325	0.336	9.000
129.900	61.400	8.391	8.325	0.336	9.000
130.000	60.400	8.397	8.325	0.336	9.000
130.100	61.400	8.397	8.325	0.336	9.000
130.200	61.000	8.400	8.325	0.336	9.000
130.300	62.400	8.401	8.324	0.336	9.000
130.400	60.800	8.402	8.326	0.336	9.000
130.500	61.200	8.404	8.326	0.336	9.000
130.600	59.400	8.404	8.326	0.336	9.000
130.700	60.800	8.409	8.326	0.336	9.000
130.800	61.000	8.408	8.327	0.337	9.000
130.900	60.800	8.409	8.325	0.337	9.000
131.000	60.000	8.415	8.326	0.337	9.000
131.100	60.000	8.415	8.326	0.337	9.000
131.200	60.200	8.414	8.326	0.337	9.000
131.300	59.400	8.412	8.326	0.337	9.000
131.400	59.000	8.412	8.326	0.337	9.000
131.500	59.600	8.414	8.327	0.337	9.000
131.600	58.600	8.414	8.327	0.337	9.000
131.700	58.800	8.419	8.327	0.337	9.000
131.800	58.200	8.417	8.327	0.338	9.000
131.900	58.400	8.422	8.327	0.338	9.000
132.000	59.400	8.425	8.326	0.338	9.000
132.100	59.800	8.425	8.326	0.338	9.000
132.200	57.800	8.423	8.328	0.338	9.000
132.300	58.000	8.426	8.327	0.338	9.000
132.400	58.200	8.426	8.327	0.338	9.000
132.500	57.200	8.432	8.327	0.338	9.000
132.600	58.600	8.432	8.327	0.338	9.000
132.700	57.200	8.424	8.328	0.338	9.000
132.800	57.000	8.431	8.327	0.339	9.000
132.900	56.600	8.430	8.329	0.339	9.000
133.000	56.800	8.436	8.329	0.339	9.000
133.100	56.800	8.436	8.329	0.339	9.000
133.200	57.200	8.439	8.329	0.339	9.000
133.300	57.600	8.437	8.328	0.339	9.000
133.400	56.400	8.437	8.327	0.339	9.000
133.500	55.800	8.442	8.328	0.339	9.000
133.600	55.800	8.442	8.328	0.339	9.000
133.700	56.400	8.445	8.328	0.339	9.000
133.800	56.000	8.442	8.327	0.340	9.000
133.900	56.400	8.447	8.327	0.340	9.000
134.000	56.400	8.445	8.329	0.340	9.000
134.100	55.600	8.445	8.329	0.340	9.000
134.200	55.600	8.451	8.328	0.340	9.000
134.300	55.800	8.451	8.328	0.340	9.000
134.400	55.400	8.451	8.329	0.340	9.000
134.500	56.200	8.453	8.329	0.340	9.000
134.600	55.800	8.453	8.329	0.340	9.000
134.700	56.200	8.456	8.329	0.340	9.000
134.800	54.800	8.458	8.329	0.341	9.000
134.900	56.200	8.454	8.329	0.341	9.000
135.000	55.800	8.461	8.330	0.341	9.000
135.100	54.400	8.461	8.330	0.341	9.000
135.200	54.800	8.461	8.330	0.341	9.000
135.300	55.000	8.457	8.330	0.341	9.000
135.400	54.000	8.461	8.331	0.341	9.000
135.500	54.800	8.461	8.330	0.341	9.000
135.600	54.200	8.461	8.330	0.341	9.000
135.700	54.000	8.460	8.331	0.341	9.000
135.800	54.400	8.463	8.331	0.341	9.000
135.900	54.400	8.460	8.331	0.341	9.000
136.000	53.800	8.467	8.331	0.341	9.000
136.100	53.800	8.467	8.331	0.341	9.000
136.200	54.000	8.467	8.330	0.341	9.000
136.300	54.000	8.467	8.331	0.342	9.000
136.400	54.200	8.467	8.331	0.342	9.000
136.500	53.000	8.471	8.332	0.342	9.000
136.600	53.200	8.471	8.332	0.342	9.000
136.700	53.400	8.476	8.331	0.342	9.000
136.800	51.600	8.472	8.330	0.342	9.000
136.900	53.000	8.477	8.332	0.342	9.000
137.000	52.800	8.477	8.331	0.342	9.000
137.100	52.000	8.477	8.331	0.342	9.000
137.200	53.200	8.484	8.332	0.342	9.000
137.300	52.000	8.479	8.332	0.343	9.000
137.400	51.400	8.482	8.332	0.343	9.000
137.500	51.000	8.482	8.332	0.343	9.000
137.600	51.600	8.482	8.332	0.343	9.000
137.700	51.000	8.485	8.332	0.343	9.000
137.800	51.600	8.488	8.332	0.343	9.000
137.900	50.000	8.490	8.333	0.343	9.000
138.000	50.400	8.494	8.332	0.343	9.000
138.100	49.400	8.494	8.332	0.343	9.000
138.200	50.400	8.493	8.333	0.343	9.000
138.300	50.200	8.499	8.333	0.344	9.000
138.400	50.200	8.499	8.332	0.344	9.000
138.500	48.800	8.502	8.333	0.344	9.000
138.600	48.000	8.502	8.333	0.344	9.000
138.700	48.400	8.502	8.332	0.344	9.000
138.800	48.800	8.507	8.333	0.344	9.000
138.900	48.600	8.510	8.332	0.344	9.000
139.000	48.000	8.514	8.333	0.344	9.000
139.100	48.200	8.514	8.333	0.344	9.000
139.200	48.200	8.514	8.334	0.344	9.000
139.300	47.800	8.516	8.334	0.344	9.000
139.400	49.400	8.515	8.334	0.344	9.000
139.500	47.400	8.518	8.334	0.344	9.000
139.600	48.000	8.518	8.334	0.344	9.000
139.700	48.000	8.525	8.334	0.344	9.000
139.800	47.800	8.521	8.334	0.345	9.000
139.900	47.800	8.527	8.335	0.345	9.000
140.000	46.800	8.527	8.334	0.345	9.000
140.100	47.400	8.527	8.334	0.345	9.000
140.200	46.600	8.527	8.334	0.345	9.000
140.300	45.800	8.531	8.334	0.345	9.000
140.400	47.200	8.530	8.334	0.345	9.000
140.500	46.600	8.533	8.335	0.345	9.000
140.600	47.400	8.533	8.335	0.345	9.000
140.700	46.400	8.535	8.334	0.345	9.000
140.800	46.200	8.537	8.336	0.346	9.000
140.900	45.600	8.538	8.335	0.346	9.000
141.000	46.200	8.541	8.335	0.346	9.000
141.100	46.400	8.541	8.335	0.346	9.000
141.200	45.600	8.540	8.336	0.346	9.000
141.300	45.800	8.540	8.335	0.346	9.000
141.400	45.200	8.538	8.335	0.346	9.000
141.500	46.400	8.544	8.335	0.346	9.000
141.600	45.600	8.544	8.335	0.346	9.000
141.700	44.800	8.544	8.335	0.346	9.000
141.800	45.600	8.549	8.337	0.346	9.000
141.900	44.400	8.547	8.337	0.346	9.000
142.000	44.400	8.549	8.336	0.346	9.000
142.100	43.600	8.549	8.336	0.346	9.000
142.200	45.000	8.553	8.336	0.346	9.000
142.300	44.200	8.556	8.336	0.347	9.000
142.400	43.800	8.552	8.337	0.347	9.000
142.500	44.400	8.556	8.336	0.347	9.000
142.600	43.600	8.556	8.336	0.347	9.000
142.700	42.400	8.558	8.336	0.347	9.000
142.800	43.400	8.559	8.338	0.347	9.000
142.900	43.600	8.558	8.337	0.347	9.000
143.000	44.800	8.565	8.337	0.347	9.000
143.100	42.800	8.565	8.337	0.347	9.000
143.200	43.400	8.567	8.337	0.347	9.000
143.300	43.200	8.565	8.338	0.347	9.000
143.400	44.000	8.567	8.338	0.347	9.000
143.500	42.600	8.569	8.337	0.347	9.000
143.600	42.400	8.569	8.337	0.347	9.000
143.700	42.800	8.566	8.338	0.347	9.000
143.800	43.000	8.569	8.338	0.348	9.000
143.900	42.600	8.572	8.338	0.348	9.000
144.000	41.200	8.573	8.338	0.348	9.000
144.100	41.600	8.573	8.338	0.348	9.000
144.200	42.200	8.578	8.338	0.348	9.000
144.300	42.000	8.576	8.339	0.348	9.000
144.400	41.400	8.577	8.340	0.348	9.000
144.500	42.000	8.576	8.339	0.348	9.000
144.600	42.200	8.576	8.339	0.348	9.000
144.700	41.600	8.578	8.338	0.348	9.000
144.800	41.000	8.581	8.339	0.348	9.000
144.900	41.400	8.584	8.339	0.348	9.000
145.000	41.400	8.587	8.339	0.348	9.000
145.100	41.200	8.587	8.339	0.348	9.000
145.200	41.000	8.587	8.339	0.348	9.000
145.300	40.200	8.583	8.339	0.349	9.000
145.400	41.200	8.587	8.338	0.349	9.000
145.500	41.200	8.587	8.339	0.349	9.000
145.600	40.000	8.587	8.339	0.349	9.000
145.700	40.800	8.590	8.340	0.349	9.000
145.800	40.200	8.589	8.339	0.349	9.000
145.900	40.000	8.591	8.339	0.349	9.000
146.000	41.000	8.593	8.340	0.349	9.000
146.100	39.800	8.593	8.340	0.349	9.000
146.200	39.800	8.593	8.339	0.349	9.000
146.300	40.400	8.594	8.340	0.350	9.000
146.400	40.400	8.595	8.339	0.350	9.000
146.500	41.200	8.598	8.339	0.350	9.000
146.600	40.400	8.598	8.339	0.350	9.000
146.700	40.200	8.593	8.340	0.350	9.000
146.800	39.000	8.598	8.340	0.350	9.000
146.900	40.000	8.598	8.340	0.350	9.000
147.000	40.200	8.603	8.341	0.350	9.000
147.100	39.000	8.603	8.341	0.350	9.000
147.200	38.600	8.605	8.341	0.350	9.000
147.300	39.200	8.603	8.342	0.350	9.000
147.400	38.000	8.605	8.342	0.350	9.000
147.500	38.800	8.608	8.341	0.350	9.000
147.600	38.200	8.608	8.341	0.350	9.000
147.700	38.200	8.608	8.341	0.350	9.000
147.800	38.800	8.608	8.341	0.350	9.000
147.900	38.000	8.611	8.341	0.350	9.000
148.000	38.000	8.617	8.342	0.350	9.000
148.100	38.600	8.617	8.342	0.350	9.000
148.200	37.800	8.616	8.341	0.350	9.000
148.300	38.200	8.617	8.341	0.351	9.000
148.400	37.800	8.621	8.343	0.351	9.000
148.500	36.400	8.624	8.342	0.351	9.000
148.600	37.400	8.624	8.342	0.351	9.000
148.700	37.200	8.622	8.342	0.351	9.000
148.800	37.000	8.623	8.342	0.351	9.000
148.900	36.200	8.626	8.342	0.351	9.000
149.000	35.600	8.635	8.343	0.351	9.000
149.100	35.600	8.635	8.343	0.351	9.000
149.200	35.200	8.631	8.343	0.351	9.000
149.300	35.400	8.633	8.342	0.351	9.000
149.400	35.400	8.631	8.343	0.351	9.000
149.500	36.200	8.634	8.343	0.351	9.000
149.600	35.000	8.634	8.343	0.351	9.000
149.700	34.800	8.637	8.344	0.351	9.000
149.800	34.200	8.641	8.344	0.352	9.000
149.900	34.600	8.638	8.344	0.352	9.000
150.000	35.400	8.643	8.344	0.352	9.000
150.100	35.000	8.643	8.344	0.352	9.000
150.200	34.200	8.645	8.344	0.352	9.000
150.300	35.200	8.642	8.343	0.352	9.000
150.400	34.200	8.647	8.343	0.352	9.000
150.500	34.400	8.653	8.344	0.352	9.000
150.600	34.400	8.653	8.344	0.352	9.000
150.700	32.600	8.653	8.345	0.352	9.000
150.800	32.400	8.652	8.344	0.352	9.000
150.900	33.600	8.657	8.343	0.352	9.000
151.000	33.600	8.661	8.345	0.352	9.000
151.100	31.600	8.661	8.345	0.352	9.000
151.200	32.000	8.662	8.344	0.352	9.000
151.300	32.400	8.665	8.344	0.352	9.000
151.400	31.600	8.664	8.345	0.352	9.000
151.500	31.400	8.669	8.345	0.352	9.000
151.600	32.000	8.669	8.345	0.352	9.000
151.700	32.000	8.672	8.345	0.352	9.000
151.800	31.800	8.671	8.345	0.353	9.000
151.900	30.400	8.674	8.346	0.353	9.000
152.000	31.000	8.677	8.345	0.353	9.000
152.100	30.600	8.677	8.345	0.353	9.000
152.200	31.600	8.681	8.345	0.353	9.000
152.300	29.400	8.682	8.346	0.353	9.000
152.400	30.600	8.686	8.346	0.353	9.000
152.500	30.200	8.689	8.345	0.353	9.000
152.600	29.400	8.689	8.345	0.353	9.000
152.700	31.000	8.690	8.345	0.353	9.000
152.800	30.000	8.691	8.346	0.353	9.000
152.900	30.200	8.693	8.345	0.353	9.000
153.000	28.800	8.700	8.347	0.353	9.000
153.100	29.400	8.700	8.347	0.353	9.000
153.200	28.600	8.697	8.346	0.353	9.000
153.300	29.400	8.697	8.346	0.353	9.000
153.400	29.600	8.699	8.347	0.353	9.000
153.500	29.000	8.703	8.347	0.353	9.000
153.600	28.800	8.703	8.347	0.353	9.000
153.700	28.800	8.700	8.347	0.353	9.000
153.800	28.600	8.704	8.347	0.354	9.000
153.900	29.000	8.701	8.347	0.354	9.000
154.000	28.600	8.706	8.347	0.354	9.000
154.100	28.200	8.706	8.347	0.354	9.000
154.200	28.600	8.705	8.348	0.354	9.000
154.300	28.800	8.709	8.347	0.354	9.000
154.400	29.800	8.704	8.347	0.354	9.000
154.500	28.600	8.707	8.347	0.354	9.000
154.600	28.200	8.707	8.347	0.354	9.000
154.700	27.400	8.710	8.348	0.354	9.000
154.800	27.000	8.709	8.348	0.354	9.000
154.900	28.200	8.711	8.347	0.354	9.000
155.000	28.400	8.714	8.349	0.354	9.000
155.100	27.400	8.714	8.349	0.354	9.000
155.200	28.400	8.713	8.347	0.354	9.000
155.300	27.800	8.716	8.347	0.354	9.000
155.400	26.400	8.715	8.347	0.354	9.000
155.500	27.200	8.717	8.349	0.354	9.000
155.600	26.000	8.717	8.349	0.354	9.000
155.700	27.200	8.719	8.349	0.354	9.000
155.800	27.600	8.717	8.349	0.355	9.000
155.900	26.600	8.723	8.348	0.355	9.000
156.000	26.600	8.724	8.350	0.355	9.000
156.100	26.600	8.724	8.350	0.355	9.000
156.200	26.400	8.725	8.349	0.355	9.000
156.300	25.800	8.726	8.348	0.355	9.000
156.400	26.400	8.731	8.350	0.355	9.000
156.500	26.000	8.729	8.349	0.355	9.000
156.600	25.600	8.729	8.349	0.355	9.000
156.700	25.800	8.730	8.350	0.355	9.000
156.800	25.200	8.730	8.349	0.355	9.000
156.900	25.000	8.734	8.350	0.355	9.000
157.000	25.000	8.737	8.351	0.355	9.000
157.100	25.000	8.737	8.351	0.355	9.000
157.200	25.200	8.738	8.350	0.355	9.000
157.300	24.400	8.738	8.350	0.355	9.000
157.400	25.200	8.741	8.350	0.355	9.000
157.500	24.000	8.742	8.350	0.355	9.000
157.600	24.000	8.742	8.350	0.355	9.000
157.700	23.600	8.744	8.350	0.355	9.000
157.800	23.800	8.742	8.350	0.355	9.000
157.900	24.200	8.745	8.351	0.355	9.000
158.000	24.200	8.749	8.350	0.355	9.000
158.100	25.000	8.749	8.350	0.355	9.000
158.200	24.000	8.744	8.351	0.355	9.000
158.300	23.400	8.749	8.351	0.356	9.000
158.400	23.600	8.747	8.350	0.356	9.000
158.500	24.800	8.752	8.350	0.356	9.000
158.600	24.200	8.752	8.350	0.356	9.000
158.700	24.000	8.745	8.352	0.356	9.000
158.800	24.800	8.753	8.352	0.356	9.000
158.900	23.600	8.750	8.352	0.356	9.000
159.000	24.000	8.756	8.352	0.356	9.000
159.100	23.600	8.756	8.352	0.356	9.000
159.200	22.800	8.758	8.352	0.356	9.000
159.300	22.800	8.757	8.352	0.356	9.000
159.400	23.200	8.756	8.351	0.356	9.000
159.500	23.200	8.757	8.353	0.356	9.000
159.600	22.600	8.757	8.353	0.356	9.000
159.700	23.400	8.759	8.352	0.356	9.000
159.800	23.400	8.760	8.352	0.356	9.000
159.900	22.400	8.759	8.353	0.356	9.000
160.000	22.000	8.760	8.352	0.356	9.000
160.100	22.800	8.760	8.352	0.356	9.000
160.200	22.600	8.764	8.353	0.356	9.000
160.300	23.200	8.762	8.353	0.356	9.000
160.400	22.200	8.766	8.354	0.356	9.000
160.500	22.600	8.765	8.353	0.356	9.000
160.600	22.400	8.765	8.353	0.356	9.000
160.700	22.600	8.767	8.353	0.356	9.000
160.800	22.400	8.762	8.354	0.357	9.000
160.900	22.400	8.768	8.353	0.357	9.000
161.000	22.400	8.768	8.353	0.357	9.000
161.100	22.000	8.768	8.353	0.357	9.000
161.200	22.600	8.769	8.353	0.357	9.000
161.300	23.400	8.763	8.355	0.357	9.000
161.400	22.600	8.767	8.354	0.357	9.000
161.500	22.000	8.767	8.355	0.357	9.000
161.600	22.000	8.767	8.355	0.357	9.000
161.700	22.800	8.765	8.355	0.357	9.000
161.800	22.000	8.767	8.354	0.357	9.000
161.900	22.800	8.767	8.354	0.357	9.000
162.000	22.600	8.765	8.355	0.357	9.000
162.100	21.800	8.765	8.355	0.357	9.000
162.200	22.200	8.764	8.354	0.357	9.000
162.300	21.400	8.768	8.355	0.357	9.000
162.400	21.400	8.767	8.354	0.357	9.000
162.500	21.000	8.771	8.355	0.357	9.000
162.600	21.200	8.771	8.355	0.357	9.000
162.700	22.000	8.769	8.355	0.357	9.000
162.800	23.000	8.770	8.356	0.357	9.000
162.900	20.800	8.769	8.355	0.357	9.000
163.000	20.400	8.774	8.355	0.357	9.000
163.100	22.000	8.774	8.355	0.357	9.000
163.200	21.000	8.777	8.355	0.357	9.000
163.300	21.200	8.774	8.355	0.357	9.000
163.400	21.000	8.777	8.356	0.357	9.000
163.500	21.400	8.776	8.355	0.357	9.000
163.600	20.600	8.776	8.355	0.357	9.000
163.700	21.200	8.778	8.355	0.357	9.000
163.800	20.800	8.779	8.355	0.358	9.000
163.900	21.400	8.779	8.357	0.358	9.000
164.000	20.400	8.779	8.356	0.358	9.000
164.100	21.000	8.779	8.356	0.358	9.000
164.200	19.600	8.778	8.357	0.358	9.000
164.300	21.200	8.783	8.357	0.358	9.000
164.400	21.200	8.779	8.357	0.358	9.000
164.500	21.000	8.782	8.357	0.358	9.000
164.600	20.400	8.782	8.357	0.358	9.000
164.700	19.000	8.782	8.358	0.358	9.000
164.800	21.000	8.781	8.357	0.358	9.000
164.900	19.800	8.784	8.357	0.358	9.000
165.000	19.600	8.784	8.357	0.358	9.000
165.100	19.600	8.784	8.357	0.358	9.000
165.200	19.600	8.791	8.359	0.358	9.000
165.300	18.800	8.785	8.358	0.358	9.000
165.400	19.600	8.787	8.358	0.358	9.000
165.500	18.800	8.789	8.358	0.358	9.000
165.600	17.600	8.789	8.358	0.358	9.000
165.700	18.800	8.792	8.357	0.358	9.000
165.800	18.000	8.792	8.358	0.358	9.000
165.900	18.600	8.795	8.358	0.358	9.000
166.000	18.000	8.799	8.359	0.358	9.000
166.100	18.200	8.799	8.359	0.358	9.000
166.200	17.200	8.799	8.359	0.358	9.000
166.300	18.200	8.801	8.358	0.358	9.000
166.400	17.600	8.804	8.359	0.358	9.000
166.500	17.600	8.806	8.359	0.358	9.000
166.600	17.400	8.806	8.359	0.358	9.000
166.700	17.400	8.808	8.358	0.358	9.000
166.800	17.200	8.811	8.359	0.359	9.000
166.900	17.200	8.813	8.359	0.359	9.000
167.000	16.600	8.814	8.360	0.359	9.000
167.100	16.600	8.814	8.360	0.359	9.000
167.200	17.600	8.818	8.361	0.359	9.000
167.300	18.000	8.810	8.360	0.359	9.000
167.400	17.600	8.814	8.360	0.359	9.000
167.500	16.400	8.814	8.360	0.359	9.000
167.600	17.200	8.814	8.360	0.359	9.000
167.700	17.000	8.814	8.361	0.359	9.000
167.800	16.600	8.816	8.360	0.359	9.000
167.900	17.200	8.818	8.361	0.359	9.000
168.000	17.400	8.815	8.362	0.359	9.000
168.100	17.000	8.815	8.362	0.359	9.000
168.200	17.800	8.816	8.361	0.359	9.000
168.300	16.800	8.816	8.361	0.359	9.000
168.400	16.600	8.821	8.361	0.359	9.000
168.500	17.400	8.818	8.361	0.359	9.000
168.600	17.400	8.818	8.361	0.359	9.000
168.700	17.000	8.816	8.360	0.359	9.000
168.800	17.200	8.815	8.362	0.359	9.000
168.900	15.600	8.818	8.361	0.359	9.000
169.000	16.800	8.819	8.361	0.359	9.000
169.100	18.000	8.819	8.361	0.359	9.000
169.200	16.400	8.822	8.361	0.359	9.000
169.300	15.600	8.820	8.362	0.359	9.000
169.400	15.600	8.819	8.362	0.359	9.000
169.500	15.800	8.821	8.361	0.359	9.000
169.600	16.200	8.821	8.361	0.359	9.000
169.700	15.800	8.822	8.362	0.359	9.000
169.800	16.400	8.822	8.361	0.359	9.000
169.900	15.600	8.826	8.363	0.359	9.000
170.000	15.000	8.828	8.362	0.359	9.000
170.100	14.800	8.828	8.362	0.359	9.000
170.200	15.400	8.827	8.362	0.359	9.000
170.300	15.200	8.830	8.362	0.359	9.000
170.400	15.400	8.830	8.362	0.360	9.000
170.500	14.400	8.836	8.362	0.360	9.000
170.600	14.400	8.836	8.362	0.360	9.000
170.700	14.800	8.832	8.363	0.360	9.000
170.800	14.200	8.836	8.364	0.360	9.000
170.900	13.800	8.834	8.362	0.360	9.000
171.000	14.200	8.840	8.364	0.360	9.000
171.100	14.000	8.840	8.364	0.360	9.000
171.200	14.400	8.840	8.364	0.360	9.000
171.300	14.000	8.844	8.363	0.360	9.000
171.400	14.000	8.839	8.363	0.360	9.000
171.500	14.800	8.839	8.364	0.360	9.000
171.600	13.600	8.839	8.364	0.360	9.000
171.700	13.800	8.841	8.365	0.360	9.000
171.800	13.400	8.843	8.363	0.360	9.000
171.900	13.800	8.841	8.364	0.360	9.000
172.000	13.600	8.844	8.364	0.360	9.000
172.100	13.600	8.844	8.364	0.360	9.000
172.200	14.400	8.845	8.365	0.360	9.000
172.300	13.400	8.843	8.365	0.360	9.000
172.400	14.800	8.842	8.365	0.360	9.000
172.500	12.600	8.843	8.364	0.360	9.000
172.600	14.400	8.843	8.364	0.360	9.000
172.700	13.800	8.846	8.364	0.360	9.000
172.800	14.000	8.846	8.365	0.360	9.000
172.900	13.800	8.849	8.364	0.360	9.000
173.000	14.400	8.851	8.366	0.360	9.000
173.100	13.400	8.851	8.366	0.360	9.000
173.200	13.600	8.850	8.366	0.360	9.000
173.300	13.400	8.846	8.366	0.360	9.000
173.400	13.400	8.851	8.367	0.360	9.000
173.500	13.000	8.850	8.365	0.360	9.000
173.600	14.200	8.850	8.365	0.360	9.000
173.700	13.400	8.849	8.365	0.360	9.000
173.800	12.600	8.849	8.366	0.360	9.000
173.900	14.000	8.852	8.366	0.360	9.000
174.000	13.000	8.848	8.365	0.360	9.000
174.100	13.200	8.848	8.365	0.360	9.000
174.200	13.400	8.850	8.366	0.360	9.000
174.300	13.600	8.849	8.366	0.360	9.000
174.400	13.200	8.852	8.366	0.360	9.000
174.500	13.800	8.853	8.366	0.360	9.000
174.600	13.400	8.853	8.366	0.360	9.000
174.700	12.600	8.848	8.367	0.360	9.000
174.800	11.800	8.854	8.367	0.360	9.000
174.900	13.000	8.851	8.367	0.361	9.000
175.000	12.600	8.854	8.366	0.361	9.000
175.100	13.000	8.854	8.366	0.361	9.000
175.200	12.600	8.855	8.368	0.361	9.000
175.300	12.200	8.854	8.368	0.361	9.000
175.400	13.400	8.853	8.367	0.361	9.000
175.500	12.600	8.855	8.368	0.361	9.000
175.600	12.600	8.855	8.368	0.361	9.000
175.700	12.400	8.857	8.368	0.361	9.000
175.800	11.600	8.856	8.368	0.361	9.000
175.900	11.600	8.856	8.368	0.361	9.000
176.000	11.200	8.860	8.368	0.361	9.000
176.100	11.400	8.860	8.368	0.361	9.000
176.200	11.400	8.864	8.368	0.361	9.000
176.300	11.800	8.860	8.369	0.361	9.000
176.400	11.600	8.862	8.368	0.361	9.000
176.500	11.800	8.862	8.368	0.361	9.000
176.600	12.600	8.862	8.368	0.361	9.000
176.700	11.800	8.865	8.368	0.361	9.000
176.800	11.600	8.864	8.369	0.361	9.000
176.900	11.400	8.866	8.370	0.361	9.000
177.000	11.000	8.871	8.369	0.361	9.000
177.100	11.400	8.871	8.369	0.361	9.000
177.200	11.000	8.870	8.369	0.361	9.000
177.300	11.200	8.868	8.369	0.361	9.000
177.400	11.600	8.871	8.370	0.361	9.000
177.500	10.600	8.871	8.370	0.361	9.000
177.600	11.200	8.871	8.370	0.361	9.000
177.700	11.000	8.871	8.369	0.361	9.000
177.800	11.000	8.869	8.370	0.361	9.000
177.900	11.400	8.872	8.369	0.361	9.000
178.000	11.600	8.875	8.369	0.361	9.000
178.100	10.400	8.875	8.369	0.361	9.000
178.200	11.200	8.873	8.370	0.361	9.000
178.300	11.000	8.874	8.371	0.361	9.000
178.400	11.000	8.876	8.369	0.361	9.000
178.500	10.000	8.877	8.370	0.361	9.000
178.600	11.000	8.877	8.370	0.361	9.000
178.700	11.200	8.875	8.371	0.361	9.000
178.800	12.600	8.874	8.370	0.361	9.000
178.900	10.400	8.876	8.372	0.361	9.000
179.000	10.600	8.876	8.372	0.361	9.000
179.100	10.600	8.876	8.372	0.361	9.000
179.200	11.800	8.876	8.372	0.361	9.000
179.300	12.200	8.871	8.372	0.361	9.000
179.400	11.000	8.876	8.371	0.361	9.000
179.500	11.800	8.873	8.372	0.361	9.000
179.600	10.800	8.873	8.372	0.361	9.000
179.700	11.800	8.874	8.371	0.361	9.000
179.800	12.400	8.876	8.372	0.361	9.000
179.900	11.800	8.876	8.372	0.362	9.000
180.000	11.200	8.875	8.373	0.362	9.000
180.100	12.000	8.875	8.373	0.362	9.000
180.200	11.000	8.875	8.373	0.362	9.000
180.300	10.000	8.871	8.372	0.362	9.000
180.400	11.200	8.875	8.372	0.362	9.000
180.500	12.000	8.871	8.372	0.362	9.000
180.600	11.400	8.871	8.372	0.362	9.000
180.700	10.400	8.874	8.373	0.362	9.000
180.800	11.200	8.874	8.372	0.362	9.000
180.900	11.000	8.876	8.372	0.362	9.000
181.000	11.200	8.877	8.373	0.362	9.000
181.100	11.200	8.877	8.373	0.362	9.000
181.200	11.000	8.875	8.374	0.362	9.000
181.300	11.800	8.875	8.373	0.362	9.000
181.400	10.200	8.875	8.374	0.362	9.000
181.500	10.000	8.872	8.373	0.362	9.000
181.600	10.600	8.872	8.373	0.362	9.000
181.700	10.600	8.875	8.373	0.362	9.000
181.800	11.000	8.879	8.374	0.362	9.000
181.900	10.200	8.874	8.373	0.362	9.000
182.000	12.200	8.876	8.374	0.362	9.000
182.100	9.600	8.876	8.374	0.362	9.000
182.200	10.600	8.881	8.374	0.362	9.000
182.300	9.600	8.877	8.375	0.362	9.000
182.400	10.400	8.877	8.375	0.362	9.000
182.500	11.000	8.876	8.374	0.362	9.000
182.600	10.800	8.876	8.374	0.362	9.000
182.700	10.400	8.880	8.374	0.362	9.000
182.800	9.800	8.877	8.374	0.362	9.000
182.900	10.600	8.880	8.375	0.362	9.000
183.000	10.400	8.878	8.375	0.362	9.000
183.100	9.000	8.878	8.375	0.362	9.000
183.200	10.600	8.880	8.375	0.362	9.000
183.300	9.600	8.877	8.376	0.362	9.000
183.400	9.800	8.879	8.374	0.362	9.000
183.500	10.000	8.879	8.376	0.362	9.000
183.600	9.800	8.879	8.376	0.362	9.000
183.700	10.400	8.880	8.376	0.362	9.000
183.800	10.400	8.879	8.376	0.362	9.000
183.900	10.400	8.882	8.375	0.362	9.000
184.000	10.600	8.884	8.376	0.362	9.000
184.100	9.800	8.884	8.376	0.362	9.000
184.200	9.800	8.880	8.376	0.362	9.000
184.300	10.200	8.884	8.376	0.362	9.000
184.400	9.600	8.883	8.377	0.362	9.000
184.500	10.400	8.883	8.377	0.362	9.000
184.600	10.000	8.883	8.377	0.362	9.000
184.700	9.400	8.882	8.376	0.362	9.000
184.800	9.000	8.884	8.376	0.362	9.000
184.900	9.600	8.885	8.377	0.362	9.000
185.000	9.800	8.893	8.377	0.362	9.000
185.100	9.000	8.893	8.377	0.362	9.000
185.200	8.600	8.887	8.376	0.362	9.000
185.300	9.200	8.888	8.377	0.362	9.000
185.400	9.600	8.888	8.377	0.362	9.000
185.500	9.000	8.892	8.377	0.362	9.000
185.600	8.600	8.892	8.377	0.362	9.000
185.700	9.200	8.893	8.378	0.362	9.000
185.800	8.800	8.892	8.378	0.362	9.000
185.900	9.000	8.892	8.377	0.363	9.000
186.000	8.400	8.896	8.376	0.363	9.000
186.100	8.000	8.896	8.376	0.363	9.000
186.200	7.400	8.899	8.378	0.363	9.000
186.300	7.400	8.901	8.379	0.363	9.000
186.400	7.400	8.900	8.379	0.363	9.000
186.500	8.400	8.903	8.379	0.363	9.000
186.600	8.000	8.903	8.379	0.363	9.000
186.700	6.800	8.908	8.379	0.363	9.000
186.800	8.000	8.905	8.378	0.363	9.000
186.900	7.200	8.910	8.379	0.363	9.000
187.000	6.800	8.913	8.379	0.363	9.000
187.100	6.600	8.913	8.379	0.363	9.000
187.200	7.200	8.914	8.380	0.363	9.000
187.300	7.400	8.910	8.380	0.363	9.000
187.400	6.400	8.913	8.378	0.363	9.000
187.500	6.400	8.916	8.379	0.363	9.000
187.600	7.400	8.916	8.379	0.363	9.000
187.700	6.800	8.918	8.379	0.363	9.000
187.800	8.000	8.918	8.379	0.363	9.000
187.900	6.000	8.920	8.378	0.363	9.000
188.000	6.000	8.923	8.378	0.363	9.000
188.100	6.000	8.923	8.378	0.363	9.000
188.200	6.800	8.923	8.381	0.363	9.000
188.300	5.800	8.925	8.380	0.363	9.000
188.400	7.400	8.923	8.380	0.363	9.000
188.500	5.800	8.922	8.381	0.363	9.000
188.600	6.400	8.922	8.381	0.363	9.000
188.700	6.000	8.925	8.380	0.363	9.000
188.800	6.000	8.929	8.380	0.363	9.000
188.900	5.000	8.926	8.381	0.363	9.000
189.000	6.800	8.930	8.381	0.363	9.000
189.100	5.400	8.930	8.381	0.363	9.000
189.200	5.600	8.931	8.380	0.363	9.000
189.300	5.800	8.930	8.382	0.363	9.000
189.400	5.600	8.930	8.381	0.363	9.000
189.500	5.600	8.929	8.381	0.363	9.000
189.600	5.000	8.929	8.381	0.363	9.000
189.700	6.000	8.932	8.381	0.363	9.000
189.800	4.400	8.931	8.381	0.363	9.000
189.900	5.400	8.931	8.381	0.363	9.000
190.000	6.400	8.933	8.382	0.363	9.000
190.100	5.600	8.933	8.382	0.363	9.000
190.200	6.400	8.936	8.383	0.363	9.000
190.300	6.600	8.933	8.382	0.363	9.000
190.400	4.800	8.939	8.382	0.363	9.000
190.500	3.200	8.937	8.382	0.363	9.000
190.600	5.800	8.937	8.382	0.363	9.000
190.700	5.800	8.939	8.382	0.363	9.000
190.800	4.000	8.936	8.383	0.363	9.000
190.900	4.200	8.941	8.382	0.363	9.000
191.000	4.400	8.945	8.383	0.363	9.000
191.100	4.600	8.945	8.383	0.363	9.000
191.200	4.600	8.943	8.383	0.363	9.000
191.300	5.200	8.942	8.383	0.363	9.000
191.400	3.000	8.944	8.383	0.363	9.000
191.500	5.600	8.940	8.383	0.363	9.000
191.600	4.800	8.940	8.383	0.363	9.000
191.700	5.200	8.944	8.384	0.363	9.000
191.800	4.800	8.944	8.384	0.363	9.000
191.900	3.600	8.943	8.384	0.363	9.000
192.000	4.800	8.944	8.384	0.363	9.000
192.100	4.000	8.944	8.384	0.363	9.000
192.200	5.600	8.942	8.384	0.363	9.000
192.300	4.200	8.943	8.384	0.363	9.000
192.400	4.600	8.945	8.383	0.363	9.000
192.500	4.800	8.945	8.384	0.363	9.000
192.600	4.000	8.945	8.384	0.363	9.000
192.700	5.200	8.945	8.384	0.363	9.000
192.800	4.200	8.946	8.384	0.363	9.000
192.900	4.000	8.948	8.385	0.363	9.000
193.000	5.000	8.952	8.385	0.363	9.000
193.100	3.800	8.952	8.385	0.363	9.000
193.200	4.600	8.949	8.385	0.363	9.000
193.300	3.800	8.946	8.385	0.363	9.000
193.400	5.200	8.948	8.385	0.363	9.000
193.500	4.000	8.951	8.385	0.363	9.000
193.600	6.000	8.951	8.385	0.363	9.000
193.700	4.800	8.944	8.386	0.363	9.000
193.800	5.600	8.947	8.385	0.363	9.000
193.900	4.000	8.947	8.385	0.363	9.000
194.000	4.800	8.946	8.386	0.363	9.000
194.100	3.800	8.946	8.386	0.363	9.000
194.200	4.200	8.947	8.385	0.363	9.000
194.300	6.200	8.947	8.386	0.363	9.000
194.400	3.400	8.944	8.386	0.363	9.000
194.500	3.200	8.948	8.387	0.363	9.000
194.600	4.200	8.948	8.387	0.363	9.000
194.700	3.400	8.948	8.386	0.363	9.000
194.800	4.800	8.943	8.387	0.363	9.000
194.900	3.400	8.947	8.386	0.363	9.000
195.000	3.400	8.946	8.386	0.363	9.000
195.100	5.200	8.946	8.386	0.363	9.000
195.200	4.200	8.946	8.387	0.363	9.000
195.300	4.800	8.945	8.386	0.363	9.000
195.400	4.000	8.946	8.386	0.363	9.000
195.500	4.400	8.946	8.387	0.363	9.000
195.600	3.600	8.946	8.387	0.363	9.000
195.700	6.000	8.945	8.387	0.363	9.000
195.800	5.000	8.945	8.386	0.363	9.000
195.900	4.400	8.947	8.387	0.363	9.000
196.000	4.600	8.947	8.389	0.363	9.000
196.100	4.400	8.947	8.389	0.363	9.000
196.200	4.000	8.945	8.388	0.363	9.000
196.300	4.000	8.947	8.389	0.363	9.000
196.400	3.000	8.947	8.389	0.363	9.000
196.500	4.200	8.948	8.389	0.363	9.000
196.600	3.400	8.948	8.389	0.363	9.000
196.700	4.200	8.947	8.387	0.363	9.000
196.800	3.200	8.947	8.390	0.363	9.000
196.900	3.800	8.949	8.388	0.363	9.000
197.000	4.000	8.950	8.388	0.363	9.000
197.100	4.400	8.950	8.388	0.363	9.000
197.200	2.800	8.953	8.389	0.363	9.000
197.300	3.000	8.951	8.389	0.363	9.000
197.400	3.400	8.951	8.389	0.363	9.000
197.500	1.800	8.954	8.389	0.363	9.000
197.600	4.200	8.954	8.389	0.363	9.000
197.700	3.400	8.953	8.390	0.363	9.000
197.800	3.200	8.952	8.389	0.363	9.000
197.900	2.000	8.958	8.389	0.363	9.000
198.000	2.400	8.954	8.389	0.363	9.000
198.100	3.600	8.954	8.389	0.363	9.000
198.200	1.800	8.953	8.389	0.363	9.000
198.300	4.000	8.958	8.391	0.363	9.000
198.400	3.600	8.957	8.389	0.364	9.000
198.500	3.400	8.959	8.390	0.364	9.000
198.600	2.800	8.959	8.390	0.364	9.000
198.700	4.200	8.960	8.390	0.364	9.000
198.800	3.800	8.958	8.391	0.364	9.000
198.900	2.600	8.958	8.388	0.364	9.000
199.000	4.400	8.965	8.390	0.364	9.000
199.100	3.400	8.965	8.390	0.364	9.000
199.200	4.400	8.961	8.391	0.364	9.000
199.300	3.800	8.955	8.391	0.364	9.000
199.400	4.000	8.958	8.391	0.364	9.000
199.500	2.400	8.954	8.392	0.364	9.000
199.600	4.800	8.954	8.392	0.364	9.000
199.700	3.400	8.956	8.391	0.364	9.000
199.800	5.200	8.957	8.392	0.364	9.000
199.900	4.200	8.954	8.393	0.364	9.000
[truncated: 84,203 more rows]
