# Supplementary material for: Measurement of Outflow Facility Using iPerfusion
Source: PLoS One. 2016 Mar 7;11(3):e0150694. doi: 10.1371/journal.pone.0150694 (PMC4780770; doi:10.1371/journal.pone.0150694)
Supplement: S4 File — The raw data from the perfusion traces along with the steady state values for each pressure step. (ZIP) [file pone.0150694.s004.zip › S3/ControlIndividuals/eye01/Eye_P2CL-14/Parameters.txt]

Q	dQ	P	dP	R	dR	C	dC	FT	dFT	N/A	FV
36.3499	5.5411	8.6633	0.0551	0.2383	0.0369	4.1958	0.6505	0.0000	0.0000	8.9770	0.0000
14.1112	5.1322	4.4080	0.0414	0.3124	0.1158	3.2012	1.1866	0.0000	0.0000	4.5300	0.0000
20.5923	5.3421	5.8684	0.0449	0.2850	0.0752	3.5090	0.9265	0.0000	0.0000	6.0075	0.0000
30.1699	5.3394	7.2944	0.0445	0.2418	0.0436	4.1360	0.7451	0.0000	0.0000	7.5075	0.0000
35.4892	5.4194	8.7558	0.0466	0.2467	0.0383	4.0532	0.6298	0.0000	0.0000	9.0075	0.0000
44.1353	5.5114	10.1859	0.0503	0.2308	0.0293	4.3330	0.5503	0.0000	0.0000	10.5075	0.0000
53.2989	5.4927	11.6052	0.0550	0.2177	0.0228	4.5927	0.4816	0.0000	0.0000	12.0150	0.0000
81.2488	5.8867	14.3599	0.0675	0.1767	0.0130	5.6580	0.4167	0.0000	0.0000	15.0150	0.0000
113.1458	5.9644	17.0732	0.0746	0.1509	0.0081	6.6271	0.3554	0.0000	0.0000	18.0150	0.0000
146.4242	5.7619	19.7419	0.0973	0.1348	0.0054	7.4169	0.2985	0.0000	0.0000	20.9617	0.0000
