# Supplementary material for: Measurement of Outflow Facility Using iPerfusion
Source: PLoS One. 2016 Mar 7;11(3):e0150694. doi: 10.1371/journal.pone.0150694 (PMC4780770; doi:10.1371/journal.pone.0150694)
Supplement: S4 File — The raw data from the perfusion traces along with the steady state values for each pressure step. (ZIP) [file pone.0150694.s004.zip › S3/ControlIndividuals/eye02/CapPre_P2CR-15/Data.txt]

0.000	-2.800	0.003	8.641	-0.000	0.000
0.100	-0.800	0.003	8.641	-0.000	0.000
0.200	-0.600	-0.002	8.642	-0.000	0.000
0.300	1.600	-0.003	8.640	0.000	0.000
0.400	0.800	-0.002	8.641	0.000	0.000
0.500	1.400	0.000	8.641	0.000	0.000
0.600	1.600	0.000	8.641	0.000	0.000
0.700	1.000	-0.005	8.642	0.000	0.000
0.800	1.600	0.003	8.641	0.000	0.000
0.900	0.800	-0.003	8.641	0.000	0.000
1.000	2.400	0.004	8.641	0.000	0.000
1.100	1.000	0.004	8.641	0.000	0.000
1.200	2.000	-0.007	8.642	0.000	0.000
1.300	-0.000	0.003	8.641	0.000	0.000
1.400	2.400	-0.006	8.643	0.000	0.000
1.500	1.200	0.001	8.642	0.000	0.000
1.600	1.600	0.001	8.642	0.000	0.000
1.700	1.000	-0.006	8.640	0.000	0.000
1.800	1.000	0.007	8.641	0.000	0.000
1.900	1.400	-0.006	8.641	0.000	0.000
2.000	2.600	-0.004	8.640	0.000	0.000
2.100	1.400	-0.004	8.640	0.000	0.000
2.200	1.200	-0.003	8.642	0.000	0.000
2.300	2.000	0.006	8.643	0.000	0.000
2.400	0.800	-0.003	8.641	0.000	0.000
2.500	1.800	-0.004	8.642	0.000	0.000
2.600	1.400	-0.004	8.642	0.000	0.000
2.700	2.000	-0.001	8.642	0.000	0.000
2.800	1.400	-0.002	8.642	0.000	0.000
2.900	2.000	-0.002	8.641	0.000	0.000
3.000	1.000	-0.005	8.641	0.000	0.000
3.100	3.400	-0.005	8.641	0.000	0.000
3.200	1.200	-0.000	8.640	0.000	0.000
3.300	1.000	-0.001	8.642	0.000	0.000
3.400	0.600	0.001	8.642	0.000	0.000
3.500	1.800	-0.002	8.641	0.000	0.000
3.600	0.800	-0.002	8.641	0.000	0.000
3.700	2.200	0.004	8.643	0.000	0.000
3.800	1.000	-0.004	8.641	0.000	0.000
3.900	0.800	0.001	8.642	0.000	0.000
4.000	0.800	-0.000	8.643	0.000	0.000
4.100	1.400	-0.000	8.643	0.000	0.000
4.200	1.600	-0.005	8.641	0.000	0.000
4.300	1.000	-0.003	8.642	0.000	0.000
4.400	1.800	0.005	8.641	0.000	0.000
4.500	2.400	0.002	8.641	0.000	0.000
4.600	0.200	0.002	8.641	0.000	0.000
4.700	2.000	-0.000	8.640	0.000	0.000
4.800	1.400	-0.003	8.642	0.000	0.000
4.900	1.400	0.001	8.641	0.000	0.000
5.000	2.200	0.003	8.641	0.000	0.000
5.100	1.400	0.003	8.641	0.000	0.000
5.200	1.400	-0.007	8.643	0.000	0.000
5.300	1.600	0.001	8.641	0.000	0.000
5.400	0.600	-0.001	8.642	0.000	0.000
5.500	1.600	0.001	8.642	0.000	0.000
5.600	1.600	0.001	8.642	0.000	0.000
5.700	1.000	-0.007	8.641	0.000	0.000
5.800	1.000	0.001	8.641	0.000	0.000
5.900	1.600	-0.003	8.641	0.000	0.000
6.000	1.600	-0.001	8.642	0.000	0.000
6.100	2.000	-0.001	8.642	0.000	0.000
6.200	1.000	-0.004	8.641	0.021	0.000
6.300	2.000	-0.002	8.641	0.021	0.000
6.400	4702.800	-0.001	8.642	0.021	0.000
6.500	4560.200	0.005	8.641	0.021	0.000
6.600	3198.800	0.005	8.641	0.021	0.000
6.700	-3576.800	-0.007	8.641	0.018	0.000
6.800	-3041.200	-0.002	8.642	0.018	0.000
6.900	3766.400	0.014	8.641	0.018	0.000
7.000	3602.800	-0.036	8.641	0.018	0.000
7.100	-2625.600	-0.036	8.641	0.018	0.000
7.200	-4199.400	-1.322	8.641	0.002	0.000
7.300	-894.800	-3.641	8.641	0.002	0.000
7.400	-1371.200	-1.402	8.641	0.002	0.000
7.500	-1578.600	0.004	8.642	0.002	0.000
7.600	-1480.600	0.004	8.642	0.002	0.000
7.700	-1438.600	-0.010	8.641	-0.008	0.000
7.800	-1375.000	-0.042	8.642	-0.008	0.000
7.900	-1163.400	-0.129	8.640	-0.008	0.000
8.000	-1115.200	3.020	8.641	-0.008	0.000
8.100	-1126.200	3.020	8.641	-0.008	0.000
8.200	-1019.200	11.520	8.643	-0.017	0.000
8.300	-1044.000	15.038	8.644	-0.017	0.000
8.400	-1125.600	14.299	8.642	-0.017	0.000
8.500	-1043.200	13.368	8.643	-0.017	0.000
8.600	-827.200	13.368	8.643	-0.017	0.000
8.700	-788.600	11.371	8.643	-0.023	0.000
8.800	-754.600	10.690	8.642	-0.023	0.000
8.900	-725.800	10.366	8.643	-0.023	0.000
9.000	-697.400	9.583	8.642	-0.023	0.000
9.100	-670.000	9.583	8.642	-0.023	0.000
9.200	-645.200	10.693	8.642	-0.028	0.000
9.300	-620.000	10.400	8.642	-0.028	0.000
9.400	-596.000	8.104	8.642	-0.028	0.000
9.500	-573.400	7.267	8.643	-0.028	0.000
9.600	-552.800	7.267	8.643	-0.028	0.000
9.700	-533.200	6.987	8.641	-0.032	0.000
9.800	-513.800	6.703	8.642	-0.032	0.000
9.900	-496.600	6.447	8.642	-0.032	0.000
10.000	-478.800	5.956	8.642	-0.032	0.000
10.100	-462.000	5.956	8.642	-0.032	0.000
10.200	-445.800	5.726	8.642	-0.036	0.000
10.300	-430.200	5.511	8.643	-0.036	0.000
10.400	-417.000	5.310	8.641	-0.036	0.000
10.500	-401.600	4.937	8.642	-0.036	0.000
10.600	-388.000	4.937	8.642	-0.036	0.000
10.700	-376.400	4.753	8.642	-0.038	0.000
10.800	-363.000	4.589	8.642	-0.038	0.000
10.900	-351.200	4.432	8.641	-0.038	0.000
11.000	-340.400	4.138	8.641	-0.038	0.000
11.100	-328.800	4.138	8.641	-0.038	0.000
11.200	-317.400	3.983	8.642	-0.041	0.000
11.300	-309.200	3.860	8.641	-0.041	0.000
11.400	-296.600	3.725	8.641	-0.041	0.000
11.500	-287.400	3.484	8.643	-0.041	0.000
11.600	-278.000	3.484	8.643	-0.041	0.000
11.700	-269.400	3.356	8.643	-0.043	0.000
11.800	-261.400	3.254	8.642	-0.043	0.000
11.900	-251.400	3.142	8.641	-0.043	0.000
12.000	-243.600	2.941	8.642	-0.043	0.000
12.100	-236.200	2.941	8.642	-0.043	0.000
12.200	-229.200	2.843	8.641	-0.045	0.000
12.300	-220.800	2.759	8.642	-0.045	0.000
12.400	-214.600	2.657	8.642	-0.045	0.000
12.500	-206.800	2.490	8.640	-0.045	0.000
12.600	-200.800	2.490	8.640	-0.045	0.000
12.700	-193.400	2.411	8.642	-0.046	0.000
12.800	-187.800	2.338	8.641	-0.046	0.000
12.900	-180.800	2.256	8.641	-0.046	0.000
13.000	-174.800	2.113	8.641	-0.046	0.000
13.100	-170.400	2.113	8.641	-0.046	0.000
13.200	-165.800	2.050	8.642	-0.048	0.000
13.300	-160.600	1.981	8.641	-0.048	0.000
13.400	-155.000	1.917	8.642	-0.048	0.000
13.500	-149.600	1.796	8.640	-0.048	0.000
13.600	-144.800	1.796	8.640	-0.048	0.000
13.700	-140.400	1.739	8.642	-0.049	0.000
13.800	-137.200	1.687	8.642	-0.049	0.000
13.900	-132.200	1.627	8.641	-0.049	0.000
14.000	-129.800	1.528	8.641	-0.049	0.000
14.100	-123.800	1.528	8.641	-0.049	0.000
14.200	-121.400	1.481	8.642	-0.050	0.000
14.300	-115.800	1.432	8.642	-0.050	0.000
14.400	-112.400	1.386	8.641	-0.050	0.000
14.500	-110.200	1.304	8.641	-0.050	0.000
14.600	-107.200	1.304	8.641	-0.050	0.000
14.700	-104.000	1.265	8.642	-0.051	0.000
14.800	-101.000	1.226	8.641	-0.051	0.000
14.900	-98.600	1.188	8.642	-0.051	0.000
15.000	-96.600	1.109	8.641	-0.051	0.000
15.100	-92.400	1.109	8.641	-0.051	0.000
15.200	-91.200	1.078	8.641	-0.051	0.000
15.300	-87.600	1.048	8.642	-0.051	0.000
15.400	-87.000	1.019	8.641	-0.051	0.000
15.500	-84.400	0.960	8.641	-0.051	0.000
15.600	-83.200	0.960	8.641	-0.051	0.000
15.700	-79.000	0.932	8.641	-0.052	0.000
15.800	-80.400	0.915	8.642	-0.052	0.000
15.900	-77.800	0.886	8.641	-0.052	0.000
16.000	-77.800	0.847	8.642	-0.052	0.000
16.100	-76.000	0.847	8.642	-0.052	0.000
16.200	-74.800	0.814	8.642	-0.052	0.000
16.300	-73.200	0.806	8.642	-0.052	0.000
16.400	-71.600	0.773	8.640	-0.052	0.000
16.500	-69.600	0.742	8.641	-0.052	0.000
16.600	-68.000	0.742	8.641	-0.052	0.000
16.700	-65.400	0.739	8.642	-0.053	0.000
16.800	-67.000	0.735	8.641	-0.053	0.000
16.900	-62.800	0.698	8.641	-0.053	0.000
17.000	-62.400	0.681	8.641	-0.053	0.000
17.100	-61.800	0.681	8.641	-0.053	0.000
17.200	-58.600	0.673	8.641	-0.053	0.000
17.300	-60.800	0.661	8.642	-0.053	0.000
17.400	-58.000	0.629	8.642	-0.053	0.000
17.500	-59.200	0.602	8.642	-0.053	0.000
17.600	-55.400	0.602	8.642	-0.053	0.000
17.700	-55.600	0.603	8.640	-0.054	0.000
17.800	-53.000	0.589	8.642	-0.054	0.000
17.900	-54.600	0.564	8.641	-0.054	0.000
18.000	-51.400	0.554	8.641	-0.054	0.000
18.100	-51.600	0.554	8.641	-0.054	0.000
18.200	-51.200	0.551	8.642	-0.054	0.000
18.300	-49.600	0.541	8.641	-0.054	0.000
18.400	-48.400	0.529	8.643	-0.054	0.000
18.500	-47.000	0.510	8.641	-0.054	0.000
18.600	-47.000	0.510	8.641	-0.054	0.000
18.700	-45.600	0.497	8.641	-0.055	0.000
18.800	-45.400	0.486	8.641	-0.055	0.000
18.900	-44.200	0.479	8.641	-0.055	0.000
19.000	-43.800	0.462	8.642	-0.055	0.000
19.100	-42.400	0.462	8.642	-0.055	0.000
19.200	-42.000	0.452	8.641	-0.055	0.000
19.300	-39.400	0.439	8.642	-0.055	0.000
19.400	-39.400	0.432	8.642	-0.055	0.000
19.500	-38.600	0.417	8.640	-0.055	0.000
19.600	-37.600	0.417	8.640	-0.055	0.000
19.700	-37.000	0.408	8.641	-0.055	0.000
19.800	-38.200	0.393	8.641	-0.055	0.000
19.900	-34.800	0.395	8.641	-0.055	0.000
20.000	-35.800	0.379	8.640	-0.055	0.000
20.100	-35.800	0.379	8.640	-0.055	0.000
20.200	-34.400	0.370	8.641	-0.056	0.000
20.300	-33.600	0.365	8.640	-0.056	0.000
20.400	-33.200	0.361	8.642	-0.056	0.000
20.500	-32.000	0.346	8.642	-0.056	0.000
20.600	-32.600	0.346	8.642	-0.056	0.000
20.700	-31.200	0.339	8.640	-0.056	0.000
20.800	-30.600	0.334	8.641	-0.056	0.000
20.900	-29.400	0.327	8.642	-0.056	0.000
21.000	-30.800	0.319	8.642	-0.056	0.000
21.100	-30.600	0.319	8.642	-0.056	0.000
21.200	-29.400	0.312	8.641	-0.056	0.000
21.300	-28.600	0.306	8.641	-0.056	0.000
21.400	-28.800	0.298	8.641	-0.056	0.000
21.500	-27.200	0.291	8.640	-0.056	0.000
21.600	-28.000	0.291	8.640	-0.056	0.000
21.700	-26.400	0.288	8.641	-0.056	0.000
21.800	-26.600	0.283	8.641	-0.056	0.000
21.900	-26.000	0.277	8.641	-0.056	0.000
22.000	-26.200	0.270	8.641	-0.056	0.000
22.100	-24.600	0.270	8.641	-0.056	0.000
22.200	-24.800	0.264	8.641	-0.057	0.000
22.300	-24.800	0.262	8.641	-0.057	0.000
22.400	-24.200	0.256	8.641	-0.057	0.000
22.500	-23.800	0.245	8.642	-0.057	0.000
22.600	-23.400	0.245	8.642	-0.057	0.000
22.700	-23.200	0.243	8.642	-0.057	0.000
22.800	-23.000	0.239	8.642	-0.057	0.000
22.900	-22.200	0.236	8.642	-0.057	0.000
23.000	-21.800	0.230	8.641	-0.057	0.000
23.100	-22.200	0.230	8.641	-0.057	0.000
23.200	-20.800	0.226	8.641	-0.057	0.000
23.300	-21.600	0.220	8.640	-0.057	0.000
23.400	-20.200	0.218	8.640	-0.057	0.000
23.500	-20.800	0.211	8.641	-0.057	0.000
23.600	-20.200	0.211	8.641	-0.057	0.000
23.700	-20.200	0.208	8.641	-0.057	0.000
23.800	-20.000	0.205	8.641	-0.057	0.000
23.900	-20.000	0.207	8.640	-0.057	0.000
24.000	-17.800	0.200	8.640	-0.057	0.000
24.100	-19.200	0.200	8.640	-0.057	0.000
24.200	-18.800	0.194	8.641	-0.057	0.000
24.300	-19.000	0.192	8.641	-0.057	0.000
24.400	-18.400	0.186	8.641	-0.057	0.000
24.500	-18.400	0.184	8.641	-0.057	0.000
24.600	-18.400	0.184	8.641	-0.057	0.000
24.700	-17.800	0.177	8.640	-0.057	0.000
24.800	-16.600	0.179	8.641	-0.057	0.000
24.900	-16.800	0.174	8.640	-0.057	0.000
25.000	-16.600	0.169	8.641	-0.057	0.000
25.100	-16.600	0.169	8.641	-0.057	0.000
25.200	-15.200	0.167	8.640	-0.057	0.000
25.300	-15.000	0.165	8.641	-0.057	0.000
25.400	-15.400	0.159	8.641	-0.057	0.000
25.500	-14.600	0.155	8.640	-0.057	0.000
25.600	-14.400	0.155	8.640	-0.057	0.000
25.700	-14.400	0.149	8.640	-0.058	0.000
25.800	-13.800	0.151	8.641	-0.058	0.000
25.900	-13.800	0.146	8.640	-0.058	0.000
26.000	-12.200	0.140	8.640	-0.058	0.000
26.100	-13.200	0.140	8.640	-0.058	0.000
26.200	-12.600	0.137	8.641	-0.058	0.000
26.300	-11.800	0.134	8.640	-0.058	0.000
26.400	-12.600	0.132	8.641	-0.058	0.000
26.500	-12.800	0.124	8.640	-0.058	0.000
26.600	-13.200	0.124	8.640	-0.058	0.000
26.700	-12.400	0.122	8.640	-0.058	0.000
26.800	-11.200	0.118	8.639	-0.058	0.000
26.900	-10.600	0.118	8.641	-0.058	0.000
27.000	-8.800	0.112	8.641	-0.058	0.000
27.100	-10.200	0.112	8.641	-0.058	0.000
27.200	-9.600	0.116	8.640	-0.058	0.000
27.300	-9.400	0.114	8.640	-0.058	0.000
27.400	-9.000	0.110	8.641	-0.058	0.000
27.500	-8.800	0.098	8.640	-0.058	0.000
27.600	-9.000	0.098	8.640	-0.058	0.000
27.700	-10.400	0.100	8.640	-0.058	0.000
27.800	-9.400	0.094	8.641	-0.058	0.000
27.900	-9.200	0.087	8.640	-0.058	0.000
28.000	-9.000	0.083	8.640	-0.058	0.000
28.100	-9.400	0.083	8.640	-0.058	0.000
28.200	-7.600	0.084	8.640	-0.058	0.000
28.300	-9.000	0.080	8.640	-0.058	0.000
28.400	-8.400	0.078	8.640	-0.058	0.000
28.500	-8.800	0.078	8.640	-0.058	0.000
28.600	-7.600	0.078	8.640	-0.058	0.000
28.700	-8.200	0.078	8.640	-0.058	0.000
28.800	-9.200	0.078	8.641	-0.058	0.000
28.900	-10.800	0.079	8.640	-0.058	0.000
29.000	-10.800	0.078	8.640	-0.058	0.000
29.100	-9.800	0.078	8.640	-0.058	0.000
29.200	-8.800	0.075	8.639	-0.058	0.000
29.300	-9.600	0.074	8.640	-0.058	0.000
29.400	-7.800	0.079	8.640	-0.058	0.000
29.500	-9.600	0.080	8.641	-0.058	0.000
29.600	-9.000	0.080	8.641	-0.058	0.000
29.700	-9.000	0.086	8.640	-0.058	0.000
29.800	-9.200	0.083	8.640	-0.058	0.000
29.900	-10.400	0.088	8.641	-0.058	0.000
30.000	-8.600	0.084	8.639	-0.058	0.000
30.100	-10.200	0.084	8.639	-0.058	0.000
30.200	-8.800	0.080	8.640	-0.058	0.000
30.300	-9.000	0.079	8.640	-0.058	0.000
30.400	-9.800	0.079	8.639	-0.058	0.000
30.500	-9.200	0.085	8.640	-0.058	0.000
30.600	-9.800	0.085	8.640	-0.058	0.000
30.700	-10.800	0.085	8.640	-0.058	0.000
30.800	-8.400	0.084	8.640	-0.058	0.000
30.900	-9.000	0.083	8.640	-0.058	0.000
31.000	-9.800	0.083	8.640	-0.058	0.000
31.100	-10.200	0.083	8.640	-0.058	0.000
31.200	-9.600	0.084	8.640	-0.058	0.000
31.300	-9.800	0.085	8.639	-0.058	0.000
31.400	-9.000	0.081	8.640	-0.058	0.000
31.500	-10.200	0.084	8.640	-0.058	0.000
31.600	-8.200	0.084	8.640	-0.058	0.000
31.700	-10.200	0.083	8.639	-0.059	0.000
31.800	-10.000	0.083	8.641	-0.059	0.000
31.900	-8.800	0.086	8.639	-0.059	0.000
32.000	-7.800	0.087	8.639	-0.059	0.000
32.100	-9.600	0.087	8.639	-0.059	0.000
32.200	-9.400	0.084	8.640	-0.059	0.000
32.300	-10.400	0.084	8.639	-0.059	0.000
32.400	-9.400	0.086	8.640	-0.059	0.000
32.500	-9.400	0.088	8.639	-0.059	0.000
32.600	-8.600	0.088	8.639	-0.059	0.000
32.700	-9.600	0.085	8.639	-0.059	0.000
32.800	-8.600	0.083	8.640	-0.059	0.000
32.900	-10.200	0.087	8.639	-0.059	0.000
33.000	-9.600	0.085	8.639	-0.059	0.000
33.100	-9.400	0.085	8.639	-0.059	0.000
33.200	-8.600	0.085	8.639	-0.059	0.000
33.300	-9.800	0.084	8.639	-0.059	0.000
33.400	-9.000	0.086	8.639	-0.059	0.000
33.500	-9.000	0.081	8.639	-0.059	0.000
33.600	-9.400	0.081	8.639	-0.059	0.000
33.700	-9.000	0.083	8.638	-0.059	0.000
33.800	-8.000	0.080	8.639	-0.059	0.000
33.900	-10.400	0.082	8.639	-0.059	0.000
34.000	-8.400	0.081	8.639	-0.059	0.000
34.100	-9.800	0.081	8.639	-0.059	0.000
34.200	-8.600	0.081	8.639	-0.059	0.000
34.300	-9.400	0.081	8.639	-0.059	0.000
34.400	-8.600	0.079	8.639	-0.059	0.000
34.500	-9.600	0.077	8.638	-0.059	0.000
34.600	-8.000	0.077	8.638	-0.059	0.000
34.700	-9.200	0.080	8.640	-0.059	0.000
34.800	-8.200	0.080	8.639	-0.059	0.000
34.900	-10.000	0.076	8.639	-0.059	0.000
35.000	-8.400	0.078	8.639	-0.059	0.000
35.100	-9.400	0.078	8.639	-0.059	0.000
35.200	-8.000	0.081	8.638	-0.059	0.000
35.300	-9.200	0.077	8.640	-0.059	0.000
35.400	-7.400	0.078	8.639	-0.059	0.000
35.500	-7.800	0.074	8.639	-0.059	0.000
35.600	-7.000	0.074	8.639	-0.059	0.000
35.700	-7.200	0.075	8.639	-0.059	0.000
35.800	-6.400	0.075	8.640	-0.059	0.000
35.900	-7.400	0.070	8.639	-0.059	0.000
36.000	-6.400	0.071	8.639	-0.059	0.000
36.100	-7.200	0.071	8.639	-0.059	0.000
36.200	-4.800	0.068	8.639	-0.059	0.000
36.300	-6.200	0.067	8.639	-0.059	0.000
36.400	-4.800	0.060	8.639	-0.059	0.000
36.500	-5.600	0.058	8.640	-0.059	0.000
36.600	-4.400	0.058	8.640	-0.059	0.000
36.700	-5.800	0.056	8.640	-0.059	0.000
36.800	-4.000	0.056	8.640	-0.059	0.000
36.900	-4.400	0.052	8.638	-0.059	0.000
37.000	-4.200	0.047	8.639	-0.059	0.000
37.100	-4.800	0.047	8.639	-0.059	0.000
37.200	-3.800	0.047	8.639	-0.059	0.000
37.300	-4.200	0.043	8.640	-0.059	0.000
37.400	-3.000	0.040	8.637	-0.059	0.000
37.500	-4.800	0.037	8.639	-0.059	0.000
37.600	-2.400	0.037	8.639	-0.059	0.000
37.700	-3.600	0.034	8.639	-0.059	0.000
37.800	-3.200	0.030	8.639	-0.059	0.000
37.900	-3.000	0.030	8.639	-0.059	0.000
38.000	-3.000	0.025	8.639	-0.059	0.000
38.100	-2.400	0.025	8.639	-0.059	0.000
38.200	-1.800	0.024	8.639	-0.059	0.000
38.300	-1.400	0.026	8.639	-0.059	0.000
38.400	-2.800	0.022	8.639	-0.059	0.000
38.500	-3.200	0.022	8.640	-0.059	0.000
38.600	-1.600	0.022	8.640	-0.059	0.000
38.700	-2.800	0.022	8.639	-0.059	0.000
38.800	-1.200	0.020	8.639	-0.059	0.000
38.900	-2.600	0.014	8.638	-0.059	0.000
39.000	-3.000	0.017	8.639	-0.059	0.000
39.100	-2.800	0.017	8.639	-0.059	0.000
39.200	-2.600	0.015	8.639	-0.059	0.000
39.300	-3.200	0.018	8.640	-0.059	0.000
39.400	-2.200	0.017	8.639	-0.059	0.000
39.500	-3.400	0.017	8.638	-0.059	0.000
39.600	-2.200	0.017	8.638	-0.059	0.000
39.700	-4.400	0.019	8.639	-0.059	0.000
39.800	-2.400	0.021	8.638	-0.059	0.000
39.900	-4.000	0.018	8.638	-0.059	0.000
40.000	-2.400	0.022	8.638	-0.059	0.000
40.100	-4.000	0.022	8.638	-0.059	0.000
40.200	-3.400	0.023	8.638	-0.059	0.000
40.300	-4.600	0.022	8.638	-0.059	0.000
40.400	-3.200	0.025	8.638	-0.059	0.000
40.500	-4.000	0.027	8.639	-0.059	0.000
40.600	-4.800	0.027	8.639	-0.059	0.000
40.700	-5.800	0.026	8.638	-0.059	0.000
40.800	-4.000	0.025	8.639	-0.059	0.000
40.900	-4.400	0.032	8.639	-0.059	0.000
41.000	-4.000	0.034	8.640	-0.059	0.000
41.100	-5.600	0.034	8.640	-0.059	0.000
41.200	-4.000	0.030	8.639	-0.059	0.000
41.300	-6.000	0.034	8.640	-0.059	0.000
41.400	-4.600	0.033	8.638	-0.059	0.000
41.500	-4.800	0.036	8.639	-0.059	0.000
41.600	-4.600	0.036	8.639	-0.059	0.000
41.700	-5.000	0.035	8.639	-0.060	0.000
41.800	-5.000	0.039	8.639	-0.060	0.000
41.900	-4.600	0.040	8.639	-0.060	0.000
42.000	-4.000	0.043	8.638	-0.060	0.000
42.100	-4.800	0.043	8.638	-0.060	0.000
42.200	-4.000	0.041	8.639	-0.060	0.000
42.300	-6.000	0.043	8.639	-0.060	0.000
42.400	-5.000	0.042	8.638	-0.060	0.000
42.500	-5.400	0.039	8.639	-0.060	0.000
42.600	-4.000	0.039	8.639	-0.060	0.000
42.700	-5.200	0.044	8.638	-0.060	0.000
42.800	-4.200	0.042	8.639	-0.060	0.000
42.900	-5.000	0.042	8.639	-0.060	0.000
43.000	-4.400	0.042	8.639	-0.060	0.000
43.100	-5.600	0.042	8.639	-0.060	0.000
43.200	-3.600	0.041	8.639	-0.060	0.000
43.300	-5.200	0.039	8.638	-0.060	0.000
43.400	-3.600	0.043	8.638	-0.060	0.000
43.500	-5.000	0.040	8.638	-0.060	0.000
43.600	-3.400	0.040	8.638	-0.060	0.000
43.700	-4.200	0.042	8.639	-0.060	0.000
43.800	-4.600	0.037	8.639	-0.060	0.000
43.900	-4.600	0.041	8.639	-0.060	0.000
44.000	-4.800	0.041	8.639	-0.060	0.000
44.100	-5.600	0.041	8.639	-0.060	0.000
44.200	-5.200	0.038	8.639	-0.060	0.000
44.300	-4.000	0.035	8.638	-0.060	0.000
44.400	-3.400	0.040	8.638	-0.060	0.000
44.500	-4.200	0.036	8.638	-0.060	0.000
44.600	-4.200	0.036	8.638	-0.060	0.000
44.700	-3.600	0.037	8.639	-0.060	0.000
44.800	-4.400	0.033	8.639	-0.060	0.000
44.900	-3.400	0.040	8.639	-0.060	0.000
45.000	-3.800	0.032	8.638	-0.060	0.000
45.100	-3.800	0.032	8.638	-0.060	0.000
45.200	-3.400	0.035	8.639	-0.060	0.000
45.300	-3.400	0.034	8.639	-0.060	0.000
45.400	-3.800	0.035	8.639	-0.060	0.000
45.500	-3.400	0.034	8.639	-0.060	0.000
45.600	-5.200	0.034	8.639	-0.060	0.000
45.700	-2.200	0.033	8.638	-0.060	0.000
45.800	-4.000	0.033	8.639	-0.060	0.000
45.900	-2.800	0.029	8.638	-0.060	0.000
46.000	-3.800	0.030	8.639	-0.060	0.000
46.100	-3.400	0.030	8.639	-0.060	0.000
46.200	-4.200	0.030	8.638	-0.060	0.000
46.300	-2.400	0.026	8.639	-0.060	0.000
46.400	-2.800	0.028	8.638	-0.060	0.000
46.500	-2.800	0.027	8.638	-0.060	0.000
46.600	-2.800	0.027	8.638	-0.060	0.000
46.700	-1.800	0.029	8.638	-0.060	0.000
46.800	-2.000	0.025	8.638	-0.060	0.000
46.900	-1.400	0.026	8.639	-0.060	0.000
47.000	-3.000	0.022	8.638	-0.060	0.000
47.100	-2.400	0.022	8.638	-0.060	0.000
47.200	-2.600	0.025	8.637	-0.060	0.000
47.300	-2.600	0.023	8.638	-0.060	0.000
47.400	-3.200	0.023	8.639	-0.060	0.000
47.500	-2.200	0.021	8.638	-0.060	0.000
47.600	-2.800	0.021	8.638	-0.060	0.000
47.700	-3.000	0.024	8.638	-0.060	0.000
47.800	-3.200	0.021	8.638	-0.060	0.000
47.900	-2.200	0.019	8.638	-0.060	0.000
48.000	-2.600	0.020	8.638	-0.060	0.000
48.100	-1.600	0.020	8.638	-0.060	0.000
48.200	-3.600	0.017	8.638	-0.060	0.000
48.300	-2.200	0.023	8.638	-0.060	0.000
48.400	-2.400	0.021	8.637	-0.060	0.000
48.500	-2.600	0.021	8.638	-0.060	0.000
48.600	-2.400	0.021	8.638	-0.060	0.000
48.700	-2.600	0.019	8.638	-0.060	0.000
48.800	-1.200	0.021	8.638	-0.060	0.000
48.900	-1.400	0.022	8.638	-0.060	0.000
49.000	-2.000	0.018	8.638	-0.060	0.000
49.100	-1.600	0.018	8.638	-0.060	0.000
49.200	-2.000	0.017	8.638	-0.060	0.000
49.300	-2.000	0.020	8.639	-0.060	0.000
49.400	-1.200	0.020	8.638	-0.060	0.000
49.500	-1.800	0.015	8.638	-0.060	0.000
49.600	-0.400	0.015	8.638	-0.060	0.000
49.700	-3.600	0.020	8.638	-0.060	0.000
49.800	-2.000	0.013	8.638	-0.060	0.000
49.900	-1.600	0.016	8.637	-0.060	0.000
50.000	-2.200	0.016	8.638	-0.060	0.000
50.100	-2.000	0.016	8.638	-0.060	0.000
50.200	-1.400	0.014	8.638	-0.060	0.000
50.300	-2.200	0.013	8.638	-0.060	0.000
50.400	-1.400	0.014	8.637	-0.060	0.000
50.500	-2.400	0.013	8.637	-0.060	0.000
50.600	-2.200	0.013	8.637	-0.060	0.000
50.700	-1.800	0.015	8.637	-0.060	0.000
50.800	-1.200	0.010	8.639	-0.060	0.000
50.900	-1.600	0.014	8.637	-0.060	0.000
51.000	-2.600	0.012	8.638	-0.060	0.000
51.100	-0.800	0.012	8.638	-0.060	0.000
51.200	-1.400	0.015	8.637	-0.060	0.000
51.300	-0.800	0.012	8.639	-0.060	0.000
51.400	-2.800	0.014	8.639	-0.060	0.000
51.500	-2.200	0.013	8.638	-0.060	0.000
51.600	-2.000	0.013	8.638	-0.060	0.000
51.700	-1.400	0.017	8.639	-0.060	0.000
51.800	-1.800	0.012	8.638	-0.060	0.000
51.900	-1.400	0.012	8.638	-0.060	0.000
52.000	-3.000	0.015	8.638	-0.060	0.000
52.100	-2.800	0.015	8.638	-0.060	0.000
52.200	-2.400	0.014	8.639	-0.060	0.000
52.300	-1.800	0.012	8.638	-0.060	0.000
52.400	-2.400	0.018	8.638	-0.060	0.000
52.500	-1.600	0.018	8.638	-0.060	0.000
52.600	-2.200	0.018	8.638	-0.060	0.000
52.700	-0.400	0.012	8.637	-0.060	0.000
52.800	-2.200	0.018	8.639	-0.060	0.000
52.900	-1.400	0.015	8.638	-0.060	0.000
53.000	-1.600	0.016	8.639	-0.060	0.000
53.100	-1.600	0.016	8.639	-0.060	0.000
53.200	-1.800	0.010	8.638	-0.060	0.000
53.300	-1.200	0.014	8.639	-0.060	0.000
53.400	-2.200	0.008	8.638	-0.060	0.000
53.500	-0.400	0.011	8.638	-0.060	0.000
53.600	-1.600	0.011	8.638	-0.060	0.000
53.700	-2.400	0.011	8.638	-0.060	0.000
53.800	-0.800	0.016	8.638	-0.060	0.000
53.900	-2.000	0.010	8.638	-0.060	0.000
54.000	-2.000	0.010	8.638	-0.060	0.000
54.100	-1.400	0.010	8.638	-0.060	0.000
54.200	-0.800	0.013	8.639	-0.060	0.000
54.300	-0.400	0.011	8.638	-0.060	0.000
54.400	-0.800	0.008	8.639	-0.060	0.000
54.500	-1.400	0.011	8.639	-0.060	0.000
54.600	-1.800	0.011	8.639	-0.060	0.000
54.700	-0.800	0.012	8.638	-0.060	0.000
54.800	-2.200	0.010	8.638	-0.060	0.000
54.900	-1.600	0.012	8.637	-0.060	0.000
55.000	-3.200	0.013	8.638	-0.060	0.000
55.100	-0.600	0.013	8.638	-0.060	0.000
55.200	-2.600	0.011	8.638	-0.060	0.000
55.300	-0.800	0.010	8.638	-0.060	0.000
55.400	-2.400	0.010	8.638	-0.060	0.000
55.500	-2.400	0.013	8.638	-0.060	0.000
55.600	-1.600	0.013	8.638	-0.060	0.000
55.700	-1.400	0.009	8.639	-0.060	0.000
55.800	-1.600	0.012	8.637	-0.060	0.000
55.900	-1.600	0.010	8.638	-0.060	0.000
56.000	-1.400	0.011	8.638	-0.060	0.000
56.100	-0.800	0.011	8.638	-0.060	0.000
56.200	-2.200	0.010	8.637	-0.060	0.000
56.300	-0.600	0.014	8.637	-0.060	0.000
56.400	-2.400	0.009	8.637	-0.060	0.000
56.500	-1.600	0.013	8.638	-0.060	0.000
56.600	-2.400	0.013	8.638	-0.060	0.000
56.700	-2.000	0.009	8.638	-0.060	0.000
56.800	-2.200	0.012	8.639	-0.060	0.000
56.900	-2.400	0.009	8.637	-0.060	0.000
57.000	-3.000	0.011	8.637	-0.060	0.000
57.100	-2.000	0.011	8.637	-0.060	0.000
57.200	-2.600	0.009	8.637	-0.060	0.000
57.300	-1.400	0.013	8.637	-0.060	0.000
57.400	-2.400	0.010	8.638	-0.060	0.000
57.500	-1.600	0.012	8.637	-0.060	0.000
57.600	-2.000	0.012	8.637	-0.060	0.000
57.700	-0.800	0.013	8.638	-0.060	0.000
57.800	-2.000	0.016	8.638	-0.060	0.000
57.900	-1.400	0.013	8.637	-0.060	0.000
58.000	-2.200	0.014	8.638	-0.060	0.000
58.100	-1.200	0.014	8.638	-0.060	0.000
58.200	-1.200	0.011	8.637	-0.060	0.000
58.300	-1.400	0.015	8.639	-0.060	0.000
58.400	-1.600	0.014	8.638	-0.060	0.000
58.500	-1.200	0.012	8.638	-0.060	0.000
58.600	-1.800	0.012	8.638	-0.060	0.000
58.700	-1.200	0.011	8.639	-0.060	0.000
58.800	-1.400	0.010	8.637	-0.060	0.000
58.900	-0.600	0.015	8.638	-0.060	0.000
59.000	-2.200	0.013	8.638	-0.060	0.000
59.100	-0.400	0.013	8.638	-0.060	0.000
59.200	-1.600	0.014	8.638	-0.060	0.000
59.300	-0.400	0.010	8.638	-0.060	0.000
59.400	-2.800	0.013	8.638	-0.060	0.000
59.500	-0.600	0.012	8.637	-0.060	0.000
59.600	-1.600	0.012	8.637	-0.060	0.000
59.700	-1.200	0.010	8.638	-0.060	0.000
59.800	-2.400	0.014	8.638	-0.060	0.000
59.900	-1.800	0.007	8.638	-0.060	0.000
60.000	0.200	0.007	8.638	-0.060	0.000
60.100	-0.800	0.007	8.638	-0.060	0.000
60.200	-1.400	0.011	8.637	-0.060	0.000
60.300	-2.000	0.008	8.638	-0.060	0.000
60.400	-1.400	0.013	8.637	-0.060	0.000
60.500	-3.000	0.005	8.638	-0.060	0.000
60.600	-1.200	0.005	8.638	-0.060	0.000
60.700	-1.200	0.006	8.637	-0.060	0.000
60.800	-0.400	0.007	8.638	-0.060	0.000
60.900	-1.400	0.009	8.637	-0.060	0.000
61.000	0.800	0.014	8.637	-0.060	0.000
61.100	-0.400	0.014	8.637	-0.060	0.000
61.200	0.200	0.012	8.637	-0.060	0.000
61.300	-0.200	0.008	8.638	-0.060	0.000
61.400	0.200	0.005	8.638	-0.060	0.000
61.500	0.600	-0.001	8.638	-0.060	0.000
61.600	1.000	-0.001	8.638	-0.060	0.000
61.700	-0.600	0.001	8.638	-0.060	0.000
61.800	1.600	-0.001	8.637	-0.060	0.000
61.900	1.600	-0.003	8.638	-0.060	0.000
62.000	0.600	-0.008	8.637	-0.060	0.000
62.100	-0.200	-0.008	8.637	-0.060	0.000
62.200	1.400	-0.006	8.638	-0.060	0.000
62.300	0.800	-0.009	8.637	-0.060	0.000
62.400	1.000	-0.007	8.638	-0.060	0.000
62.500	0.400	-0.009	8.637	-0.060	0.000
62.600	0.800	-0.009	8.637	-0.060	0.000
62.700	-0.400	-0.008	8.638	-0.060	0.000
62.800	0.600	-0.010	8.638	-0.060	0.000
62.900	0.400	-0.005	8.638	-0.060	0.000
63.000	0.800	-0.006	8.637	-0.060	0.000
63.100	-0.000	-0.006	8.637	-0.060	0.000
63.200	1.200	-0.010	8.637	-0.060	0.000
63.300	0.200	-0.009	8.637	-0.060	0.000
63.400	1.600	-0.009	8.638	-0.060	0.000
63.500	0.400	-0.008	8.638	-0.060	0.000
63.600	1.000	-0.008	8.638	-0.060	0.000
63.700	0.200	-0.012	8.637	-0.060	0.000
63.800	2.400	-0.010	8.637	-0.060	0.000
63.900	1.800	-0.008	8.637	-0.060	0.000
64.000	2.000	-0.012	8.637	-0.060	0.000
64.100	2.000	-0.012	8.637	-0.060	0.000
64.200	1.800	-0.011	8.637	-0.060	0.000
64.300	-0.400	-0.012	8.637	-0.060	0.000
64.400	2.000	-0.013	8.638	-0.060	0.000
64.500	1.000	-0.015	8.637	-0.060	0.000
64.600	1.400	-0.015	8.637	-0.060	0.000
64.700	0.200	-0.013	8.637	-0.060	0.000
64.800	2.400	-0.018	8.638	-0.060	0.000
64.900	0.200	-0.009	8.638	-0.060	0.000
65.000	2.600	-0.014	8.636	-0.060	0.000
65.100	1.200	-0.014	8.636	-0.060	0.000
65.200	1.600	-0.014	8.636	-0.060	0.000
65.300	0.800	-0.014	8.638	-0.060	0.000
65.400	2.000	-0.015	8.637	-0.060	0.000
65.500	1.000	-0.014	8.637	-0.060	0.000
65.600	1.600	-0.014	8.637	-0.060	0.000
65.700	0.800	-0.017	8.637	-0.060	0.000
65.800	1.200	-0.015	8.637	-0.060	0.000
65.900	0.800	-0.013	8.638	-0.060	0.000
66.000	0.800	-0.016	8.638	-0.060	0.000
66.100	0.400	-0.016	8.638	-0.060	0.000
66.200	-0.000	-0.015	8.638	-0.060	0.000
66.300	0.200	-0.014	8.637	-0.060	0.000
66.400	0.800	-0.018	8.638	-0.060	0.000
66.500	0.400	-0.018	8.637	-0.060	0.000
66.600	1.400	-0.018	8.637	-0.060	0.000
66.700	-0.200	-0.011	8.637	-0.060	0.000
66.800	1.000	-0.015	8.637	-0.060	0.000
66.900	-0.400	-0.013	8.637	-0.060	0.000
67.000	0.200	-0.011	8.637	-0.060	0.000
67.100	-0.800	-0.011	8.637	-0.060	0.000
67.200	-0.400	-0.008	8.637	-0.060	0.000
67.300	0.600	-0.012	8.637	-0.060	0.000
67.400	-0.000	-0.008	8.637	-0.060	0.000
67.500	0.400	-0.008	8.637	-0.060	0.000
67.600	-0.600	-0.008	8.637	-0.060	0.000
67.700	-0.600	-0.006	8.637	-0.060	0.000
67.800	0.800	-0.005	8.637	-0.060	0.000
67.900	-0.200	-0.005	8.637	-0.060	0.000
68.000	-0.600	-0.006	8.637	-0.060	0.000
68.100	-0.000	-0.006	8.637	-0.060	0.000
68.200	-0.000	-0.006	8.638	-0.060	0.000
68.300	-0.000	-0.005	8.637	-0.060	0.000
68.400	-0.400	-0.003	8.638	-0.060	0.000
68.500	-0.400	-0.004	8.638	-0.060	0.000
68.600	0.400	-0.004	8.638	-0.060	0.000
68.700	-0.200	-0.004	8.637	-0.060	0.000
68.800	0.400	-0.008	8.638	-0.060	0.000
68.900	-0.400	-0.003	8.637	-0.060	0.000
69.000	0.200	-0.005	8.637	-0.060	0.000
69.100	-0.800	-0.005	8.637	-0.060	0.000
69.200	0.400	-0.006	8.637	-0.060	0.000
69.300	-0.200	-0.000	8.637	-0.060	0.000
69.400	-0.400	-0.002	8.636	-0.060	0.000
69.500	-1.200	-0.007	8.636	-0.060	0.000
69.600	0.200	-0.007	8.636	-0.060	0.000
69.700	-1.600	-0.002	8.637	-0.060	0.000
69.800	-1.000	-0.001	8.637	-0.060	0.000
69.900	-0.600	-0.000	8.637	-0.060	0.000
70.000	-0.600	-0.001	8.637	-0.060	0.000
70.100	-0.800	-0.001	8.637	-0.060	0.000
70.200	-0.600	-0.000	8.637	-0.060	0.000
70.300	-0.400	0.003	8.635	-0.060	0.000
70.400	-1.000	0.000	8.637	-0.060	0.000
70.500	-0.800	0.004	8.637	-0.060	0.000
70.600	-1.400	0.004	8.637	-0.060	0.000
70.700	-1.200	0.001	8.637	-0.060	0.000
70.800	0.200	0.005	8.637	-0.060	0.000
70.900	-0.800	0.005	8.637	-0.060	0.000
71.000	-0.600	0.005	8.636	-0.060	0.000
71.100	-2.400	0.005	8.636	-0.060	0.000
71.200	-0.400	0.002	8.636	-0.060	0.000
71.300	-0.400	0.007	8.637	-0.060	0.000
71.400	-1.000	0.005	8.636	-0.060	0.000
71.500	-1.600	0.005	8.635	-0.060	0.000
71.600	-1.200	0.005	8.635	-0.060	0.000
71.700	-0.200	0.006	8.636	-0.060	0.000
71.800	-0.400	0.006	8.637	-0.060	0.000
71.900	-1.600	0.006	8.636	-0.060	0.000
72.000	-0.200	0.009	8.637	-0.060	0.000
72.100	-1.000	0.009	8.637	-0.060	0.000
72.200	0.400	0.004	8.636	-0.060	0.000
72.300	-1.600	0.008	8.637	-0.060	0.000
72.400	-1.000	0.005	8.636	-0.060	0.000
72.500	-0.800	0.006	8.637	-0.060	0.000
72.600	-1.000	0.006	8.637	-0.060	0.000
72.700	-1.000	0.003	8.636	-0.060	0.000
72.800	0.200	0.007	8.638	-0.060	0.000
72.900	-1.400	0.008	8.637	-0.060	0.000
73.000	-0.800	0.004	8.636	-0.060	0.000
73.100	0.400	0.004	8.636	-0.060	0.000
73.200	-0.600	0.002	8.636	-0.060	0.000
73.300	-0.800	0.006	8.636	-0.060	0.000
73.400	-0.200	0.003	8.636	-0.060	0.000
73.500	-1.000	0.003	8.637	-0.060	0.000
73.600	0.800	0.003	8.637	-0.060	0.000
73.700	-0.200	-0.001	8.637	-0.060	0.000
73.800	-0.400	0.003	8.636	-0.060	0.000
73.900	-0.400	0.004	8.636	-0.060	0.000
74.000	1.000	0.005	8.637	-0.060	0.000
74.100	-0.000	0.005	8.637	-0.060	0.000
74.200	0.800	-0.002	8.636	-0.060	0.000
74.300	0.800	0.004	8.636	-0.060	0.000
74.400	0.400	0.001	8.635	-0.060	0.000
74.500	1.000	-0.003	8.637	-0.060	0.000
74.600	-0.800	-0.003	8.637	-0.060	0.000
74.700	-0.800	-0.009	8.636	-0.060	0.000
74.800	-0.200	-0.006	8.636	-0.060	0.000
74.900	-1.000	-0.007	8.636	-0.060	0.000
75.000	-0.000	-0.003	8.635	-0.060	0.000
75.100	-0.800	-0.003	8.635	-0.060	0.000
75.200	0.400	-0.005	8.636	-0.060	0.000
75.300	-0.200	-0.004	8.636	-0.060	0.000
75.400	0.200	-0.004	8.635	-0.060	0.000
75.500	-0.000	-0.001	8.636	-0.060	0.000
75.600	-0.400	-0.001	8.636	-0.060	0.000
75.700	1.600	-0.006	8.636	-0.060	0.000
75.800	-0.000	0.000	8.637	-0.060	0.000
75.900	0.800	-0.002	8.636	-0.060	0.000
76.000	0.600	-0.002	8.636	-0.060	0.000
76.100	0.800	-0.002	8.636	-0.060	0.000
76.200	-1.600	-0.004	8.635	-0.060	0.000
76.300	-0.000	-0.003	8.637	-0.060	0.000
76.400	-0.200	-0.002	8.636	-0.060	0.000
76.500	1.200	-0.004	8.636	-0.060	0.000
76.600	0.200	-0.004	8.636	-0.060	0.000
76.700	0.400	-0.000	8.637	-0.060	0.000
76.800	-0.400	-0.005	8.636	-0.060	0.000
76.900	1.000	-0.002	8.637	-0.060	0.000
77.000	0.800	-0.005	8.636	-0.060	0.000
77.100	-0.600	-0.005	8.636	-0.060	0.000
77.200	-0.200	-0.004	8.636	-0.060	0.000
77.300	0.400	-0.005	8.634	-0.060	0.000
77.400	0.400	-0.006	8.636	-0.060	0.000
77.500	0.800	-0.006	8.636	-0.060	0.000
77.600	0.200	-0.006	8.636	-0.060	0.000
77.700	0.400	-0.004	8.635	-0.060	0.000
77.800	-0.200	-0.009	8.636	-0.060	0.000
77.900	1.600	-0.008	8.636	-0.060	0.000
78.000	-0.600	-0.008	8.636	-0.060	0.000
78.100	1.200	-0.008	8.636	-0.060	0.000
78.200	-0.000	-0.006	8.635	-0.060	0.000
78.300	0.200	-0.007	8.637	-0.060	0.000
78.400	1.400	-0.008	8.636	-0.060	0.000
78.500	0.800	-0.010	8.636	-0.060	0.000
78.600	1.000	-0.010	8.636	-0.060	0.000
78.700	0.800	-0.009	8.636	-0.060	0.000
78.800	0.800	-0.009	8.636	-0.060	0.000
78.900	1.000	-0.008	8.636	-0.060	0.000
79.000	0.800	-0.007	8.636	-0.060	0.000
79.100	0.600	-0.007	8.636	-0.060	0.000
79.200	1.200	-0.009	8.636	-0.060	0.000
79.300	-0.400	-0.010	8.635	-0.060	0.000
79.400	1.000	-0.009	8.636	-0.060	0.000
79.500	0.400	-0.010	8.636	-0.060	0.000
79.600	0.200	-0.010	8.636	-0.060	0.000
79.700	0.800	-0.012	8.635	-0.060	0.000
79.800	0.200	-0.011	8.636	-0.060	0.000
79.900	1.600	-0.011	8.637	-0.060	0.000
80.000	1.400	-0.011	8.637	-0.060	0.000
80.100	-0.000	-0.011	8.637	-0.060	0.000
80.200	1.200	-0.008	8.635	-0.060	0.000
80.300	0.600	-0.012	8.635	-0.060	0.000
80.400	2.400	-0.010	8.635	-0.060	0.000
80.500	0.600	-0.014	8.636	-0.060	0.000
80.600	2.400	-0.014	8.636	-0.060	0.000
80.700	0.200	-0.011	8.636	-0.060	0.000
80.800	2.000	-0.016	8.634	-0.060	0.000
80.900	-0.400	-0.015	8.635	-0.060	0.000
81.000	0.800	-0.014	8.635	-0.060	0.000
81.100	0.400	-0.014	8.635	-0.060	0.000
81.200	3.000	-0.014	8.635	-0.060	0.000
81.300	1.600	-0.014	8.635	-0.060	0.000
81.400	2.800	-0.017	8.636	-0.060	0.000
81.500	1.200	-0.016	8.635	-0.060	0.000
81.600	1.600	-0.016	8.635	-0.060	0.000
81.700	2.000	-0.012	8.634	-0.060	0.000
81.800	2.800	-0.015	8.637	-0.060	0.000
81.900	-0.000	-0.013	8.635	-0.060	0.000
82.000	1.200	-0.013	8.635	-0.060	0.000
82.100	0.200	-0.013	8.635	-0.060	0.000
82.200	1.400	-0.012	8.635	-0.060	0.000
82.300	1.200	-0.015	8.635	-0.060	0.000
82.400	1.400	-0.014	8.635	-0.060	0.000
82.500	1.800	-0.019	8.635	-0.060	0.000
82.600	2.400	-0.019	8.635	-0.060	0.000
82.700	1.000	-0.013	8.636	-0.060	0.000
82.800	1.400	-0.012	8.635	-0.060	0.000
82.900	0.800	-0.015	8.635	-0.060	0.000
83.000	1.600	-0.017	8.636	-0.060	0.000
83.100	1.000	-0.017	8.636	-0.060	0.000
83.200	1.400	-0.014	8.634	-0.060	0.000
83.300	1.000	-0.015	8.635	-0.060	0.000
83.400	1.800	-0.019	8.636	-0.060	0.000
83.500	1.200	-0.016	8.635	-0.060	0.000
83.600	0.600	-0.016	8.635	-0.060	0.000
83.700	1.200	-0.016	8.636	-0.060	0.000
83.800	0.800	-0.014	8.635	-0.060	0.000
83.900	1.200	-0.016	8.635	-0.060	0.000
84.000	0.600	-0.013	8.635	-0.060	0.000
84.100	1.200	-0.013	8.635	-0.060	0.000
84.200	1.200	-0.012	8.635	-0.060	0.000
84.300	0.600	-0.014	8.635	-0.060	0.000
84.400	1.000	-0.015	8.633	-0.060	0.000
84.500	1.000	-0.011	8.635	-0.060	0.000
84.600	1.600	-0.011	8.635	-0.060	0.000
84.700	0.800	-0.013	8.635	-0.060	0.000
84.800	0.200	-0.008	8.635	-0.060	0.000
84.900	-0.200	-0.009	8.635	-0.060	0.000
85.000	-1.000	-0.005	8.636	-0.060	0.000
85.100	0.200	-0.005	8.636	-0.060	0.000
85.200	0.200	-0.006	8.635	-0.060	0.000
85.300	-0.000	-0.006	8.635	-0.060	0.000
85.400	-0.200	-0.004	8.636	-0.060	0.000
85.500	0.400	-0.004	8.635	-0.060	0.000
85.600	-1.600	-0.004	8.635	-0.060	0.000
85.700	-0.600	0.003	8.635	-0.060	0.000
85.800	-0.800	-0.004	8.636	-0.060	0.000
85.900	-0.400	-0.001	8.635	-0.060	0.000
86.000	-1.800	-0.000	8.634	-0.060	0.000
86.100	0.400	-0.000	8.634	-0.060	0.000
86.200	-2.400	0.004	8.636	-0.060	0.000
86.300	-0.000	-0.002	8.634	-0.060	0.000
86.400	-1.200	0.005	8.634	-0.060	0.000
86.500	-2.200	0.005	8.634	-0.060	0.000
86.600	-1.200	0.005	8.634	-0.060	0.000
86.700	-1.200	0.006	8.634	-0.060	0.000
86.800	-1.200	0.006	8.635	-0.060	0.000
86.900	-2.200	0.007	8.635	-0.060	0.000
87.000	-1.200	0.008	8.635	-0.060	0.000
87.100	-1.000	0.008	8.635	-0.060	0.000
87.200	-0.400	0.007	8.635	-0.060	0.000
87.300	-2.200	0.005	8.635	-0.060	0.000
87.400	-1.800	0.007	8.634	-0.060	0.000
87.500	-2.400	0.007	8.635	-0.060	0.000
87.600	-1.400	0.007	8.635	-0.060	0.000
87.700	-1.800	0.008	8.635	-0.060	0.000
87.800	-1.200	0.007	8.635	-0.060	0.000
87.900	-2.800	0.010	8.634	-0.060	0.000
88.000	-1.200	0.010	8.635	-0.060	0.000
88.100	-2.000	0.010	8.635	-0.060	0.000
88.200	-0.400	0.010	8.635	-0.060	0.000
88.300	-2.000	0.011	8.635	-0.060	0.000
88.400	-0.800	0.010	8.635	-0.060	0.000
88.500	-1.800	0.012	8.635	-0.060	0.000
88.600	-0.600	0.012	8.635	-0.060	0.000
88.700	-1.400	0.012	8.635	-0.060	0.000
88.800	-1.400	0.011	8.634	-0.060	0.000
88.900	-2.200	0.011	8.634	-0.060	0.000
89.000	-1.200	0.009	8.635	-0.060	0.000
89.100	-1.000	0.009	8.635	-0.060	0.000
89.200	-0.600	0.012	8.635	-0.060	0.000
89.300	-1.600	0.011	8.634	-0.060	0.000
89.400	-0.800	0.009	8.634	-0.060	0.000
89.500	-1.200	0.008	8.634	-0.060	0.000
89.600	-0.800	0.008	8.634	-0.060	0.000
89.700	-1.200	0.013	8.634	-0.060	0.000
89.800	0.200	0.008	8.634	-0.060	0.000
89.900	-1.400	0.006	8.635	-0.060	0.000
90.000	-0.400	0.006	8.635	-0.060	0.000
90.100	-1.200	0.006	8.635	-0.060	0.000
90.200	-0.400	0.004	8.634	-0.060	0.000
90.300	-0.600	0.006	8.635	-0.060	0.000
90.400	0.200	0.003	8.636	-0.060	0.000
90.500	-1.400	0.005	8.635	-0.060	0.000
90.600	0.400	0.005	8.635	-0.060	0.000
90.700	-1.000	0.002	8.634	-0.060	0.000
90.800	-0.800	0.003	8.635	-0.060	0.000
90.900	-1.600	0.005	8.634	-0.060	0.000
91.000	-0.200	0.002	8.634	-0.060	0.000
91.100	-1.600	0.002	8.634	-0.060	0.000
91.200	0.800	0.002	8.634	-0.060	0.000
91.300	-0.400	-0.001	8.634	-0.060	0.000
91.400	0.200	0.001	8.634	-0.060	0.000
91.500	-1.000	0.005	8.634	-0.060	0.000
91.600	-0.000	0.005	8.634	-0.060	0.000
91.700	-0.800	-0.001	8.634	-0.060	0.000
91.800	-0.800	0.002	8.635	-0.060	0.000
91.900	-1.800	0.002	8.634	-0.060	0.000
92.000	-0.200	0.002	8.635	-0.060	0.000
92.100	-0.800	0.002	8.635	-0.060	0.000
92.200	-0.400	-0.002	8.633	-0.060	0.000
92.300	-1.600	0.001	8.633	-0.060	0.000
92.400	-0.800	0.001	8.633	-0.060	0.000
92.500	-2.000	0.004	8.635	-0.060	0.000
92.600	-0.400	0.004	8.635	-0.060	0.000
92.700	-1.200	0.000	8.634	-0.060	0.000
92.800	-0.800	0.003	8.635	-0.060	0.000
92.900	-1.200	0.004	8.634	-0.060	0.000
93.000	-0.000	0.003	8.635	-0.060	0.000
93.100	-2.600	0.003	8.635	-0.060	0.000
93.200	-0.600	0.006	8.634	-0.060	0.000
93.300	-2.200	0.007	8.634	-0.060	0.000
93.400	-1.400	0.007	8.634	-0.060	0.000
93.500	-1.400	0.008	8.634	-0.060	0.000
93.600	-1.000	0.008	8.634	-0.060	0.000
93.700	-1.800	0.009	8.634	-0.060	0.000
93.800	-1.200	0.007	8.634	-0.060	0.000
93.900	-2.200	0.006	8.634	-0.060	0.000
94.000	-0.000	0.007	8.633	-0.060	0.000
94.100	-1.400	0.007	8.633	-0.060	0.000
94.200	-1.400	0.011	8.634	-0.060	0.000
94.300	-1.800	0.007	8.634	-0.060	0.000
94.400	-1.200	0.009	8.634	-0.060	0.000
94.500	-1.200	0.006	8.634	-0.060	0.000
94.600	-0.800	0.006	8.634	-0.060	0.000
94.700	-1.600	0.014	8.634	-0.060	0.000
94.800	-1.400	0.007	8.634	-0.060	0.000
94.900	-0.600	0.011	8.634	-0.060	0.000
95.000	-0.600	0.007	8.634	-0.060	0.000
95.100	-1.000	0.007	8.634	-0.060	0.000
95.200	-0.400	0.013	8.634	-0.060	0.000
95.300	-2.200	0.006	8.634	-0.060	0.000
95.400	-1.600	0.009	8.634	-0.060	0.000
95.500	-1.600	0.006	8.635	-0.060	0.000
95.600	-0.800	0.006	8.635	-0.060	0.000
95.700	-1.400	0.008	8.634	-0.060	0.000
95.800	-0.800	0.006	8.634	-0.060	0.000
95.900	-1.600	0.008	8.634	-0.060	0.000
96.000	-0.400	0.004	8.633	-0.060	0.000
96.100	-1.200	0.004	8.633	-0.060	0.000
96.200	-1.000	0.006	8.633	-0.060	0.000
96.300	-1.000	0.003	8.634	-0.060	0.000
96.400	-0.600	0.007	8.633	-0.060	0.000
96.500	-1.400	0.006	8.633	-0.060	0.000
96.600	-0.400	0.006	8.633	-0.060	0.000
96.700	-2.000	0.008	8.633	-0.060	0.000
96.800	0.200	0.003	8.633	-0.060	0.000
96.900	-1.400	0.006	8.633	-0.060	0.000
97.000	-0.800	0.005	8.634	-0.060	0.000
97.100	-1.400	0.005	8.634	-0.060	0.000
97.200	-1.200	0.006	8.634	-0.060	0.000
97.300	-0.600	0.003	8.633	-0.060	0.000
97.400	-0.600	0.003	8.634	-0.060	0.000
97.500	-1.600	0.003	8.634	-0.060	0.000
97.600	-0.400	0.003	8.634	-0.060	0.000
97.700	-0.200	0.002	8.634	-0.060	0.000
97.800	-0.800	0.006	8.635	-0.060	0.000
97.900	-1.600	0.002	8.634	-0.060	0.000
98.000	-0.400	0.002	8.634	-0.060	0.000
98.100	-1.400	0.002	8.634	-0.060	0.000
98.200	0.200	0.002	8.633	-0.060	0.000
98.300	-1.400	0.000	8.634	-0.060	0.000
98.400	-0.200	-0.002	8.635	-0.060	0.000
98.500	-1.600	0.003	8.633	-0.060	0.000
98.600	-0.400	0.003	8.633	-0.060	0.000
98.700	-0.000	0.002	8.634	-0.060	0.000
98.800	-0.400	0.004	8.633	-0.060	0.000
98.900	-0.800	0.003	8.633	-0.060	0.000
99.000	0.400	0.003	8.633	-0.060	0.000
99.100	0.200	0.003	8.633	-0.060	0.000
99.200	-0.400	0.001	8.634	-0.060	0.000
99.300	-1.000	0.000	8.633	-0.060	0.000
99.400	-0.600	0.002	8.634	-0.060	0.000
99.500	-1.600	0.003	8.632	-0.060	0.000
99.600	-0.800	0.003	8.632	-0.060	0.000
99.700	-0.600	0.001	8.633	-0.060	0.000
99.800	-0.600	0.001	8.634	-0.060	0.000
99.900	-0.400	-0.001	8.634	-0.060	0.000
100.000	-0.000	0.002	8.634	-0.060	0.000
100.100	-1.200	0.002	8.634	-0.060	0.000
100.200	0.200	0.000	8.634	-0.060	0.000
100.300	-0.400	-0.001	8.634	-0.060	0.000
100.400	-0.800	0.001	8.633	-0.060	0.000
100.500	-1.200	0.002	8.633	-0.060	0.000
100.600	-0.200	0.002	8.633	-0.060	0.000
100.700	-1.400	0.003	8.633	-0.060	0.000
100.800	-0.800	0.000	8.633	-0.060	0.000
100.900	-0.800	0.005	8.633	-0.060	0.000
101.000	-0.800	0.004	8.634	-0.060	0.000
101.100	-1.600	0.004	8.634	-0.060	0.000
101.200	-0.000	-0.001	8.632	-0.060	0.000
101.300	-0.800	0.003	8.632	-0.060	0.000
101.400	0.200	0.005	8.633	-0.060	0.000
101.500	-1.600	0.003	8.632	-0.060	0.000
101.600	-1.400	0.003	8.632	-0.060	0.000
101.700	-0.800	0.000	8.632	-0.060	0.000
101.800	-0.400	0.003	8.632	-0.060	0.000
101.900	-0.200	0.006	8.632	-0.060	0.000
102.000	0.200	0.003	8.632	-0.060	0.000
102.100	-1.200	0.003	8.632	-0.060	0.000
102.200	-0.000	0.003	8.634	-0.060	0.000
102.300	-0.400	0.001	8.634	-0.060	0.000
102.400	-0.800	0.005	8.633	-0.060	0.000
102.500	-0.800	0.004	8.633	-0.060	0.000
102.600	-0.600	0.004	8.633	-0.060	0.000
102.700	-0.800	0.001	8.633	-0.060	0.000
102.800	-0.000	-0.001	8.633	-0.060	0.000
102.900	-0.400	0.000	8.632	-0.060	0.000
103.000	1.200	-0.003	8.632	-0.060	0.000
103.100	0.600	-0.003	8.632	-0.060	0.000
103.200	1.600	-0.002	8.632	-0.060	0.000
103.300	-0.200	-0.004	8.634	-0.060	0.000
103.400	1.200	-0.006	8.632	-0.060	0.000
103.500	-0.600	-0.005	8.632	-0.060	0.000
103.600	0.800	-0.005	8.632	-0.060	0.000
103.700	0.600	-0.008	8.632	-0.060	0.000
103.800	2.400	-0.007	8.632	-0.060	0.000
103.900	0.800	-0.006	8.632	-0.060	0.000
104.000	0.800	-0.010	8.632	-0.060	0.000
104.100	0.200	-0.010	8.632	-0.060	0.000
104.200	2.000	-0.006	8.633	-0.060	0.000
104.300	1.000	-0.009	8.632	-0.060	0.000
104.400	1.800	-0.010	8.633	-0.060	0.000
104.500	-0.000	-0.010	8.633	-0.060	0.000
104.600	2.600	-0.010	8.633	-0.060	0.000
104.700	1.000	-0.010	8.633	-0.060	0.000
104.800	2.200	-0.011	8.632	-0.060	0.000
104.900	1.400	-0.012	8.632	-0.060	0.000
105.000	1.400	-0.014	8.632	-0.060	0.000
105.100	0.800	-0.014	8.632	-0.060	0.000
105.200	2.400	-0.014	8.633	-0.060	0.000
105.300	0.400	-0.017	8.632	-0.060	0.000
105.400	1.600	-0.014	8.631	-0.060	0.000
105.500	1.800	-0.017	8.632	-0.060	0.000
105.600	1.400	-0.017	8.632	-0.060	0.000
105.700	0.200	-0.014	8.634	-0.060	0.000
105.800	1.200	-0.016	8.632	-0.060	0.000
105.900	2.000	-0.015	8.630	-0.060	0.000
106.000	2.600	-0.020	8.633	-0.060	0.000
106.100	0.800	-0.020	8.633	-0.060	0.000
106.200	2.200	-0.018	8.633	-0.060	0.000
106.300	1.800	-0.019	8.631	-0.060	0.000
106.400	1.200	-0.021	8.632	-0.060	0.000
106.500	0.600	-0.021	8.632	-0.060	0.000
106.600	3.200	-0.021	8.632	-0.060	0.000
106.700	1.400	-0.022	8.632	-0.060	0.000
106.800	2.600	-0.017	8.633	-0.060	0.000
106.900	0.400	-0.019	8.632	-0.060	0.000
107.000	1.000	-0.019	8.631	-0.060	0.000
107.100	2.400	-0.019	8.631	-0.060	0.000
107.200	1.600	-0.018	8.632	-0.060	0.000
107.300	1.000	-0.016	8.632	-0.060	0.000
107.400	2.600	-0.019	8.632	-0.060	0.000
107.500	0.400	-0.020	8.633	-0.060	0.000
107.600	2.400	-0.020	8.633	-0.060	0.000
107.700	0.200	-0.014	8.632	-0.060	0.000
107.800	2.000	-0.017	8.632	-0.060	0.000
107.900	3.200	-0.021	8.631	-0.060	0.000
108.000	1.200	-0.016	8.633	-0.060	0.000
108.100	1.000	-0.016	8.633	-0.060	0.000
108.200	0.800	-0.016	8.632	-0.060	0.000
108.300	1.000	-0.016	8.632	-0.060	0.000
108.400	1.000	-0.015	8.632	-0.060	0.000
108.500	2.400	-0.018	8.632	-0.060	0.000
108.600	1.000	-0.018	8.632	-0.060	0.000
108.700	1.200	-0.015	8.632	-0.060	0.000
108.800	1.400	-0.020	8.632	-0.060	0.000
108.900	1.600	-0.016	8.632	-0.060	0.000
109.000	2.400	-0.015	8.632	-0.060	0.000
109.100	1.000	-0.015	8.632	-0.060	0.000
109.200	0.800	-0.017	8.631	-0.060	0.000
109.300	1.600	-0.015	8.631	-0.060	0.000
109.400	1.600	-0.017	8.632	-0.060	0.000
109.500	1.400	-0.018	8.632	-0.060	0.000
109.600	1.400	-0.018	8.632	-0.060	0.000
109.700	1.400	-0.020	8.631	-0.060	0.000
109.800	3.200	-0.019	8.631	-0.060	0.000
109.900	3.400	-0.020	8.632	-0.060	0.000
110.000	3.000	-0.018	8.631	-0.060	0.000
110.100	1.400	-0.018	8.631	-0.060	0.000
110.200	2.600	-0.023	8.631	-0.060	0.000
110.300	1.800	-0.020	8.631	-0.060	0.000
110.400	2.400	-0.023	8.632	-0.060	0.000
110.500	2.000	-0.024	8.632	-0.060	0.000
110.600	2.000	-0.024	8.632	-0.060	0.000
110.700	3.800	-0.023	8.631	-0.060	0.000
110.800	3.800	-0.024	8.632	-0.060	0.000
110.900	3.400	-0.026	8.631	-0.060	0.000
111.000	2.800	-0.022	8.631	-0.060	0.000
111.100	1.000	-0.022	8.631	-0.060	0.000
111.200	3.200	-0.027	8.632	-0.060	0.000
111.300	2.200	-0.027	8.631	-0.060	0.000
111.400	3.400	-0.028	8.631	-0.060	0.000
111.500	2.400	-0.026	8.631	-0.060	0.000
111.600	3.400	-0.026	8.631	-0.060	0.000
111.700	2.800	-0.035	8.632	-0.060	0.000
111.800	3.600	-0.027	8.632	-0.060	0.000
111.900	2.400	-0.030	8.632	-0.060	0.000
112.000	3.200	-0.027	8.631	-0.060	0.000
112.100	2.400	-0.027	8.631	-0.060	0.000
112.200	2.200	-0.032	8.632	-0.060	0.000
112.300	2.400	-0.029	8.633	-0.060	0.000
112.400	2.600	-0.031	8.631	-0.060	0.000
112.500	3.200	-0.029	8.631	-0.060	0.000
112.600	3.600	-0.029	8.631	-0.060	0.000
112.700	2.600	-0.031	8.631	-0.060	0.000
112.800	4.000	-0.032	8.631	-0.060	0.000
112.900	2.200	-0.032	8.631	-0.060	0.000
113.000	3.200	-0.029	8.631	-0.060	0.000
113.100	2.200	-0.029	8.631	-0.060	0.000
113.200	2.000	-0.033	8.631	-0.060	0.000
113.300	1.800	-0.031	8.630	-0.060	0.000
113.400	3.200	-0.032	8.632	-0.060	0.000
113.500	2.600	-0.030	8.631	-0.060	0.000
113.600	4.200	-0.030	8.631	-0.060	0.000
113.700	1.800	-0.028	8.631	-0.060	0.000
113.800	3.400	-0.031	8.631	-0.060	0.000
113.900	2.000	-0.031	8.631	-0.060	0.000
114.000	2.400	-0.032	8.630	-0.060	0.000
114.100	1.400	-0.032	8.630	-0.060	0.000
114.200	2.800	-0.028	8.631	-0.060	0.000
114.300	1.800	-0.030	8.631	-0.060	0.000
114.400	2.000	-0.032	8.632	-0.060	0.000
114.500	2.000	-0.030	8.630	-0.060	0.000
114.600	2.600	-0.030	8.630	-0.060	0.000
114.700	1.800	-0.027	8.632	-0.060	0.000
114.800	1.000	-0.026	8.630	-0.060	0.000
114.900	1.000	-0.027	8.631	-0.060	0.000
115.000	2.600	-0.029	8.631	-0.060	0.000
115.100	1.800	-0.029	8.631	-0.060	0.000
115.200	1.000	-0.026	8.631	-0.060	0.000
115.300	1.800	-0.025	8.631	-0.060	0.000
115.400	2.400	-0.025	8.631	-0.060	0.000
115.500	2.800	-0.020	8.632	-0.060	0.000
115.600	2.600	-0.020	8.632	-0.060	0.000
115.700	2.800	-0.017	8.630	-0.060	0.000
115.800	2.000	-0.016	8.631	-0.060	0.000
115.900	1.600	-0.025	8.631	-0.060	0.000
116.000	2.000	-0.025	8.631	-0.060	0.000
116.100	1.600	-0.025	8.631	-0.060	0.000
116.200	3.200	-0.025	8.631	-0.060	0.000
116.300	1.400	-0.026	8.631	-0.060	0.000
116.400	1.800	-0.027	8.631	-0.060	0.000
116.500	1.200	-0.025	8.630	-0.060	0.000
116.600	2.600	-0.025	8.630	-0.060	0.000
116.700	1.400	-0.028	8.630	-0.060	0.000
116.800	2.000	-0.025	8.631	-0.060	0.000
116.900	1.200	-0.024	8.631	-0.060	0.000
117.000	2.600	-0.023	8.630	-0.060	0.000
117.100	1.200	-0.023	8.630	-0.060	0.000
117.200	1.800	-0.022	8.630	-0.060	0.000
117.300	-0.800	-0.025	8.631	-0.060	0.000
117.400	1.800	-0.020	8.630	-0.060	0.000
117.500	0.400	-0.019	8.630	-0.060	0.000
117.600	1.000	-0.019	8.630	-0.060	0.000
117.700	0.200	-0.017	8.630	-0.060	0.000
117.800	1.000	-0.018	8.630	-0.060	0.000
117.900	0.200	-0.015	8.631	-0.060	0.000
118.000	0.200	-0.012	8.630	-0.060	0.000
118.100	0.400	-0.012	8.630	-0.060	0.000
118.200	1.000	-0.013	8.630	-0.060	0.000
118.300	-0.800	-0.008	8.630	-0.060	0.000
118.400	-0.000	-0.010	8.631	-0.060	0.000
118.500	0.200	-0.008	8.631	-0.060	0.000
118.600	0.200	-0.008	8.631	-0.060	0.000
118.700	-0.800	-0.008	8.630	-0.060	0.000
118.800	-0.600	-0.006	8.630	-0.060	0.000
118.900	0.800	-0.004	8.631	-0.060	0.000
119.000	1.600	-0.004	8.631	-0.060	0.000
119.100	-0.800	-0.004	8.631	-0.060	0.000
119.200	-0.000	-0.005	8.630	-0.060	0.000
119.300	-1.600	-0.005	8.631	-0.060	0.000
119.400	0.400	-0.003	8.631	-0.060	0.000
119.500	-1.000	-0.002	8.631	-0.060	0.000
119.600	1.000	-0.002	8.631	-0.060	0.000
119.700	-1.200	0.000	8.631	-0.060	0.000
119.800	-0.800	-0.001	8.631	-0.060	0.000
119.900	-0.800	-0.000	8.631	-0.060	0.000
120.000	-0.600	0.001	8.630	-0.060	0.000
120.100	1.000	0.001	8.630	-0.060	0.000
120.200	0.400	0.002	8.630	-0.060	0.000
120.300	0.200	0.001	8.629	-0.060	0.000
120.400	-0.800	0.002	8.631	-0.060	0.000
120.500	0.800	0.001	8.629	-0.060	0.000
120.600	-0.400	0.001	8.629	-0.060	0.000
120.700	0.400	0.003	8.630	-0.060	0.000
120.800	-0.600	-0.000	8.630	-0.060	0.000
120.900	-0.600	0.002	8.630	-0.060	0.000
121.000	0.200	0.000	8.630	-0.060	0.000
121.100	-0.800	0.000	8.630	-0.060	0.000
121.200	0.600	0.001	8.630	-0.060	0.000
121.300	-0.200	-0.002	8.631	-0.060	0.000
121.400	1.200	0.003	8.629	-0.060	0.000
121.500	0.200	-0.002	8.630	-0.060	0.000
121.600	1.000	-0.002	8.630	-0.060	0.000
121.700	0.600	0.003	8.631	-0.060	0.000
121.800	0.600	-0.002	8.630	-0.060	0.000
121.900	-0.000	-0.000	8.631	-0.060	0.000
122.000	1.200	-0.006	8.630	-0.060	0.000
122.100	1.600	-0.006	8.630	-0.060	0.000
122.200	2.000	-0.007	8.630	-0.060	0.000
122.300	0.400	-0.009	8.630	-0.060	0.000
122.400	-0.000	-0.009	8.630	-0.060	0.000
122.500	0.600	-0.012	8.631	-0.060	0.000
122.600	1.400	-0.012	8.631	-0.060	0.000
122.700	1.200	-0.009	8.629	-0.060	0.000
122.800	1.400	-0.011	8.630	-0.060	0.000
122.900	1.800	-0.011	8.629	-0.060	0.000
123.000	0.200	-0.013	8.630	-0.060	0.000
123.100	1.800	-0.013	8.630	-0.060	0.000
123.200	0.800	-0.015	8.629	-0.060	0.000
123.300	1.000	-0.017	8.630	-0.060	0.000
123.400	2.000	-0.014	8.631	-0.060	0.000
123.500	1.000	-0.019	8.629	-0.060	0.000
123.600	2.600	-0.019	8.629	-0.060	0.000
123.700	1.600	-0.015	8.629	-0.060	0.000
123.800	2.000	-0.020	8.629	-0.060	0.000
123.900	2.800	-0.020	8.629	-0.060	0.000
124.000	1.000	-0.022	8.628	-0.060	0.000
124.100	3.400	-0.022	8.628	-0.060	0.000
124.200	1.200	-0.018	8.629	-0.060	0.000
124.300	1.800	-0.022	8.630	-0.060	0.000
124.400	2.000	-0.019	8.630	-0.060	0.000
124.500	3.200	-0.023	8.630	-0.060	0.000
124.600	2.200	-0.023	8.630	-0.060	0.000
124.700	2.800	-0.020	8.629	-0.060	0.000
124.800	0.800	-0.023	8.630	-0.060	0.000
124.900	3.200	-0.024	8.629	-0.060	0.000
125.000	1.800	-0.027	8.629	-0.060	0.000
125.100	2.800	-0.027	8.629	-0.060	0.000
125.200	0.600	-0.021	8.629	-0.060	0.000
125.300	3.000	-0.026	8.630	-0.060	0.000
125.400	1.600	-0.024	8.629	-0.060	0.000
125.500	2.600	-0.027	8.628	-0.060	0.000
125.600	2.600	-0.027	8.628	-0.060	0.000
125.700	2.400	-0.024	8.630	-0.060	0.000
125.800	2.000	-0.027	8.630	-0.060	0.000
125.900	2.600	-0.023	8.630	-0.060	0.000
126.000	1.400	-0.025	8.630	-0.060	0.000
126.100	0.800	-0.025	8.630	-0.060	0.000
126.200	2.800	-0.021	8.630	-0.060	0.000
126.300	1.000	-0.025	8.630	-0.060	0.000
126.400	2.400	-0.027	8.630	-0.060	0.000
126.500	1.600	-0.028	8.631	-0.060	0.000
126.600	3.000	-0.028	8.631	-0.060	0.000
126.700	1.800	-0.024	8.630	-0.060	0.000
126.800	2.400	-0.024	8.630	-0.060	0.000
126.900	1.800	-0.025	8.630	-0.060	0.000
127.000	1.200	-0.026	8.630	-0.060	0.000
127.100	1.800	-0.026	8.630	-0.060	0.000
127.200	2.600	-0.024	8.629	-0.060	0.000
127.300	1.000	-0.025	8.629	-0.060	0.000
127.400	2.000	-0.023	8.629	-0.060	0.000
127.500	1.000	-0.021	8.631	-0.060	0.000
127.600	2.000	-0.021	8.631	-0.060	0.000
127.700	1.000	-0.025	8.629	-0.060	0.000
127.800	1.600	-0.024	8.629	-0.060	0.000
127.900	1.000	-0.023	8.629	-0.060	0.000
128.000	1.200	-0.023	8.630	-0.060	0.000
128.100	1.600	-0.023	8.630	-0.060	0.000
128.200	2.400	-0.021	8.629	-0.060	0.000
128.300	1.400	-0.024	8.628	-0.060	0.000
128.400	1.800	-0.020	8.629	-0.060	0.000
128.500	0.600	-0.021	8.630	-0.060	0.000
128.600	2.400	-0.021	8.630	-0.060	0.000
128.700	1.600	-0.021	8.630	-0.060	0.000
128.800	1.600	-0.019	8.629	-0.060	0.000
128.900	-0.200	-0.016	8.629	-0.060	0.000
129.000	0.800	-0.018	8.629	-0.060	0.000
129.100	0.200	-0.018	8.629	-0.060	0.000
129.200	1.400	-0.014	8.629	-0.060	0.000
129.300	-0.000	-0.016	8.628	-0.060	0.000
129.400	0.800	-0.011	8.629	-0.060	0.000
129.500	-0.000	-0.014	8.629	-0.060	0.000
129.600	1.600	-0.014	8.629	-0.060	0.000
129.700	-0.000	-0.014	8.629	-0.060	0.000
129.800	1.400	-0.011	8.629	-0.060	0.000
129.900	0.400	-0.011	8.629	-0.060	0.000
130.000	0.400	-0.014	8.629	-0.060	0.000
130.100	0.200	-0.014	8.629	-0.060	0.000
130.200	1.400	-0.013	8.629	-0.060	0.000
130.300	0.200	-0.012	8.628	-0.060	0.000
130.400	-0.800	-0.010	8.628	-0.060	0.000
130.500	1.600	-0.008	8.630	-0.060	0.000
130.600	-0.800	-0.008	8.630	-0.060	0.000
130.700	0.400	-0.005	8.630	-0.060	0.000
130.800	-0.200	-0.010	8.629	-0.060	0.000
130.900	0.800	-0.004	8.629	-0.060	0.000
131.000	1.000	-0.008	8.629	-0.060	0.000
131.100	-0.400	-0.008	8.629	-0.060	0.000
131.200	0.400	-0.007	8.629	-0.060	0.000
131.300	0.200	-0.009	8.629	-0.060	0.000
131.400	1.200	-0.007	8.629	-0.060	0.000
131.500	0.200	-0.007	8.629	-0.060	0.000
131.600	1.200	-0.007	8.629	-0.060	0.000
131.700	-0.600	-0.007	8.629	-0.060	0.000
131.800	1.000	-0.009	8.629	-0.060	0.000
131.900	1.200	-0.005	8.628	-0.060	0.000
132.000	1.800	-0.007	8.629	-0.060	0.000
132.100	-0.000	-0.007	8.629	-0.060	0.000
132.200	1.600	-0.010	8.629	-0.060	0.000
132.300	0.200	-0.009	8.630	-0.060	0.000
132.400	2.200	-0.005	8.630	-0.060	0.000
132.500	0.200	-0.006	8.629	-0.060	0.000
132.600	0.200	-0.006	8.629	-0.060	0.000
132.700	0.400	-0.010	8.629	-0.060	0.000
132.800	0.400	-0.006	8.629	-0.060	0.000
132.900	-0.600	-0.010	8.629	-0.060	0.000
133.000	1.800	-0.007	8.629	-0.060	0.000
133.100	0.400	-0.007	8.629	-0.060	0.000
133.200	0.200	-0.012	8.628	-0.060	0.000
133.300	1.200	-0.011	8.629	-0.060	0.000
133.400	1.600	-0.011	8.629	-0.060	0.000
133.500	-0.000	-0.009	8.629	-0.060	0.000
133.600	1.600	-0.009	8.629	-0.060	0.000
133.700	-0.000	-0.013	8.628	-0.060	0.000
133.800	1.200	-0.011	8.628	-0.060	0.000
133.900	1.200	-0.009	8.629	-0.060	0.000
134.000	1.200	-0.009	8.628	-0.060	0.000
134.100	0.600	-0.009	8.628	-0.060	0.000
134.200	2.000	-0.011	8.629	-0.060	0.000
134.300	1.400	-0.015	8.629	-0.060	0.000
134.400	1.600	-0.011	8.628	-0.060	0.000
134.500	1.000	-0.013	8.628	-0.060	0.000
134.600	2.000	-0.013	8.628	-0.060	0.000
134.700	0.400	-0.014	8.628	-0.060	0.000
134.800	1.000	-0.012	8.629	-0.060	0.000
134.900	0.800	-0.017	8.629	-0.060	0.000
135.000	1.600	-0.013	8.629	-0.060	0.000
135.100	1.200	-0.013	8.629	-0.060	0.000
135.200	2.000	-0.018	8.627	-0.060	0.000
135.300	0.800	-0.016	8.629	-0.060	0.000
135.400	2.000	-0.020	8.628	-0.060	0.000
135.500	2.200	-0.016	8.628	-0.060	0.000
135.600	3.200	-0.016	8.628	-0.060	0.000
135.700	1.800	-0.018	8.628	-0.060	0.000
135.800	3.400	-0.021	8.628	-0.060	0.000
135.900	0.600	-0.019	8.627	-0.060	0.000
136.000	2.000	-0.016	8.629	-0.060	0.000
136.100	0.800	-0.016	8.629	-0.060	0.000
136.200	2.000	-0.022	8.628	-0.060	0.000
136.300	1.000	-0.018	8.628	-0.060	0.000
136.400	1.000	-0.021	8.629	-0.060	0.000
136.500	1.200	-0.020	8.628	-0.060	0.000
136.600	2.400	-0.020	8.628	-0.060	0.000
136.700	1.800	-0.024	8.628	-0.060	0.000
136.800	2.400	-0.022	8.629	-0.060	0.000
136.900	2.200	-0.021	8.628	-0.060	0.000
137.000	1.800	-0.022	8.629	-0.060	0.000
137.100	3.000	-0.022	8.629	-0.060	0.000
137.200	2.400	-0.021	8.628	-0.060	0.000
137.300	2.800	-0.020	8.630	-0.060	0.000
137.400	2.200	-0.022	8.628	-0.060	0.000
137.500	2.000	-0.022	8.627	-0.060	0.000
137.600	2.400	-0.022	8.627	-0.060	0.000
137.700	2.400	-0.025	8.629	-0.060	0.000
137.800	2.800	-0.023	8.629	-0.060	0.000
137.900	1.600	-0.024	8.629	-0.060	0.000
138.000	2.600	-0.024	8.628	-0.060	0.000
138.100	1.800	-0.024	8.628	-0.060	0.000
138.200	2.200	-0.029	8.628	-0.060	0.000
138.300	2.400	-0.026	8.628	-0.059	0.000
138.400	2.200	-0.027	8.629	-0.059	0.000
138.500	2.600	-0.024	8.629	-0.059	0.000
138.600	2.200	-0.024	8.629	-0.059	0.000
138.700	1.000	-0.021	8.628	-0.059	0.000
138.800	2.200	-0.024	8.629	-0.059	0.000
138.900	2.200	-0.027	8.628	-0.059	0.000
139.000	3.000	-0.029	8.628	-0.059	0.000
139.100	2.200	-0.029	8.628	-0.059	0.000
139.200	3.600	-0.025	8.628	-0.059	0.000
139.300	1.400	-0.026	8.629	-0.059	0.000
139.400	2.800	-0.025	8.629	-0.059	0.000
139.500	2.400	-0.024	8.628	-0.059	0.000
139.600	1.800	-0.024	8.628	-0.059	0.000
139.700	2.400	-0.028	8.628	-0.059	0.000
139.800	2.000	-0.027	8.627	-0.059	0.000
139.900	1.800	-0.022	8.630	-0.059	0.000
140.000	3.400	-0.029	8.628	-0.059	0.000
140.100	2.400	-0.029	8.628	-0.059	0.000
140.200	2.200	-0.025	8.628	-0.059	0.000
140.300	3.200	-0.026	8.627	-0.059	0.000
140.400	1.600	-0.025	8.627	-0.059	0.000
140.500	1.800	-0.026	8.627	-0.059	0.000
140.600	2.200	-0.026	8.627	-0.059	0.000
140.700	2.000	-0.024	8.628	-0.059	0.000
140.800	1.800	-0.027	8.628	-0.059	0.000
140.900	3.200	-0.028	8.627	-0.059	0.000
141.000	2.600	-0.027	8.628	-0.059	0.000
141.100	1.800	-0.027	8.628	-0.059	0.000
141.200	2.200	-0.026	8.629	-0.059	0.000
141.300	1.000	-0.029	8.628	-0.059	0.000
141.400	3.000	-0.026	8.628	-0.059	0.000
141.500	2.200	-0.028	8.627	-0.059	0.000
141.600	1.800	-0.028	8.627	-0.059	0.000
141.700	2.600	-0.025	8.628	-0.059	0.000
141.800	0.800	-0.026	8.628	-0.059	0.000
141.900	3.200	-0.025	8.627	-0.059	0.000
142.000	2.400	-0.026	8.628	-0.059	0.000
142.100	3.200	-0.026	8.628	-0.059	0.000
142.200	2.600	-0.026	8.628	-0.059	0.000
142.300	3.600	-0.030	8.628	-0.059	0.000
142.400	2.200	-0.027	8.628	-0.059	0.000
142.500	2.800	-0.023	8.628	-0.059	0.000
142.600	2.600	-0.023	8.628	-0.059	0.000
142.700	3.200	-0.025	8.628	-0.059	0.000
142.800	1.800	-0.031	8.627	-0.059	0.000
142.900	3.600	-0.028	8.628	-0.059	0.000
143.000	2.600	-0.027	8.627	-0.059	0.000
143.100	2.600	-0.027	8.627	-0.059	0.000
143.200	3.000	-0.029	8.629	-0.059	0.000
143.300	3.000	-0.028	8.628	-0.059	0.000
143.400	2.000	-0.029	8.627	-0.059	0.000
143.500	1.800	-0.029	8.628	-0.059	0.000
143.600	1.200	-0.029	8.628	-0.059	0.000
143.700	1.600	-0.027	8.628	-0.059	0.000
143.800	1.600	-0.028	8.627	-0.059	0.000
143.900	2.400	-0.030	8.628	-0.059	0.000
144.000	1.600	-0.027	8.627	-0.059	0.000
144.100	2.000	-0.027	8.627	-0.059	0.000
144.200	2.200	-0.024	8.627	-0.059	0.000
144.300	2.800	-0.027	8.627	-0.059	0.000
144.400	2.200	-0.028	8.628	-0.059	0.000
144.500	1.400	-0.026	8.627	-0.059	0.000
144.600	3.200	-0.026	8.627	-0.059	0.000
144.700	0.800	-0.026	8.628	-0.059	0.000
144.800	1.800	-0.023	8.629	-0.059	0.000
144.900	1.000	-0.021	8.627	-0.059	0.000
145.000	1.200	-0.025	8.627	-0.059	0.000
145.100	-0.000	-0.025	8.627	-0.059	0.000
145.200	1.800	-0.024	8.627	-0.059	0.000
145.300	0.600	-0.020	8.627	-0.059	0.000
145.400	1.200	-0.023	8.627	-0.059	0.000
145.500	0.200	-0.018	8.627	-0.059	0.000
145.600	2.400	-0.018	8.627	-0.059	0.000
145.700	1.200	-0.009	8.628	-0.059	0.000
145.800	2.600	-0.012	8.627	-0.059	0.000
145.900	1.000	-0.013	8.628	-0.059	0.000
146.000	2.000	-0.023	8.627	-0.059	0.000
146.100	1.400	-0.023	8.627	-0.059	0.000
146.200	2.800	-0.018	8.627	-0.059	0.000
146.300	1.600	-0.026	8.628	-0.059	0.000
146.400	2.200	-0.023	8.627	-0.059	0.000
146.500	1.000	-0.027	8.627	-0.059	0.000
146.600	1.800	-0.027	8.627	-0.059	0.000
146.700	1.000	-0.022	8.627	-0.059	0.000
146.800	1.800	-0.026	8.628	-0.059	0.000
146.900	1.400	-0.022	8.627	-0.059	0.000
147.000	1.600	-0.024	8.627	-0.059	0.000
147.100	1.600	-0.024	8.627	-0.059	0.000
147.200	2.600	-0.021	8.627	-0.059	0.000
147.300	1.000	-0.022	8.627	-0.059	0.000
147.400	0.400	-0.023	8.627	-0.059	0.000
147.500	1.800	-0.019	8.627	-0.059	0.000
147.600	1.800	-0.019	8.627	-0.059	0.000
147.700	0.600	-0.017	8.627	-0.059	0.000
147.800	2.400	-0.022	8.627	-0.059	0.000
147.900	0.200	-0.017	8.626	-0.059	0.000
148.000	1.800	-0.015	8.628	-0.059	0.000
148.100	1.000	-0.015	8.628	-0.059	0.000
148.200	1.600	-0.014	8.627	-0.059	0.000
148.300	0.800	-0.017	8.627	-0.059	0.000
148.400	2.600	-0.015	8.627	-0.059	0.000
148.500	1.800	-0.018	8.628	-0.059	0.000
148.600	1.400	-0.018	8.628	-0.059	0.000
148.700	1.000	-0.020	8.628	-0.059	0.000
148.800	2.400	-0.017	8.627	-0.059	0.000
148.900	1.000	-0.019	8.627	-0.059	0.000
149.000	2.600	-0.021	8.626	-0.059	0.000
149.100	1.400	-0.021	8.626	-0.059	0.000
149.200	2.200	-0.017	8.628	-0.059	0.000
149.300	2.000	-0.019	8.626	-0.059	0.000
149.400	1.800	-0.017	8.627	-0.059	0.000
149.500	0.600	-0.022	8.627	-0.059	0.000
149.600	2.200	-0.022	8.627	-0.059	0.000
149.700	0.800	-0.020	8.626	-0.059	0.000
149.800	2.600	-0.019	8.626	-0.059	0.000
149.900	2.600	-0.022	8.625	-0.059	0.000
150.000	2.400	-0.020	8.627	-0.059	0.000
150.100	1.400	-0.020	8.627	-0.059	0.000
150.200	2.000	-0.020	8.626	-0.059	0.000
150.300	1.400	-0.019	8.627	-0.059	0.000
150.400	1.400	-0.021	8.626	-0.059	0.000
150.500	1.200	-0.022	8.627	-0.059	0.000
150.600	1.600	-0.022	8.627	-0.059	0.000
150.700	1.200	-0.017	8.626	-0.059	0.000
150.800	2.400	-0.022	8.627	-0.059	0.000
150.900	1.000	-0.022	8.626	-0.059	0.000
151.000	2.600	-0.025	8.626	-0.059	0.000
151.100	1.800	-0.025	8.626	-0.059	0.000
151.200	2.400	-0.024	8.627	-0.059	0.000
151.300	1.400	-0.021	8.627	-0.059	0.000
151.400	1.800	-0.019	8.627	-0.059	0.000
151.500	2.600	-0.023	8.626	-0.059	0.000
151.600	2.600	-0.023	8.626	-0.059	0.000
151.700	1.800	-0.025	8.627	-0.059	0.000
151.800	3.200	-0.026	8.627	-0.059	0.000
151.900	1.600	-0.026	8.626	-0.059	0.000
152.000	2.800	-0.028	8.626	-0.059	0.000
152.100	1.400	-0.028	8.626	-0.059	0.000
152.200	3.200	-0.023	8.627	-0.059	0.000
152.300	2.800	-0.023	8.627	-0.059	0.000
152.400	3.600	-0.026	8.626	-0.059	0.000
152.500	3.200	-0.021	8.627	-0.059	0.000
152.600	3.200	-0.021	8.627	-0.059	0.000
152.700	3.600	-0.024	8.627	-0.059	0.000
152.800	4.200	-0.029	8.626	-0.059	0.000
152.900	3.000	-0.027	8.626	-0.059	0.000
153.000	3.400	-0.030	8.626	-0.059	0.000
153.100	3.000	-0.030	8.626	-0.059	0.000
153.200	3.600	-0.034	8.625	-0.059	0.000
153.300	2.800	-0.033	8.627	-0.059	0.000
153.400	2.000	-0.035	8.625	-0.059	0.000
153.500	2.600	-0.033	8.626	-0.059	0.000
153.600	3.400	-0.033	8.626	-0.059	0.000
153.700	3.200	-0.034	8.627	-0.059	0.000
153.800	2.800	-0.034	8.626	-0.059	0.000
153.900	4.200	-0.035	8.626	-0.059	0.000
154.000	2.400	-0.035	8.625	-0.059	0.000
154.100	3.000	-0.035	8.625	-0.059	0.000
154.200	3.000	-0.036	8.626	-0.059	0.000
154.300	3.000	-0.033	8.626	-0.059	0.000
154.400	2.000	-0.041	8.626	-0.059	0.000
154.500	4.000	-0.035	8.626	-0.059	0.000
154.600	2.800	-0.035	8.626	-0.059	0.000
154.700	3.200	-0.039	8.626	-0.059	0.000
154.800	3.200	-0.033	8.627	-0.059	0.000
154.900	3.400	-0.037	8.627	-0.059	0.000
155.000	2.400	-0.033	8.626	-0.059	0.000
155.100	2.600	-0.033	8.626	-0.059	0.000
155.200	2.600	-0.039	8.626	-0.059	0.000
155.300	4.000	-0.032	8.625	-0.059	0.000
155.400	2.000	-0.036	8.626	-0.059	0.000
155.500	3.400	-0.031	8.625	-0.059	0.000
155.600	4.000	-0.031	8.625	-0.059	0.000
155.700	3.400	-0.036	8.626	-0.059	0.000
155.800	2.400	-0.030	8.626	-0.059	0.000
155.900	3.800	-0.034	8.626	-0.059	0.000
156.000	2.400	-0.032	8.626	-0.059	0.000
156.100	3.200	-0.032	8.626	-0.059	0.000
156.200	2.800	-0.036	8.626	-0.059	0.000
156.300	3.200	-0.033	8.626	-0.059	0.000
156.400	3.800	-0.035	8.626	-0.059	0.000
156.500	3.400	-0.037	8.625	-0.059	0.000
156.600	3.200	-0.037	8.625	-0.059	0.000
156.700	3.800	-0.037	8.625	-0.059	0.000
156.800	3.200	-0.033	8.625	-0.059	0.000
156.900	3.800	-0.038	8.625	-0.059	0.000
157.000	2.200	-0.037	8.625	-0.059	0.000
157.100	4.200	-0.037	8.625	-0.059	0.000
157.200	3.800	-0.034	8.626	-0.059	0.000
157.300	4.200	-0.036	8.626	-0.059	0.000
157.400	2.200	-0.038	8.626	-0.059	0.000
157.500	3.000	-0.036	8.626	-0.059	0.000
157.600	2.200	-0.036	8.626	-0.059	0.000
157.700	3.200	-0.032	8.625	-0.059	0.000
157.800	2.600	-0.035	8.625	-0.059	0.000
157.900	2.600	-0.033	8.626	-0.059	0.000
158.000	4.000	-0.036	8.626	-0.059	0.000
158.100	3.600	-0.036	8.626	-0.059	0.000
158.200	3.000	-0.037	8.625	-0.059	0.000
158.300	2.400	-0.036	8.626	-0.059	0.000
158.400	2.600	-0.035	8.625	-0.059	0.000
158.500	3.800	-0.035	8.625	-0.059	0.000
158.600	2.600	-0.035	8.625	-0.059	0.000
158.700	3.000	-0.029	8.626	-0.059	0.000
158.800	2.200	-0.038	8.627	-0.059	0.000
158.900	3.000	-0.034	8.626	-0.059	0.000
159.000	4.000	-0.031	8.625	-0.059	0.000
159.100	3.400	-0.031	8.625	-0.059	0.000
159.200	2.400	-0.033	8.625	-0.059	0.000
159.300	3.800	-0.035	8.625	-0.059	0.000
159.400	2.400	-0.035	8.626	-0.059	0.000
159.500	3.200	-0.033	8.625	-0.059	0.000
159.600	3.400	-0.033	8.625	-0.059	0.000
159.700	3.200	-0.034	8.625	-0.059	0.000
159.800	3.600	-0.032	8.626	-0.059	0.000
159.900	3.200	-0.035	8.626	-0.059	0.000
160.000	3.200	-0.029	8.624	-0.059	0.000
160.100	3.400	-0.029	8.624	-0.059	0.000
160.200	2.800	-0.032	8.625	-0.059	0.000
160.300	3.600	-0.028	8.624	-0.059	0.000
160.400	2.600	-0.033	8.625	-0.059	0.000
160.500	2.000	-0.026	8.626	-0.059	0.000
160.600	3.600	-0.026	8.626	-0.059	0.000
160.700	1.800	-0.033	8.626	-0.059	0.000
160.800	3.200	-0.029	8.625	-0.059	0.000
160.900	3.200	-0.030	8.625	-0.059	0.000
161.000	2.400	-0.030	8.625	-0.059	0.000
161.100	3.200	-0.030	8.625	-0.059	0.000
161.200	2.200	-0.029	8.626	-0.059	0.000
161.300	3.200	-0.027	8.625	-0.059	0.000
161.400	2.400	-0.028	8.626	-0.059	0.000
161.500	2.800	-0.028	8.625	-0.059	0.000
161.600	2.600	-0.028	8.625	-0.059	0.000
161.700	3.200	-0.026	8.626	-0.059	0.000
161.800	1.800	-0.026	8.625	-0.059	0.000
161.900	2.600	-0.026	8.626	-0.059	0.000
162.000	3.600	-0.030	8.625	-0.059	0.000
162.100	2.400	-0.030	8.625	-0.059	0.000
162.200	2.800	-0.024	8.624	-0.059	0.000
162.300	1.800	-0.027	8.626	-0.059	0.000
162.400	2.800	-0.024	8.625	-0.059	0.000
162.500	2.200	-0.026	8.626	-0.059	0.000
162.600	3.600	-0.026	8.626	-0.059	0.000
162.700	2.600	-0.028	8.625	-0.059	0.000
162.800	2.800	-0.030	8.625	-0.059	0.000
162.900	2.400	-0.026	8.626	-0.059	0.000
163.000	2.800	-0.026	8.625	-0.059	0.000
163.100	3.000	-0.026	8.625	-0.059	0.000
163.200	3.200	-0.028	8.625	-0.059	0.000
163.300	2.400	-0.024	8.624	-0.059	0.000
163.400	3.400	-0.030	8.626	-0.058	0.000
163.500	1.800	-0.029	8.625	-0.058	0.000
163.600	3.000	-0.029	8.625	-0.058	0.000
163.700	3.800	-0.027	8.624	-0.058	0.000
163.800	4.200	-0.029	8.625	-0.058	0.000
163.900	2.600	-0.030	8.625	-0.058	0.000
164.000	2.000	-0.028	8.624	-0.058	0.000
164.100	2.600	-0.028	8.624	-0.058	0.000
164.200	3.600	-0.031	8.625	-0.058	0.000
164.300	3.400	-0.030	8.624	-0.058	0.000
164.400	3.000	-0.030	8.624	-0.058	0.000
164.500	2.600	-0.030	8.624	-0.058	0.000
164.600	2.600	-0.030	8.624	-0.058	0.000
164.700	2.400	-0.033	8.625	-0.058	0.000
164.800	2.000	-0.031	8.625	-0.058	0.000
164.900	2.400	-0.028	8.626	-0.058	0.000
165.000	3.200	-0.029	8.625	-0.058	0.000
165.100	2.000	-0.029	8.625	-0.058	0.000
165.200	3.600	-0.031	8.626	-0.058	0.000
165.300	1.600	-0.023	8.625	-0.058	0.000
165.400	3.400	-0.028	8.624	-0.058	0.000
165.500	1.800	-0.024	8.625	-0.058	0.000
165.600	3.200	-0.024	8.625	-0.058	0.000
165.700	0.200	-0.026	8.624	-0.058	0.000
165.800	2.400	-0.019	8.625	-0.058	0.000
165.900	0.600	-0.022	8.625	-0.058	0.000
166.000	1.400	-0.023	8.624	-0.058	0.000
166.100	1.800	-0.023	8.624	-0.058	0.000
166.200	1.600	-0.023	8.624	-0.058	0.000
166.300	1.800	-0.021	8.624	-0.058	0.000
166.400	1.800	-0.021	8.623	-0.058	0.000
166.500	1.000	-0.017	8.624	-0.058	0.000
166.600	1.000	-0.017	8.624	-0.058	0.000
166.700	2.400	-0.019	8.625	-0.058	0.000
166.800	1.400	-0.016	8.623	-0.058	0.000
166.900	3.000	-0.020	8.625	-0.058	0.000
167.000	2.000	-0.021	8.624	-0.058	0.000
167.100	1.400	-0.021	8.624	-0.058	0.000
167.200	1.600	-0.019	8.624	-0.058	0.000
167.300	0.800	-0.014	8.624	-0.058	0.000
167.400	0.800	-0.020	8.624	-0.058	0.000
167.500	1.200	-0.021	8.625	-0.058	0.000
167.600	2.000	-0.021	8.625	-0.058	0.000
167.700	1.400	-0.016	8.624	-0.058	0.000
167.800	1.000	-0.018	8.624	-0.058	0.000
167.900	1.200	-0.013	8.624	-0.058	0.000
168.000	1.200	-0.013	8.624	-0.058	0.000
168.100	-0.200	-0.013	8.624	-0.058	0.000
168.200	1.200	-0.014	8.624	-0.058	0.000
168.300	1.000	-0.016	8.624	-0.058	0.000
168.400	1.800	-0.013	8.624	-0.058	0.000
168.500	1.400	-0.016	8.624	-0.058	0.000
168.600	1.200	-0.016	8.624	-0.058	0.000
168.700	0.200	-0.017	8.624	-0.058	0.000
168.800	1.800	-0.018	8.625	-0.058	0.000
168.900	1.000	-0.017	8.625	-0.058	0.000
169.000	1.600	-0.021	8.624	-0.058	0.000
169.100	1.800	-0.021	8.624	-0.058	0.000
169.200	2.400	-0.017	8.624	-0.058	0.000
169.300	0.200	-0.017	8.625	-0.058	0.000
169.400	1.600	-0.018	8.623	-0.058	0.000
169.500	0.400	-0.021	8.623	-0.058	0.000
169.600	1.600	-0.021	8.623	-0.058	0.000
169.700	1.200	-0.014	8.624	-0.058	0.000
169.800	2.400	-0.013	8.624	-0.058	0.000
169.900	2.000	-0.012	8.625	-0.058	0.000
170.000	0.800	-0.012	8.624	-0.058	0.000
170.100	0.400	-0.012	8.624	-0.058	0.000
170.200	1.000	-0.012	8.624	-0.058	0.000
170.300	1.000	-0.016	8.624	-0.058	0.000
170.400	0.800	-0.009	8.624	-0.058	0.000
170.500	1.000	-0.011	8.624	-0.058	0.000
170.600	1.200	-0.011	8.624	-0.058	0.000
170.700	0.400	-0.014	8.624	-0.058	0.000
170.800	0.600	-0.009	8.623	-0.058	0.000
170.900	1.000	-0.012	8.623	-0.058	0.000
171.000	1.000	-0.014	8.624	-0.058	0.000
171.100	1.000	-0.014	8.624	-0.058	0.000
171.200	0.800	-0.010	8.624	-0.058	0.000
171.300	0.800	-0.017	8.624	-0.058	0.000
171.400	-0.000	-0.014	8.624	-0.058	0.000
171.500	0.600	-0.015	8.623	-0.058	0.000
171.600	1.000	-0.015	8.623	-0.058	0.000
171.700	1.000	-0.010	8.624	-0.058	0.000
171.800	0.200	-0.018	8.624	-0.058	0.000
171.900	2.800	-0.009	8.624	-0.058	0.000
172.000	0.200	-0.011	8.622	-0.058	0.000
172.100	2.000	-0.011	8.622	-0.058	0.000
172.200	1.000	-0.012	8.624	-0.058	0.000
172.300	1.000	-0.015	8.624	-0.058	0.000
172.400	0.200	-0.014	8.623	-0.058	0.000
172.500	1.000	-0.016	8.625	-0.058	0.000
172.600	1.800	-0.016	8.625	-0.058	0.000
172.700	2.200	-0.012	8.624	-0.058	0.000
172.800	0.600	-0.017	8.624	-0.058	0.000
172.900	7.800	-0.014	8.624	-0.058	0.000
173.000	9.400	-0.013	8.624	-0.058	0.294
173.100	14.000	-0.013	8.624	-0.058	0.294
173.200	21.000	-0.012	8.624	-0.058	0.294
173.300	28.600	-0.018	8.624	-0.058	0.294
173.400	30.800	-0.015	8.623	-0.058	0.294
173.500	35.000	-0.010	8.622	-0.058	0.588
173.600	36.400	-0.010	8.622	-0.058	0.588
173.700	44.400	0.004	8.623	-0.058	0.588
173.800	48.000	0.002	8.623	-0.058	0.588
173.900	53.600	0.013	8.624	-0.057	0.588
174.000	56.400	0.041	8.622	-0.057	0.883
174.100	59.600	0.041	8.622	-0.057	0.883
174.200	65.600	0.073	8.622	-0.057	0.883
174.300	66.400	0.085	8.620	-0.057	0.883
174.400	72.400	0.099	8.624	-0.057	0.883
174.500	78.200	0.134	8.623	-0.057	1.177
174.600	83.600	0.134	8.623	-0.057	1.177
174.700	84.800	0.165	8.622	-0.057	1.177
174.800	85.400	0.178	8.625	-0.057	1.177
174.900	86.800	0.198	8.623	-0.056	1.177
175.000	95.600	0.246	8.623	-0.056	1.471
175.100	94.400	0.246	8.623	-0.056	1.471
175.200	96.800	0.272	8.624	-0.056	1.471
175.300	101.000	0.302	8.622	-0.056	1.471
175.400	104.200	0.315	8.622	-0.055	1.471
175.500	111.600	0.375	8.622	-0.055	1.765
175.600	107.600	0.375	8.622	-0.055	1.765
175.700	111.200	0.401	8.621	-0.055	1.765
175.800	112.600	0.441	8.622	-0.055	1.765
175.900	119.000	0.467	8.623	-0.054	1.765
176.000	120.800	0.538	8.623	-0.054	2.060
176.100	122.200	0.538	8.623	-0.054	2.060
176.200	123.600	0.574	8.623	-0.054	2.060
176.300	123.800	0.603	8.623	-0.054	2.060
176.400	130.000	0.634	8.622	-0.053	2.060
176.500	125.200	0.699	8.624	-0.053	2.354
176.600	128.400	0.699	8.624	-0.053	2.354
176.700	138.400	0.732	8.622	-0.053	2.354
176.800	141.000	0.771	8.621	-0.053	2.354
176.900	139.800	0.798	8.622	-0.052	2.354
177.000	140.200	0.862	8.622	-0.052	2.648
177.100	146.800	0.862	8.622	-0.052	2.648
177.200	148.800	0.911	8.623	-0.052	2.648
177.300	147.800	0.958	8.624	-0.052	2.648
177.400	151.400	0.996	8.623	-0.050	2.648
177.500	154.000	1.073	8.623	-0.050	2.942
177.600	151.800	1.073	8.623	-0.050	2.942
177.700	158.600	1.108	8.624	-0.050	2.942
177.800	155.600	1.141	8.623	-0.050	2.942
177.900	157.000	1.171	8.623	-0.049	2.942
178.000	153.200	1.257	8.622	-0.049	3.236
178.100	134.000	1.257	8.622	-0.049	3.236
178.200	138.200	1.318	8.622	-0.049	3.236
178.300	141.600	1.364	8.624	-0.049	3.236
178.400	145.600	1.410	8.622	-0.048	3.236
178.500	151.600	1.521	8.622	-0.048	3.531
178.600	149.400	1.521	8.622	-0.048	3.531
178.700	150.400	1.747	8.624	-0.048	3.531
178.800	156.200	1.842	8.623	-0.048	3.531
178.900	156.600	1.859	8.623	-0.046	3.531
179.000	161.000	1.920	8.622	-0.046	3.825
179.100	161.200	1.920	8.622	-0.046	3.825
179.200	165.000	1.958	8.623	-0.046	3.825
179.300	167.400	1.993	8.622	-0.046	3.825
179.400	171.800	2.018	8.622	-0.045	3.825
179.500	160.200	2.090	8.622	-0.045	4.119
179.600	169.400	2.090	8.622	-0.045	4.119
179.700	165.200	2.127	8.622	-0.045	4.119
179.800	178.200	2.172	8.621	-0.045	4.119
179.900	189.800	2.196	8.622	-0.044	4.119
180.000	171.400	2.273	8.623	-0.044	4.413
180.100	163.800	2.273	8.623	-0.044	4.413
180.200	163.200	2.318	8.622	-0.044	4.413
180.300	169.800	2.362	8.623	-0.044	4.413
180.400	168.200	2.392	8.621	-0.042	4.413
180.500	170.400	2.485	8.621	-0.042	4.708
180.600	174.200	2.485	8.621	-0.042	4.708
180.700	181.400	2.571	8.624	-0.042	4.708
180.800	179.600	2.775	8.623	-0.042	4.708
180.900	185.000	2.784	8.622	-0.041	4.708
181.000	176.800	2.848	8.621	-0.041	5.002
181.100	186.400	2.848	8.621	-0.041	5.002
181.200	185.600	2.895	8.620	-0.041	5.002
181.300	191.200	2.915	8.623	-0.041	5.002
181.400	184.600	2.956	8.622	-0.039	5.002
181.500	182.600	3.041	8.621	-0.039	5.000
181.600	178.000	3.041	8.621	-0.039	5.000
181.700	175.000	3.078	8.622	-0.039	5.000
181.800	170.400	3.122	8.623	-0.039	5.000
181.900	167.400	3.162	8.623	-0.038	5.000
182.000	162.800	3.243	8.623	-0.038	5.000
182.100	159.600	3.243	8.623	-0.038	5.000
182.200	157.000	3.279	8.624	-0.038	5.000
182.300	153.400	3.322	8.622	-0.038	5.000
182.400	149.800	3.354	8.622	-0.037	5.000
182.500	146.800	3.429	8.624	-0.037	5.000
182.600	144.200	3.429	8.624	-0.037	5.000
182.700	140.800	3.457	8.623	-0.037	5.000
182.800	138.800	3.494	8.622	-0.037	5.000
182.900	136.000	3.518	8.623	-0.036	5.000
183.000	134.800	3.583	8.621	-0.036	5.000
183.100	132.000	3.583	8.621	-0.036	5.000
183.200	129.200	3.602	8.622	-0.036	5.000
183.300	128.400	3.630	8.624	-0.036	5.000
183.400	126.000	3.653	8.624	-0.035	5.000
183.500	123.400	3.701	8.623	-0.035	5.000
183.600	122.200	3.701	8.623	-0.035	5.000
183.700	120.200	3.724	8.623	-0.035	5.000
183.800	118.400	3.745	8.623	-0.035	5.000
183.900	117.000	3.764	8.624	-0.034	5.000
184.000	115.200	3.803	8.623	-0.034	5.000
184.100	113.200	3.803	8.623	-0.034	5.000
184.200	112.000	3.817	8.622	-0.034	5.000
184.300	109.600	3.836	8.623	-0.034	5.000
184.400	109.000	3.855	8.623	-0.033	5.000
184.500	107.800	3.886	8.622	-0.033	5.000
184.600	106.000	3.886	8.622	-0.033	5.000
184.700	105.600	3.902	8.623	-0.033	5.000
184.800	104.800	3.914	8.624	-0.033	5.000
184.900	102.800	3.930	8.623	-0.032	5.000
185.000	101.600	3.950	8.625	-0.032	5.000
185.100	101.200	3.950	8.625	-0.032	5.000
185.200	99.600	3.971	8.623	-0.032	5.000
185.300	98.000	3.977	8.622	-0.032	5.000
185.400	97.800	3.988	8.622	-0.031	5.000
185.500	96.200	4.008	8.625	-0.031	5.000
185.600	95.600	4.008	8.625	-0.031	5.000
185.700	96.200	4.021	8.623	-0.031	5.000
185.800	94.600	4.030	8.623	-0.031	5.000
185.900	92.800	4.040	8.622	-0.030	5.000
186.000	92.400	4.057	8.624	-0.030	5.000
186.100	92.800	4.057	8.624	-0.030	5.000
186.200	91.400	4.066	8.622	-0.030	5.000
186.300	90.800	4.073	8.621	-0.030	5.000
186.400	89.600	4.081	8.623	-0.030	5.000
186.500	89.600	4.099	8.622	-0.030	5.000
186.600	88.400	4.099	8.622	-0.030	5.000
186.700	88.000	4.100	8.623	-0.030	5.000
186.800	87.400	4.109	8.621	-0.030	5.000
186.900	88.200	4.119	8.624	-0.029	5.000
187.000	86.800	4.127	8.623	-0.029	5.000
187.100	85.800	4.127	8.623	-0.029	5.000
187.200	85.800	4.130	8.621	-0.029	5.000
187.300	86.000	4.139	8.621	-0.029	5.000
187.400	85.600	4.145	8.623	-0.028	5.000
187.500	82.800	4.155	8.624	-0.028	5.000
187.600	83.400	4.155	8.624	-0.028	5.000
187.700	83.200	4.159	8.622	-0.028	5.000
187.800	83.400	4.162	8.624	-0.028	5.000
187.900	82.200	4.169	8.622	-0.027	5.000
188.000	82.200	4.182	8.621	-0.027	5.000
188.100	82.000	4.182	8.621	-0.027	5.000
188.200	80.600	4.179	8.624	-0.027	5.000
188.300	80.400	4.182	8.622	-0.027	5.000
188.400	81.400	4.186	8.622	-0.027	5.000
188.500	80.200	4.194	8.622	-0.027	5.000
188.600	79.600	4.194	8.622	-0.027	5.000
188.700	79.400	4.202	8.622	-0.027	5.000
188.800	79.400	4.201	8.623	-0.027	5.000
188.900	78.800	4.211	8.623	-0.026	5.000
189.000	79.000	4.216	8.623	-0.026	5.000
189.100	78.800	4.216	8.623	-0.026	5.000
189.200	78.600	4.223	8.623	-0.026	5.000
189.300	76.600	4.219	8.622	-0.026	5.000
189.400	77.200	4.226	8.624	-0.025	5.000
189.500	76.600	4.230	8.621	-0.025	5.000
189.600	77.000	4.230	8.621	-0.025	5.000
189.700	77.000	4.232	8.622	-0.025	5.000
189.800	77.000	4.235	8.624	-0.025	5.000
189.900	77.200	4.240	8.622	-0.025	5.000
190.000	76.000	4.244	8.622	-0.025	5.000
190.100	75.600	4.244	8.622	-0.025	5.000
190.200	75.200	4.242	8.622	-0.025	5.000
190.300	75.800	4.243	8.622	-0.025	5.000
190.400	74.400	4.253	8.622	-0.024	5.000
190.500	75.200	4.252	8.622	-0.024	5.000
190.600	74.600	4.252	8.622	-0.024	5.000
190.700	74.000	4.249	8.622	-0.024	5.000
190.800	74.400	4.253	8.622	-0.024	5.000
190.900	74.000	4.260	8.622	-0.024	5.000
191.000	73.600	4.265	8.622	-0.024	5.000
191.100	72.800	4.265	8.622	-0.024	5.000
191.200	73.000	4.267	8.622	-0.024	5.000
191.300	72.200	4.268	8.623	-0.024	5.000
191.400	73.000	4.274	8.623	-0.023	5.000
191.500	72.600	4.277	8.621	-0.023	5.000
191.600	72.200	4.277	8.621	-0.023	5.000
191.700	71.600	4.278	8.622	-0.023	5.000
191.800	72.800	4.278	8.621	-0.023	5.000
191.900	72.200	4.284	8.622	-0.022	5.000
192.000	73.000	4.283	8.622	-0.022	5.000
192.100	71.200	4.283	8.622	-0.022	5.000
192.200	73.000	4.286	8.623	-0.022	5.000
192.300	70.600	4.290	8.621	-0.022	5.000
192.400	72.000	4.286	8.623	-0.022	5.000
192.500	71.600	4.290	8.622	-0.022	5.000
192.600	71.400	4.290	8.622	-0.022	5.000
192.700	71.800	4.294	8.621	-0.022	5.000
192.800	71.200	4.294	8.622	-0.022	5.000
192.900	71.000	4.294	8.623	-0.021	5.000
193.000	71.600	4.297	8.622	-0.021	5.000
193.100	70.600	4.297	8.622	-0.021	5.000
193.200	71.000	4.298	8.623	-0.021	5.000
193.300	70.400	4.299	8.623	-0.021	5.000
193.400	71.000	4.297	8.623	-0.021	5.000
193.500	69.600	4.299	8.622	-0.021	5.000
193.600	71.000	4.299	8.622	-0.021	5.000
193.700	70.800	4.302	8.623	-0.021	5.000
193.800	70.000	4.308	8.623	-0.021	5.000
193.900	69.200	4.305	8.622	-0.020	5.000
194.000	70.000	4.305	8.623	-0.020	5.000
194.100	69.000	4.305	8.623	-0.020	5.000
194.200	68.800	4.306	8.622	-0.020	5.000
194.300	68.600	4.307	8.622	-0.020	5.000
194.400	70.000	4.308	8.621	-0.019	5.000
194.500	70.600	4.313	8.621	-0.019	5.000
194.600	69.200	4.313	8.621	-0.019	5.000
194.700	69.400	4.310	8.622	-0.019	5.000
194.800	69.400	4.313	8.622	-0.019	5.000
194.900	69.400	4.313	8.622	-0.019	5.000
195.000	68.200	4.313	8.622	-0.019	5.000
195.100	68.600	4.313	8.622	-0.019	5.000
195.200	68.800	4.314	8.622	-0.019	5.000
195.300	69.400	4.314	8.622	-0.019	5.000
195.400	69.200	4.319	8.622	-0.018	5.000
195.500	70.000	4.318	8.621	-0.018	5.000
195.600	68.400	4.318	8.621	-0.018	5.000
195.700	69.600	4.315	8.621	-0.018	5.000
195.800	68.400	4.317	8.622	-0.018	5.000
195.900	68.000	4.317	8.622	-0.018	5.000
196.000	68.800	4.317	8.622	-0.018	5.000
196.100	67.800	4.317	8.622	-0.018	5.000
196.200	69.800	4.320	8.622	-0.018	5.000
196.300	70.000	4.317	8.621	-0.018	5.000
196.400	69.200	4.320	8.622	-0.017	5.000
196.500	70.600	4.324	8.622	-0.017	5.000
196.600	69.000	4.324	8.622	-0.017	5.000
196.700	70.000	4.323	8.623	-0.017	5.000
196.800	69.800	4.314	8.622	-0.017	5.000
196.900	68.400	4.316	8.622	-0.017	5.000
197.000	69.400	4.313	8.622	-0.017	5.000
197.100	69.000	4.313	8.622	-0.017	5.000
197.200	70.200	4.318	8.622	-0.017	5.000
197.300	70.800	4.318	8.621	-0.017	5.000
197.400	69.400	4.317	8.622	-0.016	5.000
197.500	68.400	4.319	8.622	-0.016	5.000
197.600	68.400	4.319	8.622	-0.016	5.000
197.700	68.200	4.314	8.622	-0.016	5.000
197.800	69.600	4.319	8.622	-0.016	5.000
197.900	68.600	4.316	8.622	-0.015	5.000
198.000	68.600	4.319	8.622	-0.015	5.000
198.100	68.600	4.319	8.622	-0.015	5.000
198.200	69.000	4.319	8.620	-0.015	5.000
198.300	68.400	4.322	8.621	-0.015	5.000
198.400	70.000	4.317	8.621	-0.015	5.000
198.500	68.000	4.322	8.621	-0.015	5.000
198.600	69.200	4.322	8.621	-0.015	5.000
198.700	68.600	4.323	8.621	-0.015	5.000
198.800	68.200	4.323	8.621	-0.015	5.000
198.900	67.600	4.323	8.621	-0.014	5.000
199.000	68.600	4.323	8.621	-0.014	5.000
199.100	67.600	4.323	8.621	-0.014	5.000
199.200	68.600	4.322	8.622	-0.014	5.000
199.300	67.600	4.327	8.621	-0.014	5.000
199.400	67.800	4.323	8.620	-0.014	5.000
199.500	66.800	4.324	8.620	-0.014	5.000
199.600	67.000	4.324	8.620	-0.014	5.000
199.700	68.000	4.331	8.622	-0.014	5.000
199.800	66.600	4.328	8.621	-0.014	5.000
199.900	68.600	4.327	8.621	-0.013	5.000
[truncated: 11,140 more rows]
