# Supplementary material for: Measurement of Outflow Facility Using iPerfusion
Source: PLoS One. 2016 Mar 7;11(3):e0150694. doi: 10.1371/journal.pone.0150694 (PMC4780770; doi:10.1371/journal.pone.0150694)
Supplement: S4 File — The raw data from the perfusion traces along with the steady state values for each pressure step. (ZIP) [file pone.0150694.s004.zip › S3/ControlIndividuals/eye02/CapPre_P2CR-15/Parameters.txt]

Q 	 dQ 	 P 	 dP 	 R 	 dR 	 C 	 dC 	 FT 	 dFT 	 N/A 	 FV 	 
1.8273	5.1230	-0.0214	0.0410	-0.0083	0.0228	-120.9625	333.2843	0.0000	0.0000	0.0000	0.0000
62.1117	5.2731	4.3841	0.0427	0.0697	0.0059	14.3413	1.2109	0.0000	0.0000	4.9770	0.0000
122.1870	5.2502	8.8223	0.0424	0.0718	0.0031	13.9360	0.5989	0.0000	0.0000	9.9770	0.0000
182.3090	5.2322	13.2550	0.0424	0.0724	0.0021	13.8114	0.3972	0.0000	0.0000	15.0013	0.0000
243.2080	5.3614	17.6730	0.0436	0.0724	0.0016	13.8046	0.3053	0.0000	0.0000	19.9799	0.0000
316.9180	5.1978	21.9642	0.0416	0.0691	0.0011	14.4635	0.2382	0.0000	0.0000	24.9770	0.0000
