# Supplementary material for: Measurement of Outflow Facility Using iPerfusion
Source: PLoS One. 2016 Mar 7;11(3):e0150694. doi: 10.1371/journal.pone.0150694 (PMC4780770; doi:10.1371/journal.pone.0150694)
Supplement: S4 File — The raw data from the perfusion traces along with the steady state values for each pressure step. (ZIP) [file pone.0150694.s004.zip › S3/ControlIndividuals/eye02/Eye_P2CR-15/Data.txt]

0.000	-2.600	4.020	8.436	0.000	4.000
0.100	0.800	4.020	8.436	0.000	4.000
0.200	1.800	4.025	8.436	0.000	4.000
0.300	0.200	4.017	8.437	0.000	4.000
0.400	1.200	4.020	8.437	0.000	4.000
0.500	-0.000	4.019	8.435	0.000	4.000
0.600	2.200	4.019	8.435	0.000	4.000
0.700	1.400	4.018	8.437	0.000	4.000
0.800	0.200	4.016	8.435	0.000	4.000
0.900	1.400	4.019	8.435	0.000	4.000
1.000	1.600	4.019	8.437	0.000	4.000
1.100	1.400	4.019	8.437	0.000	4.000
1.200	2.400	4.019	8.436	0.000	4.000
1.300	1.800	4.016	8.437	0.000	4.000
1.400	0.800	4.020	8.437	0.000	4.000
1.500	0.600	4.018	8.437	0.000	4.000
1.600	2.200	4.018	8.437	0.000	4.000
1.700	1.600	4.015	8.435	0.000	4.000
1.800	1.400	4.020	8.437	0.000	4.000
1.900	0.800	4.017	8.436	0.000	4.000
2.000	1.800	4.022	8.437	0.000	4.000
2.100	0.800	4.022	8.437	0.000	4.000
2.200	2.000	4.017	8.438	0.000	4.000
2.300	1.200	4.018	8.437	0.000	4.000
2.400	1.000	4.018	8.437	0.000	4.000
2.500	0.400	4.017	8.437	0.000	4.000
2.600	1.600	4.017	8.437	0.000	4.000
2.700	0.400	4.018	8.437	0.000	4.000
2.800	1.800	4.021	8.437	0.000	4.000
2.900	1.000	4.019	8.436	0.000	4.000
3.000	2.000	4.019	8.436	0.000	4.000
3.100	0.400	4.019	8.436	0.000	4.000
3.200	2.000	4.016	8.436	0.000	4.000
3.300	1.600	4.019	8.436	0.000	4.000
3.400	0.800	4.018	8.437	0.000	4.000
3.500	0.200	4.021	8.437	0.000	4.000
3.600	1.000	4.021	8.437	0.000	4.000
3.700	-0.000	4.019	8.437	0.000	4.000
3.800	1.400	4.018	8.438	0.000	4.000
3.900	2.200	4.019	8.436	0.000	4.000
4.000	1.000	4.021	8.436	0.000	4.000
4.100	0.800	4.021	8.436	0.000	4.000
4.200	1.800	4.020	8.437	0.000	4.000
4.300	1.000	4.020	8.437	0.000	4.000
4.400	1.000	4.019	8.437	0.000	4.000
4.500	0.400	4.019	8.436	0.000	4.000
4.600	2.600	4.019	8.436	0.000	4.000
4.700	0.200	4.018	8.437	0.000	4.000
4.800	1.800	4.017	8.437	0.000	4.000
4.900	0.800	4.017	8.438	0.000	4.000
5.000	1.600	4.018	8.438	0.000	4.000
5.100	1.400	4.018	8.438	0.000	4.000
5.200	1.800	4.019	8.437	0.000	4.000
5.300	2.000	4.017	8.438	0.000	4.000
5.400	1.400	4.016	8.437	0.000	4.000
5.500	1.000	4.018	8.438	0.000	4.000
5.600	1.200	4.018	8.438	0.000	4.000
5.700	1.400	4.021	8.437	0.000	4.000
5.800	2.200	4.018	8.437	0.000	4.000
5.900	1.600	4.027	8.438	0.000	4.000
6.000	1.800	4.040	8.437	0.000	4.000
6.100	1.600	4.040	8.437	0.000	4.000
6.200	0.400	4.017	8.438	0.000	4.000
6.300	0.200	4.024	8.439	0.000	4.000
6.400	1.000	4.019	8.437	0.000	4.000
6.500	0.800	4.022	8.437	0.000	4.000
6.600	2.400	4.022	8.437	0.000	4.000
6.700	1.600	4.016	8.437	0.000	4.000
6.800	1.000	4.026	8.438	0.000	4.000
6.900	2.600	4.022	8.438	0.000	4.000
7.000	1.400	4.034	8.439	0.000	4.000
7.100	1.600	4.034	8.439	0.000	4.000
7.200	2.000	4.003	8.437	0.000	4.000
7.300	1.600	4.032	8.438	0.000	4.000
7.400	0.600	4.008	8.438	0.000	4.000
7.500	0.600	4.018	8.438	0.000	4.000
7.600	1.800	4.018	8.438	0.000	4.000
7.700	1.800	4.011	8.437	0.000	4.000
7.800	2.400	4.035	8.439	0.000	4.000
7.900	1.000	4.010	8.439	0.000	4.000
8.000	1.000	4.015	8.438	0.000	4.000
8.100	2.400	4.015	8.438	0.000	4.000
8.200	1.800	4.017	8.439	0.000	4.000
8.300	2.200	4.031	8.439	0.000	4.000
8.400	1.600	4.011	8.438	0.000	4.000
8.500	1.600	4.018	8.439	0.000	4.000
8.600	0.800	4.018	8.439	0.000	4.000
8.700	0.800	4.022	8.439	0.000	4.000
8.800	1.600	4.019	8.439	0.000	4.000
8.900	4.000	4.016	8.439	0.000	4.000
9.000	1.800	4.021	8.439	0.000	4.000
9.100	1.800	4.021	8.439	0.000	4.000
9.200	1.600	4.015	8.439	0.000	4.000
9.300	1.200	4.021	8.439	0.000	4.000
9.400	1.200	4.011	8.438	0.000	4.000
9.500	2.800	4.016	8.439	0.000	4.000
9.600	1.600	4.016	8.439	0.000	4.000
9.700	1.200	4.032	8.439	0.000	4.000
9.800	1.400	4.005	8.440	0.000	4.000
9.900	2.400	4.032	8.438	0.000	4.000
10.000	1.200	4.027	8.438	0.000	4.000
10.100	2.000	4.027	8.438	0.000	4.000
10.200	1.800	4.022	8.439	0.000	4.000
10.300	1.200	4.013	8.440	0.000	4.000
10.400	0.800	4.025	8.439	0.000	4.000
10.500	1.400	4.025	8.439	0.000	4.000
10.600	1.600	4.025	8.439	0.000	4.000
10.700	1.400	4.013	8.439	0.000	4.000
10.800	1.000	4.021	8.439	0.000	4.000
10.900	2.600	4.021	8.439	0.000	4.000
11.000	0.400	4.028	8.439	0.000	4.000
11.100	1.600	4.028	8.439	0.000	4.000
11.200	2.400	4.012	8.438	0.000	4.000
11.300	2.600	4.024	8.440	0.000	4.000
11.400	0.800	4.017	8.439	0.000	4.000
11.500	1.600	4.023	8.440	0.000	4.000
11.600	1.400	4.023	8.440	0.000	4.000
11.700	1.600	4.014	8.440	0.000	4.000
11.800	1.200	4.027	8.440	0.000	4.000
11.900	1.800	4.012	8.440	0.000	4.000
12.000	1.800	4.020	8.440	0.000	4.000
12.100	1.800	4.020	8.440	0.000	4.000
12.200	0.800	4.022	8.439	0.000	4.000
12.300	1.800	4.023	8.440	0.000	4.000
12.400	0.800	4.018	8.440	0.000	4.000
12.500	1.600	4.012	8.440	0.000	4.000
12.600	0.800	4.012	8.440	0.000	4.000
12.700	1.600	4.020	8.440	0.000	4.000
12.800	1.800	4.018	8.440	0.000	4.000
12.900	1.800	4.014	8.442	0.000	4.000
13.000	1.400	4.015	8.441	0.000	4.000
13.100	1.200	4.015	8.441	0.000	4.000
13.200	1.800	4.021	8.440	0.000	4.000
13.300	2.400	4.021	8.441	0.000	4.000
13.400	1.400	4.017	8.440	0.000	4.000
13.500	2.400	4.016	8.440	0.000	4.000
13.600	1.200	4.016	8.440	0.000	4.000
13.700	1.400	4.021	8.440	0.000	4.000
13.800	0.200	4.018	8.442	0.000	4.000
13.900	1.600	4.022	8.440	0.000	4.000
14.000	0.800	4.019	8.440	0.000	4.000
14.100	2.400	4.019	8.440	0.000	4.000
14.200	0.200	4.025	8.441	0.000	4.000
14.300	3.200	4.021	8.441	0.000	4.000
14.400	1.400	4.017	8.441	0.000	4.000
14.500	2.400	4.012	8.441	0.000	4.000
14.600	-0.000	4.012	8.441	0.000	4.000
14.700	2.000	4.029	8.441	0.000	4.000
14.800	-0.000	4.013	8.440	0.000	4.000
14.900	2.800	4.024	8.441	0.000	4.000
15.000	1.800	4.014	8.441	0.000	4.000
15.100	1.200	4.014	8.441	0.000	4.000
15.200	1.800	4.029	8.440	0.000	4.000
15.300	1.000	4.016	8.442	0.000	4.000
15.400	1.200	4.026	8.441	0.000	4.000
15.500	1.800	4.026	8.443	0.000	4.000
15.600	1.200	4.026	8.443	0.000	4.000
15.700	1.800	4.014	8.441	0.000	4.000
15.800	0.400	4.028	8.441	0.000	4.000
15.900	2.600	4.014	8.442	0.000	4.000
16.000	0.600	4.020	8.441	0.000	4.000
16.100	2.400	4.020	8.441	0.000	4.000
16.200	0.400	4.021	8.442	0.000	4.000
16.300	2.800	4.020	8.441	0.000	4.000
16.400	1.600	4.016	8.440	0.000	4.000
16.500	2.400	4.018	8.441	0.000	4.000
16.600	0.400	4.018	8.441	0.000	4.000
16.700	3.200	4.016	8.441	0.000	4.000
16.800	0.800	4.023	8.441	0.000	4.000
16.900	1.600	4.014	8.441	0.000	4.000
17.000	1.000	4.022	8.442	0.000	4.000
17.100	3.200	4.022	8.442	0.000	4.000
17.200	1.600	4.021	8.443	0.000	4.000
17.300	1.000	4.022	8.441	0.000	4.000
17.400	1.600	4.021	8.440	0.000	4.000
17.500	2.200	4.017	8.442	0.000	4.000
17.600	0.600	4.017	8.442	0.000	4.000
17.700	1.200	4.025	8.442	0.000	4.000
17.800	2.800	4.020	8.443	0.000	4.000
17.900	0.800	4.025	8.443	0.000	4.000
18.000	2.200	4.018	8.443	0.000	4.000
18.100	1.800	4.018	8.443	0.000	4.000
18.200	1.800	4.026	8.443	0.000	4.000
18.300	1.400	4.026	8.443	0.000	4.000
18.400	2.400	4.015	8.445	0.000	4.000
18.500	2.200	4.008	8.442	0.000	4.000
18.600	1.600	4.008	8.442	0.000	4.000
18.700	0.200	4.033	8.443	0.000	4.000
18.800	2.200	4.016	8.441	0.000	4.000
18.900	1.800	4.025	8.443	0.000	4.000
19.000	0.200	4.013	8.444	0.000	4.000
19.100	-0.600	4.013	8.444	0.000	4.000
19.200	2.400	4.026	8.441	0.000	4.000
19.300	1.400	4.007	8.444	0.000	4.000
19.400	2.600	4.028	8.441	0.000	4.000
19.500	2.000	4.018	8.443	0.000	4.000
19.600	2.000	4.018	8.443	0.000	4.000
19.700	-0.000	4.009	8.444	0.000	4.000
19.800	1.800	4.020	8.444	0.000	4.000
19.900	1.400	4.012	8.442	0.000	4.000
20.000	1.200	4.022	8.444	0.000	4.000
20.100	2.200	4.022	8.444	0.000	4.000
20.200	1.800	4.003	8.444	0.000	4.000
20.300	2.600	4.023	8.443	0.000	4.000
20.400	2.800	4.010	8.443	0.000	4.000
20.500	1.800	4.014	8.443	0.001	4.000
20.600	1.000	4.014	8.443	0.001	4.000
20.700	1.200	4.010	8.442	0.001	4.000
20.800	1.600	4.014	8.443	0.001	4.000
20.900	0.800	4.014	8.444	0.001	4.000
21.000	1.800	4.012	8.443	0.001	4.000
21.100	0.800	4.012	8.443	0.001	4.000
21.200	1.600	4.012	8.445	0.001	4.000
21.300	1.400	4.018	8.444	0.001	4.000
21.400	2.400	4.016	8.442	0.001	4.000
21.500	1.600	4.031	8.444	0.001	4.000
21.600	1.800	4.031	8.444	0.001	4.000
21.700	0.800	3.994	8.444	0.001	4.000
21.800	1.600	4.026	8.443	0.001	4.000
21.900	1.400	4.003	8.442	0.001	4.000
22.000	1.800	4.004	8.445	0.001	4.000
22.100	1.800	4.004	8.445	0.001	4.000
22.200	3.000	4.013	8.444	0.001	4.000
22.300	1.000	4.012	8.445	0.001	4.000
22.400	2.800	4.013	8.444	0.001	4.000
22.500	4498.800	3.995	8.443	0.007	4.000
22.600	4042.600	3.995	8.443	0.007	4.000
22.700	1147.800	4.011	8.444	0.007	4.000
22.800	-3214.000	3.997	8.444	0.007	4.000
22.900	-2352.200	3.961	8.442	0.007	4.000
23.000	4075.000	3.378	8.445	0.010	4.000
23.100	3679.400	3.378	8.445	0.010	4.000
23.200	-2303.000	4.105	8.445	0.010	4.000
23.300	-3366.200	4.014	8.444	0.010	4.000
23.400	-649.000	4.012	8.443	0.010	4.000
23.500	-583.000	3.967	8.444	0.007	4.000
23.600	-414.600	3.967	8.444	0.007	4.000
23.700	-264.200	3.673	8.445	0.007	4.000
23.800	-196.400	3.177	8.445	0.007	4.000
23.900	-123.400	8.949	8.445	0.007	4.000
24.000	-105.600	8.155	8.446	0.006	4.000
24.100	-95.200	8.155	8.446	0.006	4.000
24.200	-98.600	6.622	8.445	0.006	4.000
24.300	-99.800	5.911	8.443	0.006	4.000
24.400	-146.600	5.188	8.445	0.006	4.000
24.500	-131.000	4.929	8.445	0.006	4.000
24.600	-14.000	4.929	8.445	0.006	4.000
24.700	-26.600	4.979	8.446	0.006	4.000
24.800	-46.800	4.947	8.444	0.006	4.000
24.900	-55.800	5.330	8.445	0.006	4.000
25.000	-60.800	4.288	8.445	0.005	4.000
25.100	-63.000	4.288	8.445	0.005	4.000
25.200	-65.600	4.222	8.445	0.005	4.000
25.300	-66.400	4.456	8.445	0.005	4.000
25.400	-66.600	4.545	8.444	0.005	4.000
25.500	-68.600	4.618	8.446	0.005	4.000
25.600	-70.000	4.618	8.446	0.005	4.000
25.700	-71.000	4.632	8.445	0.005	4.000
25.800	-69.000	4.644	8.446	0.005	4.000
25.900	-69.000	4.658	8.446	0.005	4.000
26.000	-61.400	4.680	8.446	0.004	4.294
26.100	-67.200	4.680	8.446	0.004	4.294
26.200	-59.200	4.685	8.447	0.004	4.294
26.300	-51.400	4.674	8.445	0.004	4.294
26.400	-49.400	4.667	8.445	0.004	4.294
26.500	-41.400	4.735	8.446	0.004	4.588
26.600	-36.600	4.735	8.446	0.004	4.588
26.700	-31.200	4.676	8.446	0.004	4.588
26.800	-25.400	4.676	8.446	0.004	4.588
26.900	-19.400	4.687	8.445	0.004	4.588
27.000	-12.000	4.676	8.447	0.004	4.883
27.100	-6.600	4.676	8.447	0.004	4.883
27.200	-1.800	4.689	8.446	0.004	4.883
27.300	4.600	4.693	8.447	0.004	4.883
27.400	8.000	4.692	8.447	0.004	4.883
27.500	15.600	4.710	8.447	0.004	5.177
27.600	24.800	4.710	8.447	0.004	5.177
27.700	28.000	4.723	8.449	0.004	5.177
27.800	39.200	4.725	8.447	0.004	5.177
27.900	40.800	4.725	8.447	0.004	5.177
28.000	47.400	4.710	8.446	0.005	5.471
28.100	53.200	4.710	8.446	0.005	5.471
28.200	57.600	4.702	8.449	0.005	5.471
28.300	64.200	4.695	8.446	0.005	5.471
28.400	67.400	4.702	8.449	0.005	5.471
28.500	76.800	4.724	8.448	0.005	5.765
28.600	79.400	4.724	8.448	0.005	5.765
28.700	87.400	4.743	8.448	0.005	5.765
28.800	92.000	4.735	8.448	0.005	5.765
28.900	93.200	4.754	8.448	0.005	5.765
29.000	104.400	4.758	8.448	0.006	6.060
29.100	106.400	4.758	8.448	0.006	6.060
29.200	110.600	4.773	8.448	0.006	6.060
29.300	113.400	4.766	8.448	0.006	6.060
29.400	120.000	4.776	8.448	0.006	6.060
29.500	123.400	4.803	8.448	0.007	6.354
29.600	128.800	4.803	8.448	0.007	6.354
29.700	143.200	4.818	8.448	0.007	6.354
29.800	142.800	4.845	8.447	0.007	6.354
29.900	141.800	4.842	8.448	0.007	6.354
30.000	149.400	4.876	8.448	0.009	6.648
30.100	155.600	4.876	8.448	0.009	6.648
30.200	163.000	4.890	8.448	0.009	6.648
30.300	167.600	4.891	8.448	0.009	6.648
30.400	174.800	4.895	8.448	0.009	6.648
30.500	181.000	4.909	8.447	0.010	6.942
30.600	180.400	4.909	8.447	0.010	6.942
30.700	194.200	4.910	8.451	0.010	6.942
30.800	194.400	4.916	8.449	0.010	6.942
30.900	200.600	4.918	8.451	0.010	6.942
31.000	212.600	4.936	8.448	0.012	7.236
31.100	207.000	4.936	8.448	0.012	7.236
31.200	227.200	4.952	8.450	0.012	7.236
31.300	218.600	4.960	8.449	0.012	7.236
31.400	227.000	4.975	8.448	0.012	7.236
31.500	233.200	4.980	8.449	0.014	7.531
31.600	231.000	4.980	8.449	0.014	7.531
31.700	232.600	5.005	8.449	0.014	7.531
31.800	244.200	5.006	8.451	0.014	7.531
31.900	254.400	5.010	8.449	0.014	7.531
32.000	254.800	5.048	8.449	0.017	7.825
32.100	271.000	5.048	8.449	0.017	7.825
32.200	274.400	5.049	8.451	0.017	7.825
32.300	275.000	5.068	8.447	0.017	7.825
32.400	284.600	5.063	8.449	0.017	7.825
32.500	294.000	5.092	8.451	0.019	8.119
32.600	290.000	5.092	8.451	0.019	8.119
32.700	302.600	5.081	8.450	0.019	8.119
32.800	302.000	5.094	8.449	0.019	8.119
32.900	309.800	5.091	8.451	0.019	8.119
33.000	322.200	5.107	8.450	0.022	8.413
33.100	319.600	5.107	8.450	0.022	8.413
33.200	339.200	5.114	8.451	0.022	8.413
33.300	323.800	5.115	8.449	0.022	8.413
33.400	333.600	5.114	8.451	0.022	8.413
33.500	340.200	5.125	8.450	0.025	8.708
33.600	346.000	5.125	8.450	0.025	8.708
33.700	356.000	5.150	8.451	0.025	8.708
33.800	365.200	5.143	8.452	0.025	8.708
33.900	354.800	5.136	8.450	0.025	8.708
34.000	371.200	5.166	8.451	0.028	9.002
34.100	362.600	5.166	8.451	0.028	9.002
34.200	393.800	5.166	8.450	0.028	9.002
34.300	376.400	5.194	8.450	0.028	9.002
34.400	387.200	5.179	8.452	0.028	9.002
34.500	394.600	5.206	8.449	0.031	9.000
34.600	378.000	5.206	8.449	0.031	9.000
34.700	391.800	5.201	8.451	0.031	9.000
34.800	391.800	5.236	8.451	0.031	9.000
34.900	392.600	5.210	8.452	0.031	9.000
35.000	388.400	5.249	8.451	0.034	9.000
35.100	391.200	5.249	8.451	0.034	9.000
35.200	389.200	5.267	8.451	0.034	9.000
35.300	389.400	5.249	8.451	0.034	9.000
35.400	389.000	5.271	8.451	0.034	9.000
35.500	387.600	5.288	8.452	0.038	9.000
35.600	385.800	5.288	8.452	0.038	9.000
35.700	386.800	5.283	8.452	0.038	9.000
35.800	387.200	5.290	8.451	0.038	9.000
35.900	386.400	5.294	8.451	0.038	9.000
36.000	385.000	5.301	8.451	0.041	9.000
36.100	383.600	5.301	8.451	0.041	9.000
36.200	384.000	5.307	8.451	0.041	9.000
36.300	382.600	5.312	8.451	0.041	9.000
36.400	381.600	5.320	8.452	0.041	9.000
36.500	381.800	5.335	8.452	0.044	9.000
36.600	379.800	5.335	8.452	0.044	9.000
36.700	379.000	5.342	8.452	0.044	9.000
36.800	379.200	5.352	8.451	0.044	9.000
36.900	378.200	5.356	8.451	0.044	9.000
37.000	377.000	5.371	8.453	0.048	9.000
37.100	376.800	5.371	8.453	0.048	9.000
37.200	376.800	5.383	8.451	0.048	9.000
37.300	375.000	5.384	8.451	0.048	9.000
37.400	373.800	5.394	8.452	0.048	9.000
37.500	373.400	5.410	8.453	0.051	9.000
37.600	371.600	5.410	8.453	0.051	9.000
37.700	371.600	5.419	8.452	0.051	9.000
37.800	369.400	5.423	8.452	0.051	9.000
37.900	371.200	5.435	8.453	0.051	9.000
38.000	369.000	5.456	8.453	0.053	9.000
38.100	368.000	5.456	8.453	0.053	9.000
38.200	367.400	5.459	8.453	0.053	9.000
38.300	366.800	5.463	8.453	0.053	9.000
38.400	365.600	5.477	8.454	0.053	9.000
38.500	365.600	5.493	8.453	0.056	9.000
38.600	364.400	5.493	8.453	0.056	9.000
38.700	364.000	5.496	8.453	0.056	9.000
38.800	364.800	5.506	8.453	0.056	9.000
38.900	363.200	5.512	8.453	0.056	9.000
39.000	362.000	5.523	8.453	0.060	9.000
39.100	361.000	5.523	8.453	0.060	9.000
39.200	360.400	5.531	8.453	0.060	9.000
39.300	359.600	5.537	8.453	0.060	9.000
39.400	359.600	5.543	8.453	0.060	9.000
39.500	358.400	5.560	8.454	0.063	9.000
39.600	357.000	5.560	8.454	0.063	9.000
39.700	356.200	5.565	8.454	0.063	9.000
39.800	355.200	5.577	8.454	0.063	9.000
39.900	354.800	5.581	8.453	0.063	9.000
40.000	353.800	5.599	8.453	0.065	9.000
40.100	354.000	5.599	8.453	0.065	9.000
40.200	351.800	5.607	8.454	0.065	9.000
40.300	351.000	5.613	8.454	0.065	9.000
40.400	349.000	5.624	8.454	0.065	9.000
40.500	349.400	5.639	8.453	0.069	9.000
40.600	350.000	5.639	8.453	0.069	9.000
40.700	348.200	5.645	8.455	0.069	9.000
40.800	347.400	5.651	8.454	0.069	9.000
40.900	346.600	5.662	8.453	0.069	9.000
41.000	346.600	5.677	8.454	0.071	9.000
41.100	345.800	5.677	8.454	0.071	9.000
41.200	344.600	5.683	8.454	0.071	9.000
41.300	344.000	5.692	8.455	0.071	9.000
41.400	342.400	5.698	8.454	0.071	9.000
41.500	341.600	5.716	8.454	0.074	9.000
41.600	341.800	5.716	8.454	0.074	9.000
41.700	341.000	5.718	8.454	0.074	9.000
41.800	340.000	5.731	8.455	0.074	9.000
41.900	339.600	5.735	8.454	0.074	9.000
42.000	339.000	5.753	8.454	0.077	9.000
42.100	338.600	5.753	8.454	0.077	9.000
42.200	337.400	5.758	8.454	0.077	9.000
42.300	337.000	5.768	8.454	0.077	9.000
42.400	336.000	5.772	8.455	0.077	9.000
42.500	335.000	5.788	8.456	0.080	9.000
42.600	334.200	5.788	8.456	0.080	9.000
42.700	332.800	5.796	8.455	0.080	9.000
42.800	332.400	5.803	8.454	0.080	9.000
42.900	333.000	5.809	8.454	0.080	9.000
43.000	331.200	5.821	8.456	0.083	9.000
43.100	331.400	5.821	8.456	0.083	9.000
43.200	331.000	5.829	8.454	0.083	9.000
43.300	331.000	5.833	8.455	0.083	9.000
43.400	329.600	5.837	8.455	0.083	9.000
43.500	329.200	5.853	8.456	0.085	9.000
43.600	329.600	5.853	8.456	0.085	9.000
43.700	328.600	5.853	8.454	0.085	9.000
43.800	327.400	5.860	8.455	0.085	9.000
43.900	326.400	5.867	8.455	0.085	9.000
44.000	327.200	5.875	8.455	0.088	9.000
44.100	326.000	5.875	8.455	0.088	9.000
44.200	325.400	5.883	8.455	0.088	9.000
44.300	324.400	5.888	8.456	0.088	9.000
44.400	324.600	5.895	8.456	0.088	9.000
44.500	322.800	5.906	8.455	0.091	9.000
44.600	323.000	5.906	8.455	0.091	9.000
44.700	322.400	5.910	8.456	0.091	9.000
44.800	321.200	5.916	8.456	0.091	9.000
44.900	320.600	5.921	8.455	0.091	9.000
45.000	318.000	5.933	8.455	0.093	9.000
45.100	319.200	5.933	8.455	0.093	9.000
45.200	318.800	5.940	8.455	0.093	9.000
45.300	317.200	5.948	8.455	0.093	9.000
45.400	318.200	5.952	8.457	0.093	9.000
45.500	316.600	5.969	8.456	0.096	9.000
45.600	314.800	5.969	8.456	0.096	9.000
45.700	314.200	5.977	8.455	0.096	9.000
45.800	313.400	5.985	8.456	0.096	9.000
45.900	313.800	5.992	8.457	0.096	9.000
46.000	312.400	6.011	8.456	0.099	9.000
46.100	312.600	6.011	8.456	0.099	9.000
46.200	311.200	6.016	8.456	0.099	9.000
46.300	310.400	6.024	8.457	0.099	9.000
46.400	309.200	6.030	8.456	0.099	9.000
46.500	309.800	6.040	8.457	0.101	9.000
46.600	310.400	6.040	8.457	0.101	9.000
46.700	309.200	6.047	8.455	0.101	9.000
46.800	308.200	6.051	8.457	0.101	9.000
46.900	308.400	6.054	8.456	0.101	9.000
47.000	306.400	6.066	8.457	0.103	9.000
47.100	306.200	6.066	8.457	0.103	9.000
47.200	305.400	6.074	8.456	0.103	9.000
47.300	306.000	6.076	8.457	0.103	9.000
47.400	305.000	6.082	8.457	0.103	9.000
47.500	304.800	6.090	8.457	0.106	9.000
47.600	303.600	6.090	8.457	0.106	9.000
47.700	304.000	6.093	8.458	0.106	9.000
47.800	303.000	6.099	8.457	0.106	9.000
47.900	302.800	6.106	8.457	0.106	9.000
48.000	302.400	6.117	8.457	0.109	9.000
48.100	302.200	6.117	8.457	0.109	9.000
48.200	299.400	6.121	8.457	0.109	9.000
48.300	300.400	6.125	8.457	0.109	9.000
48.400	299.600	6.130	8.457	0.109	9.000
48.500	298.800	6.142	8.457	0.111	9.000
48.600	297.800	6.142	8.457	0.111	9.000
48.700	297.600	6.148	8.457	0.111	9.000
48.800	297.000	6.155	8.458	0.111	9.000
48.900	296.200	6.161	8.457	0.111	9.000
49.000	296.000	6.168	8.457	0.114	9.000
49.100	295.200	6.168	8.457	0.114	9.000
49.200	295.000	6.181	8.457	0.114	9.000
49.300	293.200	6.183	8.457	0.114	9.000
49.400	291.200	6.190	8.458	0.114	9.000
49.500	292.000	6.202	8.457	0.116	9.000
49.600	291.200	6.202	8.457	0.116	9.000
49.700	291.000	6.212	8.458	0.116	9.000
49.800	291.200	6.216	8.457	0.116	9.000
49.900	290.200	6.222	8.457	0.116	9.000
50.000	289.200	6.243	8.458	0.118	9.000
50.100	288.800	6.243	8.458	0.118	9.000
50.200	288.400	6.246	8.459	0.118	9.000
50.300	288.200	6.249	8.459	0.118	9.000
50.400	287.400	6.255	8.458	0.118	9.000
50.500	286.800	6.261	8.458	0.121	9.000
50.600	286.200	6.261	8.458	0.121	9.000
50.700	285.200	6.264	8.459	0.121	9.000
50.800	286.200	6.273	8.457	0.121	9.000
50.900	285.200	6.277	8.459	0.121	9.000
51.000	284.000	6.283	8.458	0.123	9.000
51.100	284.600	6.283	8.458	0.123	9.000
51.200	282.600	6.290	8.456	0.123	9.000
51.300	283.400	6.293	8.459	0.123	9.000
51.400	283.600	6.297	8.459	0.123	9.000
51.500	282.400	6.308	8.459	0.126	9.000
51.600	281.800	6.308	8.459	0.126	9.000
51.700	280.600	6.315	8.459	0.126	9.000
51.800	280.000	6.317	8.458	0.126	9.000
51.900	280.600	6.324	8.459	0.126	9.000
52.000	279.800	6.335	8.459	0.128	9.000
52.100	279.800	6.335	8.459	0.128	9.000
52.200	278.200	6.338	8.459	0.128	9.000
52.300	278.400	6.339	8.459	0.128	9.000
52.400	277.800	6.346	8.459	0.128	9.000
52.500	276.200	6.359	8.459	0.130	9.000
52.600	276.200	6.359	8.459	0.130	9.000
52.700	275.800	6.358	8.458	0.130	9.000
52.800	275.400	6.368	8.460	0.130	9.000
52.900	275.400	6.370	8.460	0.130	9.000
53.000	274.400	6.383	8.459	0.132	9.000
53.100	273.800	6.383	8.459	0.132	9.000
53.200	273.400	6.385	8.460	0.132	9.000
53.300	273.800	6.393	8.460	0.132	9.000
53.400	272.000	6.392	8.459	0.132	9.000
53.500	272.400	6.401	8.458	0.135	9.000
53.600	271.400	6.401	8.458	0.135	9.000
53.700	271.800	6.409	8.459	0.135	9.000
53.800	270.600	6.413	8.459	0.135	9.000
53.900	270.200	6.416	8.460	0.135	9.000
54.000	269.200	6.427	8.459	0.137	9.000
54.100	269.000	6.427	8.459	0.137	9.000
54.200	267.800	6.433	8.460	0.137	9.000
54.300	268.000	6.436	8.459	0.137	9.000
54.400	267.200	6.440	8.460	0.137	9.000
54.500	265.800	6.455	8.459	0.139	9.000
54.600	266.800	6.455	8.459	0.139	9.000
54.700	265.800	6.461	8.460	0.139	9.000
54.800	265.600	6.463	8.460	0.139	9.000
54.900	264.600	6.477	8.461	0.139	9.000
55.000	263.600	6.482	8.460	0.141	9.000
55.100	261.800	6.482	8.460	0.141	9.000
55.200	262.800	6.487	8.460	0.141	9.000
55.300	261.800	6.495	8.461	0.141	9.000
55.400	260.400	6.500	8.459	0.141	9.000
55.500	260.200	6.510	8.460	0.143	9.000
55.600	260.600	6.510	8.460	0.143	9.000
55.700	259.200	6.518	8.460	0.143	9.000
55.800	258.600	6.522	8.460	0.143	9.000
55.900	258.400	6.529	8.462	0.143	9.000
56.000	257.800	6.541	8.460	0.146	9.000
56.100	257.800	6.541	8.460	0.146	9.000
56.200	257.200	6.548	8.460	0.146	9.000
56.300	254.800	6.552	8.460	0.146	9.000
56.400	255.000	6.559	8.461	0.146	9.000
56.500	255.000	6.569	8.462	0.146	9.000
56.600	254.200	6.569	8.462	0.148	9.000
56.700	252.400	6.575	8.460	0.148	9.000
56.800	252.800	6.580	8.460	0.148	9.000
56.900	252.400	6.587	8.460	0.148	9.000
57.000	251.600	6.594	8.461	0.148	9.000
57.100	251.400	6.594	8.461	0.150	9.000
57.200	250.800	6.600	8.461	0.150	9.000
57.300	250.400	6.605	8.462	0.150	9.000
57.400	251.200	6.611	8.462	0.150	9.000
57.500	249.800	6.617	8.462	0.150	9.000
57.600	248.200	6.617	8.462	0.152	9.000
57.700	248.600	6.621	8.461	0.152	9.000
57.800	247.400	6.627	8.462	0.152	9.000
57.900	247.800	6.630	8.462	0.152	9.000
58.000	247.600	6.644	8.462	0.152	9.000
58.100	246.800	6.644	8.462	0.154	9.000
58.200	246.600	6.643	8.462	0.154	9.000
58.300	246.800	6.649	8.461	0.154	9.000
58.400	246.000	6.652	8.461	0.154	9.000
58.500	245.200	6.659	8.462	0.154	9.000
58.600	244.600	6.659	8.462	0.156	9.000
58.700	244.200	6.668	8.462	0.156	9.000
58.800	243.600	6.669	8.461	0.156	9.000
58.900	243.400	6.672	8.462	0.156	9.000
59.000	243.200	6.682	8.461	0.156	9.000
59.100	242.200	6.682	8.461	0.158	9.000
59.200	242.600	6.688	8.462	0.158	9.000
59.300	241.600	6.694	8.463	0.158	9.000
59.400	241.200	6.696	8.463	0.158	9.000
59.500	240.800	6.704	8.463	0.158	9.000
59.600	239.800	6.704	8.463	0.160	9.000
59.700	239.400	6.711	8.462	0.160	9.000
59.800	238.600	6.716	8.463	0.160	9.000
59.900	238.000	6.722	8.462	0.160	9.000
60.000	237.600	6.735	8.462	0.160	9.000
60.100	237.200	6.735	8.462	0.162	9.000
60.200	236.800	6.738	8.463	0.162	9.000
60.300	236.000	6.740	8.462	0.162	9.000
60.400	235.000	6.748	8.463	0.162	9.000
60.500	236.800	6.755	8.464	0.162	9.000
60.600	235.600	6.755	8.464	0.164	9.000
60.700	235.200	6.761	8.462	0.164	9.000
60.800	233.000	6.762	8.463	0.164	9.000
60.900	233.200	6.771	8.462	0.164	9.000
61.000	233.400	6.776	8.464	0.164	9.000
61.100	232.600	6.776	8.464	0.166	9.000
61.200	233.200	6.785	8.462	0.166	9.000
61.300	231.400	6.785	8.463	0.166	9.000
61.400	232.400	6.791	8.463	0.166	9.000
61.500	231.000	6.803	8.463	0.166	9.000
61.600	230.200	6.803	8.463	0.168	9.000
61.700	230.600	6.805	8.463	0.168	9.000
61.800	229.400	6.809	8.462	0.168	9.000
61.900	229.000	6.816	8.462	0.168	9.000
62.000	228.400	6.831	8.464	0.168	9.000
62.100	227.600	6.831	8.464	0.170	9.000
62.200	226.600	6.828	8.463	0.170	9.000
62.300	226.600	6.833	8.463	0.170	9.000
62.400	226.600	6.835	8.465	0.170	9.000
62.500	225.200	6.846	8.464	0.170	9.000
62.600	225.800	6.846	8.464	0.171	9.000
62.700	225.600	6.850	8.465	0.171	9.000
62.800	224.200	6.857	8.463	0.171	9.000
62.900	223.800	6.858	8.464	0.171	9.000
63.000	224.000	6.865	8.465	0.171	9.000
63.100	224.200	6.865	8.465	0.173	9.000
63.200	223.800	6.871	8.465	0.173	9.000
63.300	222.200	6.876	8.464	0.173	9.000
63.400	222.600	6.881	8.464	0.173	9.000
63.500	221.800	6.890	8.464	0.173	9.000
63.600	221.400	6.890	8.464	0.175	9.000
63.700	221.800	6.894	8.464	0.175	9.000
63.800	220.200	6.898	8.465	0.175	9.000
63.900	220.600	6.901	8.464	0.175	9.000
64.000	220.400	6.913	8.465	0.175	9.000
64.100	218.600	6.913	8.465	0.177	9.000
64.200	218.200	6.913	8.465	0.177	9.000
64.300	219.200	6.916	8.464	0.177	9.000
64.400	218.600	6.918	8.465	0.177	9.000
64.500	217.000	6.929	8.464	0.177	9.000
64.600	216.000	6.929	8.464	0.179	9.000
64.700	216.400	6.928	8.465	0.179	9.000
64.800	215.600	6.935	8.465	0.179	9.000
64.900	214.800	6.939	8.465	0.179	9.000
65.000	213.000	6.950	8.467	0.179	9.000
65.100	213.800	6.950	8.467	0.181	9.000
65.200	213.800	6.953	8.464	0.181	9.000
65.300	214.200	6.961	8.465	0.181	9.000
65.400	212.000	6.963	8.465	0.181	9.000
65.500	212.400	6.978	8.465	0.181	9.000
65.600	212.000	6.978	8.465	0.182	9.000
65.700	211.600	6.980	8.464	0.182	9.000
65.800	212.200	6.984	8.466	0.182	9.000
65.900	211.800	6.987	8.465	0.182	9.000
66.000	210.000	6.993	8.466	0.182	9.000
66.100	209.200	6.993	8.466	0.184	9.000
66.200	208.200	6.999	8.466	0.184	9.000
66.300	207.400	7.002	8.465	0.184	9.000
66.400	207.600	7.005	8.466	0.184	9.000
66.500	206.400	7.021	8.467	0.184	9.000
66.600	205.800	7.021	8.467	0.186	9.000
66.700	205.400	7.026	8.466	0.186	9.000
66.800	204.800	7.035	8.467	0.186	9.000
66.900	205.800	7.042	8.466	0.186	9.000
67.000	204.600	7.050	8.466	0.186	9.000
67.100	204.200	7.050	8.466	0.187	9.000
67.200	203.000	7.055	8.467	0.187	9.000
67.300	202.000	7.060	8.467	0.187	9.000
67.400	202.600	7.063	8.467	0.187	9.000
67.500	200.600	7.074	8.467	0.187	9.000
67.600	201.400	7.074	8.467	0.189	9.000
67.700	199.200	7.081	8.466	0.189	9.000
67.800	200.200	7.086	8.467	0.189	9.000
67.900	199.000	7.092	8.466	0.189	9.000
68.000	198.400	7.101	8.467	0.189	9.000
68.100	198.600	7.101	8.467	0.191	9.000
68.200	197.800	7.108	8.467	0.191	9.000
68.300	198.200	7.111	8.467	0.191	9.000
68.400	198.000	7.116	8.467	0.191	9.000
68.500	197.400	7.125	8.468	0.191	9.000
68.600	196.400	7.125	8.468	0.192	9.000
68.700	195.800	7.126	8.467	0.192	9.000
68.800	195.800	7.130	8.467	0.192	9.000
68.900	196.000	7.133	8.468	0.192	9.000
69.000	195.000	7.143	8.468	0.192	9.000
69.100	195.000	7.143	8.468	0.194	9.000
69.200	195.200	7.140	8.467	0.194	9.000
69.300	194.600	7.147	8.469	0.194	9.000
69.400	194.200	7.147	8.468	0.194	9.000
69.500	193.400	7.154	8.468	0.194	9.000
69.600	192.600	7.154	8.468	0.196	9.000
69.700	192.200	7.160	8.467	0.196	9.000
69.800	192.600	7.162	8.468	0.196	9.000
69.900	191.000	7.166	8.468	0.196	9.000
70.000	191.000	7.177	8.468	0.196	9.000
70.100	191.600	7.177	8.468	0.197	9.000
70.200	190.400	7.184	8.468	0.197	9.000
70.300	189.800	7.182	8.467	0.197	9.000
70.400	189.200	7.189	8.470	0.197	9.000
70.500	189.000	7.198	8.469	0.197	9.000
70.600	188.800	7.198	8.469	0.199	9.000
70.700	188.400	7.199	8.467	0.199	9.000
70.800	188.800	7.204	8.468	0.199	9.000
70.900	187.200	7.205	8.469	0.199	9.000
71.000	187.600	7.214	8.470	0.199	9.000
71.100	187.600	7.214	8.470	0.200	9.000
71.200	186.800	7.215	8.468	0.200	9.000
71.300	186.400	7.219	8.471	0.200	9.000
71.400	185.200	7.221	8.467	0.200	9.000
71.500	185.400	7.229	8.468	0.200	9.000
71.600	185.600	7.229	8.468	0.202	9.000
71.700	184.200	7.234	8.469	0.202	9.000
71.800	184.400	7.237	8.471	0.202	9.000
71.900	183.800	7.243	8.470	0.202	9.000
72.000	183.200	7.252	8.469	0.202	9.000
72.100	183.000	7.252	8.469	0.203	9.000
72.200	182.200	7.255	8.470	0.203	9.000
72.300	182.200	7.259	8.469	0.203	9.000
72.400	181.200	7.263	8.470	0.203	9.000
72.500	180.800	7.272	8.470	0.203	9.000
72.600	182.400	7.272	8.470	0.205	9.000
72.700	179.000	7.272	8.470	0.205	9.000
72.800	180.400	7.278	8.469	0.205	9.000
72.900	180.600	7.279	8.470	0.205	9.000
73.000	180.600	7.287	8.471	0.205	9.000
73.100	179.200	7.287	8.471	0.206	9.000
73.200	179.600	7.292	8.471	0.206	9.000
73.300	178.600	7.296	8.471	0.206	9.000
73.400	179.000	7.295	8.470	0.206	9.000
73.500	179.000	7.304	8.472	0.206	9.000
73.600	179.000	7.304	8.472	0.208	9.000
73.700	177.800	7.304	8.470	0.208	9.000
73.800	177.800	7.306	8.471	0.208	9.000
73.900	176.600	7.311	8.471	0.208	9.000
74.000	177.800	7.319	8.471	0.208	9.000
74.100	176.200	7.319	8.471	0.209	9.000
74.200	177.600	7.318	8.470	0.209	9.000
74.300	176.000	7.319	8.471	0.209	9.000
74.400	176.600	7.324	8.471	0.209	9.000
74.500	175.800	7.326	8.470	0.209	9.000
74.600	174.400	7.326	8.470	0.211	9.000
74.700	175.200	7.324	8.471	0.211	9.000
74.800	174.600	7.331	8.471	0.211	9.000
74.900	174.400	7.333	8.472	0.211	9.000
75.000	175.400	7.340	8.472	0.211	9.000
75.100	175.000	7.340	8.472	0.212	9.000
75.200	174.400	7.341	8.470	0.212	9.000
75.300	172.600	7.345	8.472	0.212	9.000
75.400	173.200	7.347	8.472	0.212	9.000
75.500	173.400	7.355	8.472	0.212	9.000
75.600	173.000	7.355	8.472	0.214	9.000
75.700	172.000	7.354	8.472	0.214	9.000
75.800	171.600	7.362	8.471	0.214	9.000
75.900	170.600	7.365	8.472	0.214	9.000
76.000	171.400	7.373	8.472	0.214	9.000
76.100	170.600	7.373	8.472	0.215	9.000
76.200	171.000	7.379	8.472	0.215	9.000
76.300	170.200	7.377	8.471	0.215	9.000
76.400	169.800	7.378	8.473	0.215	9.000
76.500	168.200	7.388	8.473	0.215	9.000
76.600	167.800	7.388	8.473	0.216	9.000
76.700	168.600	7.394	8.473	0.216	9.000
76.800	167.200	7.394	8.472	0.216	9.000
76.900	166.400	7.399	8.473	0.216	9.000
77.000	167.200	7.404	8.472	0.216	9.000
77.100	166.800	7.404	8.472	0.218	9.000
77.200	167.400	7.408	8.471	0.218	9.000
77.300	165.800	7.411	8.473	0.218	9.000
77.400	165.400	7.416	8.473	0.218	9.000
77.500	165.600	7.420	8.473	0.218	9.000
77.600	166.200	7.420	8.473	0.219	9.000
77.700	164.400	7.423	8.472	0.219	9.000
77.800	164.000	7.426	8.474	0.219	9.000
77.900	165.400	7.433	8.473	0.219	9.000
78.000	163.200	7.437	8.474	0.219	9.000
78.100	163.400	7.437	8.474	0.221	9.000
78.200	163.200	7.438	8.474	0.221	9.000
78.300	163.200	7.442	8.473	0.221	9.000
78.400	163.400	7.446	8.474	0.221	9.000
78.500	161.400	7.455	8.474	0.221	9.000
78.600	162.400	7.455	8.474	0.222	9.000
78.700	162.000	7.452	8.474	0.222	9.000
78.800	161.200	7.458	8.473	0.222	9.000
78.900	160.400	7.457	8.473	0.222	9.000
79.000	160.200	7.467	8.475	0.222	9.000
79.100	160.400	7.467	8.475	0.223	9.000
79.200	160.400	7.471	8.475	0.223	9.000
79.300	160.000	7.473	8.473	0.223	9.000
79.400	160.000	7.475	8.475	0.223	9.000
79.500	159.600	7.480	8.474	0.223	9.000
79.600	159.400	7.480	8.474	0.225	9.000
79.700	158.800	7.486	8.474	0.225	9.000
79.800	159.600	7.482	8.474	0.225	9.000
79.900	159.000	7.487	8.474	0.225	9.000
80.000	158.000	7.493	8.474	0.225	9.000
80.100	158.800	7.493	8.474	0.226	9.000
80.200	157.600	7.499	8.474	0.226	9.000
80.300	157.000	7.495	8.474	0.226	9.000
80.400	157.800	7.502	8.475	0.226	9.000
80.500	157.000	7.505	8.475	0.226	9.000
80.600	157.000	7.505	8.475	0.227	9.000
80.700	156.400	7.507	8.475	0.227	9.000
80.800	154.800	7.510	8.476	0.227	9.000
80.900	155.400	7.512	8.475	0.227	9.000
81.000	155.400	7.520	8.475	0.227	9.000
81.100	154.800	7.520	8.475	0.228	9.000
81.200	154.800	7.520	8.475	0.228	9.000
81.300	155.200	7.522	8.475	0.228	9.000
81.400	154.400	7.526	8.475	0.228	9.000
81.500	153.400	7.532	8.476	0.228	9.000
81.600	153.400	7.532	8.476	0.230	9.000
81.700	152.800	7.535	8.476	0.230	9.000
81.800	153.800	7.537	8.475	0.230	9.000
81.900	153.000	7.542	8.476	0.230	9.000
82.000	153.000	7.547	8.476	0.230	9.000
82.100	152.600	7.547	8.476	0.231	9.000
82.200	151.800	7.551	8.476	0.231	9.000
82.300	152.000	7.551	8.476	0.231	9.000
82.400	151.200	7.555	8.476	0.231	9.000
82.500	150.600	7.559	8.476	0.231	9.000
82.600	150.800	7.559	8.476	0.232	9.000
82.700	150.600	7.561	8.476	0.232	9.000
82.800	148.600	7.564	8.476	0.232	9.000
82.900	149.800	7.568	8.476	0.232	9.000
83.000	148.600	7.574	8.476	0.232	9.000
83.100	149.000	7.574	8.476	0.233	9.000
83.200	148.400	7.575	8.476	0.233	9.000
83.300	148.600	7.580	8.477	0.233	9.000
83.400	148.200	7.585	8.476	0.233	9.000
83.500	147.400	7.588	8.478	0.233	9.000
83.600	148.000	7.588	8.478	0.235	9.000
83.700	147.000	7.593	8.477	0.235	9.000
83.800	146.400	7.594	8.477	0.235	9.000
83.900	146.200	7.598	8.477	0.235	9.000
84.000	147.200	7.609	8.478	0.235	9.000
84.100	146.400	7.609	8.478	0.236	9.000
84.200	145.400	7.611	8.478	0.236	9.000
84.300	144.000	7.611	8.477	0.236	9.000
84.400	143.600	7.613	8.477	0.236	9.000
84.500	144.800	7.617	8.477	0.236	9.000
84.600	143.400	7.617	8.477	0.237	9.000
84.700	143.400	7.623	8.478	0.237	9.000
84.800	144.000	7.626	8.477	0.237	9.000
84.900	144.400	7.630	8.478	0.237	9.000
85.000	143.200	7.632	8.477	0.237	9.000
85.100	142.800	7.632	8.477	0.238	9.000
85.200	142.000	7.636	8.478	0.238	9.000
85.300	143.000	7.637	8.479	0.238	9.000
85.400	141.800	7.642	8.479	0.238	9.000
85.500	141.400	7.643	8.478	0.238	9.000
85.600	140.400	7.643	8.478	0.239	9.000
85.700	141.000	7.649	8.479	0.239	9.000
85.800	140.400	7.653	8.478	0.239	9.000
85.900	139.600	7.660	8.478	0.239	9.000
86.000	140.600	7.668	8.479	0.239	9.000
86.100	139.800	7.668	8.479	0.241	9.000
86.200	139.400	7.666	8.479	0.241	9.000
86.300	139.200	7.669	8.479	0.241	9.000
86.400	138.400	7.671	8.479	0.241	9.000
86.500	137.800	7.678	8.479	0.241	9.000
86.600	137.400	7.678	8.479	0.242	9.000
86.700	138.000	7.680	8.480	0.242	9.000
86.800	139.000	7.682	8.478	0.242	9.000
86.900	137.000	7.685	8.479	0.242	9.000
87.000	136.800	7.692	8.479	0.242	9.000
87.100	136.800	7.692	8.479	0.243	9.000
87.200	137.600	7.692	8.480	0.243	9.000
87.300	137.000	7.695	8.480	0.243	9.000
87.400	135.800	7.696	8.480	0.243	9.000
87.500	135.400	7.701	8.480	0.243	9.000
87.600	135.200	7.701	8.480	0.244	9.000
87.700	135.600	7.706	8.479	0.244	9.000
87.800	135.000	7.706	8.481	0.244	9.000
87.900	135.200	7.706	8.480	0.244	9.000
88.000	135.000	7.713	8.479	0.244	9.000
88.100	134.400	7.713	8.479	0.245	9.000
88.200	134.400	7.719	8.481	0.245	9.000
88.300	134.400	7.716	8.481	0.245	9.000
88.400	134.200	7.718	8.481	0.245	9.000
88.500	133.400	7.724	8.480	0.245	9.000
88.600	134.000	7.724	8.480	0.246	9.000
88.700	133.600	7.727	8.481	0.246	9.000
88.800	133.200	7.729	8.480	0.246	9.000
88.900	132.200	7.731	8.481	0.246	9.000
89.000	133.400	7.736	8.481	0.246	9.000
89.100	132.600	7.736	8.481	0.247	9.000
89.200	132.800	7.732	8.482	0.247	9.000
89.300	132.600	7.740	8.481	0.247	9.000
89.400	131.800	7.738	8.481	0.247	9.000
89.500	132.000	7.747	8.482	0.247	9.000
89.600	132.000	7.747	8.482	0.248	9.000
89.700	130.800	7.744	8.482	0.248	9.000
89.800	130.800	7.746	8.483	0.248	9.000
89.900	131.400	7.752	8.482	0.248	9.000
90.000	130.800	7.757	8.482	0.248	9.000
90.100	130.800	7.757	8.482	0.250	9.000
90.200	129.800	7.758	8.483	0.250	9.000
90.300	128.800	7.762	8.481	0.250	9.000
90.400	129.000	7.762	8.482	0.250	9.000
90.500	128.800	7.770	8.481	0.250	9.000
90.600	129.600	7.770	8.481	0.251	9.000
90.700	128.400	7.771	8.482	0.251	9.000
90.800	128.400	7.778	8.483	0.251	9.000
90.900	127.200	7.778	8.483	0.251	9.000
91.000	128.200	7.780	8.483	0.251	9.000
91.100	126.400	7.780	8.483	0.252	9.000
91.200	126.800	7.783	8.482	0.252	9.000
91.300	126.400	7.785	8.483	0.252	9.000
91.400	127.000	7.789	8.483	0.252	9.000
91.500	125.800	7.795	8.482	0.252	9.000
91.600	125.600	7.795	8.482	0.253	9.000
91.700	126.800	7.797	8.483	0.253	9.000
91.800	126.000	7.798	8.482	0.253	9.000
91.900	124.400	7.804	8.483	0.253	9.000
92.000	124.800	7.812	8.484	0.253	9.000
92.100	125.400	7.812	8.484	0.254	9.000
92.200	124.200	7.812	8.483	0.254	9.000
92.300	123.600	7.812	8.484	0.254	9.000
92.400	124.000	7.815	8.482	0.254	9.000
92.500	123.200	7.819	8.484	0.254	9.000
92.600	123.600	7.819	8.484	0.255	9.000
92.700	123.000	7.816	8.483	0.255	9.000
92.800	124.200	7.824	8.483	0.255	9.000
92.900	123.800	7.826	8.484	0.255	9.000
93.000	123.200	7.826	8.484	0.255	9.000
93.100	122.600	7.826	8.484	0.256	9.000
93.200	122.200	7.828	8.483	0.256	9.000
93.300	122.800	7.830	8.484	0.256	9.000
93.400	122.400	7.831	8.483	0.256	9.000
93.500	122.000	7.831	8.484	0.256	9.000
93.600	123.600	7.831	8.484	0.257	9.000
93.700	121.800	7.834	8.483	0.257	9.000
93.800	121.600	7.838	8.486	0.257	9.000
93.900	120.800	7.840	8.485	0.257	9.000
94.000	122.800	7.841	8.486	0.257	9.000
94.100	121.800	7.841	8.486	0.258	9.000
94.200	122.200	7.843	8.484	0.258	9.000
94.300	120.800	7.843	8.485	0.258	9.000
94.400	120.400	7.846	8.485	0.258	9.000
94.500	120.400	7.849	8.486	0.258	9.000
94.600	119.800	7.849	8.486	0.259	9.000
94.700	119.600	7.849	8.485	0.259	9.000
94.800	119.800	7.851	8.484	0.259	9.000
94.900	119.400	7.858	8.485	0.259	9.000
95.000	119.400	7.859	8.486	0.259	9.000
95.100	119.800	7.859	8.486	0.260	9.000
95.200	119.200	7.860	8.485	0.260	9.000
95.300	119.600	7.863	8.485	0.260	9.000
95.400	119.600	7.866	8.486	0.260	9.000
95.500	118.800	7.867	8.486	0.260	9.000
95.600	118.000	7.867	8.486	0.261	9.000
95.700	118.000	7.871	8.485	0.261	9.000
95.800	117.200	7.874	8.486	0.261	9.000
95.900	117.200	7.876	8.486	0.261	9.000
96.000	117.200	7.883	8.486	0.261	9.000
96.100	117.200	7.883	8.486	0.262	9.000
96.200	118.800	7.880	8.487	0.262	9.000
96.300	116.400	7.886	8.486	0.262	9.000
96.400	115.800	7.886	8.487	0.262	9.000
96.500	116.400	7.889	8.485	0.262	9.000
96.600	117.400	7.889	8.485	0.263	9.000
96.700	114.000	7.891	8.487	0.263	9.000
96.800	114.600	7.900	8.487	0.263	9.000
96.900	114.200	7.894	8.487	0.263	9.000
97.000	114.400	7.904	8.488	0.263	9.000
97.100	115.400	7.904	8.488	0.264	9.000
97.200	114.000	7.902	8.487	0.264	9.000
97.300	114.200	7.908	8.487	0.264	9.000
97.400	113.800	7.907	8.488	0.264	9.000
97.500	113.400	7.913	8.488	0.264	9.000
97.600	113.200	7.913	8.488	0.265	9.000
97.700	112.800	7.916	8.488	0.265	9.000
97.800	112.000	7.920	8.487	0.265	9.000
97.900	111.800	7.924	8.487	0.265	9.000
98.000	112.400	7.930	8.488	0.265	9.000
98.100	111.200	7.930	8.488	0.266	9.000
98.200	111.200	7.938	8.488	0.266	9.000
98.300	110.400	7.939	8.488	0.266	9.000
98.400	110.400	7.940	8.488	0.266	9.000
98.500	109.800	7.945	8.488	0.266	9.000
98.600	109.200	7.945	8.488	0.266	9.000
98.700	109.800	7.948	8.487	0.266	9.000
98.800	110.200	7.951	8.488	0.266	9.000
98.900	108.800	7.957	8.489	0.266	9.000
99.000	109.400	7.957	8.489	0.266	9.000
99.100	108.800	7.957	8.489	0.267	9.000
99.200	109.400	7.961	8.488	0.267	9.000
99.300	108.600	7.959	8.489	0.267	9.000
99.400	108.200	7.963	8.488	0.267	9.000
99.500	107.000	7.968	8.488	0.267	9.000
99.600	107.800	7.968	8.488	0.268	9.000
99.700	107.400	7.967	8.489	0.268	9.000
99.800	108.000	7.969	8.488	0.268	9.000
99.900	107.600	7.972	8.488	0.268	9.000
100.000	107.000	7.978	8.488	0.268	9.000
100.100	106.800	7.978	8.488	0.269	9.000
100.200	105.600	7.980	8.489	0.269	9.000
100.300	106.600	7.978	8.489	0.269	9.000
100.400	106.200	7.982	8.489	0.269	9.000
100.500	106.200	7.985	8.489	0.269	9.000
100.600	107.400	7.985	8.489	0.270	9.000
100.700	105.400	7.985	8.489	0.270	9.000
100.800	105.000	7.989	8.490	0.270	9.000
100.900	106.400	7.988	8.490	0.270	9.000
101.000	104.800	7.994	8.490	0.270	9.000
101.100	104.600	7.994	8.490	0.271	9.000
101.200	104.600	7.993	8.490	0.271	9.000
101.300	105.400	8.000	8.491	0.271	9.000
101.400	104.400	7.997	8.489	0.271	9.000
101.500	104.600	8.001	8.491	0.271	9.000
101.600	105.600	8.001	8.491	0.272	9.000
101.700	104.200	8.005	8.491	0.272	9.000
101.800	104.000	8.006	8.489	0.272	9.000
101.900	103.800	8.003	8.489	0.272	9.000
102.000	103.400	8.008	8.491	0.272	9.000
102.100	104.400	8.008	8.491	0.273	9.000
102.200	103.000	8.013	8.489	0.273	9.000
102.300	103.800	8.007	8.490	0.273	9.000
102.400	104.000	8.012	8.490	0.273	9.000
102.500	103.600	8.011	8.491	0.273	9.000
102.600	102.600	8.011	8.491	0.273	9.000
102.700	103.800	8.016	8.490	0.273	9.000
102.800	103.200	8.015	8.490	0.273	9.000
102.900	103.000	8.018	8.491	0.273	9.000
103.000	103.200	8.019	8.491	0.273	9.000
103.100	102.200	8.019	8.491	0.274	9.000
103.200	101.400	8.023	8.492	0.274	9.000
103.300	100.400	8.022	8.491	0.274	9.000
103.400	102.200	8.026	8.492	0.274	9.000
103.500	101.800	8.030	8.492	0.274	9.000
103.600	101.600	8.030	8.492	0.275	9.000
103.700	101.000	8.029	8.491	0.275	9.000
103.800	100.200	8.036	8.492	0.275	9.000
103.900	100.800	8.033	8.492	0.275	9.000
104.000	101.400	8.042	8.492	0.275	9.000
104.100	100.200	8.042	8.492	0.276	9.000
104.200	99.400	8.040	8.493	0.276	9.000
104.300	100.000	8.044	8.492	0.276	9.000
104.400	99.600	8.042	8.493	0.276	9.000
104.500	98.400	8.050	8.492	0.276	9.000
104.600	99.400	8.050	8.492	0.277	9.000
104.700	99.800	8.050	8.493	0.277	9.000
104.800	98.000	8.053	8.492	0.277	9.000
104.900	99.200	8.053	8.493	0.277	9.000
105.000	98.400	8.058	8.494	0.277	9.000
105.100	97.600	8.058	8.494	0.278	9.000
105.200	97.200	8.062	8.493	0.278	9.000
105.300	97.200	8.057	8.492	0.278	9.000
105.400	97.600	8.065	8.492	0.278	9.000
105.500	97.800	8.064	8.493	0.278	9.000
105.600	98.400	8.064	8.493	0.278	9.000
105.700	98.600	8.070	8.494	0.278	9.000
105.800	97.600	8.072	8.493	0.278	9.000
105.900	96.800	8.073	8.493	0.278	9.000
106.000	97.200	8.079	8.492	0.278	9.000
106.100	97.000	8.079	8.492	0.279	9.000
106.200	96.800	8.076	8.492	0.279	9.000
106.300	96.200	8.082	8.492	0.279	9.000
106.400	96.000	8.076	8.494	0.279	9.000
106.500	96.200	8.081	8.494	0.279	9.000
106.600	95.400	8.081	8.494	0.280	9.000
106.700	95.800	8.082	8.494	0.280	9.000
106.800	95.000	8.086	8.493	0.280	9.000
106.900	94.000	8.090	8.495	0.280	9.000
107.000	95.200	8.090	8.494	0.280	9.000
107.100	93.800	8.090	8.494	0.281	9.000
107.200	94.600	8.094	8.494	0.281	9.000
107.300	93.800	8.094	8.495	0.281	9.000
107.400	93.800	8.100	8.494	0.281	9.000
107.500	93.800	8.099	8.495	0.281	9.000
107.600	93.400	8.099	8.495	0.282	9.000
107.700	92.400	8.104	8.494	0.282	9.000
107.800	93.000	8.103	8.495	0.282	9.000
107.900	93.000	8.108	8.495	0.282	9.000
108.000	92.400	8.114	8.495	0.282	9.000
108.100	91.600	8.114	8.495	0.282	9.000
108.200	92.600	8.113	8.495	0.282	9.000
108.300	92.000	8.117	8.496	0.282	9.000
108.400	91.800	8.113	8.495	0.282	9.000
108.500	92.000	8.123	8.495	0.282	9.000
108.600	91.400	8.123	8.495	0.283	9.000
108.700	92.000	8.122	8.495	0.283	9.000
108.800	91.000	8.125	8.496	0.283	9.000
108.900	91.200	8.126	8.496	0.283	9.000
109.000	91.800	8.127	8.497	0.283	9.000
109.100	90.200	8.127	8.497	0.284	9.000
109.200	90.000	8.132	8.496	0.284	9.000
109.300	90.800	8.131	8.496	0.284	9.000
109.400	89.200	8.134	8.495	0.284	9.000
109.500	89.200	8.139	8.496	0.284	9.000
109.600	88.600	8.139	8.496	0.285	9.000
109.700	89.400	8.140	8.497	0.285	9.000
109.800	89.400	8.144	8.497	0.285	9.000
109.900	88.600	8.142	8.496	0.285	9.000
110.000	88.400	8.149	8.495	0.285	9.000
110.100	89.400	8.149	8.495	0.285	9.000
110.200	88.000	8.152	8.496	0.285	9.000
110.300	88.400	8.152	8.495	0.285	9.000
110.400	87.400	8.154	8.497	0.285	9.000
110.500	87.600	8.156	8.497	0.285	9.000
110.600	87.800	8.156	8.497	0.286	9.000
110.700	87.400	8.156	8.496	0.286	9.000
110.800	87.200	8.158	8.497	0.286	9.000
110.900	87.800	8.160	8.496	0.286	9.000
111.000	87.200	8.165	8.498	0.286	9.000
111.100	87.400	8.165	8.498	0.287	9.000
111.200	87.200	8.164	8.498	0.287	9.000
111.300	87.200	8.165	8.497	0.287	9.000
111.400	85.800	8.167	8.497	0.287	9.000
111.500	86.800	8.167	8.498	0.287	9.000
111.600	86.000	8.167	8.498	0.288	9.000
111.700	85.800	8.171	8.497	0.288	9.000
111.800	85.200	8.173	8.497	0.288	9.000
111.900	85.200	8.173	8.498	0.288	9.000
112.000	84.600	8.180	8.499	0.288	9.000
112.100	85.600	8.180	8.499	0.288	9.000
112.200	84.400	8.179	8.497	0.288	9.000
112.300	84.800	8.183	8.499	0.288	9.000
112.400	84.200	8.184	8.497	0.288	9.000
112.500	84.400	8.188	8.498	0.288	9.000
112.600	83.000	8.188	8.498	0.289	9.000
112.700	83.400	8.193	8.498	0.289	9.000
112.800	83.800	8.191	8.498	0.289	9.000
112.900	84.000	8.200	8.498	0.289	9.000
113.000	83.600	8.201	8.499	0.289	9.000
113.100	83.400	8.201	8.499	0.290	9.000
113.200	83.200	8.199	8.498	0.290	9.000
113.300	83.000	8.203	8.499	0.290	9.000
113.400	82.400	8.205	8.499	0.290	9.000
113.500	82.800	8.209	8.499	0.290	9.000
113.600	82.000	8.209	8.499	0.290	9.000
113.700	82.200	8.209	8.500	0.290	9.000
113.800	81.200	8.210	8.499	0.290	9.000
113.900	81.400	8.212	8.499	0.290	9.000
114.000	81.400	8.218	8.499	0.290	9.000
114.100	82.000	8.218	8.499	0.291	9.000
114.200	82.600	8.216	8.500	0.291	9.000
114.300	80.000	8.219	8.500	0.291	9.000
114.400	81.000	8.216	8.500	0.291	9.000
114.500	80.400	8.221	8.499	0.291	9.000
114.600	81.200	8.221	8.499	0.292	9.000
114.700	81.200	8.220	8.501	0.292	9.000
114.800	80.600	8.225	8.500	0.292	9.000
114.900	81.400	8.222	8.500	0.292	9.000
115.000	79.600	8.223	8.500	0.292	9.000
115.100	80.600	8.223	8.500	0.292	9.000
115.200	79.800	8.227	8.501	0.292	9.000
115.300	79.800	8.227	8.501	0.292	9.000
115.400	80.000	8.227	8.501	0.292	9.000
115.500	79.400	8.234	8.502	0.292	9.000
115.600	79.800	8.234	8.502	0.293	9.000
115.700	79.400	8.233	8.501	0.293	9.000
115.800	79.000	8.235	8.500	0.293	9.000
115.900	79.200	8.236	8.500	0.293	9.000
116.000	79.200	8.241	8.502	0.293	9.000
116.100	78.400	8.241	8.502	0.294	9.000
116.200	79.000	8.244	8.500	0.294	9.000
116.300	78.200	8.240	8.502	0.294	9.000
116.400	78.800	8.244	8.502	0.294	9.000
116.500	78.200	8.248	8.501	0.294	9.000
116.600	78.400	8.248	8.501	0.294	9.000
116.700	78.000	8.245	8.501	0.294	9.000
116.800	77.800	8.248	8.501	0.294	9.000
116.900	77.400	8.252	8.502	0.294	9.000
117.000	77.400	8.253	8.501	0.294	9.000
117.100	77.600	8.253	8.501	0.295	9.000
117.200	77.400	8.254	8.501	0.295	9.000
117.300	76.600	8.258	8.501	0.295	9.000
117.400	77.600	8.257	8.502	0.295	9.000
117.500	75.800	8.258	8.501	0.295	9.000
117.600	76.200	8.258	8.501	0.296	9.000
117.700	76.600	8.260	8.503	0.296	9.000
117.800	76.800	8.263	8.503	0.296	9.000
117.900	75.400	8.263	8.501	0.296	9.000
118.000	76.600	8.266	8.503	0.296	9.000
118.100	76.200	8.266	8.503	0.296	9.000
118.200	75.400	8.273	8.503	0.296	9.000
118.300	75.400	8.269	8.502	0.296	9.000
118.400	75.200	8.273	8.502	0.296	9.000
118.500	74.000	8.275	8.503	0.296	9.000
118.600	74.000	8.275	8.503	0.297	9.000
118.700	75.000	8.277	8.503	0.297	9.000
118.800	74.400	8.275	8.503	0.297	9.000
118.900	75.000	8.279	8.503	0.297	9.000
119.000	73.600	8.282	8.502	0.297	9.000
119.100	73.400	8.282	8.502	0.297	9.000
119.200	73.600	8.285	8.505	0.297	9.000
119.300	73.600	8.287	8.503	0.297	9.000
119.400	72.800	8.286	8.503	0.297	9.000
119.500	73.600	8.292	8.503	0.297	9.000
119.600	72.800	8.292	8.503	0.298	9.000
119.700	72.400	8.293	8.503	0.298	9.000
119.800	72.200	8.295	8.505	0.298	9.000
119.900	71.800	8.298	8.504	0.298	9.000
120.000	72.600	8.305	8.505	0.298	9.000
120.100	70.600	8.305	8.505	0.299	9.000
120.200	71.800	8.307	8.503	0.299	9.000
120.300	71.800	8.310	8.504	0.299	9.000
120.400	71.200	8.307	8.504	0.299	9.000
120.500	70.200	8.313	8.504	0.299	9.000
120.600	70.600	8.313	8.504	0.299	9.000
120.700	71.400	8.315	8.505	0.299	9.000
120.800	71.400	8.316	8.504	0.299	9.000
120.900	71.200	8.316	8.505	0.299	9.000
121.000	70.800	8.320	8.506	0.299	9.000
121.100	71.400	8.320	8.506	0.300	9.000
121.200	70.200	8.320	8.505	0.300	9.000
121.300	71.400	8.319	8.506	0.300	9.000
121.400	70.200	8.322	8.504	0.300	9.000
121.500	69.800	8.323	8.506	0.300	9.000
121.600	70.800	8.323	8.506	0.300	9.000
121.700	70.600	8.322	8.505	0.300	9.000
121.800	68.600	8.323	8.506	0.300	9.000
121.900	69.000	8.323	8.505	0.300	9.000
122.000	68.600	8.330	8.506	0.300	9.000
122.100	68.200	8.330	8.506	0.301	9.000
122.200	69.400	8.331	8.506	0.301	9.000
122.300	68.600	8.335	8.505	0.301	9.000
122.400	68.400	8.334	8.507	0.301	9.000
122.500	67.800	8.340	8.506	0.301	9.000
122.600	67.400	8.340	8.506	0.302	9.000
122.700	68.200	8.341	8.506	0.302	9.000
122.800	68.600	8.347	8.506	0.302	9.000
122.900	67.400	8.347	8.506	0.302	9.000
123.000	67.800	8.349	8.506	0.302	9.000
123.100	67.000	8.349	8.506	0.302	9.000
123.200	68.600	8.351	8.507	0.302	9.000
123.300	66.400	8.351	8.507	0.302	9.000
123.400	66.600	8.350	8.507	0.302	9.000
123.500	66.600	8.351	8.507	0.302	9.000
123.600	66.600	8.351	8.507	0.303	9.000
123.700	67.000	8.351	8.507	0.303	9.000
123.800	66.800	8.352	8.506	0.303	9.000
123.900	66.800	8.359	8.507	0.303	9.000
124.000	66.800	8.358	8.509	0.303	9.000
124.100	66.200	8.358	8.509	0.303	9.000
124.200	66.000	8.360	8.508	0.303	9.000
124.300	66.200	8.358	8.507	0.303	9.000
124.400	65.800	8.363	8.508	0.303	9.000
124.500	66.000	8.364	8.508	0.303	9.000
124.600	64.800	8.364	8.508	0.304	9.000
124.700	65.400	8.364	8.508	0.304	9.000
124.800	64.000	8.371	8.509	0.304	9.000
124.900	65.000	8.367	8.508	0.304	9.000
125.000	63.800	8.370	8.507	0.304	9.000
125.100	65.200	8.370	8.507	0.304	9.000
125.200	64.400	8.372	8.509	0.304	9.000
125.300	64.200	8.374	8.508	0.304	9.000
125.400	64.400	8.376	8.509	0.304	9.000
125.500	64.200	8.379	8.508	0.304	9.000
125.600	64.000	8.379	8.508	0.305	9.000
125.700	63.400	8.379	8.508	0.305	9.000
125.800	64.200	8.381	8.508	0.305	9.000
125.900	63.800	8.383	8.508	0.305	9.000
126.000	62.800	8.385	8.509	0.305	9.000
126.100	63.400	8.385	8.509	0.305	9.000
126.200	63.400	8.389	8.509	0.305	9.000
126.300	64.200	8.382	8.509	0.305	9.000
126.400	63.400	8.385	8.509	0.305	9.000
126.500	63.200	8.389	8.510	0.305	9.000
126.600	63.600	8.389	8.510	0.306	9.000
126.700	64.200	8.387	8.509	0.306	9.000
126.800	63.600	8.390	8.510	0.306	9.000
126.900	64.200	8.388	8.510	0.306	9.000
127.000	64.000	8.387	8.511	0.306	9.000
127.100	63.200	8.387	8.511	0.306	9.000
127.200	63.200	8.390	8.510	0.306	9.000
127.300	63.000	8.392	8.510	0.306	9.000
127.400	62.600	8.390	8.509	0.306	9.000
127.500	62.400	8.392	8.510	0.306	9.000
127.600	62.400	8.392	8.510	0.307	9.000
127.700	63.400	8.392	8.509	0.307	9.000
127.800	62.000	8.396	8.511	0.307	9.000
127.900	62.400	8.396	8.509	0.307	9.000
128.000	62.000	8.397	8.511	0.307	9.000
128.100	62.400	8.397	8.511	0.307	9.000
128.200	63.200	8.400	8.511	0.307	9.000
128.300	62.400	8.399	8.511	0.307	9.000
128.400	61.600	8.398	8.510	0.307	9.000
128.500	62.000	8.396	8.511	0.307	9.000
128.600	61.800	8.396	8.511	0.308	9.000
128.700	62.400	8.400	8.512	0.308	9.000
128.800	61.000	8.399	8.511	0.308	9.000
128.900	61.200	8.402	8.511	0.308	9.000
129.000	61.200	8.405	8.513	0.308	9.000
129.100	61.600	8.405	8.513	0.308	9.000
129.200	62.400	8.401	8.513	0.308	9.000
129.300	61.400	8.403	8.512	0.308	9.000
129.400	61.600	8.404	8.511	0.308	9.000
129.500	61.600	8.407	8.513	0.308	9.000
129.600	61.000	8.407	8.513	0.309	9.000
129.700	61.200	8.405	8.513	0.309	9.000
129.800	61.000	8.409	8.512	0.309	9.000
129.900	61.000	8.407	8.511	0.309	9.000
130.000	60.200	8.414	8.512	0.309	9.000
130.100	61.400	8.414	8.512	0.309	9.000
130.200	60.200	8.412	8.513	0.309	9.000
130.300	60.600	8.417	8.513	0.309	9.000
130.400	60.600	8.412	8.511	0.309	9.000
130.500	61.000	8.413	8.513	0.309	9.000
130.600	60.000	8.413	8.513	0.310	9.000
130.700	60.000	8.417	8.513	0.310	9.000
130.800	59.800	8.417	8.512	0.310	9.000
130.900	60.000	8.416	8.512	0.310	9.000
131.000	60.200	8.419	8.513	0.310	9.000
131.100	59.400	8.419	8.513	0.310	9.000
131.200	59.400	8.421	8.513	0.310	9.000
131.300	60.200	8.423	8.513	0.310	9.000
131.400	59.600	8.423	8.514	0.310	9.000
131.500	57.800	8.426	8.514	0.310	9.000
131.600	58.600	8.426	8.514	0.311	9.000
131.700	59.200	8.427	8.514	0.311	9.000
131.800	58.000	8.428	8.513	0.311	9.000
131.900	58.000	8.429	8.514	0.311	9.000
132.000	57.800	8.435	8.514	0.311	9.000
132.100	58.400	8.435	8.514	0.311	9.000
132.200	57.800	8.434	8.514	0.311	9.000
132.300	57.400	8.437	8.514	0.311	9.000
132.400	56.600	8.438	8.514	0.311	9.000
132.500	57.000	8.444	8.514	0.311	9.000
132.600	56.400	8.444	8.514	0.312	9.000
132.700	56.000	8.447	8.514	0.312	9.000
132.800	55.800	8.449	8.514	0.312	9.000
132.900	55.800	8.451	8.514	0.312	9.000
133.000	55.600	8.456	8.515	0.312	9.000
133.100	54.800	8.456	8.515	0.312	9.000
133.200	55.800	8.458	8.514	0.312	9.000
133.300	56.000	8.455	8.515	0.312	9.000
133.400	54.800	8.458	8.514	0.312	9.000
133.500	54.400	8.462	8.516	0.312	9.000
133.600	55.000	8.462	8.516	0.313	9.000
133.700	55.400	8.462	8.514	0.313	9.000
133.800	54.000	8.463	8.516	0.313	9.000
133.900	55.600	8.464	8.516	0.313	9.000
134.000	54.000	8.467	8.514	0.313	9.000
134.100	54.600	8.467	8.514	0.313	9.000
134.200	54.600	8.472	8.517	0.313	9.000
134.300	53.600	8.464	8.515	0.313	9.000
134.400	54.000	8.470	8.515	0.313	9.000
134.500	54.000	8.470	8.516	0.313	9.000
134.600	53.400	8.470	8.516	0.314	9.000
134.700	53.800	8.475	8.516	0.314	9.000
134.800	55.400	8.471	8.515	0.314	9.000
134.900	54.200	8.474	8.517	0.314	9.000
135.000	54.200	8.478	8.517	0.314	9.000
135.100	54.200	8.478	8.517	0.314	9.000
135.200	53.400	8.476	8.516	0.314	9.000
135.300	53.200	8.478	8.517	0.314	9.000
135.400	53.000	8.474	8.516	0.314	9.000
135.500	54.400	8.480	8.517	0.314	9.000
135.600	53.400	8.480	8.517	0.315	9.000
135.700	52.800	8.479	8.517	0.315	9.000
135.800	53.400	8.478	8.517	0.315	9.000
135.900	53.200	8.483	8.517	0.315	9.000
136.000	53.000	8.483	8.517	0.315	9.000
136.100	52.400	8.483	8.517	0.315	9.000
136.200	53.400	8.484	8.516	0.315	9.000
136.300	52.000	8.484	8.517	0.315	9.000
136.400	53.200	8.480	8.517	0.315	9.000
136.500	53.400	8.485	8.518	0.315	9.000
136.600	52.600	8.485	8.518	0.316	9.000
136.700	52.000	8.487	8.518	0.316	9.000
136.800	53.800	8.488	8.518	0.316	9.000
136.900	51.600	8.490	8.518	0.316	9.000
137.000	53.200	8.488	8.518	0.316	9.000
137.100	53.000	8.488	8.518	0.316	9.000
137.200	53.000	8.486	8.519	0.316	9.000
137.300	53.400	8.489	8.519	0.316	9.000
137.400	51.600	8.488	8.517	0.316	9.000
137.500	51.600	8.494	8.519	0.316	9.000
137.600	50.800	8.494	8.519	0.316	9.000
137.700	53.000	8.491	8.519	0.316	9.000
137.800	51.600	8.495	8.518	0.316	9.000
137.900	51.800	8.492	8.518	0.316	9.000
138.000	51.800	8.497	8.519	0.316	9.000
138.100	50.800	8.497	8.519	0.317	9.000
138.200	51.600	8.501	8.519	0.317	9.000
138.300	50.000	8.501	8.518	0.317	9.000
138.400	50.800	8.498	8.519	0.317	9.000
138.500	50.200	8.503	8.519	0.317	9.000
138.600	50.400	8.503	8.519	0.317	9.000
138.700	50.000	8.506	8.520	0.317	9.000
138.800	50.400	8.507	8.518	0.317	9.000
138.900	49.400	8.506	8.519	0.317	9.000
139.000	50.800	8.509	8.520	0.317	9.000
139.100	50.400	8.509	8.520	0.318	9.000
139.200	50.000	8.511	8.519	0.318	9.000
139.300	50.000	8.513	8.520	0.318	9.000
139.400	49.200	8.516	8.520	0.318	9.000
139.500	48.800	8.515	8.520	0.318	9.000
139.600	49.200	8.515	8.520	0.318	9.000
139.700	48.600	8.515	8.520	0.318	9.000
139.800	49.200	8.515	8.519	0.318	9.000
139.900	48.200	8.520	8.519	0.318	9.000
140.000	49.000	8.523	8.521	0.318	9.000
140.100	49.400	8.523	8.521	0.318	9.000
140.200	48.200	8.523	8.521	0.318	9.000
140.300	48.800	8.521	8.521	0.318	9.000
140.400	47.600	8.522	8.520	0.318	9.000
140.500	48.600	8.527	8.519	0.318	9.000
140.600	47.800	8.527	8.519	0.319	9.000
140.700	47.000	8.527	8.521	0.319	9.000
140.800	48.600	8.532	8.521	0.319	9.000
140.900	47.800	8.532	8.521	0.319	9.000
141.000	47.400	8.533	8.521	0.319	9.000
141.100	47.200	8.533	8.521	0.319	9.000
141.200	47.200	8.535	8.521	0.319	9.000
141.300	47.000	8.533	8.522	0.319	9.000
141.400	47.600	8.534	8.522	0.319	9.000
141.500	47.400	8.536	8.521	0.319	9.000
141.600	47.000	8.536	8.521	0.320	9.000
141.700	46.600	8.537	8.522	0.320	9.000
141.800	48.000	8.536	8.521	0.320	9.000
141.900	48.000	8.537	8.522	0.320	9.000
142.000	47.600	8.543	8.522	0.320	9.000
142.100	47.200	8.543	8.522	0.320	9.000
142.200	47.800	8.543	8.523	0.320	9.000
142.300	47.200	8.537	8.522	0.320	9.000
142.400	47.200	8.537	8.522	0.320	9.000
142.500	48.200	8.537	8.522	0.320	9.000
142.600	47.800	8.537	8.522	0.320	9.000
142.700	46.800	8.540	8.522	0.320	9.000
142.800	47.800	8.534	8.522	0.320	9.000
142.900	47.200	8.538	8.522	0.320	9.000
143.000	47.800	8.532	8.524	0.320	9.000
143.100	47.800	8.532	8.524	0.321	9.000
143.200	47.800	8.532	8.523	0.321	9.000
143.300	47.600	8.533	8.523	0.321	9.000
143.400	48.600	8.533	8.523	0.321	9.000
143.500	48.000	8.533	8.523	0.321	9.000
143.600	47.800	8.533	8.523	0.321	9.000
143.700	48.400	8.530	8.523	0.321	9.000
143.800	48.600	8.532	8.523	0.321	9.000
143.900	47.600	8.530	8.523	0.321	9.000
144.000	47.800	8.536	8.523	0.321	9.000
144.100	47.600	8.536	8.523	0.322	9.000
144.200	47.400	8.534	8.523	0.322	9.000
144.300	47.800	8.533	8.522	0.322	9.000
144.400	48.400	8.534	8.524	0.322	9.000
144.500	47.600	8.534	8.524	0.322	9.000
144.600	48.000	8.534	8.524	0.322	9.000
144.700	49.400	8.532	8.524	0.322	9.000
144.800	48.600	8.534	8.524	0.322	9.000
144.900	48.800	8.532	8.524	0.322	9.000
145.000	47.400	8.534	8.524	0.322	9.000
145.100	48.600	8.534	8.524	0.322	9.000
145.200	48.800	8.533	8.524	0.322	9.000
145.300	47.600	8.531	8.526	0.322	9.000
145.400	47.200	8.533	8.524	0.322	9.000
145.500	48.000	8.528	8.524	0.322	9.000
145.600	48.800	8.528	8.524	0.323	9.000
145.700	48.600	8.533	8.524	0.323	9.000
145.800	48.200	8.526	8.525	0.323	9.000
145.900	48.400	8.528	8.525	0.323	9.000
146.000	48.200	8.528	8.524	0.323	9.000
146.100	47.800	8.528	8.524	0.323	9.000
146.200	48.400	8.531	8.526	0.323	9.000
146.300	48.600	8.526	8.526	0.323	9.000
146.400	49.600	8.527	8.525	0.323	9.000
146.500	48.800	8.530	8.525	0.323	9.000
146.600	49.200	8.530	8.525	0.324	9.000
146.700	48.800	8.523	8.526	0.324	9.000
146.800	49.200	8.527	8.525	0.324	9.000
146.900	48.000	8.528	8.526	0.324	9.000
147.000	49.400	8.527	8.526	0.324	9.000
147.100	47.600	8.527	8.526	0.324	9.000
147.200	48.400	8.526	8.526	0.324	9.000
147.300	47.800	8.531	8.526	0.324	9.000
147.400	48.600	8.528	8.527	0.324	9.000
147.500	48.600	8.532	8.526	0.324	9.000
147.600	46.000	8.532	8.526	0.324	9.000
147.700	48.000	8.529	8.525	0.324	9.000
147.800	47.200	8.533	8.527	0.324	9.000
147.900	46.800	8.534	8.526	0.324	9.000
148.000	47.200	8.536	8.527	0.324	9.000
148.100	47.600	8.536	8.527	0.325	9.000
148.200	47.400	8.538	8.527	0.325	9.000
148.300	47.200	8.541	8.527	0.325	9.000
148.400	49.000	8.539	8.527	0.325	9.000
148.500	46.200	8.538	8.527	0.325	9.000
148.600	47.000	8.538	8.527	0.325	9.000
148.700	45.400	8.544	8.528	0.325	9.000
148.800	46.800	8.541	8.527	0.325	9.000
148.900	46.600	8.546	8.527	0.325	9.000
149.000	46.600	8.546	8.527	0.325	9.000
149.100	45.800	8.546	8.527	0.326	9.000
149.200	46.800	8.543	8.528	0.326	9.000
149.300	46.600	8.545	8.528	0.326	9.000
149.400	45.800	8.546	8.529	0.326	9.000
149.500	46.200	8.549	8.528	0.326	9.000
149.600	46.000	8.549	8.528	0.326	9.000
149.700	47.000	8.546	8.529	0.326	9.000
149.800	45.800	8.551	8.528	0.326	9.000
149.900	45.800	8.551	8.528	0.326	9.000
150.000	46.000	8.552	8.529	0.326	9.000
150.100	46.000	8.552	8.529	0.326	9.000
150.200	45.800	8.554	8.528	0.326	9.000
150.300	45.000	8.552	8.529	0.326	9.000
150.400	45.400	8.551	8.528	0.326	9.000
150.500	45.200	8.554	8.529	0.326	9.000
150.600	45.600	8.554	8.529	0.327	9.000
150.700	45.000	8.558	8.529	0.327	9.000
150.800	44.800	8.555	8.529	0.327	9.000
150.900	45.600	8.561	8.530	0.327	9.000
151.000	44.200	8.554	8.529	0.327	9.000
151.100	45.000	8.554	8.529	0.327	9.000
151.200	46.200	8.560	8.529	0.327	9.000
151.300	43.400	8.559	8.529	0.327	9.000
151.400	45.000	8.560	8.531	0.327	9.000
151.500	43.800	8.563	8.530	0.327	9.000
151.600	44.400	8.563	8.530	0.327	9.000
151.700	43.400	8.566	8.530	0.327	9.000
151.800	43.200	8.563	8.530	0.327	9.000
151.900	43.400	8.564	8.531	0.327	9.000
152.000	44.400	8.568	8.530	0.327	9.000
152.100	43.200	8.568	8.530	0.328	9.000
152.200	43.800	8.568	8.530	0.328	9.000
152.300	43.800	8.568	8.530	0.328	9.000
152.400	43.000	8.566	8.530	0.328	9.000
152.500	44.400	8.571	8.531	0.328	9.000
152.600	44.800	8.571	8.531	0.328	9.000
152.700	43.000	8.563	8.531	0.328	9.000
152.800	43.400	8.568	8.529	0.328	9.000
152.900	44.200	8.567	8.532	0.328	9.000
153.000	43.600	8.567	8.531	0.328	9.000
153.100	44.000	8.567	8.531	0.329	9.000
153.200	43.800	8.568	8.531	0.329	9.000
153.300	43.800	8.571	8.531	0.329	9.000
153.400	43.000	8.569	8.533	0.329	9.000
153.500	44.200	8.568	8.532	0.329	9.000
153.600	43.000	8.568	8.532	0.329	9.000
153.700	43.400	8.574	8.532	0.329	9.000
153.800	43.400	8.571	8.532	0.329	9.000
153.900	43.400	8.573	8.532	0.329	9.000
154.000	43.400	8.577	8.532	0.329	9.000
154.100	43.400	8.577	8.532	0.329	9.000
154.200	42.600	8.579	8.532	0.329	9.000
154.300	42.000	8.579	8.532	0.329	9.000
154.400	43.000	8.579	8.532	0.329	9.000
154.500	42.400	8.581	8.532	0.329	9.000
154.600	43.800	8.581	8.532	0.330	9.000
154.700	42.000	8.579	8.533	0.330	9.000
154.800	43.000	8.582	8.532	0.330	9.000
154.900	42.000	8.581	8.534	0.330	9.000
155.000	42.800	8.584	8.533	0.330	9.000
155.100	41.800	8.584	8.533	0.330	9.000
155.200	41.200	8.583	8.534	0.330	9.000
155.300	42.200	8.587	8.532	0.330	9.000
155.400	41.600	8.585	8.534	0.330	9.000
155.500	40.800	8.591	8.534	0.330	9.000
155.600	40.000	8.591	8.534	0.330	9.000
155.700	41.600	8.593	8.533	0.330	9.000
155.800	40.600	8.592	8.534	0.330	9.000
155.900	40.800	8.589	8.533	0.330	9.000
156.000	41.000	8.599	8.533	0.330	9.000
156.100	40.400	8.599	8.533	0.331	9.000
156.200	40.200	8.600	8.533	0.331	9.000
156.300	40.800	8.598	8.533	0.331	9.000
156.400	39.800	8.602	8.534	0.331	9.000
156.500	39.600	8.603	8.534	0.331	9.000
156.600	39.400	8.603	8.534	0.331	9.000
156.700	40.200	8.608	8.535	0.331	9.000
156.800	39.800	8.604	8.535	0.331	9.000
156.900	38.600	8.610	8.535	0.331	9.000
157.000	39.800	8.610	8.535	0.331	9.000
157.100	39.400	8.610	8.535	0.331	9.000
157.200	39.400	8.612	8.535	0.331	9.000
157.300	39.600	8.611	8.535	0.331	9.000
157.400	39.600	8.612	8.535	0.331	9.000
157.500	38.600	8.616	8.535	0.331	9.000
157.600	39.600	8.616	8.535	0.332	9.000
157.700	38.200	8.612	8.535	0.332	9.000
157.800	39.400	8.617	8.536	0.332	9.000
157.900	39.200	8.617	8.536	0.332	9.000
158.000	39.200	8.619	8.536	0.332	9.000
158.100	38.800	8.619	8.536	0.332	9.000
158.200	40.400	8.616	8.536	0.332	9.000
158.300	39.000	8.620	8.538	0.332	9.000
158.400	39.000	8.617	8.535	0.332	9.000
158.500	38.000	8.615	8.536	0.332	9.000
158.600	40.000	8.615	8.536	0.332	9.000
158.700	38.800	8.617	8.536	0.332	9.000
158.800	40.000	8.618	8.535	0.332	9.000
158.900	38.600	8.613	8.538	0.332	9.000
159.000	39.000	8.616	8.537	0.332	9.000
159.100	40.400	8.616	8.537	0.333	9.000
159.200	39.600	8.617	8.537	0.333	9.000
159.300	39.400	8.612	8.537	0.333	9.000
159.400	39.200	8.615	8.536	0.333	9.000
159.500	39.200	8.613	8.537	0.333	9.000
159.600	39.200	8.613	8.537	0.333	9.000
159.700	40.200	8.612	8.537	0.333	9.000
159.800	38.400	8.611	8.537	0.333	9.000
159.900	39.400	8.614	8.537	0.333	9.000
160.000	38.600	8.614	8.537	0.333	9.000
160.100	39.200	8.614	8.537	0.333	9.000
160.200	40.000	8.618	8.537	0.333	9.000
160.300	38.600	8.616	8.537	0.333	9.000
160.400	38.600	8.616	8.537	0.333	9.000
160.500	38.000	8.619	8.537	0.333	9.000
160.600	37.800	8.619	8.537	0.334	9.000
160.700	38.000	8.619	8.538	0.334	9.000
160.800	39.200	8.621	8.538	0.334	9.000
160.900	37.800	8.622	8.538	0.334	9.000
161.000	38.800	8.623	8.539	0.334	9.000
161.100	37.800	8.623	8.539	0.334	9.000
161.200	38.000	8.623	8.539	0.334	9.000
161.300	38.400	8.625	8.538	0.334	9.000
161.400	38.200	8.624	8.539	0.334	9.000
161.500	37.800	8.624	8.539	0.334	9.000
161.600	37.600	8.624	8.539	0.334	9.000
161.700	37.800	8.625	8.538	0.334	9.000
161.800	38.000	8.628	8.539	0.334	9.000
161.900	38.000	8.629	8.538	0.334	9.000
162.000	37.600	8.628	8.539	0.334	9.000
162.100	38.000	8.628	8.539	0.335	9.000
162.200	36.600	8.632	8.540	0.335	9.000
162.300	37.200	8.628	8.539	0.335	9.000
162.400	37.200	8.629	8.538	0.335	9.000
162.500	37.400	8.632	8.538	0.335	9.000
162.600	37.000	8.632	8.538	0.335	9.000
162.700	37.800	8.629	8.540	0.335	9.000
162.800	36.600	8.630	8.541	0.335	9.000
162.900	37.000	8.634	8.540	0.335	9.000
163.000	35.800	8.633	8.539	0.335	9.000
163.100	37.200	8.633	8.539	0.335	9.000
163.200	36.000	8.634	8.540	0.335	9.000
163.300	37.000	8.635	8.540	0.335	9.000
163.400	37.600	8.634	8.540	0.335	9.000
163.500	36.400	8.637	8.541	0.335	9.000
163.600	36.600	8.637	8.541	0.335	9.000
163.700	37.200	8.637	8.540	0.335	9.000
163.800	36.400	8.638	8.541	0.335	9.000
163.900	36.200	8.642	8.541	0.335	9.000
164.000	37.000	8.645	8.540	0.335	9.000
164.100	36.200	8.645	8.540	0.335	9.000
164.200	36.400	8.644	8.541	0.336	9.000
164.300	36.400	8.641	8.541	0.336	9.000
164.400	35.400	8.644	8.541	0.336	9.000
164.500	35.400	8.643	8.541	0.336	9.000
164.600	36.000	8.643	8.541	0.336	9.000
164.700	35.800	8.642	8.542	0.336	9.000
164.800	36.400	8.646	8.542	0.336	9.000
164.900	35.400	8.644	8.542	0.336	9.000
165.000	36.000	8.641	8.541	0.336	9.000
165.100	37.200	8.641	8.541	0.336	9.000
165.200	36.200	8.646	8.542	0.336	9.000
165.300	36.600	8.647	8.543	0.336	9.000
165.400	36.400	8.645	8.541	0.336	9.000
165.500	36.200	8.649	8.542	0.336	9.000
165.600	36.400	8.649	8.542	0.336	9.000
165.700	36.000	8.646	8.543	0.337	9.000
165.800	36.800	8.648	8.542	0.337	9.000
165.900	35.200	8.648	8.542	0.337	9.000
166.000	35.000	8.653	8.543	0.337	9.000
166.100	35.400	8.653	8.543	0.337	9.000
166.200	34.600	8.650	8.543	0.337	9.000
166.300	35.000	8.650	8.543	0.337	9.000
166.400	36.200	8.651	8.541	0.337	9.000
166.500	34.800	8.654	8.543	0.337	9.000
166.600	35.400	8.654	8.543	0.337	9.000
166.700	35.400	8.650	8.543	0.337	9.000
166.800	35.400	8.650	8.543	0.337	9.000
166.900	35.200	8.649	8.543	0.337	9.000
167.000	34.800	8.649	8.543	0.337	9.000
167.100	35.000	8.649	8.543	0.337	9.000
167.200	34.600	8.653	8.544	0.338	9.000
167.300	35.000	8.651	8.542	0.338	9.000
167.400	35.400	8.651	8.544	0.338	9.000
167.500	35.000	8.650	8.544	0.338	9.000
167.600	35.200	8.650	8.544	0.338	9.000
167.700	34.800	8.649	8.543	0.338	9.000
167.800	35.000	8.648	8.545	0.338	9.000
167.900	35.600	8.650	8.544	0.338	9.000
168.000	35.600	8.650	8.545	0.338	9.000
168.100	35.800	8.650	8.545	0.338	9.000
168.200	35.600	8.650	8.544	0.338	9.000
168.300	34.800	8.646	8.544	0.338	9.000
168.400	36.400	8.650	8.544	0.338	9.000
168.500	35.600	8.649	8.544	0.338	9.000
168.600	35.600	8.649	8.544	0.338	9.000
168.700	36.400	8.647	8.545	0.338	9.000
168.800	36.200	8.647	8.544	0.338	9.000
168.900	34.800	8.648	8.545	0.338	9.000
169.000	35.800	8.649	8.546	0.338	9.000
169.100	35.200	8.649	8.546	0.338	9.000
169.200	36.600	8.650	8.545	0.339	9.000
169.300	34.400	8.650	8.545	0.339	9.000
169.400	36.200	8.649	8.546	0.339	9.000
169.500	35.200	8.649	8.546	0.339	9.000
169.600	35.800	8.649	8.546	0.339	9.000
169.700	35.200	8.648	8.546	0.339	9.000
169.800	35.000	8.649	8.546	0.339	9.000
169.900	35.600	8.648	8.546	0.339	9.000
170.000	36.200	8.649	8.545	0.339	9.000
170.100	36.600	8.649	8.545	0.339	9.000
170.200	34.600	8.651	8.546	0.339	9.000
170.300	36.000	8.649	8.546	0.339	9.000
170.400	34.800	8.651	8.546	0.339	9.000
170.500	36.400	8.648	8.546	0.339	9.000
170.600	35.600	8.648	8.546	0.339	9.000
170.700	35.000	8.650	8.547	0.340	9.000
170.800	34.600	8.646	8.547	0.340	9.000
170.900	35.800	8.652	8.546	0.340	9.000
171.000	35.400	8.653	8.546	0.340	9.000
171.100	35.000	8.653	8.546	0.340	9.000
171.200	36.000	8.648	8.547	0.340	9.000
171.300	36.000	8.650	8.547	0.340	9.000
171.400	35.800	8.646	8.546	0.340	9.000
171.500	36.000	8.650	8.548	0.340	9.000
171.600	36.000	8.650	8.548	0.340	9.000
171.700	35.600	8.647	8.548	0.340	9.000
171.800	35.600	8.646	8.547	0.340	9.000
171.900	36.400	8.649	8.549	0.340	9.000
172.000	36.400	8.649	8.548	0.340	9.000
172.100	36.000	8.649	8.548	0.340	9.000
172.200	35.800	8.651	8.549	0.341	9.000
172.300	35.000	8.649	8.548	0.341	9.000
172.400	34.800	8.647	8.548	0.341	9.000
172.500	35.200	8.647	8.548	0.341	9.000
172.600	35.800	8.647	8.548	0.341	9.000
172.700	35.600	8.648	8.549	0.341	9.000
172.800	34.600	8.644	8.549	0.341	9.000
172.900	35.400	8.648	8.548	0.341	9.000
173.000	35.200	8.649	8.549	0.341	9.000
173.100	35.400	8.649	8.549	0.341	9.000
173.200	35.400	8.648	8.550	0.341	9.000
173.300	35.400	8.648	8.548	0.341	9.000
173.400	35.800	8.653	8.550	0.341	9.000
173.500	34.600	8.654	8.549	0.341	9.000
173.600	34.800	8.654	8.549	0.341	9.000
173.700	34.800	8.652	8.548	0.341	9.000
173.800	35.000	8.654	8.549	0.341	9.000
173.900	34.800	8.651	8.548	0.341	9.000
174.000	35.800	8.655	8.549	0.341	9.000
174.100	34.200	8.655	8.549	0.341	9.000
174.200	34.400	8.657	8.549	0.342	9.000
174.300	34.600	8.657	8.549	0.342	9.000
174.400	34.600	8.657	8.549	0.342	9.000
174.500	34.200	8.661	8.550	0.342	9.000
174.600	34.000	8.661	8.550	0.342	9.000
174.700	33.600	8.661	8.551	0.342	9.000
174.800	34.800	8.664	8.550	0.342	9.000
174.900	33.400	8.663	8.551	0.342	9.000
175.000	33.800	8.665	8.552	0.342	9.000
175.100	33.200	8.665	8.552	0.342	9.000
175.200	34.200	8.665	8.551	0.342	9.000
175.300	34.000	8.666	8.551	0.342	9.000
175.400	34.600	8.667	8.550	0.342	9.000
175.500	33.800	8.668	8.551	0.342	9.000
175.600	32.800	8.668	8.551	0.342	9.000
175.700	33.200	8.667	8.551	0.343	9.000
175.800	34.000	8.666	8.552	0.343	9.000
175.900	32.800	8.671	8.552	0.343	9.000
176.000	32.800	8.676	8.552	0.343	9.000
176.100	32.800	8.676	8.552	0.343	9.000
176.200	32.000	8.675	8.551	0.343	9.000
176.300	31.200	8.671	8.552	0.343	9.000
176.400	31.800	8.675	8.551	0.343	9.000
176.500	32.800	8.678	8.551	0.343	9.000
176.600	32.000	8.678	8.551	0.343	9.000
176.700	32.000	8.681	8.553	0.343	9.000
176.800	32.800	8.682	8.552	0.343	9.000
176.900	31.000	8.685	8.553	0.343	9.000
177.000	31.600	8.682	8.552	0.343	9.000
177.100	31.200	8.682	8.552	0.343	9.000
177.200	30.800	8.686	8.553	0.343	9.000
177.300	32.400	8.686	8.552	0.343	9.000
177.400	30.600	8.685	8.553	0.343	9.000
177.500	29.600	8.688	8.553	0.343	9.000
177.600	31.800	8.688	8.553	0.343	9.000
177.700	31.800	8.687	8.552	0.344	9.000
177.800	31.200	8.691	8.553	0.344	9.000
177.900	31.400	8.688	8.552	0.344	9.000
178.000	30.000	8.691	8.553	0.344	9.000
178.100	31.600	8.691	8.553	0.344	9.000
178.200	31.200	8.691	8.553	0.344	9.000
178.300	31.000	8.689	8.554	0.344	9.000
178.400	30.800	8.691	8.554	0.344	9.000
178.500	31.200	8.689	8.552	0.344	9.000
178.600	32.000	8.689	8.552	0.344	9.000
178.700	31.200	8.691	8.554	0.344	9.000
178.800	31.200	8.690	8.554	0.344	9.000
178.900	31.600	8.691	8.554	0.344	9.000
179.000	31.600	8.691	8.554	0.344	9.000
179.100	30.600	8.691	8.554	0.344	9.000
179.200	30.800	8.695	8.554	0.344	9.000
179.300	31.000	8.692	8.554	0.344	9.000
179.400	30.200	8.693	8.554	0.344	9.000
179.500	29.400	8.696	8.555	0.344	9.000
179.600	31.200	8.696	8.555	0.344	9.000
179.700	31.200	8.698	8.555	0.345	9.000
179.800	30.600	8.692	8.553	0.345	9.000
179.900	29.000	8.695	8.555	0.345	9.000
180.000	30.400	8.697	8.556	0.345	9.000
180.100	30.400	8.697	8.556	0.345	9.000
180.200	31.200	8.700	8.555	0.345	9.000
180.300	30.200	8.695	8.555	0.345	9.000
180.400	31.000	8.697	8.554	0.345	9.000
180.500	30.200	8.700	8.555	0.345	9.000
180.600	30.600	8.700	8.555	0.345	9.000
180.700	30.800	8.695	8.555	0.345	9.000
180.800	30.600	8.697	8.555	0.345	9.000
180.900	30.400	8.700	8.554	0.345	9.000
181.000	30.400	8.699	8.556	0.345	9.000
181.100	30.400	8.699	8.556	0.345	9.000
181.200	30.200	8.697	8.556	0.345	9.000
181.300	29.400	8.700	8.556	0.345	9.000
181.400	30.400	8.698	8.556	0.345	9.000
181.500	30.200	8.700	8.556	0.345	9.000
181.600	30.600	8.700	8.556	0.345	9.000
181.700	28.600	8.702	8.556	0.346	9.000
181.800	30.600	8.702	8.557	0.346	9.000
181.900	29.200	8.698	8.557	0.346	9.000
182.000	30.400	8.706	8.559	0.346	9.000
182.100	30.000	8.706	8.559	0.346	9.000
182.200	29.600	8.704	8.557	0.346	9.000
182.300	29.600	8.707	8.558	0.346	9.000
182.400	29.200	8.703	8.557	0.346	9.000
182.500	28.800	8.707	8.557	0.346	9.000
182.600	29.200	8.707	8.557	0.346	9.000
182.700	30.200	8.709	8.556	0.346	9.000
182.800	29.600	8.709	8.557	0.346	9.000
182.900	29.800	8.710	8.557	0.346	9.000
183.000	28.800	8.709	8.557	0.346	9.000
183.100	28.200	8.709	8.557	0.346	9.000
183.200	29.400	8.709	8.558	0.346	9.000
183.300	28.400	8.710	8.558	0.346	9.000
183.400	29.000	8.713	8.558	0.346	9.000
183.500	28.200	8.713	8.557	0.346	9.000
183.600	29.600	8.713	8.557	0.346	9.000
183.700	27.200	8.717	8.559	0.347	9.000
183.800	28.200	8.715	8.559	0.347	9.000
183.900	29.200	8.717	8.559	0.347	9.000
184.000	28.000	8.718	8.559	0.347	9.000
184.100	27.800	8.718	8.559	0.347	9.000
184.200	28.400	8.717	8.558	0.347	9.000
184.300	29.400	8.717	8.559	0.347	9.000
184.400	29.200	8.719	8.559	0.347	9.000
184.500	29.600	8.716	8.559	0.347	9.000
184.600	28.800	8.716	8.559	0.347	9.000
184.700	28.600	8.712	8.559	0.347	9.000
184.800	28.600	8.717	8.560	0.347	9.000
184.900	28.600	8.715	8.559	0.347	9.000
185.000	28.400	8.716	8.559	0.347	9.000
185.100	28.800	8.716	8.559	0.347	9.000
185.200	27.800	8.714	8.559	0.347	9.000
185.300	28.800	8.717	8.559	0.347	9.000
185.400	28.200	8.719	8.559	0.347	9.000
185.500	28.800	8.718	8.560	0.347	9.000
185.600	28.000	8.718	8.560	0.347	9.000
185.700	28.000	8.718	8.560	0.348	9.000
185.800	28.600	8.718	8.560	0.348	9.000
185.900	27.200	8.720	8.560	0.348	9.000
186.000	28.000	8.724	8.560	0.348	9.000
186.100	27.800	8.724	8.560	0.348	9.000
186.200	27.800	8.718	8.560	0.348	9.000
186.300	27.800	8.724	8.560	0.348	9.000
186.400	26.200	8.720	8.562	0.348	9.000
186.500	28.200	8.725	8.561	0.348	9.000
186.600	28.200	8.725	8.561	0.348	9.000
186.700	27.000	8.725	8.560	0.348	9.000
186.800	26.200	8.729	8.561	0.348	9.000
186.900	27.400	8.727	8.560	0.348	9.000
187.000	26.800	8.726	8.560	0.348	9.000
187.100	26.600	8.726	8.560	0.348	9.000
187.200	27.400	8.730	8.562	0.348	9.000
187.300	27.400	8.730	8.561	0.348	9.000
187.400	27.200	8.731	8.560	0.348	9.000
187.500	26.600	8.730	8.561	0.348	9.000
187.600	26.600	8.730	8.561	0.348	9.000
187.700	26.600	8.737	8.561	0.348	9.000
187.800	27.200	8.731	8.563	0.348	9.000
187.900	25.400	8.732	8.561	0.348	9.000
188.000	25.600	8.735	8.562	0.348	9.000
188.100	26.000	8.735	8.562	0.348	9.000
188.200	25.600	8.737	8.562	0.349	9.000
188.300	26.200	8.733	8.562	0.349	9.000
188.400	26.200	8.736	8.563	0.349	9.000
188.500	26.400	8.736	8.563	0.349	9.000
188.600	25.800	8.736	8.563	0.349	9.000
188.700	25.800	8.738	8.562	0.349	9.000
188.800	25.800	8.740	8.563	0.349	9.000
188.900	26.600	8.737	8.562	0.349	9.000
189.000	25.600	8.742	8.563	0.349	9.000
189.100	25.800	8.742	8.563	0.349	9.000
189.200	26.400	8.737	8.562	0.349	9.000
189.300	26.000	8.741	8.564	0.349	9.000
189.400	26.200	8.739	8.563	0.349	9.000
189.500	25.600	8.740	8.564	0.349	9.000
189.600	24.600	8.740	8.564	0.349	9.000
189.700	24.600	8.744	8.563	0.349	9.000
189.800	25.400	8.742	8.564	0.349	9.000
189.900	26.400	8.744	8.564	0.349	9.000
190.000	25.000	8.746	8.564	0.349	9.000
190.100	25.800	8.746	8.564	0.349	9.000
190.200	25.400	8.745	8.564	0.349	9.000
190.300	24.800	8.745	8.565	0.349	9.000
190.400	25.000	8.745	8.565	0.349	9.000
190.500	25.200	8.742	8.564	0.349	9.000
190.600	25.000	8.742	8.564	0.349	9.000
190.700	25.600	8.746	8.565	0.350	9.000
190.800	25.200	8.748	8.565	0.350	9.000
190.900	26.200	8.743	8.564	0.350	9.000
191.000	24.800	8.744	8.565	0.350	9.000
191.100	24.800	8.744	8.565	0.350	9.000
191.200	26.000	8.744	8.565	0.350	9.000
191.300	26.200	8.744	8.565	0.350	9.000
191.400	25.600	8.744	8.565	0.350	9.000
191.500	26.000	8.744	8.566	0.350	9.000
191.600	25.400	8.744	8.566	0.350	9.000
191.700	24.400	8.743	8.564	0.350	9.000
191.800	25.800	8.742	8.565	0.350	9.000
191.900	25.200	8.744	8.565	0.350	9.000
192.000	25.600	8.747	8.566	0.350	9.000
192.100	26.600	8.747	8.566	0.350	9.000
192.200	24.800	8.743	8.565	0.350	9.000
192.300	26.200	8.743	8.566	0.350	9.000
192.400	26.000	8.743	8.566	0.350	9.000
192.500	25.800	8.744	8.567	0.350	9.000
192.600	25.800	8.744	8.567	0.350	9.000
192.700	26.600	8.742	8.567	0.351	9.000
192.800	25.800	8.745	8.567	0.351	9.000
192.900	26.400	8.741	8.567	0.351	9.000
193.000	25.800	8.743	8.567	0.351	9.000
193.100	26.800	8.743	8.567	0.351	9.000
193.200	25.200	8.743	8.566	0.351	9.000
193.300	27.200	8.742	8.567	0.351	9.000
193.400	25.600	8.741	8.567	0.351	9.000
193.500	26.400	8.738	8.567	0.351	9.000
193.600	26.800	8.738	8.567	0.351	9.000
193.700	26.200	8.740	8.567	0.351	9.000
193.800	26.400	8.740	8.568	0.351	9.000
193.900	26.600	8.735	8.566	0.351	9.000
194.000	26.000	8.741	8.568	0.351	9.000
194.100	26.800	8.741	8.568	0.351	9.000
194.200	26.600	8.740	8.567	0.351	9.000
194.300	27.400	8.736	8.568	0.351	9.000
194.400	27.200	8.738	8.568	0.351	9.000
194.500	26.600	8.732	8.567	0.351	9.000
194.600	26.000	8.732	8.567	0.351	9.000
194.700	26.400	8.736	8.568	0.351	9.000
194.800	27.000	8.734	8.568	0.351	9.000
194.900	26.600	8.737	8.568	0.351	9.000
195.000	25.400	8.739	8.569	0.351	9.000
195.100	25.800	8.739	8.569	0.351	9.000
195.200	25.600	8.739	8.568	0.352	9.000
195.300	25.600	8.737	8.569	0.352	9.000
195.400	26.400	8.741	8.568	0.352	9.000
195.500	25.800	8.741	8.569	0.352	9.000
195.600	26.000	8.741	8.569	0.352	9.000
195.700	26.400	8.738	8.570	0.352	9.000
195.800	26.400	8.743	8.569	0.352	9.000
195.900	25.400	8.744	8.569	0.352	9.000
196.000	24.800	8.745	8.570	0.352	9.000
196.100	25.000	8.745	8.570	0.352	9.000
196.200	25.600	8.742	8.569	0.352	9.000
196.300	25.600	8.743	8.570	0.352	9.000
196.400	25.800	8.743	8.570	0.352	9.000
196.500	26.000	8.741	8.570	0.352	9.000
196.600	26.800	8.741	8.570	0.352	9.000
196.700	25.200	8.745	8.570	0.352	9.000
196.800	26.800	8.739	8.570	0.352	9.000
196.900	26.200	8.740	8.570	0.352	9.000
197.000	25.600	8.740	8.571	0.352	9.000
197.100	26.000	8.740	8.571	0.352	9.000
197.200	26.600	8.742	8.570	0.353	9.000
197.300	26.600	8.737	8.571	0.353	9.000
197.400	26.400	8.736	8.571	0.353	9.000
197.500	26.600	8.740	8.570	0.353	9.000
197.600	25.600	8.740	8.570	0.353	9.000
197.700	26.400	8.738	8.571	0.353	9.000
197.800	25.800	8.739	8.571	0.353	9.000
197.900	26.200	8.736	8.570	0.353	9.000
198.000	26.600	8.740	8.571	0.353	9.000
198.100	25.600	8.740	8.571	0.353	9.000
198.200	25.600	8.738	8.571	0.353	9.000
198.300	25.600	8.739	8.572	0.353	9.000
198.400	25.800	8.738	8.571	0.353	9.000
198.500	26.200	8.744	8.572	0.353	9.000
198.600	25.000	8.744	8.572	0.353	9.000
198.700	25.200	8.744	8.571	0.353	9.000
198.800	24.800	8.745	8.571	0.353	9.000
198.900	25.600	8.742	8.572	0.353	9.000
199.000	25.000	8.745	8.572	0.353	9.000
199.100	25.800	8.745	8.572	0.353	9.000
199.200	25.400	8.745	8.572	0.353	9.000
199.300	24.800	8.745	8.572	0.353	9.000
199.400	25.200	8.745	8.572	0.353	9.000
199.500	25.400	8.744	8.573	0.353	9.000
199.600	25.400	8.744	8.573	0.353	9.000
199.700	26.800	8.745	8.572	0.354	9.000
199.800	24.800	8.746	8.574	0.354	9.000
199.900	25.000	8.745	8.573	0.354	9.000
[truncated: 81,147 more rows]
