# Supplementary material for: Measurement of Outflow Facility Using iPerfusion
Source: PLoS One. 2016 Mar 7;11(3):e0150694. doi: 10.1371/journal.pone.0150694 (PMC4780770; doi:10.1371/journal.pone.0150694)
Supplement: S4 File — The raw data from the perfusion traces along with the steady state values for each pressure step. (ZIP) [file pone.0150694.s004.zip › S3/ControlIndividuals/eye02/Eye_P2CR-15/Parameters.txt]

Q	dQ	P	dP	R	dR	C	dC	FT	dFT	N/A	FV
50.5989	15.0416	8.5494	0.1517	0.1690	0.0504	5.9184	1.7664	0.0000	0.0000	8.9770	0.0000
10.3556	5.0958	4.4656	0.0408	0.4312	0.2163	2.3190	1.1631	0.0000	0.0000	4.5300	0.0000
22.8683	5.1772	5.8590	0.0420	0.2562	0.0591	3.9031	0.9004	0.0000	0.0000	6.0075	0.0000
41.8346	5.1834	7.1966	0.0430	0.1720	0.0217	5.8131	0.7344	0.0000	0.0000	7.5075	0.0000
64.8881	5.3887	8.4891	0.0455	0.1308	0.0111	7.6437	0.6469	0.0000	0.0000	9.0075	0.0000
107.3377	5.4385	9.6100	0.0479	0.0895	0.0046	11.1694	0.5781	0.0000	0.0000	10.5075	0.0000
132.4261	5.3084	10.8875	0.0693	0.0822	0.0034	12.1631	0.5021	0.0000	0.0000	12.0150	0.0000
200.1078	5.4205	13.2541	0.0737	0.0662	0.0019	15.0978	0.4243	0.0000	0.0000	15.0150	0.0000
265.5355	5.3777	15.6461	0.1000	0.0589	0.0013	16.9714	0.3660	0.0000	0.0000	18.0150	0.0000
328.7086	5.5941	17.9998	0.1277	0.0548	0.0010	18.2618	0.3413	0.0000	0.0000	20.9603	0.0000
