# Supplementary material for: Measurement of Outflow Facility Using iPerfusion
Source: PLoS One. 2016 Mar 7;11(3):e0150694. doi: 10.1371/journal.pone.0150694 (PMC4780770; doi:10.1371/journal.pone.0150694)
Supplement: S4 File — The raw data from the perfusion traces along with the steady state values for each pressure step. (ZIP) [file pone.0150694.s004.zip › S3/ControlIndividuals/eye03/CapPre_P15CL-01/Data.txt]

0.000	-0.600	-0.004	8.179	-0.000	0.000
0.100	0.400	-0.004	8.179	-0.000	0.000
0.200	-1.000	-0.003	8.178	-0.000	0.000
0.300	-0.000	-0.003	8.178	-0.000	0.000
0.400	-1.400	-0.002	8.178	-0.000	0.000
0.500	-0.200	-0.001	8.179	-0.000	0.000
0.600	0.400	-0.001	8.179	-0.000	0.000
0.700	0.200	-0.002	8.180	-0.000	0.000
0.800	-0.000	0.000	8.180	0.000	0.000
0.900	-0.000	-0.002	8.179	0.000	0.000
1.000	-0.000	-0.004	8.179	0.000	0.000
1.100	0.200	-0.004	8.179	0.000	0.000
1.200	0.800	-0.001	8.179	0.000	0.000
1.300	-0.200	-0.004	8.178	-0.000	0.000
1.400	-0.800	0.001	8.179	-0.000	0.000
1.500	-0.400	0.001	8.179	-0.000	0.000
1.600	-0.600	0.001	8.179	-0.000	0.000
1.700	-0.000	-0.000	8.178	-0.000	0.000
1.800	0.200	0.004	8.179	-0.000	0.000
1.900	0.400	0.001	8.179	-0.000	0.000
2.000	-1.400	0.002	8.179	-0.000	0.000
2.100	-0.200	0.002	8.179	-0.000	0.000
2.200	-0.800	0.001	8.177	-0.000	0.000
2.300	-1.200	-0.002	8.179	-0.000	0.000
2.400	-0.600	-0.002	8.179	-0.000	0.000
2.500	-0.600	0.001	8.179	-0.000	0.000
2.600	0.200	0.001	8.179	-0.000	0.000
2.700	0.200	-0.001	8.178	-0.000	0.000
2.800	0.200	-0.002	8.179	-0.000	0.000
2.900	-0.200	-0.004	8.178	-0.000	0.000
3.000	-1.000	-0.002	8.178	-0.000	0.000
3.100	-0.200	-0.002	8.178	-0.000	0.000
3.200	-1.000	-0.004	8.179	-0.000	0.000
3.300	-0.200	0.000	8.179	-0.000	0.000
3.400	0.600	-0.000	8.179	-0.000	0.000
3.500	0.600	-0.001	8.179	-0.000	0.000
3.600	0.200	-0.001	8.179	-0.000	0.000
3.700	-0.400	-0.003	8.180	-0.000	0.000
3.800	-0.800	-0.006	8.179	-0.000	0.000
3.900	-0.600	0.005	8.177	-0.000	0.000
4.000	-0.400	0.009	8.178	-0.000	0.000
4.100	0.600	0.009	8.178	-0.000	0.000
4.200	-0.000	-0.001	8.178	-0.000	0.000
4.300	-0.400	-0.008	8.179	-0.000	0.000
4.400	-0.000	0.009	8.179	-0.000	0.000
4.500	1.200	0.012	8.179	-0.000	0.000
4.600	-0.600	0.012	8.179	-0.000	0.000
4.700	-0.400	-0.001	8.178	-0.000	0.000
4.800	-0.200	-0.021	8.180	-0.000	0.000
4.900	0.600	0.001	8.179	-0.000	0.000
5.000	-0.600	-0.063	8.179	-0.000	0.000
5.100	0.200	-0.063	8.179	-0.000	0.000
5.200	-1.000	0.039	8.179	-0.000	0.000
5.300	-0.400	0.002	8.179	-0.000	0.000
5.400	-0.000	-0.012	8.179	-0.000	0.000
5.500	0.800	-0.046	8.179	-0.000	0.000
5.600	-0.400	-0.046	8.179	-0.000	0.000
5.700	0.200	0.027	8.178	-0.000	0.000
5.800	0.600	-0.015	8.179	-0.000	0.000
5.900	0.400	0.009	8.179	-0.000	0.000
6.000	-1.200	-0.001	8.179	-0.000	0.000
6.100	-1.000	-0.001	8.179	-0.000	0.000
6.200	0.600	0.010	8.178	-0.000	0.000
6.300	-0.200	-0.008	8.179	-0.000	0.000
6.400	-0.000	0.003	8.178	-0.000	0.000
6.500	-0.200	0.005	8.179	-0.000	0.000
6.600	0.200	0.005	8.179	-0.000	0.000
6.700	-1.000	0.008	8.179	-0.000	0.000
6.800	0.400	-0.001	8.179	-0.000	0.000
6.900	-0.600	0.007	8.178	-0.000	0.000
7.000	-0.400	-0.001	8.179	-0.000	0.000
7.100	0.200	-0.001	8.179	-0.000	0.000
7.200	-1.200	0.016	8.180	-0.000	0.000
7.300	-0.400	0.004	8.179	-0.000	0.000
7.400	-0.800	0.016	8.179	-0.000	0.000
7.500	0.600	0.003	8.178	-0.000	0.000
7.600	0.600	0.003	8.178	-0.000	0.000
7.700	-0.200	0.013	8.178	-0.000	0.000
7.800	-0.200	0.005	8.180	-0.000	0.000
7.900	-0.200	0.007	8.179	-0.000	0.000
8.000	-0.800	0.011	8.178	-0.000	0.000
8.100	-1.000	0.011	8.178	-0.000	0.000
8.200	-0.600	0.008	8.179	-0.000	0.000
8.300	-0.400	0.005	8.180	-0.000	0.000
8.400	-0.200	0.005	8.178	-0.000	0.000
8.500	-0.600	0.012	8.180	-0.000	0.000
8.600	-0.600	0.012	8.180	-0.000	0.000
8.700	-0.800	0.004	8.180	-0.000	0.000
8.800	-0.200	0.007	8.179	-0.000	0.000
8.900	0.200	0.009	8.178	-0.000	0.000
9.000	-0.600	0.009	8.178	-0.000	0.000
9.100	-0.600	0.009	8.178	-0.000	0.000
9.200	0.200	0.007	8.179	-0.000	0.000
9.300	-0.200	0.013	8.178	0.014	0.000
9.400	0.200	0.009	8.179	0.014	0.000
9.500	-0.000	0.011	8.178	0.014	0.000
9.600	4595.800	0.011	8.178	0.014	0.000
9.700	3778.400	0.010	8.180	0.014	0.000
9.800	3961.000	0.006	8.178	-0.000	0.000
9.900	-591.000	0.010	8.179	-0.000	0.000
10.000	-4898.600	-0.009	8.177	-0.000	0.000
10.100	-3334.000	-0.009	8.177	-0.000	0.000
10.200	-3647.600	0.008	8.178	-0.000	0.000
10.300	-2157.600	0.000	8.178	0.006	0.000
10.400	4007.200	0.013	8.179	0.006	0.000
10.500	3150.200	0.028	8.180	0.006	0.000
10.600	3189.800	0.028	8.180	0.006	0.000
10.700	-4151.400	0.004	8.178	0.006	0.000
10.800	-3761.400	-0.021	8.179	-0.006	0.000
10.900	-399.600	-0.037	8.179	-0.006	0.000
11.000	-775.200	-2.445	8.178	-0.006	0.000
11.100	-1128.800	-2.445	8.178	-0.006	0.000
11.200	-1167.800	-0.258	8.180	-0.014	0.000
11.300	-1185.600	0.035	8.180	-0.014	0.000
11.400	-1121.400	0.037	8.179	-0.014	0.000
11.500	-1058.800	0.015	8.179	-0.014	0.000
11.600	-978.600	0.015	8.179	-0.014	0.000
11.700	-859.800	0.011	8.179	-0.020	0.000
11.800	-796.800	0.007	8.178	-0.020	0.000
11.900	-760.800	-0.007	8.177	-0.020	0.000
12.000	-726.000	-0.981	8.179	-0.020	0.000
12.100	-692.000	-0.981	8.179	-0.020	0.000
12.200	-659.800	-4.132	8.178	-0.020	0.000
12.300	-627.400	-0.122	8.179	-0.025	0.000
12.400	-598.400	6.950	8.180	-0.025	0.000
12.500	-571.800	11.802	8.179	-0.025	0.000
12.600	-545.400	11.802	8.179	-0.025	0.000
12.700	-518.600	11.724	8.180	-0.029	0.000
12.800	-495.400	11.318	8.180	-0.029	0.000
12.900	-474.800	10.599	8.180	-0.029	0.000
13.000	-453.600	8.639	8.180	-0.029	0.000
13.100	-432.800	8.639	8.180	-0.029	0.000
13.200	-412.800	8.026	8.180	-0.032	0.000
13.300	-395.800	7.673	8.180	-0.032	0.000
13.400	-378.200	7.346	8.180	-0.032	0.000
13.500	-361.000	6.674	8.179	-0.032	0.000
13.600	-344.800	6.674	8.179	-0.032	0.000
13.700	-331.400	6.365	8.180	-0.034	0.000
13.800	-317.200	6.068	8.180	-0.034	0.000
13.900	-303.400	5.800	8.180	-0.034	0.000
14.000	-289.400	5.271	8.179	-0.034	0.000
14.100	-278.200	5.271	8.179	-0.034	0.000
14.200	-267.000	5.040	8.179	-0.036	0.000
14.300	-255.200	4.819	8.179	-0.036	0.000
14.400	-244.400	4.600	8.179	-0.036	0.000
14.500	-234.000	4.203	8.179	-0.036	0.000
14.600	-224.400	4.203	8.179	-0.036	0.000
14.700	-214.200	4.021	8.180	-0.038	0.000
14.800	-207.000	3.838	8.179	-0.038	0.000
14.900	-199.400	3.664	8.178	-0.038	0.000
15.000	-190.200	3.358	8.179	-0.038	0.000
15.100	-183.000	3.358	8.179	-0.038	0.000
15.200	-176.800	3.208	8.179	-0.039	0.000
15.300	-170.400	3.075	8.179	-0.039	0.000
15.400	-163.400	2.939	8.179	-0.039	0.000
15.500	-156.200	2.695	8.180	-0.039	0.000
15.600	-150.200	2.695	8.180	-0.039	0.000
15.700	-145.600	2.584	8.178	-0.040	0.000
15.800	-139.600	2.479	8.179	-0.040	0.000
15.900	-135.600	2.378	8.180	-0.040	0.000
16.000	-130.600	2.188	8.180	-0.040	0.000
16.100	-125.800	2.188	8.180	-0.040	0.000
16.200	-120.600	2.101	8.179	-0.041	0.000
16.300	-117.000	2.021	8.178	-0.041	0.000
16.400	-112.600	1.939	8.180	-0.041	0.000
16.500	-109.400	1.793	8.179	-0.041	0.000
16.600	-105.800	1.793	8.179	-0.041	0.000
16.700	-101.400	1.726	8.178	-0.042	0.000
16.800	-98.200	1.658	8.179	-0.042	0.000
16.900	-95.400	1.596	8.180	-0.042	0.000
17.000	-91.200	1.488	8.180	-0.042	0.000
17.100	-89.400	1.488	8.180	-0.042	0.000
17.200	-85.400	1.433	8.180	-0.043	0.000
17.300	-84.200	1.380	8.179	-0.043	0.000
17.400	-81.000	1.334	8.179	-0.043	0.000
17.500	-79.800	1.246	8.180	-0.043	0.000
17.600	-75.600	1.246	8.180	-0.043	0.000
17.700	-75.000	1.207	8.179	-0.043	0.000
17.800	-72.800	1.168	8.179	-0.043	0.000
17.900	-72.800	1.125	8.179	-0.043	0.000
18.000	-67.800	1.056	8.179	-0.043	0.000
18.100	-64.800	1.056	8.179	-0.043	0.000
18.200	-64.800	1.023	8.180	-0.044	0.000
18.300	-63.800	0.993	8.179	-0.044	0.000
18.400	-62.000	0.956	8.180	-0.044	0.000
18.500	-60.000	0.890	8.179	-0.044	0.000
18.600	-58.800	0.890	8.179	-0.044	0.000
18.700	-55.200	0.892	8.179	-0.044	0.000
18.800	-55.600	0.824	8.179	-0.044	0.000
18.900	-52.000	0.824	8.179	-0.044	0.000
19.000	-50.400	0.780	8.178	-0.044	0.000
19.100	-49.400	0.780	8.178	-0.044	0.000
19.200	-48.600	0.796	8.179	-0.044	0.000
19.300	-46.600	0.711	8.179	-0.044	0.000
19.400	-46.200	0.733	8.180	-0.044	0.000
19.500	-46.000	0.681	8.179	-0.044	0.000
19.600	-45.600	0.681	8.179	-0.044	0.000
19.700	-42.800	0.679	8.180	-0.045	0.000
19.800	-42.200	0.609	8.179	-0.045	0.000
19.900	-42.400	0.641	8.179	-0.045	0.000
20.000	-40.800	0.603	8.180	-0.045	0.000
20.100	-39.000	0.603	8.180	-0.045	0.000
20.200	-37.200	0.552	8.179	-0.045	0.000
20.300	-38.600	0.533	8.179	-0.045	0.000
20.400	-37.600	0.535	8.179	-0.045	0.000
20.500	-35.000	0.509	8.180	-0.045	0.000
20.600	-34.000	0.509	8.180	-0.045	0.000
20.700	-35.200	0.484	8.180	-0.045	0.000
20.800	-35.000	0.487	8.180	-0.045	0.000
20.900	-32.800	0.476	8.181	-0.045	0.000
21.000	-31.600	0.451	8.179	-0.045	0.000
21.100	-32.600	0.451	8.179	-0.045	0.000
21.200	-32.600	0.438	8.179	-0.046	0.000
21.300	-30.600	0.433	8.179	-0.046	0.000
21.400	-29.400	0.415	8.179	-0.046	0.000
21.500	-31.000	0.400	8.178	-0.046	0.000
21.600	-30.800	0.400	8.178	-0.046	0.000
21.700	-28.200	0.395	8.179	-0.046	0.000
21.800	-28.000	0.374	8.180	-0.046	0.000
21.900	-29.200	0.366	8.180	-0.046	0.000
22.000	-29.000	0.368	8.178	-0.046	0.000
22.100	-25.600	0.368	8.178	-0.046	0.000
22.200	-25.000	0.342	8.180	-0.046	0.000
22.300	-28.200	0.339	8.180	-0.046	0.000
22.400	-27.400	0.334	8.180	-0.046	0.000
22.500	-26.600	0.320	8.180	-0.046	0.000
22.600	-24.800	0.320	8.180	-0.046	0.000
22.700	-27.200	0.310	8.179	-0.046	0.000
22.800	-25.800	0.312	8.179	-0.046	0.000
22.900	-24.400	0.308	8.180	-0.046	0.000
23.000	-23.400	0.287	8.179	-0.046	0.000
23.100	-24.600	0.287	8.179	-0.046	0.000
23.200	-23.800	0.292	8.180	-0.046	0.000
23.300	-22.000	0.287	8.179	-0.046	0.000
23.400	-22.400	0.277	8.178	-0.046	0.000
23.500	-23.600	0.265	8.180	-0.046	0.000
23.600	-22.600	0.265	8.180	-0.046	0.000
23.700	-22.600	0.284	8.178	-0.047	0.000
23.800	-21.800	0.261	8.180	-0.047	0.000
23.900	-22.600	0.251	8.180	-0.047	0.000
24.000	-22.000	0.257	8.180	-0.047	0.000
24.100	-20.400	0.257	8.180	-0.047	0.000
24.200	-21.800	0.241	8.180	-0.047	0.000
24.300	-21.600	0.240	8.180	-0.047	0.000
24.400	-20.800	0.247	8.179	-0.047	0.000
24.500	-19.400	0.233	8.179	-0.047	0.000
24.600	-19.200	0.233	8.179	-0.047	0.000
24.700	-20.400	0.230	8.179	-0.047	0.000
24.800	-19.800	0.233	8.180	-0.047	0.000
24.900	-17.600	0.234	8.178	-0.047	0.000
25.000	-18.600	0.219	8.180	-0.047	0.000
25.100	-19.200	0.219	8.180	-0.047	0.000
25.200	-19.200	0.221	8.180	-0.047	0.000
25.300	-17.200	0.222	8.179	-0.047	0.000
25.400	-16.600	0.209	8.179	-0.047	0.000
25.500	-17.600	0.218	8.180	-0.047	0.000
25.600	-17.000	0.218	8.180	-0.047	0.000
25.700	-16.000	0.213	8.180	-0.047	0.000
25.800	-15.600	0.200	8.179	-0.047	0.000
25.900	-16.800	0.198	8.180	-0.047	0.000
26.000	-16.600	0.198	8.180	-0.047	0.000
26.100	-14.200	0.198	8.180	-0.047	0.000
26.200	-15.000	0.189	8.180	-0.047	0.000
26.300	-14.600	0.183	8.180	-0.047	0.000
26.400	-15.000	0.191	8.180	-0.047	0.000
26.500	-14.000	0.180	8.179	-0.047	0.000
26.600	-13.400	0.180	8.179	-0.047	0.000
26.700	-15.400	0.175	8.179	-0.047	0.000
26.800	-14.800	0.179	8.180	-0.047	0.000
26.900	-12.600	0.177	8.180	-0.047	0.000
27.000	-13.200	0.164	8.179	-0.047	0.000
27.100	-14.200	0.164	8.179	-0.047	0.000
27.200	-13.000	0.163	8.179	-0.048	0.000
27.300	-12.400	0.162	8.179	-0.048	0.000
27.400	-12.800	0.148	8.178	-0.048	0.000
27.500	-13.200	0.155	8.179	-0.048	0.000
27.600	-12.600	0.155	8.179	-0.048	0.000
27.700	-11.600	0.155	8.181	-0.048	0.000
27.800	-11.000	0.142	8.181	-0.048	0.000
27.900	-12.600	0.140	8.179	-0.048	0.000
28.000	-11.400	0.141	8.180	-0.048	0.000
28.100	-10.800	0.141	8.180	-0.048	0.000
28.200	-10.600	0.136	8.179	-0.048	0.000
28.300	-10.800	0.128	8.180	-0.048	0.000
28.400	-10.800	0.135	8.178	-0.048	0.000
28.500	-10.800	0.126	8.180	-0.048	0.000
28.600	-10.000	0.126	8.180	-0.048	0.000
28.700	-9.800	0.126	8.180	-0.048	0.000
28.800	-9.400	0.127	8.180	-0.048	0.000
28.900	-10.400	0.123	8.178	-0.048	0.000
29.000	-10.200	0.115	8.181	-0.048	0.000
29.100	-10.400	0.115	8.181	-0.048	0.000
29.200	-9.200	0.123	8.180	-0.048	0.000
29.300	-9.000	0.116	8.179	-0.048	0.000
29.400	-8.800	0.107	8.179	-0.048	0.000
29.500	-10.000	0.108	8.180	-0.048	0.000
29.600	-9.200	0.108	8.180	-0.048	0.000
29.700	-9.000	0.109	8.179	-0.048	0.000
29.800	-8.600	0.103	8.180	-0.048	0.000
29.900	-10.000	0.100	8.180	-0.048	0.000
30.000	-10.000	0.104	8.180	-0.048	0.000
30.100	-8.600	0.104	8.180	-0.048	0.000
30.200	-8.600	0.100	8.179	-0.048	0.000
30.300	-8.200	0.099	8.179	-0.048	0.000
30.400	-8.800	0.100	8.180	-0.048	0.000
30.500	-7.600	0.091	8.180	-0.048	0.000
30.600	-8.200	0.091	8.180	-0.048	0.000
30.700	-8.800	0.093	8.182	-0.048	0.000
30.800	-8.200	0.094	8.179	-0.048	0.000
30.900	-7.400	0.093	8.179	-0.048	0.000
31.000	-7.400	0.090	8.180	-0.048	0.000
31.100	-8.200	0.090	8.180	-0.048	0.000
31.200	-7.800	0.087	8.181	-0.048	0.000
31.300	-7.000	0.091	8.180	-0.048	0.000
31.400	-7.400	0.087	8.180	-0.048	0.000
31.500	-8.200	0.084	8.180	-0.048	0.000
31.600	-7.000	0.084	8.180	-0.048	0.000
31.700	-6.800	0.081	8.180	-0.048	0.000
31.800	-7.000	0.079	8.179	-0.048	0.000
31.900	-7.200	0.079	8.180	-0.048	0.000
32.000	-7.200	0.076	8.180	-0.048	0.000
32.100	-7.600	0.076	8.180	-0.048	0.000
32.200	-6.800	0.072	8.179	-0.048	0.000
32.300	-7.400	0.073	8.181	-0.048	0.000
32.400	-6.800	0.073	8.180	-0.048	0.000
32.500	-5.400	0.071	8.180	-0.048	0.000
32.600	-7.000	0.071	8.180	-0.048	0.000
32.700	-6.800	0.070	8.179	-0.048	0.000
32.800	-5.800	0.068	8.180	-0.048	0.000
32.900	-5.600	0.066	8.178	-0.048	0.000
33.000	-5.800	0.066	8.179	-0.048	0.000
33.100	-6.000	0.066	8.179	-0.048	0.000
33.200	-6.200	0.065	8.180	-0.048	0.000
33.300	-6.000	0.068	8.179	-0.048	0.000
33.400	-5.600	0.063	8.178	-0.048	0.000
33.500	-6.800	0.065	8.180	-0.048	0.000
33.600	-5.800	0.065	8.180	-0.048	0.000
33.700	-5.600	0.059	8.179	-0.048	0.000
33.800	-6.600	0.059	8.180	-0.048	0.000
33.900	-5.600	0.057	8.178	-0.048	0.000
34.000	-5.600	0.058	8.178	-0.048	0.000
34.100	-5.200	0.058	8.178	-0.048	0.000
34.200	-5.800	0.056	8.178	-0.049	0.000
34.300	-5.400	0.055	8.178	-0.049	0.000
34.400	-6.600	0.056	8.179	-0.049	0.000
34.500	-5.200	0.054	8.179	-0.049	0.000
34.600	-6.600	0.054	8.179	-0.049	0.000
34.700	-5.200	0.053	8.179	-0.049	0.000
34.800	-6.000	0.055	8.180	-0.049	0.000
34.900	-4.800	0.057	8.180	-0.049	0.000
35.000	-5.400	0.058	8.180	-0.049	0.000
35.100	-5.800	0.058	8.180	-0.049	0.000
35.200	-6.000	0.056	8.178	-0.049	0.000
35.300	-5.000	0.053	8.180	-0.049	0.000
35.400	-4.600	0.048	8.179	-0.049	0.000
35.500	-5.800	0.053	8.179	-0.049	0.000
35.600	-5.600	0.053	8.179	-0.049	0.000
35.700	-5.000	0.049	8.180	-0.049	0.000
35.800	-5.400	0.052	8.179	-0.049	0.000
35.900	-5.600	0.047	8.180	-0.049	0.000
36.000	-6.600	0.049	8.178	-0.049	0.000
36.100	-5.000	0.049	8.178	-0.049	0.000
36.200	-5.400	0.049	8.179	-0.049	0.000
36.300	-4.400	0.046	8.179	-0.049	0.000
36.400	-5.600	0.049	8.179	-0.049	0.000
36.500	-4.200	0.047	8.180	-0.049	0.000
36.600	-4.400	0.047	8.180	-0.049	0.000
36.700	-4.000	0.048	8.180	-0.049	0.000
36.800	-5.400	0.046	8.179	-0.049	0.000
36.900	-5.200	0.050	8.179	-0.049	0.000
37.000	-5.000	0.047	8.179	-0.049	0.000
37.100	-5.400	0.047	8.179	-0.049	0.000
37.200	-4.800	0.052	8.180	-0.049	0.000
37.300	-4.600	0.048	8.178	-0.049	0.000
37.400	-5.600	0.048	8.179	-0.049	0.000
37.500	-5.200	0.046	8.180	-0.049	0.000
37.600	-4.600	0.046	8.180	-0.049	0.000
37.700	-4.600	0.049	8.180	-0.049	0.000
37.800	-5.200	0.047	8.180	-0.049	0.000
37.900	-4.600	0.046	8.180	-0.049	0.000
38.000	-5.200	0.044	8.179	-0.049	0.000
38.100	-4.200	0.044	8.179	-0.049	0.000
38.200	-4.400	0.042	8.179	-0.049	0.000
38.300	-3.800	0.048	8.180	-0.049	0.000
38.400	-4.000	0.043	8.179	-0.049	0.000
38.500	-4.200	0.041	8.180	-0.049	0.000
38.600	-4.400	0.041	8.180	-0.049	0.000
38.700	-4.400	0.042	8.180	-0.049	0.000
38.800	-4.400	0.045	8.180	-0.049	0.000
38.900	-3.800	0.040	8.179	-0.049	0.000
39.000	-3.600	0.042	8.179	-0.049	0.000
39.100	-3.600	0.042	8.179	-0.049	0.000
39.200	-4.200	0.040	8.180	-0.049	0.000
39.300	-2.600	0.040	8.179	-0.049	0.000
39.400	-3.800	0.038	8.179	-0.049	0.000
39.500	-2.800	0.039	8.179	-0.049	0.000
39.600	-5.000	0.039	8.179	-0.049	0.000
39.700	-4.000	0.042	8.179	-0.049	0.000
39.800	-2.800	0.036	8.179	-0.049	0.000
39.900	-3.200	0.036	8.180	-0.049	0.000
40.000	-3.200	0.036	8.179	-0.049	0.000
40.100	-3.000	0.036	8.179	-0.049	0.000
40.200	-2.600	0.035	8.179	-0.049	0.000
40.300	-2.800	0.038	8.179	-0.049	0.000
40.400	-3.200	0.032	8.180	-0.049	0.000
40.500	-2.800	0.031	8.179	-0.049	0.000
40.600	-2.800	0.031	8.179	-0.049	0.000
40.700	-2.600	0.030	8.179	-0.049	0.000
40.800	-2.800	0.029	8.179	-0.049	0.000
40.900	-2.600	0.032	8.180	-0.049	0.000
41.000	-2.800	0.029	8.179	-0.049	0.000
41.100	-2.800	0.029	8.179	-0.049	0.000
41.200	-2.400	0.033	8.178	-0.049	0.000
41.300	-2.600	0.026	8.179	-0.049	0.000
41.400	-2.600	0.025	8.180	-0.049	0.000
41.500	-2.400	0.021	8.179	-0.049	0.000
41.600	-2.600	0.021	8.179	-0.049	0.000
41.700	-2.800	0.025	8.179	-0.049	0.000
41.800	-2.200	0.024	8.179	-0.049	0.000
41.900	-2.200	0.025	8.180	-0.049	0.000
42.000	-2.800	0.023	8.179	-0.049	0.000
42.100	-2.000	0.023	8.179	-0.049	0.000
42.200	-1.600	0.021	8.179	-0.049	0.000
42.300	-2.400	0.023	8.179	-0.049	0.000
42.400	-2.000	0.020	8.180	-0.049	0.000
42.500	-1.200	0.017	8.179	-0.049	0.000
42.600	-1.600	0.017	8.179	-0.049	0.000
42.700	-2.200	0.023	8.180	-0.049	0.000
42.800	-2.800	0.022	8.180	-0.049	0.000
42.900	-2.400	0.018	8.179	-0.049	0.000
43.000	-2.200	0.020	8.181	-0.049	0.000
43.100	-1.600	0.020	8.181	-0.049	0.000
43.200	-0.800	0.018	8.179	-0.049	0.000
43.300	-1.800	0.017	8.179	-0.049	0.000
43.400	-1.400	0.014	8.179	-0.049	0.000
43.500	-1.400	0.015	8.178	-0.049	0.000
43.600	-0.800	0.015	8.178	-0.049	0.000
43.700	-0.400	0.018	8.180	-0.049	0.000
43.800	-0.800	0.015	8.179	-0.049	0.000
43.900	-1.200	0.017	8.179	-0.049	0.000
44.000	-1.000	0.015	8.180	-0.049	0.000
44.100	-1.400	0.015	8.180	-0.049	0.000
44.200	-2.000	0.013	8.179	-0.049	0.000
44.300	-1.600	0.017	8.180	-0.049	0.000
44.400	-1.400	0.010	8.179	-0.049	0.000
44.500	-1.400	0.010	8.180	-0.049	0.000
44.600	-1.200	0.010	8.180	-0.049	0.000
44.700	-1.400	0.010	8.179	-0.049	0.000
44.800	-0.200	0.010	8.180	-0.049	0.000
44.900	-0.800	0.009	8.180	-0.049	0.000
45.000	-0.800	0.010	8.179	-0.049	0.000
45.100	-1.800	0.010	8.179	-0.049	0.000
45.200	-0.600	0.010	8.180	-0.049	0.000
45.300	-1.000	0.005	8.179	-0.049	0.000
45.400	-1.200	0.008	8.179	-0.049	0.000
45.500	-1.600	0.006	8.179	-0.049	0.000
45.600	-0.800	0.006	8.179	-0.049	0.000
45.700	-0.400	0.006	8.178	-0.049	0.000
45.800	-1.000	0.003	8.180	-0.049	0.000
45.900	-1.400	0.007	8.179	-0.049	0.000
46.000	-0.600	0.008	8.180	-0.049	0.000
46.100	-1.200	0.008	8.180	-0.049	0.000
46.200	-0.600	0.008	8.180	-0.049	0.000
46.300	-1.000	0.005	8.180	-0.049	0.000
46.400	-0.800	0.007	8.180	-0.049	0.000
46.500	-1.600	0.005	8.177	-0.049	0.000
46.600	-1.000	0.005	8.177	-0.049	0.000
46.700	-0.800	0.007	8.179	-0.049	0.000
46.800	-1.600	0.007	8.179	-0.049	0.000
46.900	-1.200	-0.001	8.178	-0.049	0.000
47.000	-0.800	0.005	8.178	-0.049	0.000
47.100	-1.800	0.005	8.178	-0.049	0.000
47.200	-1.000	0.006	8.179	-0.049	0.000
47.300	-1.000	0.006	8.180	-0.049	0.000
47.400	0.200	0.004	8.179	-0.049	0.000
47.500	-1.000	0.006	8.178	-0.049	0.000
47.600	-1.200	0.006	8.178	-0.049	0.000
47.700	-0.800	0.002	8.179	-0.049	0.000
47.800	-0.800	0.004	8.178	-0.049	0.000
47.900	-1.400	0.003	8.179	-0.049	0.000
48.000	-2.000	0.005	8.180	-0.049	0.000
48.100	-1.200	0.005	8.180	-0.049	0.000
48.200	-1.600	0.009	8.178	-0.049	0.000
48.300	-1.000	0.005	8.180	-0.049	0.000
48.400	-0.600	0.004	8.179	-0.049	0.000
48.500	-0.600	0.005	8.180	-0.049	0.000
48.600	-0.800	0.005	8.180	-0.049	0.000
48.700	-1.400	0.004	8.179	-0.049	0.000
48.800	-1.400	0.007	8.179	-0.049	0.000
48.900	0.200	0.004	8.178	-0.049	0.000
49.000	-0.600	0.006	8.179	-0.049	0.000
49.100	-0.800	0.006	8.179	-0.049	0.000
49.200	-0.800	0.006	8.179	-0.049	0.000
49.300	-0.400	0.006	8.179	-0.049	0.000
49.400	-1.600	0.002	8.179	-0.049	0.000
49.500	-2.200	0.007	8.179	-0.049	0.000
49.600	-1.200	0.007	8.179	-0.049	0.000
49.700	-2.200	0.002	8.179	-0.049	0.000
49.800	-0.200	0.002	8.179	-0.049	0.000
49.900	-0.800	0.001	8.179	-0.049	0.000
50.000	-0.200	0.006	8.179	-0.049	0.000
50.100	-1.400	0.006	8.179	-0.049	0.000
50.200	-1.800	0.007	8.178	-0.049	0.000
50.300	-1.200	0.005	8.179	-0.049	0.000
50.400	-1.000	0.003	8.179	-0.049	0.000
50.500	-1.200	0.005	8.179	-0.049	0.000
50.600	-1.000	0.005	8.179	-0.049	0.000
50.700	-1.400	0.006	8.179	-0.049	0.000
50.800	-0.800	0.009	8.178	-0.049	0.000
50.900	-0.800	0.006	8.179	-0.049	0.000
51.000	-0.600	0.007	8.179	-0.049	0.000
51.100	-0.000	0.007	8.179	-0.049	0.000
51.200	-0.000	0.006	8.178	-0.049	0.000
51.300	-0.000	0.004	8.180	-0.049	0.000
51.400	-0.800	0.004	8.178	-0.049	0.000
51.500	-0.800	0.003	8.179	-0.049	0.000
51.600	-1.600	0.003	8.179	-0.049	0.000
51.700	-0.400	0.007	8.178	-0.049	0.000
51.800	-1.400	-0.000	8.181	-0.049	0.000
51.900	0.200	0.003	8.178	-0.049	0.000
52.000	-0.800	0.004	8.179	-0.049	0.000
52.100	-0.000	0.004	8.179	-0.049	0.000
52.200	-0.800	0.004	8.178	-0.049	0.000
52.300	-1.200	0.007	8.179	-0.049	0.000
52.400	-1.000	0.002	8.180	-0.049	0.000
52.500	-0.000	-0.001	8.179	-0.049	0.000
52.600	-0.800	-0.001	8.179	-0.049	0.000
52.700	-1.400	0.005	8.178	-0.049	0.000
52.800	-1.000	0.001	8.179	-0.049	0.000
52.900	-1.000	0.002	8.180	-0.049	0.000
53.000	-1.400	-0.002	8.178	-0.049	0.000
53.100	-0.600	-0.002	8.178	-0.049	0.000
53.200	-1.200	0.001	8.179	-0.049	0.000
53.300	-1.400	0.003	8.179	-0.049	0.000
53.400	-0.400	-0.001	8.179	-0.049	0.000
53.500	-0.400	0.003	8.179	-0.049	0.000
53.600	0.200	0.003	8.179	-0.049	0.000
53.700	-0.200	0.002	8.179	-0.049	0.000
53.800	0.200	-0.000	8.179	-0.049	0.000
53.900	0.200	0.001	8.178	-0.049	0.000
54.000	-0.800	-0.001	8.180	-0.049	0.000
54.100	-0.000	-0.001	8.180	-0.049	0.000
54.200	-0.400	0.002	8.179	-0.049	0.000
54.300	-0.600	0.001	8.179	-0.049	0.000
54.400	-0.800	0.004	8.180	-0.049	0.000
54.500	-0.400	0.002	8.179	-0.049	0.000
54.600	-0.400	0.002	8.179	-0.049	0.000
54.700	-1.000	-0.003	8.179	-0.049	0.000
54.800	-0.000	0.002	8.179	-0.049	0.000
54.900	-0.600	-0.002	8.179	-0.049	0.000
55.000	-0.200	-0.001	8.178	-0.049	0.000
55.100	0.400	-0.001	8.178	-0.049	0.000
55.200	-0.200	0.001	8.180	-0.049	0.000
55.300	-0.000	-0.004	8.179	-0.049	0.000
55.400	-0.600	-0.005	8.178	-0.049	0.000
55.500	1.000	-0.003	8.179	-0.049	0.000
55.600	-0.800	-0.003	8.179	-0.049	0.000
55.700	0.200	-0.006	8.179	-0.049	0.000
55.800	-0.400	-0.007	8.179	-0.049	0.000
55.900	-0.800	-0.004	8.180	-0.049	0.000
56.000	-0.400	-0.005	8.179	-0.049	0.000
56.100	-0.200	-0.005	8.179	-0.049	0.000
56.200	0.200	-0.005	8.179	-0.049	0.000
56.300	0.600	-0.005	8.179	-0.049	0.000
56.400	-0.400	-0.004	8.179	-0.049	0.000
56.500	-0.400	-0.003	8.179	-0.049	0.000
56.600	-1.400	-0.003	8.179	-0.049	0.000
56.700	-0.200	-0.003	8.180	-0.049	0.000
56.800	0.200	-0.004	8.180	-0.049	0.000
56.900	-0.200	-0.005	8.179	-0.049	0.000
57.000	-0.200	-0.005	8.179	-0.049	0.000
57.100	-0.200	-0.005	8.179	-0.049	0.000
57.200	0.400	-0.004	8.180	-0.049	0.000
57.300	-0.200	-0.003	8.180	-0.049	0.000
57.400	-0.400	-0.007	8.179	-0.049	0.000
57.500	-0.400	-0.006	8.179	-0.049	0.000
57.600	-0.200	-0.006	8.179	-0.049	0.000
57.700	0.800	-0.005	8.179	-0.049	0.000
57.800	-0.200	-0.004	8.179	-0.049	0.000
57.900	-0.200	-0.005	8.179	-0.049	0.000
58.000	-0.800	-0.008	8.180	-0.049	0.000
58.100	0.400	-0.008	8.180	-0.049	0.000
58.200	-0.400	-0.004	8.180	-0.049	0.000
58.300	-0.200	-0.004	8.180	-0.049	0.000
58.400	-0.600	-0.006	8.179	-0.049	0.000
58.500	-1.000	-0.007	8.179	-0.049	0.000
58.600	0.200	-0.007	8.179	-0.049	0.000
58.700	0.600	-0.003	8.178	-0.049	0.000
58.800	0.600	-0.005	8.179	-0.049	0.000
58.900	-0.400	-0.006	8.179	-0.049	0.000
59.000	0.600	-0.005	8.180	-0.049	0.000
59.100	-0.000	-0.005	8.180	-0.049	0.000
59.200	0.400	-0.008	8.179	-0.049	0.000
59.300	-0.400	-0.006	8.180	-0.049	0.000
59.400	-0.200	0.001	8.179	-0.049	0.000
59.500	0.200	0.002	8.179	-0.049	0.000
59.600	0.200	0.002	8.179	-0.049	0.000
59.700	-0.000	-0.004	8.178	-0.049	0.000
59.800	-0.000	-0.002	8.179	-0.049	0.000
59.900	0.800	-0.004	8.178	-0.049	0.000
60.000	-0.000	-0.006	8.178	-0.049	0.000
60.100	-0.200	-0.006	8.178	-0.049	0.000
60.200	0.200	-0.008	8.178	-0.049	0.000
60.300	0.600	-0.003	8.179	-0.049	0.000
60.400	0.200	-0.006	8.180	-0.049	0.000
60.500	0.200	-0.007	8.179	-0.049	0.000
60.600	0.600	-0.007	8.179	-0.049	0.000
60.700	0.200	-0.006	8.179	-0.049	0.000
60.800	1.800	-0.005	8.181	-0.049	0.000
60.900	1.600	-0.010	8.179	-0.049	0.000
61.000	0.200	-0.010	8.179	-0.049	0.000
61.100	0.400	-0.010	8.179	-0.049	0.000
61.200	0.800	-0.010	8.180	-0.049	0.000
61.300	1.000	-0.011	8.178	-0.049	0.000
61.400	0.200	-0.009	8.179	-0.049	0.000
61.500	1.800	-0.009	8.179	-0.049	0.000
61.600	1.200	-0.009	8.179	-0.049	0.000
61.700	1.400	-0.010	8.179	-0.049	0.000
61.800	0.600	-0.011	8.179	-0.049	0.000
61.900	1.200	-0.014	8.179	-0.049	0.000
62.000	1.000	-0.012	8.179	-0.049	0.000
62.100	1.400	-0.012	8.179	-0.049	0.000
62.200	1.000	-0.013	8.179	-0.049	0.000
62.300	1.400	-0.015	8.179	-0.049	0.000
62.400	1.600	-0.015	8.179	-0.049	0.000
62.500	0.600	-0.017	8.180	-0.049	0.000
62.600	2.000	-0.017	8.180	-0.049	0.000
62.700	-0.200	-0.015	8.179	-0.049	0.000
62.800	1.600	-0.017	8.179	-0.049	0.000
62.900	1.000	-0.016	8.178	-0.049	0.000
63.000	1.800	-0.020	8.178	-0.049	0.000
63.100	1.600	-0.020	8.178	-0.049	0.000
63.200	1.400	-0.017	8.180	-0.049	0.000
63.300	1.200	-0.018	8.179	-0.049	0.000
63.400	1.400	-0.018	8.178	-0.049	0.000
63.500	2.200	-0.018	8.180	-0.049	0.000
63.600	1.200	-0.018	8.180	-0.049	0.000
63.700	1.000	-0.019	8.178	-0.049	0.000
63.800	1.200	-0.020	8.179	-0.049	0.000
63.900	2.200	-0.020	8.178	-0.049	0.000
64.000	2.000	-0.023	8.179	-0.049	0.000
64.100	2.600	-0.023	8.179	-0.049	0.000
64.200	1.600	-0.016	8.178	-0.049	0.000
64.300	2.600	-0.020	8.178	-0.049	0.000
64.400	1.000	-0.020	8.179	-0.049	0.000
64.500	2.600	-0.021	8.178	-0.049	0.000
64.600	2.600	-0.021	8.178	-0.049	0.000
64.700	1.800	-0.022	8.179	-0.049	0.000
64.800	2.200	-0.028	8.178	-0.049	0.000
64.900	2.200	-0.020	8.180	-0.049	0.000
65.000	2.400	-0.024	8.179	-0.049	0.000
65.100	2.800	-0.024	8.179	-0.049	0.000
65.200	2.600	-0.026	8.179	-0.049	0.000
65.300	2.800	-0.024	8.180	-0.049	0.000
65.400	2.400	-0.025	8.179	-0.049	0.000
65.500	2.200	-0.026	8.179	-0.049	0.000
65.600	1.600	-0.026	8.179	-0.049	0.000
65.700	2.800	-0.029	8.178	-0.049	0.000
65.800	2.600	-0.026	8.180	-0.049	0.000
65.900	1.600	-0.027	8.180	-0.049	0.000
66.000	2.000	-0.029	8.178	-0.049	0.000
66.100	1.200	-0.029	8.178	-0.049	0.000
66.200	2.200	-0.031	8.179	-0.049	0.000
66.300	2.200	-0.025	8.179	-0.049	0.000
66.400	2.200	-0.031	8.178	-0.049	0.000
66.500	2.600	-0.033	8.179	-0.049	0.000
66.600	2.800	-0.033	8.179	-0.049	0.000
66.700	3.800	-0.025	8.180	-0.049	0.000
66.800	2.600	-0.026	8.180	-0.049	0.000
66.900	3.400	-0.028	8.179	-0.049	0.000
67.000	2.000	-0.028	8.180	-0.049	0.000
67.100	2.600	-0.028	8.180	-0.049	0.000
67.200	2.200	-0.027	8.179	-0.049	0.000
67.300	1.800	-0.030	8.178	-0.049	0.000
67.400	2.200	-0.027	8.179	-0.049	0.000
67.500	2.000	-0.028	8.179	-0.049	0.000
67.600	3.200	-0.028	8.179	-0.049	0.000
67.700	2.000	-0.030	8.179	-0.049	0.000
67.800	1.600	-0.030	8.180	-0.049	0.000
67.900	3.200	-0.030	8.178	-0.049	0.000
68.000	2.000	-0.032	8.179	-0.049	0.000
68.100	1.800	-0.032	8.179	-0.049	0.000
68.200	2.400	-0.031	8.179	-0.049	0.000
68.300	3.200	-0.031	8.179	-0.049	0.000
68.400	2.400	-0.031	8.178	-0.049	0.000
68.500	3.000	-0.029	8.179	-0.049	0.000
68.600	2.400	-0.029	8.179	-0.049	0.000
68.700	1.600	-0.032	8.178	-0.049	0.000
68.800	2.200	-0.032	8.179	-0.049	0.000
68.900	2.800	-0.032	8.178	-0.049	0.000
69.000	3.000	-0.031	8.179	-0.049	0.000
69.100	2.400	-0.031	8.179	-0.049	0.000
69.200	2.200	-0.030	8.179	-0.049	0.000
69.300	2.800	-0.032	8.178	-0.049	0.000
69.400	2.400	-0.027	8.178	-0.049	0.000
69.500	1.400	-0.029	8.178	-0.049	0.000
69.600	2.000	-0.029	8.178	-0.049	0.000
69.700	1.800	-0.030	8.178	-0.049	0.000
69.800	2.000	-0.031	8.178	-0.049	0.000
69.900	2.000	-0.032	8.179	-0.049	0.000
70.000	4.000	-0.027	8.179	-0.049	0.000
70.100	4.000	-0.027	8.179	-0.049	0.000
70.200	3.000	-0.033	8.179	-0.049	0.000
70.300	4.200	-0.030	8.179	-0.049	0.000
70.400	3.400	-0.030	8.180	-0.049	0.000
70.500	1.200	-0.027	8.180	-0.049	0.000
70.600	0.600	-0.027	8.180	-0.049	0.000
70.700	-0.200	-0.033	8.179	-0.049	0.000
70.800	-0.600	-0.023	8.179	-0.049	0.000
70.900	-1.200	-0.029	8.179	-0.049	0.000
71.000	-3.200	-0.023	8.179	-0.049	0.000
71.100	-4.000	-0.023	8.179	-0.049	0.000
71.200	-3.200	-0.025	8.179	-0.049	0.000
71.300	-4.600	-0.026	8.179	-0.049	0.000
71.400	-2.600	-0.034	8.179	-0.049	0.000
71.500	-4.600	-0.042	8.178	-0.049	0.000
71.600	-4.600	-0.042	8.178	-0.049	0.000
71.700	-4.800	-0.040	8.178	-0.049	0.000
71.800	-4.000	-0.043	8.179	-0.049	0.000
71.900	-4.800	-0.043	8.178	-0.049	0.000
72.000	-4.600	-0.011	8.179	-0.049	0.000
72.100	-5.000	-0.011	8.179	-0.049	0.000
72.200	-4.400	-0.001	8.179	-0.049	0.000
72.300	-4.600	0.009	8.178	-0.049	0.000
72.400	-4.400	0.016	8.179	-0.049	0.000
72.500	-5.000	0.027	8.180	-0.049	0.000
72.600	-4.400	0.027	8.180	-0.049	0.000
72.700	-4.200	0.034	8.180	-0.049	0.000
72.800	-5.200	0.033	8.178	-0.049	0.000
72.900	-5.400	0.038	8.178	-0.049	0.000
73.000	-3.600	0.039	8.180	-0.049	0.000
73.100	-4.400	0.039	8.180	-0.049	0.000
73.200	-3.800	0.043	8.179	-0.049	0.000
73.300	-4.400	0.038	8.179	-0.049	0.000
73.400	-4.200	0.042	8.179	-0.049	0.000
73.500	-4.000	0.045	8.179	-0.049	0.000
73.600	-4.400	0.045	8.179	-0.049	0.000
73.700	-4.800	0.041	8.179	-0.049	0.000
73.800	-5.400	0.044	8.178	-0.049	0.000
73.900	-4.600	0.040	8.180	-0.049	0.000
74.000	-5.000	0.041	8.179	-0.049	0.000
74.100	-4.800	0.041	8.179	-0.049	0.000
74.200	-4.200	0.042	8.179	-0.049	0.000
74.300	-5.600	0.040	8.178	-0.049	0.000
74.400	-4.200	0.040	8.179	-0.049	0.000
74.500	-5.200	0.039	8.179	-0.049	0.000
74.600	-4.400	0.039	8.179	-0.049	0.000
74.700	-4.800	0.040	8.179	-0.049	0.000
74.800	-4.000	0.036	8.179	-0.049	0.000
74.900	-5.000	0.038	8.179	-0.049	0.000
75.000	-4.600	0.043	8.180	-0.049	0.000
75.100	-3.600	0.043	8.180	-0.049	0.000
75.200	-3.600	0.042	8.178	-0.049	0.000
75.300	-3.200	0.039	8.179	-0.049	0.000
75.400	-3.800	0.044	8.180	-0.049	0.000
75.500	-3.400	0.042	8.179	-0.049	0.000
75.600	-2.800	0.042	8.179	-0.049	0.000
75.700	-2.200	0.040	8.180	-0.049	0.000
75.800	-3.400	0.042	8.179	-0.049	0.000
75.900	-1.600	0.041	8.180	-0.049	0.000
76.000	-2.200	0.038	8.178	-0.049	0.000
76.100	-2.200	0.038	8.178	-0.049	0.000
76.200	-2.200	0.035	8.179	-0.049	0.000
76.300	-1.200	0.039	8.178	-0.049	0.000
76.400	-1.600	0.033	8.179	-0.049	0.000
76.500	-1.800	0.030	8.179	-0.049	0.000
76.600	-1.800	0.030	8.179	-0.049	0.000
76.700	-1.600	0.024	8.179	-0.049	0.000
76.800	-0.400	0.027	8.179	-0.049	0.000
76.900	-2.400	0.023	8.180	-0.049	0.000
77.000	-2.400	0.020	8.178	-0.049	0.000
77.100	-1.200	0.020	8.178	-0.049	0.000
77.200	-1.200	0.018	8.180	-0.049	0.000
77.300	-0.200	0.024	8.179	-0.049	0.000
77.400	-0.600	0.012	8.179	-0.049	0.000
77.500	-0.600	0.014	8.179	-0.049	0.000
77.600	-1.600	0.014	8.179	-0.049	0.000
77.700	0.200	0.014	8.178	-0.049	0.000
77.800	-1.000	0.013	8.179	-0.049	0.000
77.900	-0.600	0.012	8.178	-0.049	0.000
78.000	-0.800	0.014	8.178	-0.049	0.000
78.100	0.600	0.014	8.178	-0.049	0.000
78.200	-0.400	0.006	8.179	-0.049	0.000
78.300	-0.200	0.004	8.178	-0.049	0.000
78.400	-0.000	0.006	8.179	-0.049	0.000
78.500	0.800	0.008	8.179	-0.049	0.000
78.600	-0.200	0.008	8.179	-0.049	0.000
78.700	0.200	0.002	8.180	-0.049	0.000
78.800	-0.200	0.003	8.179	-0.049	0.000
78.900	-0.400	0.002	8.179	-0.049	0.000
79.000	0.200	0.001	8.178	-0.049	0.000
79.100	0.400	0.001	8.178	-0.049	0.000
79.200	0.800	-0.001	8.180	-0.049	0.000
79.300	-1.000	-0.002	8.180	-0.049	0.000
79.400	0.200	-0.003	8.179	-0.049	0.000
79.500	-0.000	-0.007	8.179	-0.049	0.000
79.600	0.400	-0.007	8.179	-0.049	0.000
79.700	0.600	-0.002	8.179	-0.049	0.000
79.800	0.600	-0.006	8.178	-0.049	0.000
79.900	0.800	-0.003	8.179	-0.049	0.000
80.000	1.000	-0.007	8.178	-0.049	0.000
80.100	0.600	-0.007	8.178	-0.049	0.000
80.200	1.600	-0.007	8.178	-0.049	0.000
80.300	0.200	-0.008	8.179	-0.049	0.000
80.400	0.600	-0.009	8.178	-0.049	0.000
80.500	0.400	-0.008	8.178	-0.049	0.000
80.600	0.600	-0.008	8.178	-0.049	0.000
80.700	1.600	-0.010	8.180	-0.049	0.000
80.800	1.800	-0.010	8.179	-0.049	0.000
80.900	1.400	-0.010	8.178	-0.049	0.000
81.000	0.800	-0.011	8.178	-0.049	0.000
81.100	1.200	-0.011	8.178	-0.049	0.000
81.200	0.200	-0.012	8.178	-0.049	0.000
81.300	1.000	-0.011	8.179	-0.049	0.000
81.400	1.400	-0.013	8.179	-0.049	0.000
81.500	1.800	-0.015	8.179	-0.049	0.000
81.600	0.800	-0.015	8.179	-0.049	0.000
81.700	2.000	-0.010	8.179	-0.049	0.000
81.800	1.000	-0.018	8.178	-0.049	0.000
81.900	0.600	-0.012	8.180	-0.049	0.000
82.000	0.400	-0.015	8.178	-0.049	0.000
82.100	0.800	-0.015	8.178	-0.049	0.000
82.200	0.400	-0.010	8.179	-0.049	0.000
82.300	2.400	-0.017	8.179	-0.049	0.000
82.400	1.000	-0.013	8.178	-0.049	0.000
82.500	0.600	-0.017	8.180	-0.049	0.000
82.600	1.200	-0.017	8.180	-0.049	0.000
82.700	1.200	-0.014	8.178	-0.049	0.000
82.800	0.400	-0.014	8.180	-0.049	0.000
82.900	1.800	-0.014	8.180	-0.049	0.000
83.000	1.400	-0.014	8.180	-0.049	0.000
83.100	1.400	-0.014	8.180	-0.049	0.000
83.200	1.400	-0.018	8.179	-0.049	0.000
83.300	1.000	-0.017	8.179	-0.049	0.000
83.400	0.800	-0.017	8.180	-0.049	0.000
83.500	0.800	-0.019	8.178	-0.049	0.000
83.600	0.200	-0.019	8.178	-0.049	0.000
83.700	1.400	-0.019	8.179	-0.049	0.000
83.800	1.400	-0.021	8.180	-0.049	0.000
83.900	-0.200	-0.016	8.180	-0.049	0.000
84.000	1.600	-0.015	8.179	-0.049	0.000
84.100	-0.000	-0.015	8.179	-0.049	0.000
84.200	0.600	-0.021	8.180	-0.049	0.000
84.300	0.800	-0.019	8.179	-0.049	0.000
84.400	0.600	-0.020	8.178	-0.049	0.000
84.500	1.400	-0.020	8.178	-0.049	0.000
84.600	2.000	-0.020	8.178	-0.049	0.000
84.700	0.800	-0.018	8.179	-0.049	0.000
84.800	0.600	-0.017	8.179	-0.049	0.000
84.900	0.400	-0.016	8.180	-0.049	0.000
85.000	1.200	-0.017	8.178	-0.049	0.000
85.100	1.200	-0.017	8.178	-0.049	0.000
85.200	0.800	-0.013	8.180	-0.049	0.000
85.300	0.600	-0.015	8.178	-0.049	0.000
85.400	0.200	-0.019	8.179	-0.049	0.000
85.500	0.800	-0.019	8.179	-0.049	0.000
85.600	0.600	-0.019	8.179	-0.049	0.000
85.700	0.200	-0.016	8.180	-0.049	0.000
85.800	1.400	-0.015	8.179	-0.049	0.000
85.900	1.200	-0.014	8.178	-0.049	0.000
86.000	1.200	-0.014	8.179	-0.049	0.000
86.100	0.400	-0.014	8.179	-0.049	0.000
86.200	1.600	-0.019	8.179	-0.049	0.000
86.300	1.400	-0.018	8.178	-0.049	0.000
86.400	0.800	-0.013	8.179	-0.049	0.000
86.500	1.400	-0.015	8.178	-0.049	0.000
86.600	0.400	-0.015	8.178	-0.049	0.000
86.700	1.800	-0.019	8.179	-0.049	0.000
86.800	0.800	-0.012	8.179	-0.049	0.000
86.900	1.600	-0.017	8.179	-0.049	0.000
87.000	2.600	-0.012	8.179	-0.049	0.000
87.100	1.600	-0.012	8.179	-0.049	0.000
87.200	2.200	-0.016	8.180	-0.049	0.000
87.300	1.600	-0.009	8.180	-0.049	0.000
87.400	1.600	-0.019	8.179	-0.049	0.000
87.500	2.000	-0.017	8.179	-0.049	0.000
87.600	2.400	-0.017	8.179	-0.049	0.000
87.700	1.400	-0.015	8.180	-0.049	0.000
87.800	2.000	-0.012	8.179	-0.049	0.000
87.900	2.000	-0.020	8.180	-0.049	0.000
88.000	1.200	-0.021	8.179	-0.049	0.000
88.100	2.600	-0.021	8.179	-0.049	0.000
88.200	1.600	-0.019	8.179	-0.049	0.000
88.300	2.400	-0.019	8.180	-0.049	0.000
88.400	1.800	-0.020	8.179	-0.049	0.000
88.500	1.600	-0.022	8.179	-0.049	0.000
88.600	2.000	-0.022	8.179	-0.049	0.000
88.700	2.800	-0.019	8.179	-0.049	0.000
88.800	2.400	-0.022	8.179	-0.049	0.000
88.900	2.600	-0.020	8.179	-0.049	0.000
89.000	2.400	-0.021	8.179	-0.049	0.000
89.100	3.400	-0.021	8.179	-0.049	0.000
89.200	2.400	-0.020	8.179	-0.049	0.000
89.300	3.200	-0.025	8.180	-0.049	0.000
89.400	1.400	-0.021	8.179	-0.049	0.000
89.500	2.400	-0.025	8.179	-0.049	0.000
89.600	2.800	-0.025	8.179	-0.049	0.000
89.700	2.800	-0.026	8.178	-0.049	0.000
89.800	2.800	-0.028	8.179	-0.049	0.000
89.900	3.000	-0.022	8.180	-0.049	0.000
90.000	2.800	-0.022	8.178	-0.049	0.000
90.100	3.000	-0.022	8.178	-0.049	0.000
90.200	3.600	-0.026	8.179	-0.049	0.000
90.300	3.000	-0.028	8.179	-0.049	0.000
90.400	3.200	-0.024	8.179	-0.049	0.000
90.500	3.000	-0.027	8.179	-0.049	0.000
90.600	3.200	-0.027	8.179	-0.049	0.000
90.700	3.600	-0.034	8.179	-0.049	0.000
90.800	4.000	-0.031	8.180	-0.049	0.000
90.900	3.800	-0.031	8.179	-0.049	0.000
91.000	3.000	-0.035	8.179	-0.049	0.000
91.100	4.600	-0.035	8.179	-0.049	0.000
91.200	3.200	-0.034	8.179	-0.049	0.000
91.300	4.000	-0.035	8.179	-0.049	0.000
91.400	3.400	-0.034	8.178	-0.049	0.000
91.500	3.400	-0.037	8.180	-0.049	0.000
91.600	3.600	-0.037	8.180	-0.049	0.000
91.700	3.000	-0.037	8.178	-0.049	0.000
91.800	3.200	-0.035	8.178	-0.049	0.000
91.900	3.800	-0.038	8.178	-0.049	0.000
92.000	4.200	-0.036	8.179	-0.049	0.000
92.100	3.400	-0.036	8.179	-0.049	0.000
92.200	2.800	-0.042	8.179	-0.049	0.000
92.300	3.200	-0.037	8.178	-0.049	0.000
92.400	4.400	-0.041	8.179	-0.049	0.000
92.500	4.200	-0.041	8.178	-0.049	0.000
92.600	3.800	-0.041	8.178	-0.049	0.000
92.700	3.800	-0.043	8.180	-0.049	0.000
92.800	3.400	-0.041	8.178	-0.049	0.000
92.900	3.400	-0.040	8.179	-0.049	0.000
93.000	3.400	-0.040	8.179	-0.049	0.000
93.100	3.400	-0.040	8.179	-0.049	0.000
93.200	4.200	-0.043	8.179	-0.049	0.000
93.300	3.600	-0.039	8.179	-0.049	0.000
93.400	4.400	-0.043	8.179	-0.049	0.000
93.500	3.600	-0.045	8.178	-0.049	0.000
93.600	4.000	-0.045	8.178	-0.049	0.000
93.700	4.200	-0.039	8.180	-0.049	0.000
93.800	4.400	-0.049	8.179	-0.049	0.000
93.900	3.800	-0.041	8.179	-0.049	0.000
94.000	3.800	-0.041	8.178	-0.049	0.000
94.100	4.000	-0.041	8.178	-0.049	0.000
94.200	4.000	-0.041	8.179	-0.049	0.000
94.300	4.000	-0.050	8.178	-0.049	0.000
94.400	4.200	-0.042	8.178	-0.049	0.000
94.500	4.800	-0.042	8.179	-0.049	0.000
94.600	4.200	-0.042	8.179	-0.049	0.000
94.700	4.000	-0.051	8.179	-0.049	0.000
94.800	3.600	-0.044	8.179	-0.049	0.000
94.900	3.800	-0.047	8.178	-0.049	0.000
95.000	3.600	-0.046	8.179	-0.049	0.000
95.100	3.400	-0.046	8.179	-0.049	0.000
95.200	4.800	-0.047	8.179	-0.049	0.000
95.300	4.400	-0.047	8.179	-0.049	0.000
95.400	4.400	-0.045	8.178	-0.049	0.000
95.500	5.800	-0.045	8.180	-0.049	0.000
95.600	5.000	-0.045	8.180	-0.049	0.000
95.700	4.200	-0.051	8.179	-0.049	0.000
95.800	4.400	-0.045	8.179	-0.049	0.000
95.900	4.200	-0.049	8.179	-0.049	0.000
96.000	4.600	-0.048	8.179	-0.049	0.000
96.100	4.000	-0.048	8.179	-0.049	0.000
96.200	5.400	-0.046	8.179	-0.049	0.000
96.300	4.200	-0.044	8.178	-0.049	0.000
96.400	4.000	-0.048	8.179	-0.049	0.000
96.500	4.600	-0.049	8.178	-0.049	0.000
96.600	3.200	-0.049	8.178	-0.049	0.000
96.700	4.800	-0.047	8.179	-0.049	0.000
96.800	4.600	-0.051	8.178	-0.049	0.000
96.900	3.800	-0.048	8.178	-0.049	0.000
97.000	4.800	-0.046	8.179	-0.049	0.000
97.100	4.000	-0.046	8.179	-0.049	0.000
97.200	3.200	-0.049	8.178	-0.049	0.000
97.300	4.200	-0.046	8.179	-0.049	0.000
97.400	5.200	-0.049	8.179	-0.049	0.000
97.500	4.600	-0.046	8.179	-0.049	0.000
97.600	4.200	-0.046	8.179	-0.049	0.000
97.700	4.200	-0.053	8.179	-0.049	0.000
97.800	3.400	-0.051	8.179	-0.049	0.000
97.900	4.800	-0.054	8.179	-0.049	0.000
98.000	4.600	-0.050	8.179	-0.049	0.000
98.100	4.600	-0.050	8.179	-0.049	0.000
98.200	4.200	-0.054	8.178	-0.048	0.000
98.300	5.200	-0.051	8.178	-0.048	0.000
98.400	4.600	-0.050	8.179	-0.048	0.000
98.500	4.000	-0.053	8.179	-0.048	0.000
98.600	4.600	-0.053	8.179	-0.048	0.000
98.700	4.000	-0.048	8.178	-0.048	0.000
98.800	4.200	-0.053	8.179	-0.048	0.000
98.900	4.200	-0.052	8.178	-0.048	0.000
99.000	3.800	-0.048	8.178	-0.048	0.000
99.100	3.600	-0.048	8.178	-0.048	0.000
99.200	3.200	-0.045	8.179	-0.048	0.000
99.300	3.800	-0.050	8.179	-0.048	0.000
99.400	3.200	-0.047	8.180	-0.048	0.000
99.500	4.000	-0.047	8.179	-0.048	0.000
99.600	4.000	-0.047	8.179	-0.048	0.000
99.700	3.600	-0.049	8.179	-0.048	0.000
99.800	4.400	-0.051	8.178	-0.048	0.000
99.900	4.000	-0.048	8.179	-0.048	0.000
100.000	3.800	-0.045	8.179	-0.048	0.000
100.100	4.000	-0.045	8.179	-0.048	0.000
100.200	3.800	-0.050	8.179	-0.048	0.000
100.300	3.400	-0.044	8.179	-0.048	0.000
100.400	4.200	-0.047	8.178	-0.048	0.000
100.500	3.000	-0.042	8.178	-0.048	0.000
100.600	3.800	-0.042	8.178	-0.048	0.000
100.700	3.200	-0.043	8.179	-0.048	0.000
100.800	3.600	-0.045	8.178	-0.048	0.000
100.900	2.800	-0.047	8.178	-0.048	0.000
101.000	3.400	-0.045	8.179	-0.048	0.000
101.100	3.400	-0.045	8.179	-0.048	0.000
101.200	3.200	-0.044	8.179	-0.048	0.000
101.300	3.000	-0.043	8.178	-0.048	0.000
101.400	3.200	-0.041	8.180	-0.048	0.000
101.500	3.000	-0.043	8.180	-0.048	0.000
101.600	3.600	-0.043	8.180	-0.048	0.000
101.700	3.000	-0.041	8.179	-0.048	0.000
101.800	3.600	-0.045	8.180	-0.048	0.000
101.900	3.400	-0.043	8.180	-0.048	0.000
102.000	3.800	-0.040	8.179	-0.048	0.000
102.100	3.600	-0.040	8.179	-0.048	0.000
102.200	3.200	-0.040	8.179	-0.048	0.000
102.300	2.800	-0.041	8.179	-0.048	0.000
102.400	3.800	-0.037	8.179	-0.048	0.000
102.500	4.000	-0.040	8.178	-0.048	0.000
102.600	4.400	-0.040	8.178	-0.048	0.000
102.700	4.200	-0.036	8.179	-0.048	0.000
102.800	3.600	-0.041	8.179	-0.048	0.000
102.900	3.400	-0.035	8.179	-0.048	0.000
103.000	3.800	-0.040	8.179	-0.048	0.000
103.100	2.600	-0.040	8.179	-0.048	0.000
103.200	3.800	-0.039	8.179	-0.048	0.000
103.300	2.800	-0.041	8.178	-0.048	0.000
103.400	2.600	-0.038	8.178	-0.048	0.000
103.500	2.600	-0.037	8.177	-0.048	0.000
103.600	3.200	-0.037	8.177	-0.048	0.000
103.700	3.400	-0.037	8.178	-0.048	0.000
103.800	2.800	-0.038	8.180	-0.048	0.000
103.900	3.000	-0.042	8.178	-0.048	0.000
104.000	3.000	-0.040	8.178	-0.048	0.000
104.100	4.200	-0.040	8.178	-0.048	0.000
104.200	3.200	-0.038	8.179	-0.048	0.000
104.300	2.800	-0.040	8.178	-0.048	0.000
104.400	2.600	-0.038	8.179	-0.048	0.000
104.500	2.600	-0.039	8.180	-0.048	0.000
104.600	2.000	-0.039	8.180	-0.048	0.000
104.700	2.600	-0.035	8.178	-0.048	0.000
104.800	3.200	-0.037	8.178	-0.048	0.000
104.900	2.800	-0.037	8.180	-0.048	0.000
105.000	3.200	-0.039	8.178	-0.048	0.000
105.100	3.000	-0.039	8.178	-0.048	0.000
105.200	2.800	-0.039	8.179	-0.048	0.000
105.300	3.000	-0.040	8.179	-0.048	0.000
105.400	2.200	-0.037	8.178	-0.048	0.000
105.500	2.200	-0.031	8.179	-0.048	0.000
105.600	3.200	-0.031	8.179	-0.048	0.000
105.700	2.400	-0.036	8.179	-0.048	0.000
105.800	3.000	-0.037	8.179	-0.048	0.000
105.900	3.400	-0.037	8.179	-0.048	0.000
106.000	2.800	-0.034	8.178	-0.048	0.000
106.100	3.000	-0.034	8.178	-0.048	0.000
106.200	2.000	-0.037	8.177	-0.048	0.000
106.300	3.800	-0.037	8.178	-0.048	0.000
106.400	3.400	-0.038	8.178	-0.048	0.000
106.500	2.800	-0.035	8.179	-0.048	0.000
106.600	2.000	-0.035	8.179	-0.048	0.000
106.700	1.800	-0.032	8.178	-0.048	0.000
106.800	2.200	-0.031	8.180	-0.048	0.000
106.900	3.000	-0.033	8.179	-0.048	0.000
107.000	1.000	-0.032	8.178	-0.048	0.000
107.100	2.200	-0.032	8.178	-0.048	0.000
107.200	2.600	-0.033	8.178	-0.048	0.000
107.300	2.400	-0.035	8.178	-0.048	0.000
107.400	2.600	-0.033	8.179	-0.048	0.000
107.500	2.200	-0.032	8.178	-0.048	0.000
107.600	2.800	-0.032	8.178	-0.048	0.000
107.700	2.400	-0.038	8.178	-0.048	0.000
107.800	2.800	-0.036	8.179	-0.048	0.000
107.900	2.800	-0.032	8.179	-0.048	0.000
108.000	2.600	-0.031	8.178	-0.048	0.000
108.100	2.400	-0.031	8.178	-0.048	0.000
108.200	3.000	-0.030	8.178	-0.048	0.000
108.300	2.000	-0.035	8.179	-0.048	0.000
108.400	2.800	-0.032	8.178	-0.048	0.000
108.500	2.600	-0.033	8.178	-0.048	0.000
108.600	3.600	-0.033	8.178	-0.048	0.000
108.700	2.600	-0.033	8.178	-0.048	0.000
108.800	2.600	-0.032	8.179	-0.048	0.000
108.900	2.600	-0.030	8.180	-0.048	0.000
109.000	2.400	-0.031	8.180	-0.048	0.000
109.100	1.400	-0.031	8.180	-0.048	0.000
109.200	2.200	-0.029	8.180	-0.048	0.000
109.300	3.000	-0.033	8.179	-0.048	0.000
109.400	3.000	-0.030	8.179	-0.048	0.000
109.500	3.000	-0.032	8.179	-0.048	0.000
109.600	2.400	-0.032	8.179	-0.048	0.000
109.700	3.000	-0.031	8.178	-0.048	0.000
109.800	2.600	-0.033	8.179	-0.048	0.000
109.900	2.800	-0.032	8.179	-0.048	0.000
110.000	3.000	-0.026	8.178	-0.048	0.000
110.100	2.800	-0.026	8.178	-0.048	0.000
110.200	3.000	-0.033	8.178	-0.048	0.000
110.300	2.600	-0.031	8.178	-0.048	0.000
110.400	3.200	-0.032	8.179	-0.048	0.000
110.500	2.400	-0.031	8.180	-0.048	0.000
110.600	5.600	-0.031	8.180	-0.048	0.000
110.700	3.000	-0.033	8.178	-0.048	0.000
110.800	2.600	-0.029	8.178	-0.048	0.000
110.900	2.800	-0.029	8.179	-0.048	0.000
111.000	3.200	-0.034	8.178	-0.048	0.000
111.100	2.800	-0.034	8.178	-0.048	0.000
111.200	2.800	-0.033	8.178	-0.048	0.000
111.300	3.200	-0.032	8.178	-0.048	0.000
111.400	3.200	-0.032	8.179	-0.048	0.000
111.500	2.400	-0.031	8.179	-0.048	0.000
111.600	1.800	-0.031	8.179	-0.048	0.000
111.700	3.000	-0.037	8.178	-0.048	0.000
111.800	4.000	-0.037	8.180	-0.048	0.000
111.900	1.800	-0.038	8.179	-0.048	0.000
112.000	1.600	-0.035	8.179	-0.048	0.000
112.100	3.000	-0.035	8.179	-0.048	0.000
112.200	2.600	-0.035	8.180	-0.048	0.000
112.300	3.200	-0.037	8.179	-0.048	0.000
112.400	2.400	-0.039	8.179	-0.048	0.000
112.500	2.800	-0.036	8.179	-0.048	0.000
112.600	3.400	-0.036	8.179	-0.048	0.000
112.700	2.400	-0.035	8.179	-0.048	0.000
112.800	3.000	-0.037	8.179	-0.048	0.000
112.900	3.600	-0.038	8.178	-0.048	0.000
113.000	3.200	-0.038	8.178	-0.048	0.000
113.100	3.600	-0.038	8.178	-0.048	0.000
113.200	3.400	-0.037	8.178	-0.048	0.000
113.300	2.600	-0.035	8.178	-0.048	0.000
113.400	2.600	-0.036	8.178	-0.048	0.000
113.500	3.600	-0.037	8.179	-0.048	0.000
113.600	4.000	-0.037	8.179	-0.048	0.000
113.700	3.000	-0.035	8.180	-0.048	0.000
113.800	3.800	-0.038	8.178	-0.048	0.000
113.900	2.800	-0.038	8.180	-0.048	0.000
114.000	3.400	-0.038	8.178	-0.048	0.000
114.100	3.200	-0.038	8.178	-0.048	0.000
114.200	3.200	-0.038	8.179	-0.048	0.000
114.300	2.800	-0.037	8.178	-0.048	0.000
114.400	2.600	-0.040	8.179	-0.048	0.000
114.500	2.400	-0.037	8.179	-0.048	0.000
114.600	3.800	-0.037	8.179	-0.048	0.000
114.700	3.800	-0.040	8.179	-0.048	0.000
114.800	3.400	-0.038	8.180	-0.048	0.000
114.900	4.000	-0.037	8.179	-0.048	0.000
115.000	4.400	-0.039	8.178	-0.048	0.000
115.100	2.800	-0.039	8.178	-0.048	0.000
115.200	1.800	-0.034	8.178	-0.048	0.000
115.300	3.600	-0.041	8.178	-0.048	0.000
115.400	3.600	-0.037	8.179	-0.048	0.000
115.500	3.400	-0.041	8.179	-0.048	0.000
115.600	3.000	-0.041	8.179	-0.048	0.000
115.700	3.400	-0.033	8.178	-0.048	0.000
115.800	3.800	-0.041	8.179	-0.048	0.000
115.900	3.000	-0.038	8.178	-0.048	0.000
116.000	3.400	-0.035	8.178	-0.048	0.000
116.100	3.200	-0.035	8.178	-0.048	0.000
116.200	3.600	-0.039	8.179	-0.048	0.000
116.300	3.400	-0.041	8.178	-0.048	0.000
116.400	3.800	-0.037	8.178	-0.048	0.000
116.500	2.800	-0.035	8.178	-0.048	0.000
116.600	3.000	-0.035	8.178	-0.048	0.000
116.700	3.000	-0.040	8.179	-0.048	0.000
116.800	3.200	-0.042	8.179	-0.048	0.000
116.900	3.600	-0.039	8.179	-0.048	0.000
117.000	2.400	-0.040	8.178	-0.048	0.000
117.100	3.000	-0.040	8.178	-0.048	0.000
117.200	3.200	-0.040	8.178	-0.048	0.000
117.300	3.200	-0.040	8.178	-0.048	0.000
117.400	2.600	-0.037	8.179	-0.048	0.000
117.500	3.400	-0.038	8.178	-0.048	0.000
117.600	3.400	-0.038	8.178	-0.047	0.000
117.700	4.400	-0.039	8.179	-0.047	0.000
117.800	3.200	-0.039	8.178	-0.047	0.000
117.900	3.200	-0.040	8.177	-0.047	0.000
118.000	3.400	-0.041	8.179	-0.047	0.000
118.100	3.000	-0.041	8.179	-0.047	0.000
118.200	3.400	-0.040	8.178	-0.047	0.000
118.300	2.600	-0.036	8.180	-0.047	0.000
118.400	3.000	-0.041	8.178	-0.047	0.000
118.500	4.000	-0.039	8.177	-0.047	0.000
118.600	4.400	-0.039	8.177	-0.047	0.000
118.700	4.200	-0.037	8.178	-0.047	0.000
118.800	3.400	-0.038	8.178	-0.047	0.000
118.900	3.600	-0.036	8.178	-0.047	0.000
119.000	2.800	-0.040	8.179	-0.047	0.000
119.100	4.200	-0.040	8.179	-0.047	0.000
119.200	3.200	-0.037	8.179	-0.047	0.000
119.300	4.000	-0.039	8.178	-0.047	0.000
119.400	3.600	-0.039	8.178	-0.047	0.000
119.500	4.000	-0.038	8.178	-0.047	0.000
119.600	4.200	-0.038	8.178	-0.047	0.000
119.700	4.000	-0.042	8.179	-0.047	0.000
119.800	4.000	-0.037	8.180	-0.047	0.000
119.900	3.400	-0.045	8.179	-0.047	0.000
120.000	4.200	-0.042	8.179	-0.047	0.000
120.100	4.200	-0.042	8.179	-0.047	0.000
120.200	3.800	-0.044	8.178	-0.047	0.000
120.300	3.600	-0.042	8.179	-0.047	0.000
120.400	4.000	-0.042	8.179	-0.047	0.000
120.500	4.000	-0.047	8.180	-0.047	0.000
120.600	5.000	-0.047	8.180	-0.047	0.000
120.700	4.200	-0.043	8.179	-0.047	0.000
120.800	4.600	-0.042	8.178	-0.047	0.000
120.900	3.800	-0.043	8.180	-0.047	0.000
121.000	3.400	-0.047	8.178	-0.047	0.000
121.100	4.800	-0.047	8.178	-0.047	0.000
121.200	4.200	-0.043	8.177	-0.047	0.000
121.300	4.600	-0.046	8.178	-0.047	0.000
121.400	4.800	-0.046	8.178	-0.047	0.000
121.500	4.200	-0.046	8.180	-0.047	0.000
121.600	4.400	-0.046	8.180	-0.047	0.000
121.700	3.800	-0.045	8.179	-0.047	0.000
121.800	4.000	-0.046	8.179	-0.047	0.000
121.900	4.400	-0.045	8.179	-0.047	0.000
122.000	3.800	-0.042	8.179	-0.047	0.000
122.100	3.800	-0.042	8.179	-0.047	0.000
122.200	4.400	-0.045	8.179	-0.047	0.000
122.300	5.200	-0.046	8.179	-0.047	0.000
122.400	3.200	-0.050	8.179	-0.047	0.000
122.500	4.800	-0.045	8.178	-0.047	0.000
122.600	3.600	-0.045	8.178	-0.047	0.000
122.700	4.800	-0.045	8.178	-0.047	0.000
122.800	4.800	-0.043	8.179	-0.047	0.000
122.900	4.200	-0.050	8.178	-0.047	0.000
123.000	3.800	-0.048	8.179	-0.047	0.000
123.100	4.600	-0.048	8.179	-0.047	0.000
123.200	5.000	-0.047	8.180	-0.047	0.000
123.300	3.800	-0.044	8.179	-0.047	0.000
123.400	4.000	-0.051	8.179	-0.047	0.000
123.500	4.000	-0.048	8.179	-0.047	0.000
123.600	5.200	-0.048	8.179	-0.047	0.000
123.700	6.000	-0.047	8.179	-0.047	0.000
123.800	5.200	-0.049	8.179	-0.047	0.000
123.900	4.600	-0.048	8.178	-0.047	0.000
124.000	4.800	-0.048	8.179	-0.047	0.000
124.100	4.400	-0.048	8.179	-0.047	0.000
124.200	4.800	-0.051	8.179	-0.047	0.000
124.300	5.200	-0.049	8.179	-0.047	0.000
124.400	4.000	-0.046	8.179	-0.047	0.000
124.500	4.400	-0.049	8.178	-0.047	0.000
124.600	5.600	-0.049	8.178	-0.047	0.000
124.700	5.000	-0.051	8.179	-0.047	0.000
124.800	4.000	-0.051	8.179	-0.047	0.000
124.900	5.600	-0.049	8.178	-0.047	0.000
125.000	4.200	-0.050	8.179	-0.047	0.000
125.100	5.400	-0.050	8.179	-0.047	0.000
125.200	4.600	-0.056	8.179	-0.047	0.000
125.300	5.600	-0.056	8.177	-0.047	0.000
125.400	4.600	-0.053	8.178	-0.047	0.000
125.500	4.200	-0.055	8.180	-0.047	0.000
125.600	4.600	-0.055	8.180	-0.047	0.000
125.700	4.600	-0.050	8.178	-0.047	0.000
125.800	4.600	-0.051	8.178	-0.047	0.000
125.900	5.400	-0.053	8.179	-0.047	0.000
126.000	3.800	-0.052	8.178	-0.047	0.000
126.100	4.200	-0.052	8.178	-0.047	0.000
126.200	5.400	-0.052	8.178	-0.047	0.000
126.300	4.600	-0.053	8.178	-0.047	0.000
126.400	5.800	-0.052	8.177	-0.047	0.000
126.500	5.200	-0.051	8.179	-0.047	0.000
126.600	4.200	-0.051	8.179	-0.047	0.000
126.700	4.400	-0.055	8.179	-0.047	0.000
126.800	5.600	-0.054	8.179	-0.047	0.000
126.900	6.400	-0.054	8.179	-0.047	0.000
127.000	5.600	-0.053	8.179	-0.047	0.000
127.100	5.200	-0.053	8.179	-0.047	0.000
127.200	5.200	-0.057	8.179	-0.047	0.000
127.300	6.400	-0.054	8.179	-0.047	0.000
127.400	5.600	-0.053	8.180	-0.047	0.000
127.500	4.800	-0.053	8.179	-0.047	0.000
127.600	5.000	-0.053	8.179	-0.047	0.000
127.700	5.000	-0.055	8.178	-0.047	0.000
127.800	5.400	-0.053	8.178	-0.047	0.000
127.900	5.000	-0.056	8.179	-0.047	0.000
128.000	4.400	-0.053	8.180	-0.047	0.000
128.100	5.600	-0.053	8.180	-0.047	0.000
128.200	5.400	-0.052	8.178	-0.047	0.000
128.300	5.600	-0.060	8.179	-0.047	0.000
128.400	4.400	-0.057	8.178	-0.047	0.000
128.500	4.000	-0.058	8.179	-0.047	0.000
128.600	4.800	-0.058	8.179	-0.047	0.000
128.700	4.600	-0.055	8.181	-0.047	0.000
128.800	4.800	-0.058	8.178	-0.047	0.000
128.900	5.200	-0.054	8.177	-0.047	0.000
129.000	5.800	-0.055	8.178	-0.047	0.000
129.100	4.400	-0.055	8.178	-0.047	0.000
129.200	5.400	-0.056	8.179	-0.047	0.000
129.300	6.000	-0.058	8.178	-0.047	0.000
129.400	6.200	-0.052	8.179	-0.047	0.000
129.500	5.800	-0.054	8.179	-0.047	0.000
129.600	5.200	-0.054	8.179	-0.047	0.000
129.700	4.000	-0.056	8.178	-0.047	0.000
129.800	6.000	-0.057	8.179	-0.047	0.000
129.900	4.400	-0.050	8.178	-0.047	0.000
130.000	4.600	-0.050	8.179	-0.047	0.000
130.100	5.200	-0.050	8.179	-0.047	0.000
130.200	5.400	-0.058	8.178	-0.047	0.000
130.300	4.600	-0.055	8.178	-0.047	0.000
130.400	5.200	-0.057	8.179	-0.047	0.000
130.500	4.400	-0.054	8.178	-0.047	0.000
130.600	5.600	-0.054	8.178	-0.046	0.000
130.700	5.000	-0.055	8.178	-0.046	0.000
130.800	4.400	-0.057	8.178	-0.046	0.000
130.900	4.200	-0.055	8.179	-0.046	0.000
131.000	5.000	-0.056	8.179	-0.046	0.000
131.100	5.200	-0.056	8.179	-0.046	0.000
131.200	4.600	-0.054	8.178	-0.046	0.000
131.300	4.600	-0.055	8.179	-0.046	0.000
131.400	4.600	-0.054	8.178	-0.046	0.000
131.500	4.600	-0.055	8.179	-0.046	0.000
131.600	3.600	-0.055	8.179	-0.046	0.000
131.700	5.400	-0.053	8.178	-0.046	0.000
131.800	4.600	-0.050	8.179	-0.046	0.000
131.900	4.000	-0.056	8.179	-0.046	0.000
132.000	4.200	-0.052	8.179	-0.046	0.000
132.100	5.200	-0.052	8.179	-0.046	0.000
132.200	5.000	-0.053	8.179	-0.046	0.000
132.300	4.600	-0.052	8.179	-0.046	0.000
132.400	4.200	-0.055	8.179	-0.046	0.000
132.500	4.200	-0.056	8.178	-0.046	0.000
132.600	4.600	-0.056	8.178	-0.046	0.000
132.700	4.200	-0.054	8.178	-0.046	0.000
132.800	4.400	-0.049	8.180	-0.046	0.000
132.900	3.600	-0.053	8.179	-0.046	0.000
133.000	4.200	-0.052	8.179	-0.046	0.000
133.100	4.600	-0.052	8.179	-0.046	0.000
133.200	2.400	-0.048	8.178	-0.046	0.000
133.300	3.600	-0.053	8.179	-0.046	0.000
133.400	4.000	-0.047	8.178	-0.046	0.000
133.500	3.800	-0.050	8.178	-0.046	0.000
133.600	4.000	-0.050	8.178	-0.046	0.000
133.700	4.600	-0.048	8.179	-0.046	0.000
133.800	4.400	-0.052	8.179	-0.046	0.000
133.900	4.400	-0.049	8.178	-0.046	0.000
134.000	4.200	-0.050	8.179	-0.046	0.000
134.100	3.200	-0.050	8.179	-0.046	0.000
134.200	3.600	-0.050	8.178	-0.046	0.000
134.300	4.200	-0.050	8.179	-0.046	0.000
134.400	4.600	-0.048	8.178	-0.046	0.000
134.500	4.600	-0.049	8.178	-0.046	0.000
134.600	4.400	-0.049	8.178	-0.046	0.000
134.700	4.600	-0.054	8.178	-0.046	0.000
134.800	4.000	-0.049	8.178	-0.046	0.000
134.900	4.000	-0.046	8.179	-0.046	0.000
135.000	3.600	-0.046	8.178	-0.046	0.000
135.100	3.200	-0.046	8.178	-0.046	0.000
135.200	4.000	-0.051	8.178	-0.046	0.000
135.300	2.600	-0.046	8.179	-0.046	0.000
135.400	4.400	-0.049	8.179	-0.046	0.000
135.500	3.800	-0.049	8.179	-0.046	0.000
135.600	4.400	-0.049	8.179	-0.046	0.000
135.700	4.600	-0.048	8.180	-0.046	0.000
135.800	3.800	-0.048	8.179	-0.046	0.000
135.900	3.400	-0.045	8.179	-0.046	0.000
136.000	4.800	-0.045	8.179	-0.046	0.000
136.100	4.000	-0.045	8.179	-0.046	0.000
136.200	4.800	-0.048	8.178	-0.046	0.000
136.300	4.200	-0.049	8.179	-0.046	0.000
136.400	4.400	-0.049	8.178	-0.046	0.000
136.500	4.400	-0.049	8.179	-0.046	0.000
136.600	4.400	-0.049	8.179	-0.046	0.000
136.700	4.200	-0.051	8.179	-0.046	0.000
136.800	4.200	-0.047	8.179	-0.046	0.000
136.900	4.600	-0.046	8.178	-0.046	0.000
137.000	4.600	-0.048	8.178	-0.046	0.000
137.100	4.600	-0.048	8.178	-0.046	0.000
137.200	4.400	-0.049	8.179	-0.046	0.000
137.300	3.600	-0.046	8.179	-0.046	0.000
137.400	4.000	-0.050	8.179	-0.046	0.000
137.500	4.200	-0.049	8.178	-0.046	0.000
137.600	5.200	-0.049	8.178	-0.046	0.000
137.700	4.000	-0.048	8.178	-0.046	0.000
137.800	4.600	-0.053	8.178	-0.046	0.000
137.900	4.400	-0.052	8.179	-0.046	0.000
138.000	5.200	-0.045	8.179	-0.046	0.000
138.100	3.800	-0.045	8.179	-0.046	0.000
138.200	4.400	-0.048	8.179	-0.046	0.000
138.300	4.400	-0.047	8.180	-0.046	0.000
138.400	3.800	-0.052	8.178	-0.046	0.000
138.500	4.200	-0.050	8.179	-0.046	0.000
138.600	5.000	-0.050	8.179	-0.046	0.000
138.700	5.200	-0.049	8.178	-0.046	0.000
138.800	4.600	-0.044	8.179	-0.046	0.000
138.900	4.000	-0.049	8.178	-0.046	0.000
139.000	3.600	-0.052	8.180	-0.046	0.000
139.100	4.800	-0.052	8.180	-0.046	0.000
139.200	4.400	-0.052	8.178	-0.046	0.000
139.300	5.000	-0.050	8.179	-0.046	0.000
139.400	5.000	-0.049	8.179	-0.046	0.000
139.500	4.200	-0.053	8.180	-0.046	0.000
139.600	4.600	-0.053	8.180	-0.046	0.000
139.700	3.200	-0.048	8.179	-0.046	0.000
139.800	5.000	-0.051	8.178	-0.046	0.000
139.900	5.000	-0.049	8.178	-0.046	0.000
140.000	4.600	-0.051	8.180	-0.046	0.000
140.100	4.000	-0.051	8.180	-0.046	0.000
140.200	5.200	-0.046	8.179	-0.046	0.000
140.300	4.200	-0.054	8.178	-0.046	0.000
140.400	4.200	-0.047	8.179	-0.046	0.000
140.500	4.600	-0.052	8.178	-0.046	0.000
140.600	4.800	-0.052	8.178	-0.046	0.000
140.700	5.400	-0.052	8.179	-0.046	0.000
140.800	4.600	-0.053	8.179	-0.046	0.000
140.900	4.600	-0.054	8.178	-0.046	0.000
141.000	5.400	-0.053	8.178	-0.046	0.000
141.100	4.400	-0.053	8.178	-0.046	0.000
141.200	4.000	-0.054	8.178	-0.046	0.000
141.300	4.200	-0.048	8.179	-0.046	0.000
141.400	5.000	-0.055	8.178	-0.046	0.000
141.500	5.200	-0.053	8.179	-0.046	0.000
141.600	5.200	-0.053	8.179	-0.046	0.000
141.700	4.600	-0.051	8.180	-0.046	0.000
141.800	5.200	-0.050	8.179	-0.046	0.000
141.900	5.800	-0.054	8.179	-0.046	0.000
142.000	5.200	-0.051	8.178	-0.046	0.000
142.100	5.200	-0.051	8.178	-0.046	0.000
142.200	6.000	-0.056	8.179	-0.046	0.000
142.300	5.400	-0.054	8.179	-0.046	0.000
142.400	5.200	-0.055	8.179	-0.046	0.000
142.500	4.600	-0.054	8.178	-0.046	0.000
142.600	5.800	-0.054	8.178	-0.046	0.000
142.700	5.200	-0.052	8.179	-0.046	0.000
142.800	5.400	-0.058	8.178	-0.046	0.000
142.900	5.600	-0.054	8.179	-0.046	0.000
143.000	5.400	-0.054	8.179	-0.046	0.000
143.100	5.800	-0.054	8.179	-0.046	0.000
143.200	5.200	-0.057	8.179	-0.046	0.000
143.300	5.200	-0.053	8.179	-0.046	0.000
143.400	5.200	-0.056	8.180	-0.046	0.000
143.500	6.200	-0.058	8.179	-0.046	0.000
143.600	5.000	-0.058	8.179	-0.046	0.000
143.700	4.400	-0.062	8.179	-0.046	0.000
143.800	5.400	-0.061	8.179	-0.046	0.000
143.900	5.000	-0.061	8.179	-0.046	0.000
144.000	5.200	-0.058	8.179	-0.046	0.000
144.100	5.400	-0.058	8.179	-0.045	0.000
144.200	5.400	-0.058	8.179	-0.045	0.000
144.300	5.400	-0.059	8.179	-0.045	0.000
144.400	5.400	-0.065	8.179	-0.045	0.000
144.500	6.200	-0.058	8.178	-0.045	0.000
144.600	5.000	-0.058	8.178	-0.045	0.000
144.700	5.600	-0.059	8.180	-0.045	0.000
144.800	4.200	-0.060	8.179	-0.045	0.000
144.900	5.400	-0.059	8.179	-0.045	0.000
145.000	5.400	-0.061	8.177	-0.045	0.000
145.100	6.000	-0.061	8.177	-0.045	0.000
145.200	4.600	-0.059	8.180	-0.045	0.000
145.300	5.400	-0.057	8.177	-0.045	0.000
145.400	3.800	-0.055	8.178	-0.045	0.000
145.500	5.400	-0.059	8.178	-0.045	0.000
145.600	5.000	-0.059	8.178	-0.045	0.000
145.700	4.600	-0.054	8.178	-0.045	0.000
145.800	5.200	-0.061	8.180	-0.045	0.000
145.900	5.600	-0.056	8.179	-0.045	0.000
146.000	4.800	-0.058	8.179	-0.045	0.000
146.100	5.200	-0.058	8.179	-0.045	0.000
146.200	4.800	-0.060	8.179	-0.045	0.000
146.300	4.200	-0.062	8.179	-0.045	0.000
146.400	5.000	-0.059	8.179	-0.045	0.000
146.500	5.200	-0.058	8.179	-0.045	0.000
146.600	4.000	-0.058	8.179	-0.045	0.000
146.700	4.400	-0.056	8.180	-0.045	0.000
146.800	5.000	-0.057	8.179	-0.045	0.000
146.900	5.800	-0.054	8.178	-0.045	0.000
147.000	4.600	-0.055	8.179	-0.045	0.000
147.100	5.600	-0.055	8.179	-0.045	0.000
147.200	4.000	-0.058	8.180	-0.045	0.000
147.300	5.200	-0.057	8.179	-0.045	0.000
147.400	5.000	-0.058	8.178	-0.045	0.000
147.500	4.200	-0.055	8.179	-0.045	0.000
147.600	5.000	-0.055	8.179	-0.045	0.000
147.700	4.400	-0.056	8.179	-0.045	0.000
147.800	5.200	-0.059	8.179	-0.045	0.000
147.900	5.000	-0.057	8.179	-0.045	0.000
148.000	5.600	-0.055	8.178	-0.045	0.000
148.100	6.800	-0.055	8.178	-0.045	0.000
148.200	5.200	-0.053	8.178	-0.045	0.000
148.300	4.800	-0.055	8.178	-0.045	0.000
148.400	5.600	-0.053	8.179	-0.045	0.000
148.500	5.000	-0.053	8.179	-0.045	0.000
148.600	4.600	-0.053	8.179	-0.045	0.000
148.700	5.600	-0.060	8.179	-0.045	0.000
148.800	4.600	-0.055	8.180	-0.045	0.000
148.900	4.600	-0.053	8.179	-0.045	0.000
149.000	5.400	-0.056	8.179	-0.045	0.000
149.100	4.600	-0.056	8.179	-0.045	0.000
149.200	4.000	-0.055	8.179	-0.045	0.000
149.300	5.000	-0.055	8.181	-0.045	0.000
149.400	5.400	-0.056	8.179	-0.045	0.000
149.500	5.600	-0.057	8.180	-0.045	0.000
149.600	5.600	-0.057	8.180	-0.045	0.000
149.700	4.600	-0.056	8.178	-0.045	0.000
149.800	5.000	-0.061	8.179	-0.045	0.000
149.900	5.000	-0.058	8.180	-0.045	0.000
150.000	5.200	-0.058	8.178	-0.045	0.000
150.100	5.200	-0.058	8.178	-0.045	0.000
150.200	4.800	-0.057	8.178	-0.045	0.000
150.300	4.200	-0.058	8.178	-0.045	0.000
150.400	5.000	-0.055	8.180	-0.045	0.000
150.500	6.000	-0.059	8.178	-0.045	0.000
150.600	4.600	-0.059	8.178	-0.045	0.000
150.700	4.800	-0.056	8.179	-0.045	0.000
150.800	5.200	-0.055	8.180	-0.045	0.000
150.900	4.200	-0.055	8.179	-0.045	0.000
151.000	5.800	-0.053	8.179	-0.045	0.000
151.100	3.200	-0.053	8.179	-0.045	0.000
151.200	4.800	-0.057	8.179	-0.045	0.000
151.300	4.400	-0.056	8.178	-0.045	0.000
151.400	5.000	-0.058	8.179	-0.045	0.000
151.500	5.000	-0.058	8.178	-0.045	0.000
151.600	4.600	-0.058	8.178	-0.045	0.000
151.700	4.400	-0.054	8.179	-0.045	0.000
151.800	5.000	-0.055	8.179	-0.045	0.000
151.900	4.000	-0.056	8.179	-0.045	0.000
152.000	3.800	-0.056	8.178	-0.045	0.000
152.100	4.800	-0.056	8.178	-0.045	0.000
152.200	4.200	-0.056	8.179	-0.045	0.000
152.300	4.600	-0.057	8.179	-0.045	0.000
152.400	4.400	-0.055	8.178	-0.045	0.000
152.500	4.000	-0.057	8.178	-0.045	0.000
152.600	4.400	-0.057	8.178	-0.045	0.000
152.700	4.400	-0.054	8.179	-0.045	0.000
152.800	4.400	-0.056	8.179	-0.045	0.000
152.900	3.200	-0.057	8.179	-0.045	0.000
153.000	4.600	-0.058	8.179	-0.045	0.000
153.100	4.000	-0.058	8.179	-0.045	0.000
153.200	4.600	-0.051	8.179	-0.045	0.000
153.300	4.800	-0.057	8.178	-0.045	0.000
153.400	3.800	-0.050	8.180	-0.045	0.000
153.500	4.800	-0.049	8.178	-0.045	0.000
153.600	4.400	-0.049	8.178	-0.045	0.000
153.700	4.200	-0.054	8.178	-0.045	0.000
153.800	4.400	-0.050	8.177	-0.045	0.000
153.900	3.400	-0.052	8.179	-0.045	0.000
154.000	4.200	-0.052	8.179	-0.045	0.000
154.100	4.800	-0.052	8.179	-0.045	0.000
154.200	4.200	-0.054	8.179	-0.045	0.000
154.300	4.200	-0.052	8.178	-0.045	0.000
154.400	4.000	-0.053	8.180	-0.045	0.000
154.500	3.800	-0.053	8.180	-0.045	0.000
154.600	3.800	-0.053	8.180	-0.045	0.000
154.700	3.400	-0.050	8.179	-0.045	0.000
154.800	5.200	-0.049	8.179	-0.045	0.000
154.900	4.200	-0.048	8.180	-0.045	0.000
155.000	3.800	-0.054	8.179	-0.045	0.000
155.100	4.400	-0.054	8.179	-0.045	0.000
155.200	5.400	-0.049	8.179	-0.045	0.000
155.300	4.400	-0.051	8.180	-0.045	0.000
155.400	4.200	-0.049	8.179	-0.045	0.000
155.500	3.600	-0.049	8.179	-0.045	0.000
155.600	3.600	-0.049	8.179	-0.045	0.000
155.700	3.400	-0.050	8.179	-0.045	0.000
155.800	3.600	-0.052	8.179	-0.045	0.000
155.900	3.400	-0.049	8.178	-0.045	0.000
156.000	4.800	-0.051	8.180	-0.045	0.000
156.100	4.200	-0.051	8.180	-0.045	0.000
156.200	4.600	-0.052	8.178	-0.045	0.000
156.300	4.200	-0.053	8.179	-0.045	0.000
156.400	5.000	-0.047	8.178	-0.045	0.000
156.500	4.000	-0.050	8.179	-0.045	0.000
156.600	4.800	-0.050	8.179	-0.045	0.000
156.700	4.400	-0.049	8.179	-0.045	0.000
156.800	3.600	-0.047	8.178	-0.045	0.000
156.900	4.000	-0.049	8.179	-0.045	0.000
157.000	3.000	-0.048	8.179	-0.045	0.000
157.100	4.800	-0.048	8.179	-0.044	0.000
157.200	3.400	-0.049	8.179	-0.044	0.000
157.300	3.600	-0.046	8.180	-0.044	0.000
157.400	2.800	-0.047	8.178	-0.044	0.000
157.500	4.000	-0.046	8.179	-0.044	0.000
157.600	4.000	-0.046	8.179	-0.044	0.000
157.700	3.000	-0.046	8.178	-0.044	0.000
157.800	3.400	-0.048	8.179	-0.044	0.000
157.900	3.600	-0.046	8.178	-0.044	0.000
158.000	4.800	-0.047	8.179	-0.044	0.000
158.100	4.200	-0.047	8.179	-0.044	0.000
158.200	5.000	-0.046	8.180	-0.044	0.000
158.300	3.200	-0.049	8.179	-0.044	0.000
158.400	3.800	-0.044	8.178	-0.044	0.000
158.500	4.000	-0.043	8.178	-0.044	0.000
158.600	3.600	-0.043	8.178	-0.044	0.000
158.700	3.600	-0.044	8.181	-0.044	0.000
158.800	3.400	-0.042	8.179	-0.044	0.000
158.900	4.000	-0.043	8.180	-0.044	0.000
159.000	3.000	-0.046	8.179	-0.044	0.000
159.100	4.200	-0.046	8.179	-0.044	0.000
159.200	4.200	-0.044	8.178	-0.044	0.000
159.300	2.800	-0.046	8.179	-0.044	0.000
159.400	4.200	-0.049	8.180	-0.044	0.000
159.500	4.000	-0.047	8.178	-0.044	0.000
159.600	3.200	-0.047	8.178	-0.044	0.000
159.700	4.200	-0.044	8.180	-0.044	0.000
159.800	3.800	-0.045	8.178	-0.044	0.000
159.900	3.200	-0.044	8.180	-0.044	0.000
160.000	3.800	-0.044	8.179	-0.044	0.000
160.100	4.400	-0.044	8.179	-0.044	0.000
160.200	4.000	-0.044	8.179	-0.044	0.000
160.300	4.000	-0.047	8.181	-0.044	0.000
160.400	3.800	-0.043	8.179	-0.044	0.000
160.500	3.600	-0.044	8.177	-0.044	0.000
160.600	3.800	-0.044	8.177	-0.044	0.000
160.700	4.200	-0.045	8.179	-0.044	0.000
160.800	4.000	-0.047	8.179	-0.044	0.000
160.900	4.200	-0.045	8.180	-0.044	0.000
161.000	3.800	-0.044	8.180	-0.044	0.000
161.100	4.600	-0.044	8.180	-0.044	0.000
161.200	3.800	-0.044	8.179	-0.044	0.000
161.300	4.400	-0.046	8.178	-0.044	0.000
161.400	4.400	-0.043	8.179	-0.044	0.000
161.500	3.200	-0.044	8.178	-0.044	0.000
161.600	4.400	-0.044	8.178	-0.044	0.000
161.700	3.200	-0.046	8.178	-0.044	0.000
161.800	3.400	-0.046	8.178	-0.044	0.000
161.900	4.400	-0.049	8.178	-0.044	0.000
162.000	3.600	-0.044	8.179	-0.044	0.000
162.100	3.600	-0.044	8.179	-0.044	0.000
162.200	4.800	-0.046	8.179	-0.044	0.000
162.300	3.600	-0.048	8.180	-0.044	0.000
162.400	4.200	-0.046	8.180	-0.044	0.000
162.500	2.800	-0.050	8.178	-0.044	0.000
162.600	3.800	-0.050	8.178	-0.044	0.000
162.700	4.400	-0.047	8.178	-0.044	0.000
162.800	4.600	-0.050	8.179	-0.044	0.000
162.900	3.800	-0.041	8.180	-0.044	0.000
163.000	4.000	-0.048	8.179	-0.044	0.000
163.100	3.200	-0.048	8.179	-0.044	0.000
163.200	4.800	-0.046	8.180	-0.044	0.000
163.300	3.800	-0.047	8.179	-0.044	0.000
163.400	3.800	-0.046	8.179	-0.044	0.000
163.500	3.800	-0.047	8.179	-0.044	0.000
163.600	3.600	-0.047	8.179	-0.044	0.000
163.700	4.400	-0.047	8.178	-0.044	0.000
163.800	4.600	-0.045	8.180	-0.044	0.000
163.900	4.800	-0.048	8.178	-0.044	0.000
164.000	4.000	-0.044	8.180	-0.044	0.000
164.100	4.200	-0.044	8.180	-0.044	0.000
164.200	4.000	-0.044	8.179	-0.044	0.000
164.300	3.200	-0.046	8.178	-0.044	0.000
164.400	4.200	-0.047	8.179	-0.044	0.000
164.500	4.000	-0.044	8.179	-0.044	0.000
164.600	4.400	-0.044	8.179	-0.044	0.000
164.700	4.000	-0.048	8.180	-0.044	0.000
164.800	4.800	-0.045	8.179	-0.044	0.000
164.900	3.200	-0.044	8.179	-0.044	0.000
165.000	3.800	-0.045	8.178	-0.044	0.000
165.100	4.600	-0.045	8.178	-0.044	0.000
165.200	3.800	-0.048	8.179	-0.044	0.000
165.300	4.200	-0.046	8.179	-0.044	0.000
165.400	4.600	-0.048	8.179	-0.044	0.000
165.500	4.000	-0.046	8.179	-0.044	0.000
165.600	4.000	-0.046	8.179	-0.044	0.000
165.700	4.600	-0.044	8.179	-0.044	0.000
165.800	3.800	-0.046	8.179	-0.044	0.000
165.900	4.400	-0.049	8.178	-0.044	0.000
166.000	4.400	-0.048	8.179	-0.044	0.000
166.100	4.000	-0.048	8.179	-0.044	0.000
166.200	4.000	-0.048	8.178	-0.044	0.000
166.300	4.200	-0.046	8.178	-0.044	0.000
166.400	4.000	-0.045	8.179	-0.044	0.000
166.500	3.800	-0.049	8.179	-0.044	0.000
166.600	4.000	-0.049	8.179	-0.044	0.000
166.700	4.600	-0.049	8.179	-0.044	0.000
166.800	4.400	-0.046	8.178	-0.044	0.000
166.900	5.600	-0.050	8.179	-0.044	0.000
167.000	4.800	-0.047	8.178	-0.044	0.000
167.100	4.400	-0.047	8.178	-0.044	0.000
167.200	4.000	-0.051	8.179	-0.044	0.000
167.300	3.800	-0.048	8.179	-0.044	0.000
167.400	4.400	-0.052	8.179	-0.044	0.000
167.500	3.600	-0.051	8.179	-0.044	0.000
167.600	4.800	-0.051	8.179	-0.044	0.000
167.700	4.600	-0.048	8.179	-0.044	0.000
167.800	5.000	-0.055	8.179	-0.044	0.000
167.900	4.200	-0.050	8.180	-0.044	0.000
168.000	4.600	-0.048	8.179	-0.044	0.000
168.100	5.200	-0.048	8.179	-0.044	0.000
168.200	4.200	-0.052	8.179	-0.044	0.000
168.300	3.600	-0.053	8.178	-0.044	0.000
168.400	4.000	-0.053	8.179	-0.044	0.000
168.500	4.400	-0.050	8.179	-0.044	0.000
168.600	4.600	-0.050	8.179	-0.044	0.000
168.700	5.000	-0.051	8.179	-0.044	0.000
168.800	5.000	-0.051	8.180	-0.044	0.000
168.900	5.000	-0.052	8.179	-0.044	0.000
169.000	4.800	-0.056	8.181	-0.044	0.000
169.100	3.600	-0.056	8.181	-0.044	0.000
169.200	5.600	-0.052	8.178	-0.044	0.000
169.300	4.800	-0.054	8.180	-0.044	0.000
169.400	5.000	-0.053	8.178	-0.044	0.000
169.500	4.600	-0.060	8.179	-0.044	0.000
169.600	5.200	-0.060	8.179	-0.044	0.000
169.700	5.400	-0.051	8.178	-0.044	0.000
169.800	4.200	-0.057	8.179	-0.044	0.000
169.900	4.200	-0.058	8.180	-0.044	0.000
170.000	4.200	-0.053	8.179	-0.044	0.000
170.100	5.000	-0.053	8.179	-0.044	0.000
170.200	4.600	-0.052	8.178	-0.044	0.000
170.300	5.000	-0.057	8.180	-0.044	0.000
170.400	5.200	-0.054	8.180	-0.044	0.000
170.500	4.000	-0.056	8.179	-0.044	0.000
170.600	4.400	-0.056	8.179	-0.044	0.000
170.700	4.400	-0.060	8.178	-0.044	0.000
170.800	4.400	-0.056	8.179	-0.044	0.000
170.900	4.200	-0.053	8.179	-0.044	0.000
171.000	5.200	-0.054	8.179	-0.044	0.000
171.100	5.000	-0.054	8.179	-0.044	0.000
171.200	4.800	-0.052	8.179	-0.044	0.000
171.300	5.600	-0.053	8.179	-0.044	0.000
171.400	4.000	-0.055	8.180	-0.044	0.000
171.500	3.800	-0.054	8.179	-0.044	0.000
171.600	4.000	-0.054	8.179	-0.043	0.000
171.700	4.600	-0.057	8.179	-0.043	0.000
171.800	3.800	-0.052	8.179	-0.043	0.000
171.900	3.800	-0.054	8.179	-0.043	0.000
172.000	4.000	-0.054	8.180	-0.043	0.000
172.100	3.800	-0.054	8.180	-0.043	0.000
172.200	4.400	-0.048	8.179	-0.043	0.000
172.300	4.400	-0.052	8.179	-0.043	0.000
172.400	4.600	-0.048	8.178	-0.043	0.000
172.500	4.000	-0.050	8.179	-0.043	0.000
172.600	4.400	-0.050	8.179	-0.043	0.000
172.700	4.000	-0.053	8.179	-0.043	0.000
172.800	4.000	-0.052	8.178	-0.043	0.000
172.900	3.000	-0.051	8.179	-0.043	0.000
173.000	4.800	-0.045	8.178	-0.043	0.000
173.100	4.400	-0.045	8.178	-0.043	0.000
173.200	3.800	-0.047	8.181	-0.043	0.000
173.300	3.800	-0.049	8.178	-0.043	0.000
173.400	3.600	-0.048	8.180	-0.043	0.000
173.500	5.200	-0.047	8.180	-0.043	0.000
173.600	3.600	-0.047	8.180	-0.043	0.000
173.700	2.800	-0.050	8.179	-0.043	0.000
173.800	3.400	-0.049	8.179	-0.043	0.000
173.900	3.800	-0.047	8.178	-0.043	0.000
174.000	3.400	-0.049	8.179	-0.043	0.000
174.100	5.200	-0.049	8.179	-0.043	0.000
174.200	3.400	-0.044	8.178	-0.043	0.000
174.300	4.000	-0.050	8.179	-0.043	0.000
174.400	3.600	-0.043	8.180	-0.043	0.000
174.500	4.200	-0.045	8.178	-0.043	0.000
174.600	3.400	-0.045	8.178	-0.043	0.000
174.700	4.400	-0.048	8.180	-0.043	0.000
174.800	3.600	-0.048	8.179	-0.043	0.000
174.900	3.000	-0.050	8.179	-0.043	0.000
175.000	3.000	-0.045	8.179	-0.043	0.000
175.100	3.800	-0.045	8.179	-0.043	0.000
175.200	4.200	-0.048	8.178	-0.043	0.000
175.300	3.600	-0.042	8.178	-0.043	0.000
175.400	3.800	-0.046	8.178	-0.043	0.000
175.500	4.400	-0.050	8.179	-0.043	0.000
175.600	4.000	-0.050	8.179	-0.043	0.000
175.700	3.600	-0.047	8.179	-0.043	0.000
175.800	3.400	-0.046	8.178	-0.043	0.000
175.900	3.000	-0.046	8.178	-0.043	0.000
176.000	4.600	-0.046	8.180	-0.043	0.000
176.100	3.600	-0.046	8.180	-0.043	0.000
176.200	4.200	-0.043	8.179	-0.043	0.000
176.300	4.600	-0.051	8.178	-0.043	0.000
176.400	4.400	-0.045	8.179	-0.043	0.000
176.500	4.600	-0.046	8.179	-0.043	0.000
176.600	4.000	-0.046	8.179	-0.043	0.000
176.700	4.000	-0.047	8.179	-0.043	0.000
176.800	4.000	-0.047	8.178	-0.043	0.000
176.900	4.800	-0.046	8.178	-0.043	0.000
177.000	4.000	-0.051	8.179	-0.043	0.000
177.100	4.800	-0.051	8.179	-0.043	0.000
177.200	4.400	-0.044	8.178	-0.043	0.000
177.300	4.200	-0.046	8.180	-0.043	0.000
177.400	4.400	-0.051	8.178	-0.043	0.000
177.500	3.800	-0.046	8.180	-0.043	0.000
177.600	4.600	-0.046	8.180	-0.043	0.000
177.700	3.400	-0.049	8.179	-0.043	0.000
177.800	3.400	-0.053	8.177	-0.043	0.000
177.900	4.200	-0.046	8.179	-0.043	0.000
178.000	4.600	-0.050	8.178	-0.043	0.000
178.100	4.800	-0.050	8.178	-0.043	0.000
178.200	4.200	-0.051	8.178	-0.043	0.000
178.300	4.200	-0.050	8.178	-0.043	0.000
178.400	4.600	-0.049	8.178	-0.043	0.000
178.500	4.600	-0.050	8.176	-0.043	0.000
178.600	3.400	-0.050	8.176	-0.043	0.000
178.700	4.000	-0.055	8.177	-0.043	0.000
178.800	4.200	-0.048	8.178	-0.043	0.000
178.900	4.400	-0.048	8.179	-0.043	0.000
179.000	5.600	-0.053	8.178	-0.043	0.000
179.100	5.000	-0.053	8.178	-0.043	0.000
179.200	4.800	-0.048	8.180	-0.043	0.000
179.300	4.200	-0.047	8.179	-0.043	0.000
179.400	3.400	-0.048	8.180	-0.043	0.000
179.500	4.200	-0.050	8.178	-0.043	0.000
179.600	4.000	-0.050	8.178	-0.043	0.000
179.700	4.400	-0.046	8.179	-0.043	0.000
179.800	5.200	-0.051	8.179	-0.043	0.000
179.900	9.000	-0.046	8.179	-0.043	0.000
180.000	10.000	-0.042	8.177	-0.043	0.118
180.100	19.000	-0.042	8.177	-0.043	0.118
180.200	23.200	-0.047	8.179	-0.043	0.118
180.300	24.800	-0.048	8.179	-0.043	0.118
180.400	31.400	-0.049	8.179	-0.043	0.118
180.500	31.800	-0.046	8.179	-0.043	0.412
180.600	40.000	-0.046	8.179	-0.042	0.412
180.700	47.400	-0.052	8.177	-0.042	0.412
180.800	47.800	-0.046	8.179	-0.042	0.412
180.900	55.000	-0.051	8.177	-0.042	0.412
181.000	50.200	-0.050	8.178	-0.042	0.706
181.100	59.600	-0.050	8.178	-0.042	0.706
181.200	68.800	-0.047	8.178	-0.042	0.706
181.300	65.000	-0.049	8.179	-0.042	0.706
181.400	72.800	-0.050	8.179	-0.042	0.706
181.500	68.400	-0.011	8.179	-0.042	1.000
181.600	76.400	-0.011	8.179	-0.041	1.000
181.700	84.200	-0.011	8.178	-0.041	1.000
181.800	77.200	-0.001	8.178	-0.041	1.000
181.900	89.800	0.013	8.181	-0.041	1.000
182.000	81.800	0.029	8.178	-0.041	1.295
182.100	93.000	0.029	8.178	-0.040	1.295
182.200	95.600	0.038	8.181	-0.040	1.295
182.300	90.400	0.069	8.180	-0.040	1.295
182.400	104.600	0.089	8.180	-0.040	1.295
182.500	91.600	0.124	8.178	-0.040	1.589
182.600	105.000	0.124	8.178	-0.039	1.589
182.700	107.200	0.139	8.181	-0.039	1.589
182.800	104.600	0.181	8.180	-0.039	1.589
182.900	112.400	0.184	8.179	-0.039	1.589
183.000	95.800	0.240	8.179	-0.039	1.883
183.100	115.400	0.240	8.179	-0.038	1.883
183.200	115.600	0.284	8.179	-0.038	1.883
183.300	116.600	0.311	8.179	-0.038	1.883
183.400	129.000	0.322	8.180	-0.038	1.883
183.500	105.000	0.397	8.180	-0.038	2.177
183.600	117.600	0.397	8.180	-0.037	2.177
183.700	149.800	0.431	8.178	-0.037	2.177
183.800	121.200	0.458	8.178	-0.037	2.177
183.900	131.000	0.496	8.179	-0.037	2.177
184.000	107.400	0.569	8.180	-0.037	2.471
184.100	134.000	0.569	8.180	-0.036	2.471
184.200	129.400	0.592	8.179	-0.036	2.471
184.300	130.200	0.633	8.177	-0.036	2.471
184.400	141.600	0.676	8.179	-0.036	2.471
184.500	123.000	0.744	8.179	-0.036	2.766
184.600	143.400	0.744	8.179	-0.035	2.766
184.700	138.800	0.775	8.177	-0.035	2.766
184.800	139.200	0.845	8.179	-0.035	2.766
184.900	147.400	0.876	8.180	-0.035	2.766
185.000	126.200	0.942	8.178	-0.035	3.060
185.100	147.600	0.942	8.178	-0.034	3.060
185.200	148.000	0.985	8.179	-0.034	3.060
185.300	145.400	1.050	8.178	-0.034	3.060
185.400	152.800	1.060	8.179	-0.034	3.060
185.500	139.000	1.159	8.180	-0.034	3.354
185.600	154.600	1.159	8.180	-0.033	3.354
185.700	152.000	1.207	8.180	-0.033	3.354
185.800	151.200	1.241	8.180	-0.033	3.354
185.900	160.200	1.291	8.181	-0.033	3.354
186.000	110.800	1.378	8.178	-0.033	3.648
186.100	162.600	1.378	8.178	-0.031	3.648
186.200	163.600	1.415	8.181	-0.031	3.648
186.300	163.000	1.461	8.182	-0.031	3.648
186.400	165.800	1.507	8.179	-0.031	3.648
186.500	147.800	1.597	8.180	-0.031	3.943
186.600	166.400	1.597	8.180	-0.030	3.943
186.700	166.200	1.627	8.180	-0.030	3.943
186.800	157.600	1.686	8.180	-0.030	3.943
186.900	173.400	1.726	8.178	-0.030	3.943
187.000	154.600	1.814	8.178	-0.030	4.237
187.100	167.800	1.814	8.178	-0.029	4.237
187.200	100.400	1.856	8.179	-0.029	4.237
187.300	221.800	1.917	8.180	-0.029	4.237
187.400	176.400	1.949	8.178	-0.029	4.237
187.500	155.000	2.034	8.180	-0.029	4.531
187.600	173.600	2.034	8.180	-0.027	4.531
187.700	175.200	2.088	8.180	-0.027	4.531
187.800	170.400	2.147	8.180	-0.027	4.531
187.900	140.600	2.183	8.179	-0.027	4.531
188.000	175.200	2.277	8.178	-0.027	4.825
188.100	184.800	2.277	8.178	-0.026	4.825
188.200	178.200	2.332	8.180	-0.026	4.825
188.300	171.800	2.380	8.178	-0.026	4.825
188.400	174.800	2.417	8.179	-0.026	4.825
188.500	172.200	2.516	8.180	-0.026	5.000
188.600	164.800	2.516	8.180	-0.024	5.000
188.700	161.800	2.563	8.178	-0.024	5.000
188.800	158.600	2.608	8.179	-0.024	5.000
188.900	156.000	2.648	8.179	-0.024	5.000
189.000	151.000	2.759	8.178	-0.024	5.000
189.100	148.200	2.759	8.178	-0.023	5.000
189.200	146.600	2.803	8.181	-0.023	5.000
189.300	143.200	2.859	8.180	-0.023	5.000
189.400	138.800	2.900	8.178	-0.023	5.000
189.500	136.800	2.991	8.180	-0.023	5.000
189.600	136.400	2.991	8.180	-0.022	5.000
189.700	132.800	3.043	8.179	-0.022	5.000
189.800	128.200	3.103	8.181	-0.022	5.000
189.900	128.200	3.129	8.180	-0.022	5.000
190.000	128.000	3.231	8.179	-0.022	5.000
190.100	123.800	3.231	8.179	-0.021	5.000
190.200	120.000	3.278	8.179	-0.021	5.000
190.300	120.200	3.317	8.179	-0.021	5.000
190.400	118.400	3.349	8.179	-0.021	5.000
190.500	116.200	3.429	8.180	-0.021	5.000
190.600	113.600	3.429	8.180	-0.020	5.000
190.700	113.400	3.458	8.179	-0.020	5.000
190.800	112.400	3.488	8.179	-0.020	5.000
190.900	110.400	3.522	8.180	-0.020	5.000
191.000	107.800	3.576	8.179	-0.020	5.000
191.100	107.400	3.576	8.179	-0.019	5.000
191.200	107.400	3.601	8.181	-0.019	5.000
191.300	104.800	3.625	8.179	-0.019	5.000
191.400	103.200	3.655	8.179	-0.019	5.000
191.500	102.600	3.695	8.179	-0.019	5.000
191.600	102.600	3.695	8.179	-0.019	5.000
191.700	101.000	3.717	8.179	-0.019	5.000
191.800	99.400	3.741	8.179	-0.019	5.000
191.900	98.400	3.752	8.179	-0.019	5.000
192.000	99.000	3.794	8.179	-0.019	5.000
192.100	96.600	3.794	8.179	-0.018	5.000
192.200	95.600	3.808	8.180	-0.018	5.000
192.300	95.800	3.821	8.179	-0.018	5.000
192.400	94.600	3.834	8.180	-0.018	5.000
192.500	93.200	3.869	8.179	-0.018	5.000
192.600	94.000	3.869	8.179	-0.017	5.000
192.700	93.600	3.879	8.180	-0.017	5.000
192.800	91.600	3.894	8.179	-0.017	5.000
192.900	91.400	3.904	8.180	-0.017	5.000
193.000	90.800	3.928	8.179	-0.017	5.000
193.100	91.000	3.928	8.179	-0.016	5.000
193.200	89.200	3.938	8.179	-0.016	5.000
193.300	88.400	3.948	8.179	-0.016	5.000
193.400	87.800	3.964	8.179	-0.016	5.000
193.500	88.000	3.981	8.179	-0.016	5.000
193.600	87.400	3.981	8.179	-0.015	5.000
193.700	87.000	3.989	8.179	-0.015	5.000
193.800	86.200	4.001	8.179	-0.015	5.000
193.900	87.000	4.006	8.180	-0.015	5.000
194.000	85.600	4.023	8.179	-0.015	5.000
194.100	85.000	4.023	8.179	-0.015	5.000
194.200	84.800	4.030	8.180	-0.015	5.000
194.300	84.400	4.035	8.180	-0.015	5.000
194.400	82.800	4.043	8.181	-0.015	5.000
194.500	84.000	4.057	8.179	-0.015	5.000
194.600	83.600	4.057	8.179	-0.014	5.000
194.700	83.000	4.060	8.181	-0.014	5.000
194.800	82.600	4.070	8.181	-0.014	5.000
194.900	81.800	4.072	8.179	-0.014	5.000
195.000	82.600	4.084	8.180	-0.014	5.000
195.100	82.200	4.084	8.180	-0.013	5.000
195.200	81.200	4.090	8.179	-0.013	5.000
195.300	81.800	4.099	8.180	-0.013	5.000
195.400	81.200	4.097	8.180	-0.013	5.000
195.500	80.400	4.105	8.179	-0.013	5.000
195.600	79.600	4.105	8.179	-0.013	5.000
195.700	79.800	4.115	8.179	-0.013	5.000
195.800	80.600	4.114	8.179	-0.013	5.000
195.900	79.800	4.123	8.180	-0.013	5.000
196.000	79.600	4.127	8.180	-0.013	5.000
196.100	80.000	4.127	8.180	-0.012	5.000
196.200	78.200	4.131	8.180	-0.012	5.000
196.300	79.600	4.134	8.179	-0.012	5.000
196.400	77.800	4.140	8.180	-0.012	5.000
196.500	78.600	4.145	8.179	-0.012	5.000
196.600	77.600	4.145	8.179	-0.011	5.000
196.700	77.000	4.148	8.180	-0.011	5.000
196.800	77.400	4.149	8.180	-0.011	5.000
196.900	76.800	4.154	8.179	-0.011	5.000
197.000	77.600	4.162	8.179	-0.011	5.000
197.100	77.200	4.162	8.179	-0.011	5.000
197.200	77.400	4.160	8.179	-0.011	5.000
197.300	76.400	4.164	8.179	-0.011	5.000
197.400	76.200	4.169	8.179	-0.011	5.000
197.500	75.800	4.174	8.179	-0.011	5.000
197.600	76.800	4.174	8.179	-0.010	5.000
197.700	76.200	4.178	8.180	-0.010	5.000
197.800	76.000	4.177	8.179	-0.010	5.000
197.900	75.800	4.181	8.179	-0.010	5.000
198.000	75.200	4.186	8.178	-0.010	5.000
198.100	75.800	4.186	8.178	-0.010	5.000
198.200	75.800	4.189	8.180	-0.010	5.000
198.300	75.600	4.193	8.179	-0.010	5.000
198.400	75.800	4.193	8.179	-0.010	5.000
198.500	75.200	4.195	8.180	-0.009	5.000
198.600	75.000	4.195	8.180	-0.009	5.000
198.700	74.800	4.200	8.179	-0.009	5.000
198.800	74.600	4.201	8.179	-0.009	5.000
198.900	75.400	4.201	8.179	-0.009	5.000
199.000	74.800	4.205	8.179	-0.008	5.000
199.100	74.400	4.205	8.179	-0.008	5.000
199.200	74.200	4.210	8.180	-0.008	5.000
199.300	75.400	4.207	8.179	-0.008	5.000
199.400	74.400	4.210	8.179	-0.008	5.000
199.500	74.600	4.212	8.179	-0.008	5.000
199.600	74.400	4.212	8.179	-0.008	5.000
199.700	73.800	4.212	8.180	-0.008	5.000
199.800	73.600	4.216	8.180	-0.008	5.000
199.900	74.800	4.216	8.179	-0.008	5.000
[truncated: 8,650 more rows]
