# Supplementary material for: Measurement of Outflow Facility Using iPerfusion
Source: PLoS One. 2016 Mar 7;11(3):e0150694. doi: 10.1371/journal.pone.0150694 (PMC4780770; doi:10.1371/journal.pone.0150694)
Supplement: S4 File — The raw data from the perfusion traces along with the steady state values for each pressure step. (ZIP) [file pone.0150694.s004.zip › S3/ControlIndividuals/eye03/CapPre_P15CL-01/Parameters.txt]

Q 	 dQ 	 P 	 dP 	 R 	 dR 	 C 	 dC 	 FT 	 dFT 	 N/A 	 FV 	 
4.4467	5.0476	-0.0508	0.0403	0.0322	0.1061	31.0516	102.3115	0.0000	0.0000	0.0079	0.0000
71.6127	5.1460	4.2500	0.0417	0.0648	0.0051	15.4325	1.2203	0.0000	0.0000	4.9750	0.0000
137.5883	5.0891	8.5560	0.0409	0.0650	0.0025	15.3768	0.5993	0.0000	0.0000	9.9750	0.0000
201.6517	5.1055	12.8913	0.0412	0.0659	0.0017	15.1751	0.3990	0.0000	0.0000	14.9750	0.0000
267.2847	5.0590	17.2274	0.0407	0.0659	0.0013	15.1654	0.2958	0.0000	0.0000	19.9750	0.0000
335.3240	5.1222	21.5590	0.0411	0.0655	0.0010	15.2743	0.2394	0.0000	0.0000	24.9750	0.0000
