# Supplementary material for: Measurement of Outflow Facility Using iPerfusion
Source: PLoS One. 2016 Mar 7;11(3):e0150694. doi: 10.1371/journal.pone.0150694 (PMC4780770; doi:10.1371/journal.pone.0150694)
Supplement: S4 File — The raw data from the perfusion traces along with the steady state values for each pressure step. (ZIP) [file pone.0150694.s004.zip › S3/ControlIndividuals/eye03/Eye_P15CL-01/Data.txt]

0.000	-1.200	4.004	8.541	-0.000	4.000
0.100	-0.600	4.004	8.541	-0.000	4.000
0.200	-0.600	4.001	8.541	-0.000	4.000
0.300	-0.000	4.007	8.541	-0.000	4.000
0.400	-0.000	4.004	8.541	-0.000	4.000
0.500	0.600	4.005	8.541	-0.000	4.000
0.600	-0.200	4.005	8.541	-0.000	4.000
0.700	-0.600	4.007	8.541	-0.000	4.000
0.800	-0.200	4.004	8.543	-0.000	4.000
0.900	-0.400	4.006	8.540	-0.000	4.000
1.000	-0.200	4.006	8.542	-0.000	4.000
1.100	-1.000	4.006	8.542	-0.000	4.000
1.200	-0.000	4.007	8.542	-0.000	4.000
1.300	-0.000	4.004	8.542	-0.000	4.000
1.400	-0.600	4.005	8.542	-0.000	4.000
1.500	-0.800	4.001	8.542	-0.000	4.000
1.600	-0.400	4.001	8.542	-0.000	4.000
1.700	-0.400	4.005	8.543	-0.000	4.000
1.800	-0.600	4.006	8.541	-0.000	4.000
1.900	-0.200	4.005	8.542	-0.000	4.000
2.000	-0.200	4.008	8.543	-0.000	4.000
2.100	-0.600	4.008	8.543	-0.000	4.000
2.200	0.200	4.009	8.543	-0.000	4.000
2.300	0.600	4.007	8.543	-0.000	4.000
2.400	-0.400	4.006	8.542	-0.000	4.000
2.500	-0.600	4.005	8.543	-0.000	4.000
2.600	-0.600	4.005	8.543	-0.000	4.000
2.700	-0.200	4.006	8.543	-0.000	4.000
2.800	0.400	4.005	8.543	-0.000	4.000
2.900	0.200	4.003	8.543	-0.000	4.000
3.000	0.800	4.002	8.542	-0.000	4.000
3.100	-0.800	4.002	8.542	-0.000	4.000
3.200	0.800	4.011	8.544	-0.000	4.000
3.300	-0.600	4.004	8.543	-0.000	4.000
3.400	-0.200	4.007	8.544	-0.000	4.000
3.500	-1.000	4.000	8.544	-0.000	4.000
3.600	-1.000	4.000	8.544	-0.000	4.000
3.700	0.200	4.002	8.543	-0.000	4.000
3.800	-0.800	4.003	8.545	-0.000	4.000
3.900	-0.600	4.006	8.545	-0.000	4.000
4.000	-0.200	4.006	8.544	-0.000	4.000
4.100	-0.200	4.006	8.544	-0.000	4.000
4.200	-0.600	4.005	8.545	-0.000	4.000
4.300	-0.600	4.007	8.546	-0.000	4.000
4.400	0.600	4.009	8.544	-0.000	4.000
4.500	-0.400	4.007	8.546	-0.000	4.000
4.600	0.200	4.007	8.546	-0.000	4.000
4.700	-0.000	4.007	8.546	-0.000	4.000
4.800	-1.000	4.008	8.546	-0.000	4.000
4.900	-0.200	4.010	8.545	-0.000	4.000
5.000	-0.200	4.008	8.547	-0.000	4.000
5.100	-0.400	4.008	8.547	-0.000	4.000
5.200	-0.000	4.007	8.546	-0.000	4.000
5.300	-1.200	4.007	8.545	-0.000	4.000
5.400	0.200	4.008	8.545	-0.000	4.000
5.500	-0.200	4.000	8.546	-0.000	4.000
5.600	-0.200	4.000	8.546	-0.000	4.000
5.700	-0.400	4.004	8.546	-0.000	4.000
5.800	-0.400	4.005	8.546	-0.000	4.000
5.900	-1.200	4.004	8.546	-0.000	4.000
6.000	0.200	4.005	8.547	-0.000	4.000
6.100	-0.200	4.005	8.547	-0.000	4.000
6.200	-0.800	4.005	8.547	-0.000	4.000
6.300	-1.600	4.008	8.548	-0.000	4.000
6.400	-0.400	4.006	8.548	-0.000	4.000
6.500	-0.800	4.004	8.547	-0.000	4.000
6.600	0.400	4.004	8.547	-0.000	4.000
6.700	0.200	4.008	8.548	-0.000	4.000
6.800	-0.400	4.004	8.546	-0.000	4.000
6.900	0.200	4.007	8.547	-0.000	4.000
7.000	-1.200	4.008	8.547	-0.000	4.000
7.100	-0.600	4.008	8.547	-0.000	4.000
7.200	-0.000	4.005	8.547	-0.000	4.000
7.300	-0.400	4.004	8.547	-0.000	4.000
7.400	-0.400	4.008	8.548	-0.000	4.000
7.500	-0.200	4.004	8.548	-0.000	4.000
7.600	-0.000	4.004	8.548	-0.000	4.000
7.700	-0.400	4.000	8.548	-0.000	4.000
7.800	-0.400	4.009	8.547	-0.000	4.000
7.900	-0.400	4.002	8.548	-0.000	4.000
8.000	-0.000	4.006	8.549	-0.000	4.000
8.100	-1.000	4.006	8.549	-0.000	4.000
8.200	-0.200	4.006	8.548	-0.000	4.000
8.300	-0.800	4.006	8.549	-0.000	4.000
8.400	-0.600	4.006	8.547	-0.000	4.000
8.500	-1.000	4.003	8.548	-0.000	4.000
8.600	-1.200	4.003	8.548	-0.000	4.000
8.700	-1.400	4.008	8.549	-0.000	4.000
8.800	0.600	4.006	8.549	-0.000	4.000
8.900	-1.000	4.007	8.549	-0.000	4.000
9.000	-0.600	4.007	8.549	-0.000	4.000
9.100	-0.600	4.007	8.549	-0.000	4.000
9.200	-1.200	4.007	8.549	-0.000	4.000
9.300	-0.800	4.008	8.548	-0.000	4.000
9.400	0.200	4.007	8.549	-0.000	4.000
9.500	-0.600	4.001	8.550	-0.000	4.000
9.600	-0.400	4.001	8.550	-0.000	4.000
9.700	0.600	4.006	8.550	-0.000	4.000
9.800	-0.000	4.005	8.550	-0.000	4.000
9.900	-1.200	4.006	8.549	-0.000	4.000
10.000	-0.200	4.006	8.551	-0.000	4.000
10.100	-0.600	4.006	8.551	-0.000	4.000
10.200	-0.400	4.007	8.549	-0.000	4.000
10.300	-0.800	4.004	8.550	-0.000	4.000
10.400	-0.800	4.007	8.550	-0.000	4.000
10.500	-0.800	4.004	8.551	-0.000	4.000
10.600	-1.200	4.004	8.551	-0.000	4.000
10.700	-0.800	4.005	8.550	-0.000	4.000
10.800	-0.600	4.006	8.551	-0.000	4.000
10.900	-1.400	4.008	8.551	-0.000	4.000
11.000	-0.800	4.007	8.552	-0.000	4.000
11.100	-0.600	4.007	8.552	-0.000	4.000
11.200	-1.200	4.006	8.551	-0.000	4.000
11.300	-1.600	4.005	8.551	-0.000	4.000
11.400	-0.400	4.004	8.551	-0.000	4.000
11.500	-0.600	4.002	8.551	-0.000	4.000
11.600	-0.000	4.002	8.551	-0.000	4.000
11.700	-1.400	4.002	8.551	-0.000	4.000
11.800	-0.800	4.007	8.551	-0.000	4.000
11.900	-0.600	4.005	8.552	-0.000	4.000
12.000	0.200	4.007	8.552	-0.000	4.000
12.100	-1.200	4.007	8.552	-0.000	4.000
12.200	0.200	4.003	8.551	-0.000	4.000
12.300	-1.000	4.009	8.552	-0.000	4.000
12.400	-0.400	4.009	8.552	-0.000	4.000
12.500	-0.200	4.008	8.552	-0.000	4.000
12.600	-0.400	4.008	8.552	-0.000	4.000
12.700	-1.400	4.002	8.552	-0.000	4.000
12.800	-0.800	4.013	8.553	-0.000	4.000
12.900	-0.800	4.001	8.551	-0.000	4.000
13.000	-1.200	4.008	8.554	-0.000	4.000
13.100	-1.000	4.008	8.554	-0.000	4.000
13.200	-1.400	4.007	8.553	-0.000	4.000
13.300	-0.600	4.009	8.553	-0.000	4.000
13.400	-0.400	4.005	8.554	-0.000	4.000
13.500	-0.400	4.001	8.553	-0.000	4.000
13.600	-0.000	4.001	8.553	-0.000	4.000
13.700	0.400	4.001	8.553	-0.000	4.000
13.800	-0.400	4.011	8.553	-0.000	4.000
13.900	-0.800	4.005	8.554	-0.000	4.000
14.000	-0.200	4.002	8.554	-0.000	4.000
14.100	-0.200	4.002	8.554	-0.000	4.000
14.200	-0.800	4.008	8.553	-0.000	4.000
14.300	-0.600	4.012	8.553	-0.000	4.000
14.400	-1.200	4.003	8.554	-0.000	4.000
14.500	-1.000	4.013	8.554	-0.000	4.000
14.600	-0.200	4.013	8.554	-0.000	4.000
14.700	-0.600	4.003	8.554	-0.000	4.000
14.800	-1.400	4.006	8.555	-0.000	4.000
14.900	-0.800	4.000	8.555	-0.000	4.000
15.000	-0.800	4.004	8.554	-0.000	4.000
15.100	-0.800	4.004	8.554	-0.000	4.000
15.200	-0.600	4.004	8.555	-0.000	4.000
15.300	-1.000	4.006	8.555	-0.000	4.000
15.400	-0.400	4.013	8.555	-0.000	4.000
15.500	-0.200	3.992	8.554	-0.000	4.000
15.600	-0.600	3.992	8.554	-0.000	4.000
15.700	-1.000	4.008	8.554	-0.000	4.000
15.800	0.400	4.003	8.556	-0.000	4.000
15.900	-1.200	4.009	8.556	-0.000	4.000
16.000	-0.000	4.009	8.555	-0.000	4.000
16.100	0.200	4.009	8.555	-0.000	4.000
16.200	-1.200	4.014	8.555	-0.000	4.000
16.300	-0.400	4.004	8.556	-0.000	4.000
16.400	-0.000	4.008	8.556	-0.000	4.000
16.500	-0.800	4.013	8.556	-0.000	4.000
16.600	-0.000	4.013	8.556	-0.000	4.000
16.700	-1.000	4.006	8.557	-0.000	4.000
16.800	-1.200	4.003	8.555	-0.000	4.000
16.900	-1.000	4.013	8.556	-0.000	4.000
17.000	-0.200	4.005	8.556	-0.000	4.000
17.100	-0.400	4.005	8.556	-0.000	4.000
17.200	-0.400	4.001	8.555	-0.000	4.000
17.300	-0.600	4.012	8.557	-0.000	4.000
17.400	-0.400	4.008	8.555	-0.000	4.000
17.500	-0.200	4.004	8.556	-0.000	4.000
17.600	-0.800	4.004	8.556	-0.000	4.000
17.700	-0.600	4.002	8.556	-0.000	4.000
17.800	-1.200	4.015	8.557	-0.000	4.000
17.900	-0.800	4.001	8.558	-0.000	4.000
18.000	-0.600	4.016	8.557	-0.000	4.000
18.100	-1.200	4.016	8.557	-0.000	4.000
18.200	-1.600	4.023	8.558	-0.000	4.000
18.300	-0.400	4.011	8.556	-0.000	4.000
18.400	-0.000	3.972	8.558	-0.000	4.000
18.500	0.400	4.007	8.558	-0.000	4.000
18.600	-0.000	4.007	8.558	-0.000	4.000
18.700	0.400	4.018	8.558	-0.000	4.000
18.800	0.200	3.994	8.557	-0.000	4.000
18.900	-1.000	4.012	8.558	-0.000	4.000
19.000	-1.200	3.995	8.558	-0.000	4.000
19.100	-0.200	3.995	8.558	-0.000	4.000
19.200	-0.400	4.020	8.559	-0.000	4.000
19.300	0.400	4.000	8.557	-0.000	4.000
19.400	-1.200	4.007	8.557	-0.000	4.000
19.500	-0.800	4.003	8.558	-0.000	4.000
19.600	-0.600	4.003	8.558	-0.000	4.000
19.700	-0.400	4.010	8.559	-0.000	4.000
19.800	-0.800	3.993	8.559	-0.000	4.000
19.900	-0.200	4.008	8.561	-0.000	4.000
20.000	-0.800	4.009	8.561	-0.000	4.000
20.100	-0.400	4.009	8.561	-0.000	4.000
20.200	0.200	4.001	8.559	-0.000	4.000
20.300	-1.000	3.998	8.559	-0.000	4.000
20.400	-0.800	4.008	8.560	-0.000	4.000
20.500	-0.200	4.006	8.560	-0.000	4.000
20.600	-0.400	4.006	8.560	-0.000	4.000
20.700	0.200	4.003	8.559	-0.000	4.000
20.800	-1.200	4.004	8.558	-0.000	4.000
20.900	-0.600	4.011	8.560	-0.000	4.000
21.000	-1.000	4.018	8.559	-0.000	4.000
21.100	-0.800	4.018	8.559	0.003	4.000
21.200	0.600	3.989	8.560	0.003	4.000
21.300	4267.800	4.010	8.560	0.003	4.000
21.400	3483.800	3.983	8.561	0.003	4.000
21.500	-3133.200	3.936	8.562	0.003	4.000
21.600	-2876.600	3.936	8.562	0.005	4.000
21.700	680.200	2.877	8.560	0.005	4.000
21.800	3385.800	4.129	8.559	0.005	4.000
21.900	3707.800	4.010	8.560	0.005	4.000
22.000	-2562.600	4.002	8.561	0.005	4.000
22.100	-3836.400	4.002	8.561	0.002	4.000
22.200	-496.200	3.999	8.560	0.002	4.000
22.300	-281.000	3.985	8.562	0.002	4.000
22.400	-362.600	3.309	8.560	0.002	4.000
22.500	-281.000	4.619	8.562	0.002	4.000
22.600	-200.200	4.619	8.562	0.002	4.000
22.700	-170.200	6.533	8.560	0.002	4.000
22.800	-141.200	7.540	8.561	0.002	4.000
22.900	-104.000	6.761	8.562	0.002	4.000
23.000	-47.200	5.668	8.563	0.002	4.000
23.100	0.800	5.668	8.563	0.001	4.000
23.200	-49.400	5.352	8.563	0.001	4.000
23.300	-46.200	5.021	8.562	0.001	4.000
23.400	-41.800	4.465	8.563	0.001	4.000
23.500	-147.200	4.528	8.563	0.001	4.000
23.600	-2.200	4.528	8.563	0.001	4.000
23.700	-31.400	4.462	8.562	0.001	4.000
23.800	-65.600	4.432	8.562	0.001	4.000
23.900	1.400	5.378	8.562	0.001	4.000
24.000	-8.000	4.320	8.564	0.001	4.000
24.100	-17.400	4.320	8.564	0.001	4.000
24.200	-20.000	4.666	8.561	0.001	4.000
24.300	-22.200	4.023	8.562	0.001	4.000
24.400	-23.200	4.065	8.563	0.001	4.000
24.500	-24.200	4.220	8.564	0.001	4.000
24.600	-26.000	4.220	8.564	0.000	4.000
24.700	-28.400	4.227	8.564	0.000	4.000
24.800	-26.800	4.231	8.564	0.000	4.000
24.900	-28.200	4.246	8.562	0.000	4.000
25.000	-13.000	4.278	8.565	0.000	4.177
25.100	-21.800	4.278	8.565	0.000	4.177
25.200	-11.000	4.339	8.564	0.000	4.177
25.300	-2.800	4.319	8.565	0.000	4.177
25.400	1.600	4.334	8.566	0.000	4.177
25.500	11.600	4.334	8.567	0.000	4.471
25.600	2.000	4.334	8.567	0.001	4.471
25.700	16.000	4.345	8.565	0.001	4.471
25.800	20.600	4.342	8.565	0.001	4.471
25.900	29.400	4.347	8.565	0.001	4.471
26.000	29.800	4.361	8.565	0.001	4.765
26.100	33.200	4.361	8.565	0.001	4.765
26.200	37.800	4.374	8.565	0.001	4.765
26.300	45.200	4.364	8.567	0.001	4.765
26.400	50.600	4.399	8.567	0.001	4.765
26.500	60.600	4.421	8.568	0.001	5.059
26.600	50.600	4.421	8.568	0.002	5.059
26.700	59.400	4.442	8.565	0.002	5.059
26.800	70.400	4.429	8.564	0.002	5.059
26.900	75.000	4.465	8.566	0.002	5.059
27.000	86.000	4.483	8.566	0.002	5.353
27.100	79.600	4.483	8.566	0.003	5.353
27.200	90.200	4.492	8.569	0.003	5.353
27.300	90.400	4.479	8.566	0.003	5.353
27.400	102.000	4.489	8.566	0.003	5.353
27.500	114.000	4.514	8.567	0.003	5.648
27.600	107.600	4.514	8.567	0.003	5.648
27.700	118.200	4.516	8.566	0.003	5.648
27.800	124.200	4.499	8.566	0.003	5.648
27.900	126.200	4.513	8.568	0.003	5.648
28.000	145.400	4.520	8.567	0.003	5.942
28.100	131.200	4.520	8.567	0.005	5.942
28.200	152.400	4.511	8.567	0.005	5.942
28.300	135.800	4.501	8.567	0.005	5.942
28.400	158.600	4.499	8.569	0.005	5.942
28.500	162.400	4.522	8.568	0.005	6.236
28.600	151.400	4.522	8.568	0.006	6.236
28.700	168.800	4.512	8.569	0.006	6.236
28.800	168.200	4.524	8.568	0.006	6.236
28.900	187.800	4.521	8.569	0.006	6.236
29.000	179.000	4.539	8.568	0.006	6.530
29.100	185.800	4.539	8.568	0.008	6.530
29.200	206.400	4.537	8.571	0.008	6.530
29.300	211.000	4.542	8.567	0.008	6.530
29.400	217.400	4.542	8.569	0.008	6.530
29.500	214.200	4.551	8.568	0.008	6.825
29.600	206.000	4.551	8.568	0.010	6.825
29.700	226.400	4.560	8.570	0.010	6.825
29.800	234.000	4.569	8.569	0.010	6.825
29.900	239.600	4.572	8.569	0.010	6.825
30.000	240.800	4.591	8.572	0.010	7.119
30.100	245.600	4.591	8.572	0.012	7.119
30.200	270.200	4.601	8.570	0.012	7.119
30.300	264.200	4.602	8.570	0.012	7.119
30.400	273.400	4.612	8.569	0.012	7.119
30.500	257.600	4.626	8.571	0.012	7.413
30.600	264.000	4.626	8.571	0.014	7.413
30.700	278.600	4.641	8.571	0.014	7.413
30.800	281.400	4.634	8.570	0.014	7.413
30.900	289.600	4.645	8.571	0.014	7.413
31.000	296.400	4.667	8.570	0.014	7.707
31.100	286.800	4.667	8.570	0.017	7.707
31.200	311.800	4.668	8.571	0.017	7.707
31.300	306.000	4.664	8.571	0.017	7.707
31.400	319.400	4.672	8.572	0.017	7.707
31.500	323.400	4.695	8.571	0.017	8.001
31.600	307.400	4.695	8.571	0.020	8.001
31.700	334.400	4.697	8.571	0.020	8.001
31.800	330.800	4.697	8.572	0.020	8.001
31.900	339.000	4.704	8.572	0.020	8.001
32.000	347.600	4.721	8.572	0.020	8.296
32.100	337.200	4.721	8.572	0.023	8.296
32.200	351.800	4.731	8.572	0.023	8.296
32.300	360.600	4.736	8.573	0.023	8.296
32.400	368.600	4.740	8.572	0.023	8.296
32.500	378.200	4.762	8.573	0.023	8.590
32.600	358.800	4.762	8.573	0.026	8.590
32.700	384.600	4.759	8.572	0.026	8.590
32.800	380.800	4.769	8.575	0.026	8.590
32.900	398.200	4.776	8.572	0.026	8.590
33.000	407.000	4.794	8.573	0.026	8.884
33.100	389.400	4.794	8.573	0.030	8.884
33.200	418.400	4.804	8.573	0.030	8.884
33.300	400.800	4.806	8.573	0.030	8.884
33.400	412.000	4.813	8.573	0.030	8.884
33.500	415.000	4.827	8.573	0.030	9.000
33.600	411.800	4.827	8.573	0.033	9.000
33.700	411.200	4.846	8.573	0.033	9.000
33.800	412.600	4.861	8.574	0.033	9.000
33.900	413.000	4.859	8.574	0.033	9.000
34.000	412.400	4.867	8.574	0.033	9.000
34.100	410.000	4.867	8.574	0.036	9.000
34.200	410.800	4.870	8.573	0.036	9.000
34.300	411.000	4.868	8.574	0.036	9.000
34.400	409.400	4.880	8.573	0.036	9.000
34.500	409.200	4.883	8.574	0.036	9.000
34.600	409.800	4.883	8.574	0.040	9.000
34.700	408.400	4.887	8.574	0.040	9.000
34.800	407.800	4.895	8.573	0.040	9.000
34.900	406.800	4.902	8.574	0.040	9.000
35.000	408.000	4.907	8.575	0.040	9.000
35.100	407.400	4.907	8.575	0.043	9.000
35.200	406.200	4.913	8.575	0.043	9.000
35.300	406.000	4.918	8.575	0.043	9.000
35.400	405.600	4.924	8.575	0.043	9.000
35.500	405.400	4.930	8.577	0.043	9.000
35.600	403.200	4.930	8.577	0.046	9.000
35.700	403.600	4.932	8.575	0.046	9.000
35.800	403.800	4.943	8.575	0.046	9.000
35.900	403.200	4.947	8.576	0.046	9.000
36.000	402.200	4.957	8.575	0.046	9.000
36.100	401.800	4.957	8.575	0.050	9.000
36.200	401.600	4.962	8.577	0.050	9.000
36.300	400.400	4.966	8.575	0.050	9.000
36.400	400.000	4.970	8.576	0.050	9.000
36.500	400.000	4.979	8.576	0.050	9.000
36.600	399.600	4.979	8.576	0.053	9.000
36.700	399.000	4.986	8.576	0.053	9.000
36.800	397.000	4.990	8.576	0.053	9.000
36.900	397.800	4.992	8.577	0.053	9.000
37.000	398.000	5.000	8.577	0.053	9.000
37.100	395.800	5.000	8.577	0.056	9.000
37.200	395.800	5.008	8.578	0.056	9.000
37.300	396.200	5.011	8.577	0.056	9.000
37.400	395.400	5.018	8.576	0.056	9.000
37.500	395.600	5.024	8.577	0.056	9.000
37.600	394.000	5.024	8.577	0.059	9.000
37.700	393.400	5.027	8.577	0.059	9.000
37.800	392.800	5.033	8.578	0.059	9.000
37.900	392.000	5.044	8.577	0.059	9.000
38.000	392.000	5.049	8.578	0.059	9.000
38.100	392.200	5.049	8.578	0.063	9.000
38.200	391.400	5.056	8.576	0.063	9.000
38.300	390.000	5.059	8.577	0.063	9.000
38.400	390.200	5.068	8.577	0.063	9.000
38.500	389.400	5.077	8.577	0.063	9.000
38.600	388.600	5.077	8.577	0.066	9.000
38.700	388.600	5.082	8.578	0.066	9.000
38.800	387.800	5.082	8.577	0.066	9.000
38.900	388.800	5.091	8.577	0.066	9.000
39.000	386.400	5.105	8.579	0.066	9.000
39.100	386.800	5.105	8.579	0.069	9.000
39.200	386.000	5.108	8.579	0.069	9.000
39.300	385.800	5.112	8.579	0.069	9.000
39.400	386.200	5.116	8.579	0.069	9.000
39.500	384.400	5.118	8.580	0.069	9.000
39.600	385.600	5.118	8.580	0.072	9.000
39.700	383.600	5.121	8.579	0.072	9.000
39.800	383.200	5.133	8.580	0.072	9.000
39.900	382.400	5.136	8.580	0.072	9.000
40.000	382.000	5.143	8.579	0.072	9.000
40.100	382.200	5.143	8.579	0.076	9.000
40.200	380.200	5.152	8.579	0.076	9.000
40.300	380.800	5.152	8.580	0.076	9.000
40.400	380.200	5.157	8.580	0.076	9.000
40.500	381.200	5.166	8.581	0.076	9.000
40.600	379.200	5.166	8.581	0.079	9.000
40.700	379.000	5.173	8.581	0.079	9.000
40.800	377.800	5.176	8.581	0.079	9.000
40.900	378.200	5.183	8.581	0.079	9.000
41.000	376.400	5.191	8.581	0.079	9.000
41.100	377.000	5.191	8.581	0.082	9.000
41.200	377.200	5.198	8.580	0.082	9.000
41.300	376.000	5.207	8.580	0.082	9.000
41.400	374.200	5.208	8.580	0.082	9.000
41.500	374.000	5.214	8.581	0.082	9.000
41.600	374.400	5.214	8.581	0.085	9.000
41.700	374.000	5.221	8.581	0.085	9.000
41.800	373.600	5.229	8.582	0.085	9.000
41.900	371.400	5.235	8.580	0.085	9.000
42.000	372.600	5.240	8.582	0.085	9.000
42.100	371.000	5.240	8.582	0.088	9.000
42.200	370.800	5.247	8.582	0.088	9.000
42.300	370.000	5.256	8.583	0.088	9.000
42.400	370.000	5.261	8.583	0.088	9.000
42.500	369.600	5.269	8.582	0.088	9.000
42.600	368.400	5.269	8.582	0.091	9.000
42.700	369.000	5.271	8.584	0.091	9.000
42.800	369.200	5.277	8.581	0.091	9.000
42.900	367.600	5.279	8.583	0.091	9.000
43.000	368.000	5.288	8.583	0.091	9.000
43.100	367.800	5.288	8.583	0.094	9.000
43.200	366.800	5.296	8.582	0.094	9.000
43.300	366.400	5.301	8.582	0.094	9.000
43.400	365.400	5.304	8.582	0.094	9.000
43.500	364.800	5.306	8.583	0.094	9.000
43.600	365.000	5.306	8.583	0.097	9.000
43.700	363.600	5.315	8.583	0.097	9.000
43.800	363.400	5.324	8.583	0.097	9.000
43.900	362.200	5.330	8.583	0.097	9.000
44.000	362.200	5.338	8.583	0.097	9.000
44.100	362.000	5.338	8.583	0.100	9.000
44.200	361.000	5.344	8.582	0.100	9.000
44.300	360.800	5.351	8.584	0.100	9.000
44.400	359.200	5.355	8.583	0.100	9.000
44.500	360.000	5.369	8.585	0.100	9.000
44.600	358.200	5.369	8.585	0.103	9.000
44.700	357.600	5.369	8.584	0.103	9.000
44.800	358.000	5.380	8.584	0.103	9.000
44.900	356.400	5.385	8.584	0.103	9.000
45.000	356.000	5.392	8.584	0.103	9.000
45.100	355.400	5.392	8.584	0.106	9.000
45.200	355.000	5.402	8.585	0.106	9.000
45.300	354.400	5.410	8.584	0.106	9.000
45.400	353.600	5.413	8.585	0.106	9.000
45.500	353.400	5.423	8.586	0.106	9.000
45.600	351.400	5.423	8.586	0.109	9.000
45.700	352.200	5.426	8.585	0.109	9.000
45.800	350.600	5.439	8.584	0.109	9.000
45.900	351.200	5.442	8.585	0.109	9.000
46.000	351.400	5.453	8.585	0.109	9.000
46.100	350.000	5.453	8.585	0.112	9.000
46.200	350.600	5.455	8.585	0.112	9.000
46.300	349.800	5.462	8.584	0.112	9.000
46.400	349.400	5.465	8.586	0.112	9.000
46.500	349.200	5.473	8.586	0.112	9.000
46.600	348.600	5.473	8.586	0.115	9.000
46.700	349.000	5.474	8.586	0.115	9.000
46.800	348.000	5.478	8.586	0.115	9.000
46.900	348.000	5.481	8.585	0.115	9.000
47.000	347.000	5.490	8.587	0.115	9.000
47.100	346.200	5.490	8.587	0.118	9.000
47.200	346.600	5.493	8.587	0.118	9.000
47.300	346.200	5.496	8.587	0.118	9.000
47.400	346.200	5.495	8.586	0.118	9.000
47.500	344.800	5.499	8.586	0.118	9.000
47.600	345.200	5.499	8.586	0.121	9.000
47.700	345.200	5.504	8.587	0.121	9.000
47.800	343.800	5.511	8.587	0.121	9.000
47.900	345.000	5.516	8.586	0.121	9.000
48.000	344.200	5.522	8.588	0.121	9.000
48.100	343.200	5.522	8.588	0.123	9.000
48.200	342.800	5.525	8.588	0.123	9.000
48.300	342.600	5.529	8.588	0.123	9.000
48.400	341.800	5.534	8.588	0.123	9.000
48.500	341.800	5.542	8.588	0.123	9.000
48.600	342.000	5.542	8.588	0.126	9.000
48.700	341.200	5.545	8.588	0.126	9.000
48.800	340.800	5.546	8.587	0.126	9.000
48.900	341.400	5.549	8.588	0.126	9.000
49.000	341.000	5.554	8.587	0.126	9.000
49.100	340.400	5.554	8.587	0.129	9.000
49.200	340.400	5.559	8.588	0.129	9.000
49.300	339.800	5.561	8.588	0.129	9.000
49.400	339.600	5.564	8.589	0.129	9.000
49.500	338.400	5.566	8.588	0.129	9.000
49.600	339.000	5.566	8.588	0.132	9.000
49.700	337.800	5.572	8.589	0.132	9.000
49.800	338.000	5.578	8.589	0.132	9.000
49.900	336.600	5.584	8.589	0.132	9.000
50.000	337.000	5.591	8.590	0.132	9.000
50.100	335.800	5.591	8.590	0.135	9.000
50.200	336.000	5.593	8.590	0.135	9.000
50.300	336.000	5.598	8.589	0.135	9.000
50.400	335.000	5.599	8.589	0.135	9.000
50.500	335.000	5.611	8.591	0.135	9.000
50.600	334.200	5.611	8.591	0.137	9.000
50.700	333.000	5.614	8.589	0.137	9.000
50.800	334.400	5.617	8.591	0.137	9.000
50.900	333.400	5.622	8.590	0.137	9.000
51.000	332.600	5.627	8.589	0.137	9.000
51.100	331.400	5.627	8.589	0.140	9.000
51.200	331.600	5.630	8.591	0.140	9.000
51.300	331.200	5.635	8.590	0.140	9.000
51.400	331.000	5.638	8.590	0.140	9.000
51.500	330.400	5.644	8.591	0.140	9.000
51.600	329.400	5.644	8.591	0.143	9.000
51.700	329.200	5.649	8.591	0.143	9.000
51.800	329.800	5.652	8.592	0.143	9.000
51.900	328.800	5.662	8.591	0.143	9.000
52.000	328.600	5.669	8.591	0.143	9.000
52.100	329.000	5.669	8.591	0.146	9.000
52.200	327.400	5.673	8.591	0.146	9.000
52.300	327.400	5.677	8.591	0.146	9.000
52.400	326.600	5.677	8.591	0.146	9.000
52.500	326.600	5.692	8.592	0.146	9.000
52.600	326.800	5.692	8.592	0.148	9.000
52.700	325.800	5.689	8.592	0.148	9.000
52.800	326.200	5.693	8.593	0.148	9.000
52.900	325.600	5.696	8.592	0.148	9.000
53.000	324.400	5.705	8.591	0.148	9.000
53.100	324.400	5.705	8.591	0.151	9.000
53.200	324.000	5.706	8.592	0.151	9.000
53.300	323.400	5.713	8.594	0.151	9.000
53.400	324.000	5.712	8.593	0.151	9.000
53.500	323.400	5.715	8.591	0.151	9.000
53.600	323.000	5.715	8.591	0.154	9.000
53.700	321.600	5.719	8.592	0.154	9.000
53.800	323.200	5.727	8.593	0.154	9.000
53.900	322.200	5.732	8.593	0.154	9.000
54.000	321.800	5.734	8.592	0.154	9.000
54.100	321.200	5.734	8.592	0.156	9.000
54.200	321.400	5.741	8.594	0.156	9.000
54.300	320.200	5.746	8.593	0.156	9.000
54.400	320.200	5.747	8.593	0.156	9.000
54.500	320.200	5.751	8.594	0.156	9.000
54.600	320.200	5.751	8.594	0.159	9.000
54.700	319.000	5.757	8.593	0.159	9.000
54.800	319.600	5.759	8.594	0.159	9.000
54.900	319.000	5.763	8.594	0.159	9.000
55.000	318.000	5.767	8.594	0.159	9.000
55.100	318.400	5.767	8.594	0.162	9.000
55.200	317.000	5.771	8.594	0.162	9.000
55.300	317.400	5.777	8.594	0.162	9.000
55.400	316.600	5.778	8.595	0.162	9.000
55.500	316.400	5.781	8.594	0.162	9.000
55.600	316.200	5.781	8.594	0.164	9.000
55.700	316.800	5.784	8.595	0.164	9.000
55.800	316.000	5.792	8.594	0.164	9.000
55.900	315.400	5.795	8.594	0.164	9.000
56.000	315.000	5.805	8.594	0.164	9.000
56.100	315.000	5.805	8.594	0.167	9.000
56.200	314.200	5.806	8.596	0.167	9.000
56.300	313.400	5.808	8.595	0.167	9.000
56.400	314.200	5.809	8.595	0.167	9.000
56.500	313.400	5.819	8.596	0.167	9.000
56.600	312.800	5.819	8.596	0.170	9.000
56.700	312.000	5.825	8.595	0.170	9.000
56.800	312.200	5.825	8.595	0.170	9.000
56.900	311.400	5.829	8.595	0.170	9.000
57.000	311.000	5.839	8.596	0.170	9.000
57.100	310.800	5.839	8.596	0.172	9.000
57.200	310.200	5.840	8.595	0.172	9.000
57.300	310.000	5.844	8.597	0.172	9.000
57.400	309.800	5.848	8.596	0.172	9.000
57.500	309.400	5.849	8.597	0.172	9.000
57.600	309.600	5.849	8.597	0.175	9.000
57.700	309.400	5.851	8.596	0.175	9.000
57.800	308.600	5.856	8.597	0.175	9.000
57.900	309.000	5.863	8.597	0.175	9.000
58.000	308.200	5.869	8.597	0.175	9.000
58.100	307.600	5.869	8.597	0.177	9.000
58.200	307.800	5.871	8.597	0.177	9.000
58.300	306.400	5.877	8.597	0.177	9.000
58.400	307.200	5.881	8.598	0.177	9.000
58.500	307.000	5.888	8.598	0.177	9.000
58.600	306.800	5.888	8.598	0.180	9.000
58.700	305.400	5.888	8.598	0.180	9.000
58.800	305.400	5.890	8.597	0.180	9.000
58.900	304.600	5.894	8.598	0.180	9.000
59.000	305.400	5.901	8.598	0.180	9.000
59.100	304.000	5.901	8.598	0.182	9.000
59.200	304.200	5.906	8.599	0.182	9.000
59.300	303.800	5.911	8.598	0.182	9.000
59.400	303.200	5.908	8.599	0.182	9.000
59.500	303.400	5.911	8.599	0.182	9.000
59.600	303.200	5.911	8.599	0.185	9.000
59.700	302.800	5.917	8.598	0.185	9.000
59.800	301.800	5.926	8.599	0.185	9.000
59.900	302.400	5.926	8.598	0.185	9.000
60.000	301.600	5.936	8.598	0.185	9.000
60.100	301.600	5.936	8.598	0.187	9.000
60.200	300.400	5.934	8.600	0.187	9.000
60.300	300.600	5.939	8.599	0.187	9.000
60.400	301.200	5.943	8.599	0.187	9.000
60.500	300.600	5.949	8.600	0.187	9.000
60.600	299.000	5.949	8.600	0.190	9.000
60.700	300.200	5.952	8.601	0.190	9.000
60.800	299.000	5.955	8.599	0.190	9.000
60.900	298.600	5.956	8.599	0.190	9.000
61.000	298.800	5.965	8.601	0.190	9.000
61.100	298.800	5.965	8.601	0.192	9.000
61.200	298.400	5.967	8.599	0.192	9.000
61.300	297.400	5.969	8.601	0.192	9.000
61.400	297.200	5.968	8.599	0.192	9.000
61.500	296.800	5.970	8.600	0.192	9.000
61.600	296.800	5.970	8.600	0.195	9.000
61.700	297.000	5.976	8.601	0.195	9.000
61.800	296.400	5.982	8.600	0.195	9.000
61.900	296.600	5.990	8.602	0.195	9.000
62.000	295.200	5.989	8.601	0.195	9.000
62.100	295.600	5.989	8.601	0.197	9.000
62.200	294.800	5.992	8.601	0.197	9.000
62.300	295.400	5.997	8.601	0.197	9.000
62.400	294.600	6.000	8.601	0.197	9.000
62.500	295.000	6.010	8.602	0.197	9.000
62.600	293.600	6.010	8.602	0.200	9.000
62.700	293.000	6.011	8.602	0.200	9.000
62.800	292.800	6.014	8.602	0.200	9.000
62.900	293.600	6.021	8.602	0.200	9.000
63.000	293.600	6.020	8.602	0.200	9.000
63.100	292.600	6.020	8.602	0.202	9.000
63.200	291.600	6.027	8.603	0.202	9.000
63.300	292.200	6.034	8.603	0.202	9.000
63.400	291.000	6.034	8.601	0.202	9.000
63.500	290.400	6.035	8.602	0.202	9.000
63.600	290.800	6.035	8.602	0.205	9.000
63.700	290.400	6.041	8.601	0.205	9.000
63.800	289.200	6.045	8.603	0.205	9.000
63.900	289.600	6.053	8.601	0.205	9.000
64.000	289.400	6.059	8.603	0.205	9.000
64.100	289.200	6.059	8.603	0.207	9.000
64.200	287.800	6.060	8.604	0.207	9.000
64.300	288.400	6.064	8.603	0.207	9.000
64.400	287.400	6.068	8.602	0.207	9.000
64.500	287.400	6.078	8.604	0.207	9.000
64.600	287.200	6.078	8.604	0.209	9.000
64.700	286.800	6.074	8.603	0.209	9.000
64.800	286.200	6.081	8.604	0.209	9.000
64.900	286.600	6.080	8.604	0.209	9.000
65.000	286.400	6.090	8.604	0.209	9.000
65.100	285.200	6.090	8.604	0.212	9.000
65.200	285.600	6.093	8.604	0.212	9.000
65.300	285.200	6.095	8.604	0.212	9.000
65.400	285.400	6.098	8.605	0.212	9.000
65.500	284.000	6.103	8.604	0.212	9.000
65.600	284.600	6.103	8.604	0.214	9.000
65.700	282.200	6.105	8.604	0.214	9.000
65.800	284.200	6.111	8.604	0.214	9.000
65.900	282.400	6.113	8.605	0.214	9.000
66.000	282.200	6.117	8.604	0.214	9.000
66.100	281.200	6.117	8.604	0.217	9.000
66.200	283.200	6.126	8.605	0.217	9.000
66.300	285.000	6.124	8.604	0.217	9.000
66.400	279.800	6.132	8.605	0.217	9.000
66.500	281.600	6.134	8.605	0.217	9.000
66.600	280.400	6.134	8.605	0.219	9.000
66.700	282.600	6.150	8.604	0.219	9.000
66.800	278.000	6.141	8.605	0.219	9.000
66.900	281.600	6.148	8.605	0.219	9.000
67.000	286.800	6.148	8.606	0.219	9.000
67.100	274.400	6.148	8.606	0.221	9.000
67.200	276.600	6.158	8.606	0.221	9.000
67.300	280.800	6.160	8.607	0.221	9.000
67.400	284.000	6.172	8.606	0.221	9.000
67.500	272.600	6.155	8.606	0.221	9.000
67.600	276.000	6.155	8.606	0.224	9.000
67.700	281.200	6.154	8.607	0.224	9.000
67.800	279.600	6.195	8.606	0.224	9.000
67.900	272.400	6.162	8.606	0.224	9.000
68.000	277.400	6.166	8.607	0.224	9.000
68.100	279.400	6.166	8.607	0.226	9.000
68.200	277.200	6.196	8.607	0.226	9.000
68.300	272.600	6.181	8.607	0.226	9.000
68.400	277.400	6.179	8.607	0.226	9.000
68.500	278.000	6.194	8.606	0.226	9.000
68.600	274.000	6.194	8.606	0.228	9.000
68.700	272.400	6.190	8.607	0.228	9.000
68.800	276.400	6.193	8.606	0.228	9.000
68.900	277.000	6.205	8.607	0.228	9.000
69.000	270.800	6.201	8.608	0.228	9.000
69.100	273.800	6.201	8.608	0.230	9.000
69.200	279.800	6.202	8.607	0.230	9.000
69.300	259.600	6.218	8.609	0.230	9.000
69.400	272.600	6.230	8.608	0.230	9.000
69.500	272.600	6.247	8.608	0.230	9.000
69.600	273.600	6.247	8.608	0.233	9.000
69.700	265.400	6.214	8.608	0.233	9.000
69.800	276.600	6.238	8.609	0.233	9.000
69.900	274.400	6.230	8.608	0.233	9.000
70.000	265.200	6.254	8.609	0.233	9.000
70.100	262.800	6.254	8.609	0.235	9.000
70.200	276.000	6.267	8.608	0.235	9.000
70.300	275.600	6.263	8.608	0.235	9.000
70.400	266.200	6.240	8.608	0.235	9.000
70.500	263.800	6.272	8.609	0.235	9.000
70.600	272.000	6.272	8.609	0.237	9.000
70.700	270.000	6.281	8.609	0.237	9.000
70.800	266.200	6.282	8.609	0.237	9.000
70.900	269.000	6.253	8.609	0.237	9.000
71.000	267.800	6.294	8.609	0.237	9.000
71.100	267.200	6.294	8.609	0.239	9.000
71.200	264.600	6.276	8.609	0.239	9.000
71.300	268.600	6.298	8.609	0.239	9.000
71.400	269.400	6.272	8.611	0.239	9.000
71.500	263.600	6.288	8.610	0.239	9.000
71.600	265.600	6.288	8.610	0.242	9.000
71.700	267.600	6.271	8.609	0.242	9.000
71.800	267.000	6.309	8.611	0.242	9.000
71.900	261.800	6.281	8.610	0.242	9.000
72.000	263.000	6.305	8.609	0.242	9.000
72.100	268.800	6.305	8.609	0.244	9.000
72.200	265.200	6.300	8.609	0.244	9.000
72.300	263.800	6.303	8.609	0.244	9.000
72.400	264.800	6.290	8.611	0.244	9.000
72.500	267.000	6.312	8.611	0.244	9.000
72.600	264.600	6.312	8.611	0.246	9.000
72.700	262.600	6.311	8.611	0.246	9.000
72.800	266.400	6.312	8.611	0.246	9.000
72.900	264.400	6.311	8.610	0.246	9.000
73.000	263.200	6.310	8.611	0.246	9.000
73.100	262.000	6.310	8.611	0.248	9.000
73.200	265.800	6.324	8.611	0.248	9.000
73.300	263.800	6.321	8.611	0.248	9.000
73.400	262.600	6.323	8.612	0.248	9.000
73.500	261.800	6.323	8.612	0.248	9.000
73.600	264.600	6.323	8.612	0.250	9.000
73.700	263.000	6.324	8.611	0.250	9.000
73.800	260.600	6.326	8.613	0.250	9.000
73.900	263.400	6.332	8.611	0.250	9.000
74.000	261.800	6.344	8.612	0.250	9.000
74.100	262.200	6.344	8.612	0.253	9.000
74.200	261.400	6.331	8.612	0.253	9.000
74.300	262.400	6.339	8.612	0.253	9.000
74.400	262.000	6.341	8.613	0.253	9.000
74.500	260.600	6.346	8.613	0.253	9.000
74.600	260.600	6.346	8.613	0.255	9.000
74.700	261.200	6.340	8.613	0.255	9.000
74.800	261.400	6.356	8.613	0.255	9.000
74.900	260.200	6.347	8.613	0.255	9.000
75.000	260.200	6.351	8.613	0.255	9.000
75.100	261.000	6.351	8.613	0.257	9.000
75.200	260.800	6.363	8.612	0.257	9.000
75.300	258.000	6.359	8.614	0.257	9.000
75.400	258.400	6.356	8.613	0.257	9.000
75.500	259.200	6.357	8.613	0.257	9.000
75.600	260.000	6.357	8.613	0.259	9.000
75.700	256.800	6.366	8.613	0.259	9.000
75.800	258.400	6.371	8.613	0.259	9.000
75.900	258.200	6.372	8.615	0.259	9.000
76.000	256.800	6.373	8.614	0.259	9.000
76.100	256.800	6.373	8.614	0.261	9.000
76.200	257.800	6.380	8.615	0.261	9.000
76.300	258.200	6.386	8.614	0.261	9.000
76.400	257.000	6.382	8.615	0.261	9.000
76.500	255.600	6.388	8.614	0.261	9.000
76.600	256.000	6.388	8.614	0.263	9.000
76.700	255.400	6.394	8.615	0.263	9.000
76.800	254.600	6.395	8.615	0.263	9.000
76.900	255.600	6.401	8.615	0.263	9.000
77.000	256.200	6.406	8.615	0.263	9.000
77.100	254.000	6.406	8.615	0.265	9.000
77.200	254.000	6.407	8.614	0.265	9.000
77.300	254.800	6.410	8.614	0.265	9.000
77.400	254.000	6.414	8.616	0.265	9.000
77.500	253.600	6.414	8.615	0.265	9.000
77.600	252.800	6.414	8.615	0.267	9.000
77.700	253.800	6.413	8.616	0.267	9.000
77.800	253.400	6.427	8.616	0.267	9.000
77.900	252.400	6.423	8.615	0.267	9.000
78.000	251.600	6.430	8.615	0.267	9.000
78.100	252.000	6.430	8.615	0.270	9.000
78.200	252.400	6.434	8.616	0.270	9.000
78.300	252.000	6.433	8.615	0.270	9.000
78.400	251.800	6.437	8.616	0.270	9.000
78.500	251.800	6.442	8.616	0.270	9.000
78.600	251.600	6.442	8.616	0.272	9.000
78.700	250.400	6.446	8.617	0.272	9.000
78.800	250.600	6.447	8.617	0.272	9.000
78.900	251.200	6.453	8.617	0.272	9.000
79.000	250.800	6.454	8.616	0.272	9.000
79.100	249.600	6.454	8.616	0.274	9.000
79.200	250.000	6.455	8.617	0.274	9.000
79.300	251.000	6.457	8.617	0.274	9.000
79.400	250.000	6.459	8.617	0.274	9.000
79.500	248.200	6.461	8.618	0.274	9.000
79.600	248.600	6.461	8.618	0.276	9.000
79.700	249.200	6.462	8.616	0.276	9.000
79.800	248.600	6.468	8.617	0.276	9.000
79.900	248.400	6.471	8.618	0.276	9.000
80.000	247.600	6.476	8.617	0.276	9.000
80.100	248.000	6.476	8.617	0.278	9.000
80.200	248.000	6.478	8.617	0.278	9.000
80.300	246.400	6.479	8.618	0.278	9.000
80.400	246.600	6.483	8.619	0.278	9.000
80.500	246.600	6.485	8.618	0.278	9.000
80.600	247.000	6.485	8.618	0.280	9.000
80.700	246.600	6.490	8.619	0.280	9.000
80.800	246.800	6.492	8.618	0.280	9.000
80.900	245.600	6.494	8.619	0.280	9.000
81.000	246.000	6.498	8.619	0.280	9.000
81.100	245.000	6.498	8.619	0.282	9.000
81.200	245.400	6.500	8.619	0.282	9.000
81.300	246.000	6.499	8.618	0.282	9.000
81.400	245.000	6.503	8.619	0.282	9.000
81.500	244.400	6.501	8.619	0.282	9.000
81.600	243.800	6.501	8.619	0.284	9.000
81.700	244.000	6.505	8.619	0.284	9.000
81.800	244.000	6.512	8.620	0.284	9.000
81.900	243.400	6.510	8.621	0.284	9.000
82.000	245.000	6.519	8.620	0.284	9.000
82.100	243.200	6.519	8.620	0.286	9.000
82.200	243.600	6.520	8.619	0.286	9.000
82.300	242.200	6.518	8.619	0.286	9.000
82.400	243.800	6.523	8.619	0.286	9.000
82.500	242.600	6.526	8.619	0.286	9.000
82.600	242.000	6.526	8.619	0.288	9.000
82.700	242.800	6.531	8.620	0.288	9.000
82.800	242.400	6.530	8.621	0.288	9.000
82.900	242.400	6.533	8.619	0.288	9.000
83.000	242.200	6.536	8.620	0.288	9.000
83.100	242.000	6.536	8.620	0.290	9.000
83.200	241.600	6.537	8.621	0.290	9.000
83.300	241.400	6.541	8.620	0.290	9.000
83.400	239.400	6.545	8.620	0.290	9.000
83.500	240.800	6.542	8.621	0.290	9.000
83.600	241.200	6.542	8.621	0.292	9.000
83.700	241.000	6.544	8.620	0.292	9.000
83.800	240.600	6.551	8.621	0.292	9.000
83.900	240.600	6.555	8.621	0.292	9.000
84.000	239.800	6.558	8.622	0.292	9.000
84.100	239.800	6.558	8.622	0.294	9.000
84.200	239.200	6.558	8.621	0.294	9.000
84.300	239.000	6.567	8.620	0.294	9.000
84.400	238.800	6.563	8.621	0.294	9.000
84.500	237.800	6.571	8.622	0.294	9.000
84.600	239.600	6.571	8.622	0.296	9.000
84.700	237.600	6.571	8.623	0.296	9.000
84.800	238.400	6.576	8.622	0.296	9.000
84.900	237.800	6.573	8.621	0.296	9.000
85.000	237.800	6.579	8.622	0.296	9.000
85.100	237.200	6.579	8.622	0.298	9.000
85.200	237.000	6.583	8.623	0.298	9.000
85.300	237.200	6.584	8.623	0.298	9.000
85.400	237.200	6.588	8.623	0.298	9.000
85.500	236.400	6.586	8.622	0.298	9.000
85.600	236.200	6.586	8.622	0.300	9.000
85.700	236.000	6.589	8.623	0.300	9.000
85.800	236.600	6.593	8.624	0.300	9.000
85.900	235.800	6.599	8.623	0.300	9.000
86.000	234.800	6.602	8.623	0.300	9.000
86.100	235.400	6.602	8.623	0.302	9.000
86.200	235.200	6.603	8.623	0.302	9.000
86.300	233.600	6.596	8.624	0.302	9.000
86.400	234.200	6.615	8.623	0.302	9.000
86.500	235.000	6.617	8.624	0.302	9.000
86.600	233.800	6.617	8.624	0.304	9.000
86.700	234.400	6.615	8.624	0.304	9.000
86.800	233.200	6.613	8.625	0.304	9.000
86.900	234.000	6.625	8.624	0.304	9.000
87.000	232.600	6.632	8.624	0.304	9.000
87.100	233.000	6.632	8.624	0.306	9.000
87.200	233.400	6.623	8.625	0.306	9.000
87.300	232.600	6.631	8.625	0.306	9.000
87.400	233.200	6.632	8.625	0.306	9.000
87.500	231.000	6.637	8.625	0.306	9.000
87.600	231.600	6.637	8.625	0.308	9.000
87.700	231.600	6.631	8.626	0.308	9.000
87.800	231.600	6.644	8.625	0.308	9.000
87.900	230.800	6.642	8.625	0.308	9.000
88.000	231.200	6.648	8.626	0.308	9.000
88.100	230.400	6.648	8.626	0.310	9.000
88.200	230.000	6.650	8.625	0.310	9.000
88.300	229.600	6.656	8.626	0.310	9.000
88.400	230.400	6.650	8.625	0.310	9.000
88.500	229.800	6.656	8.626	0.310	9.000
88.600	229.600	6.656	8.626	0.312	9.000
88.700	228.600	6.662	8.626	0.312	9.000
88.800	228.600	6.666	8.626	0.312	9.000
88.900	228.000	6.665	8.625	0.312	9.000
89.000	228.200	6.669	8.625	0.312	9.000
89.100	227.400	6.669	8.625	0.313	9.000
89.200	229.000	6.675	8.626	0.313	9.000
89.300	228.400	6.675	8.627	0.313	9.000
89.400	226.800	6.675	8.626	0.313	9.000
89.500	227.400	6.675	8.628	0.313	9.000
89.600	228.400	6.675	8.628	0.315	9.000
89.700	227.000	6.685	8.627	0.315	9.000
89.800	226.600	6.685	8.626	0.315	9.000
89.900	225.800	6.688	8.627	0.315	9.000
90.000	226.400	6.692	8.627	0.315	9.000
90.100	226.000	6.692	8.627	0.317	9.000
90.200	225.000	6.697	8.626	0.317	9.000
90.300	225.600	6.699	8.627	0.317	9.000
90.400	226.200	6.705	8.627	0.317	9.000
90.500	224.200	6.708	8.627	0.317	9.000
90.600	223.800	6.708	8.627	0.319	9.000
90.700	225.000	6.711	8.628	0.319	9.000
90.800	225.000	6.714	8.628	0.319	9.000
90.900	224.600	6.715	8.626	0.319	9.000
91.000	223.600	6.722	8.628	0.319	9.000
91.100	223.600	6.722	8.628	0.321	9.000
91.200	223.000	6.724	8.628	0.321	9.000
91.300	222.000	6.725	8.629	0.321	9.000
91.400	223.800	6.723	8.628	0.321	9.000
91.500	223.400	6.721	8.628	0.321	9.000
91.600	223.200	6.721	8.628	0.323	9.000
91.700	222.200	6.724	8.628	0.323	9.000
91.800	221.800	6.730	8.630	0.323	9.000
91.900	223.200	6.735	8.629	0.323	9.000
92.000	222.800	6.737	8.628	0.323	9.000
92.100	221.400	6.737	8.628	0.325	9.000
92.200	221.800	6.739	8.629	0.325	9.000
92.300	221.800	6.741	8.630	0.325	9.000
92.400	221.200	6.744	8.629	0.325	9.000
92.500	220.600	6.750	8.628	0.325	9.000
92.600	221.000	6.750	8.628	0.327	9.000
92.700	219.800	6.750	8.627	0.327	9.000
92.800	219.600	6.753	8.630	0.327	9.000
92.900	218.600	6.750	8.629	0.327	9.000
93.000	220.000	6.759	8.629	0.327	9.000
93.100	219.400	6.759	8.629	0.328	9.000
93.200	218.600	6.759	8.630	0.328	9.000
93.300	218.400	6.766	8.629	0.328	9.000
93.400	217.800	6.766	8.630	0.328	9.000
93.500	217.400	6.771	8.630	0.328	9.000
93.600	216.400	6.771	8.630	0.330	9.000
93.700	217.400	6.780	8.632	0.330	9.000
93.800	217.400	6.784	8.632	0.330	9.000
93.900	217.000	6.790	8.630	0.330	9.000
94.000	216.800	6.789	8.630	0.330	9.000
94.100	215.400	6.789	8.630	0.332	9.000
94.200	217.600	6.796	8.632	0.332	9.000
94.300	216.600	6.794	8.630	0.332	9.000
94.400	215.000	6.799	8.632	0.332	9.000
94.500	216.000	6.799	8.631	0.332	9.000
94.600	215.200	6.799	8.631	0.334	9.000
94.700	216.400	6.798	8.630	0.334	9.000
94.800	214.800	6.805	8.632	0.334	9.000
94.900	215.400	6.810	8.632	0.334	9.000
95.000	215.000	6.811	8.632	0.334	9.000
95.100	214.200	6.811	8.632	0.336	9.000
95.200	214.200	6.809	8.632	0.336	9.000
95.300	214.400	6.814	8.633	0.336	9.000
95.400	214.400	6.815	8.633	0.336	9.000
95.500	212.200	6.816	8.633	0.336	9.000
95.600	215.000	6.816	8.633	0.337	9.000
95.700	213.600	6.810	8.631	0.337	9.000
95.800	213.800	6.824	8.633	0.337	9.000
95.900	212.000	6.819	8.632	0.337	9.000
96.000	214.800	6.830	8.633	0.337	9.000
96.100	213.200	6.830	8.633	0.339	9.000
96.200	213.200	6.824	8.632	0.339	9.000
96.300	212.000	6.831	8.633	0.339	9.000
96.400	213.000	6.827	8.633	0.339	9.000
96.500	213.000	6.830	8.634	0.339	9.000
96.600	212.000	6.830	8.634	0.341	9.000
96.700	210.800	6.833	8.634	0.341	9.000
96.800	212.400	6.836	8.634	0.341	9.000
96.900	210.800	6.833	8.635	0.341	9.000
97.000	211.400	6.837	8.634	0.341	9.000
97.100	210.400	6.837	8.634	0.343	9.000
97.200	211.800	6.844	8.634	0.343	9.000
97.300	209.400	6.842	8.634	0.343	9.000
97.400	209.600	6.843	8.635	0.343	9.000
97.500	211.600	6.846	8.634	0.343	9.000
97.600	210.200	6.846	8.634	0.344	9.000
97.700	209.000	6.847	8.635	0.344	9.000
97.800	209.000	6.851	8.634	0.344	9.000
97.900	210.200	6.858	8.634	0.344	9.000
98.000	209.600	6.860	8.635	0.344	9.000
98.100	208.200	6.860	8.635	0.346	9.000
98.200	207.800	6.866	8.634	0.346	9.000
98.300	208.200	6.867	8.636	0.346	9.000
98.400	207.800	6.869	8.634	0.346	9.000
98.500	208.200	6.876	8.636	0.346	9.000
98.600	208.000	6.876	8.636	0.348	9.000
98.700	208.200	6.877	8.635	0.348	9.000
98.800	208.400	6.874	8.636	0.348	9.000
98.900	206.600	6.876	8.635	0.348	9.000
99.000	207.800	6.876	8.635	0.348	9.000
99.100	206.000	6.876	8.635	0.350	9.000
99.200	206.800	6.882	8.636	0.350	9.000
99.300	205.000	6.881	8.635	0.350	9.000
99.400	205.600	6.885	8.636	0.350	9.000
99.500	207.200	6.886	8.636	0.350	9.000
99.600	205.800	6.886	8.636	0.351	9.000
99.700	206.000	6.887	8.635	0.351	9.000
99.800	205.000	6.896	8.636	0.351	9.000
99.900	205.400	6.898	8.635	0.351	9.000
100.000	205.200	6.900	8.637	0.351	9.000
100.100	203.800	6.900	8.637	0.353	9.000
100.200	205.000	6.902	8.639	0.353	9.000
100.300	205.200	6.910	8.637	0.353	9.000
100.400	203.000	6.907	8.636	0.353	9.000
100.500	204.000	6.914	8.637	0.353	9.000
100.600	204.000	6.914	8.637	0.355	9.000
100.700	204.400	6.917	8.637	0.355	9.000
100.800	202.800	6.913	8.637	0.355	9.000
100.900	202.400	6.919	8.639	0.355	9.000
101.000	202.600	6.923	8.638	0.355	9.000
101.100	202.800	6.923	8.638	0.356	9.000
101.200	202.800	6.929	8.638	0.356	9.000
101.300	202.400	6.928	8.639	0.356	9.000
101.400	202.800	6.931	8.638	0.356	9.000
101.500	202.200	6.928	8.638	0.356	9.000
101.600	201.600	6.928	8.638	0.358	9.000
101.700	201.000	6.933	8.639	0.358	9.000
101.800	201.800	6.942	8.638	0.358	9.000
101.900	201.000	6.941	8.639	0.358	9.000
102.000	201.600	6.945	8.639	0.358	9.000
102.100	200.000	6.945	8.639	0.360	9.000
102.200	201.200	6.939	8.639	0.360	9.000
102.300	200.600	6.946	8.639	0.360	9.000
102.400	200.000	6.944	8.639	0.360	9.000
102.500	199.200	6.952	8.639	0.360	9.000
102.600	200.400	6.952	8.639	0.361	9.000
102.700	200.000	6.952	8.638	0.361	9.000
102.800	199.200	6.956	8.639	0.361	9.000
102.900	198.800	6.954	8.639	0.361	9.000
103.000	198.800	6.959	8.640	0.361	9.000
103.100	199.400	6.959	8.640	0.363	9.000
103.200	199.600	6.963	8.639	0.363	9.000
103.300	199.200	6.963	8.640	0.363	9.000
103.400	198.400	6.962	8.639	0.363	9.000
103.500	198.000	6.965	8.640	0.363	9.000
103.600	198.000	6.965	8.640	0.365	9.000
103.700	197.200	6.966	8.640	0.365	9.000
103.800	197.800	6.969	8.641	0.365	9.000
103.900	196.800	6.975	8.640	0.365	9.000
104.000	197.200	6.972	8.640	0.365	9.000
104.100	197.000	6.972	8.640	0.366	9.000
104.200	196.800	6.973	8.641	0.366	9.000
104.300	197.000	6.975	8.640	0.366	9.000
104.400	195.800	6.978	8.641	0.366	9.000
104.500	196.800	6.986	8.640	0.366	9.000
104.600	196.600	6.986	8.640	0.368	9.000
104.700	196.400	6.988	8.642	0.368	9.000
104.800	195.600	6.992	8.641	0.368	9.000
104.900	196.000	6.992	8.640	0.368	9.000
105.000	195.600	6.998	8.642	0.368	9.000
105.100	195.600	6.998	8.642	0.370	9.000
105.200	195.200	6.994	8.642	0.370	9.000
105.300	195.600	7.000	8.642	0.370	9.000
105.400	195.200	6.999	8.643	0.370	9.000
105.500	195.600	7.001	8.642	0.370	9.000
105.600	195.000	7.001	8.642	0.371	9.000
105.700	194.600	7.002	8.642	0.371	9.000
105.800	193.600	7.009	8.643	0.371	9.000
105.900	195.200	7.008	8.642	0.371	9.000
106.000	194.800	7.012	8.642	0.371	9.000
106.100	195.000	7.012	8.642	0.373	9.000
106.200	194.000	7.009	8.641	0.373	9.000
106.300	194.000	7.013	8.642	0.373	9.000
106.400	192.800	7.014	8.643	0.373	9.000
106.500	194.400	7.019	8.642	0.373	9.000
106.600	192.400	7.019	8.642	0.374	9.000
106.700	193.000	7.019	8.644	0.374	9.000
106.800	193.600	7.019	8.643	0.374	9.000
106.900	192.400	7.023	8.644	0.374	9.000
107.000	192.400	7.026	8.644	0.374	9.000
107.100	193.200	7.026	8.644	0.376	9.000
107.200	193.000	7.028	8.643	0.376	9.000
107.300	192.400	7.026	8.643	0.376	9.000
107.400	192.000	7.027	8.643	0.376	9.000
107.500	192.000	7.032	8.643	0.376	9.000
107.600	192.000	7.032	8.643	0.378	9.000
107.700	191.800	7.034	8.644	0.378	9.000
107.800	191.000	7.037	8.644	0.378	9.000
107.900	191.600	7.038	8.643	0.378	9.000
108.000	191.400	7.045	8.644	0.378	9.000
108.100	190.400	7.045	8.644	0.379	9.000
108.200	190.600	7.044	8.644	0.379	9.000
108.300	190.400	7.046	8.644	0.379	9.000
108.400	189.800	7.047	8.644	0.379	9.000
108.500	190.800	7.051	8.645	0.379	9.000
108.600	190.000	7.051	8.645	0.381	9.000
108.700	189.000	7.054	8.646	0.381	9.000
108.800	189.400	7.052	8.644	0.381	9.000
108.900	189.200	7.055	8.645	0.381	9.000
109.000	189.400	7.059	8.645	0.381	9.000
109.100	190.400	7.059	8.645	0.382	9.000
109.200	189.800	7.062	8.647	0.382	9.000
109.300	189.000	7.057	8.645	0.382	9.000
109.400	189.200	7.060	8.645	0.382	9.000
109.500	189.400	7.063	8.645	0.382	9.000
109.600	188.200	7.063	8.645	0.384	9.000
109.700	188.600	7.062	8.645	0.384	9.000
109.800	189.000	7.065	8.646	0.384	9.000
109.900	187.600	7.068	8.646	0.384	9.000
110.000	187.200	7.073	8.646	0.384	9.000
110.100	188.600	7.073	8.646	0.385	9.000
110.200	187.200	7.073	8.647	0.385	9.000
110.300	186.800	7.077	8.647	0.385	9.000
110.400	187.200	7.081	8.646	0.385	9.000
110.500	186.800	7.082	8.647	0.387	9.000
110.600	187.600	7.082	8.647	0.387	9.000
110.700	187.400	7.081	8.647	0.387	9.000
110.800	186.800	7.084	8.647	0.387	9.000
110.900	187.000	7.083	8.646	0.387	9.000
111.000	187.400	7.088	8.648	0.389	9.000
111.100	186.400	7.088	8.648	0.389	9.000
111.200	186.800	7.088	8.647	0.389	9.000
111.300	186.000	7.089	8.649	0.389	9.000
111.400	186.800	7.089	8.648	0.389	9.000
111.500	185.400	7.093	8.648	0.390	9.000
111.600	186.000	7.093	8.648	0.390	9.000
111.700	185.600	7.090	8.647	0.390	9.000
111.800	184.800	7.101	8.647	0.390	9.000
111.900	185.000	7.099	8.648	0.390	9.000
112.000	184.400	7.101	8.648	0.392	9.000
112.100	185.000	7.101	8.648	0.392	9.000
112.200	184.600	7.104	8.648	0.392	9.000
112.300	184.200	7.102	8.647	0.392	9.000
112.400	184.400	7.110	8.649	0.392	9.000
112.500	184.200	7.112	8.649	0.393	9.000
112.600	184.800	7.112	8.649	0.393	9.000
112.700	184.800	7.108	8.649	0.393	9.000
112.800	183.800	7.111	8.649	0.393	9.000
112.900	183.600	7.116	8.649	0.393	9.000
113.000	183.800	7.120	8.649	0.395	9.000
113.100	183.400	7.120	8.649	0.395	9.000
113.200	182.800	7.116	8.649	0.395	9.000
113.300	183.800	7.119	8.649	0.395	9.000
113.400	182.800	7.118	8.649	0.395	9.000
113.500	184.000	7.120	8.649	0.396	9.000
113.600	183.000	7.120	8.649	0.396	9.000
113.700	183.000	7.120	8.650	0.396	9.000
113.800	182.800	7.125	8.649	0.396	9.000
113.900	181.200	7.126	8.649	0.396	9.000
114.000	182.400	7.129	8.649	0.398	9.000
114.100	182.000	7.129	8.649	0.398	9.000
114.200	182.400	7.129	8.649	0.398	9.000
114.300	182.600	7.133	8.650	0.398	9.000
114.400	181.200	7.138	8.650	0.398	9.000
114.500	182.000	7.133	8.651	0.399	9.000
114.600	181.400	7.133	8.651	0.399	9.000
114.700	181.200	7.139	8.651	0.399	9.000
114.800	181.400	7.140	8.650	0.399	9.000
114.900	180.400	7.144	8.651	0.399	9.000
115.000	180.800	7.146	8.650	0.401	9.000
115.100	180.200	7.146	8.650	0.401	9.000
115.200	180.000	7.151	8.651	0.401	9.000
115.300	179.800	7.143	8.652	0.401	9.000
115.400	179.000	7.152	8.650	0.401	9.000
115.500	179.800	7.150	8.651	0.402	9.000
115.600	180.400	7.150	8.651	0.402	9.000
115.700	179.800	7.150	8.651	0.402	9.000
115.800	179.800	7.158	8.652	0.402	9.000
115.900	179.000	7.158	8.651	0.402	9.000
116.000	179.000	7.166	8.651	0.403	9.000
116.100	178.800	7.166	8.651	0.403	9.000
116.200	178.600	7.167	8.653	0.403	9.000
116.300	178.000	7.169	8.651	0.403	9.000
116.400	177.800	7.169	8.652	0.403	9.000
116.500	177.800	7.174	8.651	0.405	9.000
116.600	177.600	7.174	8.651	0.405	9.000
116.700	178.000	7.179	8.652	0.405	9.000
116.800	177.400	7.179	8.652	0.405	9.000
116.900	176.800	7.180	8.653	0.405	9.000
117.000	177.600	7.182	8.653	0.407	9.000
117.100	177.200	7.182	8.653	0.407	9.000
117.200	176.800	7.182	8.653	0.407	9.000
117.300	176.600	7.186	8.652	0.407	9.000
117.400	177.000	7.190	8.653	0.407	9.000
117.500	176.800	7.182	8.652	0.408	9.000
117.600	176.800	7.182	8.652	0.408	9.000
117.700	175.600	7.186	8.653	0.408	9.000
117.800	176.000	7.192	8.654	0.408	9.000
117.900	176.200	7.194	8.652	0.408	9.000
118.000	176.200	7.199	8.654	0.410	9.000
118.100	175.600	7.199	8.654	0.410	9.000
118.200	174.600	7.197	8.652	0.410	9.000
118.300	176.000	7.201	8.653	0.410	9.000
118.400	174.200	7.200	8.654	0.410	9.000
118.500	175.200	7.206	8.654	0.411	9.000
118.600	174.200	7.206	8.654	0.411	9.000
118.700	174.600	7.206	8.654	0.411	9.000
118.800	174.600	7.210	8.653	0.411	9.000
118.900	173.800	7.211	8.654	0.411	9.000
119.000	173.800	7.216	8.653	0.412	9.000
119.100	174.400	7.216	8.653	0.412	9.000
119.200	173.600	7.215	8.656	0.412	9.000
119.300	173.200	7.216	8.654	0.412	9.000
119.400	174.200	7.214	8.656	0.412	9.000
119.500	173.600	7.217	8.655	0.414	9.000
119.600	173.400	7.217	8.655	0.414	9.000
119.700	173.200	7.221	8.655	0.414	9.000
119.800	173.200	7.223	8.655	0.414	9.000
119.900	173.000	7.227	8.655	0.414	9.000
120.000	173.600	7.230	8.656	0.415	9.000
120.100	172.800	7.230	8.656	0.415	9.000
120.200	172.400	7.231	8.655	0.415	9.000
120.300	171.200	7.228	8.655	0.415	9.000
120.400	172.000	7.230	8.655	0.415	9.000
120.500	171.200	7.230	8.656	0.417	9.000
120.600	172.000	7.230	8.656	0.417	9.000
120.700	171.000	7.236	8.656	0.417	9.000
120.800	170.600	7.238	8.656	0.417	9.000
120.900	171.800	7.243	8.655	0.417	9.000
121.000	170.400	7.245	8.656	0.418	9.000
121.100	170.600	7.245	8.656	0.418	9.000
121.200	170.400	7.248	8.656	0.418	9.000
121.300	169.600	7.247	8.655	0.418	9.000
121.400	170.800	7.247	8.656	0.418	9.000
121.500	170.000	7.250	8.656	0.420	9.000
121.600	169.200	7.250	8.656	0.420	9.000
121.700	169.400	7.250	8.657	0.420	9.000
121.800	169.400	7.255	8.656	0.420	9.000
121.900	169.400	7.262	8.657	0.420	9.000
122.000	170.000	7.260	8.657	0.421	9.000
122.100	169.800	7.260	8.657	0.421	9.000
122.200	169.600	7.263	8.658	0.421	9.000
122.300	168.600	7.263	8.658	0.421	9.000
122.400	168.200	7.266	8.657	0.421	9.000
122.500	169.000	7.269	8.657	0.422	9.000
122.600	169.200	7.269	8.657	0.422	9.000
122.700	168.600	7.271	8.657	0.422	9.000
122.800	168.200	7.274	8.658	0.422	9.000
122.900	166.800	7.273	8.658	0.422	9.000
123.000	169.000	7.278	8.659	0.424	9.000
123.100	167.200	7.278	8.659	0.424	9.000
123.200	167.400	7.277	8.657	0.424	9.000
123.300	168.400	7.280	8.658	0.424	9.000
123.400	166.800	7.280	8.659	0.424	9.000
123.500	168.200	7.280	8.657	0.425	9.000
123.600	166.400	7.280	8.657	0.425	9.000
123.700	166.800	7.282	8.658	0.425	9.000
123.800	166.200	7.285	8.657	0.425	9.000
123.900	166.800	7.287	8.658	0.425	9.000
124.000	166.800	7.291	8.659	0.426	9.000
124.100	166.000	7.291	8.659	0.426	9.000
124.200	166.200	7.294	8.659	0.426	9.000
124.300	165.800	7.294	8.658	0.426	9.000
124.400	166.600	7.296	8.658	0.426	9.000
124.500	165.800	7.300	8.658	0.428	9.000
124.600	166.200	7.300	8.658	0.428	9.000
124.700	165.600	7.303	8.659	0.428	9.000
124.800	164.600	7.301	8.660	0.428	9.000
124.900	164.800	7.305	8.660	0.428	9.000
125.000	165.200	7.309	8.659	0.429	9.000
125.100	165.400	7.309	8.659	0.429	9.000
125.200	164.600	7.309	8.660	0.429	9.000
125.300	164.800	7.308	8.659	0.429	9.000
125.400	164.600	7.313	8.659	0.429	9.000
125.500	164.800	7.311	8.661	0.430	9.000
125.600	164.600	7.311	8.661	0.430	9.000
125.700	163.800	7.310	8.660	0.430	9.000
125.800	165.000	7.318	8.660	0.430	9.000
125.900	164.200	7.318	8.660	0.430	9.000
126.000	164.800	7.317	8.660	0.432	9.000
126.100	162.800	7.317	8.660	0.432	9.000
126.200	164.600	7.322	8.660	0.432	9.000
126.300	163.200	7.318	8.660	0.432	9.000
126.400	164.200	7.322	8.661	0.432	9.000
126.500	163.000	7.327	8.660	0.433	9.000
126.600	163.000	7.327	8.660	0.433	9.000
126.700	162.600	7.330	8.661	0.433	9.000
126.800	163.000	7.330	8.661	0.433	9.000
126.900	162.800	7.332	8.661	0.433	9.000
127.000	163.400	7.332	8.660	0.435	9.000
127.100	162.600	7.332	8.660	0.435	9.000
127.200	161.400	7.338	8.661	0.435	9.000
127.300	162.200	7.334	8.661	0.435	9.000
127.400	162.600	7.337	8.662	0.435	9.000
127.500	162.000	7.335	8.661	0.436	9.000
127.600	160.600	7.335	8.661	0.436	9.000
127.700	161.800	7.341	8.661	0.436	9.000
127.800	161.600	7.346	8.662	0.436	9.000
127.900	161.200	7.344	8.661	0.436	9.000
128.000	161.200	7.350	8.662	0.437	9.000
128.100	160.800	7.350	8.662	0.437	9.000
128.200	161.400	7.348	8.661	0.437	9.000
128.300	161.600	7.350	8.662	0.437	9.000
128.400	160.600	7.351	8.662	0.437	9.000
128.500	160.800	7.352	8.662	0.439	9.000
128.600	159.800	7.352	8.662	0.439	9.000
128.700	160.800	7.357	8.664	0.439	9.000
128.800	160.000	7.355	8.662	0.439	9.000
128.900	160.400	7.359	8.663	0.439	9.000
129.000	160.400	7.360	8.664	0.440	9.000
129.100	159.800	7.360	8.664	0.440	9.000
129.200	159.800	7.360	8.663	0.440	9.000
129.300	159.800	7.362	8.662	0.440	9.000
129.400	159.800	7.363	8.663	0.440	9.000
129.500	158.600	7.367	8.662	0.441	9.000
129.600	158.200	7.367	8.662	0.441	9.000
129.700	158.600	7.363	8.664	0.441	9.000
129.800	158.800	7.369	8.664	0.441	9.000
129.900	158.600	7.372	8.663	0.441	9.000
130.000	158.400	7.372	8.663	0.443	9.000
130.100	157.800	7.372	8.663	0.443	9.000
130.200	158.800	7.375	8.664	0.443	9.000
130.300	158.200	7.377	8.664	0.443	9.000
130.400	157.400	7.376	8.664	0.443	9.000
130.500	158.000	7.379	8.664	0.444	9.000
130.600	157.400	7.379	8.664	0.444	9.000
130.700	157.800	7.382	8.663	0.444	9.000
130.800	157.200	7.386	8.666	0.444	9.000
130.900	157.800	7.385	8.665	0.444	9.000
131.000	158.000	7.387	8.665	0.445	9.000
131.100	157.400	7.387	8.665	0.445	9.000
131.200	156.200	7.394	8.664	0.445	9.000
131.300	156.600	7.389	8.665	0.445	9.000
131.400	156.800	7.388	8.665	0.445	9.000
131.500	156.800	7.386	8.666	0.446	9.000
131.600	156.400	7.386	8.666	0.446	9.000
131.700	155.800	7.390	8.665	0.446	9.000
131.800	155.000	7.395	8.665	0.446	9.000
131.900	156.000	7.396	8.665	0.446	9.000
132.000	156.000	7.398	8.665	0.448	9.000
132.100	156.000	7.398	8.665	0.448	9.000
132.200	155.600	7.402	8.666	0.448	9.000
132.300	155.000	7.397	8.665	0.448	9.000
132.400	155.000	7.402	8.665	0.448	9.000
132.500	155.200	7.406	8.667	0.449	9.000
132.600	155.200	7.406	8.667	0.449	9.000
132.700	155.000	7.407	8.666	0.449	9.000
132.800	155.600	7.410	8.667	0.449	9.000
132.900	155.200	7.409	8.667	0.449	9.000
133.000	154.200	7.413	8.667	0.450	9.000
133.100	154.200	7.413	8.667	0.450	9.000
133.200	154.800	7.411	8.665	0.450	9.000
133.300	154.800	7.418	8.667	0.450	9.000
133.400	153.600	7.416	8.668	0.450	9.000
133.500	153.200	7.416	8.668	0.452	9.000
133.600	153.800	7.416	8.668	0.452	9.000
133.700	154.000	7.417	8.669	0.452	9.000
133.800	154.400	7.421	8.668	0.452	9.000
133.900	153.400	7.425	8.667	0.452	9.000
134.000	153.600	7.425	8.667	0.453	9.000
134.100	153.600	7.425	8.667	0.453	9.000
134.200	152.800	7.430	8.668	0.453	9.000
134.300	151.600	7.429	8.668	0.453	9.000
134.400	152.400	7.432	8.669	0.453	9.000
134.500	152.000	7.435	8.668	0.454	9.000
134.600	152.400	7.435	8.668	0.454	9.000
134.700	152.400	7.436	8.668	0.454	9.000
134.800	152.200	7.436	8.668	0.454	9.000
134.900	153.000	7.441	8.669	0.454	9.000
135.000	151.400	7.441	8.669	0.455	9.000
135.100	151.800	7.441	8.669	0.455	9.000
135.200	151.800	7.438	8.668	0.455	9.000
135.300	151.200	7.442	8.670	0.455	9.000
135.400	151.200	7.443	8.670	0.455	9.000
135.500	151.400	7.444	8.670	0.457	9.000
135.600	150.000	7.444	8.670	0.457	9.000
135.700	150.600	7.444	8.668	0.457	9.000
135.800	150.400	7.452	8.670	0.457	9.000
135.900	150.200	7.452	8.670	0.457	9.000
136.000	151.200	7.456	8.669	0.458	9.000
136.100	150.200	7.456	8.669	0.458	9.000
136.200	151.600	7.457	8.669	0.458	9.000
136.300	149.800	7.458	8.670	0.458	9.000
136.400	150.600	7.455	8.670	0.458	9.000
136.500	149.200	7.460	8.670	0.459	9.000
136.600	150.800	7.460	8.670	0.459	9.000
136.700	150.000	7.464	8.671	0.459	9.000
136.800	149.800	7.462	8.670	0.459	9.000
136.900	149.000	7.464	8.671	0.459	9.000
137.000	150.600	7.462	8.671	0.460	9.000
137.100	149.000	7.462	8.671	0.460	9.000
137.200	149.000	7.469	8.671	0.460	9.000
137.300	148.800	7.466	8.672	0.460	9.000
137.400	148.200	7.468	8.673	0.460	9.000
137.500	149.400	7.467	8.669	0.462	9.000
137.600	149.200	7.467	8.669	0.462	9.000
137.700	148.600	7.468	8.671	0.462	9.000
137.800	148.200	7.475	8.671	0.462	9.000
137.900	148.200	7.473	8.671	0.462	9.000
138.000	148.800	7.479	8.672	0.463	9.000
138.100	147.600	7.479	8.672	0.463	9.000
138.200	147.200	7.479	8.672	0.463	9.000
138.300	148.000	7.478	8.672	0.463	9.000
138.400	148.200	7.480	8.672	0.463	9.000
138.500	148.600	7.482	8.672	0.464	9.000
138.600	147.600	7.482	8.672	0.464	9.000
138.700	147.600	7.481	8.672	0.464	9.000
138.800	147.600	7.483	8.672	0.464	9.000
138.900	147.800	7.485	8.672	0.464	9.000
139.000	147.400	7.485	8.673	0.465	9.000
139.100	147.000	7.485	8.673	0.465	9.000
139.200	147.000	7.487	8.671	0.465	9.000
139.300	147.400	7.486	8.673	0.465	9.000
139.400	147.200	7.484	8.673	0.465	9.000
139.500	146.600	7.487	8.673	0.467	9.000
139.600	147.600	7.487	8.673	0.467	9.000
139.700	146.800	7.488	8.672	0.467	9.000
139.800	146.200	7.492	8.672	0.467	9.000
139.900	147.400	7.493	8.674	0.467	9.000
140.000	145.800	7.494	8.674	0.468	9.000
140.100	146.000	7.494	8.674	0.468	9.000
140.200	146.400	7.496	8.672	0.468	9.000
140.300	146.400	7.496	8.674	0.468	9.000
140.400	146.200	7.501	8.675	0.468	9.000
140.500	146.400	7.500	8.674	0.469	9.000
140.600	146.400	7.500	8.674	0.469	9.000
140.700	145.200	7.503	8.674	0.469	9.000
140.800	146.400	7.504	8.674	0.469	9.000
140.900	145.800	7.504	8.674	0.469	9.000
141.000	145.400	7.507	8.674	0.470	9.000
141.100	144.800	7.507	8.674	0.470	9.000
141.200	145.200	7.508	8.674	0.470	9.000
141.300	145.200	7.512	8.676	0.470	9.000
141.400	145.600	7.509	8.675	0.470	9.000
141.500	145.200	7.506	8.675	0.471	9.000
141.600	144.000	7.506	8.675	0.471	9.000
141.700	143.600	7.509	8.674	0.471	9.000
141.800	145.400	7.512	8.675	0.471	9.000
141.900	144.000	7.513	8.675	0.471	9.000
142.000	144.400	7.516	8.676	0.473	9.000
142.100	144.400	7.516	8.676	0.473	9.000
142.200	144.400	7.521	8.675	0.473	9.000
142.300	144.800	7.521	8.675	0.473	9.000
142.400	144.000	7.524	8.677	0.473	9.000
142.500	143.800	7.523	8.676	0.474	9.000
142.600	143.600	7.523	8.676	0.474	9.000
142.700	143.400	7.524	8.676	0.474	9.000
142.800	143.400	7.530	8.677	0.474	9.000
142.900	143.400	7.523	8.675	0.474	9.000
143.000	143.000	7.532	8.676	0.475	9.000
143.100	143.400	7.532	8.676	0.475	9.000
143.200	142.200	7.528	8.675	0.475	9.000
143.300	143.000	7.533	8.676	0.475	9.000
143.400	143.600	7.530	8.676	0.475	9.000
143.500	142.400	7.532	8.676	0.476	9.000
143.600	143.000	7.532	8.676	0.476	9.000
143.700	144.000	7.529	8.676	0.476	9.000
143.800	143.400	7.537	8.678	0.476	9.000
143.900	142.800	7.537	8.677	0.476	9.000
144.000	142.600	7.538	8.677	0.477	9.000
144.100	143.000	7.538	8.677	0.477	9.000
144.200	141.600	7.537	8.677	0.477	9.000
144.300	141.600	7.537	8.677	0.477	9.000
144.400	142.200	7.536	8.677	0.477	9.000
144.500	140.800	7.542	8.678	0.479	9.000
144.600	142.000	7.542	8.678	0.479	9.000
144.700	141.800	7.543	8.678	0.479	9.000
144.800	142.000	7.544	8.678	0.479	9.000
144.900	141.800	7.546	8.678	0.479	9.000
145.000	141.600	7.550	8.678	0.480	9.000
145.100	141.200	7.550	8.678	0.480	9.000
145.200	141.400	7.550	8.680	0.480	9.000
145.300	141.600	7.550	8.679	0.480	9.000
145.400	141.200	7.555	8.678	0.480	9.000
145.500	140.400	7.549	8.678	0.481	9.000
145.600	140.400	7.549	8.678	0.481	9.000
145.700	140.800	7.554	8.679	0.481	9.000
145.800	140.200	7.560	8.678	0.481	9.000
145.900	141.000	7.559	8.680	0.481	9.000
146.000	140.800	7.557	8.680	0.482	9.000
146.100	141.200	7.557	8.680	0.482	9.000
146.200	140.400	7.558	8.680	0.482	9.000
146.300	140.000	7.561	8.680	0.482	9.000
146.400	140.600	7.561	8.680	0.482	9.000
146.500	139.200	7.566	8.680	0.483	9.000
146.600	140.400	7.566	8.680	0.483	9.000
146.700	139.800	7.565	8.679	0.483	9.000
146.800	140.000	7.564	8.679	0.483	9.000
146.900	138.400	7.566	8.681	0.483	9.000
147.000	139.800	7.568	8.680	0.484	9.000
147.100	139.000	7.568	8.680	0.484	9.000
147.200	138.800	7.564	8.681	0.484	9.000
147.300	139.000	7.572	8.680	0.484	9.000
147.400	139.000	7.571	8.680	0.484	9.000
147.500	139.000	7.571	8.681	0.486	9.000
147.600	138.400	7.571	8.681	0.486	9.000
147.700	138.600	7.572	8.680	0.486	9.000
147.800	137.800	7.580	8.681	0.486	9.000
147.900	138.600	7.577	8.681	0.486	9.000
148.000	138.200	7.581	8.681	0.487	9.000
148.100	138.400	7.581	8.681	0.487	9.000
148.200	138.200	7.581	8.681	0.487	9.000
148.300	138.000	7.582	8.681	0.487	9.000
148.400	137.600	7.584	8.681	0.487	9.000
148.500	137.600	7.583	8.682	0.488	9.000
148.600	137.800	7.583	8.682	0.488	9.000
148.700	137.800	7.587	8.682	0.488	9.000
148.800	137.800	7.592	8.682	0.488	9.000
148.900	137.400	7.591	8.680	0.488	9.000
149.000	137.400	7.590	8.681	0.489	9.000
149.100	137.200	7.590	8.681	0.489	9.000
149.200	137.200	7.594	8.682	0.489	9.000
149.300	137.000	7.596	8.682	0.489	9.000
149.400	136.600	7.596	8.682	0.489	9.000
149.500	136.000	7.598	8.683	0.490	9.000
149.600	137.000	7.598	8.683	0.490	9.000
149.700	136.200	7.596	8.682	0.490	9.000
149.800	136.400	7.600	8.682	0.490	9.000
149.900	136.000	7.600	8.682	0.490	9.000
150.000	135.800	7.603	8.682	0.491	9.000
150.100	135.600	7.603	8.682	0.491	9.000
150.200	135.600	7.602	8.684	0.491	9.000
150.300	135.800	7.604	8.684	0.491	9.000
150.400	135.400	7.606	8.683	0.491	9.000
150.500	135.400	7.607	8.684	0.492	9.000
150.600	135.400	7.607	8.684	0.492	9.000
150.700	135.200	7.611	8.683	0.492	9.000
150.800	134.400	7.615	8.684	0.492	9.000
150.900	134.600	7.613	8.684	0.492	9.000
151.000	134.400	7.612	8.683	0.494	9.000
151.100	135.200	7.612	8.683	0.494	9.000
151.200	134.800	7.616	8.684	0.494	9.000
151.300	135.400	7.614	8.684	0.494	9.000
151.400	134.600	7.616	8.684	0.494	9.000
151.500	134.600	7.613	8.684	0.495	9.000
151.600	134.400	7.613	8.684	0.495	9.000
151.700	134.200	7.618	8.684	0.495	9.000
151.800	135.000	7.618	8.685	0.495	9.000
151.900	133.400	7.622	8.684	0.495	9.000
152.000	133.600	7.623	8.685	0.496	9.000
152.100	134.400	7.623	8.685	0.496	9.000
152.200	134.000	7.622	8.686	0.496	9.000
152.300	134.800	7.625	8.685	0.496	9.000
152.400	133.400	7.631	8.686	0.496	9.000
152.500	134.600	7.630	8.686	0.497	9.000
152.600	133.400	7.630	8.686	0.497	9.000
152.700	133.600	7.626	8.685	0.497	9.000
152.800	133.800	7.629	8.685	0.497	9.000
152.900	133.200	7.626	8.686	0.497	9.000
153.000	133.200	7.632	8.686	0.498	9.000
153.100	132.000	7.632	8.686	0.498	9.000
153.200	133.000	7.630	8.686	0.498	9.000
153.300	132.800	7.629	8.685	0.498	9.000
153.400	133.000	7.634	8.686	0.498	9.000
153.500	133.200	7.627	8.686	0.499	9.000
153.600	133.200	7.627	8.686	0.499	9.000
153.700	132.000	7.630	8.686	0.499	9.000
153.800	133.200	7.632	8.686	0.499	9.000
153.900	132.200	7.637	8.687	0.499	9.000
154.000	131.600	7.639	8.687	0.500	9.000
154.100	132.400	7.639	8.687	0.500	9.000
154.200	131.800	7.637	8.687	0.500	9.000
154.300	131.600	7.639	8.688	0.500	9.000
154.400	131.400	7.642	8.688	0.500	9.000
154.500	132.400	7.647	8.687	0.501	9.000
154.600	131.800	7.647	8.687	0.501	9.000
154.700	131.000	7.644	8.686	0.501	9.000
154.800	131.800	7.649	8.687	0.501	9.000
154.900	131.400	7.647	8.688	0.501	9.000
155.000	130.800	7.649	8.688	0.502	9.000
155.100	132.000	7.649	8.688	0.502	9.000
155.200	130.800	7.650	8.687	0.502	9.000
155.300	130.600	7.655	8.688	0.502	9.000
155.400	131.400	7.651	8.688	0.502	9.000
155.500	130.200	7.654	8.688	0.503	9.000
155.600	130.800	7.654	8.688	0.503	9.000
155.700	129.800	7.655	8.689	0.503	9.000
155.800	131.200	7.660	8.688	0.503	9.000
155.900	129.000	7.665	8.689	0.503	9.000
156.000	131.000	7.667	8.688	0.505	9.000
156.100	130.200	7.667	8.688	0.505	9.000
156.200	129.800	7.663	8.688	0.505	9.000
156.300	128.800	7.666	8.688	0.505	9.000
156.400	128.600	7.666	8.689	0.505	9.000
156.500	129.400	7.669	8.689	0.506	9.000
156.600	129.600	7.669	8.689	0.506	9.000
156.700	129.600	7.668	8.689	0.506	9.000
156.800	128.400	7.673	8.690	0.506	9.000
156.900	129.200	7.672	8.689	0.506	9.000
157.000	128.600	7.673	8.690	0.507	9.000
157.100	129.000	7.673	8.690	0.507	9.000
157.200	128.600	7.673	8.690	0.507	9.000
157.300	128.400	7.674	8.690	0.507	9.000
157.400	129.000	7.679	8.689	0.507	9.000
157.500	128.600	7.676	8.692	0.508	9.000
157.600	128.200	7.676	8.692	0.508	9.000
157.700	128.400	7.674	8.690	0.508	9.000
157.800	128.600	7.680	8.691	0.508	9.000
157.900	127.600	7.681	8.691	0.508	9.000
158.000	127.200	7.687	8.690	0.509	9.000
158.100	128.200	7.687	8.690	0.509	9.000
158.200	128.000	7.684	8.690	0.509	9.000
158.300	128.600	7.687	8.690	0.509	9.000
158.400	126.800	7.687	8.692	0.509	9.000
158.500	127.000	7.690	8.691	0.510	9.000
158.600	127.600	7.690	8.691	0.510	9.000
158.700	127.800	7.695	8.690	0.510	9.000
158.800	126.400	7.691	8.691	0.510	9.000
158.900	127.000	7.694	8.691	0.510	9.000
159.000	126.800	7.696	8.691	0.511	9.000
159.100	127.600	7.696	8.691	0.511	9.000
159.200	126.400	7.701	8.692	0.511	9.000
159.300	127.200	7.697	8.691	0.511	9.000
159.400	126.800	7.700	8.691	0.511	9.000
159.500	127.000	7.694	8.692	0.512	9.000
159.600	126.600	7.694	8.692	0.512	9.000
159.700	126.600	7.697	8.692	0.512	9.000
159.800	126.800	7.700	8.693	0.512	9.000
159.900	126.400	7.702	8.692	0.512	9.000
160.000	126.200	7.703	8.692	0.513	9.000
160.100	126.400	7.703	8.692	0.513	9.000
160.200	126.000	7.704	8.692	0.513	9.000
160.300	126.400	7.702	8.694	0.513	9.000
160.400	124.400	7.702	8.692	0.513	9.000
160.500	125.800	7.704	8.694	0.514	9.000
160.600	126.000	7.704	8.694	0.514	9.000
160.700	125.600	7.702	8.693	0.514	9.000
160.800	125.600	7.707	8.693	0.514	9.000
160.900	125.400	7.706	8.693	0.514	9.000
161.000	125.000	7.712	8.694	0.515	9.000
161.100	125.600	7.712	8.694	0.515	9.000
161.200	125.600	7.708	8.694	0.515	9.000
161.300	124.600	7.710	8.694	0.515	9.000
161.400	125.200	7.705	8.694	0.515	9.000
161.500	125.200	7.708	8.694	0.516	9.000
161.600	125.200	7.708	8.694	0.516	9.000
161.700	125.000	7.708	8.694	0.516	9.000
161.800	124.800	7.715	8.694	0.516	9.000
161.900	124.600	7.717	8.694	0.516	9.000
162.000	125.000	7.719	8.694	0.517	9.000
162.100	123.800	7.719	8.694	0.517	9.000
162.200	124.200	7.718	8.695	0.517	9.000
162.300	123.600	7.721	8.694	0.517	9.000
162.400	124.000	7.723	8.694	0.517	9.000
162.500	124.200	7.723	8.695	0.518	9.000
162.600	124.800	7.723	8.695	0.518	9.000
162.700	124.400	7.723	8.694	0.518	9.000
162.800	123.000	7.726	8.694	0.518	9.000
162.900	123.600	7.727	8.695	0.518	9.000
163.000	123.000	7.730	8.695	0.519	9.000
163.100	124.400	7.730	8.695	0.519	9.000
163.200	123.200	7.725	8.695	0.519	9.000
163.300	122.800	7.731	8.695	0.519	9.000
163.400	122.000	7.731	8.696	0.519	9.000
163.500	124.000	7.730	8.696	0.520	9.000
163.600	123.600	7.730	8.696	0.520	9.000
163.700	122.800	7.730	8.696	0.520	9.000
163.800	122.200	7.738	8.696	0.520	9.000
163.900	123.000	7.739	8.695	0.520	9.000
164.000	122.400	7.740	8.696	0.521	9.000
164.100	122.400	7.740	8.696	0.521	9.000
164.200	122.200	7.742	8.696	0.521	9.000
164.300	122.000	7.739	8.696	0.521	9.000
164.400	121.800	7.740	8.697	0.521	9.000
164.500	121.400	7.744	8.697	0.522	9.000
164.600	122.000	7.744	8.697	0.522	9.000
164.700	122.400	7.745	8.696	0.522	9.000
164.800	121.400	7.743	8.697	0.522	9.000
164.900	122.000	7.745	8.696	0.522	9.000
165.000	121.000	7.748	8.699	0.523	9.000
165.100	121.400	7.748	8.699	0.523	9.000
165.200	121.200	7.749	8.697	0.523	9.000
165.300	121.800	7.750	8.697	0.523	9.000
165.400	121.000	7.745	8.696	0.523	9.000
165.500	122.200	7.746	8.698	0.524	9.000
165.600	121.200	7.746	8.698	0.524	9.000
165.700	121.400	7.749	8.698	0.524	9.000
165.800	120.800	7.753	8.698	0.524	9.000
165.900	121.400	7.752	8.698	0.524	9.000
166.000	121.400	7.754	8.698	0.525	9.000
166.100	121.000	7.754	8.698	0.525	9.000
166.200	120.800	7.755	8.699	0.525	9.000
166.300	121.000	7.757	8.699	0.525	9.000
166.400	120.400	7.758	8.698	0.525	9.000
166.500	120.800	7.758	8.698	0.526	9.000
166.600	121.800	7.758	8.698	0.526	9.000
166.700	120.200	7.760	8.698	0.526	9.000
166.800	120.600	7.756	8.698	0.526	9.000
166.900	120.600	7.759	8.697	0.526	9.000
167.000	120.200	7.763	8.698	0.527	9.000
167.100	119.800	7.763	8.698	0.527	9.000
167.200	120.800	7.760	8.698	0.527	9.000
167.300	120.200	7.761	8.699	0.527	9.000
167.400	119.200	7.763	8.699	0.527	9.000
167.500	119.800	7.762	8.700	0.528	9.000
167.600	119.000	7.762	8.700	0.528	9.000
167.700	119.600	7.762	8.700	0.528	9.000
167.800	120.200	7.765	8.700	0.528	9.000
167.900	120.400	7.766	8.700	0.528	9.000
168.000	119.400	7.772	8.701	0.529	9.000
168.100	119.600	7.772	8.701	0.529	9.000
168.200	118.800	7.772	8.701	0.529	9.000
168.300	119.000	7.770	8.700	0.529	9.000
168.400	117.800	7.773	8.701	0.529	9.000
168.500	118.200	7.774	8.699	0.530	9.000
168.600	118.600	7.774	8.699	0.530	9.000
168.700	118.400	7.776	8.702	0.530	9.000
168.800	118.200	7.778	8.701	0.530	9.000
168.900	117.800	7.781	8.701	0.530	9.000
169.000	117.400	7.784	8.700	0.531	9.000
169.100	118.800	7.784	8.700	0.531	9.000
169.200	117.200	7.785	8.701	0.531	9.000
169.300	117.600	7.787	8.700	0.531	9.000
169.400	117.000	7.789	8.701	0.531	9.000
169.500	117.600	7.788	8.701	0.532	9.000
169.600	116.600	7.788	8.701	0.532	9.000
169.700	116.600	7.786	8.701	0.532	9.000
169.800	116.600	7.792	8.700	0.532	9.000
169.900	117.200	7.793	8.702	0.532	9.000
170.000	117.200	7.795	8.700	0.533	9.000
170.100	116.400	7.795	8.700	0.533	9.000
170.200	117.000	7.796	8.701	0.533	9.000
170.300	116.800	7.796	8.701	0.533	9.000
170.400	116.400	7.798	8.702	0.533	9.000
170.500	116.400	7.800	8.702	0.534	9.000
170.600	116.200	7.800	8.702	0.534	9.000
170.700	116.600	7.801	8.703	0.534	9.000
170.800	116.600	7.800	8.702	0.534	9.000
170.900	115.800	7.803	8.703	0.534	9.000
171.000	115.000	7.805	8.702	0.535	9.000
171.100	116.600	7.805	8.702	0.535	9.000
171.200	115.200	7.807	8.703	0.535	9.000
171.300	115.600	7.805	8.703	0.535	9.000
171.400	116.200	7.811	8.703	0.535	9.000
171.500	116.000	7.808	8.703	0.536	9.000
171.600	114.400	7.808	8.703	0.536	9.000
171.700	114.800	7.805	8.703	0.536	9.000
171.800	115.200	7.815	8.703	0.536	9.000
171.900	115.400	7.817	8.703	0.536	9.000
172.000	114.600	7.820	8.704	0.537	9.000
172.100	114.400	7.820	8.704	0.537	9.000
172.200	115.000	7.817	8.703	0.537	9.000
172.300	113.800	7.820	8.705	0.537	9.000
172.400	114.600	7.817	8.705	0.537	9.000
172.500	114.600	7.820	8.705	0.538	9.000
172.600	113.800	7.820	8.705	0.538	9.000
172.700	114.600	7.821	8.704	0.538	9.000
172.800	114.600	7.820	8.704	0.538	9.000
172.900	114.000	7.822	8.705	0.538	9.000
173.000	113.200	7.826	8.704	0.539	9.000
173.100	114.400	7.826	8.704	0.539	9.000
173.200	113.800	7.827	8.706	0.539	9.000
173.300	114.000	7.823	8.706	0.539	9.000
173.400	113.600	7.830	8.705	0.539	9.000
173.500	113.600	7.825	8.705	0.540	9.000
173.600	113.400	7.825	8.705	0.540	9.000
173.700	113.000	7.830	8.706	0.540	9.000
173.800	113.200	7.832	8.704	0.540	9.000
173.900	113.400	7.832	8.705	0.540	9.000
174.000	112.400	7.834	8.704	0.541	9.000
174.100	112.800	7.834	8.704	0.541	9.000
174.200	113.200	7.831	8.706	0.541	9.000
174.300	113.000	7.833	8.706	0.541	9.000
174.400	112.200	7.835	8.705	0.541	9.000
174.500	112.800	7.837	8.706	0.542	9.000
174.600	112.600	7.837	8.706	0.542	9.000
174.700	112.600	7.835	8.706	0.542	9.000
174.800	112.400	7.839	8.705	0.542	9.000
174.900	113.000	7.843	8.705	0.542	9.000
175.000	111.800	7.844	8.706	0.543	9.000
175.100	112.000	7.844	8.706	0.543	9.000
175.200	111.800	7.844	8.707	0.543	9.000
175.300	111.200	7.843	8.707	0.543	9.000
175.400	111.200	7.844	8.706	0.543	9.000
175.500	111.600	7.843	8.706	0.544	9.000
175.600	111.000	7.843	8.706	0.544	9.000
175.700	111.800	7.846	8.708	0.544	9.000
175.800	111.400	7.850	8.707	0.544	9.000
175.900	110.800	7.851	8.706	0.544	9.000
176.000	111.600	7.850	8.707	0.545	9.000
176.100	111.600	7.850	8.707	0.545	9.000
176.200	111.800	7.851	8.707	0.545	9.000
176.300	111.000	7.853	8.708	0.545	9.000
176.400	111.600	7.850	8.707	0.545	9.000
176.500	111.600	7.851	8.708	0.546	9.000
176.600	111.000	7.851	8.708	0.546	9.000
176.700	111.400	7.854	8.709	0.546	9.000
176.800	111.000	7.855	8.709	0.546	9.000
176.900	110.800	7.856	8.709	0.546	9.000
177.000	111.200	7.856	8.708	0.546	9.000
177.100	111.000	7.856	8.708	0.546	9.000
177.200	111.600	7.857	8.708	0.546	9.000
177.300	109.600	7.858	8.708	0.546	9.000
177.400	111.400	7.859	8.708	0.546	9.000
177.500	109.800	7.855	8.708	0.547	9.000
177.600	110.600	7.855	8.708	0.547	9.000
177.700	110.800	7.855	8.709	0.547	9.000
177.800	110.400	7.864	8.710	0.547	9.000
177.900	109.600	7.861	8.709	0.547	9.000
178.000	110.200	7.861	8.708	0.548	9.000
178.100	110.600	7.861	8.708	0.548	9.000
178.200	110.200	7.865	8.710	0.548	9.000
178.300	110.400	7.865	8.709	0.548	9.000
178.400	110.000	7.869	8.709	0.548	9.000
178.500	109.800	7.869	8.709	0.549	9.000
178.600	109.600	7.869	8.709	0.549	9.000
178.700	109.400	7.867	8.710	0.549	9.000
178.800	109.600	7.868	8.710	0.549	9.000
178.900	109.400	7.872	8.710	0.549	9.000
179.000	109.000	7.871	8.711	0.550	9.000
179.100	110.800	7.871	8.711	0.550	9.000
179.200	109.800	7.875	8.710	0.550	9.000
179.300	108.600	7.875	8.711	0.550	9.000
179.400	109.400	7.876	8.710	0.550	9.000
179.500	108.800	7.872	8.712	0.551	9.000
179.600	109.600	7.872	8.712	0.551	9.000
179.700	109.600	7.872	8.709	0.551	9.000
179.800	109.400	7.876	8.710	0.551	9.000
179.900	108.800	7.879	8.711	0.551	9.000
180.000	109.000	7.880	8.710	0.552	9.000
180.100	108.800	7.880	8.710	0.552	9.000
180.200	108.800	7.881	8.713	0.552	9.000
180.300	109.400	7.880	8.711	0.552	9.000
180.400	109.200	7.879	8.711	0.552	9.000
180.500	109.400	7.884	8.711	0.553	9.000
180.600	108.800	7.884	8.711	0.553	9.000
180.700	108.800	7.885	8.712	0.553	9.000
180.800	108.800	7.883	8.711	0.553	9.000
180.900	108.000	7.883	8.712	0.553	9.000
181.000	107.600	7.884	8.713	0.554	9.000
181.100	108.400	7.884	8.713	0.554	9.000
181.200	108.600	7.888	8.711	0.554	9.000
181.300	108.000	7.885	8.712	0.554	9.000
181.400	107.600	7.888	8.713	0.554	9.000
181.500	107.600	7.886	8.712	0.555	9.000
181.600	108.400	7.886	8.712	0.555	9.000
181.700	108.000	7.884	8.713	0.555	9.000
181.800	107.400	7.887	8.712	0.555	9.000
181.900	107.400	7.889	8.713	0.555	9.000
182.000	107.000	7.892	8.713	0.556	9.000
182.100	106.600	7.892	8.713	0.556	9.000
182.200	108.200	7.893	8.713	0.556	9.000
182.300	107.400	7.895	8.713	0.556	9.000
182.400	106.800	7.892	8.714	0.556	9.000
182.500	107.400	7.898	8.714	0.556	9.000
182.600	106.800	7.898	8.714	0.556	9.000
182.700	105.400	7.897	8.713	0.556	9.000
182.800	106.400	7.898	8.714	0.556	9.000
182.900	106.000	7.899	8.714	0.556	9.000
183.000	106.800	7.902	8.714	0.557	9.000
183.100	106.200	7.902	8.714	0.557	9.000
183.200	107.400	7.902	8.714	0.557	9.000
183.300	106.400	7.901	8.713	0.557	9.000
183.400	106.000	7.898	8.714	0.557	9.000
183.500	107.000	7.894	8.715	0.558	9.000
183.600	106.400	7.894	8.715	0.558	9.000
183.700	106.400	7.900	8.713	0.558	9.000
183.800	106.200	7.904	8.714	0.558	9.000
183.900	106.400	7.906	8.714	0.558	9.000
184.000	105.600	7.908	8.715	0.559	9.000
184.100	105.600	7.908	8.715	0.559	9.000
184.200	106.400	7.908	8.715	0.559	9.000
184.300	106.000	7.907	8.715	0.559	9.000
184.400	106.200	7.908	8.715	0.559	9.000
184.500	106.000	7.907	8.714	0.560	9.000
184.600	105.800	7.907	8.714	0.560	9.000
184.700	105.800	7.909	8.717	0.560	9.000
184.800	105.600	7.908	8.716	0.560	9.000
184.900	104.600	7.916	8.716	0.560	9.000
185.000	105.400	7.911	8.716	0.561	9.000
185.100	105.400	7.911	8.716	0.561	9.000
185.200	105.200	7.915	8.716	0.561	9.000
185.300	105.800	7.915	8.716	0.561	9.000
185.400	104.600	7.915	8.715	0.561	9.000
185.500	105.000	7.914	8.716	0.562	9.000
185.600	104.600	7.914	8.716	0.562	9.000
185.700	104.600	7.913	8.716	0.562	9.000
185.800	104.000	7.918	8.717	0.562	9.000
185.900	104.200	7.922	8.717	0.562	9.000
186.000	103.800	7.921	8.718	0.563	9.000
186.100	104.600	7.921	8.718	0.563	9.000
186.200	103.800	7.923	8.717	0.563	9.000
186.300	103.400	7.922	8.717	0.563	9.000
186.400	104.600	7.925	8.716	0.563	9.000
186.500	104.000	7.927	8.718	0.563	9.000
186.600	104.400	7.927	8.718	0.563	9.000
186.700	104.200	7.927	8.718	0.563	9.000
186.800	103.600	7.926	8.717	0.563	9.000
186.900	104.000	7.930	8.718	0.563	9.000
187.000	103.400	7.930	8.718	0.564	9.000
187.100	105.000	7.930	8.718	0.564	9.000
187.200	103.200	7.933	8.718	0.564	9.000
187.300	103.600	7.932	8.718	0.564	9.000
187.400	104.400	7.933	8.719	0.564	9.000
187.500	104.400	7.930	8.718	0.565	9.000
187.600	103.600	7.930	8.718	0.565	9.000
187.700	103.200	7.936	8.718	0.565	9.000
187.800	103.600	7.936	8.720	0.565	9.000
187.900	103.200	7.938	8.718	0.565	9.000
188.000	104.000	7.933	8.719	0.566	9.000
188.100	103.800	7.933	8.719	0.566	9.000
188.200	102.800	7.938	8.719	0.566	9.000
188.300	103.800	7.938	8.719	0.566	9.000
188.400	103.400	7.937	8.719	0.566	9.000
188.500	103.400	7.941	8.719	0.567	9.000
188.600	103.000	7.941	8.719	0.567	9.000
188.700	103.200	7.939	8.719	0.567	9.000
188.800	102.400	7.942	8.719	0.567	9.000
188.900	103.000	7.942	8.718	0.567	9.000
189.000	103.200	7.940	8.719	0.568	9.000
189.100	103.200	7.940	8.719	0.568	9.000
189.200	102.600	7.941	8.720	0.568	9.000
189.300	102.600	7.943	8.719	0.568	9.000
189.400	102.800	7.941	8.719	0.568	9.000
189.500	102.000	7.938	8.721	0.569	9.000
189.600	101.600	7.938	8.721	0.569	9.000
189.700	102.400	7.939	8.720	0.569	9.000
189.800	102.600	7.945	8.720	0.569	9.000
189.900	101.800	7.942	8.721	0.569	9.000
190.000	102.200	7.945	8.721	0.569	9.000
190.100	102.600	7.945	8.721	0.569	9.000
190.200	102.200	7.942	8.721	0.569	9.000
190.300	101.400	7.945	8.720	0.569	9.000
190.400	101.600	7.948	8.721	0.569	9.000
190.500	102.200	7.947	8.721	0.570	9.000
190.600	102.600	7.947	8.721	0.570	9.000
190.700	101.400	7.952	8.722	0.570	9.000
190.800	103.000	7.948	8.722	0.570	9.000
190.900	101.400	7.952	8.721	0.570	9.000
191.000	102.600	7.955	8.721	0.571	9.000
191.100	101.400	7.955	8.721	0.571	9.000
191.200	101.400	7.953	8.721	0.571	9.000
191.300	101.600	7.954	8.721	0.571	9.000
191.400	101.400	7.951	8.721	0.571	9.000
191.500	101.800	7.953	8.722	0.572	9.000
191.600	101.400	7.953	8.722	0.572	9.000
191.700	101.200	7.952	8.723	0.572	9.000
191.800	101.400	7.955	8.723	0.572	9.000
191.900	101.400	7.956	8.722	0.572	9.000
192.000	101.400	7.959	8.723	0.573	9.000
192.100	100.000	7.959	8.723	0.573	9.000
192.200	100.400	7.960	8.723	0.573	9.000
192.300	102.400	7.960	8.723	0.573	9.000
192.400	100.400	7.961	8.723	0.573	9.000
192.500	100.400	7.961	8.723	0.574	9.000
192.600	100.400	7.961	8.723	0.574	9.000
192.700	100.200	7.962	8.723	0.574	9.000
192.800	99.400	7.966	8.722	0.574	9.000
192.900	99.400	7.964	8.723	0.574	9.000
193.000	98.800	7.968	8.724	0.575	9.000
193.100	99.200	7.968	8.724	0.575	9.000
193.200	99.400	7.969	8.723	0.575	9.000
193.300	100.200	7.973	8.723	0.575	9.000
193.400	100.200	7.971	8.723	0.575	9.000
193.500	98.800	7.968	8.723	0.575	9.000
193.600	99.200	7.968	8.723	0.575	9.000
193.700	99.400	7.969	8.723	0.575	9.000
193.800	100.000	7.976	8.725	0.575	9.000
193.900	99.800	7.974	8.724	0.575	9.000
194.000	99.400	7.976	8.726	0.576	9.000
194.100	98.400	7.976	8.726	0.576	9.000
194.200	99.000	7.984	8.725	0.576	9.000
194.300	99.200	7.978	8.724	0.576	9.000
194.400	98.800	7.983	8.725	0.576	9.000
194.500	99.400	7.979	8.725	0.577	9.000
194.600	98.200	7.979	8.725	0.577	9.000
194.700	98.400	7.982	8.725	0.577	9.000
194.800	98.200	7.984	8.724	0.577	9.000
194.900	99.400	7.985	8.725	0.577	9.000
195.000	98.600	7.982	8.725	0.578	9.000
195.100	98.600	7.982	8.725	0.578	9.000
195.200	98.400	7.983	8.726	0.578	9.000
195.300	97.600	7.985	8.726	0.578	9.000
195.400	98.400	7.983	8.724	0.578	9.000
195.500	97.600	7.980	8.726	0.579	9.000
195.600	98.600	7.980	8.726	0.579	9.000
195.700	99.200	7.978	8.725	0.579	9.000
195.800	98.400	7.985	8.727	0.579	9.000
195.900	99.600	7.987	8.727	0.579	9.000
196.000	99.000	7.987	8.726	0.579	9.000
196.100	99.000	7.987	8.726	0.579	9.000
196.200	98.200	7.985	8.726	0.579	9.000
196.300	99.200	7.982	8.727	0.579	9.000
196.400	99.600	7.984	8.726	0.579	9.000
196.500	98.800	7.984	8.727	0.580	9.000
196.600	98.800	7.984	8.727	0.580	9.000
196.700	98.400	7.989	8.727	0.580	9.000
196.800	99.000	7.981	8.726	0.580	9.000
196.900	99.000	7.989	8.727	0.580	9.000
197.000	98.400	7.986	8.728	0.581	9.000
197.100	98.400	7.986	8.728	0.581	9.000
197.200	97.400	7.984	8.727	0.581	9.000
197.300	99.000	7.986	8.727	0.581	9.000
197.400	98.400	7.984	8.728	0.582	9.000
197.500	98.400	7.984	8.728	0.582	9.000
197.600	98.200	7.984	8.728	0.582	9.000
197.700	99.000	7.981	8.728	0.582	9.000
197.800	99.400	7.989	8.728	0.582	9.000
197.900	97.400	7.987	8.727	0.583	9.000
198.000	98.800	7.991	8.729	0.583	9.000
198.100	98.200	7.991	8.729	0.583	9.000
198.200	97.400	7.987	8.728	0.583	9.000
198.300	97.400	7.989	8.728	0.583	9.000
198.400	97.600	7.987	8.729	0.584	9.000
198.500	98.000	7.990	8.728	0.584	9.000
198.600	97.600	7.990	8.728	0.584	9.000
198.700	97.400	7.988	8.727	0.584	9.000
198.800	97.000	7.990	8.729	0.584	9.000
198.900	97.400	7.992	8.728	0.584	9.000
199.000	97.200	7.989	8.728	0.584	9.000
199.100	98.400	7.989	8.728	0.584	9.000
199.200	97.200	7.993	8.729	0.584	9.000
199.300	96.600	7.995	8.729	0.584	9.000
199.400	96.800	7.997	8.730	0.585	9.000
199.500	97.400	7.995	8.730	0.585	9.000
199.600	97.600	7.995	8.730	0.585	9.000
199.700	96.000	7.995	8.730	0.585	9.000
199.800	96.600	8.002	8.730	0.585	9.000
199.900	97.400	8.001	8.730	0.586	9.000
[truncated: 70,720 more rows]
