# Supplementary material for: Measurement of Outflow Facility Using iPerfusion
Source: PLoS One. 2016 Mar 7;11(3):e0150694. doi: 10.1371/journal.pone.0150694 (PMC4780770; doi:10.1371/journal.pone.0150694)
Supplement: S4 File — The raw data from the perfusion traces along with the steady state values for each pressure step. (ZIP) [file pone.0150694.s004.zip › S3/ControlIndividuals/eye03/Eye_P15CL-01/Parameters.txt]

Q 	 dQ 	 P 	 dP 	 R 	 dR 	 C 	 dC 	 FT 	 dFT 	 N/A 	 FV 	 
77.6314	5.0726	8.2463	0.0407	0.1062	0.0071	9.4141	0.6287	0.0000	0.0000	8.9750	0.0000
24.2153	5.0336	4.2599	0.0402	0.1759	0.0373	5.6845	1.2059	0.0000	0.0000	4.4808	0.0000
41.4787	5.1501	5.5972	0.0408	0.1349	0.0171	7.4106	0.9389	0.0000	0.0000	5.9925	0.0000
61.1282	5.0455	6.9103	0.0403	0.1130	0.0095	8.8460	0.7461	0.0000	0.0000	7.4925	0.0000
87.3236	5.0717	8.1518	0.0406	0.0934	0.0055	10.7122	0.6364	0.0000	0.0000	8.9925	0.0000
116.3474	5.0643	9.3610	0.0406	0.0805	0.0036	12.4289	0.5541	0.0000	0.0000	10.4925	0.0000
152.0331	5.1461	10.5091	0.0411	0.0691	0.0024	14.4668	0.5020	0.0000	0.0000	11.9925	0.0000
248.0879	5.9931	12.5583	0.0508	0.0506	0.0013	19.7549	0.4904	0.0000	0.0000	14.9850	0.0000
