# Supplementary material for: Measurement of Outflow Facility Using iPerfusion
Source: PLoS One. 2016 Mar 7;11(3):e0150694. doi: 10.1371/journal.pone.0150694 (PMC4780770; doi:10.1371/journal.pone.0150694)
Supplement: S4 File — The raw data from the perfusion traces along with the steady state values for each pressure step. (ZIP) [file pone.0150694.s004.zip › S3/ControlIndividuals/eye04/CapPre_P15CR-02/Data.txt]

0.000	-0.400	0.002	8.638	-0.000	0.000
0.100	-0.200	0.002	8.638	-0.000	0.000
0.200	-0.000	0.002	8.637	-0.000	0.000
0.300	-1.200	0.001	8.637	-0.000	0.000
0.400	0.400	0.002	8.637	-0.000	0.000
0.500	-0.200	-0.001	8.637	-0.000	0.000
0.600	-1.000	-0.001	8.637	-0.000	0.000
0.700	0.600	0.001	8.636	-0.000	0.000
0.800	-1.200	0.001	8.636	-0.000	0.000
0.900	-0.600	0.003	8.636	-0.000	0.000
1.000	-0.600	0.006	8.636	-0.000	0.000
1.100	-0.200	0.006	8.636	-0.000	0.000
1.200	-0.200	-0.001	8.637	-0.000	0.000
1.300	-0.600	0.002	8.636	-0.000	0.000
1.400	0.200	0.003	8.637	-0.000	0.000
1.500	-1.200	0.001	8.635	-0.000	0.000
1.600	-0.600	0.001	8.635	-0.000	0.000
1.700	-1.600	0.001	8.636	-0.000	0.000
1.800	-0.200	0.001	8.636	-0.000	0.000
1.900	-0.400	0.001	8.636	-0.000	0.000
2.000	-0.200	0.003	8.636	-0.000	0.000
2.100	-0.600	0.003	8.636	-0.000	0.000
2.200	-0.000	-0.003	8.636	-0.000	0.000
2.300	-0.800	0.004	8.637	-0.000	0.000
2.400	-0.800	0.005	8.636	-0.000	0.000
2.500	-0.400	0.021	8.635	-0.000	0.000
2.600	-0.800	0.021	8.635	-0.000	0.000
2.700	-0.600	-0.016	8.636	-0.000	0.000
2.800	-0.600	0.017	8.635	-0.000	0.000
2.900	-1.000	-0.005	8.636	-0.000	0.000
3.000	-0.800	0.013	8.635	-0.000	0.000
3.100	0.200	0.013	8.635	-0.000	0.000
3.200	0.600	-0.011	8.636	-0.000	0.000
3.300	-0.600	0.010	8.636	-0.000	0.000
3.400	0.200	-0.008	8.636	-0.000	0.000
3.500	-0.000	0.001	8.635	-0.000	0.000
3.600	-0.000	0.001	8.635	-0.000	0.000
3.700	-0.000	-0.002	8.634	-0.000	0.000
3.800	-0.600	0.007	8.636	-0.000	0.000
3.900	-0.800	-0.002	8.636	-0.000	0.000
4.000	-0.600	0.000	8.635	-0.000	0.000
4.100	-1.600	0.000	8.635	-0.000	0.000
4.200	-0.400	0.004	8.636	-0.000	0.000
4.300	-0.800	-0.004	8.636	-0.000	0.000
4.400	-0.400	0.004	8.636	-0.000	0.000
4.500	0.600	0.002	8.636	-0.000	0.000
4.600	-1.200	0.002	8.636	-0.000	0.000
4.700	-1.200	0.003	8.635	-0.000	0.000
4.800	-0.800	-0.002	8.635	-0.000	0.000
4.900	-1.400	0.004	8.635	-0.000	0.000
5.000	-0.200	0.005	8.636	-0.000	0.000
5.100	0.600	0.005	8.636	-0.000	0.000
5.200	-0.000	0.001	8.636	-0.000	0.000
5.300	-1.000	0.002	8.636	-0.000	0.000
5.400	-1.000	0.001	8.635	-0.000	0.000
5.500	-0.200	0.004	8.635	-0.000	0.000
5.600	-0.400	0.004	8.635	-0.000	0.000
5.700	-1.200	-0.001	8.634	-0.000	0.000
5.800	-1.200	0.006	8.635	-0.000	0.000
5.900	-0.000	-0.001	8.636	-0.000	0.000
6.000	-0.800	0.003	8.636	-0.000	0.000
6.100	0.400	0.003	8.636	-0.000	0.000
6.200	-1.000	0.002	8.636	-0.000	0.000
6.300	-0.800	0.007	8.634	-0.000	0.000
6.400	0.600	-0.004	8.634	-0.000	0.000
6.500	-0.200	0.000	8.634	-0.000	0.000
6.600	0.200	0.000	8.634	-0.000	0.000
6.700	0.200	0.009	8.634	-0.000	0.000
6.800	0.200	-0.001	8.634	-0.000	0.000
6.900	4261.200	0.003	8.635	0.009	0.000
7.000	3587.400	0.014	8.635	0.009	0.000
7.100	3565.800	0.014	8.635	0.009	0.000
7.200	-1022.200	-0.000	8.635	0.009	0.000
7.300	-4949.200	-0.006	8.636	0.009	0.000
7.400	-4442.800	-0.058	8.636	0.003	0.000
7.500	-3575.200	-3.445	8.635	0.003	0.000
7.600	-3328.200	-3.445	8.635	0.003	0.000
7.700	3037.400	-0.985	8.636	0.003	0.000
7.800	4484.200	0.008	8.635	0.003	0.000
7.900	3745.800	0.017	8.634	0.001	0.000
8.000	3341.200	0.002	8.633	0.001	0.000
8.100	-4181.200	0.002	8.633	0.001	0.000
8.200	-3722.800	0.017	8.635	0.001	0.000
8.300	-364.000	-0.005	8.635	0.001	0.000
8.400	-668.800	-0.003	8.635	-0.009	0.000
8.500	-1152.600	-0.026	8.634	-0.009	0.000
8.600	-1267.800	-0.026	8.634	-0.009	0.000
8.700	-1237.800	-0.169	8.634	-0.009	0.000
8.800	-1257.200	-4.101	8.634	-0.009	0.000
8.900	-1215.800	-3.056	8.634	-0.018	0.000
9.000	-1127.600	8.515	8.636	-0.018	0.000
9.100	-1097.000	8.515	8.636	-0.018	0.000
9.200	-1130.400	12.113	8.637	-0.018	0.000
9.300	-1104.800	12.160	8.636	-0.018	0.000
9.400	-905.800	12.096	8.637	-0.024	0.000
9.500	-731.000	11.503	8.635	-0.024	0.000
9.600	-615.800	11.503	8.635	-0.024	0.000
9.700	-572.400	10.648	8.636	-0.024	0.000
9.800	-517.600	10.706	8.636	-0.024	0.000
9.900	-547.400	10.806	8.636	-0.030	0.000
10.000	-721.000	7.907	8.636	-0.030	0.000
10.100	-893.400	7.907	8.636	-0.030	0.000
10.200	-967.400	6.428	8.634	-0.030	0.000
10.300	-765.600	5.818	8.634	-0.030	0.000
10.400	-231.600	5.549	8.635	-0.032	0.000
10.500	-242.000	6.365	8.635	-0.032	0.000
10.600	-281.400	6.365	8.635	-0.032	0.000
10.700	-278.800	7.698	8.635	-0.032	0.000
10.800	-274.000	8.832	8.635	-0.032	0.000
10.900	-268.800	9.177	8.634	-0.034	0.000
11.000	-262.400	1.513	8.634	-0.034	0.000
11.100	-254.600	1.513	8.634	-0.034	0.000
11.200	-247.800	2.668	8.634	-0.034	0.000
11.300	-240.800	2.737	8.633	-0.034	0.000
11.400	-233.400	2.722	8.634	-0.036	0.000
11.500	-226.600	2.594	8.633	-0.036	0.000
11.600	-217.600	2.594	8.633	-0.036	0.000
11.700	-210.600	2.537	8.635	-0.036	0.000
11.800	-202.800	2.461	8.634	-0.036	0.000
11.900	-195.600	2.401	8.633	-0.038	0.000
12.000	-187.800	2.254	8.633	-0.038	0.000
12.100	-180.000	2.254	8.633	-0.038	0.000
12.200	-172.200	2.177	8.633	-0.038	0.000
12.300	-166.000	2.106	8.634	-0.038	0.000
12.400	-160.200	2.029	8.633	-0.039	0.000
12.500	-154.000	1.885	8.634	-0.039	0.000
12.600	-148.800	1.885	8.634	-0.039	0.000
12.700	-143.200	1.808	8.634	-0.039	0.000
12.800	-139.800	1.732	8.633	-0.039	0.000
12.900	-138.200	1.679	8.633	-0.040	0.000
13.000	-134.000	1.554	8.634	-0.040	0.000
13.100	-129.000	1.554	8.634	-0.040	0.000
13.200	-128.000	1.487	8.633	-0.040	0.000
13.300	-121.600	1.461	8.634	-0.040	0.000
13.400	-118.200	1.408	8.633	-0.041	0.000
13.500	-113.000	1.338	8.633	-0.041	0.000
13.600	-111.000	1.338	8.633	-0.041	0.000
13.700	-108.600	1.304	8.632	-0.041	0.000
13.800	-105.200	1.250	8.633	-0.041	0.000
13.900	-101.400	1.228	8.633	-0.042	0.000
14.000	-101.000	1.141	8.634	-0.042	0.000
14.100	-97.600	1.141	8.634	-0.042	0.000
14.200	-93.400	1.115	8.634	-0.042	0.000
14.300	-91.000	1.073	8.632	-0.042	0.000
14.400	-88.600	1.045	8.634	-0.043	0.000
14.500	-86.800	0.977	8.634	-0.043	0.000
14.600	-83.800	0.977	8.634	-0.043	0.000
14.700	-82.400	0.973	8.633	-0.043	0.000
14.800	-79.000	0.936	8.633	-0.043	0.000
14.900	-78.600	0.917	8.631	-0.043	0.000
15.000	-75.000	0.853	8.632	-0.043	0.000
15.100	-73.800	0.853	8.632	-0.043	0.000
15.200	-70.400	0.845	8.633	-0.043	0.000
15.300	-68.200	0.808	8.633	-0.043	0.000
15.400	-66.400	0.797	8.632	-0.044	0.000
15.500	-64.000	0.750	8.633	-0.044	0.000
15.600	-63.000	0.750	8.633	-0.044	0.000
15.700	-62.000	0.730	8.632	-0.044	0.000
15.800	-59.000	0.702	8.632	-0.044	0.000
15.900	-56.600	0.687	8.632	-0.044	0.000
16.000	-55.800	0.647	8.632	-0.044	0.000
16.100	-53.200	0.647	8.632	-0.044	0.000
16.200	-51.800	0.616	8.633	-0.044	0.000
16.300	-50.200	0.596	8.631	-0.044	0.000
16.400	-50.200	0.586	8.631	-0.045	0.000
16.500	-48.800	0.535	8.632	-0.045	0.000
16.600	-46.600	0.535	8.632	-0.045	0.000
16.700	-44.200	0.537	8.632	-0.045	0.000
16.800	-43.400	0.502	8.633	-0.045	0.000
16.900	-44.000	0.515	8.632	-0.045	0.000
17.000	-41.600	0.470	8.632	-0.045	0.000
17.100	-39.200	0.470	8.632	-0.045	0.000
17.200	-39.400	0.471	8.631	-0.045	0.000
17.300	-38.800	0.440	8.631	-0.045	0.000
17.400	-37.400	0.443	8.632	-0.045	0.000
17.500	-35.600	0.416	8.632	-0.045	0.000
17.600	-35.800	0.416	8.632	-0.045	0.000
17.700	-34.600	0.407	8.632	-0.045	0.000
17.800	-33.800	0.386	8.632	-0.045	0.000
17.900	-32.400	0.385	8.632	-0.045	0.000
18.000	-33.000	0.367	8.633	-0.045	0.000
18.100	-31.800	0.367	8.633	-0.045	0.000
18.200	-30.600	0.343	8.634	-0.045	0.000
18.300	-29.800	0.339	8.631	-0.045	0.000
18.400	-30.400	0.332	8.632	-0.046	0.000
18.500	-28.800	0.317	8.631	-0.046	0.000
18.600	-29.000	0.317	8.631	-0.046	0.000
18.700	-26.400	0.296	8.632	-0.046	0.000
18.800	-27.600	0.303	8.632	-0.046	0.000
18.900	-27.000	0.289	8.632	-0.046	0.000
19.000	-25.600	0.268	8.632	-0.046	0.000
19.100	-23.600	0.268	8.632	-0.046	0.000
19.200	-24.000	0.263	8.632	-0.046	0.000
19.300	-23.800	0.266	8.632	-0.046	0.000
19.400	-23.800	0.250	8.631	-0.046	0.000
19.500	-22.200	0.240	8.632	-0.046	0.000
19.600	-23.400	0.240	8.632	-0.046	0.000
19.700	-21.400	0.238	8.632	-0.046	0.000
19.800	-21.200	0.227	8.631	-0.046	0.000
19.900	-20.800	0.217	8.632	-0.046	0.000
20.000	-21.400	0.216	8.633	-0.046	0.000
20.100	-20.800	0.216	8.633	-0.046	0.000
20.200	-19.200	0.209	8.632	-0.046	0.000
20.300	-18.000	0.202	8.632	-0.046	0.000
20.400	-19.400	0.201	8.632	-0.046	0.000
20.500	-19.800	0.192	8.632	-0.046	0.000
20.600	-18.400	0.192	8.632	-0.046	0.000
20.700	-16.800	0.186	8.632	-0.046	0.000
20.800	-17.600	0.186	8.631	-0.046	0.000
20.900	-17.800	0.180	8.632	-0.046	0.000
21.000	-16.600	0.163	8.633	-0.046	0.000
21.100	-15.600	0.163	8.633	-0.046	0.000
21.200	-15.800	0.166	8.632	-0.046	0.000
21.300	-16.800	0.165	8.632	-0.046	0.000
21.400	-15.000	0.161	8.631	-0.047	0.000
21.500	-15.000	0.155	8.631	-0.047	0.000
21.600	-15.400	0.155	8.631	-0.047	0.000
21.700	-14.400	0.153	8.631	-0.047	0.000
21.800	-15.200	0.148	8.631	-0.047	0.000
21.900	-14.200	0.137	8.631	-0.047	0.000
22.000	-14.200	0.140	8.630	-0.047	0.000
22.100	-14.600	0.140	8.630	-0.047	0.000
22.200	-13.000	0.134	8.632	-0.047	0.000
22.300	-12.600	0.132	8.632	-0.047	0.000
22.400	-12.400	0.130	8.631	-0.047	0.000
22.500	-12.600	0.124	8.632	-0.047	0.000
22.600	-13.000	0.124	8.632	-0.047	0.000
22.700	-12.200	0.120	8.631	-0.047	0.000
22.800	-12.000	0.122	8.631	-0.047	0.000
22.900	-12.400	0.118	8.632	-0.047	0.000
23.000	-12.400	0.116	8.631	-0.047	0.000
23.100	-12.000	0.116	8.631	-0.047	0.000
23.200	-12.200	0.117	8.632	-0.047	0.000
23.300	-11.200	0.119	8.631	-0.047	0.000
23.400	-11.400	0.113	8.631	-0.047	0.000
23.500	-10.400	0.109	8.632	-0.047	0.000
23.600	-10.600	0.109	8.632	-0.047	0.000
23.700	-10.400	0.104	8.632	-0.047	0.000
23.800	-10.600	0.102	8.631	-0.047	0.000
23.900	-10.600	0.099	8.632	-0.047	0.000
24.000	-11.000	0.102	8.631	-0.047	0.000
24.100	-9.600	0.102	8.631	-0.047	0.000
24.200	-9.800	0.093	8.632	-0.047	0.000
24.300	-9.600	0.090	8.632	-0.047	0.000
24.400	-10.000	0.090	8.631	-0.047	0.000
24.500	-9.800	0.092	8.632	-0.047	0.000
24.600	-9.600	0.092	8.632	-0.047	0.000
24.700	-9.200	0.088	8.630	-0.047	0.000
24.800	-9.400	0.085	8.631	-0.047	0.000
24.900	-8.800	0.086	8.632	-0.047	0.000
25.000	-8.800	0.077	8.632	-0.047	0.000
25.100	-9.200	0.077	8.632	-0.047	0.000
25.200	-8.800	0.081	8.631	-0.047	0.000
25.300	-8.600	0.077	8.630	-0.047	0.000
25.400	-9.000	0.076	8.630	-0.047	0.000
25.500	-8.200	0.077	8.632	-0.047	0.000
25.600	-8.400	0.077	8.632	-0.047	0.000
25.700	-8.800	0.074	8.630	-0.047	0.000
25.800	-8.800	0.069	8.632	-0.047	0.000
25.900	-8.400	0.071	8.631	-0.047	0.000
26.000	-7.200	0.069	8.631	-0.047	0.000
26.100	-7.000	0.069	8.631	-0.047	0.000
26.200	-7.400	0.067	8.631	-0.047	0.000
26.300	-8.000	0.066	8.630	-0.047	0.000
26.400	-8.600	0.069	8.630	-0.047	0.000
26.500	-7.600	0.071	8.630	-0.047	0.000
26.600	-9.000	0.071	8.630	-0.047	0.000
26.700	-7.800	0.065	8.631	-0.047	0.000
26.800	-8.000	0.062	8.631	-0.047	0.000
26.900	-7.200	0.063	8.630	-0.048	0.000
27.000	-7.400	0.064	8.630	-0.048	0.000
27.100	-7.400	0.064	8.630	-0.048	0.000
27.200	-8.000	0.062	8.631	-0.048	0.000
27.300	-8.600	0.063	8.630	-0.048	0.000
27.400	-7.400	0.058	8.630	-0.048	0.000
27.500	-7.400	0.061	8.631	-0.048	0.000
27.600	-8.000	0.061	8.631	-0.048	0.000
27.700	-8.200	0.057	8.631	-0.048	0.000
27.800	-8.200	0.061	8.631	-0.048	0.000
27.900	-7.600	0.057	8.631	-0.048	0.000
28.000	-7.200	0.056	8.630	-0.048	0.000
28.100	-8.400	0.056	8.630	-0.048	0.000
28.200	-8.000	0.059	8.631	-0.048	0.000
28.300	-8.600	0.059	8.631	-0.048	0.000
28.400	-7.600	0.060	8.631	-0.048	0.000
28.500	-7.600	0.058	8.631	-0.048	0.000
28.600	-7.800	0.058	8.631	-0.048	0.000
28.700	-8.000	0.058	8.630	-0.048	0.000
28.800	-7.600	0.058	8.631	-0.048	0.000
28.900	-7.600	0.061	8.631	-0.048	0.000
29.000	-8.400	0.056	8.630	-0.048	0.000
29.100	-8.200	0.056	8.630	-0.048	0.000
29.200	-7.000	0.059	8.631	-0.048	0.000
29.300	-8.000	0.059	8.630	-0.048	0.000
29.400	-8.800	0.060	8.630	-0.048	0.000
29.500	-7.400	0.058	8.631	-0.048	0.000
29.600	-8.400	0.058	8.631	-0.048	0.000
29.700	-7.600	0.064	8.630	-0.048	0.000
29.800	-8.200	0.057	8.630	-0.048	0.000
29.900	-8.800	0.064	8.630	-0.048	0.000
30.000	-7.600	0.064	8.630	-0.048	0.000
30.100	-7.400	0.064	8.630	-0.048	0.000
30.200	-7.000	0.062	8.630	-0.048	0.000
30.300	-8.400	0.066	8.631	-0.048	0.000
30.400	-7.200	0.066	8.631	-0.048	0.000
30.500	-7.800	0.064	8.632	-0.048	0.000
30.600	-6.600	0.064	8.632	-0.048	0.000
30.700	-7.600	0.063	8.631	-0.048	0.000
30.800	-8.000	0.066	8.631	-0.048	0.000
30.900	-6.400	0.059	8.631	-0.048	0.000
31.000	-6.600	0.058	8.630	-0.048	0.000
31.100	-7.200	0.058	8.630	-0.048	0.000
31.200	-5.600	0.058	8.629	-0.048	0.000
31.300	-6.400	0.057	8.631	-0.048	0.000
31.400	-5.600	0.058	8.631	-0.048	0.000
31.500	-5.000	0.052	8.629	-0.048	0.000
31.600	-5.400	0.052	8.629	-0.048	0.000
31.700	-5.400	0.048	8.631	-0.048	0.000
31.800	-5.600	0.043	8.631	-0.048	0.000
31.900	-5.400	0.042	8.631	-0.048	0.000
32.000	-5.400	0.038	8.630	-0.048	0.000
32.100	-4.400	0.038	8.630	-0.048	0.000
32.200	-3.600	0.037	8.630	-0.048	0.000
32.300	-4.800	0.036	8.630	-0.048	0.000
32.400	-3.600	0.030	8.629	-0.048	0.000
32.500	-4.000	0.029	8.630	-0.048	0.000
32.600	-4.200	0.029	8.630	-0.048	0.000
32.700	-4.200	0.028	8.630	-0.048	0.000
32.800	-3.200	0.028	8.630	-0.048	0.000
32.900	-3.600	0.023	8.630	-0.048	0.000
33.000	-3.200	0.021	8.631	-0.048	0.000
33.100	-3.800	0.021	8.631	-0.048	0.000
33.200	-5.000	0.018	8.630	-0.048	0.000
33.300	-3.000	0.018	8.630	-0.048	0.000
33.400	-4.200	0.021	8.630	-0.048	0.000
33.500	-2.200	0.017	8.630	-0.048	0.000
33.600	-3.200	0.017	8.630	-0.048	0.000
33.700	-3.200	0.016	8.630	-0.048	0.000
33.800	-3.000	0.017	8.629	-0.048	0.000
33.900	-3.000	0.018	8.630	-0.048	0.000
34.000	-3.400	0.014	8.629	-0.048	0.000
34.100	-2.600	0.014	8.629	-0.048	0.000
34.200	-2.200	0.012	8.628	-0.048	0.000
34.300	-2.200	0.012	8.631	-0.048	0.000
34.400	-1.800	0.010	8.629	-0.048	0.000
34.500	-3.600	0.012	8.630	-0.048	0.000
34.600	-2.600	0.012	8.630	-0.048	0.000
34.700	-1.400	0.012	8.631	-0.048	0.000
34.800	-1.800	0.008	8.631	-0.048	0.000
34.900	-2.400	0.011	8.629	-0.048	0.000
35.000	-1.200	0.008	8.630	-0.048	0.000
35.100	-2.200	0.008	8.630	-0.048	0.000
35.200	-1.800	0.007	8.630	-0.048	0.000
35.300	-1.800	0.008	8.630	-0.048	0.000
35.400	-2.000	0.003	8.630	-0.048	0.000
35.500	-2.000	0.006	8.631	-0.048	0.000
35.600	-2.600	0.006	8.631	-0.048	0.000
35.700	-2.600	0.005	8.630	-0.048	0.000
35.800	-2.200	0.004	8.630	-0.048	0.000
35.900	-1.200	0.003	8.630	-0.048	0.000
36.000	-2.200	0.002	8.630	-0.048	0.000
36.100	-1.600	0.002	8.630	-0.048	0.000
36.200	-2.600	0.001	8.630	-0.048	0.000
36.300	-1.200	0.002	8.630	-0.048	0.000
36.400	-1.800	0.005	8.631	-0.048	0.000
36.500	-1.400	0.004	8.630	-0.048	0.000
36.600	-0.800	0.004	8.630	-0.048	0.000
36.700	-1.800	0.001	8.629	-0.048	0.000
36.800	-1.600	0.001	8.630	-0.048	0.000
36.900	-0.800	0.001	8.630	-0.048	0.000
37.000	-2.000	-0.000	8.629	-0.048	0.000
37.100	-0.800	-0.000	8.629	-0.048	0.000
37.200	-1.800	0.002	8.629	-0.048	0.000
37.300	-1.000	-0.001	8.630	-0.048	0.000
37.400	-1.800	-0.003	8.630	-0.048	0.000
37.500	-0.600	-0.004	8.629	-0.048	0.000
37.600	-0.600	-0.004	8.629	-0.048	0.000
37.700	-2.000	-0.005	8.630	-0.048	0.000
37.800	-0.200	-0.005	8.629	-0.048	0.000
37.900	0.800	-0.010	8.630	-0.048	0.000
38.000	-0.400	-0.009	8.630	-0.048	0.000
38.100	-0.600	-0.009	8.630	-0.048	0.000
38.200	-1.000	-0.009	8.629	-0.048	0.000
38.300	-1.000	-0.011	8.629	-0.048	0.000
38.400	-0.400	-0.011	8.630	-0.048	0.000
38.500	0.200	-0.013	8.629	-0.048	0.000
38.600	-0.400	-0.013	8.629	-0.048	0.000
38.700	-0.200	-0.011	8.630	-0.048	0.000
38.800	0.200	-0.013	8.630	-0.048	0.000
38.900	1.200	-0.016	8.631	-0.048	0.000
39.000	1.000	-0.016	8.630	-0.048	0.000
39.100	-0.200	-0.016	8.630	-0.048	0.000
39.200	1.000	-0.016	8.629	-0.048	0.000
39.300	0.200	-0.017	8.630	-0.048	0.000
39.400	0.600	-0.021	8.630	-0.048	0.000
39.500	0.800	-0.019	8.631	-0.048	0.000
39.600	0.800	-0.019	8.631	-0.048	0.000
39.700	0.800	-0.022	8.629	-0.048	0.000
39.800	0.600	-0.020	8.630	-0.048	0.000
39.900	0.600	-0.022	8.630	-0.048	0.000
40.000	0.400	-0.027	8.630	-0.048	0.000
40.100	0.600	-0.027	8.630	-0.048	0.000
40.200	1.600	-0.025	8.629	-0.048	0.000
40.300	2.200	-0.026	8.630	-0.048	0.000
40.400	1.200	-0.029	8.629	-0.048	0.000
40.500	1.800	-0.029	8.630	-0.048	0.000
40.600	1.600	-0.029	8.630	-0.048	0.000
40.700	1.800	-0.025	8.630	-0.048	0.000
40.800	1.400	-0.028	8.630	-0.048	0.000
40.900	1.600	-0.024	8.630	-0.048	0.000
41.000	1.400	-0.028	8.631	-0.048	0.000
41.100	2.600	-0.028	8.631	-0.048	0.000
41.200	1.400	-0.033	8.628	-0.048	0.000
41.300	1.800	-0.030	8.630	-0.048	0.000
41.400	2.800	-0.036	8.630	-0.048	0.000
41.500	1.000	-0.032	8.631	-0.048	0.000
41.600	3.200	-0.032	8.631	-0.048	0.000
41.700	3.000	-0.033	8.629	-0.048	0.000
41.800	3.400	-0.039	8.630	-0.048	0.000
41.900	2.800	-0.030	8.630	-0.048	0.000
42.000	2.200	-0.040	8.629	-0.048	0.000
42.100	1.400	-0.040	8.629	-0.048	0.000
42.200	2.600	-0.038	8.630	-0.048	0.000
42.300	2.600	-0.040	8.629	-0.048	0.000
42.400	2.000	-0.043	8.630	-0.048	0.000
42.500	2.000	-0.047	8.630	-0.048	0.000
42.600	2.400	-0.047	8.630	-0.048	0.000
42.700	1.800	-0.046	8.629	-0.048	0.000
42.800	1.800	-0.044	8.630	-0.048	0.000
42.900	0.800	-0.046	8.630	-0.048	0.000
43.000	2.000	-0.039	8.631	-0.048	0.000
43.100	2.000	-0.039	8.631	-0.048	0.000
43.200	3.000	-0.040	8.630	-0.048	0.000
43.300	2.600	-0.042	8.629	-0.048	0.000
43.400	2.000	-0.041	8.630	-0.048	0.000
43.500	2.000	-0.040	8.629	-0.048	0.000
43.600	2.400	-0.040	8.629	-0.048	0.000
43.700	2.600	-0.036	8.630	-0.048	0.000
43.800	2.800	-0.042	8.629	-0.048	0.000
43.900	2.000	-0.037	8.629	-0.048	0.000
44.000	2.600	-0.044	8.629	-0.048	0.000
44.100	2.600	-0.044	8.629	-0.048	0.000
44.200	3.200	-0.039	8.630	-0.048	0.000
44.300	3.200	-0.041	8.630	-0.048	0.000
44.400	3.800	-0.043	8.629	-0.048	0.000
44.500	2.200	-0.047	8.629	-0.048	0.000
44.600	2.600	-0.047	8.629	-0.048	0.000
44.700	3.400	-0.045	8.629	-0.048	0.000
44.800	2.600	-0.045	8.630	-0.048	0.000
44.900	2.400	-0.049	8.629	-0.048	0.000
45.000	2.600	-0.047	8.628	-0.048	0.000
45.100	3.400	-0.047	8.628	-0.048	0.000
45.200	3.000	-0.044	8.630	-0.048	0.000
45.300	3.400	-0.048	8.629	-0.048	0.000
45.400	3.800	-0.049	8.629	-0.048	0.000
45.500	3.400	-0.050	8.629	-0.048	0.000
45.600	2.400	-0.050	8.629	-0.048	0.000
45.700	3.400	-0.050	8.629	-0.048	0.000
45.800	4.200	-0.050	8.629	-0.048	0.000
45.900	3.600	-0.050	8.630	-0.048	0.000
46.000	2.800	-0.052	8.629	-0.048	0.000
46.100	4.400	-0.052	8.629	-0.048	0.000
46.200	4.000	-0.048	8.629	-0.048	0.000
46.300	3.600	-0.054	8.628	-0.048	0.000
46.400	4.000	-0.048	8.629	-0.048	0.000
46.500	3.600	-0.053	8.629	-0.048	0.000
46.600	3.400	-0.053	8.629	-0.048	0.000
46.700	4.200	-0.051	8.630	-0.048	0.000
46.800	4.000	-0.055	8.630	-0.048	0.000
46.900	4.400	-0.048	8.628	-0.048	0.000
47.000	4.000	-0.050	8.629	-0.048	0.000
47.100	3.200	-0.050	8.629	-0.048	0.000
47.200	4.000	-0.056	8.629	-0.048	0.000
47.300	5.200	-0.054	8.630	-0.048	0.000
47.400	4.800	-0.054	8.629	-0.048	0.000
47.500	4.600	-0.055	8.629	-0.048	0.000
47.600	3.400	-0.055	8.629	-0.048	0.000
47.700	4.400	-0.058	8.629	-0.048	0.000
47.800	4.600	-0.058	8.629	-0.048	0.000
47.900	3.800	-0.057	8.629	-0.048	0.000
48.000	3.800	-0.059	8.630	-0.048	0.000
48.100	4.000	-0.059	8.630	-0.048	0.000
48.200	5.200	-0.059	8.628	-0.048	0.000
48.300	4.600	-0.060	8.629	-0.048	0.000
48.400	3.800	-0.059	8.629	-0.048	0.000
48.500	3.800	-0.064	8.630	-0.048	0.000
48.600	3.400	-0.064	8.630	-0.048	0.000
48.700	4.400	-0.058	8.629	-0.048	0.000
48.800	3.600	-0.061	8.628	-0.048	0.000
48.900	4.600	-0.053	8.629	-0.048	0.000
49.000	4.200	-0.061	8.630	-0.048	0.000
49.100	4.600	-0.061	8.630	-0.048	0.000
49.200	3.800	-0.056	8.630	-0.048	0.000
49.300	3.600	-0.061	8.629	-0.048	0.000
49.400	3.200	-0.054	8.629	-0.048	0.000
49.500	3.400	-0.053	8.628	-0.048	0.000
49.600	2.800	-0.053	8.628	-0.048	0.000
49.700	4.400	-0.058	8.628	-0.048	0.000
49.800	3.000	-0.057	8.629	-0.048	0.000
49.900	3.800	-0.055	8.629	-0.048	0.000
50.000	4.000	-0.053	8.629	-0.048	0.000
50.100	4.400	-0.053	8.629	-0.048	0.000
50.200	4.600	-0.054	8.628	-0.048	0.000
50.300	3.800	-0.048	8.629	-0.048	0.000
50.400	3.200	-0.058	8.630	-0.048	0.000
50.500	3.600	-0.053	8.630	-0.048	0.000
50.600	3.000	-0.053	8.630	-0.048	0.000
50.700	2.800	-0.052	8.629	-0.048	0.000
50.800	3.800	-0.055	8.629	-0.048	0.000
50.900	2.400	-0.059	8.628	-0.048	0.000
51.000	3.200	-0.053	8.630	-0.048	0.000
51.100	2.800	-0.053	8.630	-0.048	0.000
51.200	1.800	-0.047	8.629	-0.048	0.000
51.300	3.200	-0.053	8.630	-0.048	0.000
51.400	3.200	-0.048	8.629	-0.048	0.000
51.500	3.200	-0.048	8.628	-0.048	0.000
51.600	3.000	-0.048	8.628	-0.048	0.000
51.700	3.600	-0.049	8.630	-0.048	0.000
51.800	3.800	-0.048	8.629	-0.048	0.000
51.900	3.200	-0.048	8.629	-0.048	0.000
52.000	2.800	-0.050	8.628	-0.048	0.000
52.100	3.000	-0.050	8.628	-0.048	0.000
52.200	3.200	-0.048	8.629	-0.048	0.000
52.300	3.000	-0.045	8.629	-0.048	0.000
52.400	3.000	-0.048	8.629	-0.048	0.000
52.500	3.200	-0.050	8.629	-0.048	0.000
52.600	2.800	-0.050	8.629	-0.048	0.000
52.700	2.800	-0.050	8.628	-0.048	0.000
52.800	3.000	-0.046	8.629	-0.048	0.000
52.900	3.000	-0.051	8.628	-0.048	0.000
53.000	3.000	-0.051	8.629	-0.048	0.000
53.100	3.000	-0.051	8.629	-0.048	0.000
53.200	3.200	-0.049	8.628	-0.048	0.000
53.300	3.200	-0.051	8.629	-0.048	0.000
53.400	3.800	-0.048	8.628	-0.048	0.000
53.500	3.400	-0.053	8.629	-0.048	0.000
53.600	3.000	-0.053	8.629	-0.048	0.000
53.700	2.600	-0.049	8.630	-0.048	0.000
53.800	2.800	-0.054	8.628	-0.048	0.000
53.900	3.000	-0.047	8.628	-0.048	0.000
54.000	3.400	-0.046	8.629	-0.048	0.000
54.100	3.800	-0.046	8.629	-0.048	0.000
54.200	3.800	-0.050	8.628	-0.048	0.000
54.300	3.400	-0.048	8.628	-0.048	0.000
54.400	3.600	-0.052	8.629	-0.048	0.000
54.500	3.600	-0.052	8.628	-0.048	0.000
54.600	3.800	-0.052	8.628	-0.048	0.000
54.700	2.600	-0.051	8.628	-0.048	0.000
54.800	3.200	-0.048	8.627	-0.048	0.000
54.900	3.800	-0.051	8.629	-0.048	0.000
55.000	3.600	-0.050	8.629	-0.048	0.000
55.100	2.400	-0.050	8.629	-0.048	0.000
55.200	3.200	-0.051	8.629	-0.048	0.000
55.300	3.400	-0.054	8.629	-0.048	0.000
55.400	4.000	-0.054	8.629	-0.048	0.000
55.500	3.200	-0.054	8.628	-0.048	0.000
55.600	3.000	-0.054	8.628	-0.048	0.000
55.700	4.200	-0.052	8.628	-0.048	0.000
55.800	3.600	-0.053	8.629	-0.047	0.000
55.900	3.400	-0.055	8.628	-0.047	0.000
56.000	3.200	-0.051	8.627	-0.047	0.000
56.100	3.200	-0.051	8.627	-0.047	0.000
56.200	4.200	-0.048	8.629	-0.047	0.000
56.300	3.200	-0.056	8.628	-0.047	0.000
56.400	3.000	-0.051	8.628	-0.047	0.000
56.500	3.800	-0.048	8.629	-0.047	0.000
56.600	2.600	-0.048	8.629	-0.047	0.000
56.700	2.400	-0.051	8.629	-0.047	0.000
56.800	3.000	-0.046	8.628	-0.047	0.000
56.900	3.400	-0.047	8.628	-0.047	0.000
57.000	4.000	-0.047	8.628	-0.047	0.000
57.100	3.800	-0.047	8.628	-0.047	0.000
57.200	3.200	-0.050	8.628	-0.047	0.000
57.300	3.200	-0.049	8.629	-0.047	0.000
57.400	2.800	-0.049	8.628	-0.047	0.000
57.500	3.000	-0.050	8.628	-0.047	0.000
57.600	3.400	-0.050	8.628	-0.047	0.000
57.700	3.600	-0.048	8.627	-0.047	0.000
57.800	3.400	-0.052	8.629	-0.047	0.000
57.900	3.200	-0.051	8.628	-0.047	0.000
58.000	3.400	-0.051	8.629	-0.047	0.000
58.100	4.400	-0.051	8.629	-0.047	0.000
58.200	3.600	-0.053	8.628	-0.047	0.000
58.300	3.200	-0.051	8.629	-0.047	0.000
58.400	2.600	-0.052	8.629	-0.047	0.000
58.500	3.800	-0.051	8.629	-0.047	0.000
58.600	3.200	-0.051	8.629	-0.047	0.000
58.700	4.000	-0.055	8.628	-0.047	0.000
58.800	3.400	-0.047	8.630	-0.047	0.000
58.900	3.600	-0.053	8.627	-0.047	0.000
59.000	3.200	-0.049	8.628	-0.047	0.000
59.100	3.000	-0.049	8.628	-0.047	0.000
59.200	3.600	-0.054	8.628	-0.047	0.000
59.300	3.000	-0.054	8.629	-0.047	0.000
59.400	3.200	-0.055	8.628	-0.047	0.000
59.500	3.800	-0.052	8.628	-0.047	0.000
59.600	3.200	-0.052	8.628	-0.047	0.000
59.700	3.000	-0.056	8.628	-0.047	0.000
59.800	3.000	-0.047	8.628	-0.047	0.000
59.900	3.000	-0.056	8.629	-0.047	0.000
60.000	3.000	-0.053	8.628	-0.047	0.000
60.100	3.400	-0.053	8.628	-0.047	0.000
60.200	2.600	-0.047	8.628	-0.047	0.000
60.300	4.000	-0.053	8.628	-0.047	0.000
60.400	2.000	-0.051	8.628	-0.047	0.000
60.500	3.200	-0.051	8.629	-0.047	0.000
60.600	3.600	-0.051	8.629	-0.047	0.000
60.700	3.400	-0.049	8.627	-0.047	0.000
60.800	3.000	-0.047	8.628	-0.047	0.000
60.900	2.400	-0.050	8.628	-0.047	0.000
61.000	3.200	-0.047	8.628	-0.047	0.000
61.100	3.600	-0.047	8.628	-0.047	0.000
61.200	3.200	-0.048	8.628	-0.047	0.000
61.300	4.200	-0.047	8.628	-0.047	0.000
61.400	3.600	-0.045	8.629	-0.047	0.000
61.500	3.800	-0.051	8.627	-0.047	0.000
61.600	3.600	-0.051	8.627	-0.047	0.000
61.700	3.200	-0.046	8.629	-0.047	0.000
61.800	3.000	-0.051	8.628	-0.047	0.000
61.900	3.800	-0.047	8.628	-0.047	0.000
62.000	3.600	-0.051	8.628	-0.047	0.000
62.100	2.600	-0.051	8.628	-0.047	0.000
62.200	3.600	-0.049	8.628	-0.047	0.000
62.300	3.800	-0.050	8.629	-0.047	0.000
62.400	3.600	-0.047	8.626	-0.047	0.000
62.500	3.000	-0.050	8.628	-0.047	0.000
62.600	3.200	-0.050	8.628	-0.047	0.000
62.700	2.600	-0.049	8.627	-0.047	0.000
62.800	2.600	-0.052	8.628	-0.047	0.000
62.900	4.200	-0.048	8.628	-0.047	0.000
63.000	3.000	-0.048	8.628	-0.047	0.000
63.100	3.600	-0.048	8.628	-0.047	0.000
63.200	3.600	-0.049	8.628	-0.047	0.000
63.300	3.400	-0.048	8.627	-0.047	0.000
63.400	4.200	-0.047	8.629	-0.047	0.000
63.500	3.600	-0.047	8.629	-0.047	0.000
63.600	3.800	-0.047	8.629	-0.047	0.000
63.700	4.200	-0.052	8.628	-0.047	0.000
63.800	3.800	-0.050	8.629	-0.047	0.000
63.900	3.800	-0.050	8.628	-0.047	0.000
64.000	3.400	-0.050	8.627	-0.047	0.000
64.100	3.600	-0.050	8.627	-0.047	0.000
64.200	4.800	-0.053	8.627	-0.047	0.000
64.300	4.000	-0.053	8.628	-0.047	0.000
64.400	3.800	-0.053	8.628	-0.047	0.000
64.500	4.200	-0.056	8.629	-0.047	0.000
64.600	4.400	-0.056	8.629	-0.047	0.000
64.700	3.600	-0.053	8.628	-0.047	0.000
64.800	3.600	-0.060	8.628	-0.047	0.000
64.900	3.800	-0.058	8.628	-0.047	0.000
65.000	3.600	-0.057	8.628	-0.047	0.000
65.100	4.200	-0.057	8.628	-0.047	0.000
65.200	3.200	-0.061	8.628	-0.047	0.000
65.300	4.000	-0.058	8.627	-0.047	0.000
65.400	4.000	-0.054	8.627	-0.047	0.000
65.500	3.200	-0.057	8.629	-0.047	0.000
65.600	2.600	-0.057	8.629	-0.047	0.000
65.700	4.200	-0.059	8.628	-0.047	0.000
65.800	3.200	-0.052	8.628	-0.047	0.000
65.900	3.000	-0.056	8.628	-0.047	0.000
66.000	3.600	-0.056	8.627	-0.047	0.000
66.100	3.800	-0.056	8.627	-0.047	0.000
66.200	3.800	-0.054	8.628	-0.047	0.000
66.300	3.600	-0.053	8.628	-0.047	0.000
66.400	2.800	-0.050	8.627	-0.047	0.000
66.500	3.400	-0.050	8.628	-0.047	0.000
66.600	4.200	-0.050	8.628	-0.047	0.000
66.700	2.600	-0.050	8.627	-0.047	0.000
66.800	4.000	-0.051	8.628	-0.047	0.000
66.900	4.400	-0.050	8.628	-0.047	0.000
67.000	3.400	-0.054	8.628	-0.047	0.000
67.100	4.200	-0.054	8.628	-0.047	0.000
67.200	4.200	-0.054	8.628	-0.047	0.000
67.300	4.400	-0.050	8.628	-0.047	0.000
67.400	4.000	-0.049	8.628	-0.047	0.000
67.500	2.600	-0.055	8.628	-0.047	0.000
67.600	3.800	-0.055	8.628	-0.047	0.000
67.700	3.400	-0.048	8.626	-0.047	0.000
67.800	4.000	-0.054	8.628	-0.047	0.000
67.900	4.200	-0.051	8.627	-0.047	0.000
68.000	3.400	-0.054	8.628	-0.047	0.000
68.100	4.200	-0.054	8.628	-0.047	0.000
68.200	4.000	-0.057	8.628	-0.047	0.000
68.300	3.800	-0.052	8.628	-0.047	0.000
68.400	3.200	-0.055	8.628	-0.047	0.000
68.500	3.200	-0.054	8.626	-0.047	0.000
68.600	3.200	-0.054	8.626	-0.047	0.000
68.700	4.400	-0.053	8.628	-0.047	0.000
68.800	4.000	-0.058	8.627	-0.047	0.000
68.900	4.200	-0.055	8.628	-0.047	0.000
69.000	4.200	-0.053	8.627	-0.047	0.000
69.100	4.000	-0.053	8.627	-0.047	0.000
69.200	3.800	-0.058	8.628	-0.047	0.000
69.300	3.400	-0.049	8.628	-0.047	0.000
69.400	5.600	-0.055	8.627	-0.047	0.000
69.500	4.200	-0.054	8.628	-0.047	0.000
69.600	3.800	-0.054	8.628	-0.047	0.000
69.700	3.400	-0.052	8.627	-0.047	0.000
69.800	4.200	-0.058	8.628	-0.047	0.000
69.900	4.200	-0.060	8.627	-0.047	0.000
70.000	4.400	-0.062	8.627	-0.047	0.000
70.100	5.000	-0.062	8.627	-0.047	0.000
70.200	5.200	-0.055	8.628	-0.047	0.000
70.300	4.800	-0.062	8.628	-0.047	0.000
70.400	3.200	-0.057	8.627	-0.047	0.000
70.500	4.200	-0.064	8.628	-0.047	0.000
70.600	5.000	-0.064	8.628	-0.047	0.000
70.700	4.800	-0.059	8.628	-0.047	0.000
70.800	6.000	-0.066	8.627	-0.047	0.000
70.900	3.800	-0.065	8.627	-0.047	0.000
71.000	4.800	-0.062	8.628	-0.047	0.000
71.100	3.800	-0.062	8.628	-0.047	0.000
71.200	4.200	-0.065	8.627	-0.047	0.000
71.300	5.400	-0.064	8.627	-0.047	0.000
71.400	4.800	-0.062	8.628	-0.047	0.000
71.500	4.800	-0.062	8.628	-0.047	0.000
71.600	4.800	-0.062	8.628	-0.047	0.000
71.700	5.200	-0.063	8.627	-0.047	0.000
71.800	5.400	-0.065	8.628	-0.046	0.000
71.900	6.200	-0.067	8.627	-0.046	0.000
72.000	6.000	-0.063	8.628	-0.046	0.000
72.100	4.400	-0.063	8.628	-0.046	0.000
72.200	4.000	-0.064	8.627	-0.046	0.000
72.300	4.400	-0.065	8.628	-0.046	0.000
72.400	4.400	-0.065	8.628	-0.046	0.000
72.500	4.800	-0.063	8.628	-0.046	0.000
72.600	5.200	-0.063	8.628	-0.046	0.000
72.700	5.000	-0.064	8.627	-0.046	0.000
72.800	4.600	-0.064	8.628	-0.046	0.000
72.900	4.600	-0.064	8.628	-0.046	0.000
73.000	5.400	-0.067	8.628	-0.046	0.000
73.100	4.800	-0.067	8.628	-0.046	0.000
73.200	4.600	-0.064	8.628	-0.046	0.000
73.300	3.600	-0.064	8.627	-0.046	0.000
73.400	4.400	-0.063	8.628	-0.046	0.000
73.500	5.000	-0.064	8.627	-0.046	0.000
73.600	6.000	-0.064	8.627	-0.046	0.000
73.700	4.600	-0.064	8.627	-0.046	0.000
73.800	5.800	-0.062	8.627	-0.046	0.000
73.900	4.200	-0.062	8.628	-0.046	0.000
74.000	4.800	-0.061	8.627	-0.046	0.000
74.100	5.200	-0.061	8.627	-0.046	0.000
74.200	4.400	-0.063	8.628	-0.046	0.000
74.300	4.400	-0.066	8.628	-0.046	0.000
74.400	4.400	-0.062	8.628	-0.046	0.000
74.500	5.200	-0.069	8.629	-0.046	0.000
74.600	5.000	-0.069	8.629	-0.046	0.000
74.700	4.200	-0.057	8.627	-0.046	0.000
74.800	4.600	-0.068	8.628	-0.046	0.000
74.900	4.600	-0.065	8.628	-0.046	0.000
75.000	4.600	-0.064	8.627	-0.046	0.000
75.100	4.600	-0.064	8.627	-0.046	0.000
75.200	5.400	-0.063	8.628	-0.046	0.000
75.300	4.800	-0.064	8.627	-0.046	0.000
75.400	4.800	-0.064	8.627	-0.046	0.000
75.500	5.000	-0.064	8.628	-0.046	0.000
75.600	4.600	-0.064	8.628	-0.046	0.000
75.700	5.000	-0.064	8.628	-0.046	0.000
75.800	5.000	-0.061	8.627	-0.046	0.000
75.900	4.400	-0.064	8.627	-0.046	0.000
76.000	3.600	-0.063	8.627	-0.046	0.000
76.100	4.400	-0.063	8.627	-0.046	0.000
76.200	5.200	-0.060	8.627	-0.046	0.000
76.300	3.800	-0.060	8.627	-0.046	0.000
76.400	4.800	-0.063	8.627	-0.046	0.000
76.500	4.400	-0.062	8.628	-0.046	0.000
76.600	4.800	-0.062	8.628	-0.046	0.000
76.700	4.000	-0.066	8.628	-0.046	0.000
76.800	4.800	-0.058	8.627	-0.046	0.000
76.900	4.200	-0.061	8.629	-0.046	0.000
77.000	3.800	-0.063	8.629	-0.046	0.000
77.100	3.200	-0.063	8.629	-0.046	0.000
77.200	4.000	-0.061	8.628	-0.046	0.000
77.300	4.800	-0.063	8.627	-0.046	0.000
77.400	4.200	-0.061	8.627	-0.046	0.000
77.500	4.000	-0.060	8.628	-0.046	0.000
77.600	3.800	-0.060	8.628	-0.046	0.000
77.700	5.000	-0.062	8.627	-0.046	0.000
77.800	5.600	-0.057	8.628	-0.046	0.000
77.900	4.800	-0.062	8.629	-0.046	0.000
78.000	4.800	-0.060	8.628	-0.046	0.000
78.100	4.000	-0.060	8.628	-0.046	0.000
78.200	4.000	-0.059	8.627	-0.046	0.000
78.300	4.000	-0.058	8.628	-0.046	0.000
78.400	4.000	-0.062	8.627	-0.046	0.000
78.500	4.600	-0.060	8.627	-0.046	0.000
78.600	5.400	-0.060	8.627	-0.046	0.000
78.700	3.400	-0.062	8.629	-0.046	0.000
78.800	4.600	-0.059	8.628	-0.046	0.000
78.900	4.200	-0.060	8.627	-0.046	0.000
79.000	4.200	-0.061	8.627	-0.046	0.000
79.100	4.200	-0.061	8.627	-0.046	0.000
79.200	4.800	-0.056	8.628	-0.046	0.000
79.300	4.600	-0.058	8.628	-0.046	0.000
79.400	4.200	-0.055	8.627	-0.046	0.000
79.500	3.600	-0.057	8.627	-0.046	0.000
79.600	4.600	-0.057	8.627	-0.046	0.000
79.700	3.200	-0.058	8.626	-0.046	0.000
79.800	3.800	-0.059	8.626	-0.046	0.000
79.900	4.200	-0.060	8.627	-0.046	0.000
80.000	4.800	-0.056	8.627	-0.046	0.000
80.100	4.200	-0.056	8.627	-0.046	0.000
80.200	4.200	-0.058	8.627	-0.046	0.000
80.300	3.400	-0.057	8.628	-0.046	0.000
80.400	3.800	-0.057	8.629	-0.046	0.000
80.500	4.400	-0.058	8.629	-0.046	0.000
80.600	3.400	-0.058	8.629	-0.046	0.000
80.700	3.800	-0.056	8.627	-0.046	0.000
80.800	4.400	-0.053	8.627	-0.046	0.000
80.900	4.600	-0.056	8.627	-0.046	0.000
81.000	3.800	-0.057	8.628	-0.046	0.000
81.100	3.400	-0.057	8.628	-0.046	0.000
81.200	3.800	-0.055	8.627	-0.046	0.000
81.300	2.600	-0.053	8.627	-0.046	0.000
81.400	2.600	-0.055	8.628	-0.046	0.000
81.500	3.000	-0.053	8.627	-0.046	0.000
81.600	4.000	-0.053	8.627	-0.046	0.000
81.700	3.800	-0.052	8.627	-0.046	0.000
81.800	3.600	-0.056	8.625	-0.046	0.000
81.900	2.800	-0.052	8.627	-0.046	0.000
82.000	2.400	-0.052	8.627	-0.046	0.000
82.100	4.200	-0.052	8.627	-0.046	0.000
82.200	3.000	-0.052	8.627	-0.046	0.000
82.300	3.400	-0.052	8.627	-0.046	0.000
82.400	3.000	-0.051	8.627	-0.046	0.000
82.500	3.400	-0.051	8.627	-0.046	0.000
82.600	4.200	-0.051	8.627	-0.046	0.000
82.700	3.000	-0.051	8.626	-0.046	0.000
82.800	3.200	-0.048	8.627	-0.046	0.000
82.900	2.800	-0.052	8.626	-0.046	0.000
83.000	3.800	-0.052	8.628	-0.046	0.000
83.100	3.600	-0.052	8.628	-0.046	0.000
83.200	1.600	-0.047	8.626	-0.046	0.000
83.300	3.600	-0.047	8.627	-0.046	0.000
83.400	2.800	-0.050	8.627	-0.046	0.000
83.500	2.400	-0.046	8.627	-0.046	0.000
83.600	2.600	-0.046	8.627	-0.046	0.000
83.700	3.000	-0.050	8.627	-0.046	0.000
83.800	2.400	-0.046	8.628	-0.046	0.000
83.900	2.400	-0.048	8.627	-0.046	0.000
84.000	2.600	-0.049	8.627	-0.046	0.000
84.100	3.400	-0.049	8.627	-0.046	0.000
84.200	3.000	-0.048	8.627	-0.046	0.000
84.300	2.800	-0.048	8.627	-0.046	0.000
84.400	2.600	-0.046	8.628	-0.046	0.000
84.500	2.200	-0.045	8.627	-0.046	0.000
84.600	3.600	-0.045	8.627	-0.046	0.000
84.700	3.000	-0.049	8.627	-0.046	0.000
84.800	2.600	-0.043	8.628	-0.046	0.000
84.900	2.600	-0.045	8.627	-0.046	0.000
85.000	3.000	-0.045	8.628	-0.046	0.000
85.100	2.200	-0.045	8.628	-0.046	0.000
85.200	2.400	-0.044	8.626	-0.046	0.000
85.300	3.200	-0.039	8.627	-0.046	0.000
85.400	2.200	-0.043	8.626	-0.046	0.000
85.500	2.600	-0.044	8.628	-0.046	0.000
85.600	1.800	-0.044	8.628	-0.046	0.000
85.700	2.800	-0.041	8.627	-0.046	0.000
85.800	2.400	-0.036	8.628	-0.046	0.000
85.900	2.200	-0.045	8.626	-0.046	0.000
86.000	1.600	-0.041	8.628	-0.046	0.000
86.100	2.800	-0.041	8.628	-0.046	0.000
86.200	1.800	-0.041	8.627	-0.046	0.000
86.300	2.000	-0.040	8.626	-0.046	0.000
86.400	2.400	-0.040	8.628	-0.046	0.000
86.500	2.800	-0.042	8.627	-0.046	0.000
86.600	1.600	-0.042	8.627	-0.046	0.000
86.700	1.000	-0.040	8.626	-0.046	0.000
86.800	3.200	-0.040	8.626	-0.046	0.000
86.900	2.400	-0.035	8.627	-0.046	0.000
87.000	2.200	-0.040	8.627	-0.046	0.000
87.100	1.200	-0.040	8.627	-0.046	0.000
87.200	1.200	-0.038	8.626	-0.046	0.000
87.300	1.600	-0.040	8.626	-0.046	0.000
87.400	2.600	-0.038	8.626	-0.046	0.000
87.500	2.400	-0.037	8.626	-0.046	0.000
87.600	1.200	-0.037	8.626	-0.046	0.000
87.700	1.600	-0.039	8.626	-0.046	0.000
87.800	1.600	-0.038	8.627	-0.046	0.000
87.900	1.200	-0.042	8.626	-0.046	0.000
88.000	2.200	-0.036	8.627	-0.046	0.000
88.100	2.200	-0.036	8.627	-0.046	0.000
88.200	2.000	-0.037	8.627	-0.046	0.000
88.300	1.400	-0.038	8.627	-0.045	0.000
88.400	2.800	-0.039	8.627	-0.045	0.000
88.500	3.400	-0.037	8.627	-0.045	0.000
88.600	2.200	-0.037	8.627	-0.045	0.000
88.700	2.400	-0.035	8.627	-0.045	0.000
88.800	2.600	-0.034	8.627	-0.045	0.000
88.900	2.200	-0.036	8.627	-0.045	0.000
89.000	1.400	-0.042	8.628	-0.045	0.000
89.100	1.000	-0.042	8.628	-0.045	0.000
89.200	1.800	-0.041	8.627	-0.045	0.000
89.300	2.600	-0.043	8.627	-0.045	0.000
89.400	2.000	-0.045	8.627	-0.045	0.000
89.500	2.000	-0.042	8.627	-0.045	0.000
89.600	1.000	-0.042	8.627	-0.045	0.000
89.700	2.000	-0.036	8.628	-0.045	0.000
89.800	2.000	-0.043	8.627	-0.045	0.000
89.900	2.200	-0.039	8.626	-0.045	0.000
90.000	2.200	-0.038	8.626	-0.045	0.000
90.100	2.200	-0.038	8.626	-0.045	0.000
90.200	2.400	-0.036	8.627	-0.045	0.000
90.300	1.800	-0.040	8.627	-0.045	0.000
90.400	1.200	-0.037	8.627	-0.045	0.000
90.500	1.800	-0.036	8.626	-0.045	0.000
90.600	1.800	-0.036	8.626	-0.045	0.000
90.700	0.600	-0.037	8.627	-0.045	0.000
90.800	1.400	-0.038	8.627	-0.045	0.000
90.900	1.400	-0.035	8.627	-0.045	0.000
91.000	2.600	-0.039	8.626	-0.045	0.000
91.100	2.600	-0.039	8.626	-0.045	0.000
91.200	3.200	-0.038	8.627	-0.045	0.000
91.300	1.600	-0.036	8.626	-0.045	0.000
91.400	3.200	-0.037	8.626	-0.045	0.000
91.500	1.400	-0.041	8.626	-0.045	0.000
91.600	1.000	-0.041	8.626	-0.045	0.000
91.700	3.000	-0.040	8.627	-0.045	0.000
91.800	2.400	-0.037	8.627	-0.045	0.000
91.900	2.200	-0.041	8.627	-0.045	0.000
92.000	1.000	-0.039	8.626	-0.045	0.000
92.100	1.000	-0.039	8.626	-0.045	0.000
92.200	2.200	-0.040	8.627	-0.045	0.000
92.300	2.200	-0.035	8.627	-0.045	0.000
92.400	1.400	-0.038	8.627	-0.045	0.000
92.500	2.600	-0.042	8.627	-0.045	0.000
92.600	2.400	-0.042	8.627	-0.045	0.000
92.700	0.800	-0.034	8.627	-0.045	0.000
92.800	1.600	-0.037	8.627	-0.045	0.000
92.900	2.400	-0.037	8.626	-0.045	0.000
93.000	2.600	-0.038	8.627	-0.045	0.000
93.100	1.400	-0.038	8.627	-0.045	0.000
93.200	2.200	-0.034	8.626	-0.045	0.000
93.300	2.000	-0.038	8.627	-0.045	0.000
93.400	1.600	-0.039	8.628	-0.045	0.000
93.500	1.600	-0.036	8.628	-0.045	0.000
93.600	2.000	-0.036	8.628	-0.045	0.000
93.700	1.400	-0.040	8.627	-0.045	0.000
93.800	1.200	-0.035	8.626	-0.045	0.000
93.900	1.600	-0.037	8.627	-0.045	0.000
94.000	1.400	-0.036	8.626	-0.045	0.000
94.100	3.400	-0.036	8.626	-0.045	0.000
94.200	2.000	-0.040	8.627	-0.045	0.000
94.300	2.200	-0.035	8.626	-0.045	0.000
94.400	1.800	-0.040	8.627	-0.045	0.000
94.500	2.000	-0.035	8.626	-0.045	0.000
94.600	2.600	-0.035	8.626	-0.045	0.000
94.700	2.600	-0.036	8.626	-0.045	0.000
94.800	2.000	-0.031	8.627	-0.045	0.000
94.900	1.200	-0.042	8.627	-0.045	0.000
95.000	1.400	-0.036	8.627	-0.045	0.000
95.100	2.400	-0.036	8.627	-0.045	0.000
95.200	1.800	-0.038	8.627	-0.045	0.000
95.300	0.800	-0.036	8.626	-0.045	0.000
95.400	1.600	-0.040	8.627	-0.045	0.000
95.500	1.400	-0.037	8.625	-0.045	0.000
95.600	2.200	-0.037	8.625	-0.045	0.000
95.700	1.600	-0.035	8.627	-0.045	0.000
95.800	2.200	-0.037	8.626	-0.045	0.000
95.900	2.000	-0.035	8.626	-0.045	0.000
96.000	2.400	-0.033	8.626	-0.045	0.000
96.100	3.000	-0.033	8.626	-0.045	0.000
96.200	1.800	-0.030	8.626	-0.045	0.000
96.300	2.400	-0.039	8.627	-0.045	0.000
96.400	2.600	-0.038	8.626	-0.045	0.000
96.500	4.000	-0.039	8.627	-0.045	0.000
96.600	3.000	-0.039	8.627	-0.045	0.000
96.700	3.800	-0.043	8.627	-0.045	0.000
96.800	3.000	-0.041	8.625	-0.045	0.000
96.900	2.400	-0.044	8.626	-0.045	0.000
97.000	3.000	-0.043	8.626	-0.045	0.000
97.100	3.400	-0.043	8.626	-0.045	0.000
97.200	3.600	-0.053	8.627	-0.045	0.000
97.300	3.800	-0.054	8.625	-0.045	0.000
97.400	3.400	-0.052	8.626	-0.045	0.000
97.500	3.400	-0.050	8.625	-0.045	0.000
97.600	3.800	-0.050	8.625	-0.045	0.000
97.700	3.800	-0.052	8.626	-0.045	0.000
97.800	3.200	-0.053	8.627	-0.045	0.000
97.900	4.000	-0.053	8.626	-0.045	0.000
98.000	3.200	-0.050	8.627	-0.045	0.000
98.100	3.400	-0.050	8.627	-0.045	0.000
98.200	3.200	-0.052	8.627	-0.045	0.000
98.300	2.000	-0.051	8.626	-0.045	0.000
98.400	3.400	-0.055	8.626	-0.045	0.000
98.500	3.600	-0.050	8.627	-0.045	0.000
98.600	2.600	-0.050	8.627	-0.045	0.000
98.700	2.800	-0.048	8.626	-0.045	0.000
98.800	4.200	-0.054	8.626	-0.045	0.000
98.900	2.600	-0.047	8.625	-0.045	0.000
99.000	2.800	-0.049	8.626	-0.045	0.000
99.100	2.400	-0.049	8.626	-0.045	0.000
99.200	1.800	-0.051	8.626	-0.045	0.000
99.300	2.800	-0.046	8.626	-0.045	0.000
99.400	2.600	-0.049	8.626	-0.045	0.000
99.500	2.800	-0.044	8.626	-0.045	0.000
99.600	2.400	-0.044	8.626	-0.045	0.000
99.700	2.400	-0.047	8.625	-0.045	0.000
99.800	3.200	-0.048	8.627	-0.045	0.000
99.900	1.800	-0.041	8.626	-0.045	0.000
100.000	1.600	-0.043	8.626	-0.045	0.000
100.100	3.000	-0.043	8.626	-0.045	0.000
100.200	2.800	-0.044	8.624	-0.045	0.000
100.300	2.600	-0.041	8.626	-0.045	0.000
100.400	3.400	-0.043	8.625	-0.045	0.000
100.500	1.600	-0.041	8.626	-0.045	0.000
100.600	3.200	-0.041	8.626	-0.045	0.000
100.700	2.800	-0.042	8.626	-0.045	0.000
100.800	3.200	-0.045	8.626	-0.045	0.000
100.900	4.000	-0.041	8.626	-0.045	0.000
101.000	3.600	-0.041	8.626	-0.045	0.000
101.100	2.800	-0.041	8.626	-0.045	0.000
101.200	4.000	-0.042	8.625	-0.045	0.000
101.300	3.800	-0.041	8.627	-0.045	0.000
101.400	3.200	-0.045	8.625	-0.045	0.000
101.500	3.200	-0.047	8.626	-0.045	0.000
101.600	3.400	-0.047	8.626	-0.045	0.000
101.700	3.800	-0.052	8.627	-0.045	0.000
101.800	4.000	-0.052	8.626	-0.045	0.000
101.900	3.400	-0.051	8.626	-0.045	0.000
102.000	3.000	-0.048	8.626	-0.045	0.000
102.100	3.200	-0.048	8.626	-0.045	0.000
102.200	3.400	-0.051	8.625	-0.045	0.000
102.300	3.800	-0.051	8.627	-0.045	0.000
102.400	3.000	-0.053	8.624	-0.045	0.000
102.500	3.200	-0.056	8.625	-0.045	0.000
102.600	3.600	-0.056	8.625	-0.045	0.000
102.700	2.800	-0.057	8.625	-0.045	0.000
102.800	3.800	-0.053	8.628	-0.045	0.000
102.900	3.000	-0.058	8.626	-0.045	0.000
103.000	2.400	-0.054	8.626	-0.045	0.000
103.100	3.600	-0.054	8.626	-0.045	0.000
103.200	3.200	-0.051	8.626	-0.045	0.000
103.300	4.400	-0.053	8.627	-0.045	0.000
103.400	3.800	-0.055	8.625	-0.045	0.000
103.500	2.800	-0.059	8.626	-0.045	0.000
103.600	3.800	-0.059	8.626	-0.045	0.000
103.700	3.600	-0.057	8.626	-0.045	0.000
103.800	4.400	-0.054	8.627	-0.045	0.000
103.900	4.400	-0.056	8.627	-0.045	0.000
104.000	3.000	-0.056	8.625	-0.045	0.000
104.100	3.600	-0.056	8.625	-0.045	0.000
104.200	2.400	-0.054	8.625	-0.045	0.000
104.300	2.000	-0.057	8.626	-0.045	0.000
104.400	4.400	-0.054	8.626	-0.045	0.000
104.500	2.800	-0.054	8.624	-0.045	0.000
104.600	4.000	-0.054	8.624	-0.045	0.000
104.700	4.000	-0.052	8.626	-0.045	0.000
104.800	3.000	-0.054	8.626	-0.045	0.000
104.900	2.600	-0.049	8.626	-0.045	0.000
105.000	3.400	-0.052	8.626	-0.045	0.000
105.100	3.600	-0.052	8.626	-0.045	0.000
105.200	3.200	-0.055	8.624	-0.045	0.000
105.300	3.200	-0.051	8.626	-0.045	0.000
105.400	2.600	-0.049	8.625	-0.045	0.000
105.500	3.200	-0.053	8.626	-0.045	0.000
105.600	2.800	-0.053	8.626	-0.045	0.000
105.700	2.800	-0.052	8.625	-0.045	0.000
105.800	2.200	-0.050	8.625	-0.045	0.000
105.900	3.000	-0.052	8.626	-0.045	0.000
106.000	3.000	-0.050	8.625	-0.045	0.000
106.100	2.600	-0.050	8.625	-0.045	0.000
106.200	4.000	-0.048	8.626	-0.045	0.000
106.300	2.600	-0.050	8.625	-0.045	0.000
106.400	2.400	-0.049	8.626	-0.045	0.000
106.500	3.600	-0.049	8.626	-0.045	0.000
106.600	3.000	-0.049	8.626	-0.045	0.000
106.700	3.600	-0.049	8.625	-0.045	0.000
106.800	3.200	-0.049	8.626	-0.045	0.000
106.900	3.200	-0.049	8.626	-0.045	0.000
107.000	3.400	-0.047	8.625	-0.045	0.000
107.100	3.400	-0.047	8.625	-0.045	0.000
107.200	3.800	-0.048	8.626	-0.045	0.000
107.300	2.400	-0.050	8.627	-0.045	0.000
107.400	3.600	-0.046	8.625	-0.045	0.000
107.500	3.200	-0.050	8.625	-0.045	0.000
107.600	3.600	-0.050	8.625	-0.045	0.000
107.700	3.400	-0.051	8.625	-0.045	0.000
107.800	2.800	-0.049	8.626	-0.045	0.000
107.900	3.600	-0.053	8.625	-0.045	0.000
108.000	4.400	-0.053	8.625	-0.045	0.000
108.100	4.200	-0.053	8.625	-0.045	0.000
108.200	3.800	-0.055	8.625	-0.045	0.000
108.300	5.200	-0.052	8.625	-0.045	0.000
108.400	4.600	-0.055	8.626	-0.045	0.000
108.500	4.800	-0.055	8.626	-0.045	0.000
108.600	4.600	-0.055	8.626	-0.045	0.000
108.700	4.200	-0.054	8.626	-0.045	0.000
108.800	4.600	-0.057	8.626	-0.045	0.000
108.900	3.800	-0.057	8.625	-0.045	0.000
109.000	3.800	-0.059	8.624	-0.045	0.000
109.100	3.800	-0.059	8.624	-0.045	0.000
109.200	4.400	-0.062	8.627	-0.045	0.000
109.300	4.400	-0.063	8.626	-0.045	0.000
109.400	5.800	-0.060	8.624	-0.045	0.000
109.500	5.200	-0.066	8.626	-0.045	0.000
109.600	6.000	-0.066	8.626	-0.045	0.000
109.700	5.000	-0.066	8.625	-0.045	0.000
109.800	5.400	-0.062	8.626	-0.044	0.000
109.900	5.000	-0.063	8.626	-0.044	0.000
110.000	5.600	-0.066	8.625	-0.044	0.000
110.100	6.000	-0.066	8.625	-0.044	0.000
110.200	4.200	-0.069	8.624	-0.044	0.000
110.300	5.200	-0.064	8.624	-0.044	0.000
110.400	5.400	-0.069	8.625	-0.044	0.000
110.500	5.600	-0.068	8.626	-0.044	0.000
110.600	5.600	-0.068	8.626	-0.044	0.000
110.700	5.600	-0.067	8.625	-0.044	0.000
110.800	5.200	-0.068	8.625	-0.044	0.000
110.900	4.200	-0.070	8.627	-0.044	0.000
111.000	5.600	-0.068	8.626	-0.044	0.000
111.100	4.800	-0.068	8.626	-0.044	0.000
111.200	4.600	-0.070	8.625	-0.044	0.000
111.300	5.200	-0.068	8.625	-0.044	0.000
111.400	4.800	-0.071	8.625	-0.044	0.000
111.500	3.600	-0.072	8.625	-0.044	0.000
111.600	5.000	-0.072	8.625	-0.044	0.000
111.700	5.000	-0.068	8.625	-0.044	0.000
111.800	5.200	-0.071	8.624	-0.044	0.000
111.900	4.800	-0.067	8.626	-0.044	0.000
112.000	5.600	-0.065	8.625	-0.044	0.000
112.100	4.600	-0.065	8.625	-0.044	0.000
112.200	4.200	-0.066	8.625	-0.044	0.000
112.300	4.200	-0.065	8.626	-0.044	0.000
112.400	5.000	-0.064	8.625	-0.044	0.000
112.500	6.000	-0.066	8.625	-0.044	0.000
112.600	5.200	-0.066	8.625	-0.044	0.000
112.700	4.400	-0.067	8.625	-0.044	0.000
112.800	5.200	-0.065	8.624	-0.044	0.000
112.900	4.600	-0.066	8.625	-0.044	0.000
113.000	4.200	-0.062	8.626	-0.044	0.000
113.100	4.400	-0.062	8.626	-0.044	0.000
113.200	4.600	-0.067	8.624	-0.044	0.000
113.300	3.800	-0.066	8.626	-0.044	0.000
113.400	5.800	-0.066	8.626	-0.044	0.000
113.500	4.400	-0.065	8.625	-0.044	0.000
113.600	5.000	-0.065	8.625	-0.044	0.000
113.700	4.400	-0.063	8.625	-0.044	0.000
113.800	5.400	-0.068	8.624	-0.044	0.000
113.900	4.800	-0.063	8.626	-0.044	0.000
114.000	5.000	-0.065	8.625	-0.044	0.000
114.100	5.200	-0.065	8.625	-0.044	0.000
114.200	5.000	-0.066	8.626	-0.044	0.000
114.300	4.200	-0.062	8.626	-0.044	0.000
114.400	3.600	-0.064	8.624	-0.044	0.000
114.500	5.000	-0.060	8.625	-0.044	0.000
114.600	5.800	-0.060	8.625	-0.044	0.000
114.700	5.400	-0.065	8.626	-0.044	0.000
114.800	4.000	-0.063	8.624	-0.044	0.000
114.900	4.200	-0.063	8.625	-0.044	0.000
115.000	4.600	-0.065	8.623	-0.044	0.000
115.100	5.000	-0.065	8.623	-0.044	0.000
115.200	4.600	-0.061	8.627	-0.044	0.000
115.300	3.800	-0.066	8.625	-0.044	0.000
115.400	5.200	-0.067	8.625	-0.044	0.000
115.500	3.800	-0.063	8.625	-0.044	0.000
115.600	3.800	-0.063	8.625	-0.044	0.000
115.700	4.600	-0.062	8.625	-0.044	0.000
115.800	4.000	-0.062	8.625	-0.044	0.000
115.900	4.000	-0.061	8.624	-0.044	0.000
116.000	3.400	-0.064	8.625	-0.044	0.000
116.100	4.800	-0.064	8.625	-0.044	0.000
116.200	4.000	-0.062	8.624	-0.044	0.000
116.300	5.000	-0.065	8.626	-0.044	0.000
116.400	4.800	-0.058	8.626	-0.044	0.000
116.500	5.000	-0.063	8.624	-0.044	0.000
116.600	4.400	-0.063	8.624	-0.044	0.000
116.700	4.000	-0.058	8.626	-0.044	0.000
116.800	3.200	-0.063	8.624	-0.044	0.000
116.900	4.000	-0.059	8.624	-0.044	0.000
117.000	4.400	-0.058	8.626	-0.044	0.000
117.100	3.600	-0.058	8.626	-0.044	0.000
117.200	4.800	-0.058	8.625	-0.044	0.000
117.300	4.600	-0.060	8.624	-0.044	0.000
117.400	4.600	-0.060	8.625	-0.044	0.000
117.500	3.800	-0.056	8.625	-0.044	0.000
117.600	3.600	-0.056	8.625	-0.044	0.000
117.700	3.400	-0.059	8.625	-0.044	0.000
117.800	3.600	-0.057	8.625	-0.044	0.000
117.900	3.400	-0.058	8.624	-0.044	0.000
118.000	2.800	-0.056	8.625	-0.044	0.000
118.100	4.200	-0.056	8.625	-0.044	0.000
118.200	4.200	-0.055	8.625	-0.044	0.000
118.300	2.200	-0.051	8.625	-0.044	0.000
118.400	2.600	-0.053	8.625	-0.044	0.000
118.500	4.000	-0.057	8.625	-0.044	0.000
118.600	3.200	-0.057	8.625	-0.044	0.000
118.700	3.400	-0.050	8.624	-0.044	0.000
118.800	2.800	-0.052	8.624	-0.044	0.000
118.900	3.000	-0.051	8.624	-0.044	0.000
119.000	4.200	-0.055	8.623	-0.044	0.000
119.100	3.000	-0.055	8.623	-0.044	0.000
119.200	3.800	-0.048	8.624	-0.044	0.000
119.300	3.000	-0.051	8.624	-0.044	0.000
119.400	3.800	-0.048	8.624	-0.044	0.000
119.500	2.600	-0.050	8.624	-0.044	0.000
119.600	3.200	-0.050	8.624	-0.044	0.000
119.700	3.200	-0.047	8.625	-0.044	0.000
119.800	3.200	-0.048	8.625	-0.044	0.000
119.900	1.800	-0.050	8.625	-0.044	0.000
120.000	3.200	-0.051	8.623	-0.044	0.000
120.100	3.000	-0.051	8.623	-0.044	0.000
120.200	3.200	-0.049	8.624	-0.044	0.000
120.300	3.000	-0.051	8.624	-0.044	0.000
120.400	3.200	-0.046	8.624	-0.044	0.000
120.500	4.000	-0.046	8.625	-0.044	0.000
120.600	3.200	-0.046	8.625	-0.044	0.000
120.700	3.800	-0.047	8.624	-0.044	0.000
120.800	2.800	-0.042	8.624	-0.044	0.000
120.900	3.600	-0.049	8.624	-0.044	0.000
121.000	3.800	-0.049	8.625	-0.044	0.000
121.100	3.400	-0.049	8.625	-0.044	0.000
121.200	3.400	-0.052	8.624	-0.044	0.000
121.300	3.800	-0.051	8.624	-0.044	0.000
121.400	4.000	-0.050	8.625	-0.044	0.000
121.500	3.400	-0.043	8.625	-0.044	0.000
121.600	3.200	-0.043	8.625	-0.044	0.000
121.700	3.400	-0.049	8.624	-0.044	0.000
121.800	3.800	-0.051	8.624	-0.044	0.000
121.900	3.600	-0.052	8.624	-0.044	0.000
122.000	3.600	-0.051	8.624	-0.044	0.000
122.100	2.400	-0.051	8.624	-0.044	0.000
122.200	3.400	-0.053	8.625	-0.044	0.000
122.300	4.000	-0.052	8.624	-0.044	0.000
122.400	4.200	-0.049	8.624	-0.044	0.000
122.500	3.400	-0.055	8.624	-0.044	0.000
122.600	3.200	-0.055	8.624	-0.044	0.000
122.700	4.000	-0.051	8.624	-0.044	0.000
122.800	3.800	-0.055	8.625	-0.044	0.000
122.900	3.200	-0.051	8.624	-0.044	0.000
123.000	4.000	-0.057	8.626	-0.044	0.000
123.100	3.200	-0.057	8.626	-0.044	0.000
123.200	3.000	-0.051	8.624	-0.044	0.000
123.300	3.600	-0.055	8.624	-0.044	0.000
123.400	3.400	-0.055	8.625	-0.044	0.000
123.500	2.800	-0.048	8.625	-0.044	0.000
123.600	3.800	-0.048	8.625	-0.044	0.000
123.700	3.200	-0.050	8.626	-0.044	0.000
123.800	3.800	-0.052	8.624	-0.044	0.000
123.900	2.000	-0.048	8.624	-0.044	0.000
124.000	2.600	-0.052	8.624	-0.044	0.000
124.100	2.600	-0.052	8.624	-0.044	0.000
124.200	3.000	-0.053	8.624	-0.043	0.000
124.300	3.000	-0.054	8.624	-0.043	0.000
124.400	2.400	-0.050	8.624	-0.043	0.000
124.500	3.000	-0.054	8.624	-0.043	0.000
124.600	3.400	-0.054	8.624	-0.043	0.000
124.700	2.600	-0.049	8.625	-0.043	0.000
124.800	3.000	-0.049	8.625	-0.043	0.000
124.900	3.200	-0.046	8.624	-0.043	0.000
125.000	4.200	-0.053	8.624	-0.043	0.000
125.100	3.400	-0.053	8.624	-0.043	0.000
125.200	2.600	-0.055	8.624	-0.043	0.000
125.300	3.200	-0.047	8.625	-0.043	0.000
125.400	3.200	-0.045	8.624	-0.043	0.000
125.500	4.000	-0.047	8.625	-0.043	0.000
125.600	2.600	-0.047	8.625	-0.043	0.000
125.700	3.000	-0.048	8.624	-0.043	0.000
125.800	2.600	-0.051	8.625	-0.043	0.000
125.900	3.600	-0.050	8.625	-0.043	0.000
126.000	3.000	-0.047	8.624	-0.043	0.000
126.100	3.600	-0.047	8.624	-0.043	0.000
126.200	3.000	-0.051	8.624	-0.043	0.000
126.300	3.400	-0.050	8.624	-0.043	0.000
126.400	3.400	-0.049	8.624	-0.043	0.000
126.500	2.400	-0.050	8.625	-0.043	0.000
126.600	4.000	-0.050	8.625	-0.043	0.000
126.700	4.600	-0.052	8.624	-0.043	0.000
126.800	3.200	-0.050	8.624	-0.043	0.000
126.900	3.200	-0.052	8.625	-0.043	0.000
127.000	3.800	-0.052	8.625	-0.043	0.000
127.100	3.600	-0.052	8.625	-0.043	0.000
127.200	3.000	-0.050	8.625	-0.043	0.000
127.300	2.800	-0.054	8.624	-0.043	0.000
127.400	2.800	-0.051	8.624	-0.043	0.000
127.500	2.400	-0.052	8.624	-0.043	0.000
127.600	2.400	-0.052	8.624	-0.043	0.000
127.700	3.000	-0.049	8.625	-0.043	0.000
127.800	2.800	-0.049	8.625	-0.043	0.000
127.900	3.400	-0.048	8.623	-0.043	0.000
128.000	2.400	-0.047	8.624	-0.043	0.000
128.100	2.600	-0.047	8.624	-0.043	0.000
128.200	2.200	-0.050	8.624	-0.043	0.000
128.300	2.800	-0.046	8.624	-0.043	0.000
128.400	2.600	-0.048	8.624	-0.043	0.000
128.500	2.600	-0.047	8.624	-0.043	0.000
128.600	2.400	-0.047	8.624	-0.043	0.000
128.700	1.200	-0.048	8.624	-0.043	0.000
128.800	2.400	-0.047	8.624	-0.043	0.000
128.900	2.200	-0.043	8.625	-0.043	0.000
129.000	2.800	-0.044	8.623	-0.043	0.000
129.100	1.600	-0.044	8.623	-0.043	0.000
129.200	2.400	-0.043	8.624	-0.043	0.000
129.300	1.800	-0.042	8.625	-0.043	0.000
129.400	2.400	-0.042	8.623	-0.043	0.000
129.500	2.000	-0.041	8.624	-0.043	0.000
129.600	3.200	-0.041	8.624	-0.043	0.000
129.700	3.200	-0.042	8.624	-0.043	0.000
129.800	2.000	-0.039	8.624	-0.043	0.000
129.900	2.400	-0.044	8.623	-0.043	0.000
130.000	2.200	-0.043	8.624	-0.043	0.000
130.100	2.200	-0.043	8.624	-0.043	0.000
130.200	2.000	-0.043	8.622	-0.043	0.000
130.300	2.000	-0.043	8.623	-0.043	0.000
130.400	3.200	-0.046	8.624	-0.043	0.000
130.500	2.000	-0.045	8.624	-0.043	0.000
130.600	3.600	-0.045	8.624	-0.043	0.000
130.700	2.600	-0.044	8.624	-0.043	0.000
130.800	3.200	-0.044	8.623	-0.043	0.000
130.900	2.200	-0.044	8.624	-0.043	0.000
131.000	3.400	-0.043	8.623	-0.043	0.000
131.100	3.000	-0.043	8.623	-0.043	0.000
131.200	2.600	-0.050	8.624	-0.043	0.000
131.300	2.200	-0.045	8.624	-0.043	0.000
131.400	2.800	-0.049	8.624	-0.043	0.000
131.500	2.800	-0.048	8.623	-0.043	0.000
131.600	3.400	-0.048	8.623	-0.043	0.000
131.700	3.200	-0.048	8.624	-0.043	0.000
131.800	3.600	-0.047	8.623	-0.043	0.000
131.900	3.400	-0.048	8.624	-0.043	0.000
132.000	2.800	-0.050	8.624	-0.043	0.000
132.100	2.600	-0.050	8.624	-0.043	0.000
132.200	3.200	-0.049	8.624	-0.043	0.000
132.300	3.000	-0.048	8.623	-0.043	0.000
132.400	3.400	-0.052	8.623	-0.043	0.000
132.500	4.400	-0.049	8.624	-0.043	0.000
132.600	3.600	-0.049	8.624	-0.043	0.000
132.700	4.200	-0.052	8.624	-0.043	0.000
132.800	3.600	-0.048	8.624	-0.043	0.000
132.900	3.400	-0.049	8.624	-0.043	0.000
133.000	3.200	-0.051	8.622	-0.043	0.000
133.100	3.000	-0.051	8.622	-0.043	0.000
133.200	3.000	-0.044	8.624	-0.043	0.000
133.300	2.400	-0.051	8.623	-0.043	0.000
133.400	3.800	-0.047	8.623	-0.043	0.000
133.500	2.800	-0.048	8.624	-0.043	0.000
133.600	3.200	-0.048	8.624	-0.043	0.000
133.700	3.400	-0.044	8.623	-0.043	0.000
133.800	2.800	-0.047	8.622	-0.043	0.000
133.900	3.200	-0.051	8.624	-0.043	0.000
134.000	3.200	-0.046	8.625	-0.043	0.000
134.100	2.800	-0.046	8.625	-0.043	0.000
134.200	3.200	-0.051	8.624	-0.043	0.000
134.300	3.200	-0.052	8.624	-0.043	0.000
134.400	2.400	-0.048	8.623	-0.043	0.000
134.500	2.800	-0.051	8.622	-0.043	0.000
134.600	2.400	-0.051	8.622	-0.043	0.000
134.700	3.400	-0.051	8.623	-0.043	0.000
134.800	2.600	-0.049	8.623	-0.043	0.000
134.900	2.800	-0.051	8.623	-0.043	0.000
135.000	2.800	-0.048	8.624	-0.043	0.000
135.100	3.200	-0.048	8.624	-0.043	0.000
135.200	3.400	-0.048	8.624	-0.043	0.000
135.300	2.200	-0.048	8.623	-0.043	0.000
135.400	2.400	-0.050	8.624	-0.043	0.000
135.500	3.600	-0.048	8.623	-0.043	0.000
135.600	4.000	-0.048	8.623	-0.043	0.000
135.700	3.000	-0.049	8.624	-0.043	0.000
135.800	3.000	-0.048	8.623	-0.043	0.000
135.900	3.800	-0.047	8.625	-0.043	0.000
136.000	3.200	-0.050	8.623	-0.043	0.000
136.100	4.200	-0.050	8.623	-0.043	0.000
136.200	3.400	-0.051	8.623	-0.043	0.000
136.300	4.200	-0.052	8.623	-0.043	0.000
136.400	5.200	-0.049	8.622	-0.043	0.000
136.500	3.400	-0.052	8.623	-0.043	0.000
136.600	2.600	-0.052	8.623	-0.043	0.000
136.700	4.600	-0.051	8.623	-0.043	0.000
136.800	2.800	-0.055	8.623	-0.043	0.000
136.900	3.400	-0.052	8.623	-0.043	0.000
137.000	3.200	-0.050	8.623	-0.043	0.000
137.100	3.400	-0.050	8.623	-0.043	0.000
137.200	4.200	-0.054	8.624	-0.043	0.000
137.300	2.800	-0.051	8.622	-0.043	0.000
137.400	3.400	-0.054	8.624	-0.043	0.000
137.500	2.400	-0.056	8.622	-0.043	0.000
137.600	2.600	-0.056	8.622	-0.043	0.000
137.700	3.200	-0.049	8.623	-0.043	0.000
137.800	2.600	-0.054	8.623	-0.043	0.000
137.900	3.600	-0.050	8.623	-0.043	0.000
138.000	3.600	-0.053	8.624	-0.043	0.000
138.100	3.600	-0.053	8.624	-0.043	0.000
138.200	3.000	-0.051	8.623	-0.043	0.000
138.300	3.400	-0.054	8.624	-0.043	0.000
138.400	3.600	-0.050	8.623	-0.043	0.000
138.500	3.000	-0.050	8.623	-0.043	0.000
138.600	2.600	-0.050	8.623	-0.043	0.000
138.700	3.000	-0.050	8.623	-0.043	0.000
138.800	3.000	-0.047	8.624	-0.043	0.000
138.900	3.000	-0.047	8.623	-0.043	0.000
139.000	3.000	-0.050	8.624	-0.043	0.000
139.100	4.000	-0.050	8.624	-0.043	0.000
139.200	3.200	-0.047	8.624	-0.043	0.000
139.300	1.600	-0.052	8.622	-0.043	0.000
139.400	2.600	-0.047	8.623	-0.043	0.000
139.500	3.200	-0.046	8.622	-0.043	0.000
139.600	3.400	-0.046	8.622	-0.043	0.000
139.700	2.600	-0.050	8.623	-0.043	0.000
139.800	2.800	-0.045	8.624	-0.043	0.000
139.900	2.600	-0.049	8.623	-0.043	0.000
140.000	3.600	-0.047	8.623	-0.043	0.000
140.100	3.200	-0.047	8.623	-0.043	0.000
140.200	3.400	-0.050	8.622	-0.043	0.000
140.300	3.000	-0.046	8.622	-0.043	0.000
140.400	3.800	-0.048	8.623	-0.043	0.000
140.500	2.400	-0.049	8.623	-0.043	0.000
140.600	3.400	-0.049	8.623	-0.043	0.000
140.700	2.600	-0.047	8.624	-0.043	0.000
140.800	2.800	-0.046	8.622	-0.043	0.000
140.900	3.400	-0.048	8.623	-0.043	0.000
141.000	3.400	-0.050	8.622	-0.043	0.000
141.100	3.400	-0.050	8.622	-0.043	0.000
141.200	3.800	-0.045	8.622	-0.043	0.000
141.300	3.200	-0.048	8.623	-0.043	0.000
141.400	4.200	-0.049	8.623	-0.043	0.000
141.500	3.800	-0.049	8.624	-0.043	0.000
141.600	2.200	-0.049	8.624	-0.043	0.000
141.700	3.000	-0.045	8.623	-0.043	0.000
141.800	3.600	-0.049	8.623	-0.043	0.000
141.900	4.000	-0.050	8.623	-0.043	0.000
142.000	3.200	-0.048	8.623	-0.043	0.000
142.100	4.000	-0.048	8.623	-0.043	0.000
142.200	3.400	-0.050	8.622	-0.043	0.000
142.300	3.600	-0.049	8.624	-0.043	0.000
142.400	3.400	-0.053	8.621	-0.043	0.000
142.500	4.000	-0.052	8.622	-0.043	0.000
142.600	4.400	-0.052	8.622	-0.043	0.000
142.700	4.200	-0.056	8.623	-0.043	0.000
142.800	3.400	-0.050	8.623	-0.043	0.000
142.900	4.400	-0.055	8.622	-0.043	0.000
143.000	4.800	-0.053	8.623	-0.043	0.000
143.100	3.800	-0.053	8.623	-0.043	0.000
143.200	4.600	-0.055	8.622	-0.043	0.000
143.300	4.400	-0.052	8.623	-0.043	0.000
143.400	4.000	-0.061	8.622	-0.043	0.000
143.500	3.800	-0.066	8.623	-0.043	0.000
143.600	5.000	-0.066	8.623	-0.043	0.000
143.700	3.600	-0.060	8.622	-0.042	0.000
143.800	5.000	-0.061	8.622	-0.042	0.000
143.900	4.000	-0.060	8.624	-0.042	0.000
144.000	5.000	-0.063	8.622	-0.042	0.000
144.100	4.600	-0.063	8.622	-0.042	0.000
144.200	3.600	-0.062	8.622	-0.042	0.000
144.300	4.200	-0.065	8.622	-0.042	0.000
144.400	5.200	-0.055	8.623	-0.042	0.000
144.500	4.600	-0.060	8.622	-0.042	0.000
144.600	4.800	-0.060	8.622	-0.042	0.000
144.700	5.200	-0.062	8.622	-0.042	0.000
144.800	4.600	-0.065	8.623	-0.042	0.000
144.900	3.800	-0.060	8.623	-0.042	0.000
145.000	5.600	-0.060	8.622	-0.042	0.000
145.100	4.200	-0.060	8.622	-0.042	0.000
145.200	4.400	-0.060	8.621	-0.042	0.000
145.300	5.000	-0.064	8.622	-0.042	0.000
145.400	4.400	-0.060	8.622	-0.042	0.000
145.500	5.200	-0.065	8.623	-0.042	0.000
145.600	4.600	-0.065	8.623	-0.042	0.000
145.700	4.200	-0.063	8.623	-0.042	0.000
145.800	3.800	-0.062	8.623	-0.042	0.000
145.900	4.000	-0.060	8.623	-0.042	0.000
146.000	4.600	-0.061	8.623	-0.042	0.000
146.100	5.000	-0.061	8.623	-0.042	0.000
146.200	4.200	-0.060	8.622	-0.042	0.000
146.300	3.400	-0.064	8.624	-0.042	0.000
146.400	3.800	-0.061	8.624	-0.042	0.000
146.500	4.800	-0.063	8.622	-0.042	0.000
146.600	4.200	-0.063	8.622	-0.042	0.000
146.700	3.400	-0.067	8.624	-0.042	0.000
146.800	4.800	-0.060	8.623	-0.042	0.000
146.900	4.000	-0.061	8.622	-0.042	0.000
147.000	4.000	-0.057	8.620	-0.042	0.000
147.100	4.600	-0.057	8.620	-0.042	0.000
147.200	3.400	-0.070	8.621	-0.042	0.000
147.300	3.200	-0.062	8.622	-0.042	0.000
147.400	4.400	-0.060	8.622	-0.042	0.000
147.500	5.800	-0.060	8.621	-0.042	0.118
147.600	9.400	-0.060	8.621	-0.042	0.118
147.700	15.200	-0.061	8.622	-0.042	0.118
147.800	7.200	-0.054	8.622	-0.042	0.118
147.900	18.400	-0.053	8.621	-0.042	0.118
148.000	25.400	-0.051	8.621	-0.042	0.412
148.100	27.600	-0.051	8.621	-0.042	0.412
148.200	39.200	-0.055	8.622	-0.042	0.412
148.300	25.400	-0.045	8.623	-0.042	0.412
148.400	43.800	-0.027	8.623	-0.042	0.412
148.500	52.600	-0.003	8.623	-0.042	0.706
148.600	4.600	-0.003	8.623	-0.042	0.706
148.700	62.000	0.005	8.621	-0.041	0.706
148.800	49.800	0.012	8.622	-0.041	0.706
148.900	61.200	0.037	8.623	-0.041	0.706
149.000	64.200	0.061	8.621	-0.041	1.000
149.100	69.000	0.061	8.621	-0.041	1.000
149.200	84.800	0.067	8.622	-0.041	1.000
149.300	70.000	0.097	8.622	-0.041	1.000
149.400	81.000	0.140	8.621	-0.041	1.000
149.500	86.400	0.163	8.621	-0.041	1.295
149.600	47.000	0.163	8.621	-0.041	1.295
149.700	102.000	0.175	8.621	-0.040	1.295
149.800	70.400	0.220	8.622	-0.040	1.295
149.900	93.200	0.239	8.619	-0.040	1.295
150.000	101.800	0.296	8.622	-0.040	1.589
150.100	96.000	0.296	8.622	-0.040	1.589
150.200	110.000	0.311	8.620	-0.039	1.589
150.300	85.800	0.369	8.622	-0.039	1.589
150.400	102.400	0.395	8.620	-0.039	1.589
150.500	110.200	0.459	8.622	-0.039	1.883
150.600	102.200	0.459	8.622	-0.039	1.883
150.700	120.600	0.485	8.622	-0.038	1.883
150.800	98.000	0.527	8.622	-0.038	1.883
150.900	109.000	0.556	8.620	-0.038	1.883
151.000	121.600	0.638	8.620	-0.038	2.177
151.100	111.600	0.638	8.620	-0.038	2.177
151.200	127.800	0.664	8.622	-0.037	2.177
151.300	102.200	0.707	8.622	-0.037	2.177
151.400	122.800	0.759	8.622	-0.037	2.177
151.500	94.200	0.835	8.623	-0.037	2.471
151.600	126.800	0.835	8.623	-0.037	2.471
151.700	131.800	0.872	8.623	-0.036	2.471
151.800	129.600	0.923	8.622	-0.036	2.471
151.900	129.400	0.962	8.623	-0.036	2.471
152.000	156.400	1.047	8.624	-0.036	2.766
152.100	127.000	1.047	8.624	-0.036	2.766
152.200	156.600	1.076	8.623	-0.035	2.766
152.300	113.800	1.128	8.623	-0.035	2.766
152.400	137.800	1.155	8.622	-0.035	2.766
152.500	133.800	1.268	8.621	-0.035	3.060
152.600	138.400	1.268	8.621	-0.035	3.060
152.700	147.400	1.294	8.621	-0.034	3.060
152.800	128.200	1.347	8.622	-0.034	3.060
152.900	141.400	1.382	8.622	-0.034	3.060
153.000	136.000	1.485	8.623	-0.034	3.354
153.100	148.600	1.485	8.623	-0.034	3.354
153.200	155.400	1.508	8.622	-0.032	3.354
153.300	138.000	1.567	8.621	-0.032	3.354
153.400	148.400	1.599	8.622	-0.032	3.354
153.500	157.200	1.718	8.621	-0.032	3.648
153.600	150.600	1.718	8.621	-0.032	3.648
153.700	165.200	1.742	8.622	-0.031	3.648
153.800	142.600	1.782	8.622	-0.031	3.648
153.900	152.000	1.832	8.621	-0.031	3.648
154.000	161.600	1.936	8.622	-0.031	3.943
154.100	161.200	1.936	8.622	-0.031	3.943
154.200	159.800	1.971	8.623	-0.030	3.943
154.300	100.400	2.023	8.621	-0.030	3.943
154.400	172.000	2.070	8.621	-0.030	3.943
154.500	145.800	2.171	8.623	-0.030	4.237
154.600	185.800	2.171	8.623	-0.030	4.237
154.700	161.200	2.217	8.624	-0.028	4.237
154.800	168.400	2.262	8.622	-0.028	4.237
154.900	160.400	2.311	8.621	-0.028	4.237
155.000	168.000	2.407	8.623	-0.028	4.531
155.100	175.600	2.407	8.623	-0.028	4.531
155.200	182.000	2.437	8.623	-0.027	4.531
155.300	156.000	2.503	8.622	-0.027	4.531
155.400	166.000	2.547	8.621	-0.027	4.531
155.500	166.000	2.650	8.622	-0.027	4.825
155.600	176.600	2.650	8.622	-0.027	4.825
155.700	181.800	2.701	8.623	-0.026	4.825
155.800	169.800	2.760	8.622	-0.026	4.825
155.900	165.600	2.795	8.623	-0.026	4.825
156.000	164.000	2.904	8.622	-0.026	5.000
156.100	165.600	2.904	8.622	-0.026	5.000
156.200	163.200	2.954	8.622	-0.024	5.000
156.300	159.400	2.998	8.621	-0.024	5.000
156.400	155.200	3.039	8.625	-0.024	5.000
156.500	150.600	3.153	8.620	-0.024	5.000
156.600	148.600	3.153	8.620	-0.024	5.000
156.700	146.800	3.199	8.621	-0.023	5.000
156.800	142.800	3.239	8.621	-0.023	5.000
156.900	139.200	3.306	8.623	-0.023	5.000
157.000	136.600	3.386	8.621	-0.023	5.000
157.100	133.600	3.386	8.621	-0.023	5.000
157.200	131.200	3.423	8.621	-0.022	5.000
157.300	129.200	3.452	8.622	-0.022	5.000
157.400	126.800	3.489	8.621	-0.022	5.000
157.500	124.400	3.550	8.621	-0.022	5.000
157.600	122.600	3.550	8.621	-0.022	5.000
157.700	120.200	3.578	8.621	-0.021	5.000
157.800	119.200	3.607	8.623	-0.021	5.000
157.900	116.600	3.632	8.621	-0.021	5.000
158.000	114.400	3.684	8.621	-0.021	5.000
158.100	112.600	3.684	8.621	-0.021	5.000
158.200	111.200	3.706	8.621	-0.020	5.000
158.300	110.600	3.729	8.622	-0.020	5.000
158.400	108.000	3.753	8.622	-0.020	5.000
158.500	107.400	3.794	8.623	-0.020	5.000
158.600	105.200	3.794	8.623	-0.020	5.000
158.700	104.800	3.811	8.621	-0.019	5.000
158.800	103.400	3.828	8.621	-0.019	5.000
158.900	102.000	3.846	8.622	-0.019	5.000
159.000	100.800	3.878	8.622	-0.019	5.000
159.100	99.400	3.878	8.622	-0.019	5.000
159.200	98.600	3.893	8.622	-0.019	5.000
159.300	98.200	3.907	8.621	-0.019	5.000
159.400	97.200	3.923	8.622	-0.019	5.000
159.500	96.200	3.946	8.621	-0.019	5.000
159.600	95.400	3.946	8.621	-0.019	5.000
159.700	94.200	3.962	8.621	-0.018	5.000
159.800	94.200	3.972	8.622	-0.018	5.000
159.900	92.200	3.987	8.621	-0.018	5.000
160.000	92.200	4.006	8.621	-0.018	5.000
160.100	90.200	4.006	8.621	-0.018	5.000
160.200	90.400	4.010	8.621	-0.017	5.000
160.300	89.000	4.023	8.621	-0.017	5.000
160.400	88.600	4.029	8.621	-0.017	5.000
160.500	87.200	4.044	8.622	-0.017	5.000
160.600	85.400	4.044	8.622	-0.017	5.000
160.700	84.400	4.058	8.621	-0.016	5.000
160.800	83.400	4.062	8.621	-0.016	5.000
160.900	83.200	4.071	8.623	-0.016	5.000
161.000	83.400	4.086	8.622	-0.016	5.000
161.100	83.400	4.086	8.622	-0.016	5.000
161.200	83.200	4.094	8.621	-0.016	5.000
161.300	83.600	4.103	8.622	-0.016	5.000
161.400	83.200	4.129	8.620	-0.016	5.000
161.500	83.400	4.150	8.621	-0.016	5.000
161.600	82.600	4.150	8.621	-0.016	5.000
161.700	83.200	4.156	8.621	-0.015	5.000
161.800	82.400	4.148	8.621	-0.015	5.000
161.900	82.000	4.151	8.620	-0.015	5.000
162.000	81.600	4.147	8.620	-0.015	5.000
162.100	81.800	4.147	8.620	-0.015	5.000
162.200	80.600	4.151	8.622	-0.014	5.000
162.300	81.400	4.155	8.621	-0.014	5.000
162.400	82.000	4.157	8.621	-0.014	5.000
162.500	80.000	4.162	8.621	-0.014	5.000
162.600	80.200	4.162	8.621	-0.014	5.000
162.700	80.600	4.164	8.621	-0.014	5.000
162.800	80.000	4.169	8.622	-0.014	5.000
162.900	80.400	4.166	8.621	-0.014	5.000
163.000	79.200	4.174	8.620	-0.014	5.000
163.100	79.000	4.174	8.620	-0.014	5.000
163.200	78.800	4.177	8.621	-0.013	5.000
163.300	79.000	4.177	8.621	-0.013	5.000
163.400	78.600	4.183	8.622	-0.013	5.000
163.500	78.600	4.186	8.621	-0.013	5.000
163.600	77.800	4.186	8.621	-0.013	5.000
163.700	77.800	4.188	8.621	-0.012	5.000
163.800	78.600	4.189	8.621	-0.012	5.000
163.900	78.600	4.193	8.622	-0.012	5.000
164.000	78.000	4.195	8.620	-0.012	5.000
164.100	77.800	4.195	8.620	-0.012	5.000
164.200	77.200	4.194	8.622	-0.012	5.000
164.300	77.200	4.202	8.621	-0.012	5.000
164.400	77.200	4.198	8.621	-0.012	5.000
164.500	77.400	4.206	8.621	-0.012	5.000
164.600	77.200	4.206	8.621	-0.012	5.000
164.700	76.800	4.209	8.621	-0.011	5.000
164.800	76.200	4.205	8.621	-0.011	5.000
164.900	77.000	4.207	8.621	-0.011	5.000
165.000	77.400	4.213	8.619	-0.011	5.000
165.100	76.000	4.213	8.619	-0.011	5.000
165.200	75.600	4.210	8.620	-0.010	5.000
165.300	76.000	4.215	8.620	-0.010	5.000
165.400	76.200	4.211	8.620	-0.010	5.000
165.500	76.000	4.219	8.620	-0.010	5.000
165.600	75.800	4.219	8.620	-0.010	5.000
165.700	76.200	4.218	8.621	-0.010	5.000
165.800	76.600	4.223	8.621	-0.010	5.000
165.900	75.400	4.220	8.621	-0.010	5.000
166.000	75.600	4.222	8.621	-0.010	5.000
166.100	75.600	4.222	8.621	-0.010	5.000
166.200	75.400	4.222	8.621	-0.009	5.000
166.300	75.800	4.227	8.622	-0.009	5.000
166.400	75.200	4.223	8.620	-0.009	5.000
166.500	75.000	4.224	8.622	-0.009	5.000
166.600	75.600	4.224	8.622	-0.009	5.000
166.700	75.000	4.227	8.619	-0.009	5.000
166.800	75.000	4.224	8.621	-0.009	5.000
166.900	75.200	4.230	8.621	-0.009	5.000
167.000	75.200	4.230	8.621	-0.009	5.000
167.100	74.600	4.230	8.621	-0.009	5.000
167.200	75.000	4.228	8.622	-0.008	5.000
167.300	76.000	4.231	8.621	-0.008	5.000
167.400	74.800	4.235	8.620	-0.008	5.000
167.500	74.200	4.233	8.620	-0.008	5.000
167.600	75.000	4.233	8.620	-0.008	5.000
167.700	74.000	4.229	8.621	-0.007	5.000
167.800	76.200	4.237	8.621	-0.007	5.000
167.900	74.600	4.236	8.620	-0.007	5.000
168.000	74.200	4.238	8.620	-0.007	5.000
168.100	74.400	4.238	8.620	-0.007	5.000
168.200	75.000	4.236	8.621	-0.007	5.000
168.300	74.400	4.238	8.622	-0.007	5.000
168.400	73.800	4.236	8.622	-0.007	5.000
168.500	74.400	4.238	8.621	-0.007	5.000
168.600	75.400	4.238	8.621	-0.007	5.000
168.700	74.200	4.240	8.620	-0.006	5.000
168.800	74.000	4.241	8.621	-0.006	5.000
168.900	74.800	4.242	8.621	-0.006	5.000
169.000	74.200	4.243	8.620	-0.006	5.000
169.100	72.800	4.243	8.620	-0.006	5.000
169.200	74.400	4.244	8.621	-0.005	5.000
169.300	74.600	4.242	8.620	-0.005	5.000
169.400	74.000	4.243	8.621	-0.005	5.000
169.500	72.600	4.242	8.620	-0.005	5.000
169.600	73.000	4.242	8.620	-0.005	5.000
169.700	73.000	4.245	8.621	-0.005	5.000
169.800	73.800	4.248	8.621	-0.005	5.000
169.900	73.200	4.248	8.620	-0.005	5.000
170.000	75.000	4.247	8.620	-0.005	5.000
170.100	73.200	4.247	8.620	-0.005	5.000
170.200	72.400	4.250	8.620	-0.004	5.000
170.300	72.600	4.249	8.621	-0.004	5.000
170.400	73.600	4.251	8.621	-0.004	5.000
170.500	72.200	4.254	8.621	-0.004	5.000
170.600	73.000	4.254	8.621	-0.004	5.000
170.700	72.600	4.252	8.621	-0.004	5.000
170.800	72.800	4.252	8.620	-0.004	5.000
170.900	72.600	4.254	8.621	-0.004	5.000
171.000	72.400	4.256	8.621	-0.004	5.000
171.100	72.800	4.256	8.621	-0.004	5.000
171.200	72.600	4.255	8.622	-0.003	5.000
171.300	72.400	4.259	8.620	-0.003	5.000
171.400	72.200	4.258	8.621	-0.003	5.000
171.500	73.400	4.259	8.620	-0.003	5.000
171.600	72.800	4.259	8.620	-0.003	5.000
171.700	72.000	4.257	8.620	-0.002	5.000
171.800	72.400	4.262	8.621	-0.002	5.000
171.900	71.800	4.253	8.621	-0.002	5.000
172.000	72.000	4.258	8.620	-0.002	5.000
172.100	73.000	4.258	8.620	-0.002	5.000
172.200	72.000	4.257	8.620	-0.002	5.000
172.300	72.000	4.261	8.620	-0.002	5.000
172.400	73.000	4.256	8.619	-0.002	5.000
172.500	71.200	4.257	8.622	-0.002	5.000
172.600	71.400	4.257	8.622	-0.002	5.000
172.700	72.000	4.265	8.619	-0.001	5.000
172.800	71.400	4.259	8.620	-0.001	5.000
172.900	71.800	4.264	8.620	-0.001	5.000
173.000	71.800	4.261	8.621	-0.001	5.000
173.100	72.600	4.261	8.621	-0.001	5.000
173.200	72.800	4.269	8.621	-0.001	5.000
173.300	73.400	4.262	8.621	-0.001	5.000
173.400	72.400	4.267	8.620	-0.001	5.000
173.500	72.200	4.266	8.620	-0.001	5.000
173.600	71.600	4.266	8.620	-0.001	5.000
173.700	72.200	4.270	8.620	-0.000	5.000
173.800	73.200	4.262	8.620	-0.000	5.000
173.900	71.600	4.267	8.621	-0.000	5.000
174.000	72.200	4.256	8.618	-0.000	5.000
174.100	72.200	4.256	8.618	-0.000	5.000
174.200	71.800	4.256	8.620	0.001	5.000
174.300	71.800	4.254	8.619	0.001	5.000
174.400	71.800	4.267	8.620	0.001	5.000
174.500	71.800	4.268	8.619	0.001	5.000
174.600	72.800	4.268	8.619	0.001	5.000
174.700	72.400	4.268	8.620	0.001	5.000
174.800	72.000	4.264	8.620	0.001	5.000
174.900	71.600	4.261	8.619	0.001	5.000
175.000	72.800	4.267	8.622	0.001	5.000
175.100	72.800	4.267	8.622	0.001	5.000
175.200	72.400	4.265	8.621	0.002	5.000
175.300	72.400	4.268	8.621	0.002	5.000
175.400	72.600	4.260	8.619	0.002	5.000
175.500	72.200	4.264	8.622	0.002	5.000
175.600	73.000	4.264	8.622	0.002	5.000
175.700	72.600	4.262	8.620	0.002	5.000
175.800	73.000	4.260	8.620	0.002	5.000
175.900	73.200	4.258	8.619	0.002	5.000
176.000	72.800	4.254	8.620	0.002	5.000
176.100	72.000	4.254	8.620	0.002	5.000
176.200	72.200	4.261	8.620	0.003	5.000
176.300	73.400	4.262	8.620	0.003	5.000
176.400	72.000	4.262	8.620	0.003	5.000
176.500	72.600	4.255	8.620	0.003	5.000
176.600	72.400	4.255	8.620	0.003	5.000
176.700	73.000	4.264	8.620	0.004	5.000
176.800	72.200	4.260	8.620	0.004	5.000
176.900	71.200	4.259	8.619	0.004	5.000
177.000	71.800	4.262	8.620	0.004	5.000
177.100	71.400	4.262	8.620	0.004	5.000
177.200	72.800	4.263	8.619	0.004	5.000
177.300	71.800	4.263	8.619	0.004	5.000
177.400	72.600	4.265	8.620	0.004	5.000
177.500	73.200	4.267	8.619	0.004	5.000
177.600	72.400	4.267	8.619	0.004	5.000
177.700	72.600	4.268	8.620	0.005	5.000
177.800	71.600	4.275	8.621	0.005	5.000
177.900	73.000	4.268	8.619	0.005	5.000
178.000	72.200	4.262	8.620	0.005	5.000
178.100	71.600	4.262	8.620	0.005	5.000
178.200	72.200	4.264	8.620	0.005	5.000
178.300	72.800	4.264	8.620	0.005	5.000
178.400	72.400	4.264	8.619	0.005	5.000
178.500	71.800	4.266	8.622	0.005	5.000
178.600	71.400	4.266	8.622	0.005	5.000
178.700	72.400	4.261	8.620	0.006	5.000
178.800	72.600	4.266	8.620	0.006	5.000
178.900	72.400	4.262	8.619	0.006	5.000
179.000	73.200	4.260	8.620	0.006	5.000
179.100	72.200	4.260	8.620	0.006	5.000
179.200	72.200	4.266	8.619	0.007	5.000
179.300	73.200	4.263	8.620	0.007	5.000
179.400	71.600	4.264	8.619	0.007	5.000
179.500	72.400	4.263	8.619	0.007	5.000
179.600	71.400	4.263	8.619	0.007	5.000
179.700	72.400	4.263	8.620	0.007	5.000
179.800	73.000	4.260	8.620	0.007	5.000
179.900	72.800	4.260	8.619	0.007	5.000
180.000	72.400	4.260	8.619	0.007	5.000
180.100	72.600	4.260	8.619	0.007	5.000
180.200	72.200	4.263	8.619	0.008	5.000
180.300	72.400	4.261	8.619	0.008	5.000
180.400	73.000	4.262	8.620	0.008	5.000
180.500	72.600	4.258	8.619	0.008	5.000
180.600	72.200	4.258	8.619	0.008	5.000
180.700	72.200	4.264	8.620	0.008	5.000
180.800	72.800	4.262	8.619	0.008	5.000
180.900	71.800	4.262	8.620	0.008	5.000
181.000	72.400	4.265	8.620	0.008	5.000
181.100	71.600	4.265	8.620	0.008	5.000
181.200	72.000	4.264	8.620	0.009	5.000
181.300	72.400	4.264	8.619	0.009	5.000
181.400	71.800	4.264	8.619	0.009	5.000
181.500	71.400	4.264	8.620	0.009	5.000
181.600	72.000	4.264	8.620	0.009	5.000
181.700	72.000	4.265	8.620	0.010	5.000
181.800	72.600	4.262	8.620	0.010	5.000
181.900	71.400	4.265	8.619	0.010	5.000
182.000	71.000	4.262	8.618	0.010	5.000
182.100	71.800	4.262	8.618	0.010	5.000
182.200	71.400	4.267	8.619	0.010	5.000
182.300	71.800	4.264	8.619	0.010	5.000
182.400	71.400	4.265	8.620	0.010	5.000
182.500	71.800	4.265	8.620	0.010	5.000
182.600	71.400	4.265	8.620	0.010	5.000
182.700	72.400	4.264	8.619	0.011	5.000
182.800	71.200	4.266	8.620	0.011	5.000
182.900	72.600	4.266	8.619	0.011	5.000
183.000	73.000	4.263	8.618	0.011	5.000
183.100	71.600	4.263	8.618	0.011	5.000
183.200	71.800	4.264	8.618	0.011	5.000
183.300	71.200	4.267	8.619	0.011	5.000
183.400	71.400	4.265	8.620	0.011	5.000
183.500	72.400	4.264	8.619	0.011	5.000
183.600	73.200	4.264	8.619	0.011	5.000
183.700	71.200	4.265	8.618	0.012	5.000
183.800	71.600	4.267	8.619	0.012	5.000
183.900	72.400	4.266	8.621	0.012	5.000
184.000	72.000	4.268	8.618	0.012	5.000
184.100	71.800	4.268	8.618	0.012	5.000
184.200	71.400	4.269	8.620	0.013	5.000
184.300	71.800	4.263	8.620	0.013	5.000
184.400	71.000	4.266	8.620	0.013	5.000
184.500	71.800	4.266	8.619	0.013	5.000
184.600	71.200	4.266	8.619	0.013	5.000
184.700	71.200	4.270	8.619	0.013	5.000
184.800	71.800	4.267	8.619	0.013	5.000
184.900	71.400	4.268	8.618	0.013	5.000
185.000	72.000	4.267	8.620	0.013	5.000
185.100	71.400	4.267	8.620	0.013	5.000
185.200	71.800	4.270	8.620	0.014	5.000
185.300	71.800	4.266	8.619	0.014	5.000
185.400	72.000	4.271	8.620	0.014	5.000
185.500	71.400	4.272	8.620	0.014	5.000
185.600	71.800	4.272	8.620	0.014	5.000
185.700	71.400	4.269	8.619	0.014	5.000
185.800	71.200	4.270	8.619	0.014	5.000
185.900	71.000	4.270	8.619	0.014	5.000
186.000	72.000	4.271	8.618	0.014	5.000
186.100	72.200	4.271	8.618	0.014	5.000
186.200	71.800	4.269	8.619	0.015	5.000
186.300	72.200	4.269	8.619	0.015	5.000
186.400	70.600	4.263	8.619	0.015	5.000
186.500	72.000	4.270	8.619	0.015	5.000
186.600	72.400	4.270	8.619	0.015	5.000
186.700	72.200	4.265	8.619	0.016	5.000
186.800	73.200	4.265	8.620	0.016	5.000
186.900	72.000	4.264	8.619	0.016	5.000
187.000	71.600	4.265	8.619	0.016	5.000
187.100	72.600	4.265	8.619	0.016	5.000
187.200	72.600	4.267	8.618	0.016	5.000
187.300	72.000	4.269	8.619	0.016	5.000
187.400	71.400	4.268	8.618	0.016	5.000
187.500	71.600	4.265	8.619	0.016	5.000
187.600	71.800	4.265	8.619	0.016	5.000
187.700	72.000	4.268	8.619	0.017	5.000
187.800	71.800	4.263	8.618	0.017	5.000
187.900	72.200	4.263	8.619	0.017	5.000
188.000	71.800	4.271	8.619	0.017	5.000
188.100	71.800	4.271	8.619	0.017	5.000
188.200	72.000	4.263	8.620	0.017	5.000
188.300	70.800	4.264	8.619	0.017	5.000
188.400	70.400	4.267	8.619	0.017	5.000
188.500	72.400	4.264	8.619	0.017	5.000
188.600	71.400	4.264	8.619	0.017	5.000
188.700	71.600	4.265	8.619	0.018	5.000
188.800	71.400	4.268	8.618	0.018	5.000
188.900	71.400	4.269	8.620	0.018	5.000
189.000	72.000	4.269	8.618	0.018	5.000
189.100	70.600	4.269	8.618	0.018	5.000
189.200	71.200	4.266	8.619	0.019	5.000
189.300	71.400	4.269	8.617	0.019	5.000
189.400	71.600	4.270	8.619	0.019	5.000
189.500	71.400	4.271	8.618	0.019	5.000
189.600	71.800	4.271	8.618	0.019	5.000
189.700	70.400	4.269	8.618	0.019	5.000
189.800	71.600	4.270	8.619	0.019	5.000
189.900	71.600	4.269	8.619	0.019	5.000
190.000	71.600	4.269	8.619	0.019	5.000
190.100	71.200	4.269	8.619	0.019	5.000
190.200	71.600	4.268	8.618	0.020	5.000
190.300	70.400	4.269	8.619	0.020	5.000
190.400	71.200	4.273	8.619	0.020	5.000
190.500	71.600	4.271	8.619	0.020	5.000
190.600	71.600	4.271	8.619	0.020	5.000
190.700	71.200	4.272	8.620	0.020	5.000
190.800	71.800	4.275	8.618	0.020	5.000
190.900	71.200	4.272	8.620	0.020	5.000
191.000	71.600	4.275	8.618	0.020	5.000
191.100	71.000	4.275	8.618	0.020	5.000
191.200	71.000	4.273	8.620	0.021	5.000
191.300	70.400	4.271	8.617	0.021	5.000
191.400	70.800	4.276	8.619	0.021	5.000
191.500	71.400	4.271	8.618	0.021	5.000
191.600	70.800	4.271	8.618	0.021	5.000
191.700	71.000	4.273	8.619	0.022	5.000
191.800	70.000	4.269	8.618	0.022	5.000
191.900	71.000	4.271	8.618	0.022	5.000
192.000	70.600	4.273	8.618	0.022	5.000
192.100	71.000	4.273	8.618	0.022	5.000
192.200	71.600	4.279	8.618	0.022	5.000
192.300	70.800	4.272	8.618	0.022	5.000
192.400	71.000	4.279	8.618	0.022	5.000
192.500	71.200	4.274	8.619	0.022	5.000
192.600	70.800	4.274	8.619	0.022	5.000
192.700	71.200	4.271	8.618	0.023	5.000
192.800	71.200	4.274	8.619	0.023	5.000
192.900	72.000	4.272	8.618	0.023	5.000
193.000	71.000	4.274	8.618	0.023	5.000
193.100	70.400	4.274	8.618	0.023	5.000
193.200	70.800	4.274	8.619	0.023	5.000
193.300	71.000	4.275	8.619	0.023	5.000
193.400	71.600	4.272	8.618	0.023	5.000
193.500	69.800	4.271	8.619	0.023	5.000
193.600	71.600	4.271	8.619	0.023	5.000
193.700	70.400	4.272	8.618	0.024	5.000
193.800	70.800	4.274	8.619	0.024	5.000
193.900	71.200	4.273	8.619	0.024	5.000
194.000	71.600	4.273	8.618	0.024	5.000
194.100	71.000	4.273	8.618	0.024	5.000
194.200	70.600	4.274	8.619	0.024	5.000
194.300	71.200	4.274	8.618	0.024	5.000
194.400	72.000	4.273	8.617	0.024	5.000
194.500	70.800	4.273	8.618	0.024	5.000
194.600	71.400	4.273	8.618	0.024	5.000
194.700	70.600	4.272	8.619	0.025	5.000
194.800	71.200	4.275	8.620	0.025	5.000
194.900	71.200	4.274	8.618	0.025	5.000
195.000	71.200	4.275	8.618	0.025	5.000
195.100	71.000	4.275	8.618	0.025	5.000
195.200	70.600	4.274	8.617	0.026	5.000
195.300	71.400	4.273	8.618	0.026	5.000
195.400	71.000	4.270	8.618	0.026	5.000
195.500	70.800	4.273	8.618	0.026	5.000
195.600	71.000	4.273	8.618	0.026	5.000
195.700	71.600	4.275	8.618	0.026	5.000
195.800	70.400	4.272	8.617	0.026	5.000
195.900	70.200	4.281	8.619	0.026	5.000
196.000	70.400	4.276	8.619	0.026	5.000
196.100	70.400	4.276	8.619	0.026	5.000
196.200	70.200	4.277	8.619	0.027	5.000
196.300	69.600	4.270	8.617	0.027	5.000
196.400	70.800	4.276	8.617	0.027	5.000
196.500	71.200	4.273	8.618	0.027	5.000
196.600	70.400	4.273	8.618	0.027	5.000
196.700	71.200	4.274	8.617	0.027	5.000
196.800	71.400	4.274	8.618	0.027	5.000
196.900	70.400	4.274	8.617	0.027	5.000
197.000	69.600	4.280	8.618	0.027	5.000
197.100	70.800	4.280	8.618	0.027	5.000
197.200	70.600	4.277	8.617	0.028	5.000
197.300	70.800	4.277	8.618	0.028	5.000
197.400	70.000	4.277	8.618	0.028	5.000
197.500	70.800	4.281	8.618	0.028	5.000
197.600	70.200	4.281	8.618	0.028	5.000
197.700	71.000	4.277	8.620	0.029	5.000
197.800	70.600	4.277	8.618	0.029	5.000
197.900	70.200	4.277	8.617	0.029	5.000
198.000	70.400	4.278	8.618	0.029	5.000
198.100	70.200	4.278	8.618	0.029	5.000
198.200	71.000	4.279	8.617	0.029	5.000
198.300	70.000	4.277	8.619	0.029	5.000
198.400	70.200	4.281	8.618	0.029	5.000
198.500	70.800	4.282	8.618	0.029	5.000
198.600	70.200	4.282	8.618	0.029	5.000
198.700	71.200	4.281	8.618	0.030	5.000
198.800	71.000	4.279	8.617	0.030	5.000
198.900	70.600	4.280	8.619	0.030	5.000
199.000	69.800	4.279	8.618	0.030	5.000
199.100	71.200	4.279	8.618	0.030	5.000
199.200	71.200	4.279	8.617	0.030	5.000
199.300	70.200	4.281	8.618	0.030	5.000
199.400	70.400	4.276	8.618	0.030	5.000
199.500	72.200	4.282	8.617	0.030	5.000
199.600	71.600	4.282	8.617	0.030	5.000
199.700	71.000	4.278	8.618	0.031	5.000
199.800	70.600	4.280	8.618	0.031	5.000
199.900	71.400	4.272	8.617	0.031	5.000
[truncated: 9,410 more rows]
