# Supplementary material for: Measurement of Outflow Facility Using iPerfusion
Source: PLoS One. 2016 Mar 7;11(3):e0150694. doi: 10.1371/journal.pone.0150694 (PMC4780770; doi:10.1371/journal.pone.0150694)
Supplement: S4 File — The raw data from the perfusion traces along with the steady state values for each pressure step. (ZIP) [file pone.0150694.s004.zip › S3/ControlIndividuals/eye04/CapPre_P15CR-02/Parameters.txt]

Q 	 dQ 	 P 	 dP 	 R 	 dR 	 C 	 dC 	 FT 	 dFT 	 N/A 	 FV 	 
3.3193	5.1048	-0.0508	0.0409	-0.1637	2.6961	-6.1077	100.5751	0.0000	0.0000	0.0021	0.0000
70.6043	5.0542	4.2790	0.0404	0.0633	0.0048	15.7971	1.1905	0.0000	0.0000	4.9750	0.0000
136.6690	5.0799	8.6006	0.0408	0.0643	0.0025	15.5407	0.5952	0.0000	0.0000	9.9750	0.0000
202.7557	5.0920	12.9431	0.0409	0.0648	0.0017	15.4327	0.3964	0.0000	0.0000	14.9750	0.0000
269.6853	5.0529	17.2785	0.0404	0.0648	0.0012	15.4340	0.2947	0.0000	0.0000	19.9750	0.0000
343.0880	5.0349	21.5640	0.0402	0.0634	0.0009	15.7707	0.2353	0.0000	0.0000	24.9750	0.0000
