# Supplementary material for: Measurement of Outflow Facility Using iPerfusion
Source: PLoS One. 2016 Mar 7;11(3):e0150694. doi: 10.1371/journal.pone.0150694 (PMC4780770; doi:10.1371/journal.pone.0150694)
Supplement: S4 File — The raw data from the perfusion traces along with the steady state values for each pressure step. (ZIP) [file pone.0150694.s004.zip › S3/ControlIndividuals/eye04/Eye_P15CR-02/Data.txt]

0.000	-0.600	4.013	8.501	-0.000	4.000
0.100	-2.200	4.013	8.501	-0.000	4.000
0.200	-0.200	4.009	8.500	-0.000	4.000
0.300	-0.400	4.010	8.501	-0.000	4.000
0.400	-0.000	4.014	8.499	-0.000	4.000
0.500	-0.000	4.008	8.500	-0.000	4.000
0.600	-0.200	4.008	8.500	-0.000	4.000
0.700	-1.200	4.016	8.502	-0.000	4.000
0.800	-0.600	4.011	8.502	-0.000	4.000
0.900	-0.400	4.007	8.501	-0.000	4.000
1.000	-0.000	4.007	8.500	-0.000	4.000
1.100	0.400	4.007	8.500	-0.000	4.000
1.200	-0.600	4.011	8.500	-0.000	4.000
1.300	-0.400	4.007	8.500	-0.000	4.000
1.400	-0.400	4.014	8.501	-0.000	4.000
1.500	-1.000	4.009	8.500	-0.000	4.000
1.600	0.200	4.009	8.500	-0.000	4.000
1.700	-0.600	4.013	8.501	-0.000	4.000
1.800	-0.200	4.010	8.501	-0.000	4.000
1.900	0.600	4.016	8.501	-0.000	4.000
2.000	-0.600	4.012	8.501	-0.000	4.000
2.100	-0.800	4.012	8.501	-0.000	4.000
2.200	-0.400	4.011	8.501	-0.000	4.000
2.300	-0.600	4.010	8.502	-0.000	4.000
2.400	-0.000	4.011	8.500	-0.000	4.000
2.500	-0.400	4.012	8.502	-0.000	4.000
2.600	-0.400	4.012	8.502	-0.000	4.000
2.700	-1.000	4.012	8.501	-0.000	4.000
2.800	-1.200	4.016	8.502	-0.000	4.000
2.900	-1.200	4.007	8.501	-0.000	4.000
3.000	-0.600	4.011	8.502	-0.000	4.000
3.100	-0.600	4.011	8.502	-0.000	4.000
3.200	-0.200	4.008	8.501	-0.000	4.000
3.300	0.200	4.014	8.501	-0.000	4.000
3.400	-0.200	4.012	8.502	-0.000	4.000
3.500	-0.400	4.011	8.502	-0.000	4.000
3.600	0.200	4.011	8.502	-0.000	4.000
3.700	0.200	4.011	8.502	-0.000	4.000
3.800	-0.800	4.011	8.501	-0.000	4.000
3.900	-0.600	4.014	8.502	-0.000	4.000
4.000	0.200	4.013	8.503	-0.000	4.000
4.100	-0.200	4.013	8.503	-0.000	4.000
4.200	0.400	4.010	8.502	-0.000	4.000
4.300	-0.400	4.010	8.502	-0.000	4.000
4.400	-1.400	4.011	8.501	-0.000	4.000
4.500	-0.400	4.014	8.503	-0.000	4.000
4.600	-1.200	4.014	8.503	-0.000	4.000
4.700	-1.000	4.013	8.503	-0.000	4.000
4.800	-0.400	4.009	8.503	-0.000	4.000
4.900	-0.400	4.008	8.501	-0.000	4.000
5.000	-1.200	4.007	8.503	-0.000	4.000
5.100	-0.800	4.007	8.503	-0.000	4.000
5.200	-0.200	4.011	8.504	-0.000	4.000
5.300	-0.800	4.013	8.501	-0.000	4.000
5.400	-1.400	4.012	8.502	-0.000	4.000
5.500	-1.000	4.012	8.502	-0.000	4.000
5.600	-0.000	4.012	8.502	-0.000	4.000
5.700	-0.400	4.011	8.503	-0.000	4.000
5.800	-1.800	4.010	8.504	-0.000	4.000
5.900	-0.400	4.012	8.503	-0.000	4.000
6.000	-1.400	4.008	8.503	-0.000	4.000
6.100	-0.200	4.008	8.503	-0.000	4.000
6.200	-0.000	4.013	8.502	-0.000	4.000
6.300	-1.200	4.009	8.502	-0.000	4.000
6.400	-1.000	4.013	8.503	-0.000	4.000
6.500	-1.000	4.011	8.502	-0.000	4.000
6.600	-0.600	4.011	8.502	-0.000	4.000
6.700	-0.000	4.013	8.503	-0.000	4.000
6.800	-0.000	4.013	8.502	-0.000	4.000
6.900	-0.000	4.006	8.503	-0.000	4.000
7.000	-0.800	4.007	8.503	-0.000	4.009
7.100	0.400	4.007	8.503	-0.000	4.009
7.200	-0.800	4.013	8.502	-0.000	4.009
7.300	-0.800	4.011	8.502	-0.000	4.009
7.400	0.600	4.011	8.503	-0.000	4.009
7.500	-0.600	4.012	8.503	-0.000	4.009
7.600	-0.600	4.012	8.503	-0.000	4.009
7.700	-0.200	4.011	8.504	-0.000	4.009
7.800	-0.200	4.012	8.504	-0.000	4.009
7.900	-1.400	4.012	8.502	-0.000	4.009
8.000	-0.800	4.013	8.503	-0.000	4.009
8.100	-0.600	4.013	8.503	-0.000	4.009
8.200	-0.400	4.013	8.503	-0.000	4.009
8.300	0.200	4.013	8.503	-0.000	4.009
8.400	-0.200	4.012	8.504	-0.000	4.009
8.500	-0.400	4.011	8.503	-0.000	4.009
8.600	-0.800	4.011	8.503	-0.000	4.009
8.700	-1.000	4.012	8.504	-0.000	4.009
8.800	-0.400	4.007	8.503	-0.000	4.009
8.900	-0.600	4.009	8.504	-0.000	4.009
9.000	-1.000	4.007	8.503	-0.000	4.009
9.100	-1.000	4.007	8.503	-0.000	4.009
9.200	-1.600	4.013	8.504	-0.000	4.009
9.300	-0.600	4.013	8.503	-0.000	4.009
9.400	-1.200	4.009	8.503	-0.000	4.009
9.500	-0.800	4.014	8.503	-0.000	4.009
9.600	-0.200	4.014	8.503	-0.000	4.009
9.700	-0.600	4.014	8.504	-0.000	4.009
9.800	-0.000	4.013	8.503	-0.000	4.009
9.900	-1.600	4.010	8.504	-0.000	4.009
10.000	-1.400	4.010	8.504	-0.000	4.009
10.100	-0.600	4.010	8.504	-0.000	4.009
10.200	-0.600	4.010	8.504	-0.000	4.009
10.300	-0.600	4.013	8.504	-0.000	4.009
10.400	-2.000	4.012	8.504	-0.000	4.009
10.500	-0.000	4.011	8.504	-0.000	4.009
10.600	-0.600	4.011	8.504	-0.000	4.009
10.700	-0.800	4.013	8.504	-0.000	4.009
10.800	1.000	4.011	8.504	-0.000	4.009
10.900	-0.200	4.010	8.504	-0.000	4.009
11.000	-0.000	4.005	8.506	-0.000	4.009
11.100	0.200	4.005	8.506	-0.000	4.009
11.200	0.200	4.010	8.504	-0.000	4.009
11.300	-1.200	4.007	8.505	-0.000	4.009
11.400	-0.400	4.015	8.504	-0.000	4.009
11.500	-1.000	4.010	8.505	-0.000	4.009
11.600	-0.800	4.010	8.505	-0.000	4.009
11.700	-0.400	4.012	8.505	-0.000	4.009
11.800	-1.000	4.014	8.504	-0.000	4.009
11.900	0.200	4.009	8.505	-0.000	4.009
12.000	-1.000	4.010	8.506	-0.000	4.009
12.100	-1.000	4.010	8.506	-0.000	4.009
12.200	0.200	4.008	8.505	-0.000	4.009
12.300	-1.600	4.013	8.504	-0.000	4.009
12.400	-1.000	4.012	8.505	-0.000	4.009
12.500	-1.400	4.009	8.505	-0.000	4.009
12.600	0.200	4.009	8.505	-0.000	4.009
12.700	-0.600	4.011	8.503	-0.000	4.009
12.800	-0.600	4.012	8.506	-0.000	4.009
12.900	-1.000	4.004	8.504	-0.000	4.009
13.000	-1.000	4.008	8.505	-0.000	4.009
13.100	-0.800	4.008	8.505	-0.000	4.009
13.200	-0.000	4.011	8.505	-0.000	4.009
13.300	-0.000	4.007	8.505	-0.000	4.009
13.400	-0.400	4.011	8.506	-0.000	4.009
13.500	-0.600	4.012	8.506	-0.000	4.009
13.600	-0.800	4.012	8.506	-0.000	4.009
13.700	-0.200	4.009	8.505	-0.000	4.009
13.800	-1.000	4.011	8.506	-0.000	4.009
13.900	-0.200	4.015	8.506	-0.000	4.009
14.000	-1.000	4.013	8.505	-0.000	4.009
14.100	-1.200	4.013	8.505	-0.000	4.009
14.200	-0.600	4.010	8.506	-0.000	4.009
14.300	-0.400	4.015	8.506	-0.000	4.009
14.400	-0.600	4.007	8.506	-0.000	4.009
14.500	1.000	4.012	8.506	-0.000	4.009
14.600	-0.600	4.012	8.506	-0.000	4.009
14.700	-1.200	4.010	8.506	-0.000	4.009
14.800	-0.000	4.010	8.506	-0.000	4.009
14.900	-0.600	4.010	8.506	-0.000	4.009
15.000	-1.000	4.010	8.505	-0.000	4.009
15.100	0.200	4.010	8.505	-0.000	4.009
15.200	-1.000	4.011	8.505	-0.000	4.009
15.300	-1.000	4.017	8.507	-0.000	4.009
15.400	-0.000	4.007	8.506	-0.000	4.009
15.500	-0.000	4.015	8.506	-0.000	4.009
15.600	-0.200	4.015	8.506	-0.000	4.009
15.700	-0.800	4.006	8.506	-0.000	4.009
15.800	0.200	4.014	8.506	-0.000	4.009
15.900	-0.200	4.015	8.506	-0.000	4.009
16.000	-0.000	4.009	8.507	-0.000	4.009
16.100	-0.400	4.009	8.507	-0.000	4.009
16.200	-0.600	4.015	8.506	-0.000	4.009
16.300	-0.200	4.012	8.507	-0.000	4.009
16.400	-1.200	4.011	8.506	-0.000	4.009
16.500	-0.800	4.014	8.506	-0.000	4.009
16.600	-0.200	4.014	8.506	-0.000	4.009
16.700	-0.200	4.014	8.506	-0.000	4.009
16.800	-1.400	4.010	8.507	-0.000	4.009
16.900	0.400	4.007	8.507	-0.000	4.009
17.000	-1.200	4.016	8.507	-0.000	4.009
17.100	-1.400	4.016	8.507	-0.000	4.009
17.200	-0.200	4.010	8.507	-0.000	4.009
17.300	-0.600	4.009	8.507	-0.000	4.009
17.400	-0.800	4.013	8.508	-0.000	4.009
17.500	-0.400	4.008	8.507	-0.000	4.009
17.600	-1.200	4.008	8.507	-0.000	4.009
17.700	-0.800	4.015	8.508	-0.000	4.009
17.800	-0.400	4.009	8.506	-0.000	4.009
17.900	-0.400	4.013	8.507	-0.000	4.009
18.000	-0.800	4.010	8.507	-0.000	4.009
18.100	-0.600	4.010	8.507	-0.000	4.009
18.200	-0.800	4.017	8.506	-0.000	4.009
18.300	-0.600	3.999	8.508	-0.000	4.009
18.400	-0.400	4.016	8.508	-0.000	4.009
18.500	-0.400	4.023	8.508	-0.000	4.009
18.600	-1.000	4.023	8.508	-0.000	4.009
18.700	-1.000	3.993	8.507	-0.000	4.009
18.800	-0.200	4.017	8.507	-0.000	4.009
18.900	-0.000	4.011	8.508	-0.000	4.009
19.000	0.400	4.001	8.507	-0.000	4.009
19.100	-0.400	4.001	8.507	-0.000	4.009
19.200	-0.200	4.011	8.507	-0.000	4.009
19.300	-1.200	4.021	8.508	-0.000	4.009
19.400	-1.400	4.007	8.508	-0.000	4.009
19.500	-0.800	4.012	8.508	-0.000	4.009
19.600	-0.400	4.012	8.508	-0.000	4.009
19.700	-0.600	4.026	8.509	-0.000	4.009
19.800	-0.400	4.007	8.508	-0.000	4.009
19.900	-0.200	3.998	8.507	-0.000	4.009
20.000	-0.600	4.022	8.509	-0.000	4.009
20.100	-0.600	4.022	8.509	-0.000	4.009
20.200	-0.600	4.004	8.509	-0.000	4.009
20.300	-0.800	4.011	8.508	-0.000	4.009
20.400	-1.200	4.004	8.505	-0.000	4.009
20.500	-1.200	4.002	8.507	-0.000	4.009
20.600	-0.200	4.002	8.507	-0.000	4.009
20.700	-0.800	4.002	8.508	-0.000	4.009
20.800	-0.600	4.013	8.507	-0.000	4.009
20.900	-1.200	4.008	8.508	-0.000	4.009
21.000	-0.600	4.001	8.507	-0.000	4.009
21.100	-0.800	4.001	8.507	-0.000	4.009
21.200	-0.800	4.013	8.509	-0.000	4.009
21.300	-0.600	4.015	8.509	-0.000	4.009
21.400	-1.200	4.001	8.509	-0.000	4.009
21.500	-0.200	4.016	8.509	-0.000	4.009
21.600	0.400	4.016	8.509	-0.000	4.009
21.700	-1.000	4.017	8.509	-0.000	4.009
21.800	20.000	4.006	8.510	-0.000	4.009
21.900	3799.600	4.018	8.509	-0.002	4.009
22.000	3496.600	4.014	8.509	-0.002	4.009
22.100	-3376.000	4.014	8.509	-0.002	4.009
22.200	-2956.600	4.031	8.508	-0.002	4.009
22.300	-2049.000	3.971	8.507	-0.002	4.009
22.400	3394.800	3.963	8.506	-0.007	4.009
22.500	3323.400	3.148	8.509	-0.007	4.009
22.600	-736.600	3.148	8.509	-0.007	4.009
22.700	-4837.400	4.052	8.510	-0.007	4.009
22.800	-4287.600	4.018	8.509	-0.007	4.009
22.900	-402.200	4.007	8.507	-0.010	4.009
23.000	-325.200	3.988	8.509	-0.010	4.009
23.100	-318.600	3.988	8.509	-0.010	4.009
23.200	-311.400	3.986	8.509	-0.010	4.009
23.300	-231.400	3.564	8.509	-0.010	4.009
23.400	-210.400	2.444	8.509	-0.011	4.009
23.500	-189.800	6.006	8.508	-0.011	4.009
23.600	-110.600	6.006	8.508	-0.011	4.009
23.700	-37.600	7.140	8.509	-0.011	4.009
23.800	39.600	7.039	8.509	-0.011	4.009
23.900	-23.200	6.848	8.510	-0.011	4.009
24.000	-28.000	6.091	8.509	-0.011	4.009
24.100	-34.800	6.091	8.509	-0.011	4.009
24.200	-37.200	5.647	8.510	-0.011	4.009
24.300	-37.400	4.966	8.509	-0.011	4.009
24.400	-36.400	3.997	8.508	-0.011	4.009
24.500	-37.800	4.261	8.510	-0.011	4.009
24.600	-39.200	4.261	8.510	-0.011	4.009
24.700	-38.000	4.313	8.510	-0.011	4.009
24.800	-39.200	4.352	8.509	-0.011	4.009
24.900	-40.400	4.373	8.509	-0.012	4.009
25.000	-41.200	4.386	8.509	-0.012	4.009
25.100	-41.000	4.386	8.509	-0.012	4.009
25.200	-40.600	4.381	8.510	-0.012	4.009
25.300	-42.400	4.393	8.510	-0.012	4.009
25.400	-41.800	4.403	8.510	-0.012	4.009
25.500	-40.000	4.413	8.513	-0.012	4.127
25.600	-37.800	4.413	8.513	-0.012	4.127
25.700	-37.600	4.415	8.510	-0.012	4.127
25.800	-24.000	4.419	8.511	-0.012	4.127
25.900	-37.000	4.422	8.510	-0.012	4.127
26.000	-22.200	4.414	8.511	-0.012	4.421
26.100	-15.600	4.414	8.511	-0.012	4.421
26.200	-1.600	4.416	8.510	-0.012	4.421
26.300	12.600	4.473	8.511	-0.012	4.421
26.400	-6.000	4.459	8.510	-0.012	4.421
26.500	7.200	4.443	8.510	-0.012	4.715
26.600	11.800	4.443	8.510	-0.012	4.715
26.700	27.000	4.446	8.510	-0.012	4.715
26.800	36.200	4.438	8.511	-0.012	4.715
26.900	20.600	4.441	8.513	-0.012	4.715
27.000	37.000	4.447	8.511	-0.012	5.009
27.100	37.000	4.447	8.511	-0.012	5.009
27.200	52.800	4.442	8.509	-0.012	5.009
27.300	59.200	4.449	8.510	-0.012	5.009
27.400	54.600	4.452	8.512	-0.011	5.009
27.500	59.000	4.470	8.512	-0.011	5.304
27.600	66.400	4.470	8.512	-0.011	5.304
27.700	80.600	4.466	8.510	-0.011	5.304
27.800	87.600	4.464	8.511	-0.011	5.304
27.900	81.000	4.478	8.509	-0.010	5.304
28.000	84.800	4.480	8.513	-0.010	5.598
28.100	88.400	4.480	8.513	-0.010	5.598
28.200	102.200	4.470	8.512	-0.010	5.598
28.300	110.000	4.500	8.511	-0.010	5.598
28.400	100.200	4.508	8.511	-0.009	5.598
28.500	110.800	4.497	8.512	-0.009	5.892
28.600	109.200	4.497	8.512	-0.009	5.892
28.700	127.400	4.529	8.511	-0.009	5.892
28.800	139.200	4.545	8.512	-0.009	5.892
28.900	127.600	4.541	8.511	-0.008	5.892
29.000	140.200	4.546	8.514	-0.008	6.186
29.100	147.600	4.546	8.514	-0.008	6.186
29.200	158.800	4.570	8.511	-0.008	6.186
29.300	161.000	4.581	8.511	-0.008	6.186
29.400	160.000	4.580	8.513	-0.007	6.186
29.500	172.400	4.569	8.512	-0.007	6.481
29.600	180.200	4.569	8.512	-0.007	6.481
29.700	184.600	4.582	8.512	-0.007	6.481
29.800	194.400	4.580	8.510	-0.007	6.481
29.900	176.800	4.580	8.512	-0.005	6.481
30.000	207.200	4.588	8.512	-0.005	6.775
30.100	193.800	4.588	8.512	-0.005	6.775
30.200	220.800	4.598	8.511	-0.005	6.775
30.300	225.400	4.591	8.512	-0.005	6.775
30.400	206.600	4.600	8.513	-0.003	6.775
30.500	233.600	4.593	8.514	-0.003	7.069
30.600	228.600	4.593	8.514	-0.003	7.069
30.700	244.400	4.602	8.512	-0.003	7.069
30.800	245.000	4.611	8.513	-0.003	7.069
30.900	240.400	4.611	8.511	-0.001	7.069
31.000	257.800	4.619	8.512	-0.001	7.363
31.100	251.400	4.619	8.512	-0.001	7.363
31.200	270.200	4.622	8.513	-0.001	7.363
31.300	284.800	4.620	8.514	0.002	7.363
31.400	268.800	4.623	8.514	0.002	7.363
31.500	257.600	4.639	8.512	0.002	7.657
31.600	264.400	4.639	8.512	0.002	7.657
31.700	295.200	4.639	8.513	0.002	7.657
31.800	284.000	4.655	8.514	0.004	7.657
31.900	274.400	4.657	8.514	0.004	7.657
32.000	280.600	4.675	8.512	0.004	7.952
32.100	291.200	4.675	8.512	0.004	7.952
32.200	317.000	4.689	8.513	0.004	7.952
32.300	317.600	4.690	8.513	0.007	7.952
32.400	308.200	4.692	8.514	0.007	7.952
32.500	317.200	4.728	8.514	0.007	8.246
32.600	322.000	4.728	8.514	0.007	8.246
32.700	359.600	4.739	8.512	0.007	8.246
32.800	364.200	4.740	8.514	0.010	8.246
32.900	339.200	4.753	8.514	0.010	8.246
33.000	360.800	4.759	8.513	0.010	8.540
33.100	361.600	4.759	8.513	0.010	8.540
33.200	390.200	4.766	8.514	0.010	8.540
33.300	386.000	4.780	8.512	0.013	8.540
33.400	376.200	4.785	8.514	0.013	8.540
33.500	400.600	4.802	8.514	0.013	8.834
33.600	383.600	4.802	8.514	0.013	8.834
33.700	399.400	4.806	8.514	0.013	8.834
33.800	401.000	4.805	8.516	0.017	8.834
33.900	399.400	4.810	8.514	0.017	8.834
34.000	400.600	4.840	8.514	0.017	9.000
34.100	395.800	4.840	8.514	0.017	9.000
34.200	409.000	4.850	8.513	0.017	9.000
34.300	412.200	4.863	8.515	0.020	9.000
34.400	410.400	4.871	8.515	0.020	9.000
34.500	408.400	4.882	8.513	0.020	9.000
34.600	408.800	4.882	8.513	0.020	9.000
34.700	408.800	4.896	8.515	0.020	9.000
34.800	406.400	4.920	8.515	0.023	9.000
34.900	405.200	4.924	8.514	0.023	9.000
35.000	407.200	4.935	8.514	0.023	9.000
35.100	404.600	4.935	8.514	0.023	9.000
35.200	403.200	4.945	8.514	0.023	9.000
35.300	402.600	4.946	8.515	0.027	9.000
35.400	401.600	4.954	8.515	0.027	9.000
35.500	401.000	4.974	8.513	0.027	9.000
35.600	399.600	4.974	8.513	0.027	9.000
35.700	400.800	4.978	8.514	0.027	9.000
35.800	400.200	4.987	8.515	0.030	9.000
35.900	399.200	4.998	8.514	0.030	9.000
36.000	398.000	5.010	8.515	0.030	9.000
36.100	397.800	5.010	8.515	0.030	9.000
36.200	396.600	5.016	8.515	0.030	9.000
36.300	394.400	5.025	8.514	0.033	9.000
36.400	395.600	5.034	8.514	0.033	9.000
36.500	395.200	5.046	8.515	0.033	9.000
36.600	394.000	5.046	8.515	0.033	9.000
36.700	393.600	5.053	8.515	0.033	9.000
36.800	392.800	5.058	8.515	0.036	9.000
36.900	392.000	5.058	8.514	0.036	9.000
37.000	390.800	5.071	8.515	0.036	9.000
37.100	391.200	5.071	8.515	0.036	9.000
37.200	390.000	5.082	8.514	0.036	9.000
37.300	389.600	5.086	8.515	0.040	9.000
37.400	388.000	5.092	8.516	0.040	9.000
37.500	387.600	5.106	8.515	0.040	9.000
37.600	387.000	5.106	8.515	0.040	9.000
37.700	387.000	5.112	8.514	0.040	9.000
37.800	386.200	5.118	8.515	0.043	9.000
37.900	384.200	5.125	8.515	0.043	9.000
38.000	384.600	5.138	8.516	0.043	9.000
38.100	384.400	5.138	8.516	0.043	9.000
38.200	384.200	5.146	8.516	0.043	9.000
38.300	382.600	5.150	8.516	0.046	9.000
38.400	382.000	5.154	8.515	0.046	9.000
38.500	381.000	5.171	8.517	0.046	9.000
38.600	380.200	5.171	8.517	0.046	9.000
38.700	379.800	5.176	8.516	0.046	9.000
38.800	379.000	5.183	8.515	0.049	9.000
38.900	378.200	5.187	8.516	0.049	9.000
39.000	378.400	5.200	8.516	0.049	9.000
39.100	377.200	5.200	8.516	0.049	9.000
39.200	377.200	5.206	8.515	0.049	9.000
39.300	376.800	5.215	8.515	0.052	9.000
39.400	376.400	5.222	8.516	0.052	9.000
39.500	375.000	5.234	8.516	0.052	9.000
39.600	375.800	5.234	8.516	0.052	9.000
39.700	375.000	5.239	8.516	0.052	9.000
39.800	373.200	5.239	8.516	0.055	9.000
39.900	373.400	5.246	8.517	0.055	9.000
40.000	373.400	5.257	8.515	0.055	9.000
40.100	372.000	5.257	8.515	0.055	9.000
40.200	371.400	5.266	8.516	0.055	9.000
40.300	371.200	5.271	8.516	0.058	9.000
40.400	371.400	5.279	8.517	0.058	9.000
40.500	369.800	5.283	8.516	0.058	9.000
40.600	368.200	5.283	8.516	0.058	9.000
40.700	368.800	5.290	8.517	0.058	9.000
40.800	369.400	5.292	8.517	0.062	9.000
40.900	367.800	5.294	8.517	0.062	9.000
41.000	367.400	5.310	8.517	0.062	9.000
41.100	367.200	5.310	8.517	0.062	9.000
41.200	366.000	5.313	8.516	0.062	9.000
41.300	365.200	5.328	8.517	0.065	9.000
41.400	364.400	5.323	8.517	0.065	9.000
41.500	364.400	5.335	8.517	0.065	9.000
41.600	363.800	5.335	8.517	0.065	9.000
41.700	363.600	5.341	8.517	0.065	9.000
41.800	362.400	5.345	8.517	0.067	9.000
41.900	363.400	5.351	8.517	0.067	9.000
42.000	362.600	5.359	8.516	0.067	9.000
42.100	361.600	5.359	8.516	0.067	9.000
42.200	361.000	5.368	8.517	0.067	9.000
42.300	361.000	5.369	8.517	0.071	9.000
42.400	361.200	5.373	8.518	0.071	9.000
42.500	360.800	5.382	8.518	0.071	9.000
42.600	360.200	5.382	8.518	0.071	9.000
42.700	360.000	5.386	8.518	0.071	9.000
42.800	358.000	5.389	8.518	0.074	9.000
42.900	358.800	5.392	8.518	0.074	9.000
43.000	358.000	5.401	8.518	0.074	9.000
43.100	358.400	5.401	8.518	0.074	9.000
43.200	357.600	5.407	8.519	0.074	9.000
43.300	356.400	5.413	8.518	0.076	9.000
43.400	355.800	5.419	8.518	0.076	9.000
43.500	355.000	5.427	8.520	0.076	9.000
43.600	354.200	5.427	8.520	0.076	9.000
43.700	354.600	5.426	8.518	0.076	9.000
43.800	354.600	5.434	8.518	0.079	9.000
43.900	352.400	5.438	8.520	0.079	9.000
44.000	353.600	5.447	8.519	0.079	9.000
44.100	352.200	5.447	8.519	0.079	9.000
44.200	352.200	5.451	8.518	0.079	9.000
44.300	351.200	5.459	8.518	0.082	9.000
44.400	350.400	5.463	8.520	0.082	9.000
44.500	352.000	5.474	8.518	0.082	9.000
44.600	351.200	5.474	8.518	0.082	9.000
44.700	349.600	5.475	8.518	0.082	9.000
44.800	349.000	5.478	8.519	0.085	9.000
44.900	348.400	5.483	8.518	0.085	9.000
45.000	348.000	5.493	8.520	0.085	9.000
45.100	347.200	5.493	8.520	0.085	9.000
45.200	346.000	5.501	8.519	0.085	9.000
45.300	346.400	5.509	8.520	0.088	9.000
45.400	346.800	5.510	8.520	0.088	9.000
45.500	345.400	5.522	8.521	0.088	9.000
45.600	344.400	5.522	8.521	0.088	9.000
45.700	344.800	5.525	8.520	0.088	9.000
45.800	343.200	5.529	8.520	0.091	9.000
45.900	343.600	5.534	8.519	0.091	9.000
46.000	342.000	5.548	8.520	0.091	9.000
46.100	343.200	5.548	8.520	0.091	9.000
46.200	341.800	5.551	8.519	0.091	9.000
46.300	341.800	5.553	8.520	0.093	9.000
46.400	339.800	5.559	8.521	0.093	9.000
46.500	339.800	5.568	8.519	0.093	9.000
46.600	339.800	5.568	8.519	0.093	9.000
46.700	339.200	5.575	8.520	0.093	9.000
46.800	338.600	5.579	8.520	0.096	9.000
46.900	337.400	5.582	8.521	0.096	9.000
47.000	337.800	5.590	8.519	0.096	9.000
47.100	337.800	5.590	8.519	0.096	9.000
47.200	336.800	5.601	8.521	0.096	9.000
47.300	336.400	5.604	8.521	0.099	9.000
47.400	336.000	5.609	8.521	0.099	9.000
47.500	336.000	5.618	8.521	0.099	9.000
47.600	336.200	5.618	8.521	0.099	9.000
47.700	335.200	5.623	8.521	0.099	9.000
47.800	334.200	5.625	8.521	0.102	9.000
47.900	333.400	5.630	8.520	0.102	9.000
48.000	332.800	5.640	8.520	0.102	9.000
48.100	332.600	5.640	8.520	0.102	9.000
48.200	332.000	5.646	8.522	0.102	9.000
48.300	331.000	5.648	8.521	0.104	9.000
48.400	330.800	5.654	8.520	0.104	9.000
48.500	330.200	5.660	8.521	0.104	9.000
48.600	330.600	5.660	8.521	0.104	9.000
48.700	330.000	5.666	8.521	0.104	9.000
48.800	329.400	5.670	8.521	0.107	9.000
48.900	329.400	5.675	8.523	0.107	9.000
49.000	328.000	5.681	8.522	0.107	9.000
49.100	328.400	5.681	8.522	0.107	9.000
49.200	327.200	5.691	8.522	0.107	9.000
49.300	327.000	5.691	8.522	0.110	9.000
49.400	326.400	5.700	8.522	0.110	9.000
49.500	325.600	5.709	8.522	0.110	9.000
49.600	325.600	5.709	8.522	0.110	9.000
49.700	324.600	5.710	8.522	0.110	9.000
49.800	325.000	5.714	8.522	0.113	9.000
49.900	324.000	5.722	8.522	0.113	9.000
50.000	323.600	5.731	8.521	0.113	9.000
50.100	324.000	5.731	8.521	0.113	9.000
50.200	322.600	5.731	8.524	0.113	9.000
50.300	322.400	5.740	8.523	0.115	9.000
50.400	322.600	5.742	8.523	0.115	9.000
50.500	320.800	5.747	8.523	0.115	9.000
50.600	321.200	5.747	8.523	0.115	9.000
50.700	320.400	5.754	8.523	0.115	9.000
50.800	319.600	5.760	8.522	0.118	9.000
50.900	319.800	5.757	8.524	0.118	9.000
51.000	319.600	5.768	8.524	0.118	9.000
51.100	319.200	5.768	8.524	0.118	9.000
51.200	318.600	5.778	8.524	0.118	9.000
51.300	318.600	5.782	8.524	0.121	9.000
51.400	316.600	5.789	8.524	0.121	9.000
51.500	317.400	5.794	8.524	0.121	9.000
51.600	317.200	5.794	8.524	0.121	9.000
51.700	316.600	5.801	8.523	0.121	9.000
51.800	315.200	5.803	8.525	0.123	9.000
51.900	315.000	5.808	8.524	0.123	9.000
52.000	314.600	5.815	8.524	0.123	9.000
52.100	316.000	5.815	8.524	0.123	9.000
52.200	314.400	5.820	8.525	0.123	9.000
52.300	314.800	5.822	8.525	0.126	9.000
52.400	313.200	5.825	8.525	0.126	9.000
52.500	312.200	5.837	8.525	0.126	9.000
52.600	312.000	5.837	8.525	0.126	9.000
52.700	312.400	5.844	8.524	0.126	9.000
52.800	310.800	5.844	8.525	0.128	9.000
52.900	310.400	5.846	8.525	0.128	9.000
53.000	309.600	5.855	8.525	0.128	9.000
53.100	309.000	5.855	8.525	0.128	9.000
53.200	307.800	5.868	8.525	0.128	9.000
53.300	308.400	5.870	8.525	0.131	9.000
53.400	307.800	5.874	8.524	0.131	9.000
53.500	307.800	5.884	8.525	0.131	9.000
53.600	307.400	5.884	8.525	0.131	9.000
53.700	305.600	5.892	8.526	0.131	9.000
53.800	305.000	5.896	8.525	0.134	9.000
53.900	305.800	5.901	8.525	0.134	9.000
54.000	306.000	5.911	8.525	0.134	9.000
54.100	304.800	5.911	8.525	0.134	9.000
54.200	304.000	5.914	8.527	0.134	9.000
54.300	304.200	5.922	8.525	0.136	9.000
54.400	303.800	5.924	8.527	0.136	9.000
54.500	303.000	5.937	8.526	0.136	9.000
54.600	301.600	5.937	8.526	0.136	9.000
54.700	303.400	5.935	8.526	0.136	9.000
54.800	301.400	5.942	8.525	0.139	9.000
54.900	301.400	5.943	8.526	0.139	9.000
55.000	300.600	5.948	8.526	0.139	9.000
55.100	300.600	5.948	8.526	0.139	9.000
55.200	299.800	5.957	8.527	0.139	9.000
55.300	298.600	5.964	8.527	0.141	9.000
55.400	299.200	5.965	8.526	0.141	9.000
55.500	298.800	5.972	8.527	0.141	9.000
55.600	298.800	5.972	8.527	0.141	9.000
55.700	298.000	5.980	8.527	0.141	9.000
55.800	298.000	5.981	8.526	0.144	9.000
55.900	297.200	5.985	8.526	0.144	9.000
56.000	297.000	5.994	8.527	0.144	9.000
56.100	295.600	5.994	8.527	0.144	9.000
56.200	296.000	6.001	8.527	0.144	9.000
56.300	296.400	6.001	8.527	0.146	9.000
56.400	294.800	6.007	8.526	0.146	9.000
56.500	294.400	6.015	8.527	0.146	9.000
56.600	294.400	6.015	8.527	0.146	9.000
56.700	294.800	6.018	8.528	0.146	9.000
56.800	293.200	6.022	8.527	0.148	9.000
56.900	293.000	6.028	8.527	0.148	9.000
57.000	292.600	6.031	8.527	0.148	9.000
57.100	291.400	6.031	8.527	0.148	9.000
57.200	291.200	6.038	8.528	0.148	9.000
57.300	290.400	6.045	8.527	0.151	9.000
57.400	291.400	6.047	8.529	0.151	9.000
57.500	291.000	6.056	8.527	0.151	9.000
57.600	290.800	6.056	8.527	0.151	9.000
57.700	289.400	6.060	8.529	0.151	9.000
57.800	289.000	6.063	8.528	0.153	9.000
57.900	288.800	6.070	8.529	0.153	9.000
58.000	288.400	6.076	8.528	0.153	9.000
58.100	287.800	6.076	8.528	0.153	9.000
58.200	288.200	6.081	8.529	0.153	9.000
58.300	287.200	6.083	8.529	0.156	9.000
58.400	286.600	6.088	8.528	0.156	9.000
58.500	285.800	6.093	8.528	0.156	9.000
58.600	285.400	6.093	8.528	0.156	9.000
58.700	286.600	6.098	8.528	0.156	9.000
58.800	285.200	6.102	8.529	0.158	9.000
58.900	284.800	6.103	8.528	0.158	9.000
59.000	284.200	6.110	8.530	0.158	9.000
59.100	284.600	6.110	8.530	0.158	9.000
59.200	283.400	6.119	8.530	0.158	9.000
59.300	283.400	6.124	8.529	0.160	9.000
59.400	282.600	6.125	8.529	0.160	9.000
59.500	282.600	6.135	8.529	0.160	9.000
59.600	282.000	6.135	8.529	0.160	9.000
59.700	281.600	6.139	8.530	0.160	9.000
59.800	280.200	6.144	8.529	0.163	9.000
59.900	280.400	6.151	8.529	0.163	9.000
60.000	280.400	6.156	8.529	0.163	9.000
60.100	279.800	6.156	8.529	0.163	9.000
60.200	278.600	6.165	8.528	0.163	9.000
60.300	278.800	6.166	8.529	0.165	9.000
60.400	278.800	6.174	8.530	0.165	9.000
60.500	277.600	6.181	8.530	0.165	9.000
60.600	277.800	6.181	8.530	0.165	9.000
60.700	277.600	6.188	8.530	0.165	9.000
60.800	276.200	6.187	8.531	0.167	9.000
60.900	276.200	6.190	8.531	0.167	9.000
61.000	276.600	6.201	8.530	0.167	9.000
61.100	274.800	6.201	8.530	0.167	9.000
61.200	274.200	6.207	8.531	0.167	9.000
61.300	275.000	6.214	8.530	0.170	9.000
61.400	272.600	6.213	8.531	0.170	9.000
61.500	273.000	6.223	8.532	0.170	9.000
61.600	273.800	6.223	8.532	0.170	9.000
61.700	272.600	6.227	8.531	0.170	9.000
61.800	273.200	6.233	8.531	0.172	9.000
61.900	272.200	6.235	8.531	0.172	9.000
62.000	271.800	6.242	8.533	0.172	9.000
62.100	271.800	6.242	8.533	0.172	9.000
62.200	270.800	6.247	8.530	0.172	9.000
62.300	271.200	6.252	8.532	0.174	9.000
62.400	270.000	6.256	8.531	0.174	9.000
62.500	270.000	6.259	8.531	0.174	9.000
62.600	269.400	6.259	8.531	0.174	9.000
62.700	269.800	6.267	8.532	0.174	9.000
62.800	268.600	6.266	8.531	0.176	9.000
62.900	269.400	6.267	8.532	0.176	9.000
63.000	268.600	6.277	8.531	0.176	9.000
63.100	267.600	6.277	8.531	0.176	9.000
63.200	266.600	6.285	8.532	0.176	9.000
63.300	267.200	6.286	8.531	0.179	9.000
63.400	267.000	6.288	8.532	0.179	9.000
63.500	266.200	6.295	8.531	0.179	9.000
63.600	265.400	6.295	8.531	0.179	9.000
63.700	265.200	6.299	8.532	0.179	9.000
63.800	265.600	6.299	8.533	0.181	9.000
63.900	266.200	6.310	8.533	0.181	9.000
64.000	263.800	6.313	8.533	0.181	9.000
64.100	264.200	6.313	8.533	0.181	9.000
64.200	264.200	6.316	8.532	0.181	9.000
64.300	264.000	6.320	8.532	0.183	9.000
64.400	263.000	6.326	8.533	0.183	9.000
64.500	262.600	6.333	8.533	0.183	9.000
64.600	262.200	6.333	8.533	0.183	9.000
64.700	261.400	6.335	8.534	0.183	9.000
64.800	261.600	6.337	8.533	0.185	9.000
64.900	260.600	6.338	8.534	0.185	9.000
65.000	260.400	6.351	8.534	0.185	9.000
65.100	260.000	6.351	8.534	0.185	9.000
65.200	260.200	6.359	8.532	0.185	9.000
65.300	259.800	6.358	8.534	0.187	9.000
65.400	258.600	6.364	8.533	0.187	9.000
65.500	258.200	6.371	8.533	0.187	9.000
65.600	257.800	6.371	8.533	0.187	9.000
65.700	257.200	6.373	8.534	0.187	9.000
65.800	257.800	6.380	8.534	0.189	9.000
65.900	257.400	6.386	8.533	0.189	9.000
66.000	255.400	6.389	8.533	0.189	9.000
66.100	256.400	6.389	8.533	0.189	9.000
66.200	256.200	6.395	8.534	0.189	9.000
66.300	255.000	6.396	8.535	0.192	9.000
66.400	255.400	6.403	8.534	0.192	9.000
66.500	255.400	6.408	8.534	0.192	9.000
66.600	254.200	6.408	8.534	0.192	9.000
66.700	254.200	6.413	8.534	0.192	9.000
66.800	253.000	6.415	8.534	0.194	9.000
66.900	253.400	6.414	8.535	0.194	9.000
67.000	252.200	6.426	8.535	0.194	9.000
67.100	253.400	6.426	8.535	0.194	9.000
67.200	251.800	6.428	8.534	0.194	9.000
67.300	251.600	6.436	8.535	0.196	9.000
67.400	251.400	6.436	8.535	0.196	9.000
67.500	250.200	6.443	8.534	0.196	9.000
67.600	250.600	6.443	8.534	0.196	9.000
67.700	251.000	6.447	8.535	0.196	9.000
67.800	250.000	6.453	8.536	0.198	9.000
67.900	250.400	6.451	8.535	0.198	9.000
68.000	248.800	6.461	8.535	0.198	9.000
68.100	249.600	6.461	8.535	0.198	9.000
68.200	247.800	6.464	8.535	0.198	9.000
68.300	248.000	6.468	8.536	0.200	9.000
68.400	248.200	6.470	8.535	0.200	9.000
68.500	246.800	6.481	8.536	0.200	9.000
68.600	247.800	6.481	8.536	0.200	9.000
68.700	246.400	6.483	8.536	0.200	9.000
68.800	246.400	6.489	8.537	0.202	9.000
68.900	246.600	6.487	8.536	0.202	9.000
69.000	245.800	6.491	8.535	0.202	9.000
69.100	245.200	6.491	8.535	0.202	9.000
69.200	245.600	6.501	8.537	0.202	9.000
69.300	245.000	6.503	8.536	0.204	9.000
69.400	244.200	6.508	8.536	0.204	9.000
69.500	244.600	6.515	8.536	0.204	9.000
69.600	243.000	6.515	8.536	0.204	9.000
69.700	243.400	6.518	8.537	0.204	9.000
69.800	242.800	6.519	8.536	0.206	9.000
69.900	243.000	6.527	8.537	0.206	9.000
70.000	242.200	6.531	8.538	0.206	9.000
70.100	242.000	6.531	8.538	0.206	9.000
70.200	242.000	6.534	8.537	0.206	9.000
70.300	241.400	6.537	8.537	0.208	9.000
70.400	240.600	6.540	8.537	0.208	9.000
70.500	240.400	6.547	8.538	0.208	9.000
70.600	240.200	6.547	8.538	0.208	9.000
70.700	241.200	6.554	8.537	0.208	9.000
70.800	239.000	6.554	8.538	0.210	9.000
70.900	239.800	6.555	8.539	0.210	9.000
71.000	239.200	6.560	8.538	0.210	9.000
71.100	239.000	6.560	8.538	0.210	9.000
71.200	237.600	6.570	8.537	0.210	9.000
71.300	238.600	6.573	8.537	0.212	9.000
71.400	237.600	6.578	8.539	0.212	9.000
71.500	236.200	6.584	8.538	0.212	9.000
71.600	237.400	6.584	8.538	0.212	9.000
71.700	235.800	6.586	8.539	0.212	9.000
71.800	235.200	6.592	8.539	0.214	9.000
71.900	235.000	6.595	8.539	0.214	9.000
72.000	234.800	6.605	8.538	0.214	9.000
72.100	234.000	6.605	8.538	0.214	9.000
72.200	234.600	6.609	8.540	0.214	9.000
72.300	234.200	6.613	8.538	0.216	9.000
72.400	233.400	6.613	8.539	0.216	9.000
72.500	234.000	6.622	8.538	0.216	9.000
72.600	231.600	6.622	8.538	0.216	9.000
72.700	232.200	6.625	8.539	0.216	9.000
72.800	231.800	6.630	8.539	0.218	9.000
72.900	231.200	6.630	8.539	0.218	9.000
73.000	231.600	6.634	8.540	0.218	9.000
73.100	231.000	6.634	8.540	0.218	9.000
73.200	231.200	6.645	8.539	0.218	9.000
73.300	230.400	6.648	8.540	0.220	9.000
73.400	229.600	6.651	8.539	0.220	9.000
73.500	230.200	6.660	8.540	0.220	9.000
73.600	230.400	6.660	8.540	0.220	9.000
73.700	228.800	6.662	8.539	0.220	9.000
73.800	228.600	6.668	8.540	0.222	9.000
73.900	228.400	6.665	8.540	0.222	9.000
74.000	228.800	6.674	8.540	0.222	9.000
74.100	228.000	6.674	8.540	0.222	9.000
74.200	227.200	6.680	8.540	0.222	9.000
74.300	227.200	6.685	8.540	0.223	9.000
74.400	226.200	6.687	8.540	0.223	9.000
74.500	226.000	6.688	8.539	0.223	9.000
74.600	226.600	6.688	8.539	0.223	9.000
74.700	226.000	6.695	8.542	0.223	9.000
74.800	225.000	6.701	8.541	0.225	9.000
74.900	225.200	6.697	8.540	0.225	9.000
75.000	224.200	6.701	8.542	0.225	9.000
75.100	224.400	6.701	8.542	0.225	9.000
75.200	225.000	6.709	8.541	0.225	9.000
75.300	225.200	6.711	8.542	0.227	9.000
75.400	223.200	6.714	8.542	0.227	9.000
75.500	222.600	6.723	8.542	0.227	9.000
75.600	222.600	6.723	8.542	0.227	9.000
75.700	222.800	6.727	8.540	0.227	9.000
75.800	221.400	6.728	8.542	0.229	9.000
75.900	222.200	6.731	8.542	0.229	9.000
76.000	221.800	6.739	8.542	0.229	9.000
76.100	221.400	6.739	8.542	0.229	9.000
76.200	220.600	6.741	8.543	0.229	9.000
76.300	220.600	6.745	8.542	0.231	9.000
76.400	221.000	6.745	8.542	0.231	9.000
76.500	220.600	6.752	8.542	0.231	9.000
76.600	220.000	6.752	8.542	0.231	9.000
76.700	219.400	6.755	8.543	0.231	9.000
76.800	219.000	6.756	8.542	0.233	9.000
76.900	218.200	6.756	8.542	0.233	9.000
77.000	218.000	6.763	8.541	0.233	9.000
77.100	218.000	6.763	8.541	0.233	9.000
77.200	217.400	6.775	8.543	0.233	9.000
77.300	217.200	6.775	8.543	0.234	9.000
77.400	217.400	6.782	8.543	0.234	9.000
77.500	217.000	6.788	8.543	0.234	9.000
77.600	217.000	6.788	8.543	0.234	9.000
77.700	216.200	6.788	8.544	0.234	9.000
77.800	215.800	6.794	8.544	0.236	9.000
77.900	217.000	6.797	8.543	0.236	9.000
78.000	215.400	6.802	8.542	0.236	9.000
78.100	214.600	6.802	8.542	0.236	9.000
78.200	214.600	6.809	8.544	0.236	9.000
78.300	215.200	6.813	8.545	0.238	9.000
78.400	213.600	6.815	8.543	0.238	9.000
78.500	213.200	6.817	8.543	0.238	9.000
78.600	213.200	6.817	8.543	0.238	9.000
78.700	213.000	6.822	8.543	0.238	9.000
78.800	212.000	6.824	8.545	0.240	9.000
78.900	212.800	6.823	8.545	0.240	9.000
79.000	211.000	6.830	8.544	0.240	9.000
79.100	212.200	6.830	8.544	0.240	9.000
79.200	211.800	6.838	8.544	0.240	9.000
79.300	212.000	6.838	8.542	0.242	9.000
79.400	210.800	6.841	8.545	0.242	9.000
79.500	211.800	6.849	8.544	0.242	9.000
79.600	211.200	6.849	8.544	0.242	9.000
79.700	209.400	6.849	8.545	0.242	9.000
79.800	209.600	6.856	8.544	0.243	9.000
79.900	210.400	6.855	8.545	0.243	9.000
80.000	209.400	6.861	8.545	0.243	9.000
80.100	209.200	6.861	8.545	0.243	9.000
80.200	209.000	6.866	8.546	0.243	9.000
80.300	208.600	6.870	8.546	0.245	9.000
80.400	208.600	6.867	8.544	0.245	9.000
80.500	206.600	6.876	8.546	0.245	9.000
80.600	208.400	6.876	8.546	0.245	9.000
80.700	208.000	6.883	8.545	0.245	9.000
80.800	207.000	6.883	8.546	0.247	9.000
80.900	206.400	6.879	8.545	0.247	9.000
81.000	207.800	6.884	8.545	0.247	9.000
81.100	206.000	6.884	8.545	0.247	9.000
81.200	205.800	6.893	8.546	0.247	9.000
81.300	205.600	6.893	8.545	0.249	9.000
81.400	205.800	6.902	8.546	0.249	9.000
81.500	205.600	6.905	8.547	0.249	9.000
81.600	203.200	6.905	8.547	0.249	9.000
81.700	204.000	6.906	8.547	0.249	9.000
81.800	204.600	6.910	8.547	0.250	9.000
81.900	203.800	6.919	8.547	0.250	9.000
82.000	202.400	6.923	8.547	0.250	9.000
82.100	203.800	6.923	8.547	0.250	9.000
82.200	203.000	6.925	8.547	0.250	9.000
82.300	203.000	6.926	8.546	0.252	9.000
82.400	201.600	6.929	8.546	0.252	9.000
82.500	201.400	6.937	8.547	0.252	9.000
82.600	202.800	6.937	8.547	0.252	9.000
82.700	202.000	6.938	8.547	0.252	9.000
82.800	200.400	6.941	8.546	0.254	9.000
82.900	201.200	6.941	8.547	0.254	9.000
83.000	200.800	6.949	8.548	0.254	9.000
83.100	200.400	6.949	8.548	0.254	9.000
83.200	201.400	6.954	8.548	0.254	9.000
83.300	200.000	6.956	8.548	0.255	9.000
83.400	200.000	6.957	8.547	0.255	9.000
83.500	198.400	6.963	8.547	0.255	9.000
83.600	199.000	6.963	8.547	0.255	9.000
83.700	199.400	6.971	8.548	0.255	9.000
83.800	198.000	6.972	8.548	0.257	9.000
83.900	197.800	6.976	8.548	0.257	9.000
84.000	198.400	6.979	8.547	0.257	9.000
84.100	197.400	6.979	8.547	0.257	9.000
84.200	197.000	6.983	8.548	0.257	9.000
84.300	195.800	6.984	8.549	0.259	9.000
84.400	196.200	6.991	8.549	0.259	9.000
84.500	196.400	6.995	8.549	0.259	9.000
84.600	196.200	6.995	8.549	0.259	9.000
84.700	194.400	6.996	8.549	0.259	9.000
84.800	195.400	6.999	8.549	0.260	9.000
84.900	195.000	6.998	8.548	0.260	9.000
85.000	195.000	7.007	8.550	0.260	9.000
85.100	194.200	7.007	8.550	0.260	9.000
85.200	193.800	7.012	8.550	0.260	9.000
85.300	193.800	7.017	8.550	0.262	9.000
85.400	193.400	7.018	8.549	0.262	9.000
85.500	191.600	7.025	8.549	0.262	9.000
85.600	192.200	7.025	8.549	0.262	9.000
85.700	192.400	7.029	8.550	0.262	9.000
85.800	191.400	7.036	8.550	0.263	9.000
85.900	191.200	7.033	8.550	0.263	9.000
86.000	191.800	7.045	8.551	0.263	9.000
86.100	190.800	7.045	8.551	0.263	9.000
86.200	189.800	7.046	8.551	0.263	9.000
86.300	190.600	7.052	8.551	0.265	9.000
86.400	189.800	7.053	8.550	0.265	9.000
86.500	189.200	7.058	8.550	0.265	9.000
86.600	189.200	7.058	8.550	0.265	9.000
86.700	189.000	7.062	8.550	0.265	9.000
86.800	188.200	7.061	8.550	0.266	9.000
86.900	188.800	7.064	8.550	0.266	9.000
87.000	187.800	7.068	8.550	0.266	9.000
87.100	187.200	7.068	8.550	0.266	9.000
87.200	188.400	7.075	8.550	0.266	9.000
87.300	187.400	7.076	8.550	0.268	9.000
87.400	187.400	7.081	8.551	0.268	9.000
87.500	187.600	7.088	8.551	0.268	9.000
87.600	187.000	7.088	8.551	0.268	9.000
87.700	186.400	7.092	8.550	0.268	9.000
87.800	186.400	7.088	8.552	0.270	9.000
87.900	185.200	7.095	8.550	0.270	9.000
88.000	186.800	7.101	8.551	0.270	9.000
88.100	185.400	7.101	8.551	0.270	9.000
88.200	185.400	7.101	8.551	0.270	9.000
88.300	185.200	7.108	8.552	0.271	9.000
88.400	185.400	7.108	8.552	0.271	9.000
88.500	184.800	7.112	8.552	0.271	9.000
88.600	184.200	7.112	8.552	0.271	9.000
88.700	184.200	7.115	8.552	0.271	9.000
88.800	184.200	7.114	8.553	0.273	9.000
88.900	183.200	7.116	8.553	0.273	9.000
89.000	183.400	7.119	8.552	0.273	9.000
89.100	183.400	7.119	8.552	0.273	9.000
89.200	182.600	7.128	8.553	0.273	9.000
89.300	182.600	7.129	8.551	0.274	9.000
89.400	182.600	7.130	8.553	0.274	9.000
89.500	182.800	7.135	8.552	0.274	9.000
89.600	182.800	7.135	8.552	0.274	9.000
89.700	181.400	7.139	8.553	0.274	9.000
89.800	180.600	7.143	8.553	0.276	9.000
89.900	181.600	7.147	8.553	0.276	9.000
90.000	180.600	7.150	8.554	0.276	9.000
90.100	180.800	7.150	8.554	0.276	9.000
90.200	180.800	7.154	8.555	0.276	9.000
90.300	179.600	7.159	8.553	0.277	9.000
90.400	178.800	7.157	8.553	0.277	9.000
90.500	179.800	7.167	8.553	0.277	9.000
90.600	179.000	7.167	8.553	0.277	9.000
90.700	179.400	7.172	8.554	0.277	9.000
90.800	179.000	7.170	8.554	0.279	9.000
90.900	177.600	7.171	8.554	0.279	9.000
91.000	178.400	7.173	8.554	0.279	9.000
91.100	178.000	7.173	8.554	0.279	9.000
91.200	178.000	7.180	8.552	0.279	9.000
91.300	177.600	7.182	8.554	0.280	9.000
91.400	176.000	7.188	8.554	0.280	9.000
91.500	177.200	7.196	8.555	0.280	9.000
91.600	176.800	7.196	8.555	0.280	9.000
91.700	176.800	7.197	8.555	0.280	9.000
91.800	176.800	7.196	8.554	0.282	9.000
91.900	175.200	7.201	8.555	0.282	9.000
92.000	176.200	7.206	8.554	0.282	9.000
92.100	175.200	7.206	8.554	0.282	9.000
92.200	175.400	7.206	8.555	0.282	9.000
92.300	174.200	7.208	8.555	0.283	9.000
92.400	174.600	7.210	8.555	0.283	9.000
92.500	174.200	7.215	8.554	0.283	9.000
92.600	175.200	7.215	8.554	0.283	9.000
92.700	172.800	7.219	8.556	0.283	9.000
92.800	173.000	7.220	8.556	0.284	9.000
92.900	172.800	7.222	8.554	0.284	9.000
93.000	172.800	7.223	8.557	0.284	9.000
93.100	172.600	7.223	8.557	0.284	9.000
93.200	172.000	7.232	8.556	0.284	9.000
93.300	172.800	7.235	8.556	0.286	9.000
93.400	171.800	7.236	8.557	0.286	9.000
93.500	171.000	7.243	8.556	0.286	9.000
93.600	171.000	7.243	8.556	0.286	9.000
93.700	171.600	7.245	8.555	0.286	9.000
93.800	170.600	7.249	8.557	0.287	9.000
93.900	170.200	7.250	8.557	0.287	9.000
94.000	170.000	7.258	8.557	0.287	9.000
94.100	169.400	7.258	8.557	0.287	9.000
94.200	170.000	7.262	8.556	0.287	9.000
94.300	169.400	7.264	8.557	0.289	9.000
94.400	169.600	7.267	8.556	0.289	9.000
94.500	169.000	7.273	8.557	0.289	9.000
94.600	168.000	7.273	8.557	0.289	9.000
94.700	168.200	7.277	8.557	0.289	9.000
94.800	168.400	7.279	8.557	0.290	9.000
94.900	168.800	7.278	8.557	0.290	9.000
95.000	166.800	7.282	8.558	0.290	9.000
95.100	167.600	7.282	8.558	0.290	9.000
95.200	167.600	7.291	8.556	0.290	9.000
95.300	166.600	7.291	8.557	0.292	9.000
95.400	166.800	7.292	8.558	0.292	9.000
95.500	165.400	7.298	8.558	0.292	9.000
95.600	165.200	7.298	8.558	0.292	9.000
95.700	165.600	7.299	8.557	0.292	9.000
95.800	166.400	7.304	8.558	0.293	9.000
95.900	165.600	7.308	8.558	0.293	9.000
96.000	164.800	7.311	8.558	0.293	9.000
96.100	165.400	7.311	8.558	0.293	9.000
96.200	164.000	7.316	8.557	0.293	9.000
96.300	164.400	7.318	8.558	0.294	9.000
96.400	163.400	7.318	8.558	0.294	9.000
96.500	164.800	7.324	8.558	0.294	9.000
96.600	163.600	7.324	8.558	0.294	9.000
96.700	162.800	7.328	8.558	0.294	9.000
96.800	163.200	7.328	8.558	0.296	9.000
96.900	163.200	7.327	8.558	0.296	9.000
97.000	161.400	7.334	8.558	0.296	9.000
97.100	162.800	7.334	8.558	0.296	9.000
97.200	162.200	7.340	8.559	0.296	9.000
97.300	161.600	7.340	8.559	0.297	9.000
97.400	161.600	7.343	8.559	0.297	9.000
97.500	162.200	7.348	8.559	0.297	9.000
97.600	161.800	7.348	8.559	0.297	9.000
97.700	161.000	7.352	8.560	0.297	9.000
97.800	160.200	7.348	8.560	0.298	9.000
97.900	161.200	7.354	8.558	0.298	9.000
98.000	160.400	7.357	8.560	0.298	9.000
98.100	159.800	7.357	8.560	0.298	9.000
98.200	159.800	7.360	8.560	0.298	9.000
98.300	160.200	7.362	8.561	0.300	9.000
98.400	161.000	7.364	8.559	0.300	9.000
98.500	158.800	7.365	8.560	0.300	9.000
98.600	159.200	7.365	8.560	0.300	9.000
98.700	159.800	7.368	8.559	0.300	9.000
98.800	158.400	7.369	8.560	0.301	9.000
98.900	158.400	7.372	8.560	0.301	9.000
99.000	158.400	7.374	8.560	0.301	9.000
99.100	158.400	7.374	8.560	0.301	9.000
99.200	157.800	7.382	8.560	0.301	9.000
99.300	158.400	7.382	8.559	0.302	9.000
99.400	157.400	7.389	8.560	0.302	9.000
99.500	157.400	7.391	8.559	0.302	9.000
99.600	157.600	7.391	8.559	0.302	9.000
99.700	157.400	7.393	8.560	0.302	9.000
99.800	156.200	7.394	8.561	0.304	9.000
99.900	156.400	7.396	8.561	0.304	9.000
100.000	156.800	7.402	8.562	0.304	9.000
100.100	157.000	7.402	8.562	0.304	9.000
100.200	156.600	7.404	8.561	0.304	9.000
100.300	154.400	7.405	8.561	0.305	9.000
100.400	155.200	7.403	8.561	0.305	9.000
100.500	156.000	7.416	8.562	0.305	9.000
100.600	154.000	7.416	8.562	0.305	9.000
100.700	154.000	7.416	8.562	0.305	9.000
100.800	153.800	7.415	8.562	0.306	9.000
100.900	153.800	7.414	8.562	0.306	9.000
101.000	153.800	7.422	8.562	0.306	9.000
101.100	153.000	7.422	8.562	0.306	9.000
101.200	153.400	7.429	8.559	0.306	9.000
101.300	152.400	7.429	8.562	0.307	9.000
101.400	153.400	7.431	8.563	0.307	9.000
101.500	153.000	7.433	8.563	0.307	9.000
101.600	151.600	7.433	8.563	0.307	9.000
101.700	152.400	7.438	8.562	0.307	9.000
101.800	151.800	7.437	8.563	0.309	9.000
101.900	152.400	7.441	8.564	0.309	9.000
102.000	151.000	7.445	8.562	0.309	9.000
102.100	150.200	7.445	8.562	0.309	9.000
102.200	151.200	7.452	8.563	0.309	9.000
102.300	150.800	7.450	8.563	0.310	9.000
102.400	151.000	7.454	8.562	0.310	9.000
102.500	151.200	7.462	8.562	0.310	9.000
102.600	150.000	7.462	8.562	0.310	9.000
102.700	150.400	7.464	8.563	0.310	9.000
102.800	150.000	7.458	8.564	0.311	9.000
102.900	150.400	7.461	8.563	0.311	9.000
103.000	149.200	7.468	8.564	0.311	9.000
103.100	149.200	7.468	8.564	0.311	9.000
103.200	148.200	7.470	8.562	0.311	9.000
103.300	149.000	7.475	8.564	0.312	9.000
103.400	149.000	7.476	8.564	0.312	9.000
103.500	147.600	7.480	8.565	0.312	9.000
103.600	147.200	7.480	8.565	0.312	9.000
103.700	147.000	7.482	8.565	0.312	9.000
103.800	148.200	7.487	8.563	0.314	9.000
103.900	147.200	7.486	8.564	0.314	9.000
104.000	146.600	7.495	8.565	0.314	9.000
104.100	146.600	7.495	8.565	0.314	9.000
104.200	146.200	7.497	8.564	0.314	9.000
104.300	145.800	7.500	8.565	0.315	9.000
104.400	146.000	7.503	8.565	0.315	9.000
104.500	146.000	7.504	8.566	0.315	9.000
104.600	145.600	7.504	8.566	0.315	9.000
104.700	145.000	7.510	8.565	0.315	9.000
104.800	144.600	7.510	8.565	0.316	9.000
104.900	145.200	7.512	8.565	0.316	9.000
105.000	144.800	7.516	8.564	0.316	9.000
105.100	143.600	7.516	8.564	0.316	9.000
105.200	144.200	7.521	8.565	0.316	9.000
105.300	144.200	7.525	8.566	0.317	9.000
105.400	143.000	7.526	8.566	0.317	9.000
105.500	143.200	7.533	8.566	0.317	9.000
105.600	143.200	7.533	8.566	0.317	9.000
105.700	143.000	7.533	8.565	0.317	9.000
105.800	143.000	7.536	8.567	0.318	9.000
105.900	142.400	7.539	8.566	0.318	9.000
106.000	142.600	7.544	8.566	0.318	9.000
106.100	142.000	7.544	8.566	0.318	9.000
106.200	141.800	7.546	8.565	0.318	9.000
106.300	140.600	7.546	8.566	0.320	9.000
106.400	141.600	7.550	8.566	0.320	9.000
106.500	141.200	7.553	8.567	0.320	9.000
106.600	141.000	7.553	8.567	0.320	9.000
106.700	140.800	7.555	8.567	0.320	9.000
106.800	140.400	7.556	8.567	0.321	9.000
106.900	140.400	7.554	8.566	0.321	9.000
107.000	140.200	7.559	8.567	0.321	9.000
107.100	139.200	7.559	8.567	0.321	9.000
107.200	139.600	7.567	8.566	0.321	9.000
107.300	138.800	7.566	8.567	0.322	9.000
107.400	138.400	7.569	8.568	0.322	9.000
107.500	138.400	7.575	8.567	0.322	9.000
107.600	137.600	7.575	8.567	0.322	9.000
107.700	138.400	7.580	8.566	0.322	9.000
107.800	137.800	7.582	8.567	0.323	9.000
107.900	137.600	7.581	8.566	0.323	9.000
108.000	137.400	7.586	8.566	0.323	9.000
108.100	137.400	7.586	8.566	0.323	9.000
108.200	136.800	7.592	8.567	0.323	9.000
108.300	137.000	7.591	8.566	0.324	9.000
108.400	136.200	7.596	8.567	0.324	9.000
108.500	135.600	7.599	8.569	0.324	9.000
108.600	135.000	7.599	8.569	0.324	9.000
108.700	136.200	7.604	8.568	0.324	9.000
108.800	136.200	7.604	8.568	0.325	9.000
108.900	134.400	7.604	8.567	0.325	9.000
109.000	135.000	7.609	8.568	0.325	9.000
109.100	135.200	7.609	8.568	0.325	9.000
109.200	134.600	7.616	8.569	0.325	9.000
109.300	133.000	7.619	8.569	0.326	9.000
109.400	133.200	7.618	8.569	0.326	9.000
109.500	134.400	7.625	8.569	0.326	9.000
109.600	133.400	7.625	8.569	0.326	9.000
109.700	132.600	7.628	8.569	0.326	9.000
109.800	133.400	7.628	8.569	0.328	9.000
109.900	132.400	7.631	8.569	0.328	9.000
110.000	132.600	7.635	8.569	0.328	9.000
110.100	131.800	7.635	8.569	0.328	9.000
110.200	132.800	7.639	8.569	0.328	9.000
110.300	131.600	7.641	8.570	0.329	9.000
110.400	131.800	7.645	8.569	0.329	9.000
110.500	130.800	7.649	8.568	0.329	9.000
110.600	132.400	7.649	8.568	0.329	9.000
110.700	131.200	7.653	8.569	0.329	9.000
110.800	131.200	7.655	8.569	0.330	9.000
110.900	131.000	7.652	8.570	0.330	9.000
111.000	130.400	7.657	8.571	0.330	9.000
111.100	130.400	7.657	8.571	0.330	9.000
111.200	130.400	7.667	8.571	0.330	9.000
111.300	129.400	7.666	8.570	0.331	9.000
111.400	129.800	7.672	8.570	0.331	9.000
111.500	129.200	7.675	8.571	0.331	9.000
111.600	129.000	7.675	8.571	0.331	9.000
111.700	128.800	7.677	8.570	0.331	9.000
111.800	129.200	7.676	8.570	0.332	9.000
111.900	128.600	7.682	8.571	0.332	9.000
112.000	128.400	7.686	8.571	0.332	9.000
112.100	128.200	7.686	8.571	0.332	9.000
112.200	127.800	7.687	8.571	0.332	9.000
112.300	128.000	7.685	8.570	0.333	9.000
112.400	127.200	7.688	8.571	0.333	9.000
112.500	126.400	7.693	8.572	0.333	9.000
112.600	127.400	7.693	8.572	0.333	9.000
112.700	127.400	7.699	8.571	0.333	9.000
112.800	126.400	7.698	8.571	0.334	9.000
112.900	126.600	7.698	8.571	0.334	9.000
113.000	126.600	7.703	8.572	0.334	9.000
113.100	126.400	7.703	8.572	0.334	9.000
113.200	126.000	7.704	8.571	0.334	9.000
113.300	126.000	7.711	8.572	0.335	9.000
113.400	125.400	7.710	8.572	0.335	9.000
113.500	125.000	7.718	8.572	0.335	9.000
113.600	125.800	7.718	8.572	0.335	9.000
113.700	125.200	7.716	8.572	0.335	9.000
113.800	124.800	7.715	8.572	0.336	9.000
113.900	125.800	7.722	8.573	0.336	9.000
114.000	124.600	7.726	8.572	0.336	9.000
114.100	124.600	7.726	8.572	0.336	9.000
114.200	123.800	7.725	8.572	0.336	9.000
114.300	124.200	7.726	8.573	0.337	9.000
114.400	124.200	7.726	8.572	0.337	9.000
114.500	124.200	7.730	8.573	0.337	9.000
114.600	124.000	7.730	8.573	0.337	9.000
114.700	123.800	7.731	8.573	0.337	9.000
114.800	123.200	7.733	8.573	0.338	9.000
114.900	124.000	7.729	8.573	0.338	9.000
115.000	123.200	7.736	8.574	0.338	9.000
115.100	123.000	7.736	8.574	0.338	9.000
115.200	123.800	7.740	8.573	0.338	9.000
115.300	122.800	7.743	8.573	0.339	9.000
115.400	122.600	7.739	8.572	0.339	9.000
115.500	121.600	7.742	8.574	0.339	9.000
115.600	122.400	7.742	8.574	0.339	9.000
115.700	123.000	7.748	8.573	0.339	9.000
115.800	121.200	7.747	8.574	0.340	9.000
115.900	120.800	7.749	8.573	0.340	9.000
116.000	121.400	7.748	8.575	0.340	9.000
116.100	120.800	7.748	8.575	0.340	9.000
116.200	120.800	7.753	8.573	0.341	9.000
116.300	120.800	7.755	8.573	0.341	9.000
116.400	120.800	7.761	8.574	0.341	9.000
116.500	120.400	7.761	8.574	0.341	9.000
116.600	119.800	7.761	8.574	0.341	9.000
116.700	118.800	7.763	8.574	0.341	9.000
116.800	119.800	7.762	8.573	0.342	9.000
116.900	120.200	7.760	8.575	0.342	9.000
117.000	118.600	7.765	8.574	0.342	9.000
117.100	118.600	7.765	8.574	0.342	9.000
117.200	118.600	7.772	8.575	0.343	9.000
117.300	118.400	7.774	8.576	0.343	9.000
117.400	118.200	7.773	8.575	0.343	9.000
117.500	118.400	7.784	8.575	0.343	9.000
117.600	118.200	7.784	8.575	0.343	9.000
117.700	118.400	7.783	8.576	0.344	9.000
117.800	117.400	7.784	8.575	0.344	9.000
117.900	117.800	7.784	8.574	0.344	9.000
118.000	118.400	7.791	8.576	0.344	9.000
118.100	117.400	7.791	8.576	0.344	9.000
118.200	117.400	7.793	8.576	0.345	9.000
118.300	117.200	7.797	8.575	0.345	9.000
118.400	117.400	7.794	8.575	0.345	9.000
118.500	116.600	7.797	8.576	0.345	9.000
118.600	116.800	7.797	8.576	0.345	9.000
118.700	116.800	7.800	8.575	0.346	9.000
118.800	116.800	7.801	8.575	0.346	9.000
118.900	117.000	7.799	8.576	0.346	9.000
119.000	116.200	7.807	8.577	0.346	9.000
119.100	115.800	7.807	8.577	0.346	9.000
119.200	117.000	7.810	8.576	0.347	9.000
119.300	116.000	7.810	8.576	0.347	9.000
119.400	114.600	7.811	8.576	0.347	9.000
119.500	115.200	7.814	8.577	0.347	9.000
119.600	114.800	7.814	8.577	0.347	9.000
119.700	115.000	7.812	8.576	0.348	9.000
119.800	115.200	7.817	8.577	0.348	9.000
119.900	114.200	7.820	8.577	0.348	9.000
120.000	115.400	7.820	8.578	0.348	9.000
120.100	114.600	7.820	8.578	0.348	9.000
120.200	114.800	7.825	8.577	0.349	9.000
120.300	114.600	7.824	8.576	0.349	9.000
120.400	114.600	7.826	8.578	0.349	9.000
120.500	113.600	7.830	8.578	0.349	9.000
120.600	113.200	7.830	8.578	0.349	9.000
120.700	114.600	7.831	8.577	0.350	9.000
120.800	114.000	7.831	8.577	0.350	9.000
120.900	113.000	7.829	8.578	0.350	9.000
121.000	113.000	7.833	8.578	0.350	9.000
121.100	113.600	7.833	8.578	0.350	9.000
121.200	112.400	7.838	8.578	0.351	9.000
121.300	112.400	7.842	8.577	0.351	9.000
121.400	112.800	7.841	8.578	0.351	9.000
121.500	113.000	7.845	8.578	0.351	9.000
121.600	111.800	7.845	8.578	0.351	9.000
121.700	112.200	7.845	8.579	0.352	9.000
121.800	111.200	7.849	8.577	0.352	9.000
121.900	112.200	7.849	8.578	0.352	9.000
122.000	111.600	7.853	8.578	0.352	9.000
122.100	111.400	7.853	8.578	0.352	9.000
122.200	111.000	7.857	8.579	0.352	9.000
122.300	111.000	7.857	8.578	0.352	9.000
122.400	111.000	7.861	8.579	0.352	9.000
122.500	111.200	7.864	8.580	0.352	9.000
122.600	109.600	7.864	8.580	0.352	9.000
122.700	110.200	7.864	8.579	0.354	9.000
122.800	111.400	7.866	8.579	0.354	9.000
122.900	110.000	7.865	8.580	0.354	9.000
123.000	109.400	7.867	8.579	0.354	9.000
123.100	110.200	7.867	8.579	0.354	9.000
123.200	109.200	7.873	8.579	0.354	9.000
123.300	109.600	7.876	8.579	0.354	9.000
123.400	109.200	7.875	8.580	0.354	9.000
123.500	110.000	7.878	8.580	0.354	9.000
123.600	108.600	7.878	8.580	0.354	9.000
123.700	108.600	7.878	8.580	0.355	9.000
123.800	109.200	7.881	8.580	0.355	9.000
123.900	108.800	7.881	8.580	0.355	9.000
124.000	108.200	7.885	8.581	0.355	9.000
124.100	107.600	7.885	8.581	0.355	9.000
124.200	108.600	7.889	8.580	0.356	9.000
124.300	107.600	7.885	8.581	0.356	9.000
124.400	106.600	7.891	8.581	0.356	9.000
124.500	107.200	7.896	8.580	0.356	9.000
124.600	107.400	7.896	8.580	0.356	9.000
124.700	108.000	7.899	8.580	0.357	9.000
124.800	106.800	7.894	8.580	0.357	9.000
124.900	106.000	7.896	8.581	0.357	9.000
125.000	107.200	7.900	8.581	0.357	9.000
125.100	105.400	7.900	8.581	0.357	9.000
125.200	106.400	7.907	8.581	0.358	9.000
125.300	106.400	7.904	8.581	0.358	9.000
125.400	106.600	7.910	8.581	0.358	9.000
125.500	106.000	7.911	8.581	0.358	9.000
125.600	106.600	7.911	8.581	0.358	9.000
125.700	106.000	7.909	8.582	0.359	9.000
125.800	104.200	7.916	8.582	0.359	9.000
125.900	105.000	7.917	8.581	0.359	9.000
126.000	105.200	7.917	8.582	0.359	9.000
126.100	104.400	7.917	8.582	0.359	9.000
126.200	104.800	7.920	8.582	0.360	9.000
126.300	105.200	7.924	8.581	0.360	9.000
126.400	104.400	7.922	8.583	0.360	9.000
126.500	104.000	7.926	8.582	0.360	9.000
126.600	103.400	7.926	8.582	0.360	9.000
126.700	105.000	7.929	8.582	0.361	9.000
126.800	103.800	7.931	8.582	0.361	9.000
126.900	103.400	7.926	8.583	0.361	9.000
127.000	104.000	7.926	8.582	0.361	9.000
127.100	105.000	7.926	8.582	0.361	9.000
127.200	103.000	7.934	8.583	0.361	9.000
127.300	103.800	7.939	8.583	0.361	9.000
127.400	103.600	7.937	8.581	0.361	9.000
127.500	103.000	7.939	8.583	0.361	9.000
127.600	101.800	7.939	8.583	0.361	9.000
127.700	102.000	7.940	8.583	0.362	9.000
127.800	102.400	7.947	8.584	0.362	9.000
127.900	102.400	7.941	8.583	0.362	9.000
128.000	102.000	7.951	8.583	0.362	9.000
128.100	102.000	7.951	8.583	0.362	9.000
128.200	102.800	7.953	8.584	0.363	9.000
128.300	101.600	7.952	8.582	0.363	9.000
128.400	100.800	7.955	8.583	0.363	9.000
128.500	100.400	7.956	8.584	0.363	9.000
128.600	101.200	7.956	8.584	0.363	9.000
128.700	101.800	7.958	8.583	0.364	9.000
128.800	100.800	7.958	8.583	0.364	9.000
128.900	100.800	7.957	8.584	0.364	9.000
129.000	100.600	7.961	8.584	0.364	9.000
129.100	100.600	7.961	8.584	0.364	9.000
129.200	99.800	7.965	8.584	0.365	9.000
129.300	100.400	7.966	8.585	0.365	9.000
129.400	99.800	7.969	8.584	0.365	9.000
129.500	99.200	7.972	8.584	0.365	9.000
129.600	99.600	7.972	8.584	0.365	9.000
129.700	98.800	7.976	8.585	0.366	9.000
129.800	100.200	7.975	8.585	0.366	9.000
129.900	98.800	7.978	8.585	0.366	9.000
130.000	97.800	7.983	8.585	0.366	9.000
130.100	97.800	7.983	8.585	0.366	9.000
130.200	99.000	7.983	8.584	0.366	9.000
130.300	98.400	7.986	8.585	0.366	9.000
130.400	96.200	7.985	8.585	0.366	9.000
130.500	97.600	7.990	8.584	0.366	9.000
130.600	98.400	7.990	8.584	0.366	9.000
130.700	97.000	7.993	8.585	0.367	9.000
130.800	97.000	7.992	8.585	0.367	9.000
130.900	97.000	7.989	8.586	0.367	9.000
131.000	97.200	7.999	8.586	0.367	9.000
131.100	96.600	7.999	8.586	0.367	9.000
131.200	95.600	8.001	8.587	0.368	9.000
131.300	96.400	8.006	8.585	0.368	9.000
131.400	96.800	8.005	8.587	0.368	9.000
131.500	96.000	8.009	8.586	0.368	9.000
131.600	97.000	8.009	8.586	0.368	9.000
131.700	96.800	8.008	8.585	0.369	9.000
131.800	96.000	8.011	8.588	0.369	9.000
131.900	95.400	8.007	8.587	0.369	9.000
132.000	94.800	8.014	8.586	0.369	9.000
132.100	95.800	8.014	8.586	0.369	9.000
132.200	95.200	8.015	8.587	0.370	9.000
132.300	94.800	8.018	8.587	0.370	9.000
132.400	95.000	8.020	8.587	0.370	9.000
132.500	94.200	8.018	8.587	0.370	9.000
132.600	94.600	8.018	8.587	0.370	9.000
132.700	95.000	8.025	8.587	0.371	9.000
132.800	94.200	8.022	8.588	0.371	9.000
132.900	94.000	8.022	8.587	0.371	9.000
133.000	93.800	8.025	8.587	0.371	9.000
133.100	94.000	8.025	8.587	0.371	9.000
133.200	93.800	8.033	8.588	0.371	9.000
133.300	93.200	8.032	8.588	0.371	9.000
133.400	93.200	8.032	8.587	0.371	9.000
133.500	93.400	8.034	8.587	0.371	9.000
133.600	93.400	8.034	8.587	0.371	9.000
133.700	93.200	8.041	8.588	0.372	9.000
133.800	92.000	8.039	8.588	0.372	9.000
133.900	94.000	8.042	8.589	0.372	9.000
134.000	93.400	8.042	8.588	0.372	9.000
134.100	91.600	8.042	8.588	0.372	9.000
134.200	92.600	8.043	8.588	0.373	9.000
134.300	92.200	8.046	8.589	0.373	9.000
134.400	92.200	8.046	8.588	0.373	9.000
134.500	90.600	8.049	8.587	0.373	9.000
134.600	92.600	8.049	8.587	0.373	9.000
134.700	92.000	8.049	8.589	0.373	9.000
134.800	91.000	8.051	8.588	0.373	9.000
134.900	92.000	8.047	8.588	0.373	9.000
135.000	91.800	8.052	8.589	0.373	9.000
135.100	91.800	8.052	8.589	0.373	9.000
135.200	92.000	8.057	8.590	0.374	9.000
135.300	91.200	8.061	8.590	0.374	9.000
135.400	90.400	8.061	8.590	0.374	9.000
135.500	91.800	8.063	8.589	0.374	9.000
135.600	90.400	8.063	8.589	0.374	9.000
135.700	91.000	8.061	8.590	0.375	9.000
135.800	90.200	8.063	8.590	0.375	9.000
135.900	90.400	8.069	8.590	0.375	9.000
136.000	90.200	8.073	8.590	0.375	9.000
136.100	90.000	8.073	8.590	0.375	9.000
136.200	90.000	8.071	8.590	0.376	9.000
136.300	90.000	8.073	8.589	0.376	9.000
136.400	90.000	8.077	8.591	0.376	9.000
136.500	89.400	8.079	8.590	0.376	9.000
136.600	89.200	8.079	8.590	0.376	9.000
136.700	90.000	8.079	8.592	0.376	9.000
136.800	89.800	8.076	8.590	0.376	9.000
136.900	88.800	8.072	8.591	0.376	9.000
137.000	88.400	8.078	8.591	0.376	9.000
137.100	88.200	8.078	8.591	0.376	9.000
137.200	88.000	8.086	8.591	0.377	9.000
137.300	87.600	8.082	8.591	0.377	9.000
137.400	88.800	8.085	8.591	0.377	9.000
137.500	88.200	8.089	8.591	0.377	9.000
137.600	88.200	8.089	8.591	0.377	9.000
137.700	87.800	8.091	8.592	0.378	9.000
137.800	87.800	8.089	8.592	0.378	9.000
137.900	87.600	8.093	8.591	0.378	9.000
138.000	87.400	8.096	8.591	0.378	9.000
138.100	87.600	8.096	8.591	0.378	9.000
138.200	88.400	8.094	8.591	0.379	9.000
138.300	88.000	8.097	8.591	0.379	9.000
138.400	88.000	8.099	8.592	0.379	9.000
138.500	87.400	8.099	8.592	0.379	9.000
138.600	87.400	8.099	8.592	0.379	9.000
138.700	88.200	8.102	8.593	0.379	9.000
138.800	87.400	8.101	8.593	0.379	9.000
138.900	86.800	8.098	8.592	0.379	9.000
139.000	87.400	8.101	8.593	0.379	9.000
139.100	86.600	8.101	8.593	0.379	9.000
139.200	86.800	8.103	8.593	0.380	9.000
139.300	87.000	8.106	8.593	0.380	9.000
139.400	86.400	8.107	8.594	0.380	9.000
139.500	86.400	8.109	8.593	0.380	9.000
139.600	85.800	8.109	8.593	0.380	9.000
139.700	87.200	8.112	8.593	0.381	9.000
139.800	86.400	8.109	8.592	0.381	9.000
139.900	85.800	8.113	8.593	0.381	9.000
140.000	86.200	8.114	8.592	0.381	9.000
140.100	85.800	8.114	8.592	0.381	9.000
140.200	86.000	8.115	8.593	0.382	9.000
140.300	85.200	8.116	8.594	0.382	9.000
140.400	85.400	8.117	8.594	0.382	9.000
140.500	85.400	8.119	8.594	0.382	9.000
140.600	85.200	8.119	8.594	0.382	9.000
140.700	85.400	8.120	8.593	0.382	9.000
140.800	84.000	8.119	8.593	0.382	9.000
140.900	84.600	8.116	8.593	0.382	9.000
141.000	85.200	8.119	8.594	0.382	9.000
141.100	84.400	8.119	8.594	0.382	9.000
141.200	84.800	8.126	8.593	0.383	9.000
141.300	84.800	8.124	8.593	0.383	9.000
141.400	83.000	8.131	8.595	0.383	9.000
141.500	83.200	8.134	8.594	0.383	9.000
141.600	82.800	8.134	8.594	0.383	9.000
141.700	83.200	8.132	8.595	0.384	9.000
141.800	83.400	8.132	8.594	0.384	9.000
141.900	83.800	8.137	8.594	0.384	9.000
142.000	84.000	8.140	8.596	0.384	9.000
142.100	83.200	8.140	8.596	0.384	9.000
142.200	82.800	8.143	8.595	0.384	9.000
142.300	82.600	8.145	8.595	0.384	9.000
142.400	82.800	8.147	8.596	0.384	9.000
142.500	82.200	8.148	8.596	0.384	9.000
142.600	82.000	8.148	8.596	0.384	9.000
142.700	82.000	8.150	8.596	0.385	9.000
142.800	82.000	8.150	8.596	0.385	9.000
142.900	81.800	8.145	8.596	0.385	9.000
143.000	81.000	8.152	8.594	0.385	9.000
143.100	81.400	8.152	8.594	0.385	9.000
143.200	81.800	8.154	8.595	0.386	9.000
143.300	81.800	8.160	8.596	0.386	9.000
143.400	80.800	8.162	8.596	0.386	9.000
143.500	81.000	8.159	8.596	0.386	9.000
143.600	81.000	8.159	8.596	0.386	9.000
143.700	81.000	8.163	8.596	0.386	9.000
143.800	80.600	8.164	8.595	0.386	9.000
143.900	80.000	8.164	8.596	0.386	9.000
144.000	80.800	8.166	8.596	0.386	9.000
144.100	80.200	8.166	8.596	0.386	9.000
144.200	80.400	8.170	8.596	0.387	9.000
144.300	80.000	8.167	8.596	0.387	9.000
144.400	80.200	8.174	8.598	0.387	9.000
144.500	80.200	8.173	8.597	0.387	9.000
144.600	79.800	8.173	8.597	0.387	9.000
144.700	78.800	8.177	8.598	0.388	9.000
144.800	79.800	8.178	8.596	0.388	9.000
144.900	79.000	8.174	8.596	0.388	9.000
145.000	78.800	8.175	8.596	0.388	9.000
145.100	78.400	8.175	8.596	0.388	9.000
145.200	78.800	8.182	8.597	0.388	9.000
145.300	78.400	8.183	8.598	0.388	9.000
145.400	77.800	8.184	8.598	0.388	9.000
145.500	78.400	8.190	8.598	0.388	9.000
145.600	77.600	8.190	8.598	0.388	9.000
145.700	78.600	8.189	8.598	0.389	9.000
145.800	79.000	8.194	8.597	0.389	9.000
145.900	78.000	8.194	8.598	0.389	9.000
146.000	78.400	8.195	8.597	0.389	9.000
146.100	77.600	8.195	8.597	0.389	9.000
146.200	77.200	8.197	8.599	0.390	9.000
146.300	78.800	8.194	8.597	0.390	9.000
146.400	77.800	8.196	8.598	0.390	9.000
146.500	78.200	8.201	8.597	0.390	9.000
146.600	78.400	8.201	8.597	0.390	9.000
146.700	77.400	8.204	8.599	0.390	9.000
146.800	77.200	8.199	8.599	0.390	9.000
146.900	77.600	8.200	8.599	0.390	9.000
147.000	77.600	8.197	8.598	0.390	9.000
147.100	77.800	8.197	8.598	0.390	9.000
147.200	77.800	8.201	8.599	0.391	9.000
147.300	77.800	8.206	8.600	0.391	9.000
147.400	76.600	8.204	8.599	0.391	9.000
147.500	76.600	8.204	8.599	0.391	9.000
147.600	77.400	8.204	8.599	0.391	9.000
147.700	77.200	8.202	8.599	0.392	9.000
147.800	77.800	8.207	8.598	0.392	9.000
147.900	76.800	8.206	8.599	0.392	9.000
148.000	77.200	8.206	8.600	0.392	9.000
148.100	77.000	8.206	8.600	0.392	9.000
148.200	77.200	8.207	8.600	0.392	9.000
148.300	77.400	8.210	8.600	0.392	9.000
148.400	76.600	8.208	8.600	0.392	9.000
148.500	76.200	8.211	8.601	0.392	9.000
148.600	76.000	8.211	8.601	0.392	9.000
148.700	76.000	8.212	8.602	0.393	9.000
148.800	76.200	8.208	8.600	0.393	9.000
148.900	76.400	8.208	8.601	0.393	9.000
149.000	76.200	8.208	8.601	0.393	9.000
149.100	75.800	8.208	8.601	0.393	9.000
149.200	76.000	8.216	8.602	0.393	9.000
149.300	76.000	8.214	8.600	0.393	9.000
149.400	76.200	8.214	8.602	0.393	9.000
149.500	76.200	8.213	8.600	0.393	9.000
149.600	75.600	8.213	8.600	0.393	9.000
149.700	76.400	8.215	8.600	0.394	9.000
149.800	75.600	8.217	8.601	0.394	9.000
149.900	75.800	8.219	8.601	0.394	9.000
150.000	76.000	8.221	8.601	0.394	9.000
150.100	75.000	8.221	8.601	0.394	9.000
150.200	75.600	8.218	8.601	0.395	9.000
150.300	74.800	8.224	8.602	0.395	9.000
150.400	75.400	8.221	8.601	0.395	9.000
150.500	74.600	8.218	8.602	0.395	9.000
150.600	74.400	8.218	8.602	0.395	9.000
150.700	75.200	8.221	8.601	0.395	9.000
150.800	74.200	8.220	8.602	0.395	9.000
150.900	74.800	8.221	8.601	0.395	9.000
151.000	75.000	8.219	8.602	0.395	9.000
151.100	74.600	8.219	8.602	0.395	9.000
151.200	74.600	8.228	8.604	0.396	9.000
151.300	75.200	8.227	8.603	0.396	9.000
151.400	75.600	8.229	8.604	0.396	9.000
151.500	74.600	8.234	8.603	0.396	9.000
151.600	74.000	8.234	8.603	0.396	9.000
151.700	73.800	8.234	8.603	0.397	9.000
151.800	74.400	8.233	8.603	0.397	9.000
151.900	73.600	8.236	8.602	0.397	9.000
152.000	73.200	8.234	8.603	0.397	9.000
152.100	72.800	8.234	8.603	0.397	9.000
152.200	73.600	8.239	8.602	0.397	9.000
152.300	74.000	8.239	8.603	0.397	9.000
152.400	73.000	8.241	8.604	0.397	9.000
152.500	72.400	8.241	8.605	0.397	9.000
152.600	73.800	8.241	8.605	0.397	9.000
152.700	72.600	8.244	8.603	0.398	9.000
152.800	73.400	8.244	8.602	0.398	9.000
152.900	73.000	8.240	8.603	0.398	9.000
153.000	72.800	8.244	8.603	0.398	9.000
153.100	73.000	8.244	8.603	0.398	9.000
153.200	72.600	8.247	8.604	0.398	9.000
153.300	72.800	8.249	8.602	0.398	9.000
153.400	71.600	8.248	8.604	0.398	9.000
153.500	71.800	8.249	8.604	0.398	9.000
153.600	72.600	8.249	8.604	0.398	9.000
153.700	72.200	8.255	8.604	0.399	9.000
153.800	71.600	8.254	8.604	0.399	9.000
153.900	72.600	8.256	8.605	0.399	9.000
154.000	71.800	8.255	8.606	0.399	9.000
154.100	71.400	8.255	8.606	0.399	9.000
154.200	71.400	8.255	8.605	0.400	9.000
154.300	72.400	8.257	8.606	0.400	9.000
154.400	71.800	8.261	8.606	0.400	9.000
154.500	71.000	8.265	8.606	0.400	9.000
154.600	71.400	8.265	8.606	0.400	9.000
154.700	71.200	8.265	8.605	0.400	9.000
154.800	71.400	8.266	8.607	0.400	9.000
154.900	71.400	8.261	8.606	0.400	9.000
155.000	70.400	8.265	8.606	0.400	9.000
155.100	70.400	8.265	8.606	0.400	9.000
155.200	69.800	8.271	8.607	0.401	9.000
155.300	70.600	8.275	8.606	0.401	9.000
155.400	70.200	8.269	8.606	0.401	9.000
155.500	71.400	8.275	8.606	0.401	9.000
155.600	70.400	8.275	8.606	0.401	9.000
155.700	69.800	8.276	8.606	0.401	9.000
155.800	70.200	8.275	8.606	0.401	9.000
155.900	71.400	8.274	8.607	0.401	9.000
156.000	70.600	8.279	8.605	0.401	9.000
156.100	70.200	8.279	8.605	0.401	9.000
156.200	69.800	8.278	8.607	0.402	9.000
156.300	70.200	8.281	8.607	0.402	9.000
156.400	69.800	8.280	8.607	0.402	9.000
156.500	69.400	8.276	8.606	0.402	9.000
156.600	70.600	8.276	8.606	0.402	9.000
156.700	69.400	8.282	8.607	0.403	9.000
156.800	69.400	8.282	8.607	0.403	9.000
156.900	69.200	8.279	8.607	0.403	9.000
157.000	69.600	8.281	8.608	0.403	9.000
157.100	69.000	8.281	8.608	0.403	9.000
157.200	68.600	8.283	8.607	0.403	9.000
157.300	69.600	8.286	8.609	0.403	9.000
157.400	69.400	8.286	8.607	0.403	9.000
157.500	68.200	8.286	8.608	0.403	9.000
157.600	69.000	8.286	8.608	0.403	9.000
157.700	68.600	8.286	8.608	0.404	9.000
157.800	69.000	8.290	8.607	0.404	9.000
157.900	69.400	8.290	8.608	0.404	9.000
158.000	68.400	8.293	8.608	0.404	9.000
158.100	68.400	8.293	8.608	0.404	9.000
158.200	68.200	8.293	8.608	0.404	9.000
158.300	68.200	8.293	8.609	0.404	9.000
158.400	67.600	8.292	8.609	0.404	9.000
158.500	67.600	8.296	8.609	0.404	9.000
158.600	68.000	8.296	8.609	0.404	9.000
158.700	67.600	8.295	8.609	0.405	9.000
158.800	66.800	8.299	8.610	0.405	9.000
158.900	66.800	8.293	8.609	0.405	9.000
159.000	67.800	8.299	8.610	0.405	9.000
159.100	66.800	8.299	8.610	0.405	9.000
159.200	66.400	8.305	8.609	0.405	9.000
159.300	67.800	8.306	8.608	0.405	9.000
159.400	67.000	8.306	8.609	0.405	9.000
159.500	67.200	8.305	8.610	0.405	9.000
159.600	68.000	8.305	8.610	0.405	9.000
159.700	67.000	8.307	8.610	0.406	9.000
159.800	67.000	8.305	8.609	0.406	9.000
159.900	66.200	8.311	8.609	0.406	9.000
160.000	66.400	8.311	8.610	0.406	9.000
160.100	66.600	8.311	8.610	0.406	9.000
160.200	66.200	8.311	8.610	0.406	9.000
160.300	66.000	8.312	8.610	0.406	9.000
160.400	65.600	8.313	8.609	0.406	9.000
160.500	65.000	8.323	8.610	0.406	9.000
160.600	65.000	8.323	8.610	0.406	9.000
160.700	66.000	8.314	8.611	0.407	9.000
160.800	65.600	8.319	8.610	0.407	9.000
160.900	65.800	8.317	8.612	0.407	9.000
161.000	65.200	8.318	8.611	0.407	9.000
161.100	64.000	8.318	8.611	0.407	9.000
161.200	65.000	8.318	8.610	0.408	9.000
161.300	65.400	8.326	8.610	0.408	9.000
161.400	64.400	8.327	8.610	0.408	9.000
161.500	64.200	8.326	8.611	0.408	9.000
161.600	64.600	8.326	8.611	0.408	9.000
161.700	65.600	8.328	8.612	0.408	9.000
161.800	65.400	8.333	8.611	0.408	9.000
161.900	64.200	8.333	8.611	0.408	9.000
162.000	64.800	8.333	8.610	0.408	9.000
162.100	64.400	8.333	8.610	0.408	9.000
162.200	64.000	8.336	8.611	0.409	9.000
162.300	64.400	8.335	8.612	0.409	9.000
162.400	63.400	8.338	8.612	0.409	9.000
162.500	64.600	8.335	8.612	0.409	9.000
162.600	63.600	8.335	8.612	0.409	9.000
162.700	64.000	8.340	8.611	0.409	9.000
162.800	63.400	8.338	8.611	0.409	9.000
162.900	63.000	8.335	8.612	0.409	9.000
163.000	64.600	8.340	8.611	0.409	9.000
163.100	63.400	8.340	8.611	0.409	9.000
163.200	63.000	8.342	8.612	0.410	9.000
163.300	62.400	8.345	8.614	0.410	9.000
163.400	64.400	8.340	8.612	0.410	9.000
163.500	62.200	8.343	8.612	0.410	9.000
163.600	61.800	8.343	8.612	0.410	9.000
163.700	64.000	8.345	8.612	0.410	9.000
163.800	63.200	8.347	8.612	0.410	9.000
163.900	63.400	8.344	8.613	0.410	9.000
164.000	63.000	8.346	8.613	0.410	9.000
164.100	63.200	8.346	8.613	0.410	9.000
164.200	62.200	8.348	8.614	0.411	9.000
164.300	63.000	8.349	8.614	0.411	9.000
164.400	63.600	8.351	8.613	0.411	9.000
164.500	63.000	8.349	8.613	0.411	9.000
164.600	63.000	8.349	8.613	0.411	9.000
164.700	63.000	8.355	8.614	0.411	9.000
164.800	62.600	8.353	8.614	0.411	9.000
164.900	62.200	8.347	8.614	0.411	9.000
165.000	62.400	8.350	8.614	0.411	9.000
165.100	62.200	8.350	8.614	0.411	9.000
165.200	61.400	8.357	8.614	0.412	9.000
165.300	62.800	8.354	8.615	0.412	9.000
165.400	61.800	8.356	8.613	0.412	9.000
165.500	61.800	8.354	8.615	0.412	9.000
165.600	62.000	8.354	8.615	0.412	9.000
165.700	62.000	8.361	8.614	0.412	9.000
165.800	62.400	8.361	8.615	0.412	9.000
165.900	62.400	8.360	8.613	0.412	9.000
166.000	61.400	8.363	8.614	0.412	9.000
166.100	62.200	8.363	8.614	0.412	9.000
166.200	61.600	8.362	8.615	0.413	9.000
166.300	61.600	8.361	8.615	0.413	9.000
166.400	61.400	8.364	8.616	0.413	9.000
166.500	61.400	8.366	8.616	0.413	9.000
166.600	60.400	8.366	8.616	0.413	9.000
166.700	61.600	8.364	8.615	0.413	9.000
166.800	61.400	8.367	8.616	0.413	9.000
166.900	61.400	8.363	8.616	0.413	9.000
167.000	61.800	8.366	8.616	0.413	9.000
167.100	61.800	8.366	8.616	0.413	9.000
167.200	60.800	8.369	8.615	0.414	9.000
167.300	61.400	8.368	8.616	0.414	9.000
167.400	61.200	8.370	8.616	0.414	9.000
167.500	61.200	8.371	8.617	0.414	9.000
167.600	60.600	8.371	8.617	0.414	9.000
167.700	61.200	8.370	8.615	0.414	9.000
167.800	60.600	8.371	8.616	0.414	9.000
167.900	61.200	8.376	8.616	0.414	9.000
168.000	60.200	8.373	8.616	0.414	9.000
168.100	59.800	8.373	8.616	0.414	9.000
168.200	60.400	8.375	8.616	0.415	9.000
168.300	60.800	8.376	8.616	0.415	9.000
168.400	60.000	8.375	8.616	0.415	9.000
168.500	60.800	8.375	8.616	0.415	9.000
168.600	60.600	8.375	8.616	0.415	9.000
168.700	60.000	8.377	8.617	0.415	9.000
168.800	59.600	8.373	8.617	0.415	9.000
168.900	60.000	8.371	8.617	0.415	9.000
169.000	60.200	8.376	8.618	0.415	9.000
169.100	59.600	8.376	8.618	0.415	9.000
169.200	59.200	8.380	8.618	0.416	9.000
169.300	60.200	8.383	8.617	0.416	9.000
169.400	60.000	8.376	8.617	0.416	9.000
169.500	58.800	8.381	8.618	0.416	9.000
169.600	59.400	8.381	8.618	0.416	9.000
169.700	59.600	8.383	8.617	0.416	9.000
169.800	58.800	8.383	8.618	0.416	9.000
169.900	59.000	8.381	8.617	0.416	9.000
170.000	59.200	8.387	8.618	0.416	9.000
170.100	59.400	8.387	8.618	0.416	9.000
170.200	59.200	8.385	8.617	0.417	9.000
170.300	58.600	8.386	8.618	0.417	9.000
170.400	58.600	8.389	8.618	0.417	9.000
170.500	59.000	8.388	8.618	0.417	9.000
170.600	59.000	8.388	8.618	0.417	9.000
170.700	59.000	8.388	8.619	0.417	9.000
170.800	59.000	8.386	8.618	0.417	9.000
170.900	59.000	8.388	8.618	0.417	9.000
171.000	59.000	8.387	8.619	0.417	9.000
171.100	58.800	8.387	8.619	0.417	9.000
171.200	58.000	8.393	8.619	0.418	9.000
171.300	58.800	8.394	8.619	0.418	9.000
171.400	58.200	8.394	8.619	0.418	9.000
171.500	58.600	8.392	8.619	0.418	9.000
171.600	58.400	8.392	8.619	0.418	9.000
171.700	58.000	8.398	8.620	0.418	9.000
171.800	58.600	8.395	8.619	0.418	9.000
171.900	58.400	8.400	8.620	0.418	9.000
172.000	58.800	8.400	8.620	0.418	9.000
172.100	57.600	8.400	8.620	0.418	9.000
172.200	57.000	8.399	8.619	0.419	9.000
172.300	58.600	8.402	8.621	0.419	9.000
172.400	57.000	8.402	8.621	0.419	9.000
172.500	58.200	8.402	8.621	0.419	9.000
172.600	57.200	8.402	8.621	0.419	9.000
172.700	57.800	8.403	8.621	0.419	9.000
172.800	58.000	8.401	8.620	0.419	9.000
172.900	58.600	8.399	8.620	0.419	9.000
173.000	57.600	8.402	8.621	0.419	9.000
173.100	57.600	8.402	8.621	0.419	9.000
173.200	57.200	8.402	8.621	0.420	9.000
173.300	56.800	8.403	8.619	0.420	9.000
173.400	58.400	8.404	8.621	0.420	9.000
173.500	57.000	8.404	8.620	0.420	9.000
173.600	58.200	8.404	8.620	0.420	9.000
173.700	58.000	8.405	8.622	0.420	9.000
173.800	57.600	8.406	8.621	0.420	9.000
173.900	57.600	8.409	8.621	0.420	9.000
174.000	56.800	8.406	8.622	0.420	9.000
174.100	56.800	8.406	8.622	0.420	9.000
174.200	57.400	8.408	8.622	0.421	9.000
174.300	58.200	8.408	8.621	0.421	9.000
174.400	55.800	8.411	8.622	0.421	9.000
174.500	56.200	8.410	8.622	0.421	9.000
174.600	57.400	8.410	8.622	0.421	9.000
174.700	56.800	8.412	8.622	0.421	9.000
174.800	57.000	8.413	8.623	0.421	9.000
174.900	56.400	8.406	8.622	0.421	9.000
175.000	56.200	8.410	8.622	0.421	9.000
175.100	56.600	8.410	8.622	0.421	9.000
175.200	56.200	8.418	8.622	0.422	9.000
175.300	55.800	8.419	8.623	0.422	9.000
175.400	55.600	8.417	8.622	0.422	9.000
175.500	55.400	8.419	8.623	0.422	9.000
175.600	55.800	8.419	8.623	0.422	9.000
175.700	55.600	8.420	8.623	0.422	9.000
175.800	56.200	8.420	8.623	0.422	9.000
175.900	55.400	8.421	8.623	0.422	9.000
176.000	55.600	8.421	8.623	0.422	9.000
176.100	55.600	8.421	8.623	0.422	9.000
176.200	55.400	8.421	8.623	0.423	9.000
176.300	54.400	8.423	8.623	0.423	9.000
176.400	55.400	8.421	8.623	0.423	9.000
176.500	55.600	8.426	8.622	0.423	9.000
176.600	55.600	8.426	8.622	0.423	9.000
176.700	54.600	8.429	8.624	0.423	9.000
176.800	54.400	8.428	8.623	0.423	9.000
176.900	54.400	8.423	8.623	0.423	9.000
177.000	54.200	8.425	8.625	0.423	9.000
177.100	55.000	8.425	8.625	0.423	9.000
177.200	55.600	8.430	8.623	0.423	9.000
177.300	54.200	8.432	8.624	0.423	9.000
177.400	54.600	8.432	8.624	0.423	9.000
177.500	53.600	8.432	8.625	0.423	9.000
177.600	54.200	8.432	8.625	0.423	9.000
177.700	54.200	8.429	8.624	0.424	9.000
177.800	54.200	8.435	8.626	0.424	9.000
177.900	54.400	8.434	8.624	0.424	9.000
178.000	54.400	8.437	8.624	0.424	9.000
178.100	54.000	8.437	8.624	0.424	9.000
178.200	54.400	8.439	8.625	0.424	9.000
178.300	54.400	8.439	8.625	0.424	9.000
178.400	54.400	8.439	8.626	0.424	9.000
178.500	53.800	8.439	8.625	0.424	9.000
178.600	53.000	8.439	8.625	0.424	9.000
178.700	53.600	8.443	8.626	0.425	9.000
178.800	53.200	8.440	8.626	0.425	9.000
178.900	53.600	8.440	8.626	0.425	9.000
179.000	53.200	8.435	8.625	0.425	9.000
179.100	52.800	8.435	8.625	0.425	9.000
179.200	53.600	8.446	8.625	0.425	9.000
179.300	52.600	8.443	8.625	0.425	9.000
179.400	53.400	8.448	8.627	0.425	9.000
179.500	53.200	8.446	8.623	0.425	9.000
179.600	52.600	8.446	8.623	0.425	9.000
179.700	53.000	8.449	8.626	0.426	9.000
179.800	52.200	8.449	8.626	0.426	9.000
179.900	52.400	8.449	8.626	0.426	9.000
180.000	52.200	8.450	8.626	0.426	9.000
180.100	52.000	8.450	8.626	0.426	9.000
180.200	52.600	8.447	8.626	0.426	9.000
180.300	53.000	8.454	8.626	0.426	9.000
180.400	52.200	8.453	8.626	0.426	9.000
180.500	52.200	8.452	8.627	0.426	9.000
180.600	52.600	8.452	8.627	0.426	9.000
180.700	52.600	8.453	8.626	0.427	9.000
180.800	52.000	8.453	8.627	0.427	9.000
180.900	51.600	8.451	8.627	0.427	9.000
181.000	51.600	8.452	8.626	0.427	9.000
181.100	51.800	8.452	8.626	0.427	9.000
181.200	51.800	8.457	8.628	0.427	9.000
181.300	52.000	8.458	8.628	0.427	9.000
181.400	51.200	8.458	8.628	0.427	9.000
181.500	52.000	8.461	8.627	0.427	9.000
181.600	51.200	8.461	8.627	0.427	9.000
181.700	50.400	8.461	8.628	0.427	9.000
181.800	50.400	8.460	8.629	0.427	9.000
181.900	52.000	8.466	8.629	0.427	9.000
182.000	51.600	8.462	8.628	0.427	9.000
182.100	50.600	8.462	8.628	0.427	9.000
182.200	51.800	8.466	8.627	0.428	9.000
182.300	51.400	8.465	8.628	0.428	9.000
182.400	50.800	8.463	8.629	0.428	9.000
182.500	51.000	8.469	8.628	0.428	9.000
182.600	50.800	8.469	8.628	0.428	9.000
182.700	50.800	8.468	8.630	0.428	9.000
182.800	50.800	8.468	8.629	0.428	9.000
182.900	50.800	8.462	8.628	0.428	9.000
183.000	50.600	8.467	8.628	0.428	9.000
183.100	50.600	8.467	8.628	0.428	9.000
183.200	51.200	8.469	8.629	0.429	9.000
183.300	51.400	8.470	8.628	0.429	9.000
183.400	51.400	8.469	8.630	0.429	9.000
183.500	51.200	8.470	8.629	0.429	9.000
183.600	51.000	8.470	8.629	0.429	9.000
183.700	50.400	8.473	8.629	0.429	9.000
183.800	50.600	8.471	8.628	0.429	9.000
183.900	50.600	8.473	8.630	0.429	9.000
184.000	50.400	8.476	8.629	0.429	9.000
184.100	49.800	8.476	8.629	0.429	9.000
184.200	50.800	8.472	8.629	0.429	9.000
184.300	51.200	8.475	8.630	0.429	9.000
184.400	50.200	8.478	8.630	0.429	9.000
184.500	50.800	8.473	8.630	0.429	9.000
184.600	49.600	8.473	8.630	0.429	9.000
184.700	50.000	8.473	8.629	0.430	9.000
184.800	49.800	8.476	8.631	0.430	9.000
184.900	50.000	8.473	8.630	0.430	9.000
185.000	49.400	8.473	8.630	0.430	9.000
185.100	49.600	8.473	8.630	0.430	9.000
185.200	49.400	8.476	8.629	0.430	9.000
185.300	50.400	8.477	8.630	0.430	9.000
185.400	49.800	8.479	8.630	0.430	9.000
185.500	50.000	8.479	8.631	0.430	9.000
185.600	50.400	8.479	8.631	0.430	9.000
185.700	50.000	8.481	8.631	0.431	9.000
185.800	49.000	8.481	8.630	0.431	9.000
185.900	49.600	8.482	8.631	0.431	9.000
186.000	50.200	8.485	8.632	0.431	9.000
186.100	49.800	8.485	8.632	0.431	9.000
186.200	49.400	8.487	8.632	0.431	9.000
186.300	49.000	8.486	8.632	0.431	9.000
186.400	48.800	8.488	8.632	0.431	9.000
186.500	48.400	8.484	8.632	0.431	9.000
186.600	48.800	8.484	8.632	0.431	9.000
186.700	49.400	8.488	8.632	0.432	9.000
186.800	49.000	8.489	8.631	0.432	9.000
186.900	48.800	8.486	8.632	0.432	9.000
187.000	49.400	8.485	8.633	0.432	9.000
187.100	49.400	8.485	8.633	0.432	9.000
187.200	48.800	8.492	8.632	0.432	9.000
187.300	49.000	8.491	8.631	0.432	9.000
187.400	50.000	8.487	8.631	0.432	9.000
187.500	48.600	8.490	8.632	0.432	9.000
187.600	48.200	8.490	8.632	0.432	9.000
187.700	48.200	8.491	8.633	0.432	9.000
187.800	48.000	8.493	8.633	0.432	9.000
187.900	48.000	8.491	8.633	0.432	9.000
188.000	48.600	8.492	8.634	0.432	9.000
188.100	48.400	8.492	8.634	0.432	9.000
188.200	49.200	8.493	8.633	0.433	9.000
188.300	47.800	8.493	8.632	0.433	9.000
188.400	46.800	8.489	8.633	0.433	9.000
188.500	48.200	8.497	8.632	0.433	9.000
188.600	48.600	8.497	8.632	0.433	9.000
188.700	49.000	8.497	8.633	0.433	9.000
188.800	48.600	8.495	8.634	0.433	9.000
188.900	49.200	8.490	8.634	0.433	9.000
189.000	49.000	8.492	8.633	0.433	9.000
189.100	48.200	8.492	8.633	0.433	9.000
189.200	49.000	8.495	8.633	0.434	9.000
189.300	49.400	8.501	8.634	0.434	9.000
189.400	48.400	8.501	8.633	0.434	9.000
189.500	47.800	8.496	8.634	0.434	9.000
189.600	49.600	8.496	8.634	0.434	9.000
189.700	49.200	8.496	8.634	0.434	9.000
189.800	48.000	8.496	8.635	0.434	9.000
189.900	47.400	8.496	8.635	0.434	9.000
190.000	48.400	8.496	8.635	0.434	9.000
190.100	48.800	8.496	8.635	0.434	9.000
190.200	47.000	8.494	8.634	0.434	9.000
190.300	48.200	8.498	8.636	0.434	9.000
190.400	49.200	8.499	8.634	0.434	9.000
190.500	47.800	8.494	8.636	0.434	9.000
190.600	48.200	8.494	8.636	0.434	9.000
190.700	47.600	8.494	8.634	0.435	9.000
190.800	48.800	8.497	8.635	0.435	9.000
190.900	47.800	8.492	8.635	0.435	9.000
191.000	48.200	8.494	8.636	0.435	9.000
191.100	48.800	8.494	8.636	0.435	9.000
191.200	47.000	8.501	8.636	0.435	9.000
191.300	48.200	8.497	8.636	0.435	9.000
191.400	48.200	8.494	8.636	0.435	9.000
191.500	48.200	8.500	8.637	0.435	9.000
191.600	47.800	8.500	8.637	0.435	9.000
191.700	47.600	8.497	8.636	0.436	9.000
191.800	47.800	8.497	8.637	0.436	9.000
191.900	48.200	8.501	8.637	0.436	9.000
192.000	48.400	8.499	8.636	0.436	9.000
192.100	48.200	8.499	8.636	0.436	9.000
192.200	47.800	8.502	8.636	0.436	9.000
192.300	48.400	8.503	8.637	0.436	9.000
192.400	48.200	8.502	8.636	0.436	9.000
192.500	47.200	8.502	8.637	0.436	9.000
192.600	48.400	8.502	8.637	0.436	9.000
192.700	47.600	8.504	8.637	0.436	9.000
192.800	48.200	8.502	8.637	0.436	9.000
192.900	47.200	8.501	8.638	0.436	9.000
193.000	47.800	8.502	8.638	0.436	9.000
193.100	47.000	8.502	8.638	0.436	9.000
193.200	47.200	8.508	8.637	0.437	9.000
193.300	47.000	8.509	8.638	0.437	9.000
193.400	46.600	8.506	8.638	0.437	9.000
193.500	46.600	8.507	8.637	0.437	9.000
193.600	46.800	8.507	8.637	0.437	9.000
193.700	46.600	8.504	8.639	0.437	9.000
193.800	46.200	8.507	8.637	0.437	9.000
193.900	47.000	8.509	8.639	0.437	9.000
194.000	47.600	8.511	8.638	0.437	9.000
194.100	47.000	8.511	8.638	0.437	9.000
194.200	46.800	8.510	8.639	0.438	9.000
194.300	48.000	8.511	8.638	0.438	9.000
194.400	46.600	8.514	8.639	0.438	9.000
194.500	46.800	8.514	8.639	0.438	9.000
194.600	47.200	8.514	8.639	0.438	9.000
194.700	47.000	8.514	8.639	0.438	9.000
194.800	47.200	8.512	8.639	0.438	9.000
194.900	46.200	8.510	8.638	0.438	9.000
195.000	46.600	8.512	8.639	0.438	9.000
195.100	47.200	8.512	8.639	0.438	9.000
195.200	45.800	8.513	8.639	0.438	9.000
195.300	46.800	8.512	8.639	0.438	9.000
195.400	45.800	8.515	8.640	0.438	9.000
195.500	47.200	8.514	8.641	0.438	9.000
195.600	46.600	8.514	8.641	0.438	9.000
195.700	46.600	8.512	8.639	0.439	9.000
195.800	46.800	8.517	8.640	0.439	9.000
195.900	46.200	8.516	8.639	0.439	9.000
196.000	47.000	8.517	8.639	0.439	9.000
196.100	46.000	8.517	8.639	0.439	9.000
196.200	46.200	8.517	8.641	0.439	9.000
196.300	46.000	8.517	8.641	0.439	9.000
196.400	46.400	8.517	8.640	0.439	9.000
196.500	46.600	8.517	8.641	0.439	9.000
196.600	45.400	8.517	8.641	0.439	9.000
196.700	46.600	8.520	8.641	0.439	9.000
196.800	45.800	8.516	8.640	0.439	9.000
196.900	46.200	8.514	8.641	0.439	9.000
197.000	45.600	8.516	8.641	0.439	9.000
197.100	45.800	8.516	8.641	0.439	9.000
197.200	45.600	8.520	8.641	0.440	9.000
197.300	44.800	8.521	8.642	0.440	9.000
197.400	45.200	8.526	8.641	0.440	9.000
197.500	45.600	8.525	8.641	0.440	9.000
197.600	45.400	8.525	8.641	0.440	9.000
197.700	45.800	8.523	8.641	0.440	9.000
197.800	45.000	8.527	8.641	0.440	9.000
197.900	44.400	8.528	8.642	0.440	9.000
198.000	44.400	8.525	8.642	0.440	9.000
198.100	44.600	8.525	8.642	0.440	9.000
198.200	44.400	8.528	8.642	0.441	9.000
198.300	45.000	8.529	8.641	0.441	9.000
198.400	45.000	8.530	8.642	0.441	9.000
198.500	44.600	8.531	8.641	0.441	9.000
198.600	44.800	8.531	8.641	0.441	9.000
198.700	44.400	8.535	8.643	0.441	9.000
198.800	44.000	8.535	8.642	0.441	9.000
198.900	44.600	8.529	8.642	0.441	9.000
199.000	44.400	8.527	8.642	0.441	9.000
199.100	44.800	8.527	8.642	0.441	9.000
199.200	43.400	8.535	8.641	0.441	9.000
199.300	45.000	8.535	8.643	0.441	9.000
199.400	44.400	8.530	8.642	0.441	9.000
199.500	44.800	8.537	8.644	0.441	9.000
199.600	44.600	8.537	8.644	0.441	9.000
199.700	42.400	8.536	8.643	0.442	9.000
199.800	44.200	8.536	8.643	0.442	9.000
199.900	43.800	8.532	8.644	0.442	9.000
[truncated: 99,265 more rows]
