# Supplementary material for: Measurement of Outflow Facility Using iPerfusion
Source: PLoS One. 2016 Mar 7;11(3):e0150694. doi: 10.1371/journal.pone.0150694 (PMC4780770; doi:10.1371/journal.pone.0150694)
Supplement: S4 File — The raw data from the perfusion traces along with the steady state values for each pressure step. (ZIP) [file pone.0150694.s004.zip › S3/ControlIndividuals/eye04/Eye_P15CR-02/Parameters.txt]

Q	dQ	P	dP	R	dR	C	dC	FT	dFT	N/A	FV
71.8626	5.3617	8.3127	0.0441	0.1157	0.0088	8.6449	0.6577	0.0000	0.0000	8.9750	0.0000
49.8572	5.0280	4.0176	0.0401	0.0806	0.0083	12.4097	1.2820	0.0000	0.0000	4.4813	0.0000
70.7568	5.0600	5.3197	0.0404	0.0752	0.0055	13.3009	0.9748	0.0000	0.0000	5.9925	0.0000
99.5521	5.0886	6.5399	0.0407	0.0657	0.0034	15.2222	0.7986	0.0000	0.0000	7.4925	0.0000
138.7897	5.1181	7.6451	0.0411	0.0551	0.0021	18.1540	0.6891	0.0000	0.0000	8.9925	0.0000
201.1098	5.0646	8.5407	0.0405	0.0425	0.0011	23.5472	0.6147	0.0000	0.0000	10.4925	0.0000
239.5025	5.0592	9.6643	0.0404	0.0404	0.0009	24.7823	0.5436	0.0000	0.0000	11.9925	0.0000
327.3492	5.0903	11.8060	0.0408	0.0361	0.0006	27.7274	0.4497	0.0000	0.0000	14.9850	0.0000
418.7607	5.2269	13.9375	0.0416	0.0333	0.0004	30.0457	0.3922	0.0000	0.0000	17.9850	0.0000
537.3576	5.9764	15.8128	0.0504	0.0294	0.0003	33.9825	0.3982	0.0000	0.0000	20.9850	0.0000
181.6029	5.0373	7.2665	0.0402	0.0400	0.0012	24.9919	0.7201	0.0000	0.0000	9.0600	0.0000
