# Supplementary material for: Measurement of Outflow Facility Using iPerfusion
Source: PLoS One. 2016 Mar 7;11(3):e0150694. doi: 10.1371/journal.pone.0150694 (PMC4780770; doi:10.1371/journal.pone.0150694)
Supplement: S4 File — The raw data from the perfusion traces along with the steady state values for each pressure step. (ZIP) [file pone.0150694.s004.zip › S3/ControlIndividuals/eye05/CapPre_P15CL-04/Data.txt]

0.000	-2.000	-0.000	8.665	-0.000	0.000
0.100	-0.800	-0.000	8.665	-0.000	0.000
0.200	0.400	-0.001	8.666	0.000	0.000
0.300	0.200	-0.002	8.664	0.000	0.000
0.400	2.400	-0.005	8.666	0.000	0.000
0.500	1.800	-0.002	8.665	0.000	0.000
0.600	1.600	-0.002	8.665	0.000	0.000
0.700	-0.200	-0.002	8.665	0.000	0.000
0.800	1.000	-0.003	8.665	0.000	0.000
0.900	0.400	-0.000	8.665	0.000	0.000
1.000	2.000	-0.001	8.666	0.000	0.000
1.100	1.000	-0.001	8.666	0.000	0.000
1.200	2.200	0.001	8.664	0.000	0.000
1.300	1.200	0.002	8.666	0.000	0.000
1.400	0.800	-0.003	8.665	0.000	0.000
1.500	1.200	-0.003	8.665	0.000	0.000
1.600	1.200	-0.003	8.665	0.000	0.000
1.700	1.200	-0.000	8.665	0.000	0.000
1.800	1.200	-0.002	8.665	0.000	0.000
1.900	2.000	0.000	8.664	0.000	0.000
2.000	0.800	-0.004	8.665	0.000	0.000
2.100	2.800	-0.004	8.665	0.000	0.000
2.200	1.200	-0.003	8.666	0.000	0.000
2.300	1.600	-0.002	8.664	0.000	0.000
2.400	0.600	-0.001	8.665	0.000	0.000
2.500	1.800	0.001	8.665	0.000	0.000
2.600	2.400	0.001	8.665	0.000	0.000
2.700	1.200	-0.000	8.664	0.000	0.000
2.800	0.400	-0.001	8.666	0.000	0.000
2.900	2.200	0.004	8.664	0.000	0.000
3.000	1.600	-0.000	8.665	0.000	0.000
3.100	1.200	-0.000	8.665	0.000	0.000
3.200	0.800	-0.001	8.666	0.000	0.000
3.300	2.600	-0.001	8.665	0.000	0.000
3.400	1.400	-0.001	8.664	0.000	0.000
3.500	2.600	-0.001	8.665	0.000	0.000
3.600	1.000	-0.001	8.665	0.000	0.000
3.700	2.000	0.001	8.665	0.000	0.000
3.800	1.400	0.002	8.665	0.000	0.000
3.900	2.000	0.000	8.664	0.000	0.000
4.000	0.200	-0.001	8.665	0.000	0.000
4.100	1.800	-0.001	8.665	0.000	0.000
4.200	0.600	-0.001	8.666	0.000	0.000
4.300	1.800	0.001	8.665	0.000	0.000
4.400	1.000	-0.000	8.664	0.000	0.000
4.500	1.000	-0.001	8.665	0.000	0.000
4.600	1.200	-0.001	8.665	0.000	0.000
4.700	1.200	-0.000	8.664	0.000	0.000
4.800	0.400	-0.001	8.664	0.000	0.000
4.900	2.000	0.003	8.664	0.000	0.000
5.000	0.800	-0.001	8.665	0.000	0.000
5.100	1.400	-0.001	8.665	0.000	0.000
5.200	1.200	-0.002	8.665	0.000	0.000
5.300	1.600	-0.001	8.665	0.000	0.000
5.400	1.000	0.000	8.665	0.000	0.000
5.500	0.800	0.002	8.665	0.000	0.000
5.600	1.600	0.002	8.665	0.000	0.000
5.700	2.000	0.001	8.664	0.000	0.000
5.800	0.800	-0.001	8.664	0.000	0.000
5.900	1.800	-0.003	8.664	0.000	0.000
6.000	0.800	-0.000	8.664	0.000	0.000
6.100	1.800	-0.000	8.664	0.000	0.000
6.200	2.000	-0.002	8.665	0.000	0.000
6.300	1.600	0.002	8.664	0.000	0.000
6.400	0.800	-0.003	8.664	0.000	0.000
6.500	1.800	-0.002	8.665	0.000	0.000
6.600	1.600	-0.002	8.665	0.000	0.000
6.700	1.200	-0.000	8.665	0.000	0.000
6.800	1.200	0.001	8.664	0.000	0.000
6.900	2.000	0.001	8.664	0.000	0.000
7.000	0.400	0.001	8.664	0.000	0.000
7.100	1.400	0.001	8.664	0.000	0.000
7.200	0.600	-0.001	8.664	0.000	0.000
7.300	1.200	0.001	8.664	0.000	0.000
7.400	1.000	-0.006	8.665	0.000	0.000
7.500	3.200	-0.003	8.665	0.000	0.000
7.600	2.000	-0.003	8.665	0.000	0.000
7.700	1.800	-0.001	8.665	0.000	0.000
7.800	1.200	0.000	8.664	0.000	0.000
7.900	1.200	0.002	8.665	0.000	0.000
8.000	2.400	0.003	8.665	0.000	0.000
8.100	0.800	0.003	8.665	0.000	0.000
8.200	1.800	-0.007	8.665	0.000	0.000
8.300	1.200	0.005	8.664	0.000	0.000
8.400	1.600	-0.005	8.665	0.000	0.000
8.500	1.400	-0.002	8.665	0.000	0.000
8.600	1.800	-0.002	8.665	0.000	0.000
8.700	1.600	-0.002	8.665	0.000	0.000
8.800	1.000	0.004	8.665	0.000	0.000
8.900	1.600	-0.001	8.664	0.000	0.000
9.000	0.800	-0.004	8.663	0.000	0.000
9.100	1.200	-0.004	8.663	0.000	0.000
9.200	1.600	0.004	8.664	0.000	0.000
9.300	2.000	-0.003	8.664	0.000	0.000
9.400	-0.000	0.002	8.664	0.000	0.000
9.500	1.800	0.000	8.665	0.000	0.000
9.600	1.600	0.000	8.665	0.000	0.000
9.700	2.200	0.001	8.664	0.000	0.000
9.800	0.600	0.000	8.663	0.000	0.000
9.900	2.000	0.002	8.664	0.000	0.000
10.000	1.200	0.003	8.665	0.000	0.000
10.100	1.000	0.003	8.665	0.000	0.000
10.200	1.200	-0.001	8.663	0.000	0.000
10.300	2.400	-0.000	8.664	0.000	0.000
10.400	0.600	-0.002	8.664	0.000	0.000
10.500	1.800	0.001	8.664	0.000	0.000
10.600	0.800	0.001	8.664	0.000	0.000
10.700	2.000	0.001	8.664	0.000	0.000
10.800	0.800	-0.002	8.665	0.000	0.000
10.900	1.000	-0.000	8.665	0.000	0.000
11.000	1.600	0.000	8.665	0.000	0.000
11.100	1.600	0.000	8.665	0.000	0.000
11.200	1.600	-0.000	8.664	0.000	0.000
11.300	2.600	0.006	8.665	0.000	0.000
11.400	1.200	-0.006	8.664	0.000	0.000
11.500	2.000	-0.006	8.664	0.000	0.000
11.600	1.600	-0.006	8.664	0.000	0.000
11.700	1.000	0.003	8.663	0.000	0.000
11.800	3.200	-0.001	8.664	0.000	0.000
11.900	1.200	0.002	8.663	0.000	0.000
12.000	1.200	0.001	8.665	0.000	0.000
12.100	1.000	0.001	8.665	0.000	0.000
12.200	1.800	-0.004	8.663	0.009	0.000
12.300	1.600	0.001	8.664	0.009	0.000
12.400	0.800	-0.002	8.664	0.009	0.000
12.500	1.000	-0.000	8.665	0.009	0.000
12.600	2.800	-0.000	8.665	0.009	0.000
12.700	5225.800	0.000	8.663	0.013	0.000
12.800	4541.200	-0.003	8.664	0.013	0.000
12.900	3082.200	0.001	8.664	0.013	0.000
13.000	-4172.400	-0.003	8.664	0.013	0.000
13.100	-3103.400	-0.003	8.664	0.013	0.000
13.200	2274.000	0.004	8.664	0.005	0.000
13.300	3128.800	0.006	8.664	0.005	0.000
13.400	-1698.800	-0.134	8.663	0.005	0.000
13.500	-3222.800	-1.733	8.664	0.005	0.000
13.600	-1479.600	-1.733	8.664	0.005	0.000
13.700	-1808.800	0.090	8.663	-0.006	0.000
13.800	-1727.800	0.015	8.664	-0.006	0.000
13.900	-1401.600	0.005	8.663	-0.006	0.000
14.000	-1292.000	-0.050	8.663	-0.006	0.000
14.100	-1216.400	-0.050	8.663	-0.006	0.000
14.200	-1188.600	-0.898	8.664	-0.016	0.000
14.300	-1202.600	-1.050	8.663	-0.016	0.000
14.400	-1267.800	13.549	8.665	-0.016	0.000
14.500	-1345.600	15.639	8.665	-0.016	0.000
14.600	-1277.800	15.639	8.665	-0.016	0.000
14.700	-779.600	12.753	8.666	-0.021	0.000
14.800	-584.200	11.755	8.666	-0.021	0.000
14.900	-566.600	11.097	8.666	-0.021	0.000
15.000	-547.400	10.993	8.665	-0.021	0.000
15.100	-525.000	10.993	8.665	-0.021	0.000
15.200	-503.800	11.660	8.665	-0.024	0.000
15.300	-481.400	12.357	8.664	-0.024	0.000
15.400	-461.200	11.655	8.665	-0.024	0.000
15.500	-441.400	5.354	8.664	-0.024	0.000
15.600	-421.400	5.354	8.664	-0.024	0.000
15.700	-402.000	5.193	8.664	-0.027	0.000
15.800	-382.800	5.018	8.663	-0.027	0.000
15.900	-368.000	4.819	8.664	-0.027	0.000
16.000	-352.000	4.420	8.665	-0.027	0.000
16.100	-334.600	4.420	8.665	-0.027	0.000
16.200	-319.800	4.214	8.665	-0.030	0.000
16.300	-303.600	4.039	8.663	-0.030	0.000
16.400	-290.000	3.850	8.664	-0.030	0.000
16.500	-277.600	3.519	8.664	-0.030	0.000
16.600	-269.600	3.519	8.664	-0.030	0.000
16.700	-258.000	3.379	8.664	-0.032	0.000
16.800	-248.000	3.222	8.664	-0.032	0.000
16.900	-239.800	3.036	8.664	-0.032	0.000
17.000	-230.200	2.771	8.664	-0.032	0.000
17.100	-220.000	2.771	8.664	-0.032	0.000
17.200	-212.200	2.678	8.665	-0.033	0.000
17.300	-204.200	2.550	8.664	-0.033	0.000
17.400	-197.200	2.448	8.663	-0.033	0.000
17.500	-189.200	2.259	8.663	-0.033	0.000
17.600	-183.400	2.259	8.663	-0.033	0.000
17.700	-175.400	2.185	8.664	-0.035	0.000
17.800	-169.000	2.095	8.663	-0.035	0.000
17.900	-161.800	2.009	8.664	-0.035	0.000
18.000	-156.600	1.852	8.663	-0.035	0.000
18.100	-150.800	1.852	8.663	-0.035	0.000
18.200	-146.000	1.795	8.663	-0.036	0.000
18.300	-139.600	1.721	8.664	-0.036	0.000
18.400	-135.600	1.658	8.664	-0.036	0.000
18.500	-130.800	1.526	8.663	-0.036	0.000
18.600	-125.800	1.526	8.663	-0.036	0.000
18.700	-122.200	1.478	8.665	-0.037	0.000
18.800	-117.800	1.413	8.663	-0.037	0.000
18.900	-113.200	1.365	8.664	-0.037	0.000
19.000	-109.800	1.260	8.663	-0.037	0.000
19.100	-105.600	1.260	8.663	-0.037	0.000
19.200	-102.800	1.219	8.664	-0.037	0.000
19.300	-99.800	1.171	8.663	-0.037	0.000
19.400	-98.200	1.136	8.663	-0.037	0.000
19.500	-93.200	1.060	8.664	-0.037	0.000
19.600	-91.000	1.060	8.664	-0.037	0.000
19.700	-87.600	1.024	8.663	-0.038	0.000
19.800	-85.200	0.990	8.664	-0.038	0.000
19.900	-82.800	0.959	8.664	-0.038	0.000
20.000	-80.800	0.899	8.664	-0.038	0.000
20.100	-77.800	0.899	8.664	-0.038	0.000
20.200	-75.800	0.867	8.663	-0.039	0.000
20.300	-72.600	0.850	8.664	-0.039	0.000
20.400	-72.400	0.816	8.663	-0.039	0.000
20.500	-69.200	0.770	8.664	-0.039	0.000
20.600	-67.600	0.770	8.664	-0.039	0.000
20.700	-64.000	0.747	8.663	-0.039	0.000
20.800	-63.400	0.724	8.663	-0.039	0.000
20.900	-61.600	0.698	8.663	-0.039	0.000
21.000	-59.800	0.656	8.664	-0.039	0.000
21.100	-59.800	0.656	8.664	-0.039	0.000
21.200	-57.000	0.643	8.663	-0.040	0.000
21.300	-55.200	0.618	8.663	-0.040	0.000
21.400	-54.200	0.602	8.664	-0.040	0.000
21.500	-53.000	0.566	8.663	-0.040	0.000
21.600	-52.400	0.566	8.663	-0.040	0.000
21.700	-49.600	0.557	8.663	-0.040	0.000
21.800	-48.800	0.549	8.663	-0.040	0.000
21.900	-47.200	0.504	8.663	-0.040	0.000
22.000	-45.800	0.494	8.664	-0.040	0.000
22.100	-43.600	0.494	8.664	-0.040	0.000
22.200	-43.600	0.493	8.663	-0.040	0.000
22.300	-42.800	0.469	8.663	-0.040	0.000
22.400	-41.600	0.462	8.664	-0.040	0.000
22.500	-38.600	0.439	8.664	-0.040	0.000
22.600	-38.800	0.439	8.664	-0.040	0.000
22.700	-38.200	0.422	8.663	-0.040	0.000
22.800	-37.000	0.412	8.663	-0.040	0.000
22.900	-36.600	0.402	8.663	-0.040	0.000
23.000	-35.200	0.383	8.664	-0.040	0.000
23.100	-33.800	0.383	8.664	-0.040	0.000
23.200	-34.200	0.371	8.662	-0.041	0.000
23.300	-32.400	0.363	8.664	-0.041	0.000
23.400	-31.400	0.349	8.663	-0.041	0.000
23.500	-32.200	0.338	8.664	-0.041	0.000
23.600	-30.000	0.338	8.664	-0.041	0.000
23.700	-30.000	0.325	8.662	-0.041	0.000
23.800	-29.000	0.318	8.663	-0.041	0.000
23.900	-29.200	0.312	8.663	-0.041	0.000
24.000	-27.600	0.298	8.664	-0.041	0.000
24.100	-27.600	0.298	8.664	-0.041	0.000
24.200	-26.800	0.292	8.663	-0.041	0.000
24.300	-27.000	0.284	8.662	-0.041	0.000
24.400	-27.400	0.278	8.662	-0.041	0.000
24.500	-25.400	0.265	8.664	-0.041	0.000
24.600	-24.800	0.265	8.664	-0.041	0.000
24.700	-26.600	0.264	8.663	-0.041	0.000
24.800	-23.600	0.256	8.663	-0.041	0.000
24.900	-24.400	0.250	8.663	-0.041	0.000
25.000	-23.800	0.240	8.664	-0.041	0.000
25.100	-22.000	0.240	8.664	-0.041	0.000
25.200	-22.600	0.236	8.664	-0.042	0.000
25.300	-22.200	0.231	8.663	-0.042	0.000
25.400	-22.800	0.226	8.662	-0.042	0.000
25.500	-21.800	0.221	8.663	-0.042	0.000
25.600	-22.200	0.221	8.663	-0.042	0.000
25.700	-20.600	0.217	8.663	-0.042	0.000
25.800	-21.200	0.213	8.663	-0.042	0.000
25.900	-20.400	0.208	8.663	-0.042	0.000
26.000	-21.400	0.201	8.663	-0.042	0.000
26.100	-19.800	0.201	8.663	-0.042	0.000
26.200	-20.400	0.201	8.662	-0.042	0.000
26.300	-20.600	0.195	8.663	-0.042	0.000
26.400	-19.800	0.196	8.662	-0.042	0.000
26.500	-19.200	0.191	8.664	-0.042	0.000
26.600	-21.400	0.191	8.664	-0.042	0.000
26.700	-20.000	0.187	8.664	-0.042	0.000
26.800	-20.200	0.187	8.663	-0.042	0.000
26.900	-20.400	0.183	8.663	-0.042	0.000
27.000	-18.800	0.184	8.663	-0.042	0.000
27.100	-20.200	0.184	8.663	-0.042	0.000
27.200	-21.000	0.178	8.663	-0.042	0.000
27.300	-19.000	0.179	8.663	-0.042	0.000
27.400	-19.800	0.179	8.663	-0.042	0.000
27.500	-19.200	0.180	8.663	-0.042	0.000
27.600	-18.600	0.180	8.663	-0.042	0.000
27.700	-19.400	0.174	8.663	-0.042	0.000
27.800	-18.200	0.178	8.663	-0.042	0.000
27.900	-19.400	0.172	8.663	-0.042	0.000
28.000	-17.800	0.173	8.662	-0.042	0.000
28.100	-18.600	0.173	8.662	-0.042	0.000
28.200	-18.600	0.172	8.663	-0.043	0.000
28.300	-19.000	0.169	8.663	-0.043	0.000
28.400	-17.200	0.170	8.663	-0.043	0.000
28.500	-17.800	0.167	8.662	-0.043	0.000
28.600	-17.000	0.167	8.662	-0.043	0.000
28.700	-17.800	0.164	8.664	-0.043	0.000
28.800	-16.200	0.164	8.662	-0.043	0.000
28.900	-17.200	0.163	8.663	-0.043	0.000
29.000	-15.800	0.160	8.663	-0.043	0.000
29.100	-15.600	0.160	8.663	-0.043	0.000
29.200	-15.000	0.157	8.663	-0.043	0.000
29.300	-16.600	0.155	8.662	-0.043	0.000
29.400	-15.000	0.153	8.662	-0.043	0.000
29.500	-15.400	0.152	8.664	-0.043	0.000
29.600	-15.400	0.152	8.664	-0.043	0.000
29.700	-14.600	0.149	8.664	-0.043	0.000
29.800	-14.600	0.143	8.662	-0.043	0.000
29.900	-13.600	0.144	8.663	-0.043	0.000
30.000	-13.800	0.141	8.663	-0.043	0.000
30.100	-13.600	0.141	8.663	-0.043	0.000
30.200	-14.000	0.134	8.663	-0.043	0.000
30.300	-13.600	0.138	8.664	-0.043	0.000
30.400	-14.000	0.134	8.663	-0.043	0.000
30.500	-12.200	0.131	8.663	-0.043	0.000
30.600	-14.200	0.131	8.663	-0.043	0.000
30.700	-13.800	0.127	8.663	-0.043	0.000
30.800	-12.800	0.127	8.663	-0.043	0.000
30.900	-11.000	0.123	8.663	-0.043	0.000
31.000	-14.000	0.119	8.664	-0.043	0.000
31.100	-11.800	0.119	8.664	-0.043	0.000
31.200	-12.400	0.117	8.662	-0.043	0.000
31.300	-12.000	0.119	8.663	-0.043	0.000
31.400	-12.200	0.115	8.663	-0.043	0.000
31.500	-11.600	0.113	8.663	-0.043	0.000
31.600	-11.600	0.113	8.663	-0.043	0.000
31.700	-10.600	0.108	8.663	-0.043	0.000
31.800	-11.800	0.109	8.664	-0.043	0.000
31.900	-10.600	0.108	8.663	-0.043	0.000
32.000	-12.600	0.110	8.663	-0.043	0.000
32.100	-10.600	0.110	8.663	-0.043	0.000
32.200	-10.800	0.101	8.662	-0.043	0.000
32.300	-9.800	0.102	8.663	-0.043	0.000
32.400	-10.800	0.096	8.663	-0.043	0.000
32.500	-11.200	0.098	8.662	-0.043	0.000
32.600	-11.000	0.098	8.662	-0.043	0.000
32.700	-10.200	0.093	8.664	-0.043	0.000
32.800	-11.800	0.096	8.662	-0.044	0.000
32.900	-9.000	0.092	8.662	-0.044	0.000
33.000	-10.800	0.094	8.663	-0.044	0.000
33.100	-9.600	0.094	8.663	-0.044	0.000
33.200	-10.800	0.091	8.663	-0.044	0.000
33.300	-8.400	0.092	8.662	-0.044	0.000
33.400	-10.800	0.091	8.663	-0.044	0.000
33.500	-8.600	0.089	8.663	-0.044	0.000
33.600	-9.800	0.089	8.663	-0.044	0.000
33.700	-10.000	0.089	8.661	-0.044	0.000
33.800	-9.800	0.087	8.663	-0.044	0.000
33.900	-9.200	0.087	8.664	-0.044	0.000
34.000	-9.200	0.083	8.663	-0.044	0.000
34.100	-8.600	0.083	8.663	-0.044	0.000
34.200	-9.400	0.083	8.663	-0.044	0.000
34.300	-8.600	0.084	8.664	-0.044	0.000
34.400	-10.000	0.083	8.663	-0.044	0.000
34.500	-8.400	0.080	8.664	-0.044	0.000
34.600	-8.400	0.080	8.664	-0.044	0.000
34.700	-7.600	0.083	8.662	-0.044	0.000
34.800	-9.000	0.080	8.663	-0.044	0.000
34.900	-7.400	0.080	8.663	-0.044	0.000
35.000	-8.600	0.077	8.663	-0.044	0.000
35.100	-8.000	0.077	8.663	-0.044	0.000
35.200	-9.800	0.079	8.664	-0.044	0.000
35.300	-8.000	0.078	8.663	-0.044	0.000
35.400	-8.000	0.074	8.663	-0.044	0.000
35.500	-8.000	0.071	8.663	-0.044	0.000
35.600	-7.800	0.071	8.663	-0.044	0.000
35.700	-7.000	0.076	8.663	-0.044	0.000
35.800	-6.800	0.070	8.663	-0.044	0.000
35.900	-6.200	0.072	8.663	-0.044	0.000
36.000	-6.600	0.069	8.663	-0.044	0.000
36.100	-6.400	0.069	8.663	-0.044	0.000
36.200	-5.600	0.070	8.664	-0.044	0.000
36.300	-6.000	0.064	8.663	-0.044	0.000
36.400	-7.600	0.066	8.662	-0.044	0.000
36.500	-6.400	0.062	8.662	-0.044	0.000
36.600	-5.800	0.062	8.662	-0.044	0.000
36.700	-5.400	0.062	8.663	-0.044	0.000
36.800	-6.200	0.061	8.663	-0.044	0.000
36.900	-6.200	0.059	8.663	-0.044	0.000
37.000	-7.000	0.055	8.663	-0.044	0.000
37.100	-6.600	0.055	8.663	-0.044	0.000
37.200	-7.400	0.057	8.663	-0.044	0.000
37.300	-5.800	0.055	8.663	-0.044	0.000
37.400	-6.200	0.055	8.662	-0.044	0.000
37.500	-5.600	0.057	8.663	-0.044	0.000
37.600	-6.800	0.057	8.663	-0.044	0.000
37.700	-5.400	0.056	8.663	-0.044	0.000
37.800	-6.600	0.053	8.662	-0.044	0.000
37.900	-6.200	0.055	8.663	-0.044	0.000
38.000	-6.200	0.054	8.663	-0.044	0.000
38.100	-4.600	0.054	8.663	-0.044	0.000
38.200	-7.200	0.054	8.663	-0.044	0.000
38.300	-5.800	0.053	8.663	-0.044	0.000
38.400	-7.000	0.054	8.663	-0.044	0.000
38.500	-5.400	0.052	8.663	-0.044	0.000
38.600	-7.000	0.052	8.663	-0.044	0.000
38.700	-6.000	0.054	8.663	-0.044	0.000
38.800	-6.000	0.054	8.663	-0.044	0.000
38.900	-6.200	0.053	8.662	-0.044	0.000
39.000	-6.600	0.054	8.663	-0.044	0.000
39.100	-5.800	0.054	8.663	-0.044	0.000
39.200	-5.800	0.050	8.663	-0.044	0.000
39.300	-5.400	0.049	8.662	-0.044	0.000
39.400	-6.000	0.054	8.663	-0.044	0.000
39.500	-5.200	0.051	8.663	-0.044	0.000
39.600	-6.400	0.051	8.663	-0.044	0.000
39.700	-5.400	0.051	8.663	-0.044	0.000
39.800	-7.600	0.049	8.663	-0.044	0.000
39.900	-4.600	0.054	8.662	-0.044	0.000
40.000	-7.400	0.052	8.663	-0.044	0.000
40.100	-5.400	0.052	8.663	-0.044	0.000
40.200	-6.200	0.049	8.663	-0.044	0.000
40.300	-6.000	0.050	8.663	-0.044	0.000
40.400	-6.800	0.049	8.662	-0.044	0.000
40.500	-4.400	0.049	8.663	-0.044	0.000
40.600	-5.800	0.049	8.663	-0.044	0.000
40.700	-6.200	0.049	8.663	-0.044	0.000
40.800	-6.200	0.049	8.662	-0.044	0.000
40.900	-7.200	0.054	8.663	-0.044	0.000
41.000	-7.200	0.050	8.663	-0.044	0.000
41.100	-6.200	0.050	8.663	-0.044	0.000
41.200	-6.200	0.051	8.662	-0.044	0.000
41.300	-6.200	0.054	8.663	-0.045	0.000
41.400	-6.600	0.053	8.664	-0.045	0.000
41.500	-6.200	0.057	8.663	-0.045	0.000
41.600	-7.800	0.057	8.663	-0.045	0.000
41.700	-5.800	0.051	8.663	-0.045	0.000
41.800	-6.000	0.054	8.662	-0.045	0.000
41.900	-6.200	0.054	8.662	-0.045	0.000
42.000	-7.400	0.055	8.663	-0.045	0.000
42.100	-5.400	0.055	8.663	-0.045	0.000
42.200	-7.400	0.049	8.662	-0.045	0.000
42.300	-6.400	0.055	8.662	-0.045	0.000
42.400	-6.000	0.055	8.663	-0.045	0.000
42.500	-6.200	0.057	8.663	-0.045	0.000
42.600	-6.800	0.057	8.663	-0.045	0.000
42.700	-6.800	0.050	8.662	-0.045	0.000
42.800	-6.000	0.057	8.662	-0.045	0.000
42.900	-6.400	0.051	8.663	-0.045	0.000
43.000	-6.000	0.054	8.663	-0.045	0.000
43.100	-6.400	0.054	8.663	-0.045	0.000
43.200	-6.400	0.054	8.663	-0.045	0.000
43.300	-6.000	0.054	8.663	-0.045	0.000
43.400	-5.800	0.056	8.662	-0.045	0.000
43.500	-7.000	0.053	8.663	-0.045	0.000
43.600	-5.800	0.053	8.663	-0.045	0.000
43.700	-6.600	0.051	8.663	-0.045	0.000
43.800	-6.000	0.055	8.662	-0.045	0.000
43.900	-6.000	0.054	8.663	-0.045	0.000
44.000	-6.200	0.051	8.663	-0.045	0.000
44.100	-6.000	0.051	8.663	-0.045	0.000
44.200	-6.200	0.053	8.662	-0.045	0.000
44.300	-5.200	0.051	8.663	-0.045	0.000
44.400	-6.000	0.051	8.663	-0.045	0.000
44.500	-5.400	0.053	8.663	-0.045	0.000
44.600	-6.000	0.053	8.663	-0.045	0.000
44.700	-5.000	0.055	8.663	-0.045	0.000
44.800	-6.000	0.053	8.663	-0.045	0.000
44.900	-5.000	0.053	8.661	-0.045	0.000
45.000	-6.000	0.050	8.662	-0.045	0.000
45.100	-5.200	0.050	8.662	-0.045	0.000
45.200	-5.600	0.051	8.663	-0.045	0.000
45.300	-7.000	0.050	8.661	-0.045	0.000
45.400	-7.400	0.052	8.662	-0.045	0.000
45.500	-5.400	0.051	8.662	-0.045	0.000
45.600	-6.800	0.051	8.662	-0.045	0.000
45.700	-6.000	0.050	8.663	-0.045	0.000
45.800	-7.400	0.047	8.663	-0.045	0.000
45.900	-6.200	0.051	8.662	-0.045	0.000
46.000	-8.000	0.053	8.662	-0.045	0.000
46.100	-7.600	0.053	8.662	-0.045	0.000
46.200	-8.200	0.057	8.662	-0.045	0.000
46.300	-7.000	0.055	8.662	-0.045	0.000
46.400	-8.400	0.058	8.662	-0.045	0.000
46.500	-8.400	0.058	8.662	-0.045	0.000
46.600	-8.400	0.058	8.662	-0.045	0.000
46.700	-6.800	0.065	8.663	-0.045	0.000
46.800	-8.200	0.060	8.662	-0.045	0.000
46.900	-7.800	0.067	8.663	-0.045	0.000
47.000	-9.400	0.067	8.663	-0.045	0.000
47.100	-7.800	0.067	8.663	-0.045	0.000
47.200	-8.600	0.068	8.662	-0.045	0.000
47.300	-7.400	0.070	8.662	-0.045	0.000
47.400	-8.600	0.069	8.661	-0.045	0.000
47.500	-8.000	0.068	8.664	-0.045	0.000
47.600	-7.600	0.068	8.664	-0.045	0.000
47.700	-7.000	0.072	8.662	-0.045	0.000
47.800	-7.600	0.069	8.661	-0.045	0.000
47.900	-7.200	0.072	8.661	-0.045	0.000
48.000	-7.400	0.069	8.661	-0.045	0.000
48.100	-6.800	0.069	8.661	-0.045	0.000
48.200	-7.000	0.066	8.662	-0.045	0.000
48.300	-5.400	0.063	8.662	-0.045	0.000
48.400	-6.000	0.064	8.662	-0.045	0.000
48.500	-5.800	0.060	8.662	-0.045	0.000
48.600	-6.600	0.060	8.662	-0.045	0.000
48.700	-6.200	0.062	8.661	-0.045	0.000
48.800	-6.800	0.059	8.663	-0.045	0.000
48.900	-6.200	0.063	8.661	-0.045	0.000
49.000	-7.400	0.059	8.662	-0.045	0.000
49.100	-6.600	0.059	8.662	-0.045	0.000
49.200	-7.400	0.058	8.661	-0.045	0.000
49.300	-5.800	0.058	8.662	-0.045	0.000
49.400	-6.600	0.060	8.662	-0.045	0.000
49.500	-5.200	0.057	8.662	-0.045	0.000
49.600	-7.200	0.057	8.662	-0.045	0.000
49.700	-7.000	0.059	8.662	-0.045	0.000
49.800	-6.800	0.058	8.662	-0.045	0.000
49.900	-5.600	0.057	8.662	-0.045	0.000
50.000	-8.000	0.057	8.662	-0.045	0.000
50.100	-6.800	0.057	8.662	-0.045	0.000
50.200	-6.400	0.057	8.662	-0.045	0.000
50.300	-6.800	0.060	8.663	-0.046	0.000
50.400	-6.200	0.056	8.662	-0.046	0.000
50.500	-6.400	0.055	8.662	-0.046	0.000
50.600	-6.200	0.055	8.662	-0.046	0.000
50.700	-7.400	0.058	8.663	-0.046	0.000
50.800	-6.200	0.057	8.662	-0.046	0.000
50.900	-7.200	0.060	8.662	-0.046	0.000
51.000	-5.600	0.058	8.661	-0.046	0.000
51.100	-6.800	0.058	8.661	-0.046	0.000
51.200	-5.200	0.056	8.662	-0.046	0.000
51.300	-6.000	0.056	8.661	-0.046	0.000
51.400	-5.800	0.054	8.663	-0.046	0.000
51.500	-5.800	0.056	8.662	-0.046	0.000
51.600	-5.600	0.056	8.662	-0.046	0.000
51.700	-6.200	0.055	8.662	-0.046	0.000
51.800	-6.200	0.055	8.662	-0.046	0.000
51.900	-6.400	0.056	8.662	-0.046	0.000
52.000	-6.000	0.055	8.662	-0.046	0.000
52.100	-5.600	0.055	8.662	-0.046	0.000
52.200	-4.000	0.050	8.663	-0.046	0.000
52.300	-5.800	0.052	8.661	-0.046	0.000
52.400	-4.600	0.049	8.663	-0.046	0.000
52.500	-4.600	0.048	8.662	-0.046	0.000
52.600	-4.600	0.048	8.662	-0.046	0.000
52.700	-5.400	0.046	8.662	-0.046	0.000
52.800	-4.600	0.047	8.662	-0.046	0.000
52.900	-5.200	0.045	8.661	-0.046	0.000
53.000	-5.000	0.045	8.662	-0.046	0.000
53.100	-4.800	0.045	8.662	-0.046	0.000
53.200	-3.600	0.044	8.662	-0.046	0.000
53.300	-4.400	0.039	8.661	-0.046	0.000
53.400	-3.800	0.042	8.661	-0.046	0.000
53.500	-5.200	0.039	8.661	-0.046	0.000
53.600	-4.800	0.039	8.661	-0.046	0.000
53.700	-5.800	0.039	8.662	-0.046	0.000
53.800	-4.600	0.043	8.662	-0.046	0.000
53.900	-3.600	0.040	8.662	-0.046	0.000
54.000	-4.400	0.041	8.662	-0.046	0.000
54.100	-4.600	0.041	8.662	-0.046	0.000
54.200	-4.400	0.043	8.661	-0.046	0.000
54.300	-5.200	0.043	8.663	-0.046	0.000
54.400	-4.000	0.040	8.662	-0.046	0.000
54.500	-5.400	0.036	8.661	-0.046	0.000
54.600	-5.000	0.036	8.661	-0.046	0.000
54.700	-5.200	0.038	8.662	-0.046	0.000
54.800	-4.600	0.039	8.661	-0.046	0.000
54.900	-5.600	0.044	8.662	-0.046	0.000
55.000	-5.200	0.043	8.661	-0.046	0.000
55.100	-5.000	0.043	8.661	-0.046	0.000
55.200	-5.400	0.044	8.661	-0.046	0.000
55.300	-5.000	0.045	8.661	-0.046	0.000
55.400	-4.200	0.040	8.662	-0.046	0.000
55.500	-6.000	0.041	8.661	-0.046	0.000
55.600	-4.400	0.041	8.661	-0.046	0.000
55.700	-4.400	0.042	8.661	-0.046	0.000
55.800	-4.400	0.042	8.662	-0.046	0.000
55.900	-5.400	0.043	8.661	-0.046	0.000
56.000	-5.000	0.038	8.661	-0.046	0.000
56.100	-5.200	0.038	8.661	-0.046	0.000
56.200	-5.000	0.042	8.662	-0.046	0.000
56.300	-5.000	0.039	8.661	-0.046	0.000
56.400	-3.600	0.035	8.661	-0.046	0.000
56.500	-5.000	0.033	8.662	-0.046	0.000
56.600	-3.800	0.033	8.662	-0.046	0.000
56.700	-3.600	0.038	8.661	-0.046	0.000
56.800	-3.600	0.037	8.661	-0.046	0.000
56.900	-3.800	0.038	8.661	-0.046	0.000
57.000	-4.600	0.035	8.661	-0.046	0.000
57.100	-4.400	0.035	8.661	-0.046	0.000
57.200	-3.200	0.039	8.660	-0.046	0.000
57.300	-4.000	0.038	8.661	-0.046	0.000
57.400	-4.000	0.036	8.660	-0.046	0.000
57.500	-3.800	0.032	8.661	-0.046	0.000
57.600	-2.600	0.032	8.661	-0.046	0.000
57.700	-5.000	0.037	8.660	-0.046	0.000
57.800	-3.000	0.032	8.660	-0.046	0.000
57.900	-3.800	0.031	8.660	-0.046	0.000
58.000	-2.800	0.033	8.660	-0.046	0.000
58.100	-3.000	0.033	8.660	-0.046	0.000
58.200	-1.200	0.030	8.661	-0.046	0.000
58.300	-2.400	0.029	8.661	-0.046	0.000
58.400	-3.000	0.030	8.661	-0.046	0.000
58.500	-3.400	0.025	8.662	-0.046	0.000
58.600	-2.400	0.025	8.662	-0.046	0.000
58.700	-2.600	0.030	8.661	-0.046	0.000
58.800	-2.200	0.025	8.661	-0.046	0.000
58.900	-3.000	0.027	8.661	-0.046	0.000
59.000	-1.400	0.025	8.661	-0.046	0.000
59.100	-2.400	0.025	8.661	-0.046	0.000
59.200	-2.000	0.023	8.660	-0.046	0.000
59.300	-3.400	0.018	8.661	-0.046	0.000
59.400	-1.600	0.023	8.661	-0.046	0.000
59.500	-2.000	0.020	8.662	-0.046	0.000
59.600	-1.200	0.020	8.662	-0.046	0.000
59.700	-1.600	0.016	8.662	-0.046	0.000
59.800	-1.600	0.019	8.660	-0.046	0.000
59.900	-2.000	0.018	8.659	-0.046	0.000
60.000	-1.800	0.019	8.661	-0.046	0.000
60.100	-3.000	0.019	8.661	-0.046	0.000
60.200	-1.400	0.021	8.661	-0.046	0.000
60.300	-2.600	0.016	8.661	-0.046	0.000
60.400	-1.000	0.022	8.661	-0.046	0.000
60.500	-2.600	0.018	8.661	-0.046	0.000
60.600	-2.000	0.018	8.661	-0.046	0.000
60.700	-1.800	0.016	8.660	-0.046	0.000
60.800	-1.000	0.015	8.661	-0.046	0.000
60.900	-2.200	0.017	8.660	-0.046	0.000
61.000	-0.200	0.016	8.661	-0.046	0.000
61.100	-1.600	0.016	8.661	-0.046	0.000
61.200	-0.400	0.011	8.661	-0.046	0.000
61.300	-1.400	0.011	8.659	-0.046	0.000
61.400	-2.000	0.013	8.661	-0.046	0.000
61.500	-2.000	0.013	8.660	-0.046	0.000
61.600	-1.200	0.013	8.660	-0.046	0.000
61.700	-2.600	0.013	8.661	-0.046	0.000
61.800	-1.000	0.007	8.660	-0.046	0.000
61.900	-0.600	0.011	8.661	-0.046	0.000
62.000	-1.200	0.013	8.661	-0.046	0.000
62.100	-0.800	0.013	8.661	-0.046	0.000
62.200	-1.000	0.009	8.661	-0.046	0.000
62.300	-0.600	0.009	8.660	-0.046	0.000
62.400	-1.600	0.008	8.661	-0.046	0.000
62.500	-1.200	0.012	8.661	-0.046	0.000
62.600	-1.200	0.012	8.661	-0.046	0.000
62.700	-1.400	0.013	8.661	-0.046	0.000
62.800	-2.200	0.011	8.661	-0.046	0.000
62.900	0.600	0.011	8.661	-0.046	0.000
63.000	-3.600	0.012	8.659	-0.046	0.000
63.100	-1.600	0.012	8.659	-0.046	0.000
63.200	-1.400	0.013	8.660	-0.046	0.000
63.300	-1.600	0.012	8.660	-0.046	0.000
63.400	-2.800	0.009	8.660	-0.046	0.000
63.500	-1.400	0.011	8.660	-0.046	0.000
63.600	-1.800	0.011	8.660	-0.046	0.000
63.700	-1.400	0.011	8.661	-0.046	0.000
63.800	-2.000	0.013	8.659	-0.046	0.000
63.900	-1.200	0.011	8.661	-0.046	0.000
64.000	-2.200	0.010	8.659	-0.046	0.000
64.100	-2.000	0.010	8.659	-0.046	0.000
64.200	-2.200	0.010	8.661	-0.046	0.000
64.300	-1.800	0.011	8.661	-0.046	0.000
64.400	-2.600	0.014	8.660	-0.046	0.000
64.500	-0.800	0.011	8.660	-0.046	0.000
64.600	-3.000	0.011	8.660	-0.046	0.000
64.700	-1.400	0.012	8.661	-0.046	0.000
64.800	-3.000	0.012	8.661	-0.046	0.000
64.900	-2.000	0.011	8.661	-0.046	0.000
65.000	-3.000	0.014	8.662	-0.046	0.000
65.100	-1.800	0.014	8.662	-0.046	0.000
65.200	-3.600	0.014	8.660	-0.046	0.000
65.300	-2.200	0.017	8.659	-0.046	0.000
65.400	-2.200	0.017	8.660	-0.046	0.000
65.500	-1.800	0.018	8.661	-0.046	0.000
65.600	-1.400	0.018	8.661	-0.046	0.000
65.700	-2.200	0.019	8.661	-0.046	0.000
65.800	-2.800	0.019	8.660	-0.046	0.000
65.900	-2.600	0.018	8.661	-0.046	0.000
66.000	-3.200	0.016	8.660	-0.046	0.000
66.100	-2.000	0.016	8.660	-0.046	0.000
66.200	-4.000	0.021	8.661	-0.046	0.000
66.300	-2.800	0.019	8.660	-0.046	0.000
66.400	-2.200	0.019	8.661	-0.046	0.000
66.500	-1.800	0.019	8.660	-0.046	0.000
66.600	-3.400	0.019	8.660	-0.046	0.000
66.700	-1.200	0.020	8.661	-0.046	0.000
66.800	-2.800	0.024	8.661	-0.046	0.000
66.900	-2.600	0.017	8.660	-0.046	0.000
67.000	-2.600	0.021	8.660	-0.046	0.000
67.100	-2.600	0.021	8.660	-0.046	0.000
67.200	-2.600	0.019	8.660	-0.046	0.000
67.300	-0.600	0.021	8.661	-0.046	0.000
67.400	-2.800	0.021	8.659	-0.046	0.000
67.500	-2.200	0.020	8.659	-0.046	0.000
67.600	-2.600	0.020	8.659	-0.046	0.000
67.700	-2.000	0.018	8.660	-0.046	0.000
67.800	-2.800	0.021	8.660	-0.046	0.000
67.900	-1.800	0.018	8.660	-0.046	0.000
68.000	-2.200	0.017	8.660	-0.046	0.000
68.100	-2.600	0.017	8.660	-0.046	0.000
68.200	-2.200	0.019	8.660	-0.046	0.000
68.300	-1.800	0.017	8.660	-0.046	0.000
68.400	-1.600	0.021	8.661	-0.046	0.000
68.500	-2.200	0.016	8.660	-0.046	0.000
68.600	-4.000	0.016	8.660	-0.046	0.000
68.700	-2.800	0.019	8.661	-0.046	0.000
68.800	-3.000	0.019	8.658	-0.047	0.000
68.900	-1.200	0.018	8.660	-0.047	0.000
69.000	-3.000	0.022	8.661	-0.047	0.000
69.100	-3.200	0.022	8.661	-0.047	0.000
69.200	-2.600	0.021	8.659	-0.047	0.000
69.300	-3.600	0.021	8.660	-0.047	0.000
69.400	-2.600	0.018	8.659	-0.047	0.000
69.500	-3.000	0.021	8.660	-0.047	0.000
69.600	-3.200	0.021	8.660	-0.047	0.000
69.700	-3.400	0.020	8.660	-0.047	0.000
69.800	-3.600	0.023	8.661	-0.047	0.000
69.900	-3.800	0.025	8.659	-0.047	0.000
70.000	-2.600	0.023	8.660	-0.047	0.000
70.100	-4.600	0.023	8.660	-0.047	0.000
70.200	-3.200	0.027	8.659	-0.047	0.000
70.300	-3.600	0.028	8.659	-0.047	0.000
70.400	-3.600	0.026	8.660	-0.047	0.000
70.500	-5.000	0.026	8.659	-0.047	0.000
70.600	-2.600	0.026	8.659	-0.047	0.000
70.700	-4.200	0.025	8.659	-0.047	0.000
70.800	-3.400	0.032	8.661	-0.047	0.000
70.900	-5.200	0.030	8.659	-0.047	0.000
71.000	-4.200	0.038	8.660	-0.047	0.000
71.100	-5.400	0.038	8.660	-0.047	0.000
71.200	-5.000	0.029	8.661	-0.047	0.000
71.300	-5.800	0.034	8.660	-0.047	0.000
71.400	-5.800	0.034	8.660	-0.047	0.000
71.500	-6.800	0.041	8.659	-0.047	0.000
71.600	-6.800	0.041	8.659	-0.047	0.000
71.700	-6.800	0.040	8.660	-0.047	0.000
71.800	-6.600	0.049	8.660	-0.047	0.000
71.900	-6.800	0.045	8.660	-0.047	0.000
72.000	-6.600	0.049	8.660	-0.047	0.000
72.100	-7.600	0.049	8.660	-0.047	0.000
72.200	-7.000	0.052	8.660	-0.047	0.000
72.300	-7.600	0.054	8.659	-0.047	0.000
72.400	-7.000	0.053	8.659	-0.047	0.000
72.500	-8.400	0.054	8.660	-0.047	0.000
72.600	-6.800	0.054	8.660	-0.047	0.000
72.700	-8.200	0.058	8.661	-0.047	0.000
72.800	-6.600	0.059	8.660	-0.047	0.000
72.900	-7.400	0.057	8.660	-0.047	0.000
73.000	-6.400	0.059	8.660	-0.047	0.000
73.100	-7.000	0.059	8.660	-0.047	0.000
73.200	-6.200	0.062	8.659	-0.047	0.000
73.300	-7.400	0.058	8.659	-0.047	0.000
73.400	-5.800	0.061	8.659	-0.047	0.000
73.500	-7.600	0.060	8.659	-0.047	0.000
73.600	-6.400	0.060	8.659	-0.047	0.000
73.700	-7.400	0.056	8.659	-0.047	0.000
73.800	-6.400	0.058	8.661	-0.047	0.000
73.900	-6.800	0.058	8.659	-0.047	0.000
74.000	-4.600	0.058	8.659	-0.047	0.000
74.100	-6.600	0.058	8.659	-0.047	0.000
74.200	-5.000	0.056	8.659	-0.047	0.000
74.300	-6.200	0.054	8.659	-0.047	0.000
74.400	-4.800	0.054	8.659	-0.047	0.000
74.500	-6.800	0.052	8.660	-0.047	0.000
74.600	-5.600	0.052	8.660	-0.047	0.000
74.700	-5.800	0.052	8.658	-0.047	0.000
74.800	-5.200	0.052	8.660	-0.047	0.000
74.900	-5.600	0.050	8.659	-0.047	0.000
75.000	-3.800	0.047	8.659	-0.047	0.000
75.100	-5.200	0.047	8.659	-0.047	0.000
75.200	-5.200	0.049	8.660	-0.047	0.000
75.300	-4.400	0.044	8.658	-0.047	0.000
75.400	-5.000	0.049	8.659	-0.047	0.000
75.500	-5.400	0.044	8.659	-0.047	0.000
75.600	-5.000	0.044	8.659	-0.047	0.000
75.700	-3.800	0.044	8.659	-0.047	0.000
75.800	-5.200	0.042	8.659	-0.047	0.000
75.900	-4.400	0.040	8.659	-0.047	0.000
76.000	-5.000	0.041	8.659	-0.047	0.000
76.100	-4.200	0.041	8.659	-0.047	0.000
76.200	-4.800	0.036	8.659	-0.047	0.000
76.300	-2.800	0.039	8.658	-0.047	0.000
76.400	-5.200	0.038	8.658	-0.047	0.000
76.500	-3.400	0.039	8.658	-0.047	0.000
76.600	-5.000	0.039	8.658	-0.047	0.000
76.700	-2.800	0.034	8.659	-0.047	0.000
76.800	-4.200	0.038	8.659	-0.047	0.000
76.900	-3.400	0.034	8.659	-0.047	0.000
77.000	-2.800	0.034	8.660	-0.047	0.000
77.100	-2.600	0.034	8.660	-0.047	0.000
77.200	-3.800	0.032	8.658	-0.047	0.000
77.300	-3.000	0.030	8.660	-0.047	0.000
77.400	-3.400	0.029	8.660	-0.047	0.000
77.500	-3.200	0.034	8.659	-0.047	0.000
77.600	-3.600	0.034	8.659	-0.047	0.000
77.700	-3.400	0.030	8.660	-0.047	0.000
77.800	-3.400	0.031	8.659	-0.047	0.000
77.900	-3.000	0.026	8.659	-0.047	0.000
78.000	-3.600	0.029	8.659	-0.047	0.000
78.100	-2.400	0.029	8.659	-0.047	0.000
78.200	-3.000	0.027	8.659	-0.047	0.000
78.300	-2.600	0.029	8.659	-0.047	0.000
78.400	-3.800	0.026	8.659	-0.047	0.000
78.500	-2.000	0.024	8.660	-0.047	0.000
78.600	-2.600	0.024	8.660	-0.047	0.000
78.700	-2.600	0.026	8.659	-0.047	0.000
78.800	-2.200	0.025	8.658	-0.047	0.000
78.900	-2.000	0.026	8.659	-0.047	0.000
79.000	-2.800	0.022	8.659	-0.047	0.000
79.100	-2.200	0.022	8.659	-0.047	0.000
79.200	-1.600	0.022	8.658	-0.047	0.000
79.300	-1.600	0.023	8.659	-0.047	0.000
79.400	-2.800	0.018	8.659	-0.047	0.000
79.500	-2.200	0.021	8.659	-0.047	0.000
79.600	-2.400	0.021	8.659	-0.047	0.000
79.700	-1.600	0.017	8.658	-0.047	0.000
79.800	-2.200	0.020	8.659	-0.047	0.000
79.900	-2.200	0.017	8.659	-0.047	0.000
80.000	-1.400	0.013	8.659	-0.047	0.000
80.100	-0.600	0.013	8.659	-0.047	0.000
80.200	-3.600	0.017	8.659	-0.047	0.000
80.300	-1.200	0.013	8.658	-0.047	0.000
80.400	-2.200	0.013	8.659	-0.047	0.000
80.500	-0.600	0.014	8.660	-0.047	0.000
80.600	-2.000	0.014	8.660	-0.047	0.000
80.700	-2.200	0.010	8.658	-0.047	0.000
80.800	-0.600	0.013	8.659	-0.047	0.000
80.900	-1.000	0.011	8.657	-0.047	0.000
81.000	-1.400	0.010	8.658	-0.047	0.000
81.100	-2.400	0.010	8.658	-0.047	0.000
81.200	-0.800	0.012	8.658	-0.047	0.000
81.300	-0.600	0.011	8.658	-0.047	0.000
81.400	-0.600	0.011	8.658	-0.047	0.000
81.500	-2.000	0.011	8.657	-0.047	0.000
81.600	-2.200	0.011	8.657	-0.047	0.000
81.700	-1.800	0.013	8.659	-0.047	0.000
81.800	-0.200	0.011	8.658	-0.047	0.000
81.900	-1.600	0.010	8.659	-0.047	0.000
82.000	-0.000	0.008	8.659	-0.047	0.000
82.100	-0.200	0.008	8.659	-0.047	0.000
82.200	-0.200	0.011	8.659	-0.047	0.000
82.300	-1.600	0.006	8.660	-0.047	0.000
82.400	0.400	0.007	8.658	-0.047	0.000
82.500	-0.600	0.006	8.658	-0.047	0.000
82.600	-1.600	0.006	8.658	-0.047	0.000
82.700	-0.000	0.002	8.659	-0.047	0.000
82.800	-2.000	0.007	8.659	-0.047	0.000
82.900	-1.400	0.006	8.658	-0.047	0.000
83.000	-1.000	0.006	8.659	-0.047	0.000
83.100	-0.400	0.006	8.659	-0.047	0.000
83.200	-0.800	0.005	8.658	-0.047	0.000
83.300	0.200	0.006	8.658	-0.047	0.000
83.400	-0.800	0.007	8.658	-0.047	0.000
83.500	-1.400	0.008	8.658	-0.047	0.000
83.600	-1.200	0.008	8.658	-0.047	0.000
83.700	-0.200	0.004	8.660	-0.047	0.000
83.800	-1.200	0.007	8.659	-0.047	0.000
83.900	-0.200	0.003	8.657	-0.047	0.000
84.000	-0.400	0.002	8.659	-0.047	0.000
84.100	-0.200	0.002	8.659	-0.047	0.000
84.200	-0.000	0.005	8.658	-0.047	0.000
84.300	0.800	0.004	8.659	-0.047	0.000
84.400	-0.800	0.008	8.657	-0.047	0.000
84.500	0.400	0.003	8.657	-0.047	0.000
84.600	-0.200	0.003	8.657	-0.047	0.000
84.700	-0.000	0.005	8.659	-0.047	0.000
84.800	0.400	0.002	8.659	-0.047	0.000
84.900	0.400	0.005	8.659	-0.047	0.000
85.000	-0.800	-0.000	8.658	-0.047	0.000
85.100	-0.200	-0.000	8.658	-0.047	0.000
85.200	0.800	0.006	8.659	-0.047	0.000
85.300	1.000	-0.001	8.658	-0.047	0.000
85.400	-0.400	0.001	8.658	-0.047	0.000
85.500	0.200	-0.001	8.659	-0.047	0.000
85.600	0.200	-0.001	8.659	-0.047	0.000
85.700	1.400	-0.002	8.659	-0.047	0.000
85.800	0.400	-0.006	8.657	-0.047	0.000
85.900	0.600	-0.002	8.657	-0.047	0.000
86.000	-1.200	-0.005	8.658	-0.047	0.000
86.100	0.400	-0.005	8.658	-0.047	0.000
86.200	0.400	-0.007	8.658	-0.047	0.000
86.300	0.600	-0.007	8.657	-0.047	0.000
86.400	1.200	-0.004	8.658	-0.047	0.000
86.500	1.400	-0.005	8.658	-0.047	0.000
86.600	0.200	-0.005	8.658	-0.047	0.000
86.700	1.200	-0.009	8.658	-0.047	0.000
86.800	1.600	-0.004	8.658	-0.047	0.000
86.900	2.200	-0.011	8.658	-0.047	0.000
87.000	-0.000	-0.008	8.657	-0.047	0.000
87.100	1.800	-0.008	8.657	-0.047	0.000
87.200	1.200	-0.009	8.658	-0.047	0.000
87.300	1.800	-0.009	8.659	-0.047	0.000
87.400	1.200	-0.010	8.658	-0.047	0.000
87.500	1.800	-0.008	8.659	-0.047	0.000
87.600	0.800	-0.008	8.659	-0.047	0.000
87.700	1.000	-0.010	8.659	-0.047	0.000
87.800	1.200	-0.011	8.658	-0.047	0.000
87.900	1.600	-0.014	8.658	-0.047	0.000
88.000	0.800	-0.009	8.658	-0.047	0.000
88.100	1.000	-0.009	8.658	-0.047	0.000
88.200	1.600	-0.011	8.658	-0.047	0.000
88.300	2.200	-0.013	8.658	-0.047	0.000
88.400	-0.600	-0.008	8.658	-0.047	0.000
88.500	1.600	-0.012	8.659	-0.047	0.000
88.600	1.000	-0.012	8.659	-0.047	0.000
88.700	0.400	-0.009	8.658	-0.047	0.000
88.800	0.200	-0.012	8.657	-0.047	0.000
88.900	-0.000	-0.011	8.659	-0.047	0.000
89.000	1.200	-0.011	8.658	-0.047	0.000
89.100	-0.200	-0.011	8.658	-0.047	0.000
89.200	0.800	-0.006	8.658	-0.047	0.000
89.300	-0.400	-0.006	8.657	-0.047	0.000
89.400	1.600	-0.007	8.657	-0.047	0.000
89.500	-1.200	-0.005	8.658	-0.047	0.000
89.600	0.800	-0.005	8.658	-0.047	0.000
89.700	-0.800	-0.008	8.658	-0.047	0.000
89.800	1.400	-0.007	8.657	-0.047	0.000
89.900	0.400	-0.009	8.657	-0.047	0.000
90.000	0.800	-0.005	8.659	-0.047	0.000
90.100	-0.600	-0.005	8.659	-0.047	0.000
90.200	-0.600	-0.005	8.658	-0.047	0.000
90.300	-0.400	-0.006	8.658	-0.047	0.000
90.400	-0.600	-0.002	8.658	-0.047	0.000
90.500	-1.000	-0.003	8.657	-0.047	0.000
90.600	-0.000	-0.003	8.657	-0.047	0.000
90.700	-1.400	-0.007	8.657	-0.047	0.000
90.800	-1.000	-0.006	8.657	-0.047	0.000
90.900	-2.200	0.001	8.658	-0.047	0.000
91.000	-1.400	-0.003	8.658	-0.047	0.000
91.100	-1.400	-0.003	8.658	-0.047	0.000
91.200	-1.400	0.002	8.657	-0.047	0.000
91.300	-2.200	0.002	8.657	-0.047	0.000
91.400	-1.000	0.005	8.658	-0.047	0.000
91.500	-2.800	0.008	8.658	-0.047	0.000
91.600	-3.000	0.008	8.658	-0.047	0.000
91.700	-2.600	0.011	8.657	-0.047	0.000
91.800	-2.800	0.011	8.657	-0.047	0.000
91.900	-3.200	0.012	8.657	-0.047	0.000
92.000	-3.200	0.014	8.658	-0.047	0.000
92.100	-3.600	0.014	8.658	-0.047	0.000
92.200	-3.400	0.017	8.658	-0.047	0.000
92.300	-4.400	0.020	8.657	-0.047	0.000
92.400	-2.800	0.022	8.657	-0.047	0.000
92.500	-5.200	0.024	8.657	-0.047	0.000
92.600	-3.800	0.024	8.657	-0.047	0.000
92.700	-3.800	0.025	8.658	-0.047	0.000
92.800	-3.600	0.027	8.658	-0.047	0.000
92.900	-4.200	0.031	8.657	-0.047	0.000
93.000	-4.200	0.036	8.658	-0.047	0.000
93.100	-4.400	0.036	8.658	-0.047	0.000
93.200	-3.600	0.034	8.656	-0.047	0.000
93.300	-3.600	0.036	8.657	-0.048	0.000
93.400	-3.400	0.033	8.657	-0.048	0.000
93.500	-5.000	0.030	8.658	-0.048	0.000
93.600	-3.000	0.030	8.658	-0.048	0.000
93.700	-4.600	0.036	8.656	-0.048	0.000
93.800	-2.200	0.031	8.657	-0.048	0.000
93.900	-3.400	0.032	8.658	-0.048	0.000
94.000	-2.600	0.032	8.658	-0.048	0.000
94.100	-3.800	0.032	8.658	-0.048	0.000
94.200	-3.800	0.033	8.657	-0.048	0.000
94.300	-3.000	0.028	8.658	-0.048	0.000
94.400	-4.400	0.029	8.657	-0.048	0.000
94.500	-2.800	0.025	8.658	-0.048	0.000
94.600	-3.400	0.025	8.658	-0.048	0.000
94.700	-2.000	0.031	8.657	-0.048	0.000
94.800	-4.400	0.025	8.657	-0.048	0.000
94.900	-3.000	0.028	8.655	-0.048	0.000
95.000	-3.000	0.026	8.657	-0.048	0.000
95.100	-3.000	0.026	8.657	-0.048	0.000
95.200	-3.400	0.028	8.657	-0.048	0.000
95.300	-2.000	0.025	8.659	-0.048	0.000
95.400	-3.000	0.027	8.657	-0.048	0.000
95.500	-2.400	0.023	8.657	-0.048	0.000
95.600	-2.800	0.023	8.657	-0.048	0.000
95.700	-3.000	0.026	8.657	-0.048	0.000
95.800	-3.400	0.022	8.657	-0.048	0.000
95.900	-2.000	0.023	8.656	-0.048	0.000
96.000	-2.000	0.022	8.657	-0.048	0.000
96.100	-1.400	0.022	8.657	-0.048	0.000
96.200	-2.000	0.018	8.657	-0.048	0.000
96.300	-1.200	0.019	8.658	-0.048	0.000
96.400	-3.200	0.019	8.657	-0.048	0.000
96.500	-3.000	0.017	8.657	-0.048	0.000
96.600	-2.400	0.017	8.657	-0.048	0.000
96.700	-1.400	0.018	8.656	-0.048	0.000
96.800	-2.800	0.018	8.657	-0.048	0.000
96.900	-1.000	0.020	8.657	-0.048	0.000
97.000	-2.400	0.017	8.656	-0.048	0.000
97.100	-1.000	0.017	8.656	-0.048	0.000
97.200	-2.200	0.016	8.658	-0.048	0.000
97.300	-0.600	0.015	8.657	-0.048	0.000
97.400	-1.800	0.018	8.657	-0.048	0.000
97.500	-1.800	0.013	8.657	-0.048	0.000
97.600	-2.400	0.013	8.657	-0.048	0.000
97.700	-1.400	0.016	8.658	-0.048	0.000
97.800	-2.000	0.010	8.658	-0.048	0.000
97.900	-1.000	0.013	8.656	-0.048	0.000
98.000	-2.200	0.015	8.656	-0.048	0.000
98.100	-0.400	0.015	8.656	-0.048	0.000
98.200	-2.200	0.012	8.657	-0.048	0.000
98.300	-1.200	0.013	8.657	-0.048	0.000
98.400	-1.400	0.011	8.656	-0.048	0.000
98.500	-0.200	0.010	8.657	-0.048	0.000
98.600	-0.000	0.010	8.657	-0.048	0.000
98.700	-0.000	0.010	8.656	-0.048	0.000
98.800	-1.000	0.011	8.656	-0.048	0.000
98.900	-0.600	0.011	8.657	-0.048	0.000
99.000	-0.400	0.005	8.657	-0.048	0.000
99.100	-0.800	0.005	8.657	-0.048	0.000
99.200	-0.600	0.003	8.657	-0.048	0.000
99.300	0.200	0.003	8.657	-0.048	0.000
99.400	-0.400	0.006	8.657	-0.048	0.000
99.500	-0.200	0.002	8.656	-0.048	0.000
99.600	-0.600	0.002	8.656	-0.048	0.000
99.700	1.800	0.005	8.658	-0.048	0.000
99.800	-0.400	0.002	8.657	-0.048	0.000
99.900	1.000	0.000	8.656	-0.048	0.000
100.000	1.200	-0.000	8.657	-0.048	0.000
100.100	0.200	-0.000	8.657	-0.048	0.000
100.200	-0.200	-0.002	8.657	-0.048	0.000
100.300	1.600	-0.005	8.657	-0.048	0.000
100.400	0.800	-0.005	8.657	-0.048	0.000
100.500	2.600	-0.005	8.657	-0.048	0.000
100.600	-0.000	-0.005	8.657	-0.048	0.000
100.700	1.400	-0.007	8.657	-0.048	0.000
100.800	0.800	-0.008	8.657	-0.048	0.000
100.900	2.600	-0.006	8.657	-0.048	0.000
101.000	-0.600	-0.007	8.655	-0.048	0.000
101.100	2.400	-0.007	8.655	-0.048	0.000
101.200	0.800	-0.010	8.657	-0.048	0.000
101.300	0.800	-0.009	8.655	-0.048	0.000
101.400	0.600	-0.011	8.658	-0.048	0.000
101.500	1.800	-0.014	8.656	-0.048	0.000
101.600	1.000	-0.014	8.656	-0.048	0.000
101.700	2.000	-0.011	8.657	-0.048	0.000
101.800	0.400	-0.014	8.657	-0.048	0.000
101.900	2.200	-0.013	8.657	-0.048	0.000
102.000	1.800	-0.015	8.656	-0.048	0.000
102.100	2.000	-0.015	8.656	-0.048	0.000
102.200	1.600	-0.018	8.656	-0.048	0.000
102.300	2.400	-0.015	8.657	-0.048	0.000
102.400	2.000	-0.016	8.656	-0.048	0.000
102.500	2.000	-0.016	8.657	-0.048	0.000
102.600	0.200	-0.016	8.657	-0.048	0.000
102.700	1.800	-0.018	8.657	-0.048	0.000
102.800	2.600	-0.019	8.656	-0.048	0.000
102.900	2.600	-0.018	8.657	-0.048	0.000
103.000	2.000	-0.019	8.657	-0.048	0.000
103.100	1.200	-0.019	8.657	-0.048	0.000
103.200	1.800	-0.021	8.658	-0.048	0.000
103.300	3.000	-0.022	8.656	-0.048	0.000
103.400	2.600	-0.019	8.656	-0.048	0.000
103.500	2.600	-0.019	8.656	-0.048	0.000
103.600	1.000	-0.019	8.656	-0.048	0.000
103.700	2.400	-0.016	8.657	-0.048	0.000
103.800	1.200	-0.015	8.655	-0.048	0.000
103.900	1.800	-0.021	8.655	-0.048	0.000
104.000	2.800	-0.019	8.655	-0.048	0.000
104.100	2.200	-0.019	8.655	-0.048	0.000
104.200	3.200	-0.024	8.657	-0.048	0.000
104.300	1.600	-0.020	8.656	-0.048	0.000
104.400	2.600	-0.022	8.656	-0.048	0.000
104.500	2.800	-0.022	8.656	-0.048	0.000
104.600	2.600	-0.022	8.656	-0.048	0.000
104.700	2.600	-0.022	8.657	-0.048	0.000
104.800	2.400	-0.021	8.656	-0.048	0.000
104.900	1.800	-0.024	8.657	-0.048	0.000
105.000	1.400	-0.020	8.656	-0.048	0.000
105.100	2.600	-0.020	8.656	-0.048	0.000
105.200	3.200	-0.023	8.656	-0.048	0.000
105.300	2.600	-0.019	8.657	-0.048	0.000
105.400	1.200	-0.023	8.656	-0.048	0.000
105.500	2.800	-0.022	8.656	-0.048	0.000
105.600	2.000	-0.022	8.656	-0.048	0.000
105.700	1.800	-0.023	8.657	-0.048	0.000
105.800	1.200	-0.024	8.656	-0.048	0.000
105.900	1.800	-0.023	8.655	-0.048	0.000
106.000	1.800	-0.022	8.656	-0.048	0.000
106.100	2.200	-0.022	8.656	-0.048	0.000
106.200	1.000	-0.020	8.655	-0.048	0.000
106.300	2.600	-0.023	8.655	-0.047	0.000
106.400	1.000	-0.019	8.656	-0.047	0.000
106.500	2.600	-0.022	8.656	-0.047	0.000
106.600	2.200	-0.022	8.656	-0.047	0.000
106.700	1.600	-0.020	8.656	-0.047	0.000
106.800	1.000	-0.017	8.656	-0.047	0.000
106.900	2.400	-0.021	8.656	-0.047	0.000
107.000	1.600	-0.020	8.657	-0.047	0.000
107.100	2.600	-0.020	8.657	-0.047	0.000
107.200	0.400	-0.017	8.655	-0.047	0.000
107.300	1.600	-0.018	8.656	-0.047	0.000
107.400	1.000	-0.015	8.656	-0.047	0.000
107.500	2.600	-0.020	8.656	-0.047	0.000
107.600	0.800	-0.020	8.656	-0.047	0.000
107.700	1.400	-0.015	8.655	-0.047	0.000
107.800	0.600	-0.016	8.656	-0.047	0.000
107.900	1.400	-0.013	8.655	-0.047	0.000
108.000	0.600	-0.017	8.657	-0.047	0.000
108.100	0.600	-0.017	8.657	-0.047	0.000
108.200	0.200	-0.013	8.656	-0.047	0.000
108.300	0.200	-0.016	8.656	-0.047	0.000
108.400	0.200	-0.009	8.656	-0.047	0.000
108.500	-1.000	-0.008	8.655	-0.047	0.000
108.600	-1.200	-0.008	8.655	-0.047	0.000
108.700	-0.200	-0.008	8.656	-0.047	0.000
108.800	-0.600	-0.009	8.657	-0.047	0.000
108.900	-0.600	-0.006	8.655	-0.047	0.000
109.000	-1.000	-0.007	8.656	-0.047	0.000
109.100	0.200	-0.007	8.656	-0.047	0.000
109.200	-1.200	-0.003	8.656	-0.047	0.000
109.300	-1.000	-0.000	8.656	-0.047	0.000
109.400	-2.800	0.001	8.657	-0.047	0.000
109.500	-2.000	0.004	8.655	-0.047	0.000
109.600	-3.800	0.004	8.655	-0.047	0.000
109.700	-2.600	0.005	8.655	-0.047	0.000
109.800	-2.600	0.010	8.656	-0.048	0.000
109.900	-2.800	0.011	8.656	-0.048	0.000
110.000	-5.800	0.015	8.656	-0.048	0.000
110.100	-3.000	0.015	8.656	-0.048	0.000
110.200	-4.600	0.019	8.656	-0.048	0.000
110.300	-3.400	0.020	8.655	-0.048	0.000
110.400	-5.000	0.026	8.656	-0.048	0.000
110.500	-4.000	0.030	8.656	-0.048	0.000
110.600	-3.400	0.030	8.656	-0.048	0.000
110.700	-4.800	0.026	8.656	-0.048	0.000
110.800	-4.400	0.032	8.656	-0.048	0.000
110.900	-4.600	0.031	8.656	-0.048	0.000
111.000	-4.200	0.033	8.656	-0.048	0.000
111.100	-4.400	0.033	8.656	-0.048	0.000
111.200	-6.200	0.041	8.656	-0.048	0.000
111.300	-6.000	0.041	8.656	-0.048	0.000
111.400	-6.000	0.039	8.656	-0.048	0.000
111.500	-6.000	0.047	8.656	-0.048	0.000
111.600	-5.600	0.047	8.656	-0.048	0.000
111.700	-6.000	0.043	8.656	-0.048	0.000
111.800	-5.600	0.046	8.656	-0.048	0.000
111.900	-5.400	0.047	8.656	-0.048	0.000
112.000	-5.800	0.046	8.656	-0.048	0.000
112.100	-6.200	0.046	8.656	-0.048	0.000
112.200	-6.200	0.051	8.656	-0.048	0.000
112.300	-6.200	0.052	8.657	-0.048	0.000
112.400	-6.800	0.047	8.656	-0.048	0.000
112.500	-6.200	0.050	8.656	-0.048	0.000
112.600	-7.000	0.050	8.656	-0.048	0.000
112.700	-6.000	0.056	8.656	-0.048	0.000
112.800	-7.400	0.050	8.655	-0.048	0.000
112.900	-6.800	0.054	8.656	-0.048	0.000
113.000	-8.200	0.054	8.656	-0.048	0.000
113.100	-5.200	0.054	8.656	-0.048	0.000
113.200	-8.000	0.055	8.654	-0.048	0.000
113.300	-7.200	0.053	8.656	-0.048	0.000
113.400	-7.000	0.057	8.656	-0.048	0.000
113.500	-6.000	0.055	8.656	-0.048	0.000
113.600	-6.400	0.055	8.656	-0.048	0.000
113.700	-6.400	0.056	8.657	-0.048	0.000
113.800	-6.000	0.055	8.655	-0.048	0.000
113.900	-6.600	0.057	8.656	-0.048	0.000
114.000	-6.600	0.056	8.656	-0.048	0.000
114.100	-5.000	0.056	8.656	-0.048	0.000
114.200	-5.800	0.053	8.655	-0.048	0.000
114.300	-5.000	0.055	8.656	-0.048	0.000
114.400	-5.800	0.056	8.656	-0.048	0.000
114.500	-5.400	0.054	8.656	-0.048	0.000
114.600	-5.800	0.054	8.656	-0.048	0.000
114.700	-4.200	0.052	8.656	-0.048	0.000
114.800	-4.800	0.056	8.656	-0.048	0.000
114.900	-4.200	0.048	8.657	-0.048	0.000
115.000	-5.600	0.047	8.656	-0.048	0.000
115.100	-3.400	0.047	8.656	-0.048	0.000
115.200	-5.000	0.047	8.656	-0.048	0.000
115.300	-3.800	0.046	8.656	-0.048	0.000
115.400	-4.200	0.042	8.657	-0.048	0.000
115.500	-1.800	0.039	8.655	-0.048	0.000
115.600	-4.000	0.039	8.655	-0.048	0.000
115.700	-3.000	0.039	8.654	-0.048	0.000
115.800	-2.600	0.037	8.656	-0.048	0.000
115.900	-2.800	0.035	8.656	-0.048	0.000
116.000	-3.800	0.030	8.656	-0.048	0.000
116.100	-2.200	0.030	8.656	-0.048	0.000
116.200	-2.000	0.033	8.655	-0.048	0.000
116.300	-2.800	0.027	8.655	-0.048	0.000
116.400	-2.000	0.029	8.655	-0.048	0.000
116.500	-1.800	0.024	8.655	-0.048	0.000
116.600	-2.000	0.024	8.655	-0.048	0.000
116.700	-2.200	0.025	8.655	-0.048	0.000
116.800	-1.600	0.022	8.656	-0.048	0.000
116.900	-0.600	0.020	8.654	-0.048	0.000
117.000	-2.400	0.018	8.656	-0.048	0.000
117.100	-1.400	0.018	8.656	-0.048	0.000
117.200	-1.400	0.022	8.655	-0.048	0.000
117.300	-1.400	0.014	8.656	-0.048	0.000
117.400	-1.200	0.014	8.655	-0.048	0.000
117.500	-0.200	0.011	8.655	-0.048	0.000
117.600	-1.600	0.011	8.655	-0.048	0.000
117.700	-0.800	0.015	8.654	-0.048	0.000
117.800	-0.600	0.009	8.655	-0.048	0.000
117.900	-0.600	0.010	8.656	-0.048	0.000
118.000	-0.600	0.008	8.655	-0.048	0.000
118.100	-1.000	0.008	8.655	-0.048	0.000
118.200	-0.600	0.007	8.654	-0.048	0.000
118.300	0.400	0.006	8.655	-0.048	0.000
118.400	-1.200	0.006	8.655	-0.048	0.000
118.500	-0.600	0.006	8.656	-0.048	0.000
118.600	-1.400	0.006	8.656	-0.048	0.000
118.700	-0.600	0.001	8.654	-0.048	0.000
118.800	-1.400	0.004	8.656	-0.048	0.000
118.900	0.200	0.006	8.655	-0.048	0.000
119.000	-1.200	0.004	8.655	-0.048	0.000
119.100	-0.600	0.004	8.655	-0.048	0.000
119.200	-1.600	0.004	8.654	-0.048	0.000
119.300	0.400	0.006	8.655	-0.048	0.000
119.400	-2.000	0.008	8.655	-0.048	0.000
119.500	-0.400	0.006	8.655	-0.048	0.000
119.600	-2.400	0.006	8.655	-0.048	0.000
119.700	-0.400	0.003	8.654	-0.048	0.000
119.800	-1.000	0.006	8.655	-0.048	0.000
119.900	-1.200	0.005	8.655	-0.048	0.000
120.000	-2.800	0.010	8.656	-0.048	0.000
120.100	-1.400	0.010	8.656	-0.048	0.000
120.200	-1.000	0.007	8.656	-0.048	0.000
120.300	-1.200	0.008	8.655	-0.048	0.000
120.400	-3.200	0.008	8.656	-0.048	0.000
120.500	-1.000	0.008	8.654	-0.048	0.000
120.600	-2.200	0.008	8.654	-0.048	0.000
120.700	-1.400	0.011	8.655	-0.048	0.000
120.800	-2.200	0.011	8.655	-0.048	0.000
120.900	-1.000	0.010	8.655	-0.048	0.000
121.000	-2.400	0.011	8.655	-0.048	0.000
121.100	-1.600	0.011	8.655	-0.048	0.000
121.200	-2.200	0.013	8.655	-0.048	0.000
121.300	-1.600	0.011	8.655	-0.048	0.000
121.400	-2.400	0.012	8.655	-0.048	0.000
121.500	-3.000	0.014	8.655	-0.048	0.000
121.600	-2.800	0.014	8.655	-0.048	0.000
121.700	-1.400	0.014	8.655	-0.048	0.000
121.800	-3.400	0.015	8.656	-0.048	0.000
121.900	-3.200	0.016	8.655	-0.048	0.000
122.000	-3.600	0.015	8.655	-0.048	0.000
122.100	-2.200	0.015	8.655	-0.048	0.000
122.200	-3.800	0.017	8.654	-0.048	0.000
122.300	-2.400	0.018	8.655	-0.048	0.000
122.400	-4.400	0.019	8.655	-0.048	0.000
122.500	-2.600	0.019	8.655	-0.048	0.000
122.600	-4.600	0.019	8.655	-0.048	0.000
122.700	-2.000	0.023	8.654	-0.048	0.000
122.800	-5.000	0.026	8.655	-0.048	0.000
122.900	-4.600	0.025	8.655	-0.048	0.000
123.000	-5.400	0.028	8.655	-0.048	0.000
123.100	-4.200	0.028	8.655	-0.048	0.000
123.200	-4.400	0.032	8.655	-0.048	0.000
123.300	-4.200	0.027	8.654	-0.048	0.000
123.400	-5.000	0.032	8.655	-0.048	0.000
123.500	-5.200	0.034	8.655	-0.048	0.000
123.600	-5.000	0.034	8.655	-0.048	0.000
123.700	-5.200	0.037	8.655	-0.048	0.000
123.800	-6.400	0.038	8.655	-0.048	0.000
123.900	-3.800	0.036	8.655	-0.048	0.000
124.000	-4.600	0.038	8.655	-0.048	0.000
124.100	-4.400	0.038	8.655	-0.048	0.000
124.200	-5.800	0.038	8.656	-0.048	0.000
124.300	-4.200	0.041	8.654	-0.048	0.000
124.400	-4.400	0.042	8.655	-0.048	0.000
124.500	-4.600	0.045	8.655	-0.048	0.000
124.600	-6.400	0.045	8.655	-0.048	0.000
124.700	-4.800	0.042	8.655	-0.048	0.000
124.800	-6.000	0.047	8.654	-0.048	0.000
124.900	-3.800	0.041	8.654	-0.048	0.000
125.000	-5.800	0.043	8.654	-0.048	0.000
125.100	-4.600	0.043	8.654	-0.048	0.000
125.200	-5.200	0.040	8.655	-0.048	0.000
125.300	-4.600	0.042	8.654	-0.048	0.000
125.400	-4.600	0.044	8.654	-0.048	0.000
125.500	-4.600	0.046	8.654	-0.048	0.000
125.600	-5.200	0.046	8.654	-0.048	0.000
125.700	-2.800	0.038	8.654	-0.048	0.000
125.800	-4.000	0.043	8.654	-0.049	0.000
125.900	-5.000	0.039	8.656	-0.049	0.000
126.000	-4.800	0.039	8.656	-0.049	0.000
126.100	-3.400	0.039	8.656	-0.049	0.000
126.200	-5.000	0.037	8.654	-0.049	0.000
126.300	-2.600	0.040	8.655	-0.049	0.000
126.400	-4.600	0.036	8.656	-0.049	0.000
126.500	-3.000	0.035	8.654	-0.049	0.000
126.600	-4.000	0.035	8.654	-0.049	0.000
126.700	-3.000	0.038	8.653	-0.049	0.000
126.800	-2.800	0.035	8.655	-0.049	0.000
126.900	-3.400	0.032	8.653	-0.049	0.000
127.000	-3.200	0.028	8.655	-0.049	0.000
127.100	-2.200	0.028	8.655	-0.049	0.000
127.200	-3.600	0.030	8.655	-0.049	0.000
127.300	-2.400	0.029	8.654	-0.049	0.000
127.400	-2.000	0.026	8.655	-0.049	0.000
127.500	-1.400	0.027	8.655	-0.049	0.000
127.600	-3.600	0.027	8.655	-0.049	0.000
127.700	-1.000	0.022	8.655	-0.049	0.000
127.800	-2.400	0.020	8.654	-0.049	0.000
127.900	-2.200	0.021	8.653	-0.049	0.000
128.000	-2.600	0.020	8.655	-0.049	0.000
128.100	-1.800	0.020	8.655	-0.049	0.000
128.200	-1.600	0.020	8.655	-0.049	0.000
128.300	-1.800	0.016	8.654	-0.049	0.000
128.400	-1.400	0.015	8.653	-0.049	0.000
128.500	-0.600	0.017	8.655	-0.049	0.000
128.600	-1.000	0.017	8.655	-0.049	0.000
128.700	-0.400	0.013	8.655	-0.049	0.000
128.800	-2.000	0.011	8.654	-0.049	0.000
128.900	0.600	0.012	8.655	-0.049	0.000
129.000	-0.400	0.012	8.655	-0.049	0.000
129.100	-0.600	0.012	8.655	-0.049	0.000
129.200	-0.600	0.009	8.654	-0.049	0.000
129.300	-0.400	0.009	8.654	-0.049	0.000
129.400	-1.800	0.011	8.654	-0.049	0.000
129.500	-0.400	0.008	8.654	-0.049	0.000
129.600	-0.400	0.008	8.654	-0.049	0.000
129.700	-0.200	0.011	8.654	-0.049	0.000
129.800	-1.000	0.005	8.655	-0.049	0.000
129.900	-0.400	0.007	8.655	-0.049	0.000
130.000	-1.000	0.007	8.654	-0.049	0.000
130.100	-0.200	0.007	8.654	-0.049	0.000
130.200	-0.600	0.002	8.654	-0.049	0.000
130.300	0.800	0.007	8.654	-0.049	0.000
130.400	-1.000	0.002	8.654	-0.049	0.000
130.500	-0.800	0.003	8.654	-0.049	0.000
130.600	-1.400	0.003	8.654	-0.049	0.000
130.700	-0.000	0.005	8.655	-0.049	0.000
130.800	-0.400	0.005	8.655	-0.049	0.000
130.900	0.200	0.005	8.655	-0.049	0.000
131.000	-0.800	0.005	8.654	-0.049	0.000
131.100	0.400	0.005	8.654	-0.049	0.000
131.200	-1.400	0.003	8.654	-0.049	0.000
131.300	-0.600	0.003	8.653	-0.049	0.000
131.400	-0.200	0.005	8.654	-0.049	0.000
131.500	-0.400	0.000	8.654	-0.049	0.000
131.600	-0.000	0.000	8.654	-0.049	0.000
131.700	-0.000	0.003	8.653	-0.049	0.000
131.800	-0.800	0.005	8.654	-0.049	0.000
131.900	-0.600	0.002	8.654	-0.049	0.000
132.000	-0.800	0.003	8.653	-0.049	0.000
132.100	0.800	0.003	8.653	-0.049	0.000
132.200	-0.000	0.003	8.654	-0.049	0.000
132.300	0.600	0.002	8.655	-0.049	0.000
132.400	-0.000	0.002	8.653	-0.049	0.000
132.500	0.200	0.000	8.654	-0.049	0.000
132.600	0.200	0.000	8.654	-0.049	0.000
132.700	2.000	0.000	8.655	-0.049	0.000
132.800	-0.000	0.003	8.654	-0.049	0.000
132.900	0.400	-0.002	8.654	-0.049	0.000
133.000	0.200	0.001	8.654	-0.049	0.000
133.100	-0.000	0.001	8.654	-0.049	0.000
133.200	0.400	-0.002	8.653	-0.049	0.000
133.300	0.400	-0.000	8.654	-0.049	0.000
133.400	0.200	-0.002	8.653	-0.049	0.000
133.500	0.200	-0.002	8.654	-0.049	0.000
133.600	0.400	-0.002	8.654	-0.049	0.000
133.700	0.200	-0.001	8.654	-0.049	0.000
133.800	0.800	-0.002	8.654	-0.049	0.000
133.900	-1.000	0.000	8.653	-0.049	0.000
134.000	-0.200	-0.003	8.654	-0.049	0.000
134.100	0.800	-0.003	8.654	-0.049	0.000
134.200	0.800	-0.001	8.654	-0.049	0.000
134.300	0.600	-0.001	8.654	-0.049	0.000
134.400	0.800	-0.003	8.653	-0.049	0.000
134.500	-0.000	-0.000	8.654	-0.049	0.000
134.600	1.800	-0.000	8.654	-0.049	0.000
134.700	0.600	-0.005	8.654	-0.049	0.000
134.800	1.400	-0.008	8.654	-0.049	0.000
134.900	1.400	-0.004	8.653	-0.049	0.000
135.000	0.600	-0.006	8.654	-0.049	0.000
135.100	-0.000	-0.006	8.654	-0.049	0.000
135.200	1.000	-0.007	8.654	-0.049	0.000
135.300	0.400	-0.007	8.654	-0.049	0.000
135.400	1.200	-0.010	8.653	-0.049	0.000
135.500	1.000	-0.009	8.654	-0.049	0.000
135.600	1.600	-0.009	8.654	-0.049	0.000
135.700	0.800	-0.008	8.654	-0.049	0.000
135.800	2.400	-0.012	8.653	-0.049	0.000
135.900	2.600	-0.007	8.653	-0.049	0.000
136.000	1.800	-0.008	8.654	-0.049	0.000
136.100	1.800	-0.008	8.654	-0.049	0.000
136.200	1.000	-0.013	8.653	-0.049	0.000
136.300	1.800	-0.012	8.653	-0.049	0.000
136.400	1.800	-0.013	8.652	-0.049	0.000
136.500	2.400	-0.013	8.653	-0.049	0.000
136.600	0.400	-0.013	8.653	-0.049	0.000
136.700	2.200	-0.017	8.654	-0.049	0.000
136.800	0.800	-0.012	8.654	-0.049	0.000
136.900	3.000	-0.014	8.653	-0.049	0.000
137.000	0.600	-0.014	8.654	-0.049	0.000
137.100	3.000	-0.014	8.654	-0.049	0.000
137.200	1.800	-0.021	8.653	-0.049	0.000
137.300	3.200	-0.014	8.653	-0.049	0.000
137.400	2.000	-0.019	8.653	-0.049	0.000
137.500	2.000	-0.020	8.653	-0.049	0.000
137.600	2.200	-0.020	8.653	-0.049	0.000
137.700	0.800	-0.017	8.654	-0.049	0.000
137.800	2.000	-0.020	8.653	-0.049	0.000
137.900	1.400	-0.024	8.652	-0.049	0.000
138.000	2.400	-0.023	8.653	-0.049	0.000
138.100	1.600	-0.023	8.653	-0.049	0.000
138.200	3.800	-0.020	8.654	-0.049	0.000
138.300	2.000	-0.020	8.653	-0.048	0.000
138.400	2.200	-0.021	8.653	-0.048	0.000
138.500	2.800	-0.021	8.653	-0.048	0.000
138.600	2.200	-0.021	8.653	-0.048	0.000
138.700	1.400	-0.020	8.653	-0.048	0.000
138.800	2.400	-0.026	8.652	-0.048	0.000
138.900	2.000	-0.024	8.654	-0.048	0.000
139.000	2.000	-0.024	8.653	-0.048	0.000
139.100	2.000	-0.024	8.653	-0.048	0.000
139.200	3.400	-0.022	8.653	-0.048	0.000
139.300	2.400	-0.026	8.653	-0.048	0.000
139.400	3.600	-0.023	8.653	-0.048	0.000
139.500	2.400	-0.024	8.652	-0.048	0.000
139.600	3.400	-0.024	8.652	-0.048	0.000
139.700	2.400	-0.025	8.653	-0.048	0.000
139.800	2.600	-0.023	8.652	-0.048	0.000
139.900	3.000	-0.028	8.654	-0.048	0.000
140.000	2.000	-0.026	8.654	-0.048	0.000
140.100	2.600	-0.026	8.654	-0.048	0.000
140.200	3.600	-0.024	8.653	-0.048	0.000
140.300	2.400	-0.027	8.653	-0.048	0.000
140.400	3.200	-0.026	8.653	-0.048	0.000
140.500	3.200	-0.024	8.654	-0.048	0.000
140.600	2.400	-0.024	8.654	-0.048	0.000
140.700	2.800	-0.026	8.653	-0.048	0.000
140.800	2.800	-0.026	8.653	-0.048	0.000
140.900	4.200	-0.027	8.653	-0.048	0.000
141.000	2.600	-0.028	8.653	-0.048	0.000
141.100	2.600	-0.028	8.653	-0.048	0.000
141.200	1.200	-0.027	8.654	-0.048	0.000
141.300	2.600	-0.025	8.653	-0.048	0.000
141.400	2.800	-0.027	8.653	-0.048	0.000
141.500	2.600	-0.025	8.654	-0.048	0.000
141.600	1.600	-0.025	8.654	-0.048	0.000
141.700	1.600	-0.028	8.652	-0.048	0.000
141.800	0.400	-0.026	8.652	-0.048	0.000
141.900	1.600	-0.021	8.653	-0.048	0.000
142.000	1.000	-0.020	8.654	-0.048	0.000
142.100	1.200	-0.020	8.654	-0.048	0.000
142.200	-0.000	-0.021	8.652	-0.048	0.000
142.300	0.800	-0.014	8.652	-0.048	0.000
142.400	-0.600	-0.015	8.652	-0.048	0.000
142.500	-0.000	-0.013	8.652	-0.048	0.000
142.600	-0.600	-0.013	8.652	-0.048	0.000
142.700	-0.600	-0.016	8.652	-0.048	0.000
142.800	-0.200	-0.008	8.653	-0.048	0.000
142.900	0.400	-0.007	8.653	-0.048	0.000
143.000	-1.200	-0.004	8.652	-0.048	0.000
143.100	-0.600	-0.004	8.652	-0.048	0.000
143.200	-1.400	-0.004	8.652	-0.048	0.000
143.300	-1.400	-0.007	8.654	-0.048	0.000
143.400	-0.600	-0.002	8.652	-0.048	0.000
143.500	-0.600	0.003	8.652	-0.048	0.000
143.600	-1.800	0.003	8.652	-0.048	0.000
143.700	-1.600	0.001	8.652	-0.048	0.000
143.800	0.200	0.005	8.653	-0.048	0.000
143.900	-1.400	0.002	8.652	-0.048	0.000
144.000	-0.200	0.005	8.653	-0.048	0.000
144.100	-1.600	0.005	8.653	-0.048	0.000
144.200	-0.200	0.008	8.652	-0.048	0.000
144.300	-1.200	0.009	8.654	-0.048	0.000
144.400	-1.400	0.006	8.653	-0.048	0.000
144.500	-2.200	0.006	8.653	-0.048	0.000
144.600	-2.000	0.006	8.653	-0.048	0.000
144.700	-1.600	0.011	8.653	-0.048	0.000
144.800	-1.800	0.009	8.653	-0.048	0.000
144.900	-0.800	0.008	8.652	-0.048	0.000
145.000	-0.000	0.006	8.653	-0.048	0.000
145.100	-2.000	0.006	8.653	-0.048	0.000
145.200	-1.400	0.011	8.652	-0.048	0.000
145.300	-0.800	0.014	8.652	-0.048	0.000
145.400	-1.000	0.010	8.653	-0.048	0.000
145.500	-1.600	0.011	8.652	-0.048	0.000
145.600	-0.600	0.011	8.652	-0.048	0.000
145.700	-2.000	0.008	8.653	-0.048	0.000
145.800	0.200	0.009	8.653	-0.048	0.000
145.900	-0.600	0.008	8.652	-0.048	0.000
146.000	-0.400	0.008	8.653	-0.048	0.000
146.100	-1.000	0.008	8.653	-0.048	0.000
146.200	1.000	0.006	8.652	-0.048	0.000
146.300	-0.800	0.006	8.652	-0.048	0.000
146.400	1.000	0.006	8.652	-0.048	0.000
146.500	0.400	0.004	8.652	-0.048	0.000
146.600	-1.000	0.004	8.652	-0.048	0.000
146.700	0.400	0.004	8.653	-0.048	0.000
146.800	-0.400	0.001	8.653	-0.048	0.000
146.900	1.800	0.003	8.653	-0.048	0.000
147.000	1.000	0.001	8.652	-0.048	0.000
147.100	2.000	0.001	8.652	-0.048	0.000
147.200	0.200	-0.002	8.654	-0.048	0.000
147.300	1.800	-0.005	8.652	-0.048	0.000
147.400	0.800	-0.002	8.652	-0.048	0.000
147.500	2.200	-0.006	8.652	-0.048	0.000
147.600	0.800	-0.006	8.652	-0.048	0.000
147.700	1.800	-0.008	8.653	-0.048	0.000
147.800	1.200	-0.009	8.651	-0.048	0.000
147.900	0.600	-0.009	8.651	-0.048	0.000
148.000	1.000	-0.012	8.652	-0.048	0.000
148.100	1.400	-0.012	8.652	-0.048	0.000
148.200	1.200	-0.012	8.652	-0.048	0.000
148.300	3.200	-0.012	8.651	-0.048	0.000
148.400	1.800	-0.011	8.652	-0.048	0.000
148.500	2.600	-0.013	8.652	-0.048	0.000
148.600	1.000	-0.013	8.652	-0.048	0.000
148.700	2.400	-0.014	8.652	-0.048	0.000
148.800	0.800	-0.018	8.652	-0.048	0.000
148.900	2.000	-0.016	8.652	-0.048	0.000
149.000	1.000	-0.015	8.652	-0.048	0.000
149.100	2.000	-0.015	8.652	-0.048	0.000
149.200	1.200	-0.015	8.653	-0.048	0.000
149.300	1.600	-0.018	8.652	-0.048	0.000
149.400	2.000	-0.014	8.652	-0.048	0.000
149.500	1.200	-0.015	8.651	-0.048	0.000
149.600	0.800	-0.015	8.651	-0.048	0.000
149.700	1.800	-0.018	8.654	-0.048	0.000
149.800	-0.000	-0.017	8.652	-0.048	0.000
149.900	2.200	-0.018	8.653	-0.048	0.000
150.000	0.600	-0.015	8.651	-0.048	0.000
150.100	2.200	-0.015	8.651	-0.048	0.000
150.200	1.800	-0.019	8.652	-0.048	0.000
150.300	2.200	-0.017	8.651	-0.048	0.000
150.400	1.600	-0.016	8.652	-0.048	0.000
150.500	2.600	-0.016	8.654	-0.048	0.000
150.600	0.200	-0.016	8.654	-0.048	0.000
150.700	2.400	-0.020	8.652	-0.048	0.000
150.800	0.800	-0.015	8.652	-0.048	0.000
150.900	2.400	-0.017	8.652	-0.048	0.000
151.000	1.000	-0.018	8.653	-0.048	0.000
151.100	2.600	-0.018	8.653	-0.048	0.000
151.200	-0.400	-0.017	8.652	-0.048	0.000
151.300	2.400	-0.016	8.651	-0.048	0.000
151.400	1.400	-0.018	8.652	-0.048	0.000
151.500	2.400	-0.017	8.653	-0.048	0.000
151.600	1.800	-0.017	8.653	-0.048	0.000
151.700	0.800	-0.016	8.652	-0.048	0.000
151.800	1.200	-0.017	8.652	-0.048	0.000
151.900	1.800	-0.016	8.651	-0.048	0.000
152.000	1.000	-0.018	8.653	-0.048	0.000
152.100	2.000	-0.018	8.653	-0.048	0.000
152.200	2.200	-0.019	8.653	-0.048	0.000
152.300	2.400	-0.015	8.652	-0.048	0.000
152.400	2.600	-0.018	8.652	-0.048	0.000
152.500	2.000	-0.019	8.652	-0.048	0.000
152.600	2.600	-0.019	8.652	-0.048	0.000
152.700	0.600	-0.014	8.652	-0.048	0.000
152.800	2.400	-0.016	8.653	-0.048	0.000
152.900	0.800	-0.019	8.652	-0.048	0.000
153.000	1.000	-0.021	8.652	-0.048	0.000
153.100	0.600	-0.021	8.652	-0.048	0.000
153.200	1.800	-0.015	8.651	-0.048	0.000
153.300	2.200	-0.016	8.652	-0.048	0.000
153.400	2.600	-0.015	8.651	-0.048	0.000
153.500	0.800	-0.017	8.652	-0.048	0.000
153.600	1.000	-0.017	8.652	-0.048	0.000
153.700	2.000	-0.013	8.652	-0.048	0.000
153.800	1.800	-0.019	8.652	-0.048	0.000
153.900	1.400	-0.017	8.652	-0.048	0.000
154.000	1.800	-0.014	8.651	-0.048	0.000
154.100	0.200	-0.014	8.651	-0.048	0.000
154.200	2.400	-0.015	8.651	-0.048	0.000
154.300	1.800	-0.016	8.652	-0.048	0.000
154.400	1.800	-0.012	8.652	-0.048	0.000
154.500	1.000	-0.014	8.651	-0.048	0.000
154.600	2.200	-0.014	8.651	-0.048	0.000
154.700	1.000	-0.017	8.652	-0.048	0.000
154.800	2.000	-0.016	8.652	-0.048	0.000
154.900	1.800	-0.014	8.651	-0.048	0.000
155.000	2.000	-0.016	8.652	-0.048	0.000
155.100	1.000	-0.016	8.652	-0.048	0.000
155.200	0.600	-0.015	8.651	-0.048	0.000
155.300	1.600	-0.013	8.652	-0.048	0.000
155.400	0.600	-0.016	8.652	-0.048	0.000
155.500	2.600	-0.014	8.652	-0.048	0.000
155.600	1.400	-0.014	8.652	-0.048	0.000
155.700	1.800	-0.017	8.652	-0.048	0.000
155.800	1.000	-0.015	8.652	-0.048	0.000
155.900	2.400	-0.015	8.652	-0.048	0.000
156.000	1.000	-0.014	8.651	-0.048	0.000
156.100	1.600	-0.014	8.651	-0.048	0.000
156.200	1.800	-0.017	8.651	-0.048	0.000
156.300	1.800	-0.014	8.651	-0.048	0.000
156.400	0.800	-0.014	8.652	-0.048	0.000
156.500	2.400	-0.015	8.651	-0.048	0.000
156.600	0.600	-0.015	8.651	-0.048	0.000
156.700	1.200	-0.015	8.652	-0.048	0.000
156.800	2.000	-0.016	8.652	-0.048	0.000
156.900	1.800	-0.016	8.652	-0.048	0.000
157.000	1.800	-0.014	8.652	-0.048	0.000
157.100	1.000	-0.014	8.652	-0.048	0.000
157.200	1.400	-0.015	8.651	-0.048	0.000
157.300	1.400	-0.014	8.652	-0.048	0.000
157.400	2.000	-0.013	8.651	-0.048	0.000
157.500	1.200	-0.016	8.651	-0.048	0.000
157.600	1.800	-0.016	8.651	-0.048	0.000
157.700	0.800	-0.015	8.651	-0.048	0.000
157.800	2.000	-0.015	8.652	-0.048	0.000
157.900	1.400	-0.017	8.650	-0.048	0.000
158.000	1.000	-0.014	8.651	-0.048	0.000
158.100	1.200	-0.014	8.651	-0.048	0.000
158.200	2.000	-0.016	8.652	-0.048	0.000
158.300	1.000	-0.017	8.651	-0.048	0.000
158.400	2.000	-0.017	8.651	-0.048	0.000
158.500	0.800	-0.015	8.651	-0.048	0.000
158.600	2.800	-0.015	8.651	-0.048	0.000
158.700	0.600	-0.015	8.651	-0.048	0.000
158.800	0.400	-0.014	8.652	-0.048	0.000
158.900	0.200	-0.016	8.651	-0.048	0.000
159.000	2.000	-0.015	8.651	-0.048	0.000
159.100	2.000	-0.015	8.651	-0.048	0.000
159.200	1.000	-0.012	8.652	-0.048	0.000
159.300	2.200	-0.010	8.651	-0.048	0.000
159.400	1.600	-0.014	8.651	-0.048	0.000
159.500	0.800	-0.014	8.650	-0.048	0.000
159.600	0.600	-0.014	8.650	-0.048	0.000
159.700	1.800	-0.012	8.651	-0.048	0.000
159.800	0.400	-0.013	8.652	-0.048	0.000
159.900	0.200	-0.012	8.652	-0.048	0.000
160.000	0.400	-0.014	8.651	-0.048	0.000
160.100	0.400	-0.014	8.651	-0.048	0.000
160.200	0.800	-0.017	8.650	-0.048	0.000
160.300	1.600	-0.013	8.652	-0.048	0.000
160.400	0.200	-0.012	8.650	-0.048	0.000
160.500	0.400	-0.010	8.652	-0.048	0.000
160.600	0.200	-0.010	8.652	-0.048	0.000
160.700	1.800	-0.011	8.652	-0.048	0.000
160.800	1.200	-0.009	8.650	-0.048	0.000
160.900	0.800	-0.011	8.650	-0.048	0.000
161.000	-0.200	-0.004	8.651	-0.048	0.000
161.100	0.200	-0.004	8.651	-0.048	0.000
161.200	0.600	-0.009	8.652	-0.048	0.000
161.300	-0.600	-0.007	8.650	-0.048	0.000
161.400	1.400	-0.011	8.650	-0.048	0.000
161.500	-0.000	-0.003	8.651	-0.048	0.000
161.600	1.200	-0.003	8.651	-0.048	0.000
161.700	-0.000	-0.006	8.652	-0.048	0.000
161.800	-0.400	-0.004	8.651	-0.048	0.000
161.900	1.000	-0.007	8.651	-0.048	0.000
162.000	-0.400	-0.003	8.650	-0.048	0.000
162.100	0.600	-0.003	8.650	-0.048	0.000
162.200	0.200	-0.004	8.651	-0.048	0.000
162.300	1.000	-0.003	8.651	-0.048	0.000
162.400	-0.800	-0.005	8.651	-0.048	0.000
162.500	1.000	-0.005	8.651	-0.048	0.000
162.600	-0.000	-0.005	8.651	-0.048	0.000
162.700	0.400	-0.003	8.651	-0.048	0.000
162.800	-0.600	-0.002	8.651	-0.048	0.000
162.900	-0.000	-0.004	8.651	-0.048	0.000
163.000	0.800	-0.006	8.652	-0.048	0.000
163.100	0.600	-0.006	8.652	-0.048	0.000
163.200	-0.600	-0.003	8.651	-0.048	0.000
163.300	1.200	-0.003	8.651	-0.048	0.000
163.400	-0.400	-0.004	8.651	-0.048	0.000
163.500	1.200	-0.002	8.651	-0.048	0.000
163.600	0.400	-0.002	8.651	-0.048	0.000
163.700	0.800	-0.005	8.650	-0.048	0.000
163.800	0.200	-0.004	8.650	-0.048	0.000
163.900	1.200	-0.003	8.651	-0.048	0.000
164.000	-0.000	-0.001	8.651	-0.048	0.000
164.100	0.600	-0.001	8.651	-0.048	0.000
164.200	-0.400	-0.001	8.651	-0.048	0.000
164.300	1.000	-0.003	8.651	-0.048	0.000
164.400	-0.000	-0.003	8.651	-0.048	0.000
164.500	0.600	0.000	8.651	-0.048	0.000
164.600	0.600	0.000	8.651	-0.048	0.000
164.700	0.800	-0.001	8.651	-0.048	0.000
164.800	-1.000	-0.003	8.650	-0.048	0.000
164.900	0.200	0.000	8.651	-0.048	0.000
165.000	-0.000	-0.002	8.651	-0.048	0.000
165.100	0.400	-0.002	8.651	-0.048	0.000
165.200	0.800	-0.007	8.651	-0.048	0.000
165.300	0.800	-0.007	8.650	-0.048	0.000
165.400	0.800	-0.001	8.652	-0.048	0.000
165.500	0.400	-0.002	8.651	-0.048	0.000
165.600	-0.000	-0.002	8.651	-0.048	0.000
165.700	-0.400	-0.006	8.651	-0.048	0.000
165.800	-0.200	-0.005	8.650	-0.048	0.000
165.900	0.400	-0.005	8.651	-0.048	0.000
166.000	-0.600	-0.003	8.651	-0.048	0.000
166.100	0.800	-0.003	8.651	-0.048	0.000
166.200	-0.800	-0.005	8.650	-0.048	0.000
166.300	-0.600	-0.003	8.650	-0.048	0.000
166.400	-1.000	-0.003	8.651	-0.048	0.000
166.500	-0.400	-0.002	8.650	-0.048	0.000
166.600	-0.800	-0.002	8.650	-0.048	0.000
166.700	-1.000	-0.000	8.651	-0.048	0.000
166.800	-1.200	0.002	8.651	-0.048	0.000
166.900	-0.400	0.001	8.651	-0.048	0.000
167.000	-2.000	0.004	8.650	-0.048	0.000
167.100	-1.400	0.004	8.650	-0.048	0.000
167.200	-2.200	0.003	8.651	-0.048	0.000
167.300	-2.000	0.006	8.650	-0.048	0.000
167.400	-2.400	0.004	8.651	-0.048	0.000
167.500	-1.200	0.010	8.651	-0.048	0.000
167.600	-2.600	0.010	8.651	-0.048	0.000
167.700	-1.400	0.011	8.649	-0.048	0.000
167.800	-2.000	0.011	8.651	-0.048	0.000
167.900	-2.000	0.013	8.650	-0.048	0.000
168.000	-4.400	0.013	8.651	-0.048	0.000
168.100	-2.200	0.013	8.651	-0.048	0.000
168.200	-3.000	0.019	8.650	-0.048	0.000
168.300	-2.200	0.015	8.651	-0.048	0.000
168.400	-4.000	0.019	8.649	-0.048	0.000
168.500	-2.400	0.022	8.650	-0.048	0.000
168.600	-2.200	0.022	8.650	-0.048	0.000
168.700	-1.600	0.022	8.649	-0.048	0.000
168.800	-3.200	0.022	8.651	-0.048	0.000
168.900	-2.600	0.024	8.651	-0.048	0.000
169.000	-2.200	0.024	8.651	-0.048	0.000
169.100	-2.200	0.024	8.651	-0.048	0.000
169.200	-3.400	0.021	8.650	-0.048	0.000
169.300	-2.600	0.024	8.651	-0.048	0.000
169.400	-2.800	0.026	8.650	-0.048	0.000
169.500	-2.400	0.021	8.650	-0.048	0.000
169.600	-4.200	0.021	8.650	-0.048	0.000
169.700	-3.000	0.023	8.651	-0.048	0.000
169.800	-2.600	0.023	8.651	-0.048	0.000
169.900	-2.200	0.023	8.650	-0.048	0.000
170.000	-4.000	0.028	8.651	-0.048	0.000
170.100	-1.800	0.028	8.651	-0.048	0.000
170.200	-3.400	0.021	8.651	-0.048	0.000
170.300	-2.600	0.021	8.650	-0.048	0.000
170.400	-3.000	0.021	8.650	-0.048	0.000
170.500	-2.000	0.024	8.649	-0.048	0.000
170.600	-2.600	0.024	8.649	-0.048	0.000
170.700	-1.600	0.021	8.649	-0.048	0.000
170.800	-2.800	0.025	8.651	-0.048	0.000
170.900	-3.000	0.015	8.650	-0.048	0.000
171.000	-2.200	0.022	8.651	-0.048	0.000
171.100	-1.800	0.022	8.651	-0.048	0.000
171.200	-1.800	0.021	8.650	-0.048	0.000
171.300	-2.600	0.020	8.649	-0.048	0.000
171.400	-3.000	0.020	8.649	-0.048	0.000
171.500	-2.200	0.020	8.650	-0.048	0.000
171.600	-2.400	0.020	8.650	-0.048	0.000
171.700	-2.600	0.022	8.650	-0.048	0.000
171.800	-2.200	0.018	8.650	-0.048	0.000
171.900	-2.200	0.021	8.650	-0.048	0.000
172.000	-2.400	0.020	8.650	-0.048	0.000
172.100	-2.200	0.020	8.650	-0.048	0.000
172.200	-2.000	0.021	8.650	-0.048	0.000
172.300	-2.800	0.018	8.650	-0.048	0.000
172.400	-2.000	0.024	8.650	-0.048	0.000
172.500	-2.000	0.023	8.650	-0.048	0.000
172.600	-2.200	0.023	8.650	-0.048	0.000
172.700	-0.400	0.020	8.650	-0.048	0.000
172.800	-1.400	0.019	8.650	-0.048	0.000
172.900	-2.200	0.016	8.651	-0.048	0.000
173.000	-2.400	0.020	8.650	-0.048	0.000
173.100	-0.800	0.020	8.650	-0.048	0.000
173.200	-2.600	0.016	8.650	-0.048	0.000
173.300	-2.000	0.018	8.649	-0.048	0.000
173.400	-1.000	0.015	8.649	-0.048	0.000
173.500	-0.600	0.016	8.650	-0.048	0.000
173.600	-1.800	0.016	8.650	-0.048	0.000
173.700	-0.600	0.014	8.650	-0.048	0.000
173.800	-0.800	0.015	8.650	-0.048	0.000
173.900	-0.400	0.012	8.650	-0.048	0.000
174.000	-2.800	0.015	8.650	-0.048	0.059
174.100	-0.200	0.015	8.650	-0.048	0.059
174.200	-6.200	0.011	8.649	-0.048	0.059
174.300	6.600	0.011	8.650	-0.048	0.059
174.400	21.200	0.011	8.650	-0.048	0.059
174.500	13.800	0.012	8.649	-0.048	0.353
174.600	23.000	0.012	8.649	-0.048	0.353
174.700	25.400	0.004	8.649	-0.048	0.353
174.800	27.200	0.013	8.650	-0.048	0.353
174.900	31.400	0.009	8.649	-0.048	0.353
175.000	27.600	-0.037	8.651	-0.048	0.647
175.100	36.600	-0.037	8.651	-0.048	0.647
175.200	36.200	0.024	8.649	-0.048	0.647
175.300	41.800	0.035	8.650	-0.048	0.647
175.400	49.000	0.063	8.648	-0.047	0.647
175.500	48.800	0.113	8.649	-0.047	0.942
175.600	54.200	0.113	8.649	-0.047	0.942
175.700	54.400	0.146	8.649	-0.047	0.942
175.800	60.200	0.166	8.648	-0.047	0.942
175.900	61.600	0.193	8.649	-0.047	0.942
176.000	61.600	0.241	8.649	-0.047	1.236
176.100	67.400	0.241	8.649	-0.047	1.236
176.200	67.600	0.270	8.649	-0.047	1.236
176.300	70.400	0.307	8.647	-0.047	1.236
176.400	78.600	0.342	8.648	-0.046	1.236
176.500	74.800	0.406	8.649	-0.046	1.530
176.600	81.000	0.406	8.649	-0.046	1.530
176.700	81.000	0.435	8.650	-0.046	1.530
176.800	82.800	0.478	8.648	-0.046	1.530
176.900	90.600	0.516	8.648	-0.045	1.530
177.000	86.800	0.582	8.646	-0.045	1.824
177.100	93.000	0.582	8.646	-0.045	1.824
177.200	91.000	0.613	8.650	-0.045	1.824
177.300	89.600	0.642	8.649	-0.045	1.824
177.400	95.000	0.695	8.649	-0.045	1.824
177.500	97.200	0.763	8.647	-0.045	2.118
177.600	104.600	0.763	8.647	-0.045	2.118
177.700	104.000	0.795	8.649	-0.045	2.118
177.800	105.000	0.837	8.648	-0.045	2.118
177.900	114.800	0.899	8.648	-0.044	2.118
178.000	108.200	0.979	8.647	-0.044	2.413
178.100	115.800	0.979	8.647	-0.044	2.413
178.200	119.200	1.002	8.647	-0.044	2.413
178.300	119.000	1.063	8.647	-0.044	2.413
178.400	123.600	1.106	8.648	-0.043	2.413
178.500	116.800	1.179	8.647	-0.043	2.707
178.600	127.400	1.179	8.647	-0.043	2.707
178.700	120.800	1.222	8.647	-0.043	2.707
178.800	123.000	1.265	8.646	-0.043	2.707
178.900	135.400	1.309	8.648	-0.042	2.707
179.000	125.200	1.391	8.648	-0.042	3.001
179.100	134.000	1.391	8.648	-0.042	3.001
179.200	133.200	1.441	8.648	-0.042	3.001
179.300	128.600	1.466	8.647	-0.042	3.001
179.400	139.200	1.537	8.648	-0.040	3.001
179.500	130.800	1.604	8.647	-0.040	3.295
179.600	145.600	1.604	8.647	-0.040	3.295
179.700	143.000	1.652	8.647	-0.040	3.295
179.800	142.600	1.689	8.646	-0.040	3.295
179.900	148.000	1.726	8.649	-0.039	3.295
180.000	142.800	1.812	8.645	-0.039	3.590
180.100	154.800	1.812	8.645	-0.039	3.590
180.200	153.600	1.853	8.648	-0.039	3.590
180.300	153.400	1.891	8.647	-0.039	3.590
180.400	156.800	1.940	8.646	-0.038	3.590
180.500	151.000	2.008	8.646	-0.038	3.884
180.600	156.000	2.008	8.646	-0.038	3.884
180.700	159.200	2.049	8.646	-0.038	3.884
180.800	157.200	2.098	8.648	-0.038	3.884
180.900	162.800	2.142	8.647	-0.036	3.884
181.000	157.600	2.232	8.650	-0.036	4.178
181.100	166.600	2.232	8.650	-0.036	4.178
181.200	166.000	2.279	8.648	-0.036	4.178
181.300	166.600	2.321	8.645	-0.036	4.178
181.400	175.400	2.370	8.646	-0.035	4.178
181.500	167.400	2.455	8.647	-0.035	4.472
181.600	170.600	2.455	8.647	-0.035	4.472
181.700	175.600	2.502	8.649	-0.035	4.472
181.800	173.000	2.555	8.647	-0.035	4.472
181.900	180.600	2.605	8.649	-0.034	4.472
182.000	171.200	2.678	8.650	-0.034	4.766
182.100	176.000	2.678	8.650	-0.034	4.766
182.200	175.200	2.741	8.647	-0.034	4.766
182.300	176.000	2.786	8.646	-0.034	4.766
182.400	178.400	2.845	8.648	-0.032	4.766
182.500	177.200	2.931	8.646	-0.032	5.000
182.600	188.600	2.931	8.646	-0.032	5.000
182.700	182.600	2.993	8.648	-0.032	5.000
182.800	178.400	3.041	8.648	-0.032	5.000
182.900	174.000	3.079	8.648	-0.031	5.000
183.000	168.200	3.180	8.648	-0.031	5.000
183.100	164.600	3.180	8.648	-0.031	5.000
183.200	159.000	3.245	8.647	-0.031	5.000
183.300	158.000	3.279	8.649	-0.031	5.000
183.400	153.200	3.321	8.649	-0.029	5.000
183.500	146.600	3.417	8.649	-0.029	5.000
183.600	146.600	3.417	8.649	-0.029	5.000
183.700	142.800	3.459	8.650	-0.029	5.000
183.800	141.000	3.499	8.648	-0.029	5.000
183.900	137.200	3.535	8.649	-0.028	5.000
184.000	132.600	3.604	8.651	-0.028	5.000
184.100	132.000	3.604	8.651	-0.028	5.000
184.200	128.200	3.641	8.649	-0.028	5.000
184.300	127.200	3.664	8.649	-0.028	5.000
184.400	124.000	3.696	8.649	-0.027	5.000
184.500	120.600	3.748	8.650	-0.027	5.000
184.600	119.000	3.748	8.650	-0.027	5.000
184.700	117.800	3.774	8.649	-0.027	5.000
184.800	114.200	3.796	8.648	-0.027	5.000
184.900	113.600	3.824	8.649	-0.026	5.000
185.000	110.800	3.862	8.650	-0.026	5.000
185.100	110.600	3.862	8.650	-0.026	5.000
185.200	109.000	3.886	8.651	-0.026	5.000
185.300	106.600	3.901	8.648	-0.026	5.000
185.400	105.800	3.923	8.649	-0.026	5.000
185.500	103.800	3.957	8.650	-0.026	5.000
185.600	102.200	3.957	8.650	-0.026	5.000
185.700	102.200	3.972	8.649	-0.026	5.000
185.800	100.600	3.990	8.649	-0.026	5.000
185.900	98.800	4.001	8.649	-0.025	5.000
186.000	98.000	4.027	8.652	-0.025	5.000
186.100	98.000	4.027	8.652	-0.025	5.000
186.200	96.200	4.032	8.650	-0.025	5.000
186.300	95.400	4.048	8.651	-0.025	5.000
186.400	93.800	4.056	8.648	-0.024	5.000
186.500	93.600	4.083	8.649	-0.024	5.000
186.600	93.200	4.083	8.649	-0.024	5.000
186.700	92.200	4.086	8.650	-0.024	5.000
186.800	89.800	4.098	8.649	-0.024	5.000
186.900	89.600	4.105	8.649	-0.023	5.000
187.000	89.400	4.123	8.648	-0.023	5.000
187.100	88.800	4.123	8.648	-0.023	5.000
187.200	87.000	4.129	8.649	-0.023	5.000
187.300	87.000	4.135	8.649	-0.023	5.000
187.400	86.000	4.150	8.649	-0.023	5.000
187.500	85.800	4.163	8.649	-0.023	5.000
187.600	83.200	4.163	8.649	-0.023	5.000
187.700	84.000	4.169	8.648	-0.023	5.000
187.800	83.200	4.179	8.649	-0.023	5.000
187.900	83.600	4.186	8.649	-0.022	5.000
188.000	81.600	4.197	8.649	-0.022	5.000
188.100	81.600	4.197	8.649	-0.022	5.000
188.200	80.400	4.203	8.650	-0.022	5.000
188.300	80.600	4.204	8.649	-0.022	5.000
188.400	80.000	4.213	8.650	-0.021	5.000
188.500	78.400	4.230	8.649	-0.021	5.000
188.600	78.800	4.230	8.649	-0.021	5.000
188.700	79.600	4.231	8.649	-0.021	5.000
188.800	77.000	4.238	8.650	-0.021	5.000
188.900	77.000	4.239	8.650	-0.021	5.000
189.000	77.000	4.252	8.649	-0.021	5.000
189.100	77.200	4.252	8.649	-0.021	5.000
189.200	76.800	4.256	8.649	-0.021	5.000
189.300	74.600	4.261	8.649	-0.021	5.000
189.400	76.800	4.265	8.649	-0.020	5.000
189.500	74.600	4.269	8.648	-0.020	5.000
189.600	75.200	4.269	8.648	-0.020	5.000
189.700	74.400	4.274	8.649	-0.020	5.000
189.800	73.800	4.278	8.648	-0.020	5.000
189.900	75.000	4.282	8.648	-0.019	5.000
190.000	74.600	4.289	8.650	-0.019	5.000
190.100	74.600	4.289	8.650	-0.019	5.000
190.200	73.000	4.291	8.650	-0.019	5.000
190.300	73.800	4.294	8.648	-0.019	5.000
190.400	73.600	4.295	8.649	-0.019	5.000
190.500	73.400	4.298	8.648	-0.019	5.000
190.600	73.800	4.298	8.648	-0.019	5.000
190.700	73.000	4.299	8.649	-0.019	5.000
190.800	72.200	4.301	8.649	-0.019	5.000
190.900	73.200	4.304	8.649	-0.018	5.000
191.000	72.400	4.305	8.648	-0.018	5.000
191.100	72.400	4.305	8.648	-0.018	5.000
191.200	72.400	4.306	8.648	-0.018	5.000
191.300	72.800	4.312	8.649	-0.018	5.000
191.400	72.000	4.308	8.648	-0.018	5.000
191.500	71.800	4.314	8.648	-0.018	5.000
191.600	70.800	4.314	8.648	-0.018	5.000
191.700	72.000	4.315	8.649	-0.018	5.000
191.800	71.400	4.318	8.649	-0.018	5.000
191.900	71.000	4.317	8.648	-0.017	5.000
192.000	71.400	4.322	8.648	-0.017	5.000
192.100	71.400	4.322	8.648	-0.017	5.000
192.200	71.000	4.321	8.648	-0.017	5.000
192.300	69.800	4.320	8.648	-0.017	5.000
192.400	69.800	4.323	8.649	-0.016	5.000
192.500	71.400	4.326	8.648	-0.016	5.000
192.600	71.600	4.326	8.648	-0.016	5.000
192.700	71.400	4.328	8.649	-0.016	5.000
192.800	69.800	4.326	8.648	-0.016	5.000
192.900	70.800	4.329	8.648	-0.016	5.000
193.000	69.000	4.332	8.648	-0.016	5.000
193.100	70.200	4.332	8.648	-0.016	5.000
193.200	70.000	4.329	8.648	-0.016	5.000
193.300	70.000	4.330	8.649	-0.016	5.000
193.400	70.400	4.333	8.648	-0.015	5.000
193.500	70.600	4.335	8.649	-0.015	5.000
193.600	68.600	4.335	8.649	-0.015	5.000
193.700	70.000	4.335	8.649	-0.015	5.000
193.800	69.400	4.334	8.649	-0.015	5.000
193.900	70.400	4.335	8.649	-0.015	5.000
194.000	69.600	4.337	8.649	-0.015	5.000
194.100	70.800	4.337	8.649	-0.015	5.000
194.200	69.600	4.337	8.649	-0.015	5.000
194.300	69.200	4.342	8.649	-0.015	5.000
194.400	69.200	4.337	8.649	-0.014	5.000
194.500	70.800	4.337	8.648	-0.014	5.000
194.600	70.000	4.337	8.648	-0.014	5.000
194.700	70.600	4.337	8.648	-0.014	5.000
194.800	70.800	4.336	8.648	-0.014	5.000
194.900	70.000	4.337	8.647	-0.013	5.000
195.000	70.000	4.336	8.649	-0.013	5.000
195.100	70.600	4.336	8.649	-0.013	5.000
195.200	70.400	4.336	8.647	-0.013	5.000
195.300	70.600	4.337	8.648	-0.013	5.000
195.400	70.800	4.334	8.648	-0.013	5.000
195.500	71.400	4.330	8.648	-0.013	5.000
195.600	72.000	4.330	8.648	-0.013	5.000
195.700	71.600	4.333	8.648	-0.013	5.000
195.800	71.600	4.329	8.648	-0.013	5.000
195.900	71.000	4.329	8.649	-0.012	5.000
196.000	71.400	4.326	8.648	-0.012	5.000
196.100	71.000	4.326	8.648	-0.012	5.000
196.200	70.600	4.328	8.648	-0.012	5.000
196.300	71.600	4.326	8.647	-0.012	5.000
196.400	71.400	4.326	8.647	-0.012	5.000
196.500	70.600	4.327	8.648	-0.012	5.000
196.600	70.600	4.327	8.648	-0.012	5.000
196.700	69.600	4.331	8.648	-0.012	5.000
196.800	70.600	4.327	8.648	-0.012	5.000
196.900	70.400	4.332	8.648	-0.011	5.000
197.000	69.600	4.335	8.648	-0.011	5.000
197.100	69.800	4.335	8.648	-0.011	5.000
197.200	69.400	4.334	8.648	-0.011	5.000
197.300	70.400	4.334	8.648	-0.011	5.000
197.400	69.800	4.335	8.648	-0.010	5.000
197.500	69.600	4.332	8.648	-0.010	5.000
197.600	69.000	4.332	8.648	-0.010	5.000
197.700	68.800	4.337	8.648	-0.010	5.000
197.800	69.200	4.340	8.648	-0.010	5.000
197.900	69.000	4.339	8.647	-0.010	5.000
198.000	68.800	4.339	8.648	-0.010	5.000
198.100	69.400	4.339	8.648	-0.010	5.000
198.200	69.000	4.341	8.648	-0.010	5.000
198.300	68.200	4.342	8.648	-0.010	5.000
198.400	69.200	4.339	8.648	-0.009	5.000
198.500	69.000	4.342	8.648	-0.009	5.000
198.600	70.600	4.342	8.648	-0.009	5.000
198.700	68.200	4.344	8.647	-0.009	5.000
198.800	69.800	4.345	8.647	-0.009	5.000
198.900	68.600	4.345	8.648	-0.009	5.000
199.000	68.400	4.341	8.647	-0.009	5.000
199.100	68.000	4.341	8.647	-0.009	5.000
199.200	68.400	4.347	8.647	-0.009	5.000
199.300	68.600	4.345	8.647	-0.009	5.000
199.400	67.600	4.347	8.649	-0.008	5.000
199.500	68.800	4.343	8.647	-0.008	5.000
199.600	68.600	4.343	8.647	-0.008	5.000
199.700	68.800	4.347	8.648	-0.008	5.000
199.800	68.600	4.346	8.648	-0.008	5.000
199.900	69.000	4.350	8.649	-0.008	5.000
[truncated: 7,936 more rows]
