# Supplementary material for: Measurement of Outflow Facility Using iPerfusion
Source: PLoS One. 2016 Mar 7;11(3):e0150694. doi: 10.1371/journal.pone.0150694 (PMC4780770; doi:10.1371/journal.pone.0150694)
Supplement: S4 File — The raw data from the perfusion traces along with the steady state values for each pressure step. (ZIP) [file pone.0150694.s004.zip › S3/ControlIndividuals/eye05/CapPre_P15CL-04/Parameters.txt]

Q 	 dQ 	 P 	 dP 	 R 	 dR 	 C 	 dC 	 FT 	 dFT 	 N/A 	 FV 	 
-0.4590	5.4622	0.0031	0.0445	-0.0013	0.0189	-773.1799	11318.7483	0.0000	0.0000	0.0003	0.0000
65.1523	5.2667	4.3878	0.0423	0.0694	0.0058	14.4109	1.2083	0.0000	0.0000	4.9750	0.0000
130.5987	5.3893	8.7846	0.0440	0.0683	0.0029	14.6482	0.6179	0.0000	0.0000	9.9976	0.0000
193.6677	5.3074	13.2116	0.0427	0.0689	0.0019	14.5136	0.4045	0.0000	0.0000	14.9782	0.0000
256.7930	5.3989	17.6245	0.0438	0.0692	0.0015	14.4613	0.3084	0.0000	0.0000	19.9750	0.0000
316.7103	5.2559	22.0671	0.0428	0.0701	0.0012	14.2651	0.2398	0.0000	0.0000	24.9750	0.0000
