# Supplementary material for: Measurement of Outflow Facility Using iPerfusion
Source: PLoS One. 2016 Mar 7;11(3):e0150694. doi: 10.1371/journal.pone.0150694 (PMC4780770; doi:10.1371/journal.pone.0150694)
Supplement: S4 File — The raw data from the perfusion traces along with the steady state values for each pressure step. (ZIP) [file pone.0150694.s004.zip › S3/ControlIndividuals/eye05/Eye_P15CL-04/Data.txt]

0.000	-3.200	7.999	8.516	-0.000	8.000
0.100	-0.400	7.999	8.516	-0.000	8.000
0.200	-0.400	7.998	8.515	-0.000	8.000
0.300	1.200	7.998	8.515	-0.000	8.000
0.400	0.200	7.997	8.515	-0.000	8.000
0.500	2.800	7.997	8.516	0.000	8.000
0.600	0.800	7.997	8.516	0.000	8.000
0.700	1.600	8.002	8.515	0.000	8.000
0.800	-0.200	7.999	8.516	0.000	8.000
0.900	2.200	8.004	8.514	0.000	8.000
1.000	0.400	8.003	8.515	0.000	8.000
1.100	1.800	8.003	8.515	0.000	8.000
1.200	0.600	7.999	8.516	0.000	8.000
1.300	2.200	8.000	8.515	0.000	8.000
1.400	0.800	7.999	8.514	0.000	8.000
1.500	1.600	7.998	8.515	0.000	8.000
1.600	2.400	7.998	8.515	0.000	8.000
1.700	0.200	7.995	8.515	0.000	8.000
1.800	2.400	7.999	8.515	0.000	8.000
1.900	-0.400	7.995	8.516	0.000	8.000
2.000	1.800	8.000	8.516	0.000	8.000
2.100	1.600	8.000	8.516	0.000	8.000
2.200	2.400	7.994	8.516	0.000	8.000
2.300	0.600	7.996	8.514	0.000	8.000
2.400	1.200	7.998	8.515	0.000	8.000
2.500	1.800	7.997	8.514	0.000	8.000
2.600	1.400	7.997	8.514	0.000	8.000
2.700	1.000	8.001	8.514	0.000	8.000
2.800	1.800	8.003	8.516	0.000	8.000
2.900	0.800	8.001	8.515	0.000	8.000
3.000	1.000	7.998	8.514	0.000	8.000
3.100	1.000	7.998	8.514	0.000	8.000
3.200	1.200	8.000	8.514	0.000	8.000
3.300	1.000	7.996	8.514	0.000	8.000
3.400	1.400	8.001	8.515	0.000	8.000
3.500	0.400	8.001	8.514	0.000	8.000
3.600	2.000	8.001	8.514	0.000	8.000
3.700	1.600	7.999	8.514	0.000	8.000
3.800	0.400	7.994	8.515	0.000	8.000
3.900	0.600	8.004	8.514	0.000	8.000
4.000	1.200	8.001	8.514	0.000	8.000
4.100	1.400	8.001	8.514	0.000	8.000
4.200	2.200	7.996	8.514	0.000	8.000
4.300	0.200	7.999	8.515	0.000	8.000
4.400	1.000	8.004	8.515	0.000	8.000
4.500	1.000	8.001	8.515	0.000	8.000
4.600	2.000	8.001	8.515	0.000	8.000
4.700	1.200	8.004	8.515	0.000	8.000
4.800	1.800	8.002	8.515	0.000	8.000
4.900	1.200	8.003	8.514	0.000	8.000
5.000	1.800	8.000	8.514	0.000	8.000
5.100	0.800	8.000	8.514	0.000	8.000
5.200	3.000	7.999	8.515	0.000	8.000
5.300	0.400	7.998	8.515	0.000	8.000
5.400	2.200	8.000	8.515	0.000	8.000
5.500	0.600	7.999	8.515	0.000	8.000
5.600	2.400	7.999	8.515	0.000	8.000
5.700	1.600	7.998	8.514	0.000	8.000
5.800	1.400	8.001	8.513	0.000	8.000
5.900	1.800	7.999	8.514	0.000	8.000
6.000	1.400	7.999	8.514	0.000	8.000
6.100	1.800	7.999	8.514	0.000	8.000
6.200	1.800	7.999	8.514	0.000	8.000
6.300	1.000	7.997	8.514	0.000	8.000
6.400	1.200	7.997	8.514	0.000	8.000
6.500	1.000	7.998	8.515	0.000	8.000
6.600	1.600	7.998	8.515	0.000	8.000
6.700	0.400	8.001	8.514	0.000	8.000
6.800	2.000	8.002	8.514	0.000	8.000
6.900	1.800	8.004	8.514	0.000	8.000
7.000	2.000	8.003	8.514	0.000	8.000
7.100	1.200	8.003	8.514	0.000	8.000
7.200	1.600	8.000	8.513	0.000	8.000
7.300	1.800	7.999	8.515	0.000	8.000
7.400	2.000	7.999	8.513	0.000	8.000
7.500	0.800	8.000	8.514	0.000	8.000
7.600	1.600	8.000	8.514	0.000	8.000
7.700	1.000	8.000	8.513	0.000	8.000
7.800	2.000	8.000	8.514	0.000	8.000
7.900	1.600	7.999	8.513	0.000	8.000
8.000	0.800	7.996	8.514	0.000	8.000
8.100	2.000	7.996	8.514	0.000	8.000
8.200	1.200	8.001	8.514	0.000	8.000
8.300	1.800	8.000	8.514	0.000	8.000
8.400	0.200	7.998	8.514	0.000	8.000
8.500	1.200	7.998	8.514	0.000	8.000
8.600	0.200	7.998	8.514	0.000	8.000
8.700	1.000	8.002	8.514	0.000	8.000
8.800	0.800	8.004	8.513	0.000	8.000
8.900	0.800	8.000	8.513	0.000	8.000
9.000	0.200	7.999	8.513	0.000	8.000
9.100	1.000	7.999	8.513	0.000	8.000
9.200	1.800	8.000	8.514	0.000	8.000
9.300	2.000	7.997	8.513	0.000	8.000
9.400	0.800	8.000	8.514	0.000	8.000
9.500	2.000	7.998	8.514	0.000	8.000
9.600	2.000	7.998	8.514	0.000	8.000
9.700	2.000	7.997	8.513	0.000	8.000
9.800	1.800	8.000	8.514	0.000	8.000
9.900	1.600	7.998	8.513	0.000	8.000
10.000	1.200	7.998	8.514	0.000	8.000
10.100	1.200	7.998	8.514	0.000	8.000
10.200	1.200	8.000	8.513	0.000	8.000
10.300	2.800	7.999	8.514	0.000	8.000
10.400	0.600	8.001	8.514	0.000	8.000
10.500	1.800	8.000	8.513	0.000	8.000
10.600	2.600	8.000	8.513	0.000	8.000
10.700	2.400	8.000	8.513	0.000	8.000
10.800	1.000	8.001	8.512	0.000	8.000
10.900	1.400	8.002	8.513	0.000	8.000
11.000	1.000	7.997	8.512	0.000	8.000
11.100	1.600	7.997	8.512	0.000	8.000
11.200	-0.000	7.999	8.513	0.000	8.000
11.300	1.600	7.996	8.514	0.000	8.000
11.400	0.800	8.000	8.514	0.000	8.000
11.500	1.800	8.001	8.512	0.000	8.000
11.600	1.600	8.001	8.512	0.000	8.000
11.700	2.000	7.998	8.514	0.000	8.000
11.800	1.000	7.999	8.513	0.000	8.000
11.900	1.600	7.998	8.512	0.000	8.000
12.000	0.800	7.998	8.513	0.000	8.000
12.100	1.600	7.998	8.513	0.000	8.000
12.200	0.400	8.003	8.514	0.000	8.000
12.300	1.600	7.997	8.514	0.000	8.000
12.400	1.800	8.001	8.512	0.000	8.000
12.500	1.200	8.001	8.513	0.000	8.000
12.600	1.400	8.001	8.513	0.000	8.000
12.700	2.400	8.001	8.512	0.000	8.000
12.800	1.200	8.000	8.512	0.000	8.000
12.900	1.000	8.005	8.513	0.000	8.000
13.000	1.400	8.002	8.514	0.000	8.000
13.100	1.600	8.002	8.514	0.000	8.000
13.200	2.000	8.003	8.513	0.000	8.000
13.300	2.000	8.000	8.513	0.000	8.000
13.400	-0.000	8.000	8.513	0.000	8.000
13.500	2.200	7.999	8.513	0.000	8.000
13.600	1.400	7.999	8.513	0.000	8.000
13.700	0.800	8.000	8.512	0.000	8.000
13.800	1.600	8.003	8.513	0.000	8.000
13.900	2.000	8.001	8.512	0.000	8.000
14.000	1.600	7.999	8.511	0.000	8.000
14.100	1.400	7.999	8.511	0.000	8.000
14.200	1.800	8.001	8.512	0.000	8.000
14.300	1.400	8.001	8.514	0.000	8.000
14.400	1.000	8.000	8.513	0.000	8.000
14.500	2.200	7.998	8.513	0.000	8.000
14.600	1.200	7.998	8.513	0.000	8.000
14.700	2.200	8.002	8.513	0.000	8.000
14.800	0.200	7.999	8.513	0.000	8.000
14.900	1.000	8.002	8.512	0.000	8.000
15.000	1.600	8.000	8.513	0.000	8.000
15.100	1.800	8.000	8.513	0.000	8.000
15.200	1.000	7.998	8.513	0.000	8.000
15.300	2.200	7.999	8.513	0.000	8.000
15.400	1.200	8.002	8.513	0.000	8.000
15.500	2.800	7.999	8.512	0.000	8.000
15.600	2.000	7.999	8.512	0.000	8.000
15.700	2.400	8.003	8.513	0.000	8.000
15.800	1.200	8.000	8.512	0.000	8.000
15.900	1.200	8.000	8.513	0.000	8.000
16.000	1.200	8.000	8.513	0.000	8.000
16.100	1.600	8.000	8.513	0.000	8.000
16.200	1.200	8.002	8.513	0.000	8.000
16.300	2.000	7.996	8.513	0.000	8.000
16.400	0.800	8.001	8.513	0.000	8.000
16.500	1.800	8.001	8.513	0.000	8.000
16.600	1.600	8.001	8.513	0.000	8.000
16.700	2.600	8.002	8.512	0.000	8.000
16.800	1.400	8.002	8.512	0.000	8.000
16.900	1.400	8.004	8.513	0.000	8.000
17.000	-0.000	8.004	8.513	0.000	8.000
17.100	1.800	8.004	8.513	0.000	8.000
17.200	1.200	8.003	8.513	0.000	8.000
17.300	1.200	7.999	8.513	0.000	8.000
17.400	2.000	7.998	8.513	0.000	8.000
17.500	2.400	7.999	8.512	0.000	8.000
17.600	1.600	7.999	8.512	0.000	8.000
17.700	1.800	8.001	8.513	0.000	8.000
17.800	1.600	8.003	8.514	0.000	8.000
17.900	1.200	8.003	8.513	0.000	8.000
18.000	2.000	8.003	8.513	0.000	8.000
18.100	1.000	8.003	8.513	0.000	8.000
18.200	1.800	7.999	8.513	0.000	8.000
18.300	0.400	8.000	8.512	0.000	8.000
18.400	1.800	7.999	8.513	0.000	8.000
18.500	0.200	7.998	8.512	0.000	8.000
18.600	1.600	7.998	8.512	0.000	8.000
18.700	1.200	8.002	8.514	0.000	8.000
18.800	2.000	8.002	8.511	0.000	8.000
18.900	1.200	8.002	8.512	0.000	8.000
19.000	2.600	8.006	8.513	0.000	8.000
19.100	1.600	8.006	8.513	0.000	8.000
19.200	3.000	7.998	8.512	0.000	8.000
19.300	1.600	7.999	8.512	0.000	8.000
19.400	0.800	8.000	8.512	0.000	8.000
19.500	1.600	8.001	8.514	0.000	8.000
19.600	2.600	8.001	8.514	0.000	8.000
19.700	0.200	7.997	8.512	0.000	8.000
19.800	1.800	8.004	8.513	0.000	8.000
19.900	1.000	7.998	8.513	0.000	8.000
20.000	2.400	8.001	8.512	0.000	8.000
20.100	1.800	8.001	8.512	0.000	8.000
20.200	1.400	7.997	8.512	0.000	8.000
20.300	1.200	8.003	8.512	0.000	8.000
20.400	0.800	7.998	8.514	0.000	8.000
20.500	2.200	8.000	8.513	0.000	8.000
20.600	0.400	8.000	8.513	0.000	8.000
20.700	1.200	8.000	8.512	0.000	8.000
20.800	1.400	8.006	8.513	0.000	8.000
20.900	1.600	8.004	8.512	0.000	8.000
21.000	2.200	7.998	8.512	0.000	8.000
21.100	1.000	7.998	8.512	0.000	8.000
21.200	1.600	8.004	8.512	0.000	8.000
21.300	0.400	7.999	8.512	0.000	8.000
21.400	1.800	8.001	8.512	0.001	8.000
21.500	0.200	8.004	8.513	0.001	8.000
21.600	2.200	8.004	8.513	0.001	8.000
21.700	1.200	8.000	8.512	0.001	8.000
21.800	1.000	8.001	8.513	0.001	8.000
21.900	1.200	8.003	8.512	0.001	8.000
22.000	0.400	8.001	8.512	0.001	8.000
22.100	1.000	8.001	8.512	0.001	8.000
22.200	2.200	8.003	8.512	0.001	8.000
22.300	0.800	8.000	8.513	0.001	8.000
22.400	2.000	8.000	8.511	0.001	8.000
22.500	1.200	7.997	8.512	0.001	8.000
22.600	1.800	7.997	8.512	0.001	8.000
22.700	0.400	8.004	8.513	0.001	8.000
22.800	2.000	8.008	8.512	0.001	8.000
22.900	2.800	8.000	8.513	0.001	8.000
23.000	2.000	8.001	8.511	0.001	8.000
23.100	1.800	8.001	8.511	0.001	8.000
23.200	2.200	8.004	8.513	0.001	8.000
23.300	1.200	7.999	8.512	0.001	8.000
23.400	1.400	8.000	8.513	0.001	8.000
23.500	1.400	7.999	8.513	0.001	8.000
23.600	2.000	7.999	8.513	0.001	8.000
23.700	0.800	8.003	8.512	0.001	8.000
23.800	2.000	8.001	8.512	0.001	8.000
23.900	1.600	8.003	8.512	0.001	8.000
24.000	2.000	8.000	8.513	0.001	8.000
24.100	1.600	8.000	8.513	0.001	8.000
24.200	1.400	8.002	8.512	0.001	8.000
24.300	1.400	8.000	8.513	0.001	8.000
24.400	2.000	8.000	8.513	0.001	8.000
24.500	1.200	7.997	8.512	0.001	8.000
24.600	1.600	7.997	8.512	0.001	8.000
24.700	0.400	8.003	8.513	0.001	8.000
24.800	1.800	8.004	8.513	0.001	8.000
24.900	0.400	8.004	8.513	0.001	8.000
25.000	2.000	8.001	8.513	0.001	8.000
25.100	1.000	8.001	8.513	0.001	8.000
25.200	0.400	8.003	8.510	0.001	8.000
25.300	0.800	8.001	8.511	0.001	8.000
25.400	1.600	8.004	8.512	0.001	8.000
25.500	1.600	8.005	8.512	0.001	8.000
25.600	1.000	8.005	8.512	0.001	8.000
25.700	1.000	8.001	8.512	0.001	8.000
25.800	1.400	8.001	8.512	0.001	8.000
25.900	1.400	8.004	8.512	0.001	8.000
26.000	1.000	8.000	8.511	0.001	8.000
26.100	2.400	8.000	8.511	0.001	8.000
26.200	1.200	8.004	8.512	0.001	8.000
26.300	1.800	8.002	8.512	0.001	8.000
26.400	0.800	8.006	8.513	0.001	8.000
26.500	1.600	8.001	8.511	0.001	8.000
26.600	1.600	8.001	8.511	0.001	8.000
26.700	2.800	8.002	8.512	0.001	8.000
26.800	1.600	7.997	8.513	0.001	8.000
26.900	1.200	8.004	8.513	0.001	8.000
27.000	2.400	8.006	8.513	0.001	8.000
27.100	0.400	8.006	8.513	0.001	8.000
27.200	2.400	7.999	8.511	0.001	8.000
27.300	1.000	8.007	8.512	0.001	8.000
27.400	1.800	8.002	8.513	0.001	8.000
27.500	1.600	8.003	8.513	0.001	8.000
27.600	2.400	8.003	8.513	0.001	8.000
27.700	0.200	8.003	8.513	0.001	8.000
27.800	1.200	8.002	8.513	0.001	8.000
27.900	0.200	8.003	8.512	0.001	8.000
28.000	2.400	8.005	8.512	0.001	8.000
28.100	0.800	8.005	8.512	0.001	8.000
28.200	2.000	8.002	8.512	0.001	8.000
28.300	1.800	8.005	8.513	0.001	8.000
28.400	0.800	8.006	8.513	0.001	8.000
28.500	1.200	8.008	8.513	0.001	8.000
28.600	1.800	8.008	8.513	0.001	8.000
28.700	1.600	8.003	8.513	0.001	8.000
28.800	1.800	8.006	8.512	0.001	8.000
28.900	1.200	8.003	8.513	0.001	8.000
29.000	2.200	8.004	8.514	0.001	8.000
29.100	1.600	8.004	8.514	0.001	8.000
29.200	2.000	8.008	8.514	0.001	8.000
29.300	0.800	8.004	8.512	0.001	8.000
29.400	2.400	8.006	8.512	0.001	8.000
29.500	1.000	8.001	8.513	0.001	8.000
29.600	2.200	8.001	8.513	0.001	8.000
29.700	0.600	8.006	8.513	0.001	8.000
29.800	1.800	8.003	8.514	0.001	8.000
29.900	1.400	8.006	8.514	0.001	8.000
30.000	2.800	8.005	8.513	0.001	8.000
30.100	0.800	8.005	8.513	0.001	8.000
30.200	1.600	8.007	8.514	0.001	8.000
30.300	1.000	8.001	8.512	0.001	8.000
30.400	2.000	8.007	8.513	0.001	8.000
30.500	1.000	8.005	8.513	0.001	8.000
30.600	1.000	8.005	8.513	0.001	8.000
30.700	2.400	8.002	8.513	0.001	8.000
30.800	0.600	8.000	8.514	0.001	8.000
30.900	2.400	8.010	8.512	0.001	8.000
31.000	0.800	8.006	8.512	0.001	8.000
31.100	2.800	8.006	8.512	0.001	8.000
31.200	0.800	8.000	8.513	0.001	8.000
31.300	1.200	8.007	8.512	0.001	8.000
31.400	1.400	8.004	8.512	0.001	8.000
31.500	2.000	8.002	8.512	0.001	8.000
31.600	1.800	8.002	8.512	0.001	8.000
31.700	1.800	8.006	8.512	0.001	8.000
31.800	1.800	8.007	8.512	0.001	8.000
31.900	2.400	8.000	8.512	0.001	8.000
32.000	1.800	8.002	8.513	0.001	8.000
32.100	1.800	8.002	8.513	0.001	8.000
32.200	1.200	8.002	8.512	0.001	8.000
32.300	1.800	8.005	8.514	0.001	8.000
32.400	1.000	7.998	8.512	0.001	8.000
32.500	2.800	8.001	8.513	0.001	8.000
32.600	0.800	8.001	8.513	0.001	8.000
32.700	2.200	8.000	8.513	0.001	8.000
32.800	1.200	8.005	8.513	0.001	8.000
32.900	2.400	8.006	8.513	0.001	8.000
33.000	1.400	8.003	8.513	0.001	8.000
33.100	1.400	8.003	8.513	0.001	8.000
33.200	1.800	8.003	8.514	0.001	8.000
33.300	2.200	8.003	8.513	0.001	8.000
33.400	1.000	8.001	8.514	0.001	8.000
33.500	2.600	8.001	8.512	0.001	8.000
33.600	0.400	8.001	8.512	0.001	8.000
33.700	2.800	8.001	8.513	0.001	8.000
33.800	1.200	8.001	8.514	0.001	8.000
33.900	2.400	8.002	8.513	0.001	8.000
34.000	0.800	8.002	8.514	0.001	7.941
34.100	1.600	8.002	8.514	0.001	7.941
34.200	0.600	8.004	8.515	0.001	7.941
34.300	1.600	8.000	8.513	0.001	7.941
34.400	1.000	8.005	8.514	0.001	7.941
34.500	2.200	8.005	8.513	0.001	7.647
34.600	-0.600	8.005	8.513	0.001	7.647
34.700	1.800	8.001	8.513	0.001	7.647
34.800	0.600	8.004	8.514	0.001	7.647
34.900	1.800	7.936	8.513	0.001	7.647
35.000	1.200	8.028	8.513	0.001	7.353
35.100	0.400	8.028	8.513	0.001	7.353
35.200	0.200	7.846	8.515	0.001	7.353
35.300	2.800	7.761	8.512	0.001	7.353
35.400	0.200	7.814	8.515	0.001	7.353
35.500	1.800	7.718	8.515	0.001	7.058
35.600	2.000	7.718	8.515	0.001	7.058
35.700	0.600	7.350	8.516	0.001	7.058
35.800	2.800	7.316	8.515	0.001	7.058
35.900	1.400	7.714	8.513	0.001	7.058
36.000	2.400	7.285	8.514	0.001	6.764
36.100	0.400	7.285	8.514	0.001	6.764
36.200	2.600	7.209	8.515	0.001	6.764
36.300	0.400	7.167	8.514	0.001	6.764
36.400	1.800	7.317	8.515	0.001	6.764
36.500	0.800	6.976	8.514	0.001	6.470
36.600	2.000	6.976	8.514	0.001	6.470
36.700	1.200	6.933	8.513	0.001	6.470
36.800	2.200	6.954	8.514	0.001	6.470
36.900	1.200	6.930	8.514	0.001	6.470
37.000	1.600	6.741	8.515	0.001	6.176
37.100	1.800	6.741	8.515	0.001	6.176
37.200	0.400	6.601	8.515	0.001	6.176
37.300	1.800	6.619	8.513	0.001	6.176
37.400	1.000	6.603	8.517	0.001	6.176
37.500	1.800	6.358	8.515	0.001	5.882
37.600	1.800	6.358	8.515	0.001	5.882
37.700	0.800	6.390	8.515	0.001	5.882
37.800	1.800	6.312	8.514	0.001	5.882
37.900	1.200	6.309	8.514	0.001	5.882
38.000	0.600	6.112	8.515	0.001	5.587
38.100	2.200	6.112	8.515	0.001	5.587
38.200	1.400	6.056	8.514	0.001	5.587
38.300	1.600	6.060	8.514	0.001	5.587
38.400	1.000	5.981	8.514	0.001	5.587
38.500	2.000	5.816	8.515	0.001	5.293
38.600	1.200	5.816	8.515	0.001	5.293
38.700	2.200	5.772	8.515	0.001	5.293
38.800	1.600	5.763	8.514	0.001	5.293
38.900	1.800	5.671	8.516	0.001	5.293
39.000	1.600	5.573	8.515	0.001	4.999
39.100	1.800	5.573	8.515	0.001	4.999
39.200	0.400	5.539	8.514	0.001	4.999
39.300	0.800	5.398	8.514	0.001	4.999
39.400	0.200	5.423	8.514	0.001	4.999
39.500	1.600	5.236	8.514	0.001	4.705
39.600	1.200	5.236	8.514	0.001	4.705
39.700	2.600	5.259	8.515	0.001	4.705
39.800	1.400	5.120	8.515	0.001	4.705
39.900	2.600	5.101	8.515	0.001	4.705
40.000	0.400	4.974	8.514	0.001	4.410
40.100	2.000	4.974	8.514	0.001	4.410
40.200	1.200	4.963	8.516	0.001	4.410
40.300	1.400	4.855	8.514	0.001	4.410
40.400	1.400	4.775	8.515	0.001	4.410
40.500	1.200	4.672	8.515	0.001	4.116
40.600	1.800	4.672	8.515	0.001	4.116
40.700	1.600	4.657	8.515	0.001	4.116
40.800	1.200	4.565	8.514	0.001	4.116
40.900	1.800	4.496	8.515	0.001	4.116
41.000	1.200	4.365	8.515	0.001	4.000
41.100	1.400	4.365	8.515	0.001	4.000
41.200	1.000	4.378	8.515	0.001	4.000
41.300	2.200	4.255	8.514	0.001	4.000
41.400	0.800	4.205	8.515	0.001	4.000
41.500	1.400	4.088	8.516	0.001	4.000
41.600	1.200	4.088	8.516	0.001	4.000
41.700	2.200	4.132	8.515	0.001	4.000
41.800	1.600	3.966	8.515	0.001	4.000
41.900	1.600	4.005	8.514	0.001	4.000
42.000	0.200	4.031	8.514	0.001	4.000
42.100	2.200	4.031	8.514	0.001	4.000
42.200	1.200	4.020	8.515	0.001	4.000
42.300	1.200	4.016	8.513	0.001	4.000
42.400	1.000	4.019	8.514	0.001	4.000
42.500	2.800	4.022	8.514	0.001	4.000
42.600	1.600	4.022	8.514	0.001	4.000
42.700	1.800	4.024	8.515	0.001	4.000
42.800	1.000	4.022	8.514	0.001	4.000
42.900	2.400	4.020	8.514	0.001	4.000
43.000	2.000	4.024	8.515	0.001	4.000
43.100	1.200	4.024	8.515	0.001	4.000
43.200	1.600	4.021	8.514	0.001	4.000
43.300	2.000	4.022	8.515	0.001	4.000
43.400	1.600	4.017	8.515	0.001	4.000
43.500	1.200	4.022	8.515	0.001	4.000
43.600	2.000	4.022	8.515	0.001	4.000
43.700	2.600	4.023	8.515	0.001	4.000
43.800	1.800	4.019	8.515	0.001	4.000
43.900	1.600	4.017	8.515	0.001	4.000
44.000	0.800	4.022	8.515	0.001	4.000
44.100	1.800	4.022	8.515	0.001	4.000
44.200	0.800	4.023	8.514	0.001	4.000
44.300	2.400	4.019	8.515	0.001	4.000
44.400	1.000	4.021	8.515	0.001	4.000
44.500	1.800	4.019	8.515	0.001	4.000
44.600	1.200	4.019	8.515	0.001	4.000
44.700	2.600	4.023	8.515	0.001	4.000
44.800	1.200	4.022	8.516	0.001	4.000
44.900	1.400	4.027	8.515	0.001	4.000
45.000	-0.000	4.022	8.514	0.001	4.000
45.100	2.400	4.022	8.514	0.001	4.000
45.200	1.200	4.019	8.516	0.001	4.000
45.300	1.400	4.024	8.516	0.001	4.000
45.400	2.000	4.021	8.515	0.001	4.000
45.500	2.400	4.019	8.514	0.001	4.000
45.600	0.800	4.019	8.514	0.001	4.000
45.700	1.800	4.021	8.515	0.001	4.000
45.800	1.400	4.018	8.515	0.001	4.000
45.900	1.400	4.021	8.515	0.001	4.000
46.000	1.000	4.024	8.516	0.001	4.000
46.100	1.600	4.024	8.516	0.001	4.000
46.200	1.600	4.021	8.514	0.001	4.000
46.300	2.600	4.020	8.516	0.001	4.000
46.400	1.000	4.018	8.515	0.001	4.000
46.500	1.400	4.022	8.514	0.001	4.000
46.600	0.800	4.022	8.514	0.001	4.000
46.700	1.600	4.022	8.515	0.001	4.000
46.800	2.000	4.026	8.515	0.001	4.000
46.900	1.800	4.021	8.516	0.001	4.000
47.000	1.600	4.025	8.516	0.001	4.022
47.100	-0.000	4.025	8.516	0.001	4.022
47.200	1.600	4.020	8.514	0.001	4.022
47.300	1.200	4.018	8.515	0.001	4.022
47.400	1.800	4.021	8.516	0.001	4.022
47.500	0.400	4.021	8.516	0.001	4.022
47.600	2.000	4.021	8.516	0.001	4.022
47.700	1.200	4.022	8.515	0.001	4.022
47.800	1.600	4.019	8.515	0.001	4.022
47.900	1.800	4.019	8.516	0.001	4.022
48.000	2.000	4.022	8.516	0.001	4.022
48.100	1.600	4.022	8.516	0.001	4.022
48.200	0.600	4.019	8.515	0.001	4.022
48.300	1.600	4.024	8.516	0.001	4.022
48.400	1.800	4.019	8.515	0.001	4.022
48.500	0.400	4.015	8.516	0.001	4.022
48.600	2.200	4.015	8.516	0.001	4.022
48.700	0.400	4.023	8.514	0.001	4.022
48.800	2.000	4.019	8.516	0.001	4.022
48.900	0.200	4.026	8.516	0.001	4.022
49.000	2.200	4.019	8.515	0.001	4.022
49.100	1.400	4.019	8.515	0.001	4.022
49.200	1.400	4.022	8.515	0.001	4.022
49.300	1.600	4.023	8.515	0.001	4.022
49.400	1.800	4.021	8.516	0.001	4.022
49.500	1.200	4.020	8.515	0.001	4.022
49.600	1.800	4.020	8.515	0.001	4.022
49.700	1.400	4.023	8.515	0.001	4.022
49.800	1.000	4.019	8.515	0.001	4.022
49.900	1.200	4.020	8.514	0.001	4.022
50.000	1.800	4.022	8.515	0.001	4.022
50.100	1.800	4.022	8.515	0.001	4.022
50.200	2.200	4.021	8.516	0.001	4.022
50.300	1.800	4.021	8.516	0.001	4.022
50.400	2.600	4.021	8.516	0.001	4.022
50.500	1.600	4.022	8.517	0.001	4.022
50.600	1.200	4.022	8.517	0.001	4.022
50.700	0.200	4.022	8.515	0.001	4.022
50.800	2.200	4.024	8.515	0.001	4.022
50.900	0.800	4.023	8.516	0.001	4.022
51.000	1.000	4.019	8.517	0.001	4.022
51.100	-0.800	4.019	8.517	0.001	4.022
51.200	2.000	4.018	8.517	0.001	4.022
51.300	1.200	4.019	8.515	0.001	4.022
51.400	2.000	4.020	8.517	0.001	4.022
51.500	1.600	4.022	8.516	0.001	4.022
51.600	1.000	4.022	8.516	0.001	4.022
51.700	2.000	4.018	8.516	0.001	4.022
51.800	2.600	4.022	8.515	0.001	4.022
51.900	1.600	4.021	8.516	0.001	4.022
52.000	3.000	4.019	8.516	0.001	4.022
52.100	1.000	4.019	8.516	0.001	4.022
52.200	0.600	4.020	8.516	0.001	4.022
52.300	1.200	4.021	8.516	0.001	4.022
52.400	2.200	4.020	8.516	0.001	4.022
52.500	2.400	4.023	8.517	0.001	4.022
52.600	1.800	4.023	8.517	0.001	4.022
52.700	1.600	4.022	8.516	0.001	4.022
52.800	1.000	4.024	8.517	0.001	4.022
52.900	1.200	4.021	8.516	0.001	4.022
53.000	3.200	4.021	8.516	0.001	4.022
53.100	1.800	4.021	8.516	0.001	4.022
53.200	2.600	4.023	8.516	0.001	4.022
53.300	0.600	4.019	8.516	0.001	4.022
53.400	1.000	4.024	8.515	0.001	4.022
53.500	1.800	4.023	8.516	0.001	4.022
53.600	2.800	4.023	8.516	0.001	4.022
53.700	-0.400	4.023	8.518	0.001	4.022
53.800	1.800	4.019	8.516	0.001	4.022
53.900	2.000	4.022	8.516	0.001	4.022
54.000	2.000	4.020	8.516	0.001	4.022
54.100	0.600	4.020	8.516	0.001	4.022
54.200	1.800	4.020	8.518	0.001	4.022
54.300	-0.200	4.017	8.516	0.001	4.022
54.400	2.800	4.018	8.516	0.001	4.022
54.500	1.000	4.021	8.516	0.001	4.022
54.600	1.800	4.021	8.516	0.001	4.022
54.700	2.200	4.024	8.518	0.001	4.022
54.800	1.200	4.022	8.516	0.001	4.022
54.900	2.000	4.024	8.517	0.001	4.022
55.000	1.000	4.018	8.517	0.001	4.022
55.100	1.200	4.018	8.517	0.001	4.022
55.200	1.200	4.020	8.516	0.001	4.022
55.300	1.400	4.019	8.517	0.001	4.022
55.400	0.800	4.021	8.517	0.001	4.022
55.500	1.600	4.021	8.516	0.001	4.022
55.600	0.400	4.021	8.516	0.001	4.022
55.700	1.200	4.020	8.517	0.001	4.022
55.800	1.000	4.020	8.516	0.001	4.022
55.900	1.800	4.023	8.517	0.001	4.022
56.000	1.200	4.023	8.516	0.001	4.022
56.100	2.600	4.023	8.516	0.001	4.022
56.200	0.400	4.019	8.516	0.001	4.022
56.300	1.600	4.021	8.517	0.001	4.022
56.400	1.600	4.022	8.517	0.001	4.022
56.500	1.400	4.022	8.516	0.001	4.022
56.600	0.800	4.022	8.516	0.001	4.022
56.700	2.200	4.016	8.516	0.001	4.022
56.800	0.400	4.027	8.517	0.001	4.022
56.900	1.800	4.019	8.518	0.001	4.022
57.000	1.200	4.019	8.516	0.001	4.022
57.100	1.200	4.019	8.516	0.001	4.022
57.200	1.800	4.020	8.518	0.001	4.022
57.300	1.400	4.019	8.517	0.001	4.022
57.400	2.200	4.019	8.517	0.001	4.022
57.500	1.200	4.024	8.516	0.001	4.022
57.600	1.000	4.024	8.516	0.001	4.022
57.700	2.600	4.018	8.517	0.001	4.022
57.800	1.000	4.019	8.517	0.001	4.022
57.900	1.600	4.022	8.517	0.001	4.022
58.000	1.800	4.025	8.517	0.001	4.022
58.100	2.400	4.025	8.517	0.001	4.022
58.200	1.600	4.022	8.518	0.001	4.022
58.300	0.400	4.021	8.517	0.001	4.022
58.400	2.000	4.022	8.517	0.001	4.022
58.500	1.800	4.019	8.517	0.001	4.022
58.600	1.800	4.019	8.517	0.001	4.022
58.700	1.600	4.023	8.517	0.001	4.022
58.800	0.200	4.023	8.517	0.001	4.022
58.900	0.200	4.025	8.517	0.001	4.022
59.000	1.000	4.018	8.517	0.001	4.022
59.100	1.800	4.018	8.517	0.001	4.022
59.200	0.200	4.020	8.518	0.001	4.022
59.300	1.800	4.018	8.517	0.001	4.022
59.400	0.800	4.025	8.519	0.001	4.022
59.500	2.000	4.023	8.517	0.001	4.022
59.600	1.600	4.023	8.517	0.001	4.022
59.700	0.400	4.022	8.518	0.001	4.022
59.800	1.800	4.022	8.518	0.001	4.022
59.900	1.400	4.022	8.518	0.001	4.022
60.000	1.800	4.023	8.517	0.001	4.022
60.100	1.000	4.023	8.517	0.001	4.022
60.200	2.000	4.020	8.518	0.001	4.022
60.300	-0.000	4.024	8.519	0.001	4.022
60.400	2.200	4.022	8.517	0.001	4.022
60.500	1.200	4.022	8.519	0.001	4.022
60.600	2.600	4.022	8.519	0.001	4.022
60.700	0.800	4.024	8.518	0.001	4.022
60.800	1.800	4.020	8.518	0.001	4.022
60.900	0.200	4.025	8.517	0.001	4.022
61.000	2.000	4.023	8.518	0.001	4.022
61.100	0.800	4.023	8.518	0.001	4.022
61.200	1.200	4.021	8.519	0.001	4.022
61.300	1.800	4.021	8.517	0.001	4.022
61.400	2.600	4.020	8.518	0.001	4.022
61.500	1.600	4.024	8.518	0.001	4.022
61.600	1.000	4.024	8.518	0.001	4.022
61.700	1.000	4.021	8.519	0.001	4.022
61.800	1.600	4.024	8.518	0.001	4.022
61.900	1.400	4.020	8.518	0.001	4.022
62.000	1.800	4.022	8.519	0.002	4.022
62.100	1.600	4.022	8.519	0.002	4.022
62.200	1.400	4.023	8.518	0.002	4.022
62.300	1.600	4.020	8.519	0.002	4.022
62.400	1.800	4.022	8.518	0.002	4.022
62.500	1.000	4.019	8.519	0.002	4.022
62.600	2.000	4.019	8.519	0.002	4.022
62.700	1.200	4.026	8.520	0.002	4.022
62.800	2.600	4.024	8.518	0.002	4.022
62.900	1.000	4.024	8.518	0.002	4.022
63.000	1.800	4.015	8.519	0.002	4.022
63.100	2.400	4.015	8.519	0.002	4.022
63.200	1.000	4.028	8.518	0.002	4.022
63.300	2.600	4.021	8.518	0.002	4.022
63.400	1.600	4.016	8.520	0.002	4.022
63.500	0.200	4.014	8.519	0.002	4.022
63.600	2.000	4.014	8.519	0.002	4.022
63.700	1.800	4.030	8.518	0.002	4.022
63.800	2.400	4.015	8.520	0.002	4.022
63.900	1.800	4.025	8.519	0.002	4.022
64.000	2.000	4.018	8.518	0.002	4.022
64.100	2.000	4.018	8.518	0.002	4.022
64.200	1.600	4.027	8.519	0.002	4.022
64.300	2.000	4.018	8.520	0.002	4.022
64.400	0.800	4.025	8.519	0.002	4.022
64.500	1.600	4.024	8.520	0.002	4.022
64.600	2.000	4.024	8.520	0.002	4.022
64.700	0.800	4.022	8.520	0.002	4.022
64.800	2.200	4.022	8.519	0.002	4.022
64.900	1.200	4.024	8.520	0.002	4.022
65.000	2.000	4.026	8.519	0.002	4.022
65.100	1.000	4.026	8.519	0.002	4.022
65.200	1.800	4.023	8.520	0.002	4.022
65.300	1.800	4.024	8.520	0.002	4.022
65.400	1.600	4.025	8.519	0.002	4.022
65.500	1.800	4.029	8.519	0.002	4.022
65.600	2.600	4.029	8.519	0.002	4.022
65.700	2.800	4.022	8.519	0.002	4.022
65.800	2.000	4.030	8.520	0.002	4.022
65.900	0.400	4.015	8.518	0.002	4.022
66.000	1.400	4.024	8.520	0.002	4.022
66.100	1.600	4.024	8.520	0.002	4.022
66.200	1.400	4.022	8.519	0.002	4.022
66.300	1.600	4.025	8.520	0.002	4.022
66.400	1.800	4.018	8.519	0.002	4.022
66.500	0.800	4.023	8.521	0.002	4.022
66.600	2.200	4.023	8.521	0.002	4.022
66.700	1.600	4.025	8.520	0.002	4.022
66.800	2.000	4.021	8.521	0.002	4.022
66.900	0.800	4.008	8.519	0.002	4.022
67.000	1.200	4.008	8.520	0.002	4.022
67.100	0.600	4.008	8.520	0.002	4.022
67.200	2.200	4.020	8.521	0.002	4.022
67.300	1.800	4.005	8.520	0.002	4.022
67.400	1.000	4.019	8.519	0.002	4.022
67.500	0.400	4.012	8.520	0.002	4.022
67.600	2.400	4.012	8.520	0.002	4.022
67.700	0.600	4.025	8.522	0.002	4.022
67.800	2.400	4.007	8.519	0.002	4.022
67.900	1.200	4.022	8.521	0.002	4.022
68.000	1.600	4.012	8.521	0.002	4.022
68.100	1.000	4.012	8.521	0.002	4.022
68.200	1.000	4.022	8.522	0.002	4.022
68.300	3.000	4.014	8.521	0.002	4.022
68.400	0.400	4.023	8.522	0.002	4.022
68.500	1.600	4.021	8.521	0.002	4.022
68.600	1.600	4.021	8.521	0.002	4.022
68.700	1.400	4.024	8.521	0.002	4.022
68.800	1.200	4.013	8.520	0.002	4.022
68.900	1.400	4.019	8.520	0.002	4.022
69.000	1.200	4.010	8.521	0.002	4.022
69.100	1.000	4.010	8.521	0.002	4.022
69.200	1.800	4.016	8.521	0.002	4.022
69.300	0.600	4.015	8.521	0.002	4.022
69.400	2.400	4.020	8.521	0.002	4.022
69.500	4253.600	4.019	8.523	0.011	4.022
69.600	4059.200	4.019	8.523	0.011	4.022
69.700	-17.400	4.012	8.522	0.011	4.022
69.800	-3041.600	3.983	8.520	0.011	4.022
69.900	292.200	3.996	8.522	0.011	4.022
70.000	3607.600	2.323	8.522	0.008	4.022
70.100	3106.000	2.323	8.522	0.008	4.022
70.200	-4803.200	3.725	8.522	0.008	4.022
70.300	-2960.800	4.039	8.522	0.008	4.022
70.400	-626.800	4.013	8.522	0.008	4.022
70.500	-616.600	3.975	8.522	0.005	4.022
70.600	-421.200	3.975	8.522	0.005	4.022
70.700	-320.200	3.975	8.521	0.005	4.022
70.800	-302.600	2.912	8.523	0.005	4.022
70.900	-134.800	6.002	8.522	0.005	4.022
71.000	-76.400	9.035	8.523	0.004	4.022
71.100	-86.200	9.035	8.523	0.004	4.022
71.200	-96.200	7.458	8.523	0.004	4.022
71.300	-113.800	6.834	8.522	0.004	4.022
71.400	-156.200	6.516	8.523	0.004	4.022
71.500	-199.400	4.751	8.523	0.004	4.022
71.600	-215.000	4.751	8.523	0.004	4.022
71.700	-94.000	4.852	8.523	0.004	4.022
71.800	28.000	4.912	8.520	0.004	4.022
71.900	88.800	5.216	8.523	0.004	4.022
72.000	22.600	5.901	8.522	0.003	4.022
72.100	-5.800	5.901	8.522	0.003	4.022
72.200	-23.800	5.827	8.523	0.003	4.022
72.300	-35.400	4.318	8.524	0.003	4.022
72.400	-44.400	3.336	8.523	0.003	4.022
72.500	-50.400	3.935	8.524	0.003	4.081
72.600	-54.800	3.935	8.524	0.003	4.081
72.700	-58.800	4.154	8.523	0.003	4.081
72.800	-61.400	4.290	8.525	0.003	4.081
72.900	-64.000	4.388	8.522	0.003	4.081
73.000	-63.800	4.501	8.523	0.003	4.375
73.100	-55.400	4.501	8.523	0.003	4.375
73.200	-49.400	4.532	8.524	0.003	4.375
73.300	-44.200	4.572	8.524	0.003	4.375
73.400	-33.000	4.602	8.523	0.003	4.375
73.500	-34.600	4.640	8.523	0.002	4.670
73.600	-20.400	4.640	8.523	0.002	4.670
73.700	-14.000	4.659	8.524	0.002	4.670
73.800	-9.000	4.670	8.524	0.002	4.670
73.900	-3.600	4.667	8.523	0.002	4.670
74.000	2.000	4.649	8.524	0.003	4.964
74.100	10.600	4.649	8.524	0.003	4.964
74.200	16.000	4.653	8.524	0.003	4.964
74.300	23.000	4.651	8.524	0.003	4.964
74.400	28.200	4.652	8.523	0.003	4.964
74.500	32.200	4.659	8.524	0.003	5.258
74.600	39.200	4.659	8.524	0.003	5.258
74.700	44.400	4.651	8.525	0.003	5.258
74.800	49.000	4.661	8.525	0.003	5.258
74.900	56.200	4.665	8.523	0.003	5.258
75.000	53.800	4.669	8.524	0.004	5.552
75.100	62.800	4.669	8.524	0.004	5.552
75.200	71.800	4.677	8.525	0.004	5.552
75.300	73.000	4.688	8.524	0.004	5.552
75.400	84.200	4.700	8.524	0.004	5.552
75.500	83.400	4.729	8.525	0.004	5.846
75.600	89.200	4.729	8.525	0.004	5.846
75.700	101.400	4.735	8.527	0.004	5.846
75.800	102.200	4.758	8.524	0.004	5.846
75.900	117.400	4.765	8.525	0.004	5.846
76.000	114.400	4.781	8.524	0.005	6.141
76.100	126.000	4.781	8.524	0.005	6.141
76.200	129.200	4.781	8.525	0.005	6.141
76.300	136.600	4.783	8.526	0.005	6.141
76.400	144.400	4.778	8.525	0.005	6.141
76.500	147.400	4.770	8.525	0.007	6.435
76.600	156.800	4.770	8.525	0.007	6.435
76.700	165.400	4.772	8.527	0.007	6.435
76.800	171.800	4.772	8.525	0.007	6.435
76.900	174.000	4.775	8.525	0.007	6.435
77.000	175.400	4.778	8.525	0.008	6.729
77.100	192.400	4.778	8.525	0.008	6.729
77.200	197.000	4.777	8.525	0.008	6.729
77.300	198.600	4.782	8.525	0.008	6.729
77.400	198.200	4.789	8.527	0.008	6.729
77.500	205.200	4.797	8.526	0.010	7.023
77.600	220.800	4.797	8.526	0.010	7.023
77.700	223.800	4.798	8.526	0.010	7.023
77.800	225.200	4.792	8.525	0.010	7.023
77.900	227.800	4.791	8.527	0.010	7.023
78.000	235.400	4.805	8.526	0.012	7.318
78.100	263.600	4.805	8.526	0.012	7.318
78.200	253.600	4.814	8.527	0.012	7.318
78.300	257.600	4.814	8.527	0.012	7.318
78.400	257.200	4.815	8.526	0.012	7.318
78.500	257.800	4.831	8.525	0.015	7.612
78.600	274.000	4.831	8.525	0.015	7.612
78.700	277.600	4.838	8.527	0.015	7.612
78.800	282.800	4.844	8.526	0.015	7.612
78.900	286.000	4.852	8.528	0.015	7.612
79.000	290.400	4.856	8.527	0.017	7.906
79.100	301.000	4.856	8.527	0.017	7.906
79.200	304.800	4.875	8.527	0.017	7.906
79.300	312.000	4.884	8.527	0.017	7.906
79.400	308.600	4.889	8.526	0.017	7.906
79.500	313.200	4.903	8.527	0.020	8.200
79.600	331.000	4.903	8.527	0.020	8.200
79.700	331.800	4.913	8.525	0.020	8.200
79.800	337.600	4.917	8.528	0.020	8.200
79.900	340.200	4.934	8.526	0.020	8.200
80.000	338.600	4.952	8.526	0.023	8.494
80.100	360.800	4.952	8.526	0.023	8.494
80.200	360.400	4.962	8.528	0.023	8.494
80.300	366.200	4.966	8.527	0.023	8.494
80.400	363.400	4.967	8.526	0.023	8.494
80.500	363.400	4.984	8.526	0.026	8.789
80.600	381.800	4.984	8.526	0.026	8.789
80.700	381.600	4.995	8.528	0.026	8.789
80.800	412.800	5.012	8.528	0.026	8.789
80.900	389.600	5.013	8.526	0.026	8.789
81.000	378.400	5.033	8.527	0.030	9.000
81.100	411.200	5.033	8.527	0.030	9.000
81.200	412.400	5.050	8.527	0.030	9.000
81.300	433.200	5.047	8.527	0.030	9.000
81.400	416.600	5.063	8.528	0.030	9.000
81.500	411.200	5.083	8.527	0.033	9.000
81.600	414.600	5.083	8.527	0.033	9.000
81.700	415.600	5.097	8.528	0.033	9.000
81.800	412.800	5.102	8.528	0.033	9.000
81.900	411.600	5.128	8.526	0.033	9.000
82.000	411.000	5.137	8.527	0.036	9.000
82.100	410.200	5.137	8.527	0.036	9.000
82.200	409.800	5.154	8.528	0.036	9.000
82.300	409.200	5.151	8.528	0.036	9.000
82.400	408.000	5.169	8.529	0.036	9.000
82.500	406.400	5.181	8.528	0.040	9.000
82.600	406.000	5.181	8.528	0.040	9.000
82.700	404.800	5.189	8.529	0.040	9.000
82.800	405.800	5.194	8.528	0.040	9.000
82.900	404.800	5.203	8.528	0.040	9.000
83.000	404.600	5.219	8.529	0.043	9.000
83.100	402.200	5.219	8.529	0.043	9.000
83.200	402.800	5.224	8.529	0.043	9.000
83.300	402.200	5.230	8.527	0.043	9.000
83.400	400.800	5.235	8.529	0.043	9.000
83.500	401.000	5.249	8.529	0.046	9.000
83.600	400.000	5.249	8.529	0.046	9.000
83.700	399.400	5.251	8.529	0.046	9.000
83.800	399.800	5.260	8.528	0.046	9.000
83.900	397.000	5.263	8.528	0.046	9.000
84.000	397.600	5.282	8.529	0.050	9.000
84.100	397.200	5.282	8.529	0.050	9.000
84.200	397.200	5.284	8.530	0.050	9.000
84.300	395.800	5.295	8.529	0.050	9.000
84.400	394.800	5.296	8.530	0.050	9.000
84.500	394.200	5.308	8.529	0.053	9.000
84.600	394.200	5.308	8.529	0.053	9.000
84.700	393.400	5.317	8.530	0.053	9.000
84.800	392.400	5.320	8.529	0.053	9.000
84.900	391.400	5.323	8.530	0.053	9.000
85.000	391.600	5.336	8.529	0.056	9.000
85.100	391.000	5.336	8.529	0.056	9.000
85.200	390.600	5.342	8.531	0.056	9.000
85.300	389.600	5.350	8.529	0.056	9.000
85.400	389.600	5.356	8.530	0.056	9.000
85.500	387.000	5.363	8.529	0.060	9.000
85.600	388.200	5.363	8.529	0.060	9.000
85.700	387.200	5.376	8.530	0.060	9.000
85.800	386.000	5.380	8.530	0.060	9.000
85.900	385.200	5.387	8.529	0.060	9.000
86.000	384.800	5.398	8.531	0.063	9.000
86.100	383.600	5.398	8.531	0.063	9.000
86.200	383.200	5.405	8.530	0.063	9.000
86.300	383.000	5.410	8.530	0.063	9.000
86.400	381.200	5.421	8.530	0.063	9.000
86.500	380.600	5.434	8.530	0.066	9.000
86.600	380.200	5.434	8.530	0.066	9.000
86.700	379.600	5.439	8.531	0.066	9.000
86.800	380.200	5.446	8.531	0.066	9.000
86.900	378.800	5.450	8.530	0.066	9.000
87.000	378.600	5.461	8.531	0.069	9.000
87.100	377.800	5.461	8.531	0.069	9.000
87.200	377.000	5.467	8.530	0.069	9.000
87.300	376.200	5.468	8.530	0.069	9.000
87.400	376.000	5.476	8.530	0.069	9.000
87.500	375.200	5.489	8.531	0.072	9.000
87.600	375.200	5.489	8.531	0.072	9.000
87.700	373.600	5.491	8.530	0.072	9.000
87.800	374.800	5.500	8.531	0.072	9.000
87.900	373.800	5.506	8.531	0.072	9.000
88.000	373.600	5.516	8.531	0.075	9.000
88.100	371.600	5.516	8.531	0.075	9.000
88.200	372.000	5.518	8.530	0.075	9.000
88.300	372.200	5.524	8.531	0.075	9.000
88.400	370.600	5.524	8.530	0.075	9.000
88.500	371.400	5.533	8.532	0.078	9.000
88.600	370.000	5.533	8.532	0.078	9.000
88.700	369.000	5.539	8.532	0.078	9.000
88.800	368.600	5.543	8.531	0.078	9.000
88.900	367.800	5.553	8.531	0.078	9.000
89.000	367.800	5.562	8.531	0.081	9.000
89.100	367.600	5.562	8.531	0.081	9.000
89.200	368.000	5.571	8.531	0.081	9.000
89.300	366.400	5.572	8.532	0.081	9.000
89.400	366.800	5.577	8.532	0.081	9.000
89.500	364.600	5.581	8.531	0.084	9.000
89.600	363.600	5.581	8.531	0.084	9.000
89.700	364.200	5.592	8.532	0.084	9.000
89.800	363.000	5.595	8.531	0.084	9.000
89.900	362.400	5.602	8.532	0.084	9.000
90.000	362.000	5.615	8.532	0.087	9.000
90.100	360.800	5.615	8.532	0.087	9.000
90.200	361.600	5.620	8.532	0.087	9.000
90.300	361.200	5.627	8.532	0.087	9.000
90.400	360.600	5.634	8.532	0.087	9.000
90.500	360.400	5.647	8.532	0.090	9.000
90.600	359.800	5.647	8.532	0.090	9.000
90.700	359.800	5.646	8.532	0.090	9.000
90.800	360.600	5.651	8.532	0.090	9.000
90.900	359.200	5.657	8.532	0.090	9.000
91.000	359.000	5.655	8.532	0.093	9.000
91.100	358.800	5.655	8.532	0.093	9.000
91.200	357.800	5.658	8.532	0.093	9.000
91.300	357.400	5.662	8.533	0.093	9.000
91.400	356.800	5.663	8.532	0.093	9.000
91.500	356.200	5.672	8.532	0.096	9.000
91.600	356.800	5.672	8.532	0.096	9.000
91.700	355.000	5.678	8.531	0.096	9.000
91.800	355.600	5.683	8.532	0.096	9.000
91.900	356.200	5.684	8.532	0.096	9.000
92.000	354.200	5.692	8.532	0.099	9.000
92.100	353.600	5.692	8.532	0.099	9.000
92.200	353.400	5.698	8.532	0.099	9.000
92.300	352.200	5.700	8.532	0.099	9.000
92.400	353.200	5.706	8.531	0.099	9.000
92.500	351.400	5.713	8.532	0.102	9.000
92.600	351.000	5.713	8.532	0.102	9.000
92.700	349.800	5.723	8.533	0.102	9.000
92.800	349.400	5.727	8.532	0.102	9.000
92.900	347.200	5.733	8.532	0.102	9.000
93.000	348.200	5.742	8.532	0.105	9.000
93.100	347.800	5.742	8.532	0.105	9.000
93.200	346.800	5.749	8.533	0.105	9.000
93.300	345.800	5.756	8.532	0.105	9.000
93.400	344.600	5.763	8.533	0.105	9.000
93.500	344.200	5.776	8.532	0.108	9.000
93.600	344.200	5.776	8.532	0.108	9.000
93.700	343.600	5.785	8.532	0.108	9.000
93.800	344.000	5.790	8.533	0.108	9.000
93.900	343.000	5.797	8.533	0.108	9.000
94.000	342.400	5.806	8.533	0.111	9.000
94.100	341.200	5.806	8.533	0.111	9.000
94.200	341.600	5.812	8.533	0.111	9.000
94.300	341.000	5.817	8.533	0.111	9.000
94.400	340.600	5.825	8.533	0.111	9.000
94.500	340.200	5.830	8.533	0.114	9.000
94.600	341.000	5.830	8.533	0.114	9.000
94.700	338.800	5.835	8.533	0.114	9.000
94.800	339.400	5.838	8.534	0.114	9.000
94.900	337.800	5.842	8.533	0.114	9.000
95.000	338.400	5.847	8.534	0.116	9.000
95.100	337.600	5.847	8.534	0.116	9.000
95.200	337.000	5.849	8.533	0.116	9.000
95.300	336.400	5.858	8.534	0.116	9.000
95.400	336.800	5.857	8.534	0.116	9.000
95.500	335.400	5.869	8.534	0.119	9.000
95.600	335.000	5.869	8.534	0.119	9.000
95.700	335.000	5.869	8.534	0.119	9.000
95.800	333.400	5.877	8.535	0.119	9.000
95.900	332.800	5.877	8.533	0.119	9.000
96.000	333.400	5.888	8.534	0.122	9.000
96.100	332.600	5.888	8.534	0.122	9.000
96.200	332.200	5.892	8.535	0.122	9.000
96.300	330.600	5.900	8.534	0.122	9.000
96.400	331.400	5.903	8.534	0.122	9.000
96.500	330.400	5.910	8.533	0.125	9.000
96.600	330.600	5.910	8.533	0.125	9.000
96.700	329.200	5.917	8.535	0.125	9.000
96.800	329.400	5.921	8.534	0.125	9.000
96.900	329.600	5.927	8.534	0.125	9.000
97.000	329.800	5.929	8.534	0.127	9.000
97.100	328.600	5.929	8.534	0.127	9.000
97.200	328.200	5.937	8.535	0.127	9.000
97.300	328.200	5.939	8.534	0.127	9.000
97.400	328.000	5.944	8.536	0.127	9.000
97.500	327.000	5.951	8.534	0.130	9.000
97.600	326.600	5.951	8.534	0.130	9.000
97.700	327.000	5.960	8.535	0.130	9.000
97.800	326.000	5.960	8.534	0.130	9.000
97.900	325.400	5.966	8.535	0.130	9.000
98.000	324.600	5.975	8.534	0.133	9.000
98.100	324.600	5.975	8.534	0.133	9.000
98.200	323.800	5.977	8.535	0.133	9.000
98.300	323.400	5.980	8.535	0.133	9.000
98.400	322.800	5.984	8.534	0.133	9.000
98.500	322.800	5.990	8.535	0.136	9.000
98.600	321.800	5.990	8.535	0.136	9.000
98.700	322.400	5.991	8.536	0.136	9.000
98.800	322.600	6.001	8.535	0.136	9.000
98.900	322.000	6.003	8.537	0.136	9.000
99.000	321.000	6.006	8.536	0.138	9.000
99.100	321.400	6.006	8.536	0.138	9.000
99.200	320.800	6.009	8.534	0.138	9.000
99.300	320.600	6.015	8.536	0.138	9.000
99.400	319.400	6.016	8.535	0.138	9.000
99.500	319.000	6.025	8.536	0.141	9.000
99.600	318.000	6.025	8.536	0.141	9.000
99.700	316.600	6.032	8.535	0.141	9.000
99.800	317.000	6.033	8.535	0.141	9.000
99.900	316.200	6.043	8.535	0.141	9.000
100.000	316.200	6.049	8.536	0.144	9.000
100.100	316.400	6.049	8.536	0.144	9.000
100.200	314.800	6.057	8.536	0.144	9.000
100.300	314.200	6.059	8.536	0.144	9.000
100.400	313.600	6.068	8.537	0.144	9.000
100.500	313.200	6.080	8.537	0.146	9.000
100.600	313.000	6.080	8.537	0.146	9.000
100.700	313.000	6.084	8.535	0.146	9.000
100.800	311.800	6.092	8.536	0.146	9.000
100.900	312.200	6.092	8.537	0.146	9.000
101.000	311.000	6.097	8.536	0.149	9.000
101.100	311.600	6.097	8.536	0.149	9.000
101.200	310.800	6.105	8.536	0.149	9.000
101.300	310.200	6.110	8.536	0.149	9.000
101.400	309.600	6.113	8.535	0.149	9.000
101.500	308.200	6.122	8.537	0.151	9.000
101.600	308.800	6.122	8.537	0.151	9.000
101.700	307.600	6.127	8.537	0.151	9.000
101.800	307.000	6.129	8.536	0.151	9.000
101.900	306.800	6.136	8.536	0.151	9.000
102.000	305.600	6.145	8.537	0.154	9.000
102.100	304.400	6.145	8.537	0.154	9.000
102.200	304.600	6.150	8.536	0.154	9.000
102.300	303.600	6.154	8.536	0.154	9.000
102.400	304.000	6.159	8.535	0.154	9.000
102.500	304.000	6.170	8.537	0.156	9.000
102.600	304.600	6.170	8.537	0.156	9.000
102.700	301.200	6.177	8.535	0.156	9.000
102.800	301.000	6.186	8.537	0.156	9.000
102.900	301.400	6.192	8.537	0.156	9.000
103.000	301.800	6.195	8.537	0.159	9.000
103.100	300.400	6.195	8.537	0.159	9.000
103.200	299.400	6.201	8.537	0.159	9.000
103.300	299.400	6.203	8.538	0.159	9.000
103.400	298.000	6.208	8.537	0.159	9.000
103.500	298.000	6.220	8.538	0.161	9.000
103.600	297.800	6.220	8.538	0.161	9.000
103.700	296.800	6.223	8.538	0.161	9.000
103.800	295.800	6.225	8.538	0.161	9.000
103.900	295.600	6.233	8.537	0.161	9.000
104.000	295.800	6.245	8.536	0.164	9.000
104.100	295.200	6.245	8.536	0.164	9.000
104.200	293.600	6.250	8.538	0.164	9.000
104.300	294.800	6.255	8.537	0.164	9.000
104.400	293.400	6.261	8.538	0.164	9.000
104.500	292.600	6.273	8.538	0.166	9.000
104.600	293.600	6.273	8.538	0.166	9.000
104.700	290.800	6.279	8.538	0.166	9.000
104.800	292.200	6.283	8.538	0.166	9.000
104.900	291.600	6.286	8.538	0.166	9.000
105.000	291.000	6.290	8.538	0.169	9.000
105.100	290.200	6.290	8.538	0.169	9.000
105.200	289.400	6.296	8.538	0.169	9.000
105.300	289.600	6.297	8.537	0.169	9.000
105.400	290.000	6.304	8.538	0.169	9.000
105.500	288.200	6.310	8.538	0.171	9.000
105.600	287.800	6.310	8.538	0.171	9.000
105.700	288.000	6.315	8.538	0.171	9.000
105.800	287.200	6.319	8.538	0.171	9.000
105.900	287.800	6.323	8.538	0.171	9.000
106.000	285.600	6.329	8.539	0.173	9.000
106.100	286.200	6.329	8.539	0.173	9.000
106.200	285.600	6.332	8.538	0.173	9.000
106.300	284.600	6.341	8.539	0.173	9.000
106.400	285.200	6.342	8.539	0.173	9.000
106.500	284.600	6.349	8.539	0.176	9.000
106.600	284.000	6.349	8.539	0.176	9.000
106.700	283.600	6.358	8.539	0.176	9.000
106.800	283.400	6.360	8.538	0.176	9.000
106.900	282.400	6.366	8.539	0.176	9.000
107.000	281.400	6.369	8.538	0.178	9.000
107.100	281.800	6.369	8.538	0.178	9.000
107.200	280.800	6.376	8.539	0.178	9.000
107.300	279.400	6.380	8.538	0.178	9.000
107.400	280.000	6.387	8.540	0.178	9.000
107.500	278.800	6.397	8.540	0.180	9.000
107.600	279.200	6.397	8.540	0.180	9.000
107.700	278.400	6.402	8.539	0.180	9.000
107.800	277.800	6.407	8.539	0.180	9.000
107.900	277.800	6.408	8.539	0.180	9.000
108.000	277.200	6.420	8.539	0.183	9.000
108.100	275.600	6.420	8.539	0.183	9.000
108.200	276.800	6.425	8.539	0.183	9.000
108.300	275.800	6.430	8.539	0.183	9.000
108.400	275.600	6.432	8.540	0.183	9.000
108.500	275.600	6.438	8.539	0.185	9.000
108.600	275.800	6.438	8.539	0.185	9.000
108.700	274.200	6.443	8.540	0.185	9.000
108.800	274.400	6.447	8.540	0.185	9.000
108.900	272.800	6.450	8.539	0.185	9.000
109.000	273.600	6.455	8.539	0.187	9.000
109.100	273.200	6.455	8.539	0.187	9.000
109.200	272.800	6.455	8.540	0.187	9.000
109.300	272.800	6.460	8.539	0.187	9.000
109.400	271.600	6.464	8.540	0.187	9.000
109.500	271.600	6.470	8.540	0.190	9.000
109.600	271.800	6.470	8.540	0.190	9.000
109.700	270.000	6.473	8.540	0.190	9.000
109.800	270.000	6.480	8.540	0.190	9.000
109.900	269.600	6.481	8.541	0.190	9.000
110.000	270.200	6.489	8.542	0.192	9.000
110.100	268.400	6.489	8.542	0.192	9.000
110.200	268.200	6.499	8.541	0.192	9.000
110.300	267.800	6.500	8.540	0.192	9.000
110.400	268.400	6.505	8.540	0.192	9.000
110.500	267.600	6.514	8.542	0.194	9.000
110.600	267.400	6.514	8.542	0.194	9.000
110.700	266.400	6.518	8.540	0.194	9.000
110.800	267.200	6.524	8.541	0.194	9.000
110.900	265.200	6.527	8.540	0.194	9.000
111.000	266.200	6.533	8.541	0.196	9.000
111.100	265.600	6.533	8.541	0.196	9.000
111.200	264.000	6.535	8.541	0.196	9.000
111.300	263.600	6.541	8.541	0.196	9.000
111.400	263.800	6.542	8.541	0.196	9.000
111.500	263.200	6.548	8.541	0.198	9.000
111.600	263.200	6.548	8.541	0.198	9.000
111.700	263.000	6.554	8.542	0.198	9.000
111.800	262.800	6.557	8.542	0.198	9.000
111.900	261.800	6.562	8.541	0.198	9.000
112.000	261.000	6.565	8.542	0.201	9.000
112.100	261.600	6.565	8.542	0.201	9.000
112.200	260.600	6.575	8.542	0.201	9.000
112.300	261.000	6.575	8.543	0.201	9.000
112.400	259.200	6.579	8.542	0.201	9.000
112.500	260.600	6.586	8.542	0.203	9.000
112.600	258.600	6.586	8.542	0.203	9.000
112.700	258.600	6.586	8.541	0.203	9.000
112.800	258.000	6.592	8.541	0.203	9.000
112.900	258.800	6.596	8.541	0.203	9.000
113.000	258.600	6.598	8.542	0.205	9.000
113.100	257.000	6.598	8.542	0.205	9.000
113.200	258.200	6.602	8.543	0.205	9.000
113.300	256.800	6.606	8.542	0.205	9.000
113.400	257.000	6.606	8.542	0.205	9.000
113.500	257.000	6.612	8.542	0.207	9.000
113.600	256.400	6.612	8.542	0.207	9.000
113.700	256.800	6.619	8.542	0.207	9.000
113.800	255.600	6.622	8.542	0.207	9.000
113.900	255.200	6.625	8.543	0.207	9.000
114.000	255.000	6.628	8.543	0.209	9.000
114.100	255.400	6.628	8.543	0.209	9.000
114.200	253.600	6.639	8.543	0.209	9.000
114.300	253.800	6.640	8.544	0.209	9.000
114.400	253.600	6.641	8.543	0.209	9.000
114.500	253.400	6.646	8.543	0.211	9.000
114.600	252.800	6.646	8.543	0.211	9.000
114.700	251.000	6.651	8.543	0.211	9.000
114.800	251.200	6.655	8.543	0.211	9.000
114.900	251.800	6.660	8.543	0.211	9.000
115.000	251.400	6.662	8.542	0.213	9.000
115.100	250.400	6.662	8.542	0.213	9.000
115.200	251.000	6.669	8.543	0.213	9.000
115.300	250.200	6.666	8.542	0.213	9.000
115.400	249.600	6.676	8.543	0.213	9.000
115.500	249.200	6.677	8.543	0.215	9.000
115.600	248.600	6.677	8.543	0.215	9.000
115.700	249.200	6.687	8.543	0.215	9.000
115.800	248.200	6.684	8.543	0.215	9.000
115.900	247.800	6.691	8.543	0.215	9.000
116.000	247.600	6.697	8.543	0.217	9.000
116.100	247.600	6.697	8.543	0.217	9.000
116.200	247.000	6.696	8.545	0.217	9.000
116.300	246.800	6.700	8.544	0.217	9.000
116.400	246.600	6.703	8.545	0.217	9.000
116.500	246.200	6.711	8.544	0.220	9.000
116.600	246.200	6.711	8.544	0.220	9.000
116.700	244.600	6.715	8.544	0.220	9.000
116.800	245.200	6.719	8.543	0.220	9.000
116.900	245.200	6.722	8.545	0.220	9.000
117.000	245.400	6.725	8.544	0.222	9.000
117.100	243.000	6.725	8.544	0.222	9.000
117.200	245.000	6.729	8.544	0.222	9.000
117.300	243.000	6.733	8.544	0.222	9.000
117.400	241.400	6.733	8.545	0.222	9.000
117.500	243.600	6.739	8.545	0.224	9.000
117.600	241.800	6.739	8.545	0.224	9.000
117.700	241.000	6.745	8.545	0.224	9.000
117.800	241.200	6.745	8.544	0.224	9.000
117.900	240.400	6.751	8.544	0.224	9.000
118.000	239.400	6.760	8.545	0.226	9.000
118.100	239.400	6.760	8.545	0.226	9.000
118.200	240.200	6.764	8.545	0.226	9.000
118.300	239.200	6.768	8.545	0.226	9.000
118.400	238.800	6.771	8.546	0.226	9.000
118.500	238.400	6.779	8.545	0.228	9.000
118.600	237.800	6.779	8.545	0.228	9.000
118.700	237.800	6.786	8.545	0.228	9.000
118.800	236.800	6.790	8.545	0.228	9.000
118.900	235.600	6.795	8.546	0.228	9.000
119.000	236.400	6.796	8.545	0.229	9.000
119.100	235.600	6.796	8.545	0.229	9.000
119.200	235.400	6.804	8.546	0.229	9.000
119.300	234.800	6.806	8.545	0.229	9.000
119.400	234.400	6.811	8.546	0.229	9.000
119.500	234.400	6.816	8.546	0.231	9.000
119.600	235.000	6.816	8.546	0.231	9.000
119.700	233.800	6.821	8.547	0.231	9.000
119.800	233.000	6.827	8.545	0.231	9.000
119.900	233.400	6.827	8.546	0.231	9.000
120.000	233.400	6.837	8.546	0.233	9.000
120.100	232.600	6.837	8.546	0.233	9.000
120.200	232.600	6.835	8.547	0.233	9.000
120.300	232.200	6.845	8.545	0.233	9.000
120.400	231.000	6.843	8.547	0.233	9.000
120.500	229.800	6.851	8.548	0.235	9.000
120.600	231.400	6.851	8.548	0.235	9.000
120.700	229.600	6.857	8.547	0.235	9.000
120.800	230.400	6.858	8.546	0.235	9.000
120.900	230.200	6.863	8.547	0.235	9.000
121.000	228.800	6.869	8.547	0.237	9.000
121.100	229.200	6.869	8.547	0.237	9.000
121.200	228.600	6.869	8.547	0.237	9.000
121.300	228.200	6.874	8.547	0.237	9.000
121.400	228.000	6.878	8.547	0.237	9.000
121.500	229.200	6.884	8.547	0.239	9.000
121.600	226.600	6.884	8.547	0.239	9.000
121.700	227.800	6.882	8.546	0.239	9.000
121.800	226.400	6.890	8.548	0.239	9.000
121.900	227.200	6.891	8.547	0.239	9.000
122.000	226.400	6.900	8.547	0.241	9.000
122.100	224.800	6.900	8.547	0.241	9.000
122.200	224.400	6.899	8.547	0.241	9.000
122.300	224.800	6.904	8.547	0.241	9.000
122.400	224.200	6.908	8.547	0.241	9.000
122.500	223.400	6.913	8.548	0.243	9.000
122.600	224.200	6.913	8.548	0.243	9.000
122.700	223.800	6.922	8.548	0.243	9.000
122.800	223.800	6.922	8.548	0.243	9.000
122.900	223.200	6.928	8.548	0.243	9.000
123.000	222.200	6.930	8.549	0.245	9.000
123.100	221.600	6.930	8.549	0.245	9.000
123.200	222.400	6.933	8.548	0.245	9.000
123.300	221.600	6.935	8.548	0.245	9.000
123.400	221.200	6.939	8.549	0.245	9.000
123.500	220.400	6.948	8.548	0.247	9.000
123.600	221.000	6.948	8.548	0.247	9.000
123.700	220.000	6.947	8.549	0.247	9.000
123.800	219.400	6.951	8.548	0.247	9.000
123.900	218.800	6.952	8.548	0.247	9.000
124.000	218.600	6.962	8.549	0.248	9.000
124.100	218.200	6.962	8.549	0.248	9.000
124.200	218.000	6.965	8.548	0.248	9.000
124.300	218.000	6.968	8.549	0.248	9.000
124.400	217.000	6.970	8.549	0.248	9.000
124.500	216.000	6.979	8.549	0.250	9.000
124.600	216.800	6.979	8.549	0.250	9.000
124.700	215.600	6.985	8.550	0.250	9.000
124.800	215.600	6.989	8.550	0.250	9.000
124.900	215.400	6.994	8.550	0.250	9.000
125.000	215.600	6.997	8.549	0.252	9.000
125.100	214.000	6.997	8.549	0.252	9.000
125.200	213.400	7.002	8.550	0.252	9.000
125.300	213.200	7.002	8.551	0.252	9.000
125.400	213.800	7.011	8.550	0.252	9.000
125.500	213.800	7.015	8.549	0.254	9.000
125.600	213.400	7.015	8.549	0.254	9.000
125.700	212.600	7.015	8.549	0.254	9.000
125.800	213.000	7.019	8.549	0.254	9.000
125.900	211.600	7.021	8.550	0.254	9.000
126.000	212.400	7.032	8.550	0.255	9.000
126.100	211.600	7.032	8.550	0.255	9.000
126.200	211.800	7.031	8.550	0.255	9.000
126.300	211.600	7.039	8.551	0.255	9.000
126.400	210.200	7.036	8.550	0.255	9.000
126.500	210.800	7.040	8.550	0.257	9.000
126.600	210.600	7.040	8.550	0.257	9.000
126.700	209.000	7.049	8.550	0.257	9.000
126.800	208.200	7.050	8.551	0.257	9.000
126.900	209.000	7.055	8.550	0.257	9.000
127.000	209.000	7.057	8.550	0.259	9.000
127.100	208.600	7.057	8.550	0.259	9.000
127.200	207.600	7.061	8.551	0.259	9.000
127.300	207.800	7.063	8.551	0.259	9.000
127.400	206.800	7.069	8.552	0.259	9.000
127.500	206.800	7.074	8.551	0.261	9.000
127.600	206.600	7.074	8.551	0.261	9.000
127.700	205.600	7.074	8.551	0.261	9.000
127.800	206.200	7.079	8.551	0.261	9.000
127.900	206.000	7.084	8.552	0.261	9.000
128.000	205.800	7.088	8.552	0.262	9.000
128.100	205.800	7.088	8.552	0.262	9.000
128.200	203.200	7.090	8.551	0.262	9.000
128.300	204.600	7.095	8.551	0.262	9.000
128.400	203.400	7.098	8.552	0.262	9.000
128.500	204.200	7.103	8.552	0.264	9.000
128.600	203.600	7.103	8.552	0.264	9.000
128.700	202.400	7.111	8.551	0.264	9.000
128.800	202.200	7.113	8.552	0.264	9.000
128.900	202.600	7.118	8.551	0.264	9.000
129.000	202.600	7.120	8.551	0.266	9.000
129.100	201.400	7.120	8.551	0.266	9.000
129.200	201.800	7.120	8.552	0.266	9.000
129.300	201.800	7.124	8.552	0.266	9.000
129.400	201.800	7.129	8.552	0.266	9.000
129.500	200.800	7.135	8.552	0.267	9.000
129.600	200.200	7.135	8.552	0.267	9.000
129.700	200.600	7.136	8.552	0.267	9.000
129.800	200.200	7.138	8.553	0.267	9.000
129.900	199.400	7.139	8.552	0.267	9.000
130.000	199.800	7.146	8.552	0.269	9.000
130.100	199.400	7.146	8.552	0.269	9.000
130.200	198.800	7.149	8.553	0.269	9.000
130.300	198.400	7.154	8.552	0.269	9.000
130.400	197.400	7.153	8.554	0.269	9.000
130.500	197.200	7.156	8.553	0.271	9.000
130.600	197.600	7.156	8.553	0.271	9.000
130.700	197.600	7.164	8.554	0.271	9.000
130.800	197.400	7.162	8.554	0.271	9.000
130.900	196.800	7.169	8.554	0.271	9.000
131.000	196.200	7.173	8.554	0.272	9.000
131.100	195.800	7.173	8.554	0.272	9.000
131.200	195.400	7.176	8.555	0.272	9.000
131.300	195.400	7.181	8.554	0.272	9.000
131.400	195.000	7.182	8.553	0.272	9.000
131.500	195.600	7.191	8.554	0.274	9.000
131.600	194.800	7.191	8.554	0.274	9.000
131.700	193.800	7.190	8.553	0.274	9.000
131.800	193.200	7.195	8.554	0.274	9.000
131.900	192.000	7.193	8.553	0.274	9.000
132.000	193.400	7.203	8.554	0.276	9.000
132.100	192.600	7.203	8.554	0.276	9.000
132.200	192.000	7.208	8.554	0.276	9.000
132.300	191.200	7.209	8.554	0.276	9.000
132.400	189.400	7.209	8.554	0.276	9.000
132.500	190.400	7.217	8.555	0.277	9.000
132.600	191.800	7.217	8.555	0.277	9.000
132.700	190.200	7.225	8.555	0.277	9.000
132.800	189.200	7.221	8.555	0.277	9.000
132.900	190.000	7.230	8.555	0.277	9.000
133.000	189.600	7.233	8.555	0.279	9.000
133.100	189.400	7.233	8.555	0.279	9.000
133.200	189.600	7.235	8.555	0.279	9.000
133.300	190.600	7.237	8.556	0.279	9.000
133.400	188.800	7.239	8.554	0.279	9.000
133.500	187.800	7.245	8.556	0.280	9.000
133.600	187.400	7.245	8.556	0.280	9.000
133.700	187.800	7.244	8.555	0.280	9.000
133.800	187.800	7.250	8.556	0.280	9.000
133.900	187.800	7.249	8.554	0.280	9.000
134.000	187.200	7.254	8.555	0.282	9.000
134.100	187.400	7.254	8.555	0.282	9.000
134.200	187.400	7.258	8.555	0.282	9.000
134.300	186.000	7.263	8.555	0.282	9.000
134.400	185.000	7.262	8.555	0.282	9.000
134.500	186.000	7.265	8.556	0.283	9.000
134.600	185.200	7.265	8.556	0.283	9.000
134.700	185.000	7.275	8.556	0.283	9.000
134.800	184.200	7.275	8.556	0.283	9.000
134.900	184.600	7.278	8.556	0.283	9.000
135.000	183.400	7.283	8.556	0.285	9.000
135.100	183.000	7.283	8.556	0.285	9.000
135.200	183.400	7.288	8.556	0.285	9.000
135.300	184.200	7.287	8.556	0.285	9.000
135.400	182.800	7.294	8.555	0.285	9.000
135.500	182.200	7.302	8.556	0.286	9.000
135.600	182.600	7.302	8.556	0.286	9.000
135.700	181.000	7.301	8.557	0.286	9.000
135.800	181.800	7.306	8.558	0.286	9.000
135.900	180.600	7.307	8.557	0.286	9.000
136.000	181.000	7.314	8.557	0.288	9.000
136.100	181.200	7.314	8.557	0.288	9.000
136.200	181.200	7.317	8.556	0.288	9.000
136.300	180.200	7.317	8.557	0.288	9.000
136.400	178.800	7.321	8.557	0.288	9.000
136.500	179.800	7.325	8.558	0.289	9.000
136.600	179.000	7.325	8.558	0.289	9.000
136.700	178.600	7.333	8.557	0.289	9.000
136.800	179.600	7.334	8.557	0.289	9.000
136.900	178.200	7.337	8.557	0.289	9.000
137.000	178.200	7.343	8.558	0.291	9.000
137.100	178.200	7.343	8.558	0.291	9.000
137.200	178.000	7.342	8.557	0.291	9.000
137.300	176.400	7.347	8.558	0.291	9.000
137.400	176.800	7.345	8.557	0.291	9.000
137.500	176.000	7.353	8.557	0.293	9.000
137.600	177.000	7.353	8.557	0.293	9.000
137.700	175.800	7.355	8.557	0.293	9.000
137.800	176.600	7.358	8.558	0.293	9.000
137.900	176.400	7.356	8.557	0.293	9.000
138.000	175.600	7.364	8.559	0.294	9.000
138.100	176.000	7.364	8.559	0.294	9.000
138.200	174.400	7.365	8.558	0.294	9.000
138.300	174.400	7.368	8.558	0.294	9.000
138.400	174.600	7.370	8.558	0.294	9.000
138.500	174.200	7.376	8.560	0.295	9.000
138.600	174.400	7.376	8.560	0.295	9.000
138.700	172.800	7.379	8.559	0.295	9.000
138.800	173.400	7.383	8.559	0.295	9.000
138.900	172.600	7.387	8.559	0.295	9.000
139.000	173.000	7.388	8.560	0.297	9.000
139.100	171.200	7.388	8.560	0.297	9.000
139.200	172.200	7.389	8.558	0.297	9.000
139.300	171.800	7.392	8.559	0.297	9.000
139.400	171.200	7.396	8.559	0.297	9.000
139.500	171.400	7.401	8.559	0.298	9.000
139.600	171.000	7.401	8.559	0.298	9.000
139.700	170.200	7.405	8.560	0.298	9.000
139.800	169.200	7.410	8.560	0.298	9.000
139.900	169.600	7.411	8.559	0.298	9.000
140.000	170.000	7.416	8.559	0.300	9.000
140.100	169.000	7.416	8.559	0.300	9.000
140.200	169.000	7.421	8.560	0.300	9.000
140.300	169.000	7.419	8.558	0.300	9.000
140.400	169.000	7.424	8.560	0.300	9.000
140.500	168.000	7.431	8.559	0.301	9.000
140.600	168.200	7.431	8.559	0.301	9.000
140.700	168.800	7.434	8.561	0.301	9.000
140.800	167.400	7.439	8.560	0.301	9.000
140.900	167.800	7.437	8.560	0.301	9.000
141.000	166.600	7.442	8.561	0.303	9.000
141.100	167.000	7.442	8.561	0.303	9.000
141.200	166.400	7.441	8.561	0.303	9.000
141.300	166.600	7.447	8.561	0.303	9.000
141.400	167.000	7.448	8.561	0.303	9.000
141.500	166.400	7.449	8.561	0.304	9.000
141.600	166.000	7.449	8.561	0.304	9.000
141.700	166.000	7.455	8.561	0.304	9.000
141.800	166.000	7.454	8.561	0.304	9.000
141.900	165.200	7.458	8.561	0.304	9.000
142.000	164.600	7.459	8.561	0.305	9.000
142.100	165.400	7.459	8.561	0.305	9.000
142.200	165.000	7.463	8.561	0.305	9.000
142.300	164.400	7.466	8.561	0.305	9.000
142.400	163.200	7.467	8.562	0.305	9.000
142.500	163.600	7.472	8.562	0.307	9.000
142.600	164.400	7.472	8.562	0.307	9.000
142.700	162.600	7.474	8.561	0.307	9.000
142.800	163.400	7.477	8.562	0.307	9.000
142.900	162.000	7.481	8.562	0.307	9.000
143.000	162.200	7.480	8.562	0.308	9.000
143.100	161.800	7.480	8.562	0.308	9.000
143.200	161.800	7.484	8.562	0.308	9.000
143.300	161.400	7.490	8.561	0.308	9.000
143.400	162.000	7.495	8.562	0.308	9.000
143.500	159.800	7.498	8.563	0.309	9.000
143.600	161.400	7.498	8.563	0.309	9.000
143.700	158.800	7.501	8.562	0.309	9.000
143.800	160.400	7.502	8.562	0.309	9.000
143.900	159.000	7.506	8.561	0.309	9.000
144.000	159.400	7.513	8.563	0.310	9.000
144.100	158.800	7.513	8.563	0.310	9.000
144.200	158.200	7.515	8.563	0.310	9.000
144.300	158.800	7.518	8.563	0.310	9.000
144.400	157.800	7.519	8.563	0.310	9.000
144.500	157.800	7.524	8.563	0.312	9.000
144.600	157.800	7.524	8.563	0.312	9.000
144.700	157.200	7.528	8.563	0.312	9.000
144.800	157.800	7.533	8.562	0.312	9.000
144.900	157.200	7.532	8.563	0.312	9.000
145.000	156.400	7.534	8.563	0.313	9.000
145.100	157.200	7.534	8.563	0.313	9.000
145.200	156.000	7.537	8.564	0.313	9.000
145.300	157.200	7.540	8.563	0.313	9.000
145.400	155.800	7.541	8.564	0.313	9.000
145.500	155.400	7.547	8.565	0.314	9.000
145.600	156.400	7.547	8.565	0.314	9.000
145.700	154.200	7.547	8.563	0.314	9.000
145.800	154.400	7.548	8.563	0.314	9.000
145.900	155.200	7.555	8.563	0.314	9.000
146.000	154.400	7.558	8.565	0.316	9.000
146.100	154.200	7.558	8.565	0.316	9.000
146.200	153.400	7.558	8.564	0.316	9.000
146.300	154.200	7.563	8.564	0.316	9.000
146.400	153.400	7.563	8.564	0.316	9.000
146.500	152.400	7.567	8.563	0.317	9.000
146.600	152.600	7.567	8.563	0.317	9.000
146.700	153.200	7.573	8.565	0.317	9.000
146.800	153.000	7.576	8.564	0.317	9.000
146.900	152.400	7.578	8.565	0.317	9.000
147.000	151.400	7.577	8.565	0.318	9.000
147.100	152.000	7.577	8.565	0.318	9.000
147.200	151.800	7.583	8.565	0.318	9.000
147.300	152.400	7.584	8.565	0.318	9.000
147.400	151.200	7.586	8.565	0.318	9.000
147.500	151.400	7.588	8.566	0.319	9.000
147.600	151.200	7.588	8.566	0.319	9.000
147.700	151.000	7.593	8.566	0.319	9.000
147.800	151.200	7.594	8.566	0.319	9.000
147.900	150.200	7.592	8.565	0.319	9.000
148.000	150.200	7.594	8.566	0.321	9.000
148.100	150.200	7.594	8.566	0.321	9.000
148.200	150.200	7.599	8.565	0.321	9.000
148.300	149.000	7.603	8.566	0.321	9.000
148.400	149.200	7.600	8.566	0.321	9.000
148.500	149.600	7.605	8.566	0.322	9.000
148.600	149.800	7.605	8.566	0.322	9.000
148.700	147.800	7.610	8.566	0.322	9.000
148.800	147.800	7.611	8.567	0.322	9.000
148.900	148.400	7.612	8.566	0.322	9.000
149.000	147.000	7.617	8.566	0.323	9.000
149.100	147.000	7.617	8.566	0.323	9.000
149.200	149.000	7.619	8.567	0.323	9.000
149.300	147.200	7.618	8.567	0.323	9.000
149.400	146.400	7.625	8.566	0.323	9.000
149.500	146.400	7.624	8.567	0.325	9.000
149.600	146.600	7.624	8.567	0.325	9.000
149.700	146.000	7.628	8.566	0.325	9.000
149.800	145.600	7.630	8.568	0.325	9.000
149.900	145.400	7.634	8.567	0.325	9.000
150.000	145.800	7.635	8.567	0.326	9.000
150.100	144.200	7.635	8.567	0.326	9.000
150.200	145.000	7.643	8.566	0.326	9.000
150.300	145.000	7.644	8.567	0.326	9.000
150.400	144.200	7.645	8.567	0.326	9.000
150.500	144.000	7.650	8.567	0.327	9.000
150.600	143.400	7.650	8.567	0.327	9.000
150.700	143.200	7.656	8.569	0.327	9.000
150.800	142.800	7.659	8.568	0.327	9.000
150.900	142.800	7.664	8.568	0.327	9.000
151.000	143.200	7.663	8.568	0.328	9.000
151.100	142.200	7.663	8.568	0.328	9.000
151.200	142.600	7.668	8.568	0.328	9.000
151.300	141.600	7.668	8.568	0.328	9.000
151.400	140.600	7.669	8.568	0.328	9.000
151.500	140.600	7.676	8.567	0.329	9.000
151.600	140.600	7.676	8.567	0.329	9.000
151.700	141.400	7.678	8.568	0.329	9.000
151.800	140.600	7.682	8.569	0.329	9.000
151.900	140.400	7.679	8.568	0.329	9.000
152.000	140.400	7.686	8.568	0.330	9.000
152.100	140.600	7.686	8.568	0.330	9.000
152.200	138.800	7.690	8.569	0.330	9.000
152.300	138.800	7.691	8.569	0.330	9.000
152.400	139.200	7.697	8.569	0.330	9.000
152.500	139.200	7.699	8.570	0.331	9.000
152.600	138.600	7.699	8.570	0.331	9.000
152.700	138.600	7.701	8.568	0.331	9.000
152.800	139.000	7.706	8.568	0.331	9.000
152.900	137.600	7.708	8.570	0.331	9.000
153.000	136.800	7.710	8.570	0.333	9.000
153.100	138.600	7.710	8.570	0.333	9.000
153.200	136.600	7.712	8.569	0.333	9.000
153.300	137.600	7.714	8.569	0.333	9.000
153.400	136.600	7.714	8.569	0.333	9.000
153.500	137.400	7.716	8.570	0.334	9.000
153.600	137.200	7.716	8.570	0.334	9.000
153.700	136.200	7.716	8.570	0.334	9.000
153.800	137.000	7.720	8.570	0.334	9.000
153.900	136.800	7.722	8.570	0.334	9.000
154.000	137.400	7.725	8.570	0.335	9.000
154.100	136.000	7.725	8.570	0.335	9.000
154.200	135.400	7.728	8.570	0.335	9.000
154.300	135.600	7.728	8.570	0.335	9.000
154.400	136.400	7.730	8.571	0.335	9.000
154.500	135.000	7.730	8.571	0.336	9.000
154.600	135.800	7.730	8.571	0.336	9.000
154.700	135.200	7.735	8.572	0.336	9.000
154.800	135.600	7.739	8.569	0.336	9.000
154.900	134.400	7.736	8.571	0.336	9.000
155.000	135.200	7.739	8.570	0.337	9.000
155.100	135.800	7.739	8.570	0.337	9.000
155.200	135.200	7.738	8.572	0.337	9.000
155.300	134.600	7.739	8.571	0.337	9.000
155.400	134.600	7.741	8.572	0.337	9.000
155.500	134.800	7.742	8.571	0.338	9.000
155.600	134.800	7.742	8.571	0.338	9.000
155.700	134.600	7.746	8.571	0.338	9.000
155.800	135.200	7.746	8.572	0.338	9.000
155.900	133.200	7.748	8.571	0.338	9.000
156.000	133.400	7.750	8.572	0.340	9.000
156.100	133.200	7.750	8.572	0.340	9.000
156.200	133.400	7.750	8.571	0.340	9.000
156.300	134.000	7.750	8.571	0.340	9.000
156.400	134.200	7.752	8.571	0.340	9.000
156.500	133.600	7.753	8.572	0.341	9.000
156.600	133.200	7.753	8.572	0.341	9.000
156.700	131.400	7.755	8.572	0.341	9.000
156.800	132.600	7.760	8.572	0.341	9.000
156.900	132.000	7.760	8.572	0.341	9.000
157.000	132.800	7.759	8.573	0.342	9.000
157.100	132.600	7.759	8.573	0.342	9.000
157.200	131.800	7.756	8.572	0.342	9.000
157.300	133.200	7.760	8.572	0.342	9.000
157.400	131.800	7.762	8.573	0.342	9.000
157.500	132.800	7.761	8.572	0.343	9.000
157.600	130.200	7.761	8.572	0.343	9.000
157.700	132.600	7.763	8.573	0.343	9.000
157.800	131.000	7.766	8.573	0.343	9.000
157.900	130.600	7.766	8.572	0.343	9.000
158.000	130.800	7.771	8.574	0.344	9.000
158.100	131.400	7.771	8.574	0.344	9.000
158.200	130.200	7.770	8.572	0.344	9.000
158.300	131.400	7.773	8.573	0.344	9.000
158.400	131.400	7.770	8.573	0.344	9.000
158.500	129.800	7.775	8.574	0.345	9.000
158.600	130.600	7.775	8.574	0.345	9.000
158.700	130.200	7.781	8.572	0.345	9.000
158.800	130.800	7.782	8.574	0.345	9.000
158.900	128.800	7.782	8.573	0.345	9.000
159.000	129.600	7.783	8.573	0.346	9.000
159.100	130.400	7.783	8.573	0.346	9.000
159.200	129.400	7.783	8.573	0.346	9.000
159.300	129.600	7.787	8.573	0.346	9.000
159.400	128.800	7.785	8.574	0.346	9.000
159.500	128.800	7.791	8.574	0.347	9.000
159.600	128.400	7.791	8.574	0.347	9.000
159.700	128.200	7.791	8.573	0.347	9.000
159.800	128.200	7.793	8.573	0.347	9.000
159.900	129.000	7.797	8.574	0.347	9.000
160.000	128.200	7.801	8.574	0.348	9.000
160.100	127.600	7.801	8.574	0.348	9.000
160.200	126.800	7.801	8.574	0.348	9.000
160.300	126.600	7.801	8.574	0.348	9.000
160.400	127.200	7.804	8.574	0.348	9.000
160.500	127.200	7.806	8.574	0.349	9.000
160.600	127.600	7.806	8.574	0.349	9.000
160.700	126.000	7.813	8.574	0.349	9.000
160.800	126.200	7.811	8.575	0.349	9.000
160.900	126.400	7.818	8.573	0.349	9.000
161.000	125.600	7.819	8.574	0.350	9.000
161.100	125.200	7.819	8.574	0.350	9.000
161.200	126.200	7.819	8.575	0.350	9.000
161.300	124.600	7.822	8.574	0.350	9.000
161.400	124.200	7.823	8.576	0.350	9.000
161.500	123.800	7.830	8.575	0.351	9.000
161.600	123.800	7.830	8.575	0.351	9.000
161.700	124.200	7.829	8.576	0.351	9.000
161.800	123.400	7.835	8.574	0.351	9.000
161.900	124.200	7.837	8.575	0.351	9.000
162.000	123.000	7.841	8.575	0.352	9.000
162.100	122.800	7.841	8.575	0.352	9.000
162.200	122.800	7.843	8.576	0.352	9.000
162.300	121.800	7.845	8.575	0.352	9.000
162.400	121.600	7.849	8.575	0.352	9.000
162.500	122.800	7.852	8.575	0.352	9.000
162.600	120.600	7.852	8.575	0.353	9.000
162.700	121.000	7.858	8.576	0.353	9.000
162.800	120.400	7.860	8.575	0.353	9.000
162.900	121.200	7.864	8.576	0.353	9.000
163.000	120.400	7.864	8.577	0.353	9.000
163.100	120.400	7.864	8.577	0.354	9.000
163.200	119.800	7.871	8.575	0.354	9.000
163.300	119.200	7.868	8.577	0.354	9.000
163.400	119.200	7.872	8.576	0.354	9.000
163.500	119.000	7.874	8.576	0.354	9.000
163.600	119.000	7.874	8.576	0.355	9.000
163.700	118.800	7.878	8.576	0.355	9.000
163.800	118.800	7.880	8.576	0.355	9.000
163.900	118.400	7.882	8.576	0.355	9.000
164.000	118.200	7.886	8.576	0.355	9.000
164.100	119.200	7.886	8.576	0.356	9.000
164.200	118.200	7.888	8.577	0.356	9.000
164.300	117.800	7.889	8.577	0.356	9.000
164.400	118.200	7.888	8.577	0.356	9.000
164.500	118.000	7.892	8.577	0.356	9.000
164.600	118.200	7.892	8.577	0.357	9.000
164.700	117.200	7.895	8.578	0.357	9.000
164.800	117.600	7.899	8.577	0.357	9.000
164.900	116.400	7.897	8.578	0.357	9.000
165.000	117.000	7.899	8.577	0.357	9.000
165.100	116.800	7.899	8.577	0.358	9.000
165.200	117.400	7.900	8.578	0.358	9.000
165.300	117.000	7.900	8.577	0.358	9.000
165.400	117.400	7.903	8.577	0.358	9.000
165.500	116.400	7.904	8.578	0.358	9.000
165.600	116.800	7.904	8.578	0.359	9.000
165.700	115.400	7.901	8.577	0.359	9.000
165.800	115.600	7.908	8.577	0.359	9.000
165.900	115.000	7.906	8.578	0.359	9.000
166.000	115.000	7.908	8.579	0.359	9.000
166.100	116.000	7.908	8.579	0.360	9.000
166.200	116.400	7.908	8.577	0.360	9.000
166.300	116.400	7.910	8.578	0.360	9.000
166.400	116.200	7.913	8.579	0.360	9.000
166.500	116.400	7.910	8.578	0.360	9.000
166.600	115.000	7.910	8.578	0.361	9.000
166.700	115.000	7.916	8.577	0.361	9.000
166.800	114.200	7.917	8.579	0.361	9.000
166.900	114.600	7.919	8.579	0.361	9.000
167.000	115.000	7.919	8.579	0.361	9.000
167.100	114.400	7.919	8.579	0.362	9.000
167.200	115.200	7.919	8.579	0.362	9.000
167.300	114.400	7.921	8.579	0.362	9.000
167.400	115.000	7.923	8.579	0.362	9.000
167.500	114.600	7.927	8.579	0.362	9.000
167.600	113.600	7.927	8.579	0.363	9.000
167.700	113.800	7.924	8.579	0.363	9.000
167.800	114.200	7.929	8.580	0.363	9.000
167.900	112.000	7.929	8.578	0.363	9.000
168.000	113.600	7.930	8.579	0.363	9.000
168.100	112.800	7.930	8.579	0.364	9.000
168.200	112.200	7.934	8.578	0.364	9.000
168.300	112.800	7.936	8.578	0.364	9.000
168.400	111.800	7.936	8.579	0.364	9.000
168.500	112.800	7.938	8.579	0.364	9.000
168.600	112.200	7.938	8.579	0.365	9.000
168.700	112.200	7.946	8.580	0.365	9.000
168.800	113.400	7.945	8.579	0.365	9.000
168.900	111.000	7.949	8.579	0.365	9.000
169.000	112.200	7.949	8.580	0.365	9.000
169.100	111.800	7.949	8.580	0.366	9.000
169.200	112.000	7.952	8.580	0.366	9.000
169.300	110.200	7.951	8.581	0.366	9.000
169.400	111.200	7.955	8.580	0.366	9.000
169.500	110.400	7.958	8.581	0.366	9.000
169.600	109.800	7.958	8.581	0.367	9.000
169.700	109.600	7.961	8.580	0.367	9.000
169.800	110.400	7.959	8.581	0.367	9.000
169.900	110.600	7.963	8.580	0.367	9.000
170.000	109.600	7.968	8.581	0.367	9.000
170.100	108.400	7.968	8.581	0.368	9.000
170.200	108.600	7.965	8.582	0.368	9.000
170.300	108.400	7.971	8.581	0.368	9.000
170.400	108.400	7.969	8.581	0.368	9.000
170.500	108.400	7.973	8.582	0.368	9.000
170.600	108.600	7.973	8.582	0.369	9.000
170.700	108.400	7.977	8.581	0.369	9.000
170.800	108.000	7.982	8.581	0.369	9.000
170.900	108.400	7.979	8.580	0.369	9.000
171.000	107.200	7.981	8.580	0.369	9.000
171.100	108.000	7.981	8.580	0.369	9.000
171.200	106.600	7.984	8.581	0.369	9.000
171.300	107.600	7.986	8.582	0.369	9.000
171.400	106.600	7.987	8.582	0.369	9.000
171.500	105.400	7.989	8.582	0.369	9.000
171.600	106.400	7.989	8.582	0.370	9.000
171.700	106.200	7.996	8.582	0.370	9.000
171.800	105.400	7.996	8.581	0.370	9.000
171.900	106.400	7.994	8.583	0.370	9.000
172.000	105.200	7.999	8.583	0.370	9.000
172.100	105.600	7.999	8.583	0.371	9.000
172.200	105.000	8.006	8.583	0.371	9.000
172.300	105.200	8.006	8.582	0.371	9.000
172.400	105.200	8.006	8.582	0.371	9.000
172.500	105.000	8.011	8.583	0.371	9.000
172.600	104.400	8.011	8.583	0.372	9.000
172.700	103.600	8.015	8.582	0.372	9.000
172.800	104.000	8.019	8.582	0.372	9.000
172.900	102.200	8.018	8.583	0.372	9.000
173.000	105.400	8.023	8.582	0.372	9.000
173.100	103.200	8.023	8.582	0.373	9.000
173.200	103.600	8.024	8.582	0.373	9.000
173.300	102.800	8.023	8.583	0.373	9.000
173.400	102.600	8.029	8.583	0.373	9.000
173.500	102.200	8.027	8.583	0.373	9.000
173.600	102.200	8.027	8.583	0.374	9.000
173.700	103.000	8.028	8.582	0.374	9.000
173.800	102.200	8.031	8.583	0.374	9.000
173.900	102.000	8.031	8.583	0.374	9.000
174.000	102.200	8.034	8.584	0.374	9.000
174.100	101.800	8.034	8.584	0.375	9.000
174.200	102.200	8.035	8.584	0.375	9.000
174.300	102.200	8.035	8.584	0.375	9.000
174.400	101.600	8.036	8.584	0.375	9.000
174.500	100.000	8.037	8.583	0.375	9.000
174.600	101.800	8.037	8.583	0.376	9.000
174.700	101.800	8.043	8.585	0.376	9.000
174.800	101.800	8.043	8.583	0.376	9.000
174.900	99.800	8.044	8.585	0.376	9.000
175.000	101.800	8.046	8.584	0.376	9.000
175.100	99.800	8.046	8.584	0.376	9.000
175.200	101.000	8.049	8.585	0.376	9.000
175.300	99.600	8.048	8.583	0.376	9.000
175.400	101.000	8.051	8.584	0.376	9.000
175.500	99.200	8.058	8.584	0.376	9.000
175.600	99.400	8.058	8.584	0.377	9.000
175.700	98.600	8.054	8.584	0.377	9.000
175.800	99.200	8.055	8.586	0.377	9.000
175.900	100.000	8.059	8.585	0.377	9.000
176.000	99.200	8.061	8.585	0.377	9.000
176.100	99.000	8.061	8.585	0.378	9.000
176.200	99.200	8.062	8.585	0.378	9.000
176.300	99.200	8.063	8.585	0.378	9.000
176.400	100.200	8.065	8.586	0.378	9.000
176.500	98.400	8.070	8.586	0.378	9.000
176.600	98.400	8.070	8.586	0.379	9.000
176.700	98.600	8.068	8.585	0.379	9.000
176.800	98.600	8.073	8.585	0.379	9.000
176.900	97.600	8.069	8.586	0.379	9.000
177.000	98.600	8.077	8.586	0.379	9.000
177.100	97.200	8.077	8.586	0.380	9.000
177.200	97.000	8.074	8.586	0.380	9.000
177.300	98.000	8.077	8.586	0.380	9.000
177.400	95.800	8.075	8.586	0.380	9.000
177.500	96.600	8.078	8.586	0.380	9.000
177.600	96.600	8.078	8.586	0.380	9.000
177.700	96.200	8.079	8.586	0.380	9.000
177.800	97.800	8.079	8.587	0.380	9.000
177.900	96.400	8.081	8.587	0.380	9.000
178.000	96.600	8.084	8.588	0.380	9.000
178.100	96.200	8.084	8.588	0.381	9.000
178.200	95.200	8.087	8.587	0.381	9.000
178.300	96.800	8.087	8.587	0.381	9.000
178.400	95.600	8.087	8.587	0.381	9.000
178.500	96.200	8.086	8.587	0.381	9.000
178.600	96.000	8.086	8.587	0.382	9.000
178.700	95.800	8.092	8.587	0.382	9.000
178.800	95.800	8.092	8.587	0.382	9.000
178.900	94.800	8.096	8.588	0.382	9.000
179.000	94.000	8.095	8.587	0.382	9.000
179.100	96.000	8.095	8.587	0.383	9.000
179.200	94.600	8.098	8.588	0.383	9.000
179.300	94.200	8.097	8.588	0.383	9.000
179.400	95.800	8.098	8.588	0.383	9.000
179.500	95.600	8.098	8.588	0.383	9.000
179.600	95.200	8.098	8.588	0.384	9.000
179.700	95.600	8.101	8.588	0.384	9.000
179.800	94.600	8.101	8.587	0.384	9.000
179.900	94.800	8.102	8.587	0.384	9.000
180.000	94.200	8.105	8.588	0.384	9.000
180.100	95.000	8.105	8.588	0.384	9.000
180.200	94.400	8.105	8.587	0.384	9.000
180.300	93.800	8.107	8.588	0.384	9.000
180.400	93.600	8.105	8.588	0.384	9.000
180.500	94.200	8.107	8.588	0.384	9.000
180.600	93.600	8.107	8.588	0.385	9.000
180.700	93.800	8.112	8.588	0.385	9.000
180.800	93.600	8.114	8.588	0.385	9.000
180.900	93.600	8.115	8.589	0.385	9.000
181.000	93.200	8.112	8.589	0.385	9.000
181.100	94.000	8.112	8.589	0.386	9.000
181.200	93.000	8.113	8.589	0.386	9.000
181.300	92.800	8.116	8.588	0.386	9.000
181.400	93.000	8.116	8.589	0.386	9.000
181.500	93.000	8.116	8.588	0.386	9.000
181.600	92.800	8.116	8.588	0.387	9.000
181.700	92.200	8.122	8.588	0.387	9.000
181.800	93.000	8.118	8.590	0.387	9.000
181.900	92.200	8.123	8.589	0.387	9.000
182.000	91.600	8.122	8.589	0.387	9.000
182.100	92.000	8.122	8.589	0.387	9.000
182.200	92.000	8.126	8.589	0.387	9.000
182.300	92.000	8.124	8.590	0.387	9.000
182.400	91.200	8.128	8.590	0.387	9.000
182.500	91.200	8.130	8.590	0.387	9.000
182.600	90.800	8.130	8.590	0.388	9.000
182.700	91.400	8.132	8.589	0.388	9.000
182.800	90.000	8.136	8.590	0.388	9.000
182.900	90.800	8.137	8.591	0.388	9.000
183.000	90.600	8.140	8.590	0.388	9.000
183.100	90.200	8.140	8.590	0.389	9.000
183.200	90.000	8.141	8.590	0.389	9.000
183.300	89.600	8.139	8.591	0.389	9.000
183.400	90.200	8.143	8.590	0.389	9.000
183.500	89.200	8.144	8.591	0.389	9.000
183.600	90.200	8.144	8.591	0.390	9.000
183.700	90.000	8.148	8.590	0.390	9.000
183.800	90.000	8.151	8.591	0.390	9.000
183.900	88.200	8.149	8.591	0.390	9.000
184.000	89.600	8.152	8.591	0.390	9.000
184.100	89.000	8.152	8.591	0.390	9.000
184.200	90.200	8.155	8.590	0.390	9.000
184.300	87.200	8.156	8.591	0.390	9.000
184.400	87.200	8.158	8.592	0.390	9.000
184.500	88.200	8.160	8.591	0.390	9.000
184.600	87.800	8.160	8.591	0.391	9.000
184.700	87.800	8.164	8.591	0.391	9.000
184.800	87.200	8.166	8.593	0.391	9.000
184.900	87.000	8.173	8.593	0.391	9.000
185.000	86.800	8.173	8.591	0.391	9.000
185.100	87.400	8.173	8.591	0.392	9.000
185.200	87.800	8.167	8.592	0.392	9.000
185.300	85.600	8.172	8.592	0.392	9.000
185.400	87.000	8.175	8.594	0.392	9.000
185.500	86.200	8.176	8.592	0.392	9.000
185.600	87.000	8.176	8.592	0.393	9.000
185.700	86.600	8.174	8.592	0.393	9.000
185.800	85.600	8.183	8.593	0.393	9.000
185.900	85.200	8.178	8.594	0.393	9.000
186.000	84.200	8.181	8.592	0.393	9.000
186.100	86.000	8.181	8.592	0.393	9.000
186.200	86.600	8.181	8.592	0.393	9.000
186.300	86.000	8.184	8.592	0.393	9.000
186.400	85.000	8.184	8.593	0.393	9.000
186.500	85.200	8.186	8.592	0.393	9.000
186.600	84.800	8.186	8.592	0.394	9.000
186.700	85.600	8.191	8.594	0.394	9.000
186.800	85.200	8.191	8.593	0.394	9.000
186.900	84.800	8.192	8.593	0.394	9.000
187.000	84.600	8.192	8.594	0.394	9.000
187.100	84.800	8.192	8.594	0.395	9.000
187.200	84.600	8.194	8.594	0.395	9.000
187.300	84.800	8.191	8.594	0.395	9.000
187.400	84.200	8.195	8.594	0.395	9.000
187.500	84.000	8.196	8.594	0.395	9.000
187.600	83.400	8.196	8.594	0.395	9.000
187.700	83.800	8.199	8.594	0.395	9.000
187.800	82.600	8.196	8.594	0.395	9.000
187.900	83.600	8.202	8.594	0.395	9.000
188.000	83.600	8.204	8.594	0.395	9.000
188.100	83.600	8.204	8.594	0.396	9.000
188.200	82.800	8.203	8.594	0.396	9.000
188.300	83.800	8.205	8.595	0.396	9.000
188.400	81.600	8.209	8.595	0.396	9.000
188.500	82.400	8.213	8.595	0.396	9.000
188.600	82.000	8.213	8.595	0.397	9.000
188.700	82.800	8.213	8.595	0.397	9.000
188.800	83.200	8.219	8.594	0.397	9.000
188.900	82.400	8.215	8.595	0.397	9.000
189.000	80.800	8.215	8.595	0.397	9.000
189.100	81.800	8.215	8.595	0.398	9.000
189.200	83.000	8.221	8.595	0.398	9.000
189.300	81.800	8.222	8.595	0.398	9.000
189.400	81.400	8.220	8.595	0.398	9.000
189.500	80.800	8.223	8.594	0.398	9.000
189.600	80.400	8.223	8.594	0.398	9.000
189.700	80.800	8.228	8.596	0.398	9.000
189.800	80.400	8.227	8.597	0.398	9.000
189.900	80.000	8.229	8.594	0.398	9.000
190.000	79.600	8.229	8.596	0.398	9.000
190.100	80.800	8.229	8.596	0.399	9.000
190.200	79.400	8.231	8.596	0.399	9.000
190.300	80.200	8.233	8.596	0.399	9.000
190.400	80.400	8.234	8.596	0.399	9.000
190.500	79.800	8.233	8.597	0.399	9.000
190.600	80.800	8.233	8.597	0.400	9.000
190.700	79.600	8.238	8.596	0.400	9.000
190.800	79.400	8.241	8.598	0.400	9.000
190.900	79.800	8.241	8.597	0.400	9.000
191.000	79.000	8.241	8.596	0.400	9.000
191.100	79.400	8.241	8.596	0.400	9.000
191.200	79.400	8.241	8.597	0.400	9.000
191.300	79.400	8.242	8.597	0.400	9.000
191.400	77.400	8.239	8.596	0.400	9.000
191.500	78.600	8.251	8.598	0.400	9.000
191.600	77.800	8.251	8.598	0.401	9.000
191.700	78.000	8.251	8.598	0.401	9.000
191.800	78.400	8.248	8.599	0.401	9.000
191.900	77.800	8.251	8.597	0.401	9.000
192.000	77.800	8.253	8.597	0.401	9.000
192.100	76.800	8.253	8.597	0.401	9.000
192.200	77.600	8.255	8.598	0.401	9.000
192.300	77.200	8.261	8.598	0.401	9.000
192.400	77.400	8.256	8.597	0.401	9.000
192.500	77.600	8.262	8.599	0.401	9.000
192.600	76.600	8.262	8.599	0.402	9.000
192.700	77.400	8.260	8.598	0.402	9.000
192.800	78.000	8.262	8.599	0.402	9.000
192.900	77.000	8.266	8.598	0.402	9.000
193.000	77.400	8.261	8.599	0.402	9.000
193.100	76.600	8.261	8.599	0.403	9.000
193.200	76.600	8.266	8.599	0.403	9.000
193.300	76.800	8.264	8.600	0.403	9.000
193.400	76.200	8.269	8.598	0.403	9.000
193.500	74.600	8.268	8.599	0.403	9.000
193.600	76.000	8.268	8.599	0.403	9.000
193.700	75.600	8.270	8.598	0.403	9.000
193.800	75.000	8.270	8.600	0.403	9.000
193.900	75.200	8.274	8.600	0.403	9.000
194.000	74.400	8.278	8.597	0.403	9.000
194.100	74.600	8.278	8.597	0.404	9.000
194.200	75.200	8.280	8.599	0.404	9.000
194.300	74.000	8.278	8.599	0.404	9.000
194.400	74.600	8.280	8.599	0.404	9.000
194.500	74.200	8.286	8.600	0.404	9.000
194.600	74.400	8.286	8.600	0.405	9.000
194.700	74.600	8.289	8.600	0.405	9.000
194.800	74.600	8.287	8.599	0.405	9.000
194.900	73.600	8.292	8.601	0.405	9.000
195.000	73.600	8.293	8.601	0.405	9.000
195.100	73.000	8.293	8.601	0.405	9.000
195.200	74.400	8.290	8.599	0.405	9.000
195.300	74.200	8.291	8.601	0.405	9.000
195.400	73.000	8.294	8.601	0.405	9.000
195.500	72.800	8.295	8.601	0.405	9.000
195.600	73.800	8.295	8.601	0.406	9.000
195.700	72.600	8.295	8.601	0.406	9.000
195.800	73.600	8.297	8.600	0.406	9.000
195.900	72.800	8.300	8.600	0.406	9.000
196.000	73.600	8.298	8.601	0.406	9.000
196.100	72.000	8.298	8.601	0.406	9.000
196.200	73.600	8.298	8.600	0.406	9.000
196.300	72.800	8.299	8.601	0.406	9.000
196.400	73.400	8.303	8.601	0.406	9.000
196.500	72.200	8.304	8.601	0.406	9.000
196.600	72.000	8.304	8.601	0.407	9.000
196.700	71.200	8.303	8.601	0.407	9.000
196.800	73.800	8.309	8.602	0.407	9.000
196.900	72.600	8.305	8.600	0.407	9.000
197.000	73.400	8.307	8.601	0.407	9.000
197.100	72.200	8.307	8.601	0.408	9.000
197.200	72.200	8.307	8.602	0.408	9.000
197.300	72.000	8.309	8.603	0.408	9.000
197.400	72.600	8.305	8.602	0.408	9.000
197.500	72.200	8.312	8.602	0.408	9.000
197.600	70.600	8.312	8.602	0.408	9.000
197.700	71.400	8.310	8.603	0.408	9.000
197.800	70.000	8.312	8.602	0.408	9.000
197.900	71.200	8.313	8.602	0.408	9.000
198.000	71.200	8.317	8.602	0.408	9.000
198.100	70.800	8.317	8.602	0.409	9.000
198.200	69.800	8.321	8.603	0.409	9.000
198.300	69.800	8.321	8.603	0.409	9.000
198.400	69.000	8.322	8.602	0.409	9.000
198.500	70.200	8.325	8.603	0.409	9.000
198.600	68.400	8.325	8.603	0.409	9.000
198.700	70.400	8.329	8.603	0.409	9.000
198.800	68.800	8.334	8.604	0.409	9.000
198.900	68.600	8.332	8.603	0.409	9.000
199.000	68.400	8.336	8.603	0.409	9.000
199.100	68.600	8.336	8.603	0.410	9.000
199.200	68.600	8.340	8.603	0.410	9.000
199.300	67.400	8.337	8.603	0.410	9.000
199.400	67.600	8.340	8.603	0.410	9.000
199.500	67.800	8.343	8.602	0.410	9.000
199.600	69.400	8.343	8.602	0.411	9.000
199.700	67.000	8.345	8.603	0.411	9.000
199.800	68.400	8.342	8.604	0.411	9.000
199.900	68.200	8.349	8.604	0.411	9.000
[truncated: 102,150 more rows]
