# Supplementary material for: Measurement of Outflow Facility Using iPerfusion
Source: PLoS One. 2016 Mar 7;11(3):e0150694. doi: 10.1371/journal.pone.0150694 (PMC4780770; doi:10.1371/journal.pone.0150694)
Supplement: S4 File — The raw data from the perfusion traces along with the steady state values for each pressure step. (ZIP) [file pone.0150694.s004.zip › S3/ControlIndividuals/eye05/Eye_P15CL-04/Parameters.txt]

Q	dQ	P	dP	R	dR	C	dC	FT	dFT	N/A	FV
44.2094	5.1486	8.6069	0.0457	0.1947	0.0231	5.1365	0.6100	0.0000	0.0000	8.9750	0.0000
13.9385	5.0802	4.4088	0.0405	0.3163	0.1175	3.1615	1.1748	0.0000	0.0000	4.5300	0.0000
32.7019	5.0629	5.7486	0.0408	0.1758	0.0278	5.6886	0.8986	0.0000	0.0000	6.0075	0.0000
47.1524	5.0635	7.1208	0.0412	0.1510	0.0166	6.6218	0.7258	0.0000	0.0000	7.5075	0.0000
64.1651	5.0752	8.4809	0.0420	0.1322	0.0107	7.5658	0.6111	0.0000	0.0000	9.0075	0.0000
82.2057	5.0875	9.8329	0.0438	0.1196	0.0076	8.3603	0.5286	0.0000	0.0000	10.5075	0.0000
108.1177	5.1664	11.1067	0.0492	0.1027	0.0050	9.7345	0.4758	0.0000	0.0000	12.0150	0.0000
156.6477	5.3738	13.6766	0.0554	0.0873	0.0031	11.4537	0.4023	0.0000	0.0000	15.0150	0.0000
206.4970	5.6600	16.2281	0.0656	0.0786	0.0022	12.7246	0.3579	0.0000	0.0000	18.0150	0.0000
288.8818	6.4660	18.4687	0.0774	0.0639	0.0015	15.6417	0.3603	0.0000	0.0000	20.9673	0.0000
111.2400	5.0709	7.0991	0.0608	0.0638	0.0030	15.6696	0.7403	0.0000	0.0000	8.0129	0.0000
-12.0171	5.1985	0.2715	0.0440	-0.0226	0.0106	-44.2578	20.7760	0.0000	0.0000	-0.0001	0.0000
