# Supplementary material for: Measurement of Outflow Facility Using iPerfusion
Source: PLoS One. 2016 Mar 7;11(3):e0150694. doi: 10.1371/journal.pone.0150694 (PMC4780770; doi:10.1371/journal.pone.0150694)
Supplement: S4 File — The raw data from the perfusion traces along with the steady state values for each pressure step. (ZIP) [file pone.0150694.s004.zip › S3/ControlIndividuals/eye07/CapPre_P15CR-08/Data.txt]

0.000	-1.200	-0.005	8.642	-0.000	0.000
0.100	-1.400	-0.005	8.642	-0.000	0.000
0.200	-1.200	-0.006	8.642	-0.000	0.000
0.300	-0.000	-0.004	8.642	-0.000	0.000
0.400	-0.400	-0.008	8.641	-0.000	0.000
0.500	-1.200	-0.004	8.642	-0.000	0.000
0.600	-0.600	-0.004	8.642	-0.000	0.000
0.700	-0.400	-0.005	8.641	-0.000	0.000
0.800	0.200	-0.009	8.642	-0.000	0.000
0.900	-0.400	-0.005	8.641	-0.000	0.000
1.000	-1.800	-0.003	8.641	-0.000	0.000
1.100	-0.800	-0.003	8.641	-0.000	0.000
1.200	0.200	-0.003	8.641	-0.000	0.000
1.300	0.200	-0.004	8.641	-0.000	0.000
1.400	-1.200	-0.008	8.641	-0.000	0.000
1.500	-0.200	-0.004	8.641	-0.000	0.000
1.600	-0.600	-0.004	8.641	-0.000	0.000
1.700	-1.200	-0.005	8.642	-0.000	0.000
1.800	-0.600	-0.004	8.642	-0.000	0.000
1.900	-0.600	-0.004	8.642	-0.000	0.000
2.000	-1.000	-0.007	8.641	-0.000	0.000
2.100	-0.400	-0.007	8.641	-0.000	0.000
2.200	0.200	-0.004	8.641	-0.000	0.000
2.300	0.400	-0.005	8.642	-0.000	0.000
2.400	-0.200	-0.003	8.640	-0.000	0.000
2.500	0.200	-0.005	8.641	-0.000	0.000
2.600	-1.000	-0.005	8.641	-0.000	0.000
2.700	0.400	-0.004	8.640	-0.000	0.000
2.800	-0.400	-0.001	8.642	-0.000	0.000
2.900	-0.800	-0.005	8.640	-0.000	0.000
3.000	-0.800	-0.002	8.640	-0.000	0.000
3.100	-0.800	-0.002	8.640	-0.000	0.000
3.200	-0.200	-0.004	8.640	-0.000	0.000
3.300	-0.800	-0.002	8.641	-0.000	0.000
3.400	-1.000	-0.005	8.643	-0.000	0.000
3.500	-0.400	-0.004	8.641	-0.000	0.000
3.600	-0.200	-0.004	8.641	-0.000	0.000
3.700	-1.000	-0.000	8.641	-0.000	0.000
3.800	-0.000	-0.005	8.640	-0.000	0.000
3.900	-0.000	-0.006	8.640	-0.000	0.000
4.000	-1.200	-0.006	8.641	-0.000	0.000
4.100	-0.600	-0.006	8.641	-0.000	0.000
4.200	0.200	-0.001	8.640	-0.000	0.000
4.300	-0.400	-0.006	8.641	-0.000	0.000
4.400	-0.400	-0.001	8.640	-0.000	0.000
4.500	-0.000	0.001	8.641	-0.000	0.000
4.600	-0.200	0.001	8.641	-0.000	0.000
4.700	-0.400	-0.006	8.641	-0.000	0.000
4.800	-0.600	-0.004	8.641	-0.000	0.000
4.900	-0.200	-0.008	8.640	-0.000	0.000
5.000	-0.800	-0.010	8.642	-0.000	0.000
5.100	-0.600	-0.010	8.642	-0.000	0.000
5.200	-0.600	-0.001	8.639	-0.000	0.000
5.300	-0.600	-0.005	8.642	-0.000	0.000
5.400	-0.200	-0.008	8.641	-0.000	0.000
5.500	-0.600	-0.014	8.640	-0.000	0.000
5.600	-0.200	-0.014	8.640	-0.000	0.000
5.700	-0.400	0.004	8.641	-0.000	0.000
5.800	-1.400	-0.007	8.640	-0.000	0.000
5.900	-0.000	-0.010	8.641	-0.000	0.000
6.000	-2.000	-0.016	8.640	-0.000	0.000
6.100	0.400	-0.016	8.640	-0.000	0.000
6.200	-1.200	0.004	8.641	-0.000	0.000
6.300	-0.600	-0.013	8.640	-0.000	0.000
6.400	-1.000	0.001	8.641	-0.000	0.000
6.500	-0.200	-0.008	8.639	-0.000	0.000
6.600	-0.000	-0.008	8.639	-0.000	0.000
6.700	-0.800	-0.001	8.640	-0.000	0.000
6.800	0.600	-0.011	8.641	-0.000	0.000
6.900	-0.600	-0.004	8.639	-0.000	0.000
7.000	-0.600	-0.006	8.640	-0.000	0.000
7.100	-0.200	-0.006	8.640	-0.000	0.000
7.200	-1.000	0.000	8.639	-0.000	0.000
7.300	-1.000	-0.008	8.640	-0.000	0.000
7.400	-0.200	-0.006	8.639	-0.000	0.000
7.500	-0.600	-0.014	8.640	-0.000	0.000
7.600	-1.400	-0.014	8.640	-0.000	0.000
7.700	-0.800	0.004	8.640	-0.000	0.000
7.800	-0.000	-0.010	8.640	-0.000	0.000
7.900	-0.600	-0.002	8.640	-0.000	0.000
8.000	-0.800	-0.005	8.641	-0.000	0.000
8.100	-2.200	-0.005	8.641	-0.000	0.000
8.200	-0.800	-0.001	8.640	-0.000	0.000
8.300	-0.400	-0.007	8.639	-0.000	0.000
8.400	-0.000	0.001	8.639	-0.000	0.000
8.500	-1.000	0.009	8.639	-0.000	0.000
8.600	-0.000	0.009	8.639	-0.000	0.000
8.700	-0.000	-0.018	8.640	-0.000	0.000
8.800	-0.400	0.005	8.639	-0.000	0.000
8.900	-0.200	-0.003	8.640	-0.000	0.000
9.000	-1.000	0.001	8.639	-0.000	0.000
9.100	0.600	0.001	8.639	-0.000	0.000
9.200	-1.200	-0.010	8.638	-0.000	0.000
9.300	-1.000	0.002	8.640	-0.000	0.000
9.400	-1.000	-0.007	8.639	-0.000	0.000
9.500	-0.200	-0.000	8.639	-0.000	0.000
9.600	0.600	-0.000	8.639	-0.000	0.000
9.700	0.200	-0.008	8.640	-0.000	0.000
9.800	-0.600	-0.001	8.639	-0.000	0.000
9.900	-1.200	-0.004	8.640	-0.000	0.000
10.000	-0.800	-0.011	8.638	-0.000	0.000
10.100	-0.400	-0.011	8.638	-0.000	0.000
10.200	-0.600	0.002	8.639	-0.000	0.000
10.300	-0.400	-0.009	8.639	-0.000	0.000
10.400	-0.800	-0.004	8.639	-0.000	0.000
10.500	-0.800	-0.013	8.638	-0.000	0.000
10.600	-1.400	-0.013	8.638	-0.000	0.000
10.700	-0.400	0.003	8.640	-0.000	0.000
10.800	-0.400	-0.009	8.640	-0.000	0.000
10.900	-0.600	0.001	8.639	-0.000	0.000
11.000	0.400	-0.004	8.639	-0.000	0.000
11.100	-0.200	-0.004	8.639	-0.000	0.000
11.200	-0.600	-0.000	8.638	-0.000	0.000
11.300	-0.600	-0.005	8.638	-0.000	0.000
11.400	-0.400	-0.003	8.639	-0.000	0.000
11.500	-1.400	-0.003	8.639	-0.000	0.000
11.600	-0.000	-0.003	8.639	-0.000	0.000
11.700	-0.400	-0.005	8.639	-0.000	0.000
11.800	-1.400	-0.004	8.640	-0.000	0.000
11.900	-1.200	-0.004	8.640	-0.000	0.000
12.000	-0.200	-0.007	8.639	-0.000	0.000
12.100	-0.200	-0.007	8.639	-0.000	0.000
12.200	-0.000	-0.006	8.639	-0.000	0.000
12.300	-1.400	-0.005	8.639	-0.000	0.000
12.400	-0.200	-0.004	8.639	-0.000	0.000
12.500	-1.200	-0.002	8.639	-0.000	0.000
12.600	-0.000	-0.002	8.639	-0.000	0.000
12.700	-1.400	-0.001	8.640	-0.000	0.000
12.800	-0.800	-0.002	8.639	-0.000	0.000
12.900	-0.800	-0.005	8.639	-0.000	0.000
13.000	-0.400	-0.001	8.640	-0.000	0.000
13.100	-1.400	-0.001	8.640	-0.000	0.000
13.200	-1.000	-0.007	8.639	-0.000	0.000
13.300	-1.800	-0.005	8.640	-0.000	0.000
13.400	0.200	-0.003	8.639	-0.000	0.000
13.500	-1.000	-0.003	8.638	-0.000	0.000
13.600	-1.200	-0.003	8.638	-0.000	0.000
13.700	-0.200	-0.006	8.640	-0.000	0.000
13.800	-0.800	-0.004	8.638	-0.000	0.000
13.900	-1.200	-0.002	8.640	-0.000	0.000
14.000	1.000	-0.005	8.638	-0.000	0.000
14.100	-0.600	-0.005	8.638	-0.000	0.000
14.200	-1.000	-0.006	8.639	-0.000	0.000
14.300	-0.400	-0.003	8.639	0.012	0.000
14.400	2.200	-0.007	8.638	0.012	0.000
14.500	2190.600	-0.006	8.638	0.012	0.000
14.600	3444.200	-0.006	8.638	0.012	0.000
14.700	1430.400	0.023	8.638	0.012	0.000
14.800	-3116.000	-0.033	8.638	0.016	0.000
14.900	-2966.200	-0.017	8.638	0.016	0.000
15.000	2301.200	0.012	8.637	0.016	0.000
15.100	3234.600	0.012	8.637	0.016	0.000
15.200	3001.400	-0.107	8.639	0.016	0.000
15.300	-4381.600	-2.269	8.636	-0.001	0.000
15.400	-3250.200	-0.257	8.640	-0.001	0.000
15.500	-426.400	0.004	8.637	-0.001	0.000
15.600	-937.800	0.004	8.637	-0.001	0.000
15.700	-1341.000	0.006	8.639	-0.001	0.000
15.800	-1603.600	-0.019	8.639	-0.013	0.000
15.900	-1564.600	-0.035	8.638	-0.013	0.000
16.000	-1456.000	-3.131	8.638	-0.013	0.000
16.100	-1279.000	-3.131	8.638	-0.013	0.000
16.200	-1100.800	-1.528	8.638	-0.013	0.000
16.300	-1070.600	5.409	8.641	-0.022	0.000
16.400	-1047.600	10.472	8.639	-0.022	0.000
16.500	-1055.800	15.548	8.640	-0.022	0.000
16.600	-1178.800	15.548	8.640	-0.022	0.000
16.700	-1063.400	15.071	8.639	-0.022	0.000
16.800	-1047.600	13.362	8.640	-0.027	0.000
16.900	-625.200	11.604	8.640	-0.027	0.000
17.000	-491.200	10.326	8.639	-0.027	0.000
17.100	-470.200	10.326	8.639	-0.027	0.000
17.200	-452.800	9.973	8.640	-0.027	0.000
17.300	-437.800	10.717	8.639	-0.031	0.000
17.400	-422.600	11.237	8.640	-0.031	0.000
17.500	-408.000	8.944	8.639	-0.031	0.000
17.600	-394.000	8.944	8.639	-0.031	0.000
17.700	-381.600	5.235	8.639	-0.031	0.000
17.800	-369.000	4.679	8.638	-0.034	0.000
17.900	-356.200	4.507	8.641	-0.034	0.000
18.000	-344.800	4.193	8.639	-0.034	0.000
18.100	-334.600	4.193	8.639	-0.034	0.000
18.200	-324.400	4.057	8.639	-0.034	0.000
18.300	-312.800	3.925	8.639	-0.036	0.000
18.400	-304.400	3.794	8.638	-0.036	0.000
18.500	-296.200	3.556	8.639	-0.036	0.000
18.600	-287.800	3.556	8.639	-0.036	0.000
18.700	-274.600	3.422	8.639	-0.036	0.000
18.800	-267.800	3.309	8.638	-0.038	0.000
18.900	-263.000	3.224	8.639	-0.038	0.000
19.000	-255.800	3.023	8.639	-0.038	0.000
19.100	-243.000	3.023	8.639	-0.038	0.000
19.200	-237.400	2.902	8.638	-0.038	0.000
19.300	-234.200	2.811	8.638	-0.040	0.000
19.400	-229.400	2.773	8.640	-0.040	0.000
19.500	-219.200	2.548	8.639	-0.040	0.000
19.600	-214.000	2.548	8.639	-0.040	0.000
19.700	-210.800	2.507	8.639	-0.040	0.000
19.800	-206.000	2.428	8.639	-0.042	0.000
19.900	-197.000	2.367	8.639	-0.042	0.000
20.000	-192.200	2.190	8.638	-0.042	0.000
20.100	-189.800	2.190	8.638	-0.042	0.000
20.200	-183.600	2.224	8.639	-0.042	0.000
20.300	-175.800	2.114	8.639	-0.043	0.000
20.400	-172.400	2.032	8.638	-0.043	0.000
20.500	-170.000	1.944	8.639	-0.043	0.000
20.600	-165.200	1.944	8.639	-0.043	0.000
20.700	-158.200	1.909	8.639	-0.043	0.000
20.800	-155.200	1.828	8.638	-0.044	0.000
20.900	-152.000	1.787	8.639	-0.044	0.000
21.000	-148.600	1.683	8.637	-0.044	0.000
21.100	-143.600	1.683	8.637	-0.044	0.000
21.200	-138.400	1.645	8.639	-0.044	0.000
21.300	-137.600	1.608	8.639	-0.045	0.000
21.400	-136.000	1.573	8.637	-0.045	0.000
21.500	-130.600	1.466	8.638	-0.045	0.000
21.600	-125.400	1.466	8.638	-0.045	0.000
21.700	-125.000	1.463	8.639	-0.045	0.000
21.800	-123.600	1.392	8.639	-0.046	0.000
21.900	-118.800	1.416	8.638	-0.046	0.000
22.000	-113.400	1.299	8.639	-0.046	0.000
22.100	-112.200	1.299	8.639	-0.046	0.000
22.200	-111.400	1.303	8.638	-0.046	0.000
22.300	-108.800	1.249	8.638	-0.047	0.000
22.400	-103.000	1.223	8.639	-0.047	0.000
22.500	-103.000	1.161	8.638	-0.047	0.000
22.600	-101.600	1.161	8.638	-0.047	0.000
22.700	-97.000	1.152	8.639	-0.047	0.000
22.800	-95.000	1.095	8.638	-0.048	0.000
22.900	-93.000	1.084	8.640	-0.048	0.000
23.000	-91.800	1.046	8.638	-0.048	0.000
23.100	-87.600	1.046	8.638	-0.048	0.000
23.200	-84.800	0.998	8.639	-0.048	0.000
23.300	-85.400	0.971	8.639	-0.049	0.000
23.400	-84.800	0.965	8.637	-0.049	0.000
23.500	-81.200	0.914	8.637	-0.049	0.000
23.600	-78.600	0.914	8.637	-0.049	0.000
23.700	-78.200	0.881	8.637	-0.049	0.000
23.800	-78.000	0.882	8.637	-0.049	0.000
23.900	-74.600	0.857	8.638	-0.049	0.000
24.000	-72.200	0.807	8.638	-0.049	0.000
24.100	-71.400	0.807	8.638	-0.049	0.000
24.200	-70.000	0.797	8.637	-0.049	0.000
24.300	-68.200	0.785	8.639	-0.050	0.000
24.400	-64.800	0.750	8.637	-0.050	0.000
24.500	-64.600	0.727	8.638	-0.050	0.000
24.600	-64.400	0.727	8.638	-0.050	0.000
24.700	-61.800	0.715	8.639	-0.050	0.000
24.800	-60.000	0.683	8.639	-0.050	0.000
24.900	-59.800	0.669	8.638	-0.050	0.000
25.000	-60.400	0.651	8.637	-0.050	0.000
25.100	-58.000	0.651	8.637	-0.050	0.000
25.200	-56.600	0.629	8.639	-0.050	0.000
25.300	-55.800	0.614	8.639	-0.051	0.000
25.400	-54.400	0.609	8.637	-0.051	0.000
25.500	-53.000	0.572	8.638	-0.051	0.000
25.600	-50.400	0.572	8.638	-0.051	0.000
25.700	-50.400	0.563	8.638	-0.051	0.000
25.800	-50.600	0.558	8.638	-0.051	0.000
25.900	-48.800	0.546	8.638	-0.051	0.000
26.000	-46.600	0.518	8.638	-0.051	0.000
26.100	-47.200	0.518	8.638	-0.051	0.000
26.200	-47.200	0.511	8.637	-0.051	0.000
26.300	-44.400	0.501	8.639	-0.051	0.000
26.400	-43.200	0.481	8.638	-0.051	0.000
26.500	-42.800	0.471	8.639	-0.051	0.000
26.600	-43.000	0.471	8.639	-0.051	0.000
26.700	-41.000	0.458	8.638	-0.051	0.000
26.800	-39.800	0.442	8.638	-0.052	0.000
26.900	-39.400	0.434	8.637	-0.052	0.000
27.000	-39.000	0.421	8.638	-0.052	0.000
27.100	-37.400	0.421	8.638	-0.052	0.000
27.200	-36.200	0.406	8.639	-0.052	0.000
27.300	-36.200	0.403	8.638	-0.052	0.000
27.400	-36.000	0.389	8.638	-0.052	0.000
27.500	-35.000	0.368	8.638	-0.052	0.000
27.600	-34.200	0.368	8.638	-0.052	0.000
27.700	-34.000	0.374	8.639	-0.052	0.000
27.800	-33.600	0.362	8.638	-0.052	0.000
27.900	-32.800	0.356	8.638	-0.052	0.000
28.000	-32.000	0.342	8.637	-0.052	0.000
28.100	-31.600	0.342	8.637	-0.052	0.000
28.200	-32.400	0.335	8.638	-0.052	0.000
28.300	-30.600	0.326	8.637	-0.053	0.000
28.400	-29.800	0.316	8.638	-0.053	0.000
28.500	-30.400	0.308	8.639	-0.053	0.000
28.600	-29.400	0.308	8.639	-0.053	0.000
28.700	-28.000	0.304	8.638	-0.053	0.000
28.800	-28.600	0.291	8.638	-0.053	0.000
28.900	-27.800	0.290	8.639	-0.053	0.000
29.000	-28.400	0.279	8.638	-0.053	0.000
29.100	-27.800	0.279	8.638	-0.053	0.000
29.200	-26.000	0.267	8.638	-0.053	0.000
29.300	-26.600	0.265	8.637	-0.053	0.000
29.400	-25.600	0.264	8.638	-0.053	0.000
29.500	-25.400	0.250	8.639	-0.053	0.000
29.600	-23.800	0.250	8.639	-0.053	0.000
29.700	-23.800	0.249	8.637	-0.053	0.000
29.800	-24.200	0.245	8.639	-0.053	0.000
29.900	-23.600	0.240	8.637	-0.053	0.000
30.000	-22.400	0.230	8.638	-0.053	0.000
30.100	-22.400	0.230	8.638	-0.053	0.000
30.200	-22.200	0.229	8.637	-0.053	0.000
30.300	-21.400	0.220	8.638	-0.053	0.000
30.400	-20.000	0.213	8.637	-0.053	0.000
30.500	-20.800	0.206	8.637	-0.053	0.000
30.600	-20.600	0.206	8.637	-0.053	0.000
30.700	-19.800	0.203	8.637	-0.053	0.000
30.800	-20.000	0.193	8.638	-0.054	0.000
30.900	-19.000	0.198	8.638	-0.054	0.000
31.000	-19.000	0.189	8.638	-0.054	0.000
31.100	-18.400	0.189	8.638	-0.054	0.000
31.200	-17.600	0.176	8.638	-0.054	0.000
31.300	-17.200	0.180	8.637	-0.054	0.000
31.400	-17.400	0.171	8.637	-0.054	0.000
31.500	-16.800	0.162	8.639	-0.054	0.000
31.600	-15.400	0.162	8.639	-0.054	0.000
31.700	-16.400	0.159	8.637	-0.054	0.000
31.800	-16.800	0.158	8.638	-0.054	0.000
31.900	-15.000	0.157	8.639	-0.054	0.000
32.000	-15.000	0.141	8.637	-0.054	0.000
32.100	-15.600	0.141	8.637	-0.054	0.000
32.200	-15.800	0.146	8.638	-0.054	0.000
32.300	-14.600	0.138	8.637	-0.054	0.000
32.400	-13.200	0.140	8.636	-0.054	0.000
32.500	-12.800	0.134	8.637	-0.054	0.000
32.600	-13.200	0.134	8.637	-0.054	0.000
32.700	-13.000	0.129	8.638	-0.054	0.000
32.800	-12.600	0.131	8.638	-0.054	0.000
32.900	-12.800	0.122	8.637	-0.054	0.000
33.000	-12.400	0.122	8.638	-0.054	0.000
33.100	-12.000	0.122	8.638	-0.054	0.000
33.200	-12.600	0.115	8.637	-0.054	0.000
33.300	-11.600	0.113	8.638	-0.054	0.000
33.400	-11.800	0.113	8.638	-0.054	0.000
33.500	-11.400	0.105	8.638	-0.054	0.000
33.600	-10.600	0.105	8.638	-0.054	0.000
33.700	-11.600	0.100	8.637	-0.054	0.000
33.800	-10.800	0.101	8.638	-0.054	0.000
33.900	-10.000	0.100	8.637	-0.054	0.000
34.000	-10.400	0.089	8.637	-0.054	0.000
34.100	-9.000	0.089	8.637	-0.054	0.000
34.200	-10.000	0.089	8.638	-0.054	0.000
34.300	-10.000	0.085	8.637	-0.054	0.000
34.400	-9.200	0.078	8.638	-0.054	0.000
34.500	-8.400	0.078	8.637	-0.054	0.000
34.600	-9.400	0.078	8.637	-0.054	0.000
34.700	-8.800	0.074	8.638	-0.054	0.000
34.800	-8.800	0.072	8.636	-0.054	0.000
34.900	-8.600	0.067	8.637	-0.054	0.000
35.000	-8.200	0.065	8.638	-0.054	0.000
35.100	-8.000	0.065	8.638	-0.054	0.000
35.200	-8.200	0.063	8.637	-0.054	0.000
35.300	-7.400	0.064	8.638	-0.054	0.000
35.400	-7.400	0.061	8.638	-0.054	0.000
35.500	-7.400	0.058	8.638	-0.054	0.000
35.600	-6.800	0.058	8.638	-0.054	0.000
35.700	-6.200	0.056	8.637	-0.054	0.000
35.800	-7.000	0.053	8.636	-0.054	0.000
35.900	-6.600	0.051	8.638	-0.054	0.000
36.000	-5.600	0.047	8.636	-0.054	0.000
36.100	-5.800	0.047	8.636	-0.054	0.000
36.200	-7.400	0.047	8.636	-0.055	0.000
36.300	-5.800	0.042	8.636	-0.055	0.000
36.400	-5.600	0.043	8.637	-0.055	0.000
36.500	-6.200	0.039	8.637	-0.055	0.000
36.600	-4.600	0.039	8.637	-0.055	0.000
36.700	-4.800	0.035	8.637	-0.055	0.000
36.800	-7.000	0.036	8.637	-0.055	0.000
36.900	-4.800	0.034	8.636	-0.055	0.000
37.000	-5.600	0.033	8.637	-0.055	0.000
37.100	-5.400	0.033	8.637	-0.055	0.000
37.200	-5.000	0.032	8.637	-0.055	0.000
37.300	-4.600	0.034	8.636	-0.055	0.000
37.400	-5.000	0.029	8.636	-0.055	0.000
37.500	-4.200	0.026	8.638	-0.055	0.000
37.600	-4.400	0.026	8.638	-0.055	0.000
37.700	-3.400	0.029	8.638	-0.055	0.000
37.800	-3.200	0.025	8.637	-0.055	0.000
37.900	-3.800	0.027	8.638	-0.055	0.000
38.000	-3.800	0.022	8.637	-0.055	0.000
38.100	-4.000	0.022	8.637	-0.055	0.000
38.200	-3.400	0.020	8.638	-0.055	0.000
38.300	-3.200	0.017	8.637	-0.055	0.000
38.400	-3.400	0.017	8.637	-0.055	0.000
38.500	-4.000	0.010	8.637	-0.055	0.000
38.600	-3.400	0.010	8.637	-0.055	0.000
38.700	-3.400	0.015	8.637	-0.055	0.000
38.800	-3.400	0.010	8.637	-0.055	0.000
38.900	-1.800	0.011	8.637	-0.055	0.000
39.000	-2.800	0.007	8.636	-0.055	0.000
39.100	-2.600	0.007	8.636	-0.055	0.000
39.200	-2.200	0.005	8.637	-0.055	0.000
39.300	-1.600	0.006	8.637	-0.055	0.000
39.400	-1.400	-0.002	8.637	-0.055	0.000
39.500	-1.800	-0.000	8.637	-0.055	0.000
39.600	-1.400	-0.000	8.637	-0.055	0.000
39.700	-2.200	0.001	8.637	-0.055	0.000
39.800	-2.000	-0.005	8.638	-0.055	0.000
39.900	-1.800	-0.003	8.636	-0.055	0.000
40.000	-1.800	-0.004	8.638	-0.055	0.000
40.100	-2.400	-0.004	8.638	-0.055	0.000
40.200	-1.200	-0.010	8.637	-0.055	0.000
40.300	-1.000	-0.006	8.637	-0.055	0.000
40.400	-0.800	-0.009	8.637	-0.055	0.000
40.500	-1.200	-0.013	8.637	-0.055	0.000
40.600	-0.200	-0.013	8.637	-0.055	0.000
40.700	-1.200	-0.012	8.636	-0.055	0.000
40.800	-0.600	-0.015	8.637	-0.055	0.000
40.900	-0.400	-0.013	8.637	-0.055	0.000
41.000	-0.000	-0.011	8.638	-0.055	0.000
41.100	-0.000	-0.011	8.638	-0.055	0.000
41.200	-0.000	-0.018	8.638	-0.055	0.000
41.300	-0.200	-0.016	8.636	-0.055	0.000
41.400	-0.400	-0.019	8.636	-0.055	0.000
41.500	0.400	-0.020	8.637	-0.055	0.000
41.600	-0.600	-0.020	8.637	-0.055	0.000
41.700	1.000	-0.018	8.638	-0.055	0.000
41.800	-0.000	-0.018	8.638	-0.055	0.000
41.900	0.400	-0.025	8.637	-0.055	0.000
42.000	-0.800	-0.025	8.637	-0.055	0.000
42.100	0.400	-0.025	8.637	-0.055	0.000
42.200	0.200	-0.022	8.637	-0.055	0.000
42.300	0.600	-0.030	8.638	-0.055	0.000
42.400	0.600	-0.026	8.638	-0.055	0.000
42.500	1.600	-0.031	8.637	-0.055	0.000
42.600	1.000	-0.031	8.637	-0.055	0.000
42.700	1.400	-0.029	8.638	-0.055	0.000
42.800	0.400	-0.028	8.637	-0.055	0.000
42.900	1.400	-0.031	8.637	-0.055	0.000
43.000	1.600	-0.032	8.636	-0.055	0.000
43.100	1.000	-0.032	8.636	-0.055	0.000
43.200	0.800	-0.030	8.637	-0.055	0.000
43.300	2.200	-0.033	8.636	-0.055	0.000
43.400	0.800	-0.036	8.637	-0.055	0.000
43.500	0.600	-0.038	8.637	-0.055	0.000
43.600	1.400	-0.038	8.637	-0.055	0.000
43.700	1.600	-0.034	8.638	-0.055	0.000
43.800	2.400	-0.040	8.638	-0.055	0.000
43.900	1.400	-0.034	8.637	-0.055	0.000
44.000	1.400	-0.040	8.637	-0.055	0.000
44.100	2.200	-0.040	8.637	-0.055	0.000
44.200	2.000	-0.039	8.637	-0.055	0.000
44.300	2.000	-0.043	8.637	-0.055	0.000
44.400	2.400	-0.041	8.637	-0.055	0.000
44.500	2.000	-0.043	8.636	-0.055	0.000
44.600	2.000	-0.043	8.636	-0.055	0.000
44.700	2.800	-0.044	8.637	-0.055	0.000
44.800	1.600	-0.045	8.637	-0.055	0.000
44.900	2.600	-0.043	8.636	-0.055	0.000
45.000	1.800	-0.045	8.637	-0.055	0.000
45.100	2.600	-0.045	8.637	-0.055	0.000
45.200	3.000	-0.048	8.636	-0.055	0.000
45.300	3.800	-0.046	8.637	-0.055	0.000
45.400	3.000	-0.048	8.638	-0.055	0.000
45.500	2.800	-0.051	8.637	-0.055	0.000
45.600	2.800	-0.051	8.637	-0.055	0.000
45.700	3.000	-0.049	8.637	-0.055	0.000
45.800	2.600	-0.048	8.636	-0.055	0.000
45.900	2.800	-0.045	8.637	-0.055	0.000
46.000	3.200	-0.057	8.637	-0.055	0.000
46.100	2.600	-0.057	8.637	-0.055	0.000
46.200	2.800	-0.054	8.636	-0.055	0.000
46.300	2.200	-0.056	8.637	-0.055	0.000
46.400	2.800	-0.054	8.636	-0.055	0.000
46.500	2.200	-0.056	8.636	-0.055	0.000
46.600	2.400	-0.056	8.636	-0.055	0.000
46.700	2.400	-0.056	8.637	-0.055	0.000
46.800	2.000	-0.055	8.638	-0.055	0.000
46.900	3.200	-0.056	8.636	-0.055	0.000
47.000	2.600	-0.052	8.637	-0.055	0.000
47.100	1.600	-0.052	8.637	-0.055	0.000
47.200	2.200	-0.053	8.636	-0.055	0.000
47.300	3.800	-0.049	8.636	-0.055	0.000
47.400	3.200	-0.051	8.637	-0.055	0.000
47.500	2.200	-0.053	8.638	-0.055	0.000
47.600	2.800	-0.053	8.638	-0.055	0.000
47.700	1.400	-0.047	8.637	-0.055	0.000
47.800	1.000	-0.053	8.636	-0.055	0.000
47.900	2.600	-0.049	8.637	-0.055	0.000
48.000	2.200	-0.051	8.635	-0.055	0.000
48.100	1.600	-0.051	8.635	-0.055	0.000
48.200	2.400	-0.050	8.636	-0.054	0.000
48.300	2.000	-0.051	8.636	-0.054	0.000
48.400	3.000	-0.050	8.636	-0.054	0.000
48.500	3.600	-0.043	8.636	-0.054	0.000
48.600	4.400	-0.043	8.636	-0.054	0.000
48.700	3.600	-0.046	8.635	-0.054	0.000
48.800	2.800	-0.045	8.637	-0.054	0.000
48.900	3.400	-0.053	8.637	-0.054	0.000
49.000	3.200	-0.057	8.636	-0.054	0.000
49.100	3.000	-0.057	8.636	-0.054	0.000
49.200	3.400	-0.058	8.636	-0.054	0.000
49.300	3.200	-0.057	8.638	-0.054	0.000
49.400	2.800	-0.060	8.637	-0.054	0.000
49.500	3.000	-0.056	8.635	-0.054	0.000
49.600	2.000	-0.056	8.635	-0.054	0.000
49.700	3.000	-0.062	8.636	-0.054	0.000
49.800	3.000	-0.060	8.637	-0.054	0.000
49.900	2.000	-0.061	8.637	-0.054	0.000
50.000	3.000	-0.056	8.637	-0.054	0.000
50.100	2.800	-0.056	8.637	-0.054	0.000
50.200	2.600	-0.061	8.636	-0.054	0.000
50.300	2.200	-0.053	8.636	-0.054	0.000
50.400	3.000	-0.057	8.636	-0.054	0.000
50.500	2.000	-0.058	8.635	-0.054	0.000
50.600	2.000	-0.058	8.635	-0.054	0.000
50.700	1.800	-0.057	8.636	-0.054	0.000
50.800	1.600	-0.055	8.636	-0.054	0.000
50.900	1.200	-0.052	8.636	-0.054	0.000
51.000	0.200	-0.053	8.635	-0.054	0.000
51.100	2.400	-0.053	8.635	-0.054	0.000
51.200	1.800	-0.045	8.636	-0.054	0.000
51.300	1.200	-0.045	8.637	-0.054	0.000
51.400	0.200	-0.047	8.635	-0.054	0.000
51.500	1.000	-0.044	8.636	-0.054	0.000
51.600	0.600	-0.044	8.636	-0.054	0.000
51.700	0.800	-0.041	8.635	-0.054	0.000
51.800	0.400	-0.043	8.637	-0.054	0.000
51.900	-0.200	-0.043	8.636	-0.054	0.000
52.000	0.200	-0.036	8.636	-0.054	0.000
52.100	-0.200	-0.036	8.636	-0.054	0.000
52.200	-0.200	-0.041	8.637	-0.054	0.000
52.300	1.000	-0.037	8.636	-0.054	0.000
52.400	0.800	-0.035	8.636	-0.054	0.000
52.500	-0.000	-0.034	8.636	-0.054	0.000
52.600	-0.000	-0.034	8.636	-0.054	0.000
52.700	0.200	-0.030	8.637	-0.054	0.000
52.800	1.200	-0.032	8.635	-0.054	0.000
52.900	0.400	-0.030	8.637	-0.054	0.000
53.000	-0.400	-0.028	8.636	-0.054	0.000
53.100	0.200	-0.028	8.636	-0.054	0.000
53.200	-0.200	-0.025	8.636	-0.054	0.000
53.300	-0.800	-0.024	8.635	-0.054	0.000
53.400	0.200	-0.025	8.637	-0.054	0.000
53.500	-0.200	-0.025	8.636	-0.054	0.000
53.600	-0.200	-0.025	8.636	-0.054	0.000
53.700	-0.000	-0.021	8.637	-0.054	0.000
53.800	0.600	-0.016	8.637	-0.054	0.000
53.900	-0.600	-0.023	8.636	-0.054	0.000
54.000	-0.000	-0.027	8.636	-0.054	0.000
54.100	0.400	-0.027	8.636	-0.054	0.000
54.200	-0.000	-0.024	8.636	-0.054	0.000
54.300	0.800	-0.028	8.636	-0.054	0.000
54.400	0.200	-0.023	8.635	-0.054	0.000
54.500	-0.000	-0.026	8.635	-0.054	0.000
54.600	-0.800	-0.026	8.635	-0.054	0.000
54.700	-0.000	-0.026	8.635	-0.054	0.000
54.800	0.200	-0.022	8.635	-0.054	0.000
54.900	-0.200	-0.026	8.636	-0.054	0.000
55.000	0.600	-0.031	8.636	-0.054	0.000
55.100	0.600	-0.031	8.636	-0.054	0.000
55.200	0.200	-0.026	8.637	-0.054	0.000
55.300	0.400	-0.031	8.636	-0.054	0.000
55.400	-0.200	-0.027	8.637	-0.054	0.000
55.500	-0.600	-0.027	8.636	-0.054	0.000
55.600	-0.400	-0.027	8.636	-0.054	0.000
55.700	0.800	-0.031	8.635	-0.054	0.000
55.800	1.800	-0.025	8.636	-0.054	0.000
55.900	0.200	-0.027	8.636	-0.054	0.000
56.000	-0.400	-0.026	8.636	-0.054	0.000
56.100	0.200	-0.026	8.636	-0.054	0.000
56.200	0.400	-0.028	8.635	-0.054	0.000
56.300	0.600	-0.028	8.635	-0.054	0.000
56.400	0.800	-0.029	8.635	-0.054	0.000
56.500	1.800	-0.032	8.636	-0.054	0.000
56.600	0.800	-0.032	8.636	-0.054	0.000
56.700	0.200	-0.030	8.635	-0.054	0.000
56.800	1.400	-0.032	8.635	-0.054	0.000
56.900	-0.000	-0.025	8.636	-0.054	0.000
57.000	0.400	-0.034	8.636	-0.054	0.000
57.100	0.800	-0.034	8.636	-0.054	0.000
57.200	0.400	-0.030	8.636	-0.054	0.000
57.300	0.200	-0.032	8.635	-0.054	0.000
57.400	0.800	-0.032	8.636	-0.054	0.000
57.500	0.200	-0.034	8.636	-0.054	0.000
57.600	1.400	-0.034	8.636	-0.054	0.000
57.700	1.200	-0.033	8.635	-0.054	0.000
57.800	0.400	-0.037	8.636	-0.054	0.000
57.900	1.000	-0.035	8.636	-0.054	0.000
58.000	0.800	-0.035	8.635	-0.054	0.000
58.100	1.600	-0.035	8.635	-0.054	0.000
58.200	2.400	-0.037	8.636	-0.054	0.000
58.300	1.600	-0.035	8.636	-0.054	0.000
58.400	1.600	-0.037	8.637	-0.054	0.000
58.500	2.200	-0.034	8.636	-0.054	0.000
58.600	0.800	-0.034	8.636	-0.054	0.000
58.700	1.400	-0.036	8.635	-0.054	0.000
58.800	2.000	-0.037	8.636	-0.054	0.000
58.900	1.400	-0.043	8.635	-0.054	0.000
59.000	2.200	-0.042	8.637	-0.054	0.000
59.100	2.600	-0.042	8.637	-0.054	0.000
59.200	2.200	-0.041	8.636	-0.054	0.000
59.300	2.000	-0.043	8.636	-0.054	0.000
59.400	1.800	-0.044	8.636	-0.054	0.000
59.500	2.000	-0.046	8.636	-0.054	0.000
59.600	2.000	-0.046	8.636	-0.054	0.000
59.700	2.600	-0.046	8.636	-0.054	0.000
59.800	3.200	-0.048	8.635	-0.054	0.000
59.900	2.600	-0.046	8.635	-0.054	0.000
60.000	3.200	-0.053	8.635	-0.054	0.000
60.100	3.200	-0.053	8.635	-0.054	0.000
60.200	2.000	-0.047	8.636	-0.054	0.000
60.300	2.400	-0.053	8.635	-0.054	0.000
60.400	3.600	-0.050	8.636	-0.054	0.000
60.500	3.200	-0.052	8.637	-0.054	0.000
60.600	3.000	-0.052	8.637	-0.054	0.000
60.700	3.000	-0.054	8.635	-0.054	0.000
60.800	2.400	-0.050	8.637	-0.054	0.000
60.900	2.600	-0.054	8.635	-0.054	0.000
61.000	3.000	-0.056	8.636	-0.054	0.000
61.100	3.800	-0.056	8.636	-0.054	0.000
61.200	2.400	-0.052	8.635	-0.054	0.000
61.300	2.800	-0.053	8.636	-0.054	0.000
61.400	3.200	-0.051	8.635	-0.054	0.000
61.500	3.400	-0.053	8.636	-0.054	0.000
61.600	3.800	-0.053	8.636	-0.054	0.000
61.700	3.200	-0.054	8.635	-0.054	0.000
61.800	2.000	-0.054	8.636	-0.054	0.000
61.900	2.600	-0.053	8.635	-0.054	0.000
62.000	3.200	-0.053	8.635	-0.054	0.000
62.100	3.600	-0.053	8.635	-0.054	0.000
62.200	2.200	-0.053	8.636	-0.054	0.000
62.300	3.200	-0.057	8.636	-0.054	0.000
62.400	3.400	-0.053	8.636	-0.054	0.000
62.500	2.400	-0.055	8.635	-0.054	0.000
62.600	3.000	-0.055	8.635	-0.054	0.000
62.700	3.200	-0.057	8.636	-0.054	0.000
62.800	2.600	-0.056	8.634	-0.054	0.000
62.900	3.800	-0.057	8.636	-0.054	0.000
63.000	2.800	-0.056	8.636	-0.054	0.000
63.100	2.600	-0.056	8.636	-0.054	0.000
63.200	3.000	-0.059	8.635	-0.054	0.000
63.300	3.600	-0.059	8.635	-0.054	0.000
63.400	3.200	-0.056	8.635	-0.054	0.000
63.500	2.800	-0.058	8.635	-0.054	0.000
63.600	3.400	-0.058	8.635	-0.054	0.000
63.700	2.800	-0.057	8.635	-0.054	0.000
63.800	4.000	-0.061	8.636	-0.054	0.000
63.900	2.800	-0.058	8.635	-0.054	0.000
64.000	3.600	-0.056	8.636	-0.054	0.000
64.100	4.000	-0.056	8.636	-0.054	0.000
64.200	3.200	-0.060	8.636	-0.054	0.000
64.300	3.600	-0.060	8.637	-0.054	0.000
64.400	4.400	-0.062	8.636	-0.054	0.000
64.500	4.200	-0.064	8.636	-0.054	0.000
64.600	4.600	-0.064	8.636	-0.054	0.000
64.700	3.400	-0.062	8.636	-0.054	0.000
64.800	3.400	-0.066	8.635	-0.054	0.000
64.900	5.000	-0.061	8.635	-0.054	0.000
65.000	4.200	-0.063	8.635	-0.054	0.000
65.100	3.000	-0.063	8.635	-0.054	0.000
65.200	3.800	-0.066	8.635	-0.054	0.000
65.300	4.200	-0.067	8.635	-0.054	0.000
65.400	3.600	-0.064	8.636	-0.054	0.000
65.500	3.800	-0.064	8.635	-0.054	0.000
65.600	3.600	-0.064	8.635	-0.054	0.000
65.700	3.800	-0.067	8.635	-0.054	0.000
65.800	5.000	-0.063	8.635	-0.054	0.000
65.900	4.200	-0.067	8.636	-0.054	0.000
66.000	4.400	-0.068	8.635	-0.054	0.000
66.100	3.400	-0.068	8.635	-0.054	0.000
66.200	4.000	-0.065	8.634	-0.054	0.000
66.300	4.200	-0.070	8.635	-0.054	0.000
66.400	5.200	-0.066	8.634	-0.054	0.000
66.500	4.800	-0.067	8.635	-0.054	0.000
66.600	6.200	-0.067	8.635	-0.054	0.000
66.700	4.800	-0.073	8.636	-0.054	0.000
66.800	5.600	-0.073	8.635	-0.054	0.000
66.900	5.400	-0.073	8.635	-0.054	0.000
67.000	5.000	-0.069	8.635	-0.054	0.000
67.100	4.800	-0.069	8.635	-0.054	0.000
67.200	5.200	-0.077	8.635	-0.054	0.000
67.300	5.600	-0.075	8.635	-0.054	0.000
67.400	5.000	-0.079	8.636	-0.054	0.000
67.500	5.000	-0.080	8.635	-0.054	0.000
67.600	3.800	-0.080	8.635	-0.054	0.000
67.700	4.600	-0.072	8.636	-0.054	0.000
67.800	5.200	-0.076	8.635	-0.054	0.000
67.900	4.000	-0.073	8.635	-0.054	0.000
68.000	4.400	-0.075	8.635	-0.054	0.000
68.100	4.200	-0.075	8.635	-0.054	0.000
68.200	4.000	-0.074	8.635	-0.054	0.000
68.300	3.800	-0.075	8.634	-0.054	0.000
68.400	5.200	-0.079	8.634	-0.054	0.000
68.500	4.800	-0.075	8.635	-0.054	0.000
68.600	4.800	-0.075	8.635	-0.054	0.000
68.700	4.800	-0.075	8.636	-0.054	0.000
68.800	4.000	-0.072	8.634	-0.054	0.000
68.900	3.800	-0.073	8.635	-0.054	0.000
69.000	4.600	-0.068	8.634	-0.054	0.000
69.100	4.000	-0.068	8.634	-0.054	0.000
69.200	4.600	-0.070	8.635	-0.054	0.000
69.300	4.800	-0.072	8.633	-0.054	0.000
69.400	3.400	-0.067	8.635	-0.054	0.000
69.500	4.600	-0.066	8.634	-0.054	0.000
69.600	3.800	-0.066	8.634	-0.054	0.000
69.700	3.600	-0.069	8.634	-0.054	0.000
69.800	3.800	-0.065	8.636	-0.054	0.000
69.900	3.200	-0.074	8.634	-0.054	0.000
70.000	3.800	-0.065	8.635	-0.054	0.000
70.100	2.600	-0.065	8.635	-0.054	0.000
70.200	4.000	-0.061	8.635	-0.054	0.000
70.300	3.600	-0.065	8.636	-0.054	0.000
70.400	3.600	-0.062	8.635	-0.054	0.000
70.500	3.000	-0.064	8.635	-0.054	0.000
70.600	3.400	-0.064	8.635	-0.054	0.000
70.700	3.400	-0.059	8.635	-0.054	0.000
70.800	3.600	-0.065	8.635	-0.054	0.000
70.900	2.800	-0.060	8.634	-0.054	0.000
71.000	2.800	-0.063	8.634	-0.054	0.000
71.100	3.800	-0.063	8.634	-0.054	0.000
71.200	2.600	-0.063	8.635	-0.054	0.000
71.300	2.600	-0.061	8.635	-0.054	0.000
71.400	2.000	-0.062	8.635	-0.054	0.000
71.500	3.600	-0.058	8.636	-0.054	0.000
71.600	3.000	-0.058	8.636	-0.054	0.000
71.700	1.800	-0.059	8.634	-0.054	0.000
71.800	3.600	-0.059	8.635	-0.054	0.000
71.900	3.600	-0.057	8.635	-0.054	0.000
72.000	3.600	-0.057	8.634	-0.054	0.000
72.100	3.000	-0.057	8.634	-0.054	0.000
72.200	3.800	-0.056	8.634	-0.054	0.000
72.300	4.000	-0.059	8.635	-0.054	0.000
72.400	3.600	-0.057	8.635	-0.054	0.000
72.500	2.400	-0.060	8.635	-0.054	0.000
72.600	2.200	-0.060	8.635	-0.054	0.000
72.700	3.400	-0.050	8.635	-0.053	0.000
72.800	3.200	-0.057	8.633	-0.053	0.000
72.900	3.000	-0.052	8.634	-0.053	0.000
73.000	2.800	-0.052	8.636	-0.053	0.000
73.100	3.400	-0.052	8.636	-0.053	0.000
73.200	3.200	-0.056	8.633	-0.053	0.000
73.300	2.800	-0.058	8.635	-0.053	0.000
73.400	2.800	-0.056	8.635	-0.053	0.000
73.500	3.200	-0.056	8.633	-0.053	0.000
73.600	2.600	-0.056	8.633	-0.053	0.000
73.700	2.600	-0.056	8.633	-0.053	0.000
73.800	3.800	-0.061	8.634	-0.053	0.000
73.900	2.800	-0.055	8.634	-0.053	0.000
74.000	3.200	-0.059	8.635	-0.053	0.000
74.100	3.200	-0.059	8.635	-0.053	0.000
74.200	3.400	-0.057	8.634	-0.053	0.000
74.300	3.200	-0.055	8.635	-0.053	0.000
74.400	2.800	-0.056	8.635	-0.053	0.000
74.500	3.200	-0.057	8.634	-0.053	0.000
74.600	3.600	-0.057	8.634	-0.053	0.000
74.700	2.800	-0.057	8.634	-0.053	0.000
74.800	2.800	-0.060	8.635	-0.053	0.000
74.900	2.200	-0.053	8.635	-0.053	0.000
75.000	3.600	-0.055	8.634	-0.053	0.000
75.100	3.400	-0.055	8.634	-0.053	0.000
75.200	2.800	-0.054	8.634	-0.053	0.000
75.300	2.600	-0.062	8.635	-0.053	0.000
75.400	3.600	-0.053	8.634	-0.053	0.000
75.500	3.400	-0.054	8.636	-0.053	0.000
75.600	3.400	-0.054	8.636	-0.053	0.000
75.700	3.600	-0.056	8.634	-0.053	0.000
75.800	3.800	-0.058	8.635	-0.053	0.000
75.900	3.800	-0.060	8.635	-0.053	0.000
76.000	3.800	-0.056	8.635	-0.053	0.000
76.100	3.600	-0.056	8.635	-0.053	0.000
76.200	3.600	-0.058	8.635	-0.053	0.000
76.300	3.600	-0.060	8.635	-0.053	0.000
76.400	3.200	-0.060	8.635	-0.053	0.000
76.500	3.600	-0.065	8.634	-0.053	0.000
76.600	3.400	-0.065	8.634	-0.053	0.000
76.700	3.600	-0.063	8.633	-0.053	0.000
76.800	3.200	-0.060	8.633	-0.053	0.000
76.900	3.000	-0.060	8.636	-0.053	0.000
77.000	3.000	-0.064	8.634	-0.053	0.000
77.100	4.800	-0.064	8.634	-0.053	0.000
77.200	4.400	-0.065	8.633	-0.053	0.000
77.300	3.200	-0.062	8.635	-0.053	0.000
77.400	4.000	-0.065	8.634	-0.053	0.000
77.500	4.000	-0.065	8.635	-0.053	0.000
77.600	3.800	-0.065	8.635	-0.053	0.000
77.700	3.600	-0.067	8.634	-0.053	0.000
77.800	3.600	-0.065	8.636	-0.053	0.000
77.900	3.600	-0.066	8.635	-0.053	0.000
78.000	2.800	-0.068	8.634	-0.053	0.000
78.100	3.200	-0.068	8.634	-0.053	0.000
78.200	3.800	-0.069	8.634	-0.053	0.000
78.300	4.200	-0.066	8.634	-0.053	0.000
78.400	3.000	-0.064	8.635	-0.053	0.000
78.500	3.800	-0.066	8.633	-0.053	0.000
78.600	3.200	-0.066	8.633	-0.053	0.000
78.700	4.200	-0.058	8.634	-0.053	0.000
78.800	4.200	-0.064	8.634	-0.053	0.000
78.900	3.200	-0.060	8.633	-0.053	0.000
79.000	3.800	-0.062	8.635	-0.053	0.000
79.100	4.400	-0.062	8.635	-0.053	0.000
79.200	3.800	-0.060	8.634	-0.053	0.000
79.300	4.800	-0.064	8.634	-0.053	0.000
79.400	4.600	-0.064	8.634	-0.053	0.000
79.500	3.600	-0.063	8.635	-0.053	0.000
79.600	4.400	-0.063	8.635	-0.053	0.000
79.700	4.400	-0.062	8.634	-0.053	0.000
79.800	4.400	-0.068	8.634	-0.053	0.000
79.900	4.000	-0.065	8.635	-0.053	0.000
80.000	5.600	-0.062	8.634	-0.053	0.000
80.100	4.400	-0.062	8.634	-0.053	0.000
80.200	4.600	-0.068	8.634	-0.053	0.000
80.300	4.600	-0.063	8.635	-0.053	0.000
80.400	5.400	-0.069	8.634	-0.053	0.000
80.500	4.000	-0.074	8.635	-0.053	0.000
80.600	4.200	-0.074	8.635	-0.053	0.000
80.700	4.600	-0.071	8.635	-0.053	0.000
80.800	4.600	-0.070	8.634	-0.053	0.000
80.900	5.600	-0.068	8.633	-0.053	0.000
81.000	5.400	-0.074	8.634	-0.053	0.000
81.100	5.000	-0.074	8.634	-0.053	0.000
81.200	5.600	-0.072	8.635	-0.053	0.000
81.300	5.000	-0.070	8.632	-0.053	0.000
81.400	5.800	-0.071	8.635	-0.053	0.000
81.500	5.800	-0.072	8.634	-0.053	0.000
81.600	5.400	-0.072	8.634	-0.053	0.000
81.700	5.600	-0.074	8.635	-0.053	0.000
81.800	5.000	-0.073	8.634	-0.053	0.000
81.900	5.400	-0.076	8.635	-0.053	0.000
82.000	6.200	-0.078	8.634	-0.053	0.000
82.100	5.400	-0.078	8.634	-0.053	0.000
82.200	4.400	-0.075	8.634	-0.053	0.000
82.300	5.400	-0.078	8.634	-0.053	0.000
82.400	5.600	-0.074	8.634	-0.053	0.000
82.500	5.200	-0.073	8.633	-0.053	0.000
82.600	5.600	-0.073	8.633	-0.053	0.000
82.700	6.000	-0.076	8.634	-0.053	0.000
82.800	5.400	-0.081	8.635	-0.053	0.000
82.900	5.000	-0.077	8.633	-0.053	0.000
83.000	4.400	-0.079	8.634	-0.053	0.000
83.100	4.800	-0.079	8.634	-0.053	0.000
83.200	5.400	-0.081	8.635	-0.053	0.000
83.300	5.200	-0.078	8.633	-0.053	0.000
83.400	4.200	-0.079	8.634	-0.053	0.000
83.500	5.400	-0.083	8.634	-0.053	0.000
83.600	6.000	-0.083	8.634	-0.053	0.000
83.700	5.400	-0.079	8.633	-0.053	0.000
83.800	5.200	-0.083	8.634	-0.053	0.000
83.900	5.800	-0.078	8.634	-0.053	0.000
84.000	5.000	-0.078	8.634	-0.053	0.000
84.100	5.200	-0.078	8.634	-0.053	0.000
84.200	4.400	-0.080	8.634	-0.053	0.000
84.300	4.800	-0.075	8.634	-0.053	0.000
84.400	4.800	-0.076	8.632	-0.053	0.000
84.500	4.400	-0.075	8.633	-0.053	0.000
84.600	4.200	-0.075	8.633	-0.053	0.000
84.700	5.200	-0.079	8.635	-0.053	0.000
84.800	4.600	-0.075	8.634	-0.053	0.000
84.900	5.000	-0.078	8.634	-0.053	0.000
85.000	4.200	-0.078	8.634	-0.053	0.000
85.100	5.000	-0.078	8.634	-0.053	0.000
85.200	4.600	-0.075	8.634	-0.053	0.000
85.300	4.600	-0.074	8.633	-0.053	0.000
85.400	4.800	-0.074	8.635	-0.053	0.000
85.500	5.000	-0.070	8.634	-0.053	0.000
85.600	5.400	-0.070	8.634	-0.053	0.000
85.700	4.600	-0.075	8.634	-0.053	0.000
85.800	4.600	-0.074	8.633	-0.053	0.000
85.900	4.600	-0.073	8.634	-0.053	0.000
86.000	5.600	-0.077	8.633	-0.053	0.000
86.100	6.000	-0.077	8.633	-0.053	0.000
86.200	5.200	-0.073	8.634	-0.053	0.000
86.300	5.800	-0.078	8.634	-0.053	0.000
86.400	5.800	-0.073	8.634	-0.053	0.000
86.500	6.200	-0.074	8.635	-0.053	0.000
86.600	5.000	-0.074	8.635	-0.053	0.000
86.700	6.000	-0.081	8.634	-0.052	0.000
86.800	5.800	-0.077	8.634	-0.052	0.000
86.900	4.800	-0.084	8.633	-0.052	0.000
87.000	5.000	-0.085	8.634	-0.052	0.000
87.100	6.600	-0.085	8.634	-0.052	0.000
87.200	5.200	-0.082	8.634	-0.052	0.000
87.300	4.800	-0.086	8.634	-0.052	0.000
87.400	5.400	-0.081	8.634	-0.052	0.000
87.500	6.400	-0.083	8.634	-0.052	0.000
87.600	6.000	-0.083	8.634	-0.052	0.000
87.700	4.800	-0.079	8.634	-0.052	0.000
87.800	5.000	-0.084	8.633	-0.052	0.000
87.900	4.400	-0.079	8.634	-0.052	0.000
88.000	6.000	-0.076	8.634	-0.052	0.000
88.100	6.600	-0.076	8.634	-0.052	0.000
88.200	5.800	-0.083	8.634	-0.052	0.000
88.300	6.000	-0.081	8.633	-0.052	0.000
88.400	6.000	-0.081	8.633	-0.052	0.000
88.500	6.200	-0.080	8.633	-0.052	0.000
88.600	6.000	-0.080	8.633	-0.052	0.000
88.700	6.000	-0.081	8.633	-0.052	0.000
88.800	6.600	-0.079	8.634	-0.052	0.000
88.900	5.800	-0.082	8.634	-0.052	0.000
89.000	6.000	-0.084	8.634	-0.052	0.000
89.100	5.200	-0.084	8.634	-0.052	0.000
89.200	5.600	-0.082	8.634	-0.052	0.000
89.300	6.800	-0.085	8.634	-0.052	0.000
89.400	6.400	-0.086	8.634	-0.052	0.000
89.500	5.800	-0.084	8.634	-0.052	0.000
89.600	6.000	-0.084	8.634	-0.052	0.000
89.700	5.200	-0.083	8.633	-0.052	0.000
89.800	6.200	-0.083	8.633	-0.052	0.000
89.900	6.600	-0.084	8.631	-0.052	0.000
90.000	5.200	-0.081	8.634	-0.052	0.000
90.100	5.800	-0.081	8.634	-0.052	0.000
90.200	5.800	-0.090	8.635	-0.052	0.000
90.300	6.800	-0.081	8.634	-0.052	0.000
90.400	6.200	-0.085	8.633	-0.052	0.000
90.500	6.200	-0.082	8.634	-0.052	0.000
90.600	7.200	-0.082	8.634	-0.052	0.000
90.700	6.200	-0.086	8.634	-0.052	0.000
90.800	5.000	-0.078	8.634	-0.052	0.000
90.900	5.200	-0.087	8.633	-0.052	0.000
91.000	6.600	-0.085	8.634	-0.052	0.000
91.100	5.800	-0.085	8.634	-0.052	0.000
91.200	6.800	-0.081	8.633	-0.052	0.000
91.300	7.400	-0.084	8.633	-0.052	0.000
91.400	5.600	-0.085	8.634	-0.052	0.000
91.500	5.600	-0.086	8.635	-0.052	0.000
91.600	6.800	-0.086	8.635	-0.052	0.000
91.700	6.400	-0.087	8.633	-0.052	0.000
91.800	6.800	-0.089	8.633	-0.052	0.000
91.900	6.600	-0.089	8.634	-0.052	0.000
92.000	7.000	-0.089	8.634	-0.052	0.000
92.100	6.200	-0.089	8.634	-0.052	0.000
92.200	6.600	-0.088	8.633	-0.052	0.000
92.300	6.600	-0.089	8.633	-0.052	0.000
92.400	7.000	-0.089	8.633	-0.052	0.000
92.500	7.200	-0.095	8.633	-0.052	0.000
92.600	6.600	-0.095	8.633	-0.052	0.000
92.700	6.600	-0.088	8.633	-0.052	0.000
92.800	5.800	-0.096	8.634	-0.052	0.000
92.900	6.200	-0.089	8.632	-0.052	0.000
93.000	6.600	-0.091	8.634	-0.052	0.000
93.100	6.600	-0.091	8.634	-0.052	0.000
93.200	8.000	-0.097	8.633	-0.052	0.000
93.300	7.600	-0.093	8.634	-0.052	0.000
93.400	7.400	-0.093	8.633	-0.052	0.000
93.500	7.000	-0.085	8.634	-0.052	0.000
93.600	8.000	-0.085	8.634	-0.052	0.000
93.700	7.200	-0.088	8.633	-0.052	0.000
93.800	7.800	-0.088	8.634	-0.052	0.000
93.900	7.800	-0.088	8.634	-0.052	0.000
94.000	7.800	-0.091	8.634	-0.052	0.000
94.100	8.400	-0.091	8.634	-0.052	0.000
94.200	8.400	-0.098	8.633	-0.052	0.000
94.300	7.600	-0.100	8.634	-0.052	0.000
94.400	7.400	-0.098	8.634	-0.052	0.000
94.500	6.800	-0.098	8.633	-0.052	0.000
94.600	6.800	-0.098	8.633	-0.052	0.000
94.700	6.600	-0.106	8.632	-0.052	0.000
94.800	7.200	-0.100	8.633	-0.052	0.000
94.900	7.200	-0.101	8.634	-0.052	0.000
95.000	8.200	-0.100	8.633	-0.052	0.000
95.100	6.200	-0.100	8.633	-0.052	0.000
95.200	6.400	-0.104	8.633	-0.052	0.000
95.300	6.600	-0.102	8.633	-0.052	0.000
95.400	7.400	-0.104	8.633	-0.052	0.000
95.500	6.800	-0.098	8.633	-0.052	0.000
95.600	6.200	-0.098	8.633	-0.052	0.000
95.700	7.600	-0.098	8.633	-0.051	0.000
95.800	7.400	-0.095	8.635	-0.051	0.000
95.900	6.400	-0.098	8.633	-0.051	0.000
96.000	6.600	-0.092	8.632	-0.051	0.000
96.100	6.600	-0.092	8.632	-0.051	0.000
96.200	6.600	-0.090	8.633	-0.051	0.000
96.300	5.800	-0.093	8.633	-0.051	0.000
96.400	6.400	-0.092	8.634	-0.051	0.000
96.500	6.000	-0.092	8.633	-0.051	0.000
96.600	5.800	-0.092	8.633	-0.051	0.000
96.700	5.000	-0.091	8.634	-0.051	0.000
96.800	4.800	-0.092	8.633	-0.051	0.000
96.900	5.600	-0.090	8.633	-0.051	0.000
97.000	4.600	-0.088	8.634	-0.051	0.000
97.100	6.000	-0.088	8.634	-0.051	0.000
97.200	4.200	-0.089	8.633	-0.051	0.000
97.300	5.000	-0.087	8.634	-0.051	0.000
97.400	4.800	-0.083	8.633	-0.051	0.000
97.500	3.200	-0.083	8.633	-0.051	0.000
97.600	3.600	-0.083	8.633	-0.051	0.000
97.700	4.800	-0.081	8.635	-0.051	0.000
97.800	4.800	-0.077	8.634	-0.051	0.000
97.900	4.400	-0.076	8.632	-0.051	0.000
98.000	2.800	-0.069	8.633	-0.051	0.000
98.100	3.400	-0.069	8.633	-0.051	0.000
98.200	4.000	-0.069	8.633	-0.051	0.000
98.300	3.800	-0.070	8.634	-0.051	0.000
98.400	3.800	-0.069	8.633	-0.051	0.000
98.500	4.600	-0.068	8.634	-0.051	0.000
98.600	4.000	-0.068	8.634	-0.051	0.000
98.700	5.200	-0.070	8.632	-0.051	0.000
98.800	3.600	-0.065	8.633	-0.051	0.000
98.900	5.200	-0.065	8.633	-0.051	0.000
99.000	4.600	-0.067	8.633	-0.051	0.000
99.100	4.200	-0.067	8.633	-0.051	0.000
99.200	4.000	-0.067	8.633	-0.051	0.000
99.300	2.600	-0.066	8.634	-0.051	0.000
99.400	3.400	-0.060	8.633	-0.051	0.000
99.500	4.200	-0.064	8.633	-0.051	0.000
99.600	4.000	-0.064	8.633	-0.051	0.000
99.700	3.200	-0.066	8.633	-0.051	0.000
99.800	3.600	-0.065	8.633	-0.051	0.000
99.900	3.000	-0.067	8.633	-0.051	0.000
100.000	3.200	-0.064	8.633	-0.051	0.000
100.100	4.200	-0.064	8.633	-0.051	0.000
100.200	4.000	-0.062	8.633	-0.051	0.000
100.300	3.600	-0.061	8.633	-0.051	0.000
100.400	3.800	-0.069	8.633	-0.051	0.000
100.500	4.400	-0.062	8.633	-0.051	0.000
100.600	3.200	-0.062	8.633	-0.051	0.000
100.700	4.200	-0.064	8.633	-0.051	0.000
100.800	4.000	-0.063	8.633	-0.051	0.000
100.900	4.200	-0.061	8.634	-0.051	0.000
101.000	3.600	-0.066	8.633	-0.051	0.000
101.100	4.000	-0.066	8.633	-0.051	0.000
101.200	3.000	-0.063	8.632	-0.051	0.000
101.300	3.400	-0.064	8.634	-0.051	0.000
101.400	3.800	-0.059	8.633	-0.051	0.000
101.500	3.400	-0.066	8.633	-0.051	0.000
101.600	4.600	-0.066	8.633	-0.051	0.000
101.700	3.800	-0.064	8.632	-0.051	0.000
101.800	3.800	-0.063	8.633	-0.051	0.000
101.900	3.600	-0.063	8.633	-0.051	0.000
102.000	4.800	-0.067	8.634	-0.051	0.000
102.100	3.600	-0.067	8.634	-0.051	0.000
102.200	4.000	-0.063	8.633	-0.051	0.000
102.300	4.400	-0.066	8.633	-0.051	0.000
102.400	4.000	-0.065	8.635	-0.051	0.000
102.500	4.400	-0.064	8.632	-0.051	0.000
102.600	4.000	-0.064	8.632	-0.051	0.000
102.700	3.600	-0.069	8.633	-0.051	0.000
102.800	4.000	-0.066	8.632	-0.051	0.000
102.900	4.000	-0.068	8.633	-0.051	0.000
103.000	4.200	-0.069	8.632	-0.051	0.000
103.100	4.400	-0.069	8.632	-0.051	0.000
103.200	3.200	-0.066	8.633	-0.051	0.000
103.300	5.600	-0.066	8.633	-0.051	0.000
103.400	4.800	-0.067	8.633	-0.051	0.000
103.500	4.200	-0.069	8.634	-0.051	0.000
103.600	4.400	-0.069	8.634	-0.051	0.000
103.700	4.600	-0.069	8.633	-0.051	0.000
103.800	6.200	-0.070	8.634	-0.051	0.000
103.900	5.600	-0.072	8.631	-0.051	0.000
104.000	4.800	-0.075	8.634	-0.051	0.000
104.100	6.600	-0.075	8.634	-0.051	0.000
104.200	5.000	-0.073	8.633	-0.051	0.000
104.300	6.000	-0.074	8.633	-0.051	0.000
104.400	7.000	-0.075	8.634	-0.051	0.000
104.500	6.800	-0.078	8.633	-0.051	0.000
104.600	7.200	-0.078	8.633	-0.051	0.000
104.700	6.400	-0.076	8.633	-0.051	0.000
104.800	6.800	-0.080	8.633	-0.051	0.000
104.900	6.200	-0.083	8.633	-0.051	0.000
105.000	7.200	-0.085	8.632	-0.051	0.000
105.100	7.400	-0.085	8.632	-0.051	0.000
105.200	7.000	-0.086	8.632	-0.051	0.000
105.300	8.000	-0.088	8.633	-0.051	0.000
105.400	8.000	-0.091	8.633	-0.051	0.000
105.500	7.400	-0.095	8.632	-0.051	0.000
105.600	8.000	-0.095	8.632	-0.051	0.000
105.700	7.800	-0.093	8.634	-0.051	0.000
105.800	7.400	-0.095	8.633	-0.051	0.000
105.900	8.000	-0.092	8.632	-0.051	0.000
106.000	6.800	-0.095	8.632	-0.051	0.000
106.100	6.800	-0.095	8.632	-0.051	0.000
106.200	7.000	-0.097	8.633	-0.051	0.000
106.300	7.400	-0.097	8.632	-0.051	0.000
106.400	6.800	-0.097	8.632	-0.051	0.000
106.500	7.200	-0.097	8.632	-0.051	0.000
106.600	6.800	-0.097	8.632	-0.051	0.000
106.700	6.200	-0.093	8.633	-0.051	0.000
106.800	7.200	-0.095	8.633	-0.051	0.000
106.900	6.400	-0.093	8.633	-0.051	0.000
107.000	6.600	-0.098	8.632	-0.051	0.000
107.100	5.600	-0.098	8.632	-0.051	0.000
107.200	5.200	-0.089	8.632	-0.051	0.000
107.300	6.400	-0.095	8.632	-0.051	0.000
107.400	5.200	-0.091	8.632	-0.051	0.000
107.500	5.400	-0.088	8.632	-0.051	0.000
107.600	4.600	-0.088	8.632	-0.051	0.000
107.700	4.600	-0.092	8.633	-0.050	0.000
107.800	5.400	-0.086	8.633	-0.050	0.000
107.900	5.400	-0.091	8.632	-0.050	0.000
108.000	5.800	-0.083	8.633	-0.050	0.000
108.100	4.800	-0.083	8.633	-0.050	0.000
108.200	4.000	-0.083	8.632	-0.050	0.000
108.300	5.000	-0.077	8.633	-0.050	0.000
108.400	5.200	-0.083	8.632	-0.050	0.000
108.500	4.600	-0.081	8.632	-0.050	0.000
108.600	5.000	-0.081	8.632	-0.050	0.000
108.700	4.800	-0.077	8.632	-0.050	0.000
108.800	5.000	-0.079	8.631	-0.050	0.000
108.900	4.800	-0.076	8.634	-0.050	0.000
109.000	5.000	-0.077	8.633	-0.050	0.000
109.100	4.400	-0.077	8.633	-0.050	0.000
109.200	4.800	-0.073	8.633	-0.050	0.000
109.300	4.200	-0.077	8.632	-0.050	0.000
109.400	4.000	-0.073	8.632	-0.050	0.000
109.500	4.000	-0.070	8.632	-0.050	0.000
109.600	4.400	-0.070	8.632	-0.050	0.000
109.700	4.400	-0.071	8.633	-0.050	0.000
109.800	4.400	-0.070	8.633	-0.050	0.000
109.900	3.600	-0.070	8.631	-0.050	0.000
110.000	4.200	-0.070	8.633	-0.050	0.000
110.100	3.600	-0.070	8.633	-0.050	0.000
110.200	3.600	-0.069	8.631	-0.050	0.000
110.300	4.000	-0.066	8.633	-0.050	0.000
110.400	3.600	-0.071	8.631	-0.050	0.000
110.500	4.200	-0.070	8.632	-0.050	0.000
110.600	3.400	-0.070	8.632	-0.050	0.000
110.700	3.600	-0.065	8.631	-0.050	0.000
110.800	3.800	-0.068	8.633	-0.050	0.000
110.900	3.400	-0.064	8.632	-0.050	0.000
111.000	3.600	-0.064	8.632	-0.050	0.000
111.100	3.200	-0.064	8.632	-0.050	0.000
111.200	3.600	-0.066	8.632	-0.050	0.000
111.300	3.600	-0.065	8.633	-0.050	0.000
111.400	3.600	-0.064	8.633	-0.050	0.000
111.500	2.400	-0.067	8.633	-0.050	0.000
111.600	2.600	-0.067	8.633	-0.050	0.000
111.700	3.200	-0.057	8.633	-0.050	0.000
111.800	3.600	-0.066	8.633	-0.050	0.000
111.900	2.200	-0.057	8.632	-0.050	0.000
112.000	3.800	-0.060	8.632	-0.050	0.000
112.100	4.000	-0.060	8.632	-0.050	0.000
112.200	3.200	-0.060	8.632	-0.050	0.000
112.300	4.400	-0.062	8.632	-0.050	0.000
112.400	3.600	-0.061	8.631	-0.050	0.000
112.500	3.800	-0.060	8.632	-0.050	0.000
112.600	3.200	-0.060	8.632	-0.050	0.000
112.700	3.400	-0.064	8.632	-0.050	0.000
112.800	3.400	-0.059	8.632	-0.050	0.000
112.900	4.600	-0.060	8.633	-0.050	0.000
113.000	4.800	-0.061	8.633	-0.050	0.000
113.100	4.000	-0.061	8.633	-0.050	0.000
113.200	4.200	-0.065	8.632	-0.050	0.000
113.300	5.200	-0.064	8.632	-0.050	0.000
113.400	3.400	-0.063	8.632	-0.050	0.000
113.500	3.800	-0.062	8.633	-0.050	0.000
113.600	4.200	-0.062	8.633	-0.050	0.000
113.700	4.800	-0.068	8.633	-0.050	0.000
113.800	4.600	-0.065	8.633	-0.050	0.000
113.900	4.200	-0.069	8.632	-0.050	0.000
114.000	5.000	-0.069	8.631	-0.050	0.000
114.100	5.600	-0.069	8.631	-0.050	0.000
114.200	4.400	-0.063	8.632	-0.050	0.000
114.300	4.800	-0.071	8.633	-0.050	0.000
114.400	4.400	-0.067	8.631	-0.050	0.000
114.500	5.000	-0.071	8.632	-0.050	0.000
114.600	4.600	-0.071	8.632	-0.050	0.000
114.700	4.800	-0.072	8.633	-0.050	0.000
114.800	5.200	-0.073	8.633	-0.050	0.000
114.900	4.600	-0.072	8.631	-0.050	0.000
115.000	6.000	-0.075	8.631	-0.050	0.000
115.100	4.800	-0.075	8.631	-0.050	0.000
115.200	5.200	-0.078	8.631	-0.050	0.000
115.300	6.000	-0.075	8.632	-0.050	0.000
115.400	5.200	-0.073	8.632	-0.050	0.000
115.500	4.600	-0.080	8.633	-0.050	0.000
115.600	4.400	-0.080	8.633	-0.050	0.000
115.700	4.800	-0.070	8.632	-0.050	0.000
115.800	5.000	-0.077	8.632	-0.050	0.000
115.900	4.600	-0.076	8.633	-0.050	0.000
116.000	5.200	-0.076	8.631	-0.050	0.000
116.100	4.800	-0.076	8.631	-0.050	0.000
116.200	5.000	-0.080	8.633	-0.050	0.000
116.300	5.200	-0.073	8.631	-0.050	0.000
116.400	5.400	-0.079	8.633	-0.050	0.000
116.500	4.600	-0.078	8.631	-0.050	0.000
116.600	5.000	-0.078	8.631	-0.050	0.000
116.700	5.600	-0.073	8.632	-0.050	0.000
116.800	4.800	-0.078	8.633	-0.050	0.000
116.900	5.000	-0.077	8.631	-0.050	0.000
117.000	4.600	-0.081	8.632	-0.050	0.000
117.100	4.600	-0.081	8.632	-0.050	0.000
117.200	5.400	-0.075	8.632	-0.050	0.000
117.300	5.400	-0.076	8.633	-0.050	0.000
117.400	4.800	-0.075	8.631	-0.050	0.000
117.500	4.200	-0.078	8.632	-0.050	0.000
117.600	5.800	-0.078	8.632	-0.050	0.000
117.700	6.000	-0.077	8.632	-0.050	0.000
117.800	5.800	-0.078	8.632	-0.050	0.000
117.900	5.400	-0.077	8.632	-0.050	0.000
118.000	4.400	-0.074	8.633	-0.050	0.000
118.100	5.200	-0.074	8.633	-0.050	0.000
118.200	6.000	-0.078	8.631	-0.050	0.000
118.300	5.200	-0.075	8.632	-0.050	0.000
118.400	4.400	-0.081	8.631	-0.050	0.000
118.500	5.400	-0.073	8.632	-0.050	0.000
118.600	4.400	-0.073	8.632	-0.050	0.000
118.700	5.200	-0.078	8.632	-0.050	0.000
118.800	4.400	-0.075	8.632	-0.050	0.000
118.900	3.600	-0.080	8.632	-0.050	0.000
119.000	5.400	-0.076	8.632	-0.050	0.000
119.100	4.600	-0.076	8.632	-0.050	0.000
119.200	4.800	-0.078	8.632	-0.050	0.000
119.300	5.200	-0.079	8.632	-0.050	0.000
119.400	5.600	-0.082	8.632	-0.050	0.000
119.500	4.600	-0.076	8.633	-0.050	0.000
119.600	4.600	-0.076	8.633	-0.050	0.000
119.700	4.800	-0.079	8.631	-0.050	0.000
119.800	5.400	-0.072	8.632	-0.050	0.000
119.900	4.600	-0.073	8.633	-0.050	0.000
120.000	4.000	-0.076	8.631	-0.050	0.000
120.100	5.400	-0.076	8.631	-0.050	0.000
120.200	4.400	-0.075	8.633	-0.050	0.000
120.300	4.600	-0.070	8.631	-0.050	0.000
120.400	4.200	-0.072	8.632	-0.050	0.000
120.500	3.800	-0.079	8.632	-0.050	0.000
120.600	3.200	-0.079	8.632	-0.050	0.000
120.700	4.000	-0.075	8.631	-0.050	0.000
120.800	3.600	-0.074	8.630	-0.050	0.000
120.900	3.600	-0.064	8.632	-0.050	0.000
121.000	3.600	-0.068	8.632	-0.050	0.000
121.100	3.000	-0.068	8.632	-0.049	0.000
121.200	4.200	-0.071	8.631	-0.049	0.000
121.300	4.000	-0.065	8.631	-0.049	0.000
121.400	3.400	-0.070	8.631	-0.049	0.000
121.500	4.000	-0.069	8.631	-0.049	0.000
121.600	5.200	-0.069	8.631	-0.049	0.000
121.700	5.200	-0.068	8.631	-0.049	0.000
121.800	3.800	-0.067	8.632	-0.049	0.000
121.900	4.000	-0.068	8.631	-0.049	0.000
122.000	4.200	-0.066	8.631	-0.049	0.000
122.100	4.600	-0.066	8.631	-0.049	0.000
122.200	3.400	-0.066	8.632	-0.049	0.000
122.300	4.000	-0.064	8.631	-0.049	0.000
122.400	4.000	-0.066	8.631	-0.049	0.000
122.500	4.000	-0.065	8.631	-0.049	0.000
122.600	4.200	-0.065	8.631	-0.049	0.000
122.700	4.000	-0.066	8.631	-0.049	0.000
122.800	4.800	-0.066	8.631	-0.049	0.000
122.900	4.600	-0.067	8.632	-0.049	0.000
123.000	4.600	-0.065	8.632	-0.049	0.000
123.100	4.600	-0.065	8.632	-0.049	0.000
123.200	4.200	-0.070	8.631	-0.049	0.000
123.300	4.000	-0.068	8.631	-0.049	0.000
123.400	3.800	-0.066	8.631	-0.049	0.000
123.500	3.800	-0.068	8.631	-0.049	0.000
123.600	4.600	-0.068	8.631	-0.049	0.000
123.700	3.400	-0.067	8.631	-0.049	0.000
123.800	4.600	-0.064	8.632	-0.049	0.000
123.900	4.600	-0.069	8.632	-0.049	0.000
124.000	4.400	-0.069	8.632	-0.049	0.000
124.100	4.800	-0.069	8.632	-0.049	0.000
124.200	4.000	-0.071	8.633	-0.049	0.000
124.300	5.600	-0.070	8.632	-0.049	0.000
124.400	4.800	-0.071	8.630	-0.049	0.000
124.500	5.200	-0.069	8.629	-0.049	0.000
124.600	5.600	-0.069	8.629	-0.049	0.000
124.700	5.600	-0.078	8.631	-0.049	0.000
124.800	5.800	-0.071	8.631	-0.049	0.000
124.900	6.000	-0.073	8.632	-0.049	0.000
125.000	5.400	-0.071	8.631	-0.049	0.000
125.100	5.600	-0.071	8.631	-0.049	0.000
125.200	4.800	-0.076	8.630	-0.049	0.000
125.300	4.000	-0.071	8.631	-0.049	0.000
125.400	6.000	-0.077	8.631	-0.049	0.000
125.500	4.600	-0.080	8.631	-0.049	0.000
125.600	4.600	-0.080	8.631	-0.049	0.000
125.700	5.000	-0.076	8.632	-0.049	0.000
125.800	5.000	-0.078	8.632	-0.049	0.000
125.900	5.400	-0.076	8.631	-0.049	0.000
126.000	5.000	-0.076	8.631	-0.049	0.000
126.100	4.800	-0.076	8.631	-0.049	0.000
126.200	5.200	-0.077	8.632	-0.049	0.000
126.300	6.000	-0.081	8.630	-0.049	0.000
126.400	5.000	-0.078	8.632	-0.049	0.000
126.500	5.000	-0.076	8.630	-0.049	0.000
126.600	5.200	-0.076	8.630	-0.049	0.000
126.700	4.400	-0.076	8.631	-0.049	0.000
126.800	5.000	-0.078	8.632	-0.049	0.000
126.900	5.200	-0.072	8.630	-0.049	0.000
127.000	4.600	-0.078	8.632	-0.049	0.000
127.100	5.600	-0.078	8.632	-0.049	0.000
127.200	5.200	-0.077	8.630	-0.049	0.000
127.300	4.600	-0.072	8.632	-0.049	0.000
127.400	4.000	-0.077	8.631	-0.049	0.000
127.500	4.400	-0.078	8.631	-0.049	0.000
127.600	4.600	-0.078	8.631	-0.049	0.000
127.700	5.200	-0.072	8.632	-0.049	0.000
127.800	4.000	-0.077	8.631	-0.049	0.000
127.900	5.000	-0.076	8.631	-0.049	0.000
128.000	4.400	-0.070	8.631	-0.049	0.000
128.100	5.000	-0.070	8.631	-0.049	0.000
128.200	4.800	-0.070	8.631	-0.049	0.000
128.300	4.800	-0.076	8.632	-0.049	0.000
128.400	5.200	-0.073	8.631	-0.049	0.000
128.500	3.800	-0.069	8.632	-0.049	0.000
128.600	4.000	-0.069	8.632	-0.049	0.000
128.700	4.200	-0.073	8.632	-0.049	0.000
128.800	3.600	-0.071	8.631	-0.049	0.000
128.900	3.400	-0.072	8.630	-0.049	0.000
129.000	4.800	-0.070	8.631	-0.049	0.000
129.100	4.800	-0.070	8.631	-0.049	0.000
129.200	4.800	-0.073	8.631	-0.049	0.000
129.300	3.800	-0.070	8.631	-0.049	0.000
129.400	4.000	-0.070	8.633	-0.049	0.000
129.500	3.800	-0.069	8.631	-0.049	0.000
129.600	3.400	-0.069	8.631	-0.049	0.000
129.700	3.800	-0.064	8.631	-0.049	0.000
129.800	4.000	-0.070	8.632	-0.049	0.000
129.900	4.200	-0.067	8.632	-0.049	0.000
130.000	5.400	-0.072	8.630	-0.049	0.000
130.100	4.200	-0.072	8.630	-0.049	0.000
130.200	4.800	-0.069	8.632	-0.049	0.000
130.300	5.000	-0.070	8.631	-0.049	0.000
130.400	4.600	-0.068	8.630	-0.049	0.000
130.500	4.600	-0.068	8.630	-0.049	0.000
130.600	4.600	-0.068	8.630	-0.049	0.000
130.700	4.600	-0.072	8.631	-0.049	0.000
130.800	4.400	-0.068	8.631	-0.049	0.000
130.900	4.600	-0.073	8.630	-0.049	0.000
131.000	5.800	-0.072	8.630	-0.049	0.000
131.100	4.200	-0.072	8.630	-0.049	0.000
131.200	3.600	-0.068	8.631	-0.049	0.000
131.300	4.600	-0.069	8.631	-0.049	0.000
131.400	5.000	-0.072	8.631	-0.049	0.000
131.500	4.200	-0.073	8.631	-0.049	0.000
131.600	4.600	-0.073	8.631	-0.049	0.000
131.700	4.800	-0.071	8.631	-0.049	0.000
131.800	3.800	-0.072	8.632	-0.049	0.000
131.900	5.600	-0.073	8.630	-0.049	0.000
132.000	5.200	-0.069	8.631	-0.049	0.000
132.100	4.600	-0.069	8.631	-0.049	0.000
132.200	5.400	-0.071	8.630	-0.049	0.000
132.300	5.000	-0.076	8.630	-0.049	0.000
132.400	4.800	-0.072	8.631	-0.049	0.000
132.500	3.800	-0.076	8.631	-0.049	0.000
132.600	5.000	-0.076	8.631	-0.049	0.000
132.700	4.800	-0.076	8.631	-0.049	0.000
132.800	5.400	-0.076	8.630	-0.049	0.000
132.900	6.000	-0.071	8.631	-0.049	0.000
133.000	5.000	-0.077	8.630	-0.049	0.000
133.100	5.000	-0.077	8.630	-0.049	0.000
133.200	6.200	-0.074	8.631	-0.049	0.000
133.300	5.000	-0.076	8.630	-0.049	0.000
133.400	6.000	-0.072	8.630	-0.049	0.000
133.500	5.400	-0.079	8.630	-0.049	0.000
133.600	5.000	-0.079	8.630	-0.049	0.000
133.700	6.000	-0.073	8.630	-0.049	0.000
133.800	5.200	-0.075	8.631	-0.049	0.000
133.900	5.800	-0.077	8.629	-0.049	0.000
134.000	6.000	-0.072	8.630	-0.049	0.000
134.100	4.800	-0.072	8.630	-0.048	0.000
134.200	6.000	-0.076	8.630	-0.048	0.000
134.300	6.400	-0.079	8.631	-0.048	0.000
134.400	5.400	-0.081	8.630	-0.048	0.000
134.500	5.600	-0.076	8.630	-0.048	0.000
134.600	6.000	-0.076	8.630	-0.048	0.000
134.700	6.400	-0.085	8.631	-0.048	0.000
134.800	7.000	-0.081	8.630	-0.048	0.000
134.900	5.200	-0.082	8.631	-0.048	0.000
135.000	7.000	-0.083	8.630	-0.048	0.000
135.100	7.000	-0.083	8.630	-0.048	0.000
135.200	5.600	-0.086	8.632	-0.048	0.000
135.300	7.000	-0.083	8.630	-0.048	0.000
135.400	5.800	-0.083	8.631	-0.048	0.000
135.500	7.000	-0.089	8.629	-0.048	0.000
135.600	5.800	-0.089	8.629	-0.048	0.000
135.700	6.000	-0.087	8.631	-0.048	0.000
135.800	6.600	-0.087	8.630	-0.048	0.000
135.900	6.400	-0.088	8.629	-0.048	0.000
136.000	6.600	-0.088	8.631	-0.048	0.000
136.100	7.000	-0.088	8.631	-0.048	0.000
136.200	6.800	-0.092	8.629	-0.048	0.000
136.300	7.000	-0.087	8.631	-0.048	0.000
136.400	6.200	-0.093	8.631	-0.048	0.000
136.500	6.400	-0.097	8.629	-0.048	0.000
136.600	5.200	-0.097	8.629	-0.048	0.000
136.700	6.600	-0.091	8.630	-0.048	0.000
136.800	6.200	-0.096	8.632	-0.048	0.000
136.900	6.000	-0.086	8.631	-0.048	0.000
137.000	6.400	-0.089	8.630	-0.048	0.000
137.100	6.800	-0.089	8.630	-0.048	0.000
137.200	6.000	-0.090	8.630	-0.048	0.000
137.300	5.600	-0.088	8.630	-0.048	0.000
137.400	6.600	-0.090	8.630	-0.048	0.000
137.500	5.600	-0.087	8.630	-0.048	0.000
137.600	5.800	-0.087	8.630	-0.048	0.000
137.700	5.200	-0.086	8.632	-0.048	0.000
137.800	5.000	-0.085	8.630	-0.048	0.000
137.900	5.400	-0.089	8.631	-0.048	0.000
138.000	5.600	-0.084	8.630	-0.048	0.000
138.100	5.200	-0.084	8.630	-0.048	0.000
138.200	4.800	-0.081	8.630	-0.048	0.000
138.300	5.400	-0.084	8.630	-0.048	0.000
138.400	5.600	-0.084	8.630	-0.048	0.000
138.500	6.000	-0.081	8.631	-0.048	0.000
138.600	5.400	-0.081	8.631	-0.048	0.000
138.700	5.200	-0.080	8.630	-0.048	0.000
138.800	4.000	-0.077	8.630	-0.048	0.000
138.900	5.200	-0.078	8.630	-0.048	0.000
139.000	4.800	-0.075	8.631	-0.048	0.000
139.100	4.600	-0.075	8.631	-0.048	0.000
139.200	4.000	-0.077	8.630	-0.048	0.000
139.300	5.200	-0.075	8.630	-0.048	0.000
139.400	5.400	-0.077	8.631	-0.048	0.000
139.500	3.400	-0.077	8.630	-0.048	0.000
139.600	4.800	-0.077	8.630	-0.048	0.000
139.700	3.400	-0.077	8.631	-0.048	0.000
139.800	5.600	-0.074	8.630	-0.048	0.000
139.900	4.600	-0.076	8.631	-0.048	0.000
140.000	4.600	-0.073	8.629	-0.048	0.000
140.100	4.600	-0.073	8.629	-0.048	0.000
140.200	4.000	-0.072	8.631	-0.048	0.000
140.300	4.400	-0.076	8.630	-0.048	0.000
140.400	4.800	-0.070	8.629	-0.048	0.000
140.500	4.400	-0.070	8.630	-0.048	0.000
140.600	4.000	-0.070	8.630	-0.048	0.000
140.700	4.600	-0.075	8.631	-0.048	0.000
140.800	3.800	-0.071	8.630	-0.048	0.000
140.900	5.200	-0.076	8.628	-0.048	0.000
141.000	4.600	-0.072	8.629	-0.048	0.000
141.100	3.600	-0.072	8.629	-0.048	0.000
141.200	4.400	-0.074	8.631	-0.048	0.000
141.300	5.200	-0.071	8.630	-0.048	0.000
141.400	4.000	-0.073	8.630	-0.048	0.000
141.500	4.400	-0.070	8.629	-0.048	0.000
141.600	4.600	-0.070	8.629	-0.048	0.000
141.700	3.600	-0.071	8.630	-0.048	0.000
141.800	4.000	-0.072	8.629	-0.048	0.000
141.900	3.600	-0.073	8.630	-0.048	0.000
142.000	3.600	-0.072	8.629	-0.048	0.000
142.100	3.200	-0.072	8.629	-0.048	0.000
142.200	4.400	-0.073	8.630	-0.048	0.000
142.300	4.000	-0.068	8.629	-0.048	0.000
142.400	4.000	-0.069	8.629	-0.048	0.000
142.500	4.200	-0.067	8.629	-0.048	0.000
142.600	4.200	-0.067	8.629	-0.048	0.000
142.700	5.200	-0.067	8.631	-0.048	0.000
142.800	4.000	-0.069	8.630	-0.048	0.000
142.900	2.600	-0.063	8.630	-0.048	0.000
143.000	2.800	-0.065	8.631	-0.048	0.000
143.100	3.000	-0.065	8.631	-0.048	0.000
143.200	4.600	-0.063	8.630	-0.048	0.000
143.300	4.000	-0.068	8.630	-0.048	0.000
143.400	4.600	-0.067	8.630	-0.048	0.000
143.500	3.600	-0.067	8.630	-0.048	0.000
143.600	4.200	-0.067	8.630	-0.048	0.000
143.700	3.800	-0.063	8.630	-0.048	0.000
143.800	4.200	-0.067	8.631	-0.048	0.000
143.900	4.000	-0.068	8.629	-0.048	0.000
144.000	4.000	-0.067	8.630	-0.048	0.000
144.100	3.000	-0.067	8.630	-0.048	0.000
144.200	3.600	-0.066	8.630	-0.048	0.000
144.300	4.600	-0.065	8.630	-0.048	0.000
144.400	4.400	-0.066	8.629	-0.048	0.000
144.500	4.600	-0.066	8.630	-0.048	0.000
144.600	4.000	-0.066	8.630	-0.048	0.000
144.700	2.800	-0.068	8.630	-0.048	0.000
144.800	4.000	-0.066	8.630	-0.048	0.000
144.900	5.000	-0.070	8.630	-0.048	0.000
145.000	4.000	-0.066	8.629	-0.048	0.000
145.100	3.800	-0.066	8.629	-0.048	0.000
145.200	3.600	-0.066	8.631	-0.048	0.000
145.300	2.800	-0.069	8.630	-0.048	0.000
145.400	4.400	-0.065	8.630	-0.048	0.000
145.500	5.000	-0.063	8.630	-0.048	0.000
145.600	3.200	-0.063	8.630	-0.048	0.000
145.700	3.000	-0.067	8.629	-0.048	0.000
145.800	3.800	-0.067	8.631	-0.048	0.000
145.900	3.800	-0.070	8.630	-0.048	0.000
146.000	3.800	-0.066	8.629	-0.048	0.000
146.100	3.400	-0.066	8.629	-0.048	0.000
146.200	5.000	-0.065	8.630	-0.048	0.000
146.300	4.000	-0.066	8.630	-0.048	0.000
146.400	3.800	-0.067	8.630	-0.048	0.000
146.500	5.800	-0.066	8.629	-0.048	0.000
146.600	4.000	-0.066	8.629	-0.047	0.000
146.700	3.800	-0.065	8.629	-0.047	0.000
146.800	4.800	-0.063	8.629	-0.047	0.000
146.900	3.800	-0.067	8.629	-0.047	0.000
147.000	5.000	-0.068	8.629	-0.047	0.000
147.100	4.800	-0.068	8.629	-0.047	0.000
147.200	4.200	-0.065	8.630	-0.047	0.000
147.300	4.600	-0.065	8.630	-0.047	0.000
147.400	4.600	-0.069	8.629	-0.047	0.000
147.500	4.200	-0.063	8.630	-0.047	0.000
147.600	4.800	-0.063	8.630	-0.047	0.000
147.700	5.000	-0.065	8.629	-0.047	0.000
147.800	5.400	-0.072	8.630	-0.047	0.000
147.900	4.400	-0.069	8.630	-0.047	0.000
148.000	4.800	-0.069	8.629	-0.047	0.000
148.100	4.800	-0.069	8.629	-0.047	0.000
148.200	4.800	-0.074	8.629	-0.047	0.000
148.300	4.400	-0.074	8.628	-0.047	0.000
148.400	4.200	-0.069	8.630	-0.047	0.000
148.500	5.400	-0.075	8.629	-0.047	0.000
148.600	4.200	-0.075	8.629	-0.047	0.000
148.700	4.800	-0.071	8.630	-0.047	0.000
148.800	3.600	-0.071	8.629	-0.047	0.000
148.900	5.200	-0.070	8.629	-0.047	0.000
149.000	5.400	-0.071	8.629	-0.047	0.000
149.100	5.600	-0.071	8.629	-0.047	0.000
149.200	4.200	-0.076	8.630	-0.047	0.000
149.300	4.400	-0.072	8.629	-0.047	0.000
149.400	4.000	-0.078	8.628	-0.047	0.000
149.500	5.400	-0.076	8.630	-0.047	0.000
149.600	5.800	-0.076	8.630	-0.047	0.000
149.700	5.400	-0.075	8.629	-0.047	0.000
149.800	5.800	-0.079	8.630	-0.047	0.000
149.900	5.200	-0.077	8.629	-0.047	0.000
150.000	6.200	-0.079	8.629	-0.047	0.000
150.100	6.400	-0.079	8.629	-0.047	0.000
150.200	5.400	-0.078	8.628	-0.047	0.000
150.300	5.600	-0.079	8.629	-0.047	0.000
150.400	6.000	-0.078	8.630	-0.047	0.000
150.500	5.800	-0.080	8.630	-0.047	0.000
150.600	5.800	-0.080	8.630	-0.047	0.000
150.700	6.200	-0.080	8.629	-0.047	0.000
150.800	5.400	-0.077	8.630	-0.047	0.000
150.900	5.800	-0.082	8.629	-0.047	0.000
151.000	6.000	-0.082	8.629	-0.047	0.000
151.100	5.800	-0.082	8.629	-0.047	0.000
151.200	6.200	-0.080	8.629	-0.047	0.000
151.300	5.600	-0.081	8.629	-0.047	0.000
151.400	6.000	-0.084	8.629	-0.047	0.000
151.500	6.200	-0.084	8.629	-0.047	0.000
151.600	5.400	-0.084	8.629	-0.047	0.000
151.700	6.400	-0.082	8.630	-0.047	0.000
151.800	6.000	-0.084	8.629	-0.047	0.000
151.900	5.800	-0.085	8.629	-0.047	0.000
152.000	5.000	-0.085	8.628	-0.047	0.000
152.100	6.000	-0.085	8.628	-0.047	0.000
152.200	6.200	-0.080	8.629	-0.047	0.000
152.300	6.400	-0.084	8.629	-0.047	0.000
152.400	6.000	-0.081	8.628	-0.047	0.000
152.500	5.200	-0.083	8.630	-0.047	0.000
152.600	6.200	-0.083	8.630	-0.047	0.000
152.700	5.400	-0.082	8.629	-0.047	0.000
152.800	6.000	-0.081	8.630	-0.047	0.000
152.900	6.000	-0.082	8.629	-0.047	0.000
153.000	5.600	-0.081	8.629	-0.047	0.000
153.100	5.400	-0.081	8.629	-0.047	0.000
153.200	5.600	-0.085	8.628	-0.047	0.000
153.300	6.400	-0.083	8.629	-0.047	0.000
153.400	5.800	-0.086	8.629	-0.047	0.000
153.500	6.000	-0.080	8.629	-0.047	0.000
153.600	6.200	-0.080	8.629	-0.047	0.000
153.700	5.600	-0.081	8.629	-0.047	0.000
153.800	5.400	-0.084	8.628	-0.047	0.000
153.900	6.200	-0.084	8.629	-0.047	0.000
154.000	5.400	-0.083	8.628	-0.047	0.000
154.100	5.400	-0.083	8.628	-0.047	0.000
154.200	6.000	-0.081	8.629	-0.047	0.000
154.300	6.000	-0.089	8.628	-0.047	0.000
154.400	4.800	-0.079	8.628	-0.047	0.000
154.500	5.600	-0.084	8.628	-0.047	0.000
154.600	6.000	-0.084	8.628	-0.047	0.000
154.700	6.600	-0.083	8.629	-0.047	0.000
154.800	5.400	-0.084	8.629	-0.047	0.000
154.900	6.800	-0.083	8.629	-0.047	0.000
155.000	6.600	-0.084	8.630	-0.047	0.000
155.100	5.400	-0.084	8.630	-0.047	0.000
155.200	6.800	-0.080	8.629	-0.047	0.000
155.300	6.800	-0.085	8.628	-0.047	0.000
155.400	5.600	-0.085	8.629	-0.047	0.000
155.500	4.200	-0.082	8.628	-0.047	0.000
155.600	5.200	-0.082	8.628	-0.047	0.000
155.700	5.800	-0.084	8.628	-0.047	0.000
155.800	5.600	-0.084	8.628	-0.047	0.000
155.900	6.600	-0.088	8.628	-0.047	0.000
156.000	5.200	-0.090	8.629	-0.047	0.000
156.100	6.600	-0.090	8.629	-0.047	0.000
156.200	6.200	-0.086	8.630	-0.047	0.000
156.300	7.200	-0.089	8.627	-0.047	0.000
156.400	5.800	-0.083	8.627	-0.047	0.000
156.500	6.600	-0.085	8.627	-0.047	0.000
156.600	5.600	-0.085	8.627	-0.047	0.000
156.700	6.200	-0.087	8.629	-0.047	0.000
156.800	6.600	-0.086	8.629	-0.047	0.000
156.900	7.200	-0.084	8.629	-0.047	0.000
157.000	6.000	-0.084	8.629	-0.047	0.000
157.100	6.200	-0.084	8.629	-0.046	0.000
157.200	6.400	-0.086	8.628	-0.046	0.000
157.300	5.400	-0.086	8.629	-0.046	0.000
157.400	6.600	-0.088	8.628	-0.046	0.000
157.500	5.800	-0.085	8.629	-0.046	0.000
157.600	4.600	-0.085	8.629	-0.046	0.000
157.700	6.000	-0.087	8.628	-0.046	0.000
157.800	5.400	-0.085	8.629	-0.046	0.000
157.900	6.000	-0.088	8.630	-0.046	0.000
158.000	5.600	-0.083	8.629	-0.046	0.000
158.100	5.200	-0.083	8.629	-0.046	0.000
158.200	4.800	-0.078	8.629	-0.046	0.000
158.300	5.000	-0.083	8.627	-0.046	0.000
158.400	4.200	-0.084	8.628	-0.046	0.000
158.500	6.200	-0.087	8.629	-0.046	0.000
158.600	6.000	-0.087	8.629	-0.046	0.000
158.700	5.400	-0.080	8.628	-0.046	0.000
158.800	5.000	-0.083	8.628	-0.046	0.000
158.900	5.200	-0.079	8.629	-0.046	0.000
159.000	5.200	-0.077	8.628	-0.046	0.000
159.100	4.600	-0.077	8.628	-0.046	0.000
159.200	5.600	-0.081	8.629	-0.046	0.000
159.300	5.800	-0.073	8.629	-0.046	0.000
159.400	5.200	-0.083	8.628	-0.046	0.000
159.500	5.800	-0.080	8.629	-0.046	0.000
159.600	5.400	-0.080	8.629	-0.046	0.000
159.700	5.400	-0.078	8.627	-0.046	0.000
159.800	4.800	-0.079	8.630	-0.046	0.000
159.900	5.000	-0.079	8.628	-0.046	0.000
160.000	5.200	-0.078	8.627	-0.046	0.000
160.100	4.600	-0.078	8.627	-0.046	0.000
160.200	5.200	-0.079	8.628	-0.046	0.000
160.300	5.200	-0.078	8.626	-0.046	0.000
160.400	5.000	-0.080	8.628	-0.046	0.000
160.500	4.800	-0.081	8.628	-0.046	0.000
160.600	5.000	-0.081	8.628	-0.046	0.000
160.700	5.600	-0.079	8.627	-0.046	0.000
160.800	5.800	-0.078	8.627	-0.046	0.000
160.900	5.200	-0.075	8.627	-0.046	0.000
161.000	5.400	-0.080	8.628	-0.046	0.000
161.100	4.800	-0.080	8.628	-0.046	0.000
161.200	5.600	-0.079	8.628	-0.046	0.000
161.300	6.800	-0.080	8.629	-0.046	0.000
161.400	6.800	-0.081	8.628	-0.046	0.000
161.500	5.000	-0.080	8.628	-0.046	0.000
161.600	6.000	-0.080	8.628	-0.046	0.000
161.700	6.200	-0.080	8.627	-0.046	0.000
161.800	5.600	-0.078	8.628	-0.046	0.000
161.900	6.000	-0.084	8.627	-0.046	0.000
162.000	5.800	-0.081	8.629	-0.046	0.000
162.100	4.800	-0.081	8.629	-0.046	0.000
162.200	5.400	-0.078	8.628	-0.046	0.000
162.300	6.200	-0.082	8.629	-0.046	0.000
162.400	5.600	-0.080	8.630	-0.046	0.000
162.500	6.200	-0.079	8.629	-0.046	0.000
162.600	5.600	-0.079	8.629	-0.046	0.000
162.700	5.600	-0.082	8.628	-0.046	0.000
162.800	6.800	-0.080	8.628	-0.046	0.000
162.900	6.000	-0.082	8.629	-0.046	0.000
163.000	4.800	-0.081	8.628	-0.046	0.000
163.100	5.400	-0.081	8.628	-0.046	0.000
163.200	5.800	-0.083	8.628	-0.046	0.000
163.300	6.000	-0.083	8.627	-0.046	0.000
163.400	5.400	-0.083	8.628	-0.046	0.000
163.500	5.200	-0.082	8.627	-0.046	0.000
163.600	5.200	-0.082	8.627	-0.046	0.000
163.700	5.600	-0.082	8.628	-0.046	0.000
163.800	6.000	-0.082	8.628	-0.046	0.000
163.900	6.400	-0.083	8.628	-0.046	0.000
164.000	5.800	-0.085	8.628	-0.046	0.000
164.100	6.000	-0.085	8.628	-0.046	0.000
164.200	5.200	-0.082	8.627	-0.046	0.000
164.300	5.200	-0.085	8.628	-0.046	0.000
164.400	6.000	-0.079	8.627	-0.046	0.000
164.500	6.800	-0.080	8.627	-0.046	0.000
164.600	5.600	-0.080	8.627	-0.046	0.000
164.700	6.600	-0.085	8.626	-0.046	0.000
164.800	5.200	-0.081	8.627	-0.046	0.000
164.900	6.200	-0.081	8.629	-0.046	0.000
165.000	5.000	-0.084	8.628	-0.046	0.000
165.100	6.600	-0.084	8.628	-0.046	0.000
165.200	5.800	-0.082	8.627	-0.046	0.000
165.300	6.000	-0.083	8.628	-0.046	0.000
165.400	5.600	-0.083	8.629	-0.046	0.000
165.500	6.400	-0.083	8.628	-0.046	0.000
165.600	6.400	-0.083	8.628	-0.046	0.000
165.700	6.000	-0.085	8.627	-0.046	0.000
165.800	6.000	-0.082	8.628	-0.046	0.000
165.900	7.400	-0.084	8.627	-0.046	0.000
166.000	7.600	-0.084	8.628	-0.046	0.000
166.100	6.400	-0.084	8.628	-0.046	0.000
166.200	7.400	-0.083	8.628	-0.046	0.000
166.300	6.600	-0.087	8.629	-0.046	0.000
166.400	7.200	-0.083	8.628	-0.046	0.000
166.500	6.600	-0.087	8.629	-0.046	0.000
166.600	7.400	-0.087	8.629	-0.046	0.000
166.700	7.000	-0.088	8.628	-0.046	0.000
166.800	6.400	-0.084	8.629	-0.046	0.000
166.900	7.200	-0.095	8.628	-0.046	0.000
167.000	6.600	-0.094	8.627	-0.046	0.000
167.100	8.000	-0.094	8.627	-0.046	0.000
167.200	7.200	-0.091	8.627	-0.046	0.000
167.300	6.800	-0.095	8.626	-0.046	0.000
167.400	7.000	-0.092	8.629	-0.046	0.000
167.500	6.800	-0.091	8.628	-0.046	0.000
167.600	6.000	-0.091	8.628	-0.045	0.000
167.700	6.200	-0.094	8.628	-0.045	0.000
167.800	6.600	-0.092	8.628	-0.045	0.000
167.900	6.600	-0.095	8.627	-0.045	0.000
168.000	6.800	-0.092	8.627	-0.045	0.000
168.100	5.800	-0.092	8.627	-0.045	0.000
168.200	6.200	-0.090	8.628	-0.045	0.000
168.300	5.800	-0.090	8.626	-0.045	0.000
168.400	6.200	-0.090	8.628	-0.045	0.000
168.500	6.400	-0.094	8.627	-0.045	0.000
168.600	5.600	-0.094	8.627	-0.045	0.000
168.700	7.000	-0.090	8.628	-0.045	0.000
168.800	6.200	-0.089	8.628	-0.045	0.000
168.900	6.200	-0.088	8.627	-0.045	0.000
169.000	5.800	-0.086	8.627	-0.045	0.000
169.100	6.200	-0.086	8.627	-0.045	0.000
169.200	6.000	-0.088	8.627	-0.045	0.000
169.300	6.400	-0.089	8.628	-0.045	0.000
169.400	6.000	-0.092	8.628	-0.045	0.000
169.500	6.400	-0.090	8.628	-0.045	0.000
169.600	5.800	-0.090	8.628	-0.045	0.000
169.700	5.600	-0.091	8.627	-0.045	0.000
169.800	6.400	-0.090	8.629	-0.045	0.000
169.900	7.400	-0.089	8.628	-0.045	0.000
170.000	7.000	-0.087	8.628	-0.045	0.000
170.100	6.600	-0.087	8.628	-0.045	0.000
170.200	5.200	-0.088	8.627	-0.045	0.000
170.300	5.200	-0.088	8.628	-0.045	0.000
170.400	6.400	-0.088	8.628	-0.045	0.000
170.500	6.200	-0.089	8.628	-0.045	0.000
170.600	6.600	-0.089	8.628	-0.045	0.000
170.700	6.200	-0.086	8.627	-0.045	0.000
170.800	6.600	-0.089	8.627	-0.045	0.000
170.900	6.400	-0.087	8.628	-0.045	0.000
171.000	6.400	-0.088	8.628	-0.045	0.000
171.100	6.400	-0.088	8.628	-0.045	0.000
171.200	5.200	-0.087	8.627	-0.045	0.000
171.300	6.200	-0.084	8.629	-0.045	0.000
171.400	5.600	-0.084	8.627	-0.045	0.000
171.500	6.400	-0.084	8.627	-0.045	0.000
171.600	5.800	-0.084	8.627	-0.045	0.000
171.700	7.200	-0.087	8.628	-0.045	0.000
171.800	6.600	-0.083	8.629	-0.045	0.000
171.900	5.400	-0.085	8.628	-0.045	0.000
172.000	6.400	-0.088	8.628	-0.045	0.000
172.100	6.800	-0.088	8.628	-0.045	0.000
172.200	6.800	-0.087	8.628	-0.045	0.000
172.300	5.800	-0.085	8.627	-0.045	0.000
172.400	6.400	-0.086	8.628	-0.045	0.000
172.500	7.000	-0.086	8.628	-0.045	0.000
172.600	5.200	-0.086	8.628	-0.045	0.000
172.700	4.800	-0.083	8.627	-0.045	0.000
172.800	6.000	-0.086	8.626	-0.045	0.000
172.900	6.400	-0.086	8.628	-0.045	0.000
173.000	5.800	-0.084	8.628	-0.045	0.000
173.100	5.600	-0.084	8.628	-0.045	0.000
173.200	6.200	-0.086	8.628	-0.045	0.000
173.300	6.000	-0.085	8.627	-0.045	0.000
173.400	6.000	-0.083	8.627	-0.045	0.000
173.500	6.200	-0.082	8.627	-0.045	0.000
173.600	5.800	-0.082	8.627	-0.045	0.000
173.700	5.800	-0.084	8.627	-0.045	0.000
173.800	6.000	-0.083	8.627	-0.045	0.000
173.900	5.600	-0.088	8.628	-0.045	0.000
174.000	5.800	-0.091	8.626	-0.045	0.000
174.100	6.600	-0.091	8.626	-0.045	0.000
174.200	5.800	-0.082	8.627	-0.045	0.000
174.300	6.400	-0.089	8.628	-0.045	0.000
174.400	6.000	-0.083	8.627	-0.045	0.000
174.500	5.600	-0.082	8.627	-0.045	0.000
174.600	6.200	-0.082	8.627	-0.045	0.000
174.700	5.400	-0.086	8.626	-0.045	0.000
174.800	5.200	-0.084	8.625	-0.045	0.000
174.900	5.800	-0.085	8.627	-0.045	0.000
175.000	6.600	-0.088	8.627	-0.045	0.000
175.100	5.600	-0.088	8.627	-0.045	0.000
175.200	5.800	-0.083	8.626	-0.045	0.000
175.300	5.800	-0.089	8.627	-0.045	0.000
175.400	5.800	-0.085	8.626	-0.045	0.000
175.500	6.400	-0.083	8.625	-0.045	0.000
175.600	5.800	-0.083	8.625	-0.045	0.000
175.700	5.800	-0.087	8.625	-0.045	0.000
175.800	5.400	-0.080	8.626	-0.045	0.000
175.900	5.200	-0.085	8.625	-0.045	0.000
176.000	5.000	-0.085	8.626	-0.045	0.000
176.100	6.200	-0.085	8.626	-0.045	0.000
176.200	5.800	-0.086	8.627	-0.045	0.000
176.300	5.400	-0.080	8.626	-0.045	0.000
176.400	6.000	-0.089	8.626	-0.045	0.000
176.500	4.600	-0.085	8.627	-0.045	0.000
176.600	5.600	-0.085	8.627	-0.045	0.000
176.700	5.600	-0.081	8.627	-0.045	0.000
176.800	5.600	-0.083	8.628	-0.045	0.000
176.900	5.200	-0.079	8.626	-0.045	0.000
177.000	5.400	-0.083	8.625	-0.045	0.000
177.100	5.200	-0.083	8.625	-0.045	0.000
177.200	4.400	-0.082	8.626	-0.045	0.000
177.300	4.600	-0.081	8.626	-0.045	0.000
177.400	4.600	-0.080	8.626	-0.045	0.000
177.500	5.800	-0.077	8.625	-0.045	0.000
177.600	5.200	-0.077	8.625	-0.044	0.000
177.700	5.400	-0.081	8.626	-0.044	0.000
177.800	5.600	-0.079	8.626	-0.044	0.000
177.900	6.200	-0.079	8.626	-0.044	0.000
178.000	6.000	-0.078	8.627	-0.044	0.000
178.100	5.200	-0.078	8.627	-0.044	0.000
178.200	5.400	-0.077	8.625	-0.044	0.000
178.300	6.400	-0.079	8.626	-0.044	0.000
178.400	6.200	-0.077	8.626	-0.044	0.000
178.500	6.000	-0.080	8.625	-0.044	0.000
178.600	6.000	-0.080	8.625	-0.044	0.000
178.700	5.200	-0.080	8.626	-0.044	0.000
178.800	4.600	-0.084	8.627	-0.044	0.000
178.900	5.400	-0.079	8.626	-0.044	0.000
179.000	5.800	-0.080	8.626	-0.044	0.000
179.100	4.400	-0.080	8.626	-0.044	0.000
179.200	6.600	-0.085	8.627	-0.044	0.000
179.300	5.200	-0.079	8.625	-0.044	0.000
179.400	5.600	-0.083	8.625	-0.044	0.000
179.500	6.200	-0.083	8.626	-0.044	0.000
179.600	6.000	-0.083	8.626	-0.044	0.000
179.700	7.000	-0.078	8.629	-0.044	0.000
179.800	5.000	-0.077	8.623	-0.044	0.000
179.900	4.600	-0.084	8.628	-0.044	0.000
180.000	6.800	-0.081	8.627	-0.044	0.000
180.100	7.000	-0.081	8.627	-0.044	0.000
180.200	5.800	-0.081	8.627	-0.044	0.000
180.300	6.000	-0.079	8.627	-0.044	0.000
180.400	6.200	-0.081	8.625	-0.044	0.000
180.500	5.400	-0.083	8.625	-0.044	0.000
180.600	4.400	-0.083	8.625	-0.044	0.000
180.700	6.000	-0.081	8.624	-0.044	0.000
180.800	8.800	-0.081	8.626	-0.044	0.000
180.900	12.000	-0.082	8.627	-0.044	0.000
181.000	19.600	-0.082	8.625	-0.044	0.177
181.100	21.000	-0.082	8.625	-0.044	0.177
181.200	31.600	-0.079	8.625	-0.044	0.177
181.300	80.600	-0.079	8.626	-0.044	0.177
181.400	28.400	-0.085	8.626	-0.044	0.177
181.500	50.000	-0.081	8.626	-0.044	0.471
181.600	49.400	-0.081	8.626	-0.043	0.471
181.700	51.400	-0.078	8.627	-0.043	0.471
181.800	52.600	-0.055	8.626	-0.043	0.471
181.900	50.200	-0.069	8.626	-0.043	0.471
182.000	84.600	-0.045	8.626	-0.043	0.765
182.100	57.000	-0.045	8.626	-0.043	0.765
182.200	71.200	-0.052	8.626	-0.043	0.765
182.300	72.400	-0.036	8.624	-0.043	0.765
182.400	77.400	-0.045	8.626	-0.043	0.765
182.500	82.400	-0.005	8.630	-0.043	1.059
182.600	79.000	-0.005	8.630	-0.042	1.059
182.700	86.000	-0.000	8.626	-0.042	1.059
182.800	85.000	0.015	8.628	-0.042	1.059
182.900	91.600	0.038	8.626	-0.042	1.059
183.000	93.200	0.093	8.628	-0.042	1.353
183.100	90.600	0.093	8.628	-0.041	1.353
183.200	97.400	0.098	8.626	-0.041	1.353
183.300	94.800	0.133	8.625	-0.041	1.353
183.400	100.600	0.168	8.626	-0.041	1.353
183.500	102.000	0.242	8.626	-0.041	1.648
183.600	101.400	0.242	8.626	-0.040	1.648
183.700	108.400	0.263	8.627	-0.040	1.648
183.800	108.200	0.299	8.626	-0.040	1.648
183.900	110.200	0.328	8.626	-0.040	1.648
184.000	111.800	0.415	8.626	-0.040	1.942
184.100	111.800	0.415	8.626	-0.039	1.942
184.200	119.200	0.451	8.627	-0.039	1.942
184.300	115.400	0.509	8.626	-0.039	1.942
184.400	117.000	0.529	8.624	-0.039	1.942
184.500	118.800	0.617	8.626	-0.039	2.236
184.600	121.800	0.617	8.626	-0.038	2.236
184.700	124.800	0.645	8.626	-0.038	2.236
184.800	120.600	0.677	8.625	-0.038	2.236
184.900	132.200	0.709	8.626	-0.038	2.236
185.000	141.200	0.818	8.625	-0.038	2.530
185.100	148.000	0.818	8.625	-0.037	2.530
185.200	155.400	0.834	8.626	-0.037	2.530
185.300	154.800	0.872	8.626	-0.037	2.530
185.400	158.600	0.929	8.625	-0.037	2.530
185.500	160.000	1.054	8.626	-0.037	2.825
185.600	161.000	1.054	8.626	-0.036	2.825
185.700	165.600	1.109	8.626	-0.036	2.825
185.800	119.200	1.092	8.626	-0.036	2.825
185.900	92.200	1.076	8.627	-0.036	2.825
186.000	104.400	1.015	8.627	-0.036	3.119
186.100	108.000	1.015	8.627	-0.035	3.119
186.200	115.000	1.027	8.625	-0.035	3.119
186.300	116.400	1.068	8.627	-0.035	3.119
186.400	122.600	1.132	8.626	-0.035	3.119
186.500	129.000	1.207	8.625	-0.035	3.413
186.600	134.400	1.207	8.625	-0.034	3.413
186.700	138.600	1.230	8.625	-0.034	3.413
186.800	139.200	1.684	8.625	-0.034	3.413
186.900	145.200	2.031	8.627	-0.034	3.413
187.000	148.800	2.020	8.625	-0.034	3.707
187.100	149.400	2.020	8.625	-0.032	3.707
187.200	156.600	2.011	8.626	-0.032	3.707
187.300	155.200	2.024	8.623	-0.032	3.707
187.400	155.800	2.043	8.626	-0.032	3.707
187.500	152.400	2.052	8.625	-0.032	4.001
187.600	152.400	2.052	8.625	-0.031	4.001
187.700	143.800	2.077	8.626	-0.031	4.001
187.800	159.000	2.101	8.625	-0.031	4.001
187.900	148.600	2.121	8.626	-0.031	4.001
188.000	34.800	2.179	8.626	-0.031	4.296
188.100	182.400	2.179	8.626	-0.030	4.296
188.200	115.000	2.220	8.625	-0.030	4.296
188.300	120.200	2.251	8.626	-0.030	4.296
188.400	123.000	2.309	8.627	-0.030	4.296
188.500	129.200	2.524	8.625	-0.030	4.590
188.600	90.400	2.524	8.625	-0.029	4.590
188.700	97.600	2.561	8.626	-0.029	4.590
188.800	123.600	2.722	8.625	-0.029	4.590
188.900	130.600	2.793	8.627	-0.029	4.590
189.000	122.800	3.207	8.627	-0.029	4.884
189.100	74.400	3.207	8.627	-0.028	4.884
189.200	110.600	3.270	8.626	-0.028	4.884
189.300	126.600	3.326	8.628	-0.028	4.884
189.400	124.000	3.351	8.625	-0.028	4.884
189.500	120.600	3.408	8.625	-0.028	5.000
189.600	119.600	3.408	8.625	-0.027	5.000
189.700	117.600	3.458	8.626	-0.027	5.000
189.800	111.800	3.508	8.626	-0.027	5.000
189.900	109.000	3.537	8.625	-0.027	5.000
190.000	108.400	3.606	8.626	-0.027	5.000
190.100	104.400	3.606	8.626	-0.027	5.000
190.200	102.600	3.654	8.625	-0.027	5.000
190.300	99.800	3.664	8.626	-0.027	5.000
190.400	99.200	3.706	8.625	-0.027	5.000
190.500	96.600	3.782	8.626	-0.027	5.000
190.600	93.400	3.782	8.626	-0.026	5.000
190.700	91.800	3.801	8.627	-0.026	5.000
190.800	91.800	3.833	8.626	-0.026	5.000
190.900	88.800	3.866	8.626	-0.026	5.000
191.000	86.600	3.914	8.625	-0.026	5.000
191.100	85.000	3.914	8.625	-0.025	5.000
191.200	86.000	3.936	8.626	-0.025	5.000
191.300	82.600	3.964	8.626	-0.025	5.000
191.400	81.000	3.983	8.627	-0.025	5.000
191.500	80.400	4.021	8.626	-0.025	5.000
191.600	80.000	4.021	8.626	-0.025	5.000
191.700	78.800	4.042	8.626	-0.025	5.000
191.800	75.600	4.060	8.627	-0.025	5.000
191.900	76.800	4.071	8.625	-0.025	5.000
192.000	74.800	4.110	8.626	-0.025	5.000
192.100	74.200	4.110	8.626	-0.024	5.000
192.200	72.600	4.124	8.626	-0.024	5.000
192.300	72.400	4.130	8.626	-0.024	5.000
192.400	72.400	4.150	8.626	-0.024	5.000
192.500	70.000	4.175	8.626	-0.024	5.000
192.600	68.800	4.175	8.626	-0.023	5.000
192.700	69.400	4.183	8.626	-0.023	5.000
192.800	69.800	4.198	8.626	-0.023	5.000
192.900	67.800	4.207	8.626	-0.023	5.000
193.000	66.200	4.222	8.627	-0.023	5.000
193.100	66.400	4.222	8.627	-0.023	5.000
193.200	67.600	4.232	8.626	-0.023	5.000
193.300	64.600	4.243	8.625	-0.023	5.000
193.400	63.600	4.249	8.627	-0.023	5.000
193.500	64.600	4.267	8.626	-0.023	5.000
193.600	64.200	4.267	8.626	-0.022	5.000
193.700	63.600	4.277	8.626	-0.022	5.000
193.800	63.000	4.277	8.626	-0.022	5.000
193.900	62.400	4.287	8.625	-0.022	5.000
194.000	62.200	4.301	8.626	-0.022	5.000
194.100	62.000	4.301	8.626	-0.022	5.000
194.200	61.400	4.304	8.627	-0.022	5.000
194.300	62.200	4.311	8.626	-0.022	5.000
194.400	60.600	4.320	8.625	-0.022	5.000
194.500	58.800	4.322	8.625	-0.022	5.000
194.600	59.800	4.322	8.625	-0.021	5.000
194.700	60.200	4.333	8.626	-0.021	5.000
194.800	58.400	4.335	8.626	-0.021	5.000
194.900	59.200	4.344	8.624	-0.021	5.000
195.000	59.200	4.353	8.627	-0.021	5.000
195.100	58.800	4.353	8.627	-0.021	5.000
195.200	58.000	4.355	8.625	-0.021	5.000
195.300	57.600	4.355	8.625	-0.021	5.000
195.400	57.200	4.354	8.626	-0.021	5.000
195.500	57.800	4.368	8.626	-0.021	5.000
195.600	56.800	4.368	8.626	-0.020	5.000
195.700	56.200	4.370	8.627	-0.020	5.000
195.800	56.800	4.370	8.626	-0.020	5.000
195.900	56.800	4.378	8.626	-0.020	5.000
196.000	56.000	4.381	8.626	-0.020	5.000
196.100	54.800	4.381	8.626	-0.020	5.000
196.200	54.800	4.381	8.626	-0.020	5.000
196.300	55.000	4.386	8.626	-0.020	5.000
196.400	55.400	4.391	8.625	-0.020	5.000
196.500	55.000	4.390	8.625	-0.020	5.000
196.600	55.800	4.390	8.625	-0.019	5.000
196.700	55.600	4.394	8.625	-0.019	5.000
196.800	54.800	4.400	8.626	-0.019	5.000
196.900	55.000	4.399	8.624	-0.019	5.000
197.000	55.200	4.412	8.626	-0.019	5.000
197.100	55.000	4.412	8.626	-0.019	5.000
197.200	54.400	4.410	8.625	-0.019	5.000
197.300	54.200	4.413	8.626	-0.019	5.000
197.400	54.800	4.411	8.625	-0.019	5.000
197.500	53.400	4.415	8.626	-0.018	5.000
197.600	55.200	4.415	8.626	-0.018	5.000
197.700	53.400	4.410	8.625	-0.018	5.000
197.800	53.200	4.414	8.625	-0.018	5.000
197.900	53.600	4.413	8.626	-0.018	5.000
198.000	53.800	4.415	8.625	-0.018	5.000
198.100	53.800	4.415	8.625	-0.018	5.000
198.200	53.200	4.421	8.625	-0.018	5.000
198.300	53.000	4.420	8.626	-0.018	5.000
198.400	53.000	4.424	8.625	-0.018	5.000
198.500	52.200	4.424	8.624	-0.018	5.000
198.600	52.200	4.424	8.624	-0.018	5.000
198.700	52.200	4.431	8.626	-0.018	5.000
198.800	51.400	4.424	8.624	-0.018	5.000
198.900	52.600	4.434	8.625	-0.018	5.000
199.000	50.800	4.438	8.624	-0.017	5.000
199.100	51.600	4.438	8.624	-0.017	5.000
199.200	51.000	4.431	8.625	-0.017	5.000
199.300	51.000	4.435	8.625	-0.017	5.000
199.400	52.000	4.435	8.626	-0.017	5.000
199.500	52.000	4.440	8.624	-0.017	5.000
199.600	50.200	4.440	8.624	-0.017	5.000
199.700	51.000	4.441	8.626	-0.017	5.000
199.800	50.800	4.451	8.626	-0.017	5.000
199.900	50.200	4.446	8.625	-0.017	5.000
[truncated: 9,175 more rows]
