# Supplementary material for: Measurement of Outflow Facility Using iPerfusion
Source: PLoS One. 2016 Mar 7;11(3):e0150694. doi: 10.1371/journal.pone.0150694 (PMC4780770; doi:10.1371/journal.pone.0150694)
Supplement: S4 File — The raw data from the perfusion traces along with the steady state values for each pressure step. (ZIP) [file pone.0150694.s004.zip › S3/ControlIndividuals/eye07/CapPre_P15CR-08/Parameters.txt]

Q 	 dQ 	 P 	 dP 	 R 	 dR 	 C 	 dC 	 FT 	 dFT 	 N/A 	 FV 	 
5.3277	5.0937	-0.0786	0.0407	-0.0100	0.0083	-100.2976	83.1123	0.0000	0.0000	0.0112	0.0000
48.5527	5.0727	4.4829	0.0407	0.0877	0.0087	11.4000	1.1363	0.0000	0.0000	4.9750	0.0000
102.3137	5.0854	8.9235	0.0409	0.0851	0.0041	11.7518	0.5724	0.0000	0.0000	9.9750	0.0000
162.2853	5.1312	13.3088	0.0414	0.0807	0.0025	12.3856	0.3875	0.0000	0.0000	14.9750	0.0000
221.5527	5.1000	17.6963	0.0406	0.0790	0.0018	12.6640	0.2897	0.0000	0.0000	19.9750	0.0000
278.4077	5.0956	22.0868	0.0408	0.0786	0.0014	12.7207	0.2319	0.0000	0.0000	24.9759	0.0000
