# Supplementary material for: Measurement of Outflow Facility Using iPerfusion
Source: PLoS One. 2016 Mar 7;11(3):e0150694. doi: 10.1371/journal.pone.0150694 (PMC4780770; doi:10.1371/journal.pone.0150694)
Supplement: S4 File — The raw data from the perfusion traces along with the steady state values for each pressure step. (ZIP) [file pone.0150694.s004.zip › S3/ControlIndividuals/eye07/Eye_P15CR-08/Data.txt]

0.000	-0.400	4.002	8.480	-0.000	4.000
0.100	-0.400	4.002	8.480	-0.000	4.000
0.200	-0.800	3.999	8.480	-0.000	4.000
0.300	0.400	4.002	8.482	-0.000	4.000
0.400	-0.200	4.000	8.481	-0.000	4.000
0.500	-0.000	4.000	8.481	-0.000	4.000
0.600	-0.200	4.000	8.481	-0.000	4.000
0.700	-0.400	4.001	8.481	-0.000	4.000
0.800	-0.600	4.002	8.483	-0.000	4.000
0.900	0.200	4.000	8.481	-0.000	4.000
1.000	-0.400	4.000	8.484	-0.000	4.000
1.100	-0.200	4.000	8.484	-0.000	4.000
1.200	-0.200	4.005	8.480	-0.000	4.000
1.300	-0.400	4.003	8.482	-0.000	4.000
1.400	-0.600	4.000	8.480	-0.000	4.000
1.500	-1.600	3.998	8.480	-0.000	4.000
1.600	-0.000	3.998	8.480	-0.000	4.000
1.700	-0.800	3.997	8.482	-0.000	4.000
1.800	-0.200	3.996	8.480	-0.000	4.000
1.900	-0.400	4.001	8.482	-0.000	4.000
2.000	-1.000	4.001	8.481	-0.000	4.000
2.100	-0.000	4.001	8.481	-0.000	4.000
2.200	-0.400	4.002	8.481	-0.000	4.000
2.300	-0.800	4.004	8.481	-0.000	4.000
2.400	-0.400	4.000	8.481	-0.000	4.000
2.500	-1.200	4.001	8.482	-0.000	4.000
2.600	-0.400	4.001	8.482	-0.000	4.000
2.700	-0.800	4.001	8.482	-0.000	4.000
2.800	-0.400	4.003	8.482	-0.000	4.000
2.900	-1.000	4.001	8.482	-0.000	4.000
3.000	0.400	4.002	8.481	-0.000	4.000
3.100	-1.200	4.002	8.481	-0.000	4.000
3.200	-0.400	4.000	8.483	-0.000	4.000
3.300	-0.200	4.001	8.483	-0.000	4.000
3.400	-0.600	4.003	8.482	-0.000	4.000
3.500	-0.400	3.998	8.481	-0.000	4.000
3.600	-0.000	3.998	8.481	-0.000	4.000
3.700	0.200	3.995	8.482	-0.000	4.000
3.800	-1.000	3.994	8.481	-0.000	4.000
3.900	-1.000	3.997	8.481	-0.000	4.000
4.000	0.200	4.002	8.481	-0.000	4.000
4.100	-0.800	4.002	8.481	-0.000	4.000
4.200	-0.600	4.000	8.483	-0.000	4.000
4.300	-0.400	3.999	8.481	-0.000	4.000
4.400	-0.000	4.003	8.482	-0.000	4.000
4.500	-0.400	4.001	8.481	-0.000	4.000
4.600	-0.200	4.001	8.481	-0.000	4.000
4.700	-0.000	4.001	8.481	-0.000	4.000
4.800	-0.600	4.002	8.482	-0.000	4.000
4.900	-0.400	4.000	8.481	-0.000	4.000
5.000	-0.400	3.999	8.482	-0.000	4.000
5.100	-0.800	3.999	8.482	-0.000	4.000
5.200	-0.000	4.003	8.482	-0.000	4.000
5.300	-0.000	4.000	8.482	-0.000	4.000
5.400	-0.600	4.002	8.482	-0.000	4.000
5.500	-0.800	3.996	8.482	-0.000	4.000
5.600	-0.800	3.996	8.482	-0.000	4.000
5.700	-0.200	3.994	8.482	-0.000	4.000
5.800	0.200	3.997	8.481	-0.000	4.000
5.900	0.200	4.002	8.482	-0.000	4.000
6.000	-1.000	3.998	8.482	-0.000	4.000
6.100	-0.000	3.998	8.482	-0.000	4.000
6.200	0.400	4.001	8.483	-0.000	4.000
6.300	-1.600	4.001	8.483	-0.000	4.000
6.400	-0.200	4.000	8.482	-0.000	4.000
6.500	-1.200	4.001	8.482	-0.000	4.000
6.600	0.200	4.001	8.482	-0.000	4.000
6.700	-1.600	4.000	8.481	-0.000	4.000
6.800	-0.800	4.000	8.483	-0.000	4.000
6.900	-1.000	4.000	8.481	-0.000	4.000
7.000	-0.400	4.002	8.483	-0.000	4.000
7.100	-0.800	4.002	8.483	-0.000	4.000
7.200	-0.800	3.998	8.483	-0.000	4.000
7.300	-1.000	4.002	8.481	-0.000	4.000
7.400	-1.200	4.005	8.482	-0.000	4.000
7.500	0.200	3.996	8.483	-0.000	4.000
7.600	-0.600	3.996	8.483	-0.000	4.000
7.700	-0.400	3.992	8.481	-0.000	4.000
7.800	-1.200	3.996	8.483	-0.000	4.000
7.900	-0.800	3.997	8.483	-0.000	4.000
8.000	-1.400	3.999	8.482	-0.000	4.000
8.100	-1.000	3.999	8.482	-0.000	4.000
8.200	-0.200	4.000	8.483	-0.000	4.000
8.300	0.400	4.003	8.482	-0.000	4.000
8.400	-0.800	4.003	8.482	-0.000	4.000
8.500	-1.000	4.001	8.481	-0.000	4.000
8.600	-0.000	4.001	8.481	-0.000	4.000
8.700	-0.800	3.999	8.483	-0.000	4.000
8.800	-0.200	3.999	8.482	-0.000	4.000
8.900	-1.400	4.000	8.483	-0.000	4.000
9.000	-0.600	4.001	8.482	-0.000	4.000
9.100	-1.800	4.001	8.482	-0.000	4.000
9.200	-0.800	4.006	8.482	-0.000	4.000
9.300	-0.800	3.984	8.482	-0.000	4.000
9.400	-0.600	4.014	8.482	-0.000	4.000
9.500	-1.000	3.999	8.483	-0.000	4.000
9.600	-0.600	3.999	8.483	-0.000	4.000
9.700	-1.200	4.015	8.482	-0.000	4.000
9.800	-1.000	3.972	8.483	-0.000	4.000
9.900	-0.000	4.024	8.482	-0.000	4.000
10.000	-1.000	4.015	8.483	-0.000	4.000
10.100	-0.000	4.015	8.483	-0.000	4.000
10.200	-0.400	3.997	8.483	-0.000	4.000
10.300	-0.600	3.977	8.482	-0.000	4.000
10.400	-0.800	4.018	8.482	-0.000	4.000
10.500	-0.600	4.015	8.483	-0.000	4.000
10.600	0.400	4.015	8.483	-0.000	4.000
10.700	-0.600	3.988	8.483	-0.000	4.000
10.800	-0.200	3.989	8.482	-0.000	4.000
10.900	-0.400	4.008	8.483	-0.000	4.000
11.000	-0.000	4.008	8.483	-0.000	4.000
11.100	-1.000	4.008	8.483	-0.000	4.000
11.200	-0.400	3.986	8.482	-0.000	4.000
11.300	0.400	4.009	8.483	-0.000	4.000
11.400	-0.200	3.991	8.484	-0.000	4.000
11.500	-0.200	3.999	8.482	-0.000	4.000
11.600	-0.400	3.999	8.482	-0.000	4.000
11.700	-1.000	3.985	8.482	-0.000	4.000
11.800	-0.800	4.000	8.482	-0.000	4.000
11.900	-0.200	3.989	8.483	-0.000	4.000
12.000	-0.400	3.997	8.484	-0.000	4.000
12.100	0.400	3.997	8.484	-0.000	4.000
12.200	-0.200	3.994	8.484	-0.000	4.000
12.300	-0.800	4.004	8.482	-0.000	4.000
12.400	-1.000	3.987	8.482	-0.000	4.000
12.500	-1.200	3.987	8.483	-0.000	4.000
12.600	-1.000	3.987	8.483	-0.000	4.000
12.700	-1.000	4.003	8.482	-0.000	4.000
12.800	-0.600	3.995	8.482	-0.000	4.000
12.900	-1.600	4.000	8.483	-0.000	4.000
13.000	-1.600	3.991	8.483	-0.000	4.000
13.100	-0.400	3.991	8.483	-0.000	4.000
13.200	-0.200	4.000	8.483	-0.000	4.000
13.300	-0.200	3.994	8.485	-0.000	4.000
13.400	-0.400	4.002	8.482	-0.000	4.000
13.500	-0.800	3.995	8.483	-0.000	4.000
13.600	-1.400	3.995	8.483	-0.000	4.000
13.700	-1.400	3.992	8.483	-0.000	4.000
13.800	-1.200	3.995	8.484	-0.000	4.000
13.900	-0.400	3.987	8.482	-0.000	4.000
14.000	-1.800	4.002	8.483	-0.000	4.000
14.100	-1.400	4.002	8.483	-0.000	4.000
14.200	-1.200	3.993	8.484	-0.000	4.000
14.300	-0.600	3.997	8.484	-0.000	4.000
14.400	-0.200	3.990	8.483	-0.000	4.000
14.500	-0.400	3.990	8.483	-0.000	4.000
14.600	-1.000	3.990	8.483	-0.000	4.000
14.700	-0.800	4.001	8.483	-0.000	4.000
14.800	-0.200	3.997	8.483	-0.000	4.000
14.900	-1.000	3.994	8.483	-0.000	4.000
15.000	-0.600	3.994	8.484	-0.000	4.000
15.100	-0.000	3.994	8.484	-0.000	4.000
15.200	-0.600	4.000	8.483	-0.000	4.000
15.300	-1.000	3.994	8.483	-0.000	4.000
15.400	-1.600	4.004	8.482	-0.000	4.000
15.500	-0.200	3.988	8.485	-0.000	4.000
15.600	-1.400	3.988	8.485	-0.000	4.000
15.700	-0.400	4.008	8.483	-0.000	4.000
15.800	-0.600	3.972	8.482	-0.000	4.000
15.900	-0.400	4.008	8.483	-0.000	4.000
16.000	-1.200	3.992	8.484	-0.000	4.000
16.100	-1.200	3.992	8.484	-0.000	4.000
16.200	-0.400	4.016	8.482	-0.000	4.000
16.300	-1.000	3.972	8.482	-0.000	4.000
16.400	-0.800	4.011	8.482	-0.000	4.000
16.500	-0.400	3.990	8.481	-0.000	4.000
16.600	-1.200	3.990	8.481	-0.000	4.000
16.700	-1.000	3.998	8.483	-0.000	4.000
16.800	-1.200	3.989	8.484	-0.000	4.000
16.900	-0.400	4.006	8.483	-0.000	4.000
17.000	-0.600	4.014	8.483	-0.000	4.000
17.100	-1.400	4.014	8.483	-0.000	4.000
17.200	-0.800	3.994	8.482	-0.000	4.000
17.300	-1.200	3.986	8.484	-0.000	4.000
17.400	-0.400	4.029	8.482	-0.000	4.000
17.500	-0.800	4.005	8.482	-0.000	4.000
17.600	-0.600	4.005	8.482	-0.000	4.000
17.700	-0.000	4.002	8.484	-0.000	4.000
17.800	-1.000	3.968	8.482	-0.000	4.000
17.900	0.600	4.027	8.484	-0.000	4.000
18.000	-0.600	4.016	8.484	-0.000	4.000
18.100	-0.800	4.016	8.484	-0.000	4.000
18.200	0.200	3.996	8.484	-0.000	4.000
18.300	-0.000	3.988	8.483	-0.000	4.000
18.400	-0.800	4.005	8.482	-0.000	4.000
18.500	0.200	4.004	8.483	-0.000	4.000
18.600	-0.200	4.004	8.483	-0.000	4.000
18.700	-1.200	3.990	8.482	-0.000	4.000
18.800	-0.600	4.000	8.484	-0.000	4.000
18.900	-1.800	3.985	8.485	-0.000	4.000
19.000	0.200	3.996	8.484	-0.000	4.000
19.100	-0.400	3.996	8.484	-0.000	4.000
19.200	-0.200	3.983	8.483	-0.000	4.000
19.300	-0.200	4.004	8.482	-0.000	4.000
19.400	-0.600	3.999	8.484	-0.000	4.000
19.500	-1.400	3.992	8.486	-0.000	4.000
19.600	-0.400	3.992	8.486	-0.000	4.000
19.700	-1.000	3.975	8.485	-0.000	4.000
19.800	-0.000	4.000	8.485	-0.000	4.000
19.900	-0.800	3.973	8.483	-0.000	4.000
20.000	-0.800	3.988	8.484	-0.000	4.000
20.100	-1.600	3.988	8.484	-0.000	4.000
20.200	-0.600	3.986	8.485	-0.000	4.000
20.300	-0.800	4.001	8.483	-0.000	4.000
20.400	0.800	3.981	8.486	-0.000	4.000
20.500	-1.000	3.983	8.486	-0.000	4.000
20.600	-0.000	3.983	8.486	-0.000	4.000
20.700	-1.000	3.998	8.485	-0.000	4.000
20.800	-0.400	3.989	8.485	-0.000	4.000
20.900	-1.000	3.993	8.486	-0.000	4.000
21.000	0.400	3.990	8.486	-0.000	4.000
21.100	-0.600	3.990	8.486	-0.000	4.000
21.200	-0.600	3.998	8.485	-0.000	4.000
21.300	0.400	3.992	8.484	-0.000	4.000
21.400	-0.800	3.989	8.485	-0.000	4.000
21.500	-0.200	3.992	8.485	-0.000	4.000
21.600	-0.400	3.992	8.485	-0.000	4.000
21.700	0.200	3.986	8.486	-0.000	4.000
21.800	-0.400	3.987	8.485	0.018	4.000
21.900	-0.400	3.995	8.485	0.018	4.000
22.000	4418.400	4.000	8.485	0.018	4.000
22.100	3811.800	4.000	8.485	0.018	4.000
22.200	2394.400	3.989	8.485	0.018	4.000
22.300	-3654.200	3.993	8.486	0.017	4.000
22.400	-2938.000	3.972	8.485	0.017	4.000
22.500	3124.200	3.962	8.484	0.017	4.000
22.600	3078.800	3.962	8.484	0.017	4.000
22.700	134.400	3.050	8.485	0.017	4.000
22.800	-3859.000	3.647	8.485	0.008	4.000
22.900	-459.400	4.027	8.486	0.008	4.000
23.000	-507.600	3.998	8.486	0.008	4.000
23.100	-473.600	3.998	8.486	0.008	4.000
23.200	-371.800	3.981	8.486	0.008	4.000
23.300	-309.600	3.967	8.486	0.006	4.000
23.400	-276.600	3.871	8.486	0.006	4.000
23.500	-223.000	6.378	8.486	0.006	4.000
23.600	-172.200	6.378	8.486	0.006	4.000
23.700	-144.000	8.772	8.486	0.006	4.000
23.800	-155.000	8.634	8.486	0.005	4.000
23.900	-180.000	7.611	8.486	0.005	4.000
24.000	-106.200	6.681	8.486	0.005	4.000
24.100	-100.800	6.681	8.486	0.005	4.000
24.200	-99.000	6.200	8.487	0.005	4.000
24.300	-93.200	5.671	8.486	0.004	4.000
24.400	-92.200	5.364	8.485	0.004	4.000
24.500	-88.400	5.685	8.488	0.004	4.000
24.600	-87.000	5.685	8.488	0.004	4.000
24.700	-87.000	5.027	8.486	0.004	4.000
24.800	-87.400	4.981	8.485	0.003	4.000
24.900	-87.200	4.950	8.486	0.003	4.000
25.000	-86.600	4.881	8.486	0.003	4.000
25.100	-86.200	4.881	8.486	0.003	4.000
25.200	-85.600	4.867	8.487	0.003	4.000
25.300	-86.400	4.848	8.487	0.003	4.000
25.400	-84.400	4.850	8.487	0.003	4.000
25.500	-84.600	4.842	8.487	0.003	4.000
25.600	-85.600	4.842	8.487	0.003	4.000
25.700	-85.200	4.840	8.487	0.003	4.000
25.800	-86.800	4.832	8.486	0.002	4.000
25.900	-85.800	4.834	8.486	0.002	4.000
26.000	-86.600	4.826	8.486	0.002	4.059
26.100	-84.400	4.826	8.486	0.002	4.059
26.200	-84.000	4.825	8.487	0.002	4.059
26.300	-86.800	4.823	8.485	0.001	4.059
26.400	-74.800	4.823	8.486	0.001	4.059
26.500	-69.600	4.829	8.487	0.001	4.353
26.600	-60.200	4.829	8.487	0.001	4.353
26.700	-56.200	4.829	8.487	0.001	4.353
26.800	-54.200	4.829	8.487	0.001	4.353
26.900	-45.800	4.861	8.486	0.001	4.353
27.000	-41.000	4.863	8.486	0.001	4.647
27.100	-32.200	4.863	8.486	0.001	4.647
27.200	-29.800	4.864	8.486	0.001	4.647
27.300	-28.400	4.848	8.488	0.001	4.647
27.400	-18.800	4.869	8.485	0.001	4.647
27.500	-15.400	4.867	8.486	0.001	4.942
27.600	7.400	4.867	8.486	0.001	4.942
27.700	-12.000	4.878	8.484	0.001	4.942
27.800	-6.600	4.871	8.486	0.001	4.942
27.900	17.800	4.900	8.486	0.001	4.942
28.000	16.600	4.929	8.486	0.001	5.236
28.100	17.000	4.929	8.486	0.001	5.236
28.200	30.600	4.904	8.486	0.001	5.236
28.300	24.000	4.910	8.488	0.001	5.236
28.400	36.000	4.914	8.486	0.001	5.236
28.500	40.600	4.916	8.487	0.001	5.530
28.600	64.200	4.916	8.487	0.001	5.530
28.700	57.200	4.897	8.488	0.001	5.530
28.800	63.800	4.906	8.484	0.002	5.530
28.900	66.800	4.894	8.487	0.002	5.530
29.000	69.600	4.913	8.486	0.002	5.824
29.100	90.000	4.913	8.486	0.002	5.824
29.200	85.000	4.911	8.487	0.002	5.824
29.300	81.800	4.908	8.488	0.003	5.824
29.400	91.800	4.900	8.488	0.003	5.824
29.500	94.600	4.919	8.486	0.003	6.118
29.600	79.200	4.919	8.486	0.003	6.118
29.700	76.400	4.931	8.489	0.003	6.118
29.800	73.800	4.933	8.488	0.003	6.118
29.900	85.200	4.936	8.486	0.003	6.118
30.000	86.000	4.945	8.488	0.003	6.413
30.100	98.600	4.945	8.488	0.003	6.413
30.200	105.400	4.951	8.486	0.003	6.413
30.300	99.800	4.944	8.487	0.004	6.413
30.400	104.600	4.940	8.486	0.004	6.413
30.500	104.800	4.947	8.486	0.004	6.707
30.600	117.400	4.947	8.486	0.004	6.707
30.700	118.800	4.958	8.487	0.004	6.707
30.800	121.400	4.953	8.489	0.005	6.707
30.900	122.600	4.957	8.488	0.005	6.707
31.000	129.200	4.969	8.485	0.005	7.001
31.100	143.200	4.969	8.485	0.005	7.001
31.200	143.000	4.974	8.486	0.005	7.001
31.300	142.600	4.969	8.487	0.007	7.001
31.400	147.800	4.981	8.486	0.007	7.001
31.500	146.600	5.003	8.486	0.007	7.295
31.600	159.600	5.003	8.486	0.007	7.295
31.700	168.600	5.009	8.487	0.007	7.295
31.800	166.400	5.010	8.488	0.008	7.295
31.900	170.600	5.020	8.488	0.008	7.295
32.000	168.800	5.041	8.490	0.008	7.590
32.100	186.000	5.041	8.490	0.008	7.590
32.200	180.800	5.046	8.487	0.008	7.590
32.300	191.000	5.049	8.488	0.010	7.590
32.400	191.000	5.063	8.487	0.010	7.590
32.500	194.800	5.082	8.489	0.010	7.884
32.600	204.200	5.082	8.489	0.010	7.884
32.700	205.400	5.086	8.486	0.010	7.884
32.800	214.400	5.094	8.488	0.012	7.884
32.900	211.000	5.103	8.491	0.012	7.884
33.000	212.600	5.122	8.490	0.012	8.178
33.100	239.800	5.122	8.490	0.012	8.178
33.200	232.400	5.124	8.488	0.012	8.178
33.300	229.600	5.139	8.490	0.014	8.178
33.400	237.600	5.140	8.488	0.014	8.178
33.500	232.600	5.163	8.490	0.014	8.472
33.600	266.000	5.163	8.490	0.014	8.472
33.700	255.600	5.173	8.488	0.014	8.472
33.800	252.800	5.167	8.486	0.016	8.472
33.900	255.800	5.193	8.488	0.016	8.472
34.000	263.000	5.220	8.491	0.016	8.766
34.100	274.400	5.220	8.491	0.016	8.766
34.200	277.800	5.226	8.488	0.016	8.766
34.300	271.400	5.234	8.490	0.018	8.766
34.400	268.000	5.243	8.489	0.018	8.766
34.500	292.200	5.274	8.488	0.018	9.000
34.600	298.600	5.274	8.488	0.018	9.000
34.700	300.600	5.277	8.489	0.018	9.000
34.800	300.400	5.282	8.490	0.021	9.000
34.900	299.600	5.284	8.489	0.021	9.000
35.000	298.800	5.327	8.489	0.021	9.000
35.100	298.200	5.327	8.489	0.021	9.000
35.200	298.600	5.329	8.492	0.021	9.000
35.300	296.800	5.339	8.489	0.023	9.000
35.400	295.000	5.357	8.491	0.023	9.000
35.500	295.000	5.386	8.490	0.023	9.000
35.600	296.200	5.386	8.490	0.023	9.000
35.700	295.600	5.399	8.490	0.023	9.000
35.800	293.200	5.405	8.489	0.026	9.000
35.900	292.400	5.421	8.490	0.026	9.000
36.000	293.600	5.441	8.490	0.026	9.000
36.100	292.200	5.441	8.490	0.026	9.000
36.200	290.800	5.450	8.491	0.026	9.000
36.300	290.600	5.454	8.490	0.028	9.000
36.400	291.400	5.460	8.490	0.028	9.000
36.500	290.000	5.473	8.491	0.028	9.000
36.600	289.200	5.473	8.491	0.028	9.000
36.700	288.400	5.479	8.490	0.028	9.000
36.800	289.200	5.485	8.491	0.030	9.000
36.900	288.000	5.491	8.491	0.030	9.000
37.000	285.800	5.502	8.491	0.030	9.000
37.100	286.400	5.502	8.491	0.030	9.000
37.200	286.600	5.512	8.491	0.030	9.000
37.300	284.600	5.516	8.491	0.033	9.000
37.400	283.200	5.524	8.491	0.033	9.000
37.500	284.400	5.535	8.491	0.033	9.000
37.600	284.200	5.535	8.491	0.033	9.000
37.700	282.800	5.540	8.490	0.033	9.000
37.800	282.000	5.548	8.492	0.035	9.000
37.900	284.000	5.556	8.490	0.035	9.000
38.000	282.000	5.571	8.490	0.035	9.000
38.100	281.600	5.571	8.490	0.035	9.000
38.200	280.800	5.581	8.491	0.035	9.000
38.300	281.400	5.581	8.491	0.037	9.000
38.400	280.800	5.585	8.491	0.037	9.000
38.500	280.200	5.584	8.491	0.037	9.000
38.600	279.200	5.584	8.491	0.037	9.000
38.700	279.200	5.590	8.491	0.037	9.000
38.800	278.200	5.594	8.491	0.040	9.000
38.900	277.800	5.600	8.490	0.040	9.000
39.000	278.800	5.615	8.491	0.040	9.000
39.100	277.800	5.615	8.491	0.040	9.000
39.200	275.800	5.625	8.491	0.040	9.000
39.300	275.800	5.624	8.492	0.042	9.000
39.400	275.400	5.630	8.490	0.042	9.000
39.500	275.400	5.638	8.492	0.042	9.000
39.600	273.600	5.638	8.492	0.042	9.000
39.700	274.200	5.642	8.491	0.042	9.000
39.800	273.200	5.651	8.492	0.044	9.000
39.900	272.800	5.661	8.490	0.044	9.000
40.000	271.000	5.675	8.492	0.044	9.000
40.100	272.000	5.675	8.492	0.044	9.000
40.200	272.200	5.686	8.491	0.044	9.000
40.300	271.600	5.692	8.492	0.047	9.000
40.400	270.400	5.695	8.492	0.047	9.000
40.500	272.000	5.708	8.491	0.047	9.000
40.600	271.000	5.708	8.491	0.047	9.000
40.700	269.600	5.712	8.491	0.047	9.000
40.800	269.600	5.712	8.492	0.049	9.000
40.900	270.400	5.716	8.492	0.049	9.000
41.000	269.400	5.722	8.493	0.049	9.000
41.100	269.600	5.722	8.493	0.049	9.000
41.200	268.400	5.721	8.492	0.049	9.000
41.300	269.200	5.725	8.491	0.051	9.000
41.400	268.600	5.731	8.492	0.051	9.000
41.500	268.000	5.735	8.492	0.051	9.000
41.600	267.600	5.735	8.492	0.051	9.000
41.700	268.200	5.738	8.494	0.051	9.000
41.800	267.200	5.741	8.492	0.053	9.000
41.900	266.200	5.748	8.493	0.053	9.000
42.000	266.600	5.753	8.493	0.053	9.000
42.100	266.400	5.753	8.493	0.053	9.000
42.200	267.400	5.761	8.493	0.053	9.000
42.300	267.600	5.765	8.493	0.056	9.000
42.400	267.800	5.766	8.493	0.056	9.000
42.500	267.000	5.771	8.492	0.056	9.000
42.600	266.600	5.771	8.492	0.056	9.000
42.700	265.800	5.771	8.493	0.056	9.000
42.800	266.400	5.772	8.492	0.058	9.000
42.900	266.400	5.769	8.491	0.058	9.000
43.000	264.800	5.771	8.492	0.058	9.000
43.100	264.600	5.771	8.492	0.058	9.000
43.200	263.200	5.771	8.493	0.058	9.000
43.300	264.000	5.772	8.493	0.060	9.000
43.400	262.000	5.773	8.493	0.060	9.000
43.500	262.400	5.779	8.493	0.060	9.000
43.600	262.400	5.779	8.493	0.060	9.000
43.700	261.800	5.782	8.493	0.060	9.000
43.800	260.000	5.791	8.492	0.062	9.000
43.900	260.400	5.799	8.493	0.062	9.000
44.000	260.400	5.812	8.493	0.062	9.000
44.100	259.400	5.812	8.493	0.062	9.000
44.200	258.800	5.818	8.493	0.062	9.000
44.300	259.000	5.822	8.493	0.064	9.000
44.400	258.800	5.830	8.494	0.064	9.000
44.500	258.400	5.841	8.493	0.064	9.000
44.600	256.800	5.841	8.493	0.064	9.000
44.700	257.800	5.844	8.494	0.064	9.000
44.800	257.200	5.849	8.494	0.066	9.000
44.900	257.000	5.854	8.496	0.066	9.000
45.000	256.600	5.866	8.494	0.066	9.000
45.100	257.000	5.866	8.494	0.066	9.000
45.200	255.400	5.871	8.494	0.066	9.000
45.300	255.600	5.873	8.493	0.068	9.000
45.400	255.000	5.877	8.495	0.068	9.000
45.500	254.800	5.882	8.493	0.068	9.000
45.600	254.200	5.882	8.493	0.068	9.000
45.700	254.000	5.886	8.494	0.068	9.000
45.800	252.800	5.885	8.494	0.071	9.000
45.900	254.600	5.898	8.495	0.071	9.000
46.000	253.800	5.906	8.494	0.071	9.000
46.100	253.000	5.906	8.494	0.071	9.000
46.200	252.400	5.907	8.495	0.071	9.000
46.300	252.000	5.911	8.494	0.073	9.000
46.400	251.800	5.913	8.495	0.073	9.000
46.500	251.600	5.920	8.494	0.073	9.000
46.600	250.600	5.920	8.494	0.073	9.000
46.700	250.400	5.926	8.495	0.073	9.000
46.800	249.800	5.930	8.494	0.075	9.000
46.900	249.400	5.932	8.495	0.075	9.000
47.000	249.000	5.942	8.494	0.075	9.000
47.100	249.200	5.942	8.494	0.075	9.000
47.200	249.000	5.946	8.493	0.075	9.000
47.300	247.800	5.949	8.495	0.077	9.000
47.400	248.200	5.960	8.495	0.077	9.000
47.500	247.200	5.964	8.494	0.077	9.000
47.600	246.600	5.964	8.494	0.077	9.000
47.700	246.400	5.966	8.495	0.077	9.000
47.800	246.400	5.972	8.494	0.079	9.000
47.900	245.400	5.980	8.496	0.079	9.000
48.000	245.000	5.990	8.495	0.079	9.000
48.100	245.200	5.990	8.495	0.079	9.000
48.200	244.200	5.998	8.495	0.079	9.000
48.300	242.800	6.003	8.496	0.081	9.000
48.400	243.000	6.009	8.496	0.081	9.000
48.500	243.600	6.016	8.495	0.081	9.000
48.600	242.200	6.016	8.495	0.081	9.000
48.700	242.800	6.022	8.496	0.081	9.000
48.800	241.600	6.027	8.496	0.083	9.000
48.900	241.200	6.031	8.495	0.083	9.000
49.000	241.600	6.039	8.495	0.083	9.000
49.100	239.800	6.039	8.495	0.083	9.000
49.200	239.400	6.044	8.495	0.083	9.000
49.300	239.200	6.049	8.496	0.085	9.000
49.400	238.800	6.053	8.495	0.085	9.000
49.500	239.400	6.063	8.496	0.085	9.000
49.600	238.000	6.063	8.496	0.085	9.000
49.700	237.800	6.064	8.496	0.085	9.000
49.800	237.000	6.070	8.495	0.087	9.000
49.900	237.200	6.078	8.497	0.087	9.000
50.000	236.600	6.094	8.496	0.087	9.000
50.100	236.600	6.094	8.496	0.087	9.000
50.200	235.600	6.095	8.497	0.087	9.000
50.300	235.800	6.100	8.496	0.089	9.000
50.400	235.000	6.103	8.495	0.089	9.000
50.500	234.800	6.113	8.496	0.089	9.000
50.600	234.400	6.113	8.496	0.089	9.000
50.700	233.600	6.117	8.497	0.089	9.000
50.800	233.800	6.123	8.496	0.091	9.000
50.900	234.400	6.127	8.496	0.091	9.000
51.000	232.400	6.136	8.495	0.091	9.000
51.100	233.000	6.136	8.495	0.091	9.000
51.200	232.400	6.139	8.497	0.091	9.000
51.300	233.000	6.144	8.497	0.093	9.000
51.400	232.000	6.149	8.496	0.093	9.000
51.500	232.600	6.157	8.497	0.093	9.000
51.600	230.800	6.157	8.497	0.093	9.000
51.700	230.200	6.155	8.497	0.093	9.000
51.800	230.200	6.161	8.498	0.095	9.000
51.900	230.000	6.160	8.497	0.095	9.000
52.000	229.600	6.174	8.497	0.095	9.000
52.100	229.600	6.174	8.497	0.095	9.000
52.200	228.800	6.180	8.498	0.095	9.000
52.300	228.400	6.185	8.497	0.096	9.000
52.400	227.600	6.187	8.497	0.096	9.000
52.500	227.400	6.199	8.496	0.096	9.000
52.600	226.600	6.199	8.496	0.096	9.000
52.700	226.600	6.203	8.498	0.096	9.000
52.800	225.800	6.207	8.498	0.098	9.000
52.900	226.600	6.215	8.497	0.098	9.000
53.000	226.400	6.222	8.497	0.098	9.000
53.100	225.600	6.222	8.497	0.098	9.000
53.200	224.000	6.221	8.497	0.098	9.000
53.300	224.400	6.230	8.498	0.100	9.000
53.400	224.600	6.236	8.497	0.100	9.000
53.500	224.400	6.237	8.498	0.100	9.000
53.600	224.200	6.237	8.498	0.100	9.000
53.700	224.000	6.244	8.499	0.100	9.000
53.800	223.000	6.246	8.498	0.102	9.000
53.900	223.400	6.248	8.498	0.102	9.000
54.000	222.200	6.258	8.498	0.102	9.000
54.100	223.000	6.258	8.498	0.102	9.000
54.200	221.200	6.265	8.497	0.102	9.000
54.300	222.000	6.265	8.498	0.104	9.000
54.400	221.600	6.274	8.498	0.104	9.000
54.500	221.800	6.279	8.499	0.104	9.000
54.600	220.600	6.279	8.499	0.104	9.000
54.700	220.400	6.287	8.498	0.104	9.000
54.800	220.200	6.286	8.498	0.106	9.000
54.900	219.400	6.288	8.498	0.106	9.000
55.000	219.200	6.298	8.500	0.106	9.000
55.100	220.000	6.298	8.500	0.106	9.000
55.200	219.400	6.301	8.499	0.106	9.000
55.300	218.800	6.305	8.499	0.108	9.000
55.400	217.800	6.313	8.499	0.108	9.000
55.500	217.800	6.315	8.499	0.108	9.000
55.600	216.000	6.315	8.499	0.108	9.000
55.700	216.600	6.318	8.499	0.108	9.000
55.800	216.600	6.322	8.499	0.109	9.000
55.900	216.800	6.331	8.500	0.109	9.000
56.000	215.800	6.343	8.499	0.109	9.000
56.100	215.000	6.343	8.499	0.109	9.000
56.200	215.600	6.345	8.499	0.109	9.000
56.300	215.000	6.348	8.498	0.111	9.000
56.400	214.400	6.355	8.499	0.111	9.000
56.500	213.400	6.360	8.499	0.111	9.000
56.600	214.800	6.360	8.499	0.111	9.000
56.700	213.200	6.361	8.500	0.111	9.000
56.800	212.400	6.370	8.500	0.113	9.000
56.900	212.400	6.370	8.500	0.113	9.000
57.000	213.600	6.378	8.500	0.113	9.000
57.100	212.000	6.378	8.500	0.113	9.000
57.200	210.200	6.382	8.500	0.113	9.000
57.300	210.400	6.387	8.499	0.115	9.000
57.400	211.400	6.391	8.500	0.115	9.000
57.500	209.800	6.395	8.500	0.115	9.000
57.600	210.000	6.395	8.500	0.115	9.000
57.700	209.800	6.401	8.499	0.115	9.000
57.800	209.200	6.406	8.500	0.116	9.000
57.900	208.200	6.415	8.500	0.116	9.000
58.000	207.600	6.427	8.500	0.116	9.000
58.100	208.400	6.427	8.500	0.116	9.000
58.200	206.800	6.434	8.502	0.116	9.000
58.300	207.200	6.433	8.500	0.118	9.000
58.400	206.800	6.437	8.501	0.118	9.000
58.500	205.800	6.447	8.500	0.118	9.000
58.600	206.400	6.447	8.500	0.118	9.000
58.700	205.400	6.450	8.501	0.118	9.000
58.800	205.000	6.457	8.500	0.120	9.000
58.900	204.200	6.463	8.501	0.120	9.000
59.000	204.200	6.470	8.500	0.120	9.000
59.100	203.200	6.470	8.500	0.120	9.000
59.200	203.200	6.476	8.500	0.120	9.000
59.300	202.800	6.481	8.501	0.122	9.000
59.400	201.400	6.485	8.501	0.122	9.000
59.500	202.400	6.492	8.501	0.122	9.000
59.600	202.000	6.492	8.501	0.122	9.000
59.700	203.000	6.499	8.500	0.122	9.000
59.800	201.800	6.500	8.500	0.123	9.000
59.900	201.400	6.509	8.500	0.123	9.000
60.000	201.600	6.522	8.501	0.123	9.000
60.100	201.400	6.522	8.501	0.123	9.000
60.200	200.800	6.521	8.500	0.123	9.000
60.300	200.200	6.524	8.502	0.125	9.000
60.400	200.200	6.526	8.501	0.125	9.000
60.500	200.800	6.535	8.502	0.125	9.000
60.600	199.800	6.535	8.502	0.125	9.000
60.700	199.800	6.532	8.501	0.125	9.000
60.800	199.000	6.534	8.503	0.127	9.000
60.900	198.200	6.537	8.501	0.127	9.000
61.000	198.600	6.546	8.502	0.127	9.000
61.100	198.800	6.546	8.502	0.127	9.000
61.200	198.000	6.548	8.501	0.127	9.000
61.300	197.000	6.546	8.500	0.128	9.000
61.400	196.000	6.551	8.502	0.128	9.000
61.500	196.800	6.558	8.501	0.128	9.000
61.600	196.400	6.558	8.501	0.128	9.000
61.700	197.200	6.564	8.501	0.128	9.000
61.800	195.800	6.569	8.502	0.130	9.000
61.900	195.600	6.572	8.503	0.130	9.000
62.000	196.000	6.583	8.502	0.130	9.000
62.100	195.200	6.583	8.502	0.130	9.000
62.200	195.200	6.589	8.502	0.130	9.000
62.300	194.400	6.592	8.502	0.131	9.000
62.400	195.000	6.594	8.501	0.131	9.000
62.500	194.200	6.600	8.503	0.131	9.000
62.600	194.000	6.600	8.503	0.131	9.000
62.700	195.000	6.602	8.502	0.131	9.000
62.800	194.400	6.604	8.503	0.133	9.000
62.900	192.800	6.606	8.503	0.133	9.000
63.000	193.000	6.613	8.503	0.133	9.000
63.100	194.000	6.613	8.503	0.133	9.000
63.200	194.000	6.612	8.502	0.133	9.000
63.300	193.000	6.617	8.503	0.135	9.000
63.400	193.000	6.617	8.502	0.135	9.000
63.500	193.000	6.620	8.503	0.135	9.000
63.600	192.600	6.620	8.503	0.135	9.000
63.700	193.000	6.618	8.503	0.135	9.000
63.800	191.800	6.624	8.503	0.136	9.000
63.900	191.400	6.629	8.503	0.136	9.000
64.000	192.200	6.634	8.503	0.136	9.000
64.100	190.400	6.634	8.503	0.136	9.000
64.200	190.200	6.636	8.502	0.136	9.000
64.300	190.200	6.641	8.502	0.138	9.000
64.400	189.600	6.644	8.503	0.138	9.000
64.500	189.200	6.647	8.503	0.138	9.000
64.600	189.600	6.647	8.503	0.138	9.000
64.700	189.400	6.653	8.504	0.138	9.000
64.800	188.600	6.653	8.504	0.139	9.000
64.900	188.600	6.655	8.503	0.139	9.000
65.000	188.400	6.665	8.503	0.139	9.000
65.100	188.400	6.665	8.503	0.139	9.000
65.200	187.400	6.670	8.505	0.139	9.000
65.300	187.600	6.672	8.503	0.141	9.000
65.400	187.400	6.681	8.503	0.141	9.000
65.500	186.800	6.681	8.504	0.141	9.000
65.600	186.400	6.681	8.504	0.141	9.000
65.700	187.000	6.684	8.504	0.141	9.000
65.800	185.800	6.690	8.504	0.142	9.000
65.900	185.400	6.696	8.504	0.142	9.000
66.000	185.200	6.702	8.503	0.142	9.000
66.100	185.800	6.702	8.503	0.142	9.000
66.200	185.000	6.708	8.503	0.142	9.000
66.300	183.800	6.713	8.504	0.144	9.000
66.400	183.800	6.714	8.504	0.144	9.000
66.500	183.600	6.720	8.504	0.144	9.000
66.600	183.400	6.720	8.504	0.144	9.000
66.700	182.800	6.726	8.504	0.144	9.000
66.800	181.800	6.729	8.505	0.146	9.000
66.900	182.600	6.732	8.505	0.146	9.000
67.000	182.400	6.736	8.505	0.146	9.000
67.100	182.000	6.736	8.505	0.146	9.000
67.200	182.000	6.742	8.506	0.146	9.000
67.300	181.400	6.747	8.505	0.147	9.000
67.400	180.800	6.750	8.505	0.147	9.000
67.500	180.400	6.755	8.504	0.147	9.000
67.600	179.800	6.755	8.504	0.147	9.000
67.700	180.400	6.760	8.504	0.147	9.000
67.800	179.800	6.761	8.505	0.149	9.000
67.900	179.000	6.767	8.505	0.149	9.000
68.000	179.200	6.778	8.505	0.149	9.000
68.100	179.200	6.778	8.505	0.149	9.000
68.200	177.800	6.779	8.505	0.149	9.000
68.300	178.400	6.780	8.505	0.150	9.000
68.400	178.000	6.785	8.504	0.150	9.000
68.500	177.800	6.790	8.505	0.150	9.000
68.600	177.200	6.790	8.505	0.150	9.000
68.700	176.800	6.791	8.505	0.150	9.000
68.800	177.200	6.796	8.506	0.151	9.000
68.900	175.800	6.799	8.504	0.151	9.000
69.000	175.200	6.803	8.506	0.151	9.000
69.100	175.200	6.803	8.506	0.151	9.000
69.200	175.200	6.811	8.505	0.151	9.000
69.300	175.000	6.810	8.505	0.153	9.000
69.400	174.600	6.817	8.506	0.153	9.000
69.500	175.200	6.827	8.506	0.153	9.000
69.600	174.000	6.827	8.506	0.153	9.000
69.700	173.800	6.826	8.506	0.153	9.000
69.800	172.600	6.828	8.506	0.154	9.000
69.900	173.800	6.836	8.507	0.154	9.000
70.000	172.800	6.843	8.506	0.154	9.000
70.100	172.600	6.843	8.506	0.154	9.000
70.200	171.400	6.849	8.506	0.154	9.000
70.300	171.400	6.852	8.505	0.156	9.000
70.400	170.800	6.855	8.506	0.156	9.000
70.500	170.000	6.863	8.507	0.156	9.000
70.600	169.000	6.863	8.507	0.156	9.000
70.700	170.000	6.870	8.506	0.156	9.000
70.800	168.600	6.873	8.506	0.157	9.000
70.900	167.800	6.880	8.507	0.157	9.000
71.000	167.200	6.887	8.506	0.157	9.000
71.100	166.600	6.887	8.506	0.157	9.000
71.200	165.400	6.893	8.507	0.157	9.000
71.300	161.800	6.896	8.507	0.159	9.000
71.400	162.200	6.900	8.507	0.159	9.000
71.500	161.800	6.906	8.507	0.159	9.000
71.600	162.000	6.906	8.507	0.159	9.000
71.700	161.400	6.910	8.508	0.159	9.000
71.800	160.400	6.915	8.507	0.160	9.000
71.900	161.800	6.921	8.507	0.160	9.000
72.000	161.600	6.929	8.508	0.160	9.000
72.100	161.000	6.929	8.508	0.160	9.000
72.200	159.600	6.932	8.507	0.160	9.000
72.300	160.600	6.934	8.508	0.161	9.000
72.400	159.600	6.937	8.507	0.161	9.000
72.500	159.600	6.944	8.508	0.161	9.000
72.600	159.200	6.944	8.508	0.161	9.000
72.700	159.000	6.949	8.508	0.161	9.000
72.800	158.600	6.951	8.507	0.163	9.000
72.900	157.600	6.952	8.507	0.163	9.000
73.000	158.200	6.964	8.507	0.163	9.000
73.100	158.400	6.964	8.507	0.163	9.000
73.200	157.400	6.965	8.508	0.163	9.000
73.300	157.400	6.967	8.508	0.164	9.000
73.400	157.200	6.970	8.508	0.164	9.000
73.500	157.000	6.976	8.508	0.164	9.000
73.600	157.000	6.976	8.508	0.164	9.000
73.700	155.800	6.977	8.508	0.164	9.000
73.800	155.600	6.980	8.508	0.165	9.000
73.900	155.600	6.984	8.508	0.165	9.000
74.000	155.400	6.992	8.508	0.165	9.000
74.100	155.200	6.992	8.508	0.165	9.000
74.200	155.000	6.995	8.510	0.165	9.000
74.300	154.800	7.002	8.509	0.166	9.000
74.400	154.600	7.004	8.508	0.166	9.000
74.500	153.800	7.010	8.508	0.166	9.000
74.600	154.400	7.010	8.508	0.166	9.000
74.700	153.800	7.010	8.509	0.166	9.000
74.800	153.600	7.017	8.509	0.168	9.000
74.900	153.600	7.014	8.509	0.168	9.000
75.000	153.600	7.022	8.509	0.168	9.000
75.100	153.000	7.022	8.509	0.168	9.000
75.200	153.600	7.029	8.510	0.168	9.000
75.300	152.800	7.030	8.508	0.169	9.000
75.400	153.200	7.029	8.509	0.169	9.000
75.500	152.200	7.032	8.509	0.169	9.000
75.600	152.400	7.032	8.509	0.169	9.000
75.700	152.000	7.035	8.510	0.169	9.000
75.800	152.000	7.036	8.510	0.170	9.000
75.900	152.000	7.042	8.509	0.170	9.000
76.000	151.800	7.045	8.509	0.170	9.000
76.100	151.400	7.045	8.509	0.170	9.000
76.200	151.000	7.049	8.509	0.170	9.000
76.300	152.400	7.052	8.509	0.171	9.000
76.400	150.400	7.055	8.509	0.171	9.000
76.500	151.200	7.059	8.509	0.171	9.000
76.600	150.400	7.059	8.509	0.171	9.000
76.700	150.400	7.063	8.510	0.171	9.000
76.800	150.200	7.063	8.510	0.173	9.000
76.900	149.800	7.066	8.510	0.173	9.000
77.000	151.000	7.072	8.510	0.173	9.000
77.100	149.600	7.072	8.510	0.173	9.000
77.200	149.000	7.071	8.510	0.173	9.000
77.300	149.800	7.081	8.510	0.174	9.000
77.400	148.600	7.076	8.511	0.174	9.000
77.500	149.400	7.080	8.511	0.174	9.000
77.600	148.400	7.080	8.511	0.174	9.000
77.700	149.200	7.079	8.511	0.174	9.000
77.800	149.200	7.081	8.510	0.175	9.000
77.900	149.000	7.087	8.511	0.175	9.000
78.000	149.200	7.091	8.510	0.175	9.000
78.100	147.800	7.091	8.510	0.175	9.000
78.200	147.000	7.094	8.511	0.175	9.000
78.300	147.400	7.096	8.509	0.176	9.000
78.400	148.000	7.095	8.510	0.176	9.000
78.500	147.600	7.102	8.511	0.176	9.000
78.600	146.800	7.102	8.511	0.176	9.000
78.700	147.800	7.104	8.511	0.176	9.000
78.800	146.000	7.104	8.511	0.178	9.000
78.900	147.400	7.103	8.510	0.178	9.000
79.000	145.800	7.109	8.513	0.178	9.000
79.100	146.200	7.109	8.513	0.178	9.000
79.200	146.000	7.114	8.512	0.178	9.000
79.300	145.400	7.116	8.511	0.179	9.000
79.400	144.600	7.121	8.511	0.179	9.000
79.500	144.200	7.122	8.510	0.179	9.000
79.600	144.200	7.122	8.510	0.179	9.000
79.700	144.800	7.124	8.512	0.179	9.000
79.800	143.800	7.127	8.512	0.180	9.000
79.900	143.400	7.136	8.512	0.180	9.000
80.000	144.400	7.147	8.512	0.180	9.000
80.100	143.000	7.147	8.512	0.180	9.000
80.200	143.800	7.147	8.512	0.180	9.000
80.300	143.400	7.149	8.512	0.181	9.000
80.400	143.000	7.155	8.512	0.181	9.000
80.500	142.200	7.158	8.511	0.181	9.000
80.600	143.400	7.158	8.511	0.181	9.000
80.700	142.800	7.154	8.512	0.181	9.000
80.800	142.400	7.163	8.512	0.182	9.000
80.900	142.200	7.166	8.514	0.182	9.000
81.000	141.800	7.167	8.512	0.182	9.000
81.100	141.400	7.167	8.512	0.182	9.000
81.200	141.600	7.170	8.512	0.182	9.000
81.300	140.800	7.178	8.513	0.184	9.000
81.400	142.400	7.173	8.513	0.184	9.000
81.500	141.200	7.177	8.513	0.184	9.000
81.600	140.600	7.177	8.513	0.184	9.000
81.700	140.800	7.180	8.512	0.184	9.000
81.800	141.000	7.182	8.513	0.185	9.000
81.900	140.200	7.182	8.513	0.185	9.000
82.000	140.000	7.193	8.513	0.185	9.000
82.100	140.200	7.193	8.513	0.185	9.000
82.200	139.800	7.194	8.512	0.185	9.000
82.300	138.800	7.197	8.513	0.186	9.000
82.400	139.400	7.198	8.515	0.186	9.000
82.500	139.000	7.204	8.513	0.186	9.000
82.600	139.400	7.204	8.513	0.186	9.000
82.700	138.400	7.207	8.514	0.186	9.000
82.800	138.000	7.208	8.513	0.187	9.000
82.900	138.400	7.215	8.513	0.187	9.000
83.000	138.400	7.219	8.514	0.187	9.000
83.100	137.400	7.219	8.514	0.187	9.000
83.200	137.600	7.219	8.514	0.187	9.000
83.300	137.200	7.222	8.513	0.188	9.000
83.400	137.600	7.225	8.514	0.188	9.000
83.500	137.400	7.226	8.515	0.188	9.000
83.600	136.200	7.226	8.515	0.188	9.000
83.700	137.000	7.229	8.513	0.188	9.000
83.800	137.200	7.227	8.514	0.189	9.000
83.900	136.200	7.238	8.515	0.189	9.000
84.000	135.800	7.244	8.514	0.189	9.000
84.100	136.200	7.244	8.514	0.189	9.000
84.200	135.400	7.239	8.515	0.190	9.000
84.300	135.200	7.248	8.514	0.190	9.000
84.400	135.000	7.250	8.513	0.190	9.000
84.500	136.200	7.253	8.516	0.190	9.000
84.600	135.200	7.253	8.516	0.190	9.000
84.700	134.000	7.252	8.514	0.192	9.000
84.800	134.600	7.255	8.514	0.192	9.000
84.900	134.400	7.260	8.515	0.192	9.000
85.000	134.400	7.264	8.515	0.192	9.000
85.100	133.200	7.264	8.515	0.192	9.000
85.200	133.200	7.268	8.515	0.193	9.000
85.300	133.000	7.269	8.515	0.193	9.000
85.400	132.400	7.277	8.515	0.193	9.000
85.500	132.600	7.276	8.515	0.193	9.000
85.600	133.200	7.276	8.515	0.193	9.000
85.700	131.800	7.273	8.516	0.194	9.000
85.800	132.400	7.280	8.516	0.194	9.000
85.900	130.400	7.287	8.515	0.194	9.000
86.000	130.800	7.299	8.515	0.194	9.000
86.100	131.000	7.299	8.515	0.194	9.000
86.200	131.200	7.301	8.515	0.195	9.000
86.300	130.600	7.303	8.515	0.195	9.000
86.400	131.200	7.307	8.516	0.195	9.000
86.500	129.600	7.308	8.517	0.195	9.000
86.600	130.000	7.308	8.517	0.195	9.000
86.700	130.000	7.312	8.516	0.196	9.000
86.800	129.400	7.319	8.517	0.196	9.000
86.900	129.400	7.315	8.516	0.196	9.000
87.000	129.400	7.322	8.517	0.196	9.000
87.100	128.800	7.322	8.517	0.196	9.000
87.200	130.000	7.327	8.517	0.197	9.000
87.300	129.800	7.328	8.516	0.197	9.000
87.400	128.600	7.330	8.517	0.197	9.000
87.500	128.600	7.330	8.516	0.197	9.000
87.600	128.200	7.330	8.516	0.197	9.000
87.700	128.200	7.331	8.517	0.198	9.000
87.800	128.400	7.333	8.516	0.198	9.000
87.900	127.000	7.338	8.516	0.198	9.000
88.000	127.600	7.348	8.517	0.198	9.000
88.100	126.600	7.348	8.517	0.198	9.000
88.200	126.600	7.350	8.517	0.199	9.000
88.300	126.000	7.351	8.518	0.199	9.000
88.400	125.600	7.353	8.516	0.199	9.000
88.500	126.000	7.360	8.518	0.199	9.000
88.600	125.400	7.360	8.518	0.199	9.000
88.700	126.000	7.363	8.517	0.200	9.000
88.800	125.600	7.368	8.517	0.200	9.000
88.900	125.200	7.370	8.517	0.200	9.000
89.000	125.000	7.375	8.517	0.200	9.000
89.100	124.000	7.375	8.517	0.200	9.000
89.200	123.800	7.380	8.516	0.201	9.000
89.300	124.000	7.381	8.516	0.201	9.000
89.400	124.800	7.385	8.517	0.201	9.000
89.500	123.600	7.389	8.519	0.201	9.000
89.600	124.600	7.389	8.519	0.201	9.000
89.700	122.800	7.391	8.519	0.202	9.000
89.800	122.800	7.396	8.518	0.202	9.000
89.900	123.400	7.395	8.519	0.202	9.000
90.000	122.600	7.403	8.518	0.202	9.000
90.100	123.400	7.403	8.518	0.202	9.000
90.200	121.800	7.408	8.518	0.203	9.000
90.300	122.600	7.412	8.518	0.203	9.000
90.400	122.600	7.413	8.519	0.203	9.000
90.500	121.600	7.417	8.518	0.203	9.000
90.600	121.400	7.417	8.518	0.203	9.000
90.700	121.000	7.420	8.520	0.204	9.000
90.800	121.400	7.422	8.519	0.204	9.000
90.900	121.600	7.428	8.518	0.204	9.000
91.000	121.600	7.431	8.519	0.204	9.000
91.100	121.400	7.431	8.519	0.204	9.000
91.200	120.800	7.431	8.519	0.205	9.000
91.300	121.200	7.435	8.519	0.205	9.000
91.400	121.200	7.435	8.519	0.205	9.000
91.500	120.000	7.433	8.519	0.205	9.000
91.600	119.400	7.433	8.519	0.205	9.000
91.700	119.800	7.437	8.519	0.206	9.000
91.800	119.800	7.439	8.519	0.206	9.000
91.900	119.800	7.443	8.519	0.206	9.000
92.000	117.800	7.449	8.519	0.206	9.000
92.100	119.000	7.449	8.519	0.206	9.000
92.200	118.600	7.450	8.520	0.207	9.000
92.300	118.400	7.458	8.519	0.207	9.000
92.400	117.400	7.462	8.519	0.207	9.000
92.500	118.000	7.463	8.519	0.207	9.000
92.600	117.600	7.463	8.519	0.207	9.000
92.700	117.400	7.464	8.520	0.208	9.000
92.800	117.800	7.473	8.519	0.208	9.000
92.900	116.400	7.475	8.520	0.208	9.000
93.000	116.000	7.478	8.520	0.208	9.000
93.100	116.400	7.478	8.520	0.208	9.000
93.200	116.200	7.482	8.521	0.209	9.000
93.300	116.000	7.487	8.521	0.209	9.000
93.400	115.600	7.489	8.520	0.209	9.000
93.500	116.000	7.490	8.520	0.209	9.000
93.600	115.600	7.490	8.520	0.209	9.000
93.700	116.200	7.492	8.520	0.210	9.000
93.800	114.400	7.492	8.521	0.210	9.000
93.900	115.000	7.497	8.522	0.210	9.000
94.000	115.000	7.504	8.522	0.210	9.000
94.100	114.800	7.504	8.522	0.210	9.000
94.200	114.600	7.505	8.521	0.211	9.000
94.300	114.000	7.508	8.521	0.211	9.000
94.400	114.000	7.512	8.521	0.211	9.000
94.500	115.200	7.515	8.520	0.211	9.000
94.600	113.800	7.515	8.520	0.211	9.000
94.700	114.000	7.519	8.521	0.212	9.000
94.800	114.200	7.520	8.522	0.212	9.000
94.900	113.600	7.519	8.521	0.212	9.000
95.000	113.400	7.523	8.522	0.212	9.000
95.100	114.000	7.523	8.522	0.212	9.000
95.200	112.800	7.526	8.522	0.213	9.000
95.300	113.200	7.529	8.522	0.213	9.000
95.400	112.200	7.531	8.523	0.213	9.000
95.500	113.000	7.530	8.522	0.213	9.000
95.600	113.000	7.530	8.522	0.213	9.000
95.700	112.400	7.532	8.522	0.214	9.000
95.800	112.800	7.535	8.522	0.214	9.000
95.900	112.800	7.540	8.522	0.214	9.000
96.000	112.000	7.543	8.523	0.214	9.000
96.100	112.000	7.543	8.523	0.214	9.000
96.200	111.600	7.545	8.523	0.215	9.000
96.300	111.200	7.547	8.522	0.215	9.000
96.400	112.400	7.547	8.521	0.215	9.000
96.500	111.200	7.552	8.522	0.215	9.000
96.600	111.200	7.552	8.522	0.215	9.000
96.700	111.400	7.553	8.522	0.216	9.000
96.800	111.400	7.554	8.522	0.216	9.000
96.900	111.600	7.558	8.524	0.216	9.000
97.000	111.800	7.562	8.522	0.216	9.000
97.100	110.800	7.562	8.522	0.216	9.000
97.200	110.400	7.561	8.522	0.216	9.000
97.300	109.000	7.564	8.524	0.216	9.000
97.400	109.000	7.565	8.523	0.216	9.000
97.500	109.600	7.567	8.523	0.216	9.000
97.600	109.400	7.567	8.523	0.216	9.000
97.700	109.000	7.566	8.524	0.217	9.000
97.800	109.400	7.569	8.524	0.217	9.000
97.900	108.600	7.572	8.522	0.217	9.000
98.000	108.200	7.581	8.522	0.217	9.000
98.100	108.000	7.581	8.522	0.217	9.000
98.200	109.200	7.581	8.524	0.218	9.000
98.300	107.800	7.587	8.525	0.218	9.000
98.400	107.800	7.591	8.523	0.218	9.000
98.500	106.400	7.598	8.524	0.218	9.000
98.600	106.000	7.598	8.524	0.218	9.000
98.700	107.000	7.598	8.524	0.219	9.000
98.800	106.800	7.600	8.525	0.219	9.000
98.900	106.600	7.601	8.525	0.219	9.000
99.000	106.600	7.605	8.525	0.219	9.000
99.100	106.600	7.605	8.525	0.219	9.000
99.200	106.000	7.607	8.524	0.220	9.000
99.300	105.800	7.613	8.524	0.220	9.000
99.400	107.000	7.614	8.525	0.220	9.000
99.500	105.600	7.616	8.525	0.220	9.000
99.600	105.800	7.616	8.525	0.220	9.000
99.700	105.800	7.618	8.525	0.221	9.000
99.800	105.400	7.619	8.525	0.221	9.000
99.900	105.200	7.625	8.525	0.221	9.000
100.000	105.000	7.633	8.526	0.221	9.000
100.100	104.600	7.633	8.526	0.221	9.000
100.200	104.800	7.638	8.527	0.222	9.000
100.300	104.600	7.635	8.525	0.222	9.000
100.400	105.200	7.641	8.525	0.222	9.000
100.500	104.400	7.643	8.526	0.222	9.000
100.600	103.600	7.643	8.526	0.222	9.000
100.700	104.600	7.642	8.525	0.223	9.000
100.800	104.000	7.647	8.526	0.223	9.000
100.900	103.600	7.652	8.526	0.223	9.000
101.000	104.800	7.648	8.526	0.223	9.000
101.100	103.600	7.648	8.526	0.223	9.000
101.200	102.800	7.650	8.525	0.224	9.000
101.300	103.600	7.654	8.526	0.224	9.000
101.400	103.400	7.653	8.527	0.224	9.000
101.500	103.800	7.655	8.526	0.224	9.000
101.600	102.400	7.655	8.526	0.224	9.000
101.700	101.600	7.656	8.527	0.224	9.000
101.800	102.400	7.655	8.526	0.224	9.000
101.900	102.800	7.660	8.526	0.224	9.000
102.000	102.200	7.665	8.526	0.224	9.000
102.100	101.400	7.665	8.526	0.224	9.000
102.200	102.600	7.668	8.526	0.225	9.000
102.300	102.000	7.669	8.527	0.225	9.000
102.400	101.400	7.671	8.527	0.225	9.000
102.500	102.800	7.673	8.527	0.225	9.000
102.600	101.000	7.673	8.527	0.225	9.000
102.700	101.800	7.676	8.527	0.226	9.000
102.800	100.600	7.677	8.528	0.226	9.000
102.900	100.800	7.680	8.527	0.226	9.000
103.000	101.400	7.683	8.527	0.226	9.000
103.100	101.000	7.683	8.527	0.226	9.000
103.200	101.200	7.681	8.528	0.227	9.000
103.300	100.000	7.685	8.527	0.227	9.000
103.400	99.800	7.687	8.527	0.227	9.000
103.500	100.400	7.686	8.526	0.227	9.000
103.600	100.000	7.686	8.526	0.227	9.000
103.700	100.600	7.688	8.528	0.228	9.000
103.800	99.400	7.690	8.528	0.228	9.000
103.900	99.200	7.693	8.528	0.228	9.000
104.000	100.000	7.699	8.528	0.228	9.000
104.100	98.000	7.699	8.528	0.228	9.000
104.200	99.800	7.701	8.527	0.229	9.000
104.300	99.200	7.701	8.528	0.229	9.000
104.400	98.600	7.706	8.529	0.229	9.000
104.500	98.400	7.710	8.529	0.229	9.000
104.600	98.400	7.710	8.529	0.229	9.000
104.700	98.600	7.714	8.528	0.229	9.000
104.800	98.600	7.715	8.528	0.229	9.000
104.900	98.200	7.718	8.529	0.229	9.000
105.000	98.800	7.722	8.528	0.229	9.000
105.100	98.600	7.722	8.528	0.229	9.000
105.200	98.200	7.721	8.528	0.230	9.000
105.300	97.800	7.725	8.528	0.230	9.000
105.400	98.600	7.721	8.529	0.230	9.000
105.500	97.800	7.720	8.529	0.230	9.000
105.600	97.600	7.720	8.529	0.230	9.000
105.700	97.800	7.720	8.531	0.231	9.000
105.800	97.600	7.720	8.528	0.231	9.000
105.900	96.800	7.725	8.530	0.231	9.000
106.000	97.000	7.729	8.530	0.231	9.000
106.100	97.200	7.729	8.530	0.231	9.000
106.200	96.800	7.731	8.530	0.232	9.000
106.300	96.600	7.736	8.530	0.232	9.000
106.400	95.800	7.738	8.529	0.232	9.000
106.500	96.600	7.741	8.529	0.232	9.000
106.600	96.000	7.741	8.529	0.232	9.000
106.700	95.600	7.739	8.530	0.233	9.000
106.800	94.600	7.744	8.529	0.233	9.000
106.900	95.400	7.744	8.530	0.233	9.000
107.000	95.000	7.753	8.530	0.233	9.000
107.100	95.200	7.753	8.530	0.233	9.000
107.200	95.000	7.754	8.531	0.233	9.000
107.300	93.600	7.755	8.530	0.233	9.000
107.400	95.000	7.759	8.530	0.233	9.000
107.500	94.000	7.759	8.531	0.233	9.000
107.600	94.200	7.759	8.531	0.233	9.000
107.700	93.400	7.760	8.530	0.234	9.000
107.800	94.600	7.768	8.531	0.234	9.000
107.900	94.200	7.767	8.531	0.234	9.000
108.000	93.800	7.772	8.530	0.234	9.000
108.100	93.400	7.772	8.530	0.234	9.000
108.200	94.200	7.776	8.531	0.235	9.000
108.300	92.800	7.780	8.531	0.235	9.000
108.400	93.200	7.782	8.531	0.235	9.000
108.500	92.600	7.782	8.531	0.235	9.000
108.600	92.600	7.782	8.531	0.235	9.000
108.700	92.400	7.787	8.531	0.236	9.000
108.800	92.400	7.785	8.531	0.236	9.000
108.900	91.200	7.790	8.531	0.236	9.000
109.000	91.200	7.796	8.532	0.236	9.000
109.100	91.800	7.796	8.532	0.236	9.000
109.200	91.800	7.796	8.533	0.236	9.000
109.300	92.200	7.797	8.532	0.236	9.000
109.400	91.400	7.800	8.532	0.236	9.000
109.500	90.800	7.804	8.532	0.236	9.000
109.600	90.400	7.804	8.532	0.236	9.000
109.700	90.600	7.799	8.533	0.237	9.000
109.800	90.600	7.807	8.531	0.237	9.000
109.900	90.000	7.810	8.533	0.237	9.000
110.000	90.200	7.812	8.532	0.237	9.000
110.100	90.400	7.812	8.532	0.237	9.000
110.200	90.400	7.817	8.532	0.238	9.000
110.300	90.600	7.821	8.533	0.238	9.000
110.400	90.000	7.822	8.532	0.238	9.000
110.500	88.800	7.824	8.533	0.238	9.000
110.600	88.600	7.824	8.533	0.238	9.000
110.700	88.600	7.826	8.532	0.239	9.000
110.800	89.000	7.828	8.534	0.239	9.000
110.900	89.600	7.835	8.532	0.239	9.000
111.000	88.800	7.833	8.533	0.239	9.000
111.100	88.400	7.833	8.533	0.239	9.000
111.200	87.600	7.837	8.532	0.239	9.000
111.300	88.800	7.838	8.534	0.239	9.000
111.400	88.000	7.841	8.533	0.239	9.000
111.500	88.200	7.841	8.534	0.239	9.000
111.600	87.600	7.841	8.534	0.239	9.000
111.700	87.000	7.842	8.533	0.240	9.000
111.800	88.000	7.845	8.534	0.240	9.000
111.900	87.000	7.850	8.535	0.240	9.000
112.000	86.800	7.852	8.535	0.240	9.000
112.100	87.200	7.852	8.535	0.240	9.000
112.200	87.800	7.859	8.535	0.241	9.000
112.300	87.200	7.857	8.534	0.241	9.000
112.400	87.000	7.861	8.534	0.241	9.000
112.500	87.000	7.860	8.533	0.241	9.000
112.600	87.200	7.860	8.533	0.241	9.000
112.700	86.800	7.862	8.535	0.242	9.000
112.800	86.200	7.863	8.534	0.242	9.000
112.900	86.600	7.866	8.534	0.242	9.000
113.000	86.800	7.868	8.535	0.242	9.000
113.100	86.000	7.868	8.535	0.242	9.000
113.200	86.000	7.862	8.534	0.242	9.000
113.300	85.400	7.867	8.535	0.242	9.000
113.400	85.000	7.868	8.533	0.242	9.000
113.500	84.600	7.871	8.534	0.242	9.000
113.600	85.000	7.871	8.534	0.242	9.000
113.700	85.800	7.872	8.534	0.243	9.000
113.800	85.000	7.876	8.535	0.243	9.000
113.900	84.800	7.880	8.535	0.243	9.000
114.000	84.800	7.886	8.536	0.243	9.000
114.100	84.000	7.886	8.536	0.243	9.000
114.200	84.800	7.887	8.536	0.244	9.000
114.300	84.000	7.897	8.536	0.244	9.000
114.400	83.800	7.895	8.536	0.244	9.000
114.500	84.600	7.900	8.536	0.244	9.000
114.600	84.600	7.900	8.536	0.244	9.000
114.700	84.600	7.899	8.535	0.244	9.000
114.800	84.200	7.903	8.535	0.244	9.000
114.900	83.800	7.902	8.536	0.244	9.000
115.000	83.800	7.906	8.535	0.244	9.000
115.100	84.000	7.906	8.535	0.244	9.000
115.200	83.600	7.904	8.536	0.245	9.000
115.300	84.000	7.907	8.536	0.245	9.000
115.400	83.400	7.905	8.537	0.245	9.000
115.500	83.600	7.905	8.536	0.245	9.000
115.600	82.800	7.905	8.536	0.245	9.000
115.700	83.200	7.907	8.536	0.246	9.000
115.800	83.600	7.905	8.536	0.246	9.000
115.900	83.400	7.911	8.537	0.246	9.000
116.000	83.000	7.912	8.536	0.246	9.000
116.100	82.400	7.912	8.536	0.246	9.000
116.200	82.200	7.915	8.537	0.247	9.000
116.300	82.400	7.915	8.537	0.247	9.000
116.400	83.600	7.918	8.536	0.247	9.000
116.500	82.800	7.919	8.538	0.247	9.000
116.600	81.400	7.919	8.538	0.247	9.000
116.700	81.600	7.917	8.538	0.247	9.000
116.800	82.200	7.922	8.538	0.247	9.000
116.900	82.200	7.926	8.538	0.247	9.000
117.000	80.600	7.927	8.536	0.247	9.000
117.100	82.400	7.927	8.536	0.247	9.000
117.200	81.800	7.926	8.538	0.248	9.000
117.300	82.000	7.929	8.538	0.248	9.000
117.400	81.400	7.929	8.538	0.248	9.000
117.500	81.000	7.928	8.538	0.248	9.000
117.600	82.000	7.928	8.538	0.248	9.000
117.700	80.600	7.931	8.538	0.249	9.000
117.800	80.200	7.934	8.539	0.249	9.000
117.900	80.200	7.935	8.538	0.249	9.000
118.000	82.000	7.941	8.538	0.249	9.000
118.100	80.400	7.941	8.538	0.249	9.000
118.200	79.200	7.943	8.537	0.249	9.000
118.300	80.600	7.940	8.537	0.249	9.000
118.400	80.000	7.944	8.539	0.249	9.000
118.500	80.000	7.947	8.539	0.249	9.000
118.600	79.200	7.947	8.539	0.249	9.000
118.700	79.800	7.947	8.538	0.250	9.000
118.800	79.600	7.948	8.538	0.250	9.000
118.900	79.400	7.950	8.538	0.250	9.000
119.000	79.400	7.953	8.539	0.250	9.000
119.100	79.600	7.953	8.539	0.250	9.000
119.200	79.000	7.951	8.540	0.251	9.000
119.300	78.800	7.958	8.538	0.251	9.000
119.400	78.800	7.956	8.539	0.251	9.000
119.500	78.800	7.958	8.539	0.251	9.000
119.600	78.400	7.958	8.539	0.251	9.000
119.700	78.400	7.960	8.540	0.251	9.000
119.800	79.200	7.959	8.539	0.251	9.000
119.900	78.600	7.967	8.538	0.251	9.000
120.000	78.400	7.966	8.538	0.251	9.000
120.100	78.200	7.966	8.538	0.251	9.000
120.200	78.400	7.969	8.539	0.252	9.000
120.300	77.400	7.973	8.540	0.252	9.000
120.400	77.600	7.975	8.540	0.252	9.000
120.500	77.200	7.974	8.541	0.252	9.000
120.600	77.800	7.974	8.541	0.252	9.000
120.700	76.600	7.978	8.539	0.252	9.000
120.800	77.000	7.982	8.540	0.252	9.000
120.900	77.200	7.986	8.542	0.252	9.000
121.000	77.400	7.987	8.541	0.252	9.000
121.100	76.800	7.987	8.541	0.252	9.000
121.200	77.000	7.984	8.540	0.253	9.000
121.300	77.000	7.988	8.541	0.253	9.000
121.400	75.800	7.989	8.541	0.253	9.000
121.500	75.400	7.993	8.541	0.253	9.000
121.600	75.800	7.993	8.541	0.253	9.000
121.700	76.000	7.991	8.542	0.254	9.000
121.800	75.200	7.994	8.541	0.254	9.000
121.900	76.600	8.000	8.540	0.254	9.000
122.000	75.400	8.002	8.542	0.254	9.000
122.100	76.000	8.002	8.542	0.254	9.000
122.200	75.200	8.002	8.540	0.254	9.000
122.300	75.600	8.007	8.541	0.254	9.000
122.400	75.400	8.005	8.540	0.254	9.000
122.500	74.200	8.006	8.540	0.254	9.000
122.600	76.000	8.006	8.540	0.254	9.000
122.700	74.800	8.008	8.541	0.255	9.000
122.800	75.600	8.015	8.541	0.255	9.000
122.900	74.800	8.013	8.542	0.255	9.000
123.000	76.000	8.013	8.542	0.255	9.000
123.100	74.600	8.013	8.542	0.255	9.000
123.200	74.400	8.019	8.542	0.256	9.000
123.300	74.800	8.018	8.542	0.256	9.000
123.400	75.600	8.021	8.542	0.256	9.000
123.500	74.800	8.015	8.543	0.256	9.000
123.600	74.800	8.015	8.543	0.256	9.000
123.700	74.600	8.018	8.542	0.256	9.000
123.800	75.600	8.016	8.541	0.256	9.000
123.900	74.800	8.026	8.543	0.256	9.000
124.000	74.800	8.027	8.544	0.256	9.000
124.100	75.400	8.027	8.544	0.256	9.000
124.200	74.600	8.026	8.541	0.257	9.000
124.300	74.200	8.027	8.543	0.257	9.000
124.400	74.200	8.024	8.543	0.257	9.000
124.500	73.600	8.024	8.544	0.257	9.000
124.600	74.400	8.024	8.544	0.257	9.000
124.700	74.200	8.023	8.544	0.258	9.000
124.800	74.200	8.025	8.543	0.258	9.000
124.900	73.400	8.024	8.543	0.258	9.000
125.000	74.200	8.024	8.543	0.258	9.000
125.100	74.200	8.024	8.543	0.258	9.000
125.200	73.800	8.025	8.544	0.258	9.000
125.300	72.800	8.028	8.543	0.258	9.000
125.400	73.000	8.029	8.543	0.258	9.000
125.500	73.400	8.029	8.544	0.258	9.000
125.600	73.000	8.029	8.544	0.258	9.000
125.700	72.800	8.031	8.543	0.259	9.000
125.800	73.400	8.032	8.544	0.259	9.000
125.900	72.600	8.038	8.544	0.259	9.000
126.000	73.000	8.041	8.543	0.259	9.000
126.100	74.000	8.041	8.543	0.259	9.000
126.200	72.800	8.042	8.544	0.259	9.000
126.300	73.200	8.043	8.545	0.259	9.000
126.400	72.200	8.042	8.545	0.259	9.000
126.500	73.600	8.047	8.545	0.259	9.000
126.600	73.200	8.047	8.545	0.259	9.000
126.700	72.400	8.042	8.545	0.260	9.000
126.800	72.400	8.048	8.545	0.260	9.000
126.900	71.800	8.049	8.545	0.260	9.000
127.000	72.600	8.048	8.545	0.260	9.000
127.100	72.200	8.048	8.545	0.260	9.000
127.200	72.400	8.050	8.544	0.261	9.000
127.300	72.800	8.051	8.545	0.261	9.000
127.400	72.200	8.053	8.544	0.261	9.000
127.500	72.000	8.050	8.545	0.261	9.000
127.600	71.600	8.050	8.545	0.261	9.000
127.700	72.200	8.054	8.544	0.261	9.000
127.800	71.600	8.053	8.545	0.261	9.000
127.900	71.600	8.053	8.544	0.261	9.000
128.000	71.800	8.058	8.546	0.261	9.000
128.100	71.000	8.058	8.546	0.261	9.000
128.200	71.200	8.060	8.545	0.262	9.000
128.300	70.000	8.060	8.545	0.262	9.000
128.400	71.000	8.063	8.546	0.262	9.000
128.500	70.000	8.065	8.545	0.262	9.000
128.600	70.400	8.065	8.545	0.262	9.000
128.700	70.200	8.063	8.546	0.262	9.000
128.800	69.800	8.068	8.545	0.262	9.000
128.900	69.800	8.069	8.546	0.262	9.000
129.000	69.800	8.075	8.546	0.262	9.000
129.100	69.600	8.075	8.546	0.262	9.000
129.200	69.800	8.074	8.545	0.263	9.000
129.300	69.800	8.077	8.546	0.263	9.000
129.400	69.200	8.076	8.546	0.263	9.000
129.500	69.600	8.078	8.545	0.263	9.000
129.600	69.400	8.078	8.545	0.263	9.000
129.700	68.800	8.077	8.546	0.263	9.000
129.800	68.800	8.077	8.546	0.263	9.000
129.900	68.600	8.085	8.547	0.263	9.000
130.000	68.800	8.089	8.546	0.263	9.000
130.100	68.800	8.089	8.546	0.263	9.000
130.200	68.600	8.092	8.546	0.264	9.000
130.300	68.200	8.091	8.547	0.264	9.000
130.400	68.000	8.095	8.546	0.264	9.000
130.500	67.800	8.098	8.547	0.264	9.000
130.600	68.400	8.098	8.547	0.264	9.000
130.700	67.800	8.096	8.547	0.265	9.000
130.800	67.600	8.102	8.547	0.265	9.000
130.900	67.200	8.103	8.547	0.265	9.000
131.000	67.400	8.105	8.547	0.265	9.000
131.100	67.400	8.105	8.547	0.265	9.000
131.200	66.800	8.107	8.547	0.265	9.000
131.300	67.000	8.109	8.548	0.265	9.000
131.400	66.800	8.105	8.548	0.265	9.000
131.500	67.200	8.107	8.549	0.265	9.000
131.600	68.200	8.107	8.549	0.265	9.000
131.700	66.600	8.110	8.549	0.266	9.000
131.800	66.800	8.106	8.548	0.266	9.000
131.900	65.600	8.113	8.548	0.266	9.000
132.000	67.000	8.114	8.548	0.266	9.000
132.100	66.800	8.114	8.548	0.266	9.000
132.200	66.600	8.119	8.548	0.266	9.000
132.300	66.600	8.121	8.548	0.266	9.000
132.400	65.800	8.120	8.549	0.266	9.000
132.500	66.200	8.123	8.548	0.266	9.000
132.600	65.600	8.123	8.548	0.266	9.000
132.700	66.400	8.124	8.549	0.267	9.000
132.800	66.000	8.124	8.548	0.267	9.000
132.900	65.800	8.126	8.549	0.267	9.000
133.000	65.400	8.130	8.549	0.267	9.000
133.100	66.200	8.130	8.549	0.267	9.000
133.200	66.200	8.131	8.549	0.267	9.000
133.300	65.400	8.132	8.549	0.267	9.000
133.400	65.000	8.132	8.549	0.267	9.000
133.500	66.200	8.128	8.549	0.267	9.000
133.600	64.800	8.128	8.549	0.267	9.000
133.700	65.200	8.130	8.550	0.268	9.000
133.800	64.800	8.131	8.549	0.268	9.000
133.900	64.800	8.135	8.550	0.268	9.000
134.000	64.600	8.139	8.549	0.268	9.000
134.100	64.200	8.139	8.549	0.268	9.000
134.200	65.600	8.140	8.549	0.268	9.000
134.300	64.200	8.142	8.550	0.268	9.000
134.400	64.600	8.144	8.549	0.268	9.000
134.500	64.400	8.147	8.550	0.268	9.000
134.600	65.200	8.147	8.550	0.268	9.000
134.700	64.400	8.147	8.549	0.269	9.000
134.800	64.200	8.149	8.552	0.269	9.000
134.900	64.200	8.146	8.550	0.269	9.000
135.000	63.600	8.150	8.550	0.269	9.000
135.100	63.800	8.150	8.550	0.269	9.000
135.200	63.400	8.153	8.551	0.269	9.000
135.300	63.200	8.151	8.552	0.269	9.000
135.400	63.600	8.152	8.550	0.269	9.000
135.500	64.400	8.153	8.552	0.269	9.000
135.600	63.200	8.153	8.552	0.269	9.000
135.700	62.400	8.156	8.550	0.270	9.000
135.800	63.000	8.157	8.551	0.270	9.000
135.900	62.400	8.159	8.551	0.270	9.000
136.000	62.000	8.164	8.552	0.270	9.000
136.100	63.600	8.164	8.552	0.270	9.000
136.200	62.400	8.166	8.552	0.271	9.000
136.300	63.000	8.166	8.551	0.271	9.000
136.400	63.000	8.170	8.553	0.271	9.000
136.500	62.200	8.173	8.551	0.271	9.000
136.600	62.200	8.173	8.551	0.271	9.000
136.700	64.000	8.173	8.552	0.271	9.000
136.800	62.600	8.172	8.552	0.271	9.000
136.900	61.600	8.172	8.552	0.271	9.000
137.000	62.200	8.172	8.554	0.271	9.000
137.100	61.800	8.172	8.554	0.271	9.000
137.200	62.400	8.170	8.552	0.272	9.000
137.300	62.400	8.171	8.553	0.272	9.000
137.400	62.000	8.177	8.552	0.272	9.000
137.500	62.400	8.174	8.554	0.272	9.000
137.600	62.000	8.174	8.554	0.272	9.000
137.700	61.800	8.172	8.553	0.272	9.000
137.800	62.200	8.177	8.553	0.272	9.000
137.900	61.000	8.178	8.552	0.272	9.000
138.000	62.000	8.182	8.554	0.272	9.000
138.100	62.200	8.182	8.554	0.272	9.000
138.200	61.400	8.180	8.552	0.273	9.000
138.300	60.800	8.181	8.553	0.273	9.000
138.400	61.200	8.184	8.553	0.273	9.000
138.500	60.800	8.185	8.553	0.273	9.000
138.600	61.000	8.185	8.553	0.273	9.000
138.700	61.000	8.185	8.554	0.273	9.000
138.800	61.000	8.187	8.554	0.273	9.000
138.900	61.200	8.188	8.555	0.273	9.000
139.000	61.600	8.190	8.553	0.273	9.000
139.100	60.800	8.190	8.553	0.273	9.000
139.200	60.000	8.192	8.555	0.274	9.000
139.300	61.200	8.190	8.555	0.274	9.000
139.400	60.200	8.191	8.555	0.274	9.000
139.500	60.600	8.188	8.553	0.274	9.000
139.600	60.200	8.188	8.553	0.274	9.000
139.700	60.200	8.192	8.553	0.274	9.000
139.800	60.400	8.190	8.555	0.274	9.000
139.900	60.400	8.193	8.555	0.274	9.000
140.000	59.800	8.202	8.554	0.274	9.000
140.100	60.200	8.202	8.554	0.274	9.000
140.200	60.400	8.202	8.555	0.275	9.000
140.300	59.800	8.200	8.554	0.275	9.000
140.400	59.600	8.206	8.555	0.275	9.000
140.500	60.200	8.204	8.554	0.275	9.000
140.600	59.200	8.204	8.554	0.275	9.000
140.700	59.000	8.207	8.554	0.275	9.000
140.800	58.200	8.207	8.555	0.275	9.000
140.900	59.600	8.211	8.555	0.275	9.000
141.000	59.200	8.210	8.555	0.275	9.000
141.100	59.200	8.210	8.555	0.275	9.000
141.200	59.000	8.214	8.554	0.276	9.000
141.300	58.000	8.217	8.555	0.276	9.000
141.400	58.000	8.221	8.555	0.276	9.000
141.500	58.200	8.213	8.555	0.276	9.000
141.600	58.400	8.213	8.555	0.276	9.000
141.700	58.000	8.215	8.556	0.276	9.000
141.800	58.000	8.218	8.555	0.276	9.000
141.900	58.800	8.222	8.555	0.276	9.000
142.000	57.600	8.221	8.556	0.276	9.000
142.100	57.600	8.221	8.556	0.276	9.000
142.200	58.200	8.227	8.556	0.277	9.000
142.300	56.800	8.229	8.556	0.277	9.000
142.400	57.600	8.226	8.556	0.277	9.000
142.500	56.600	8.230	8.557	0.277	9.000
142.600	57.800	8.230	8.557	0.277	9.000
142.700	57.600	8.228	8.557	0.277	9.000
142.800	56.600	8.234	8.556	0.277	9.000
142.900	56.600	8.236	8.557	0.277	9.000
143.000	57.200	8.236	8.556	0.277	9.000
143.100	57.000	8.236	8.556	0.277	9.000
143.200	57.000	8.238	8.556	0.277	9.000
143.300	57.400	8.241	8.558	0.277	9.000
143.400	57.000	8.239	8.557	0.277	9.000
143.500	57.000	8.240	8.558	0.277	9.000
143.600	57.400	8.240	8.558	0.277	9.000
143.700	56.600	8.238	8.556	0.278	9.000
143.800	57.000	8.242	8.557	0.278	9.000
143.900	56.200	8.245	8.557	0.278	9.000
144.000	56.800	8.246	8.557	0.278	9.000
144.100	55.800	8.246	8.557	0.278	9.000
144.200	56.800	8.251	8.558	0.278	9.000
144.300	55.600	8.249	8.558	0.278	9.000
144.400	56.800	8.248	8.557	0.278	9.000
144.500	56.200	8.247	8.559	0.278	9.000
144.600	56.400	8.247	8.559	0.278	9.000
144.700	56.000	8.251	8.559	0.279	9.000
144.800	55.600	8.255	8.558	0.279	9.000
144.900	55.800	8.256	8.559	0.279	9.000
145.000	55.200	8.258	8.560	0.279	9.000
145.100	54.800	8.258	8.560	0.279	9.000
145.200	55.600	8.260	8.559	0.279	9.000
145.300	56.000	8.260	8.558	0.279	9.000
145.400	54.400	8.261	8.558	0.279	9.000
145.500	55.000	8.262	8.560	0.279	9.000
145.600	54.000	8.262	8.560	0.279	9.000
145.700	55.400	8.262	8.558	0.280	9.000
145.800	54.800	8.261	8.558	0.280	9.000
145.900	55.600	8.264	8.559	0.280	9.000
146.000	55.000	8.268	8.559	0.280	9.000
146.100	54.600	8.268	8.559	0.280	9.000
146.200	54.600	8.272	8.559	0.280	9.000
146.300	54.600	8.273	8.558	0.280	9.000
146.400	54.800	8.271	8.561	0.280	9.000
146.500	54.400	8.275	8.560	0.280	9.000
146.600	54.800	8.275	8.560	0.280	9.000
146.700	53.400	8.275	8.559	0.281	9.000
146.800	54.400	8.275	8.559	0.281	9.000
146.900	54.600	8.277	8.559	0.281	9.000
147.000	54.200	8.278	8.560	0.281	9.000
147.100	55.000	8.278	8.560	0.281	9.000
147.200	53.600	8.279	8.560	0.281	9.000
147.300	53.600	8.280	8.560	0.281	9.000
147.400	54.000	8.280	8.560	0.281	9.000
147.500	53.800	8.280	8.560	0.281	9.000
147.600	53.200	8.280	8.560	0.281	9.000
147.700	53.600	8.281	8.560	0.282	9.000
147.800	52.800	8.280	8.561	0.282	9.000
147.900	53.000	8.283	8.561	0.282	9.000
148.000	52.800	8.288	8.560	0.282	9.000
148.100	52.000	8.288	8.560	0.282	9.000
148.200	52.400	8.291	8.561	0.282	9.000
148.300	53.200	8.290	8.560	0.282	9.000
148.400	53.000	8.290	8.561	0.282	9.000
148.500	52.800	8.295	8.561	0.282	9.000
148.600	52.400	8.295	8.561	0.282	9.000
148.700	52.800	8.295	8.561	0.282	9.000
148.800	52.400	8.299	8.562	0.282	9.000
148.900	52.400	8.298	8.562	0.282	9.000
149.000	52.600	8.301	8.561	0.282	9.000
149.100	51.600	8.301	8.561	0.282	9.000
149.200	51.000	8.303	8.562	0.283	9.000
149.300	50.800	8.304	8.562	0.283	9.000
149.400	51.600	8.304	8.562	0.283	9.000
149.500	52.000	8.304	8.561	0.283	9.000
149.600	50.600	8.304	8.561	0.283	9.000
149.700	52.000	8.303	8.561	0.283	9.000
149.800	51.400	8.306	8.563	0.283	9.000
149.900	51.200	8.307	8.562	0.283	9.000
150.000	50.800	8.313	8.563	0.283	9.000
150.100	52.000	8.313	8.563	0.283	9.000
150.200	51.200	8.313	8.562	0.284	9.000
150.300	50.800	8.316	8.562	0.284	9.000
150.400	51.400	8.323	8.562	0.284	9.000
150.500	50.800	8.318	8.563	0.284	9.000
150.600	50.800	8.318	8.563	0.284	9.000
150.700	51.200	8.317	8.563	0.284	9.000
150.800	50.800	8.320	8.564	0.284	9.000
150.900	51.200	8.322	8.563	0.284	9.000
151.000	50.600	8.323	8.562	0.284	9.000
151.100	50.400	8.323	8.562	0.284	9.000
151.200	50.800	8.321	8.562	0.285	9.000
151.300	51.400	8.327	8.563	0.285	9.000
151.400	51.000	8.327	8.562	0.285	9.000
151.500	50.000	8.322	8.562	0.285	9.000
151.600	51.400	8.322	8.562	0.285	9.000
151.700	50.600	8.322	8.564	0.285	9.000
151.800	50.400	8.325	8.562	0.285	9.000
151.900	50.000	8.323	8.562	0.285	9.000
152.000	50.600	8.326	8.563	0.285	9.000
152.100	49.600	8.326	8.563	0.285	9.000
152.200	49.800	8.328	8.564	0.285	9.000
152.300	50.400	8.327	8.564	0.285	9.000
152.400	50.200	8.330	8.563	0.285	9.000
152.500	50.400	8.328	8.564	0.285	9.000
152.600	50.200	8.328	8.564	0.285	9.000
152.700	50.600	8.327	8.565	0.286	9.000
152.800	49.800	8.334	8.565	0.286	9.000
152.900	49.600	8.330	8.564	0.286	9.000
153.000	48.800	8.333	8.564	0.286	9.000
153.100	50.400	8.333	8.564	0.286	9.000
153.200	48.600	8.332	8.565	0.286	9.000
153.300	49.800	8.336	8.565	0.286	9.000
153.400	49.400	8.336	8.566	0.286	9.000
153.500	49.000	8.336	8.565	0.286	9.000
153.600	49.400	8.336	8.565	0.286	9.000
153.700	49.200	8.332	8.564	0.287	9.000
153.800	48.200	8.336	8.566	0.287	9.000
153.900	48.600	8.340	8.567	0.287	9.000
154.000	48.600	8.340	8.565	0.287	9.000
154.100	48.200	8.340	8.565	0.287	9.000
154.200	49.000	8.345	8.566	0.287	9.000
154.300	48.800	8.345	8.566	0.287	9.000
154.400	48.800	8.344	8.565	0.287	9.000
154.500	48.800	8.350	8.566	0.287	9.000
154.600	48.800	8.350	8.566	0.287	9.000
154.700	49.000	8.351	8.567	0.287	9.000
154.800	48.600	8.352	8.566	0.287	9.000
154.900	47.400	8.351	8.566	0.287	9.000
155.000	48.400	8.354	8.566	0.287	9.000
155.100	48.800	8.354	8.566	0.287	9.000
155.200	48.400	8.353	8.567	0.288	9.000
155.300	48.200	8.356	8.566	0.288	9.000
155.400	48.000	8.356	8.566	0.288	9.000
155.500	47.800	8.354	8.566	0.288	9.000
155.600	47.800	8.354	8.566	0.288	9.000
155.700	47.800	8.352	8.566	0.288	9.000
155.800	47.400	8.356	8.566	0.288	9.000
155.900	47.600	8.355	8.566	0.288	9.000
156.000	47.200	8.358	8.567	0.288	9.000
156.100	47.400	8.358	8.567	0.288	9.000
156.200	47.800	8.362	8.567	0.289	9.000
156.300	47.000	8.363	8.566	0.289	9.000
156.400	47.800	8.363	8.566	0.289	9.000
156.500	47.600	8.363	8.567	0.289	9.000
156.600	47.000	8.363	8.567	0.289	9.000
156.700	47.800	8.367	8.568	0.289	9.000
156.800	46.200	8.369	8.567	0.289	9.000
156.900	47.200	8.368	8.567	0.289	9.000
157.000	46.400	8.373	8.567	0.289	9.000
157.100	46.200	8.373	8.567	0.289	9.000
157.200	45.800	8.373	8.568	0.289	9.000
157.300	46.600	8.375	8.568	0.289	9.000
157.400	45.800	8.377	8.568	0.289	9.000
157.500	46.200	8.375	8.568	0.289	9.000
157.600	46.200	8.375	8.568	0.289	9.000
157.700	46.000	8.374	8.568	0.290	9.000
157.800	45.800	8.375	8.568	0.290	9.000
157.900	45.200	8.382	8.568	0.290	9.000
158.000	46.800	8.385	8.568	0.290	9.000
158.100	45.000	8.385	8.568	0.290	9.000
158.200	45.000	8.384	8.569	0.290	9.000
158.300	44.800	8.386	8.568	0.290	9.000
158.400	45.400	8.387	8.568	0.290	9.000
158.500	45.600	8.388	8.569	0.290	9.000
158.600	45.200	8.388	8.569	0.290	9.000
158.700	45.200	8.388	8.569	0.291	9.000
158.800	45.800	8.389	8.568	0.291	9.000
158.900	45.400	8.391	8.571	0.291	9.000
159.000	46.200	8.391	8.569	0.291	9.000
159.100	45.400	8.391	8.569	0.291	9.000
159.200	46.000	8.389	8.570	0.291	9.000
159.300	46.400	8.391	8.570	0.291	9.000
159.400	46.000	8.388	8.570	0.291	9.000
159.500	46.000	8.386	8.569	0.291	9.000
159.600	45.800	8.386	8.569	0.291	9.000
159.700	45.800	8.386	8.569	0.291	9.000
159.800	45.400	8.384	8.570	0.291	9.000
159.900	45.400	8.384	8.571	0.291	9.000
160.000	45.600	8.390	8.571	0.291	9.000
160.100	46.000	8.390	8.571	0.291	9.000
160.200	45.200	8.390	8.569	0.292	9.000
160.300	45.400	8.389	8.570	0.292	9.000
160.400	45.800	8.388	8.570	0.292	9.000
160.500	45.200	8.390	8.570	0.292	9.000
160.600	45.200	8.390	8.570	0.292	9.000
160.700	45.400	8.388	8.571	0.292	9.000
160.800	45.600	8.390	8.570	0.292	9.000
160.900	46.200	8.390	8.571	0.292	9.000
161.000	45.400	8.389	8.570	0.292	9.000
161.100	45.000	8.389	8.570	0.292	9.000
161.200	46.000	8.390	8.571	0.292	9.000
161.300	44.800	8.389	8.571	0.292	9.000
161.400	44.800	8.386	8.572	0.292	9.000
161.500	44.400	8.388	8.570	0.292	9.000
161.600	44.600	8.388	8.570	0.292	9.000
161.700	45.200	8.383	8.571	0.293	9.000
161.800	44.200	8.388	8.571	0.293	9.000
161.900	45.800	8.388	8.571	0.293	9.000
162.000	44.800	8.394	8.572	0.293	9.000
162.100	44.600	8.394	8.572	0.293	9.000
162.200	44.200	8.393	8.571	0.293	9.000
162.300	44.400	8.399	8.573	0.293	9.000
162.400	44.600	8.394	8.572	0.293	9.000
162.500	43.600	8.397	8.572	0.293	9.000
162.600	44.600	8.397	8.572	0.293	9.000
162.700	44.400	8.395	8.571	0.294	9.000
162.800	44.400	8.399	8.572	0.294	9.000
162.900	45.200	8.401	8.572	0.294	9.000
163.000	44.600	8.403	8.573	0.294	9.000
163.100	44.200	8.403	8.573	0.294	9.000
163.200	44.000	8.403	8.573	0.294	9.000
163.300	43.800	8.404	8.573	0.294	9.000
163.400	45.000	8.404	8.572	0.294	9.000
163.500	44.600	8.402	8.572	0.294	9.000
163.600	44.400	8.402	8.572	0.294	9.000
163.700	44.800	8.398	8.573	0.294	9.000
163.800	44.200	8.402	8.573	0.294	9.000
163.900	43.400	8.405	8.573	0.294	9.000
164.000	43.400	8.408	8.572	0.294	9.000
164.100	43.800	8.408	8.572	0.295	9.000
164.200	44.400	8.406	8.573	0.295	9.000
164.300	43.400	8.408	8.574	0.295	9.000
164.400	44.000	8.405	8.573	0.295	9.000
164.500	43.400	8.407	8.574	0.295	9.000
164.600	43.600	8.407	8.574	0.295	9.000
164.700	43.400	8.410	8.573	0.295	9.000
164.800	43.800	8.412	8.574	0.295	9.000
164.900	43.000	8.414	8.573	0.295	9.000
165.000	44.000	8.413	8.574	0.295	9.000
165.100	43.200	8.413	8.574	0.295	9.000
165.200	44.000	8.412	8.575	0.295	9.000
165.300	43.200	8.415	8.575	0.295	9.000
165.400	42.800	8.417	8.574	0.295	9.000
165.500	42.800	8.414	8.574	0.295	9.000
165.600	43.200	8.414	8.574	0.296	9.000
165.700	43.400	8.414	8.574	0.296	9.000
165.800	42.800	8.412	8.574	0.296	9.000
165.900	43.200	8.412	8.575	0.296	9.000
166.000	43.600	8.415	8.575	0.296	9.000
166.100	42.600	8.415	8.575	0.296	9.000
166.200	42.400	8.420	8.574	0.296	9.000
166.300	42.600	8.418	8.573	0.296	9.000
166.400	42.800	8.422	8.575	0.296	9.000
166.500	42.600	8.423	8.574	0.296	9.000
166.600	42.000	8.423	8.574	0.296	9.000
166.700	42.000	8.423	8.575	0.296	9.000
166.800	42.000	8.424	8.576	0.296	9.000
166.900	42.400	8.427	8.575	0.296	9.000
167.000	42.200	8.429	8.575	0.296	9.000
167.100	42.200	8.429	8.575	0.297	9.000
167.200	42.000	8.427	8.576	0.297	9.000
167.300	41.800	8.429	8.576	0.297	9.000
167.400	41.800	8.426	8.576	0.297	9.000
167.500	42.400	8.426	8.575	0.297	9.000
167.600	41.400	8.426	8.575	0.297	9.000
167.700	41.400	8.428	8.576	0.297	9.000
167.800	41.800	8.429	8.576	0.297	9.000
167.900	42.000	8.432	8.576	0.297	9.000
168.000	41.800	8.434	8.576	0.297	9.000
168.100	42.000	8.434	8.576	0.298	9.000
168.200	40.000	8.436	8.575	0.298	9.000
168.300	40.600	8.436	8.577	0.298	9.000
168.400	40.600	8.439	8.577	0.298	9.000
168.500	40.400	8.443	8.576	0.298	9.000
168.600	39.800	8.443	8.576	0.298	9.000
168.700	41.000	8.444	8.577	0.298	9.000
168.800	39.800	8.444	8.576	0.298	9.000
168.900	41.200	8.445	8.576	0.298	9.000
169.000	40.800	8.451	8.578	0.298	9.000
169.100	41.000	8.451	8.578	0.298	9.000
169.200	40.400	8.449	8.577	0.298	9.000
169.300	40.200	8.451	8.577	0.298	9.000
169.400	39.800	8.455	8.578	0.298	9.000
169.500	40.400	8.451	8.578	0.298	9.000
169.600	40.200	8.451	8.578	0.299	9.000
169.700	40.000	8.450	8.577	0.299	9.000
169.800	40.600	8.445	8.578	0.299	9.000
169.900	40.200	8.456	8.578	0.299	9.000
170.000	40.000	8.458	8.578	0.299	9.000
170.100	41.200	8.458	8.578	0.299	9.000
170.200	39.800	8.456	8.577	0.299	9.000
170.300	39.800	8.459	8.577	0.299	9.000
170.400	40.000	8.462	8.579	0.299	9.000
170.500	39.600	8.460	8.579	0.299	9.000
170.600	40.400	8.460	8.579	0.299	9.000
170.700	40.000	8.460	8.578	0.299	9.000
170.800	39.600	8.461	8.578	0.299	9.000
170.900	40.200	8.462	8.579	0.299	9.000
171.000	40.400	8.460	8.578	0.299	9.000
171.100	39.000	8.460	8.578	0.299	9.000
171.200	40.200	8.464	8.580	0.299	9.000
171.300	39.800	8.463	8.579	0.299	9.000
171.400	39.400	8.465	8.579	0.299	9.000
171.500	38.800	8.461	8.579	0.299	9.000
171.600	39.600	8.461	8.579	0.300	9.000
171.700	39.800	8.460	8.579	0.300	9.000
171.800	40.600	8.458	8.579	0.300	9.000
171.900	40.000	8.461	8.580	0.300	9.000
172.000	39.200	8.466	8.581	0.300	9.000
172.100	39.200	8.466	8.581	0.300	9.000
172.200	39.200	8.466	8.579	0.300	9.000
172.300	39.200	8.467	8.579	0.300	9.000
172.400	39.000	8.467	8.580	0.300	9.000
172.500	38.600	8.469	8.581	0.300	9.000
172.600	38.000	8.469	8.581	0.300	9.000
172.700	39.600	8.468	8.580	0.300	9.000
172.800	39.200	8.469	8.581	0.300	9.000
172.900	38.800	8.468	8.580	0.300	9.000
173.000	38.600	8.471	8.581	0.300	9.000
173.100	38.400	8.471	8.581	0.301	9.000
173.200	39.000	8.471	8.581	0.301	9.000
173.300	38.400	8.470	8.580	0.301	9.000
173.400	38.800	8.471	8.581	0.301	9.000
173.500	38.400	8.469	8.581	0.301	9.000
173.600	38.600	8.469	8.581	0.301	9.000
173.700	39.200	8.473	8.580	0.301	9.000
173.800	39.200	8.466	8.581	0.301	9.000
173.900	38.800	8.472	8.581	0.301	9.000
174.000	39.000	8.476	8.581	0.301	9.000
174.100	38.200	8.476	8.581	0.301	9.000
174.200	38.600	8.472	8.582	0.301	9.000
174.300	38.400	8.477	8.580	0.301	9.000
174.400	39.000	8.475	8.581	0.301	9.000
174.500	38.400	8.476	8.581	0.301	9.000
174.600	38.400	8.476	8.581	0.302	9.000
174.700	38.000	8.479	8.581	0.302	9.000
174.800	38.800	8.478	8.581	0.302	9.000
174.900	38.000	8.480	8.582	0.302	9.000
175.000	37.800	8.480	8.582	0.302	9.000
175.100	39.000	8.480	8.582	0.302	9.000
175.200	38.400	8.482	8.583	0.302	9.000
175.300	38.800	8.482	8.581	0.302	9.000
175.400	37.600	8.482	8.584	0.302	9.000
175.500	38.200	8.476	8.583	0.302	9.000
175.600	38.400	8.476	8.583	0.302	9.000
175.700	38.200	8.476	8.583	0.302	9.000
175.800	38.000	8.475	8.583	0.302	9.000
175.900	38.200	8.481	8.582	0.302	9.000
176.000	38.200	8.482	8.583	0.302	9.000
176.100	37.400	8.482	8.583	0.303	9.000
176.200	37.400	8.486	8.584	0.303	9.000
176.300	38.200	8.485	8.585	0.303	9.000
176.400	38.000	8.485	8.583	0.303	9.000
176.500	38.000	8.489	8.583	0.303	9.000
176.600	38.200	8.489	8.583	0.303	9.000
176.700	37.400	8.488	8.583	0.303	9.000
176.800	37.200	8.488	8.581	0.303	9.000
176.900	37.000	8.488	8.584	0.303	9.000
177.000	37.200	8.490	8.582	0.303	9.000
177.100	37.400	8.490	8.582	0.303	9.000
177.200	37.000	8.491	8.583	0.303	9.000
177.300	36.600	8.493	8.585	0.303	9.000
177.400	37.400	8.493	8.584	0.303	9.000
177.500	37.000	8.492	8.585	0.303	9.000
177.600	36.800	8.492	8.585	0.304	9.000
177.700	37.200	8.489	8.585	0.304	9.000
177.800	35.800	8.490	8.584	0.304	9.000
177.900	36.600	8.495	8.586	0.304	9.000
178.000	36.400	8.495	8.584	0.304	9.000
178.100	36.800	8.495	8.584	0.304	9.000
178.200	37.400	8.497	8.584	0.304	9.000
178.300	36.200	8.502	8.585	0.304	9.000
178.400	36.600	8.500	8.585	0.304	9.000
178.500	37.000	8.500	8.586	0.304	9.000
178.600	36.600	8.500	8.586	0.304	9.000
178.700	36.400	8.502	8.585	0.304	9.000
178.800	36.200	8.500	8.584	0.304	9.000
178.900	36.400	8.504	8.584	0.304	9.000
179.000	36.200	8.506	8.586	0.304	9.000
179.100	36.800	8.506	8.586	0.305	9.000
179.200	37.400	8.507	8.586	0.305	9.000
179.300	36.000	8.500	8.586	0.305	9.000
179.400	36.200	8.507	8.585	0.305	9.000
179.500	36.200	8.502	8.586	0.305	9.000
179.600	36.200	8.502	8.586	0.305	9.000
179.700	35.800	8.502	8.585	0.305	9.000
179.800	35.800	8.500	8.586	0.305	9.000
179.900	36.400	8.504	8.585	0.305	9.000
180.000	37.000	8.507	8.586	0.305	9.000
180.100	36.400	8.507	8.586	0.305	9.000
180.200	36.600	8.500	8.586	0.305	9.000
180.300	36.400	8.502	8.586	0.305	9.000
180.400	36.400	8.505	8.586	0.305	9.000
180.500	35.800	8.506	8.586	0.305	9.000
180.600	36.800	8.506	8.586	0.305	9.000
180.700	37.000	8.507	8.587	0.305	9.000
180.800	36.600	8.506	8.586	0.305	9.000
180.900	35.800	8.505	8.586	0.305	9.000
181.000	36.000	8.505	8.587	0.305	9.000
181.100	37.200	8.505	8.587	0.306	9.000
181.200	36.400	8.503	8.587	0.306	9.000
181.300	36.400	8.507	8.588	0.306	9.000
181.400	35.000	8.503	8.586	0.306	9.000
181.500	36.400	8.504	8.588	0.306	9.000
181.600	36.600	8.504	8.588	0.306	9.000
181.700	35.800	8.504	8.587	0.306	9.000
181.800	35.600	8.504	8.587	0.306	9.000
181.900	36.000	8.504	8.587	0.306	9.000
182.000	35.000	8.509	8.588	0.306	9.000
182.100	36.800	8.509	8.588	0.306	9.000
182.200	35.600	8.509	8.588	0.306	9.000
182.300	35.200	8.512	8.588	0.306	9.000
182.400	35.600	8.514	8.587	0.306	9.000
182.500	36.200	8.512	8.589	0.306	9.000
182.600	35.600	8.512	8.589	0.307	9.000
182.700	36.200	8.513	8.588	0.307	9.000
182.800	35.000	8.513	8.588	0.307	9.000
182.900	34.800	8.514	8.588	0.307	9.000
183.000	34.800	8.516	8.588	0.307	9.000
183.100	35.000	8.516	8.588	0.307	9.000
183.200	33.600	8.517	8.588	0.307	9.000
183.300	35.600	8.518	8.588	0.307	9.000
183.400	35.400	8.516	8.590	0.307	9.000
183.500	34.800	8.515	8.589	0.307	9.000
183.600	34.400	8.515	8.589	0.307	9.000
183.700	34.600	8.514	8.588	0.307	9.000
183.800	34.800	8.516	8.588	0.307	9.000
183.900	34.400	8.517	8.588	0.307	9.000
184.000	34.200	8.519	8.589	0.307	9.000
184.100	34.200	8.519	8.589	0.307	9.000
184.200	34.800	8.523	8.590	0.307	9.000
184.300	35.200	8.522	8.590	0.307	9.000
184.400	34.400	8.525	8.590	0.307	9.000
184.500	34.000	8.526	8.590	0.307	9.000
184.600	33.600	8.526	8.590	0.308	9.000
184.700	34.000	8.527	8.589	0.308	9.000
184.800	33.800	8.527	8.590	0.308	9.000
184.900	34.200	8.530	8.590	0.308	9.000
185.000	33.600	8.532	8.590	0.308	9.000
185.100	33.200	8.532	8.590	0.308	9.000
185.200	33.600	8.534	8.590	0.308	9.000
185.300	34.000	8.534	8.590	0.308	9.000
185.400	34.000	8.538	8.591	0.308	9.000
185.500	33.800	8.531	8.590	0.308	9.000
185.600	32.800	8.531	8.590	0.308	9.000
185.700	33.400	8.535	8.590	0.308	9.000
185.800	33.000	8.535	8.590	0.308	9.000
185.900	32.800	8.537	8.589	0.308	9.000
186.000	33.800	8.540	8.591	0.308	9.000
186.100	33.400	8.540	8.591	0.309	9.000
186.200	34.200	8.539	8.592	0.309	9.000
186.300	32.800	8.541	8.591	0.309	9.000
186.400	34.600	8.540	8.591	0.309	9.000
186.500	34.000	8.541	8.591	0.309	9.000
186.600	32.800	8.541	8.591	0.309	9.000
186.700	33.400	8.540	8.592	0.309	9.000
186.800	32.600	8.537	8.590	0.309	9.000
186.900	33.200	8.539	8.592	0.309	9.000
187.000	33.000	8.541	8.592	0.309	9.000
187.100	32.400	8.541	8.592	0.309	9.000
187.200	32.200	8.538	8.592	0.309	9.000
187.300	33.000	8.546	8.592	0.309	9.000
187.400	32.800	8.545	8.592	0.309	9.000
187.500	32.400	8.540	8.592	0.309	9.000
187.600	32.400	8.540	8.592	0.309	9.000
187.700	32.600	8.544	8.593	0.309	9.000
187.800	32.400	8.543	8.593	0.309	9.000
187.900	32.400	8.545	8.591	0.309	9.000
188.000	32.400	8.547	8.592	0.309	9.000
188.100	32.600	8.547	8.592	0.310	9.000
188.200	32.200	8.546	8.593	0.310	9.000
188.300	31.600	8.551	8.592	0.310	9.000
188.400	32.000	8.552	8.593	0.310	9.000
188.500	32.200	8.550	8.592	0.310	9.000
188.600	32.400	8.550	8.592	0.310	9.000
188.700	32.000	8.550	8.593	0.310	9.000
188.800	32.000	8.553	8.592	0.310	9.000
188.900	32.000	8.551	8.594	0.310	9.000
189.000	32.400	8.553	8.593	0.310	9.000
189.100	33.800	8.553	8.593	0.310	9.000
189.200	32.400	8.552	8.593	0.310	9.000
189.300	33.400	8.555	8.593	0.310	9.000
189.400	31.800	8.551	8.594	0.310	9.000
189.500	32.800	8.552	8.594	0.310	9.000
189.600	32.400	8.552	8.594	0.311	9.000
189.700	32.000	8.553	8.593	0.311	9.000
189.800	32.000	8.550	8.593	0.311	9.000
189.900	32.400	8.555	8.594	0.311	9.000
190.000	32.400	8.553	8.594	0.311	9.000
190.100	33.000	8.553	8.594	0.311	9.000
190.200	32.400	8.554	8.594	0.311	9.000
190.300	32.000	8.552	8.594	0.311	9.000
190.400	32.400	8.552	8.594	0.311	9.000
190.500	33.600	8.555	8.594	0.311	9.000
190.600	32.400	8.555	8.594	0.311	9.000
190.700	32.600	8.553	8.595	0.311	9.000
190.800	32.200	8.555	8.595	0.311	9.000
190.900	31.800	8.556	8.595	0.311	9.000
191.000	32.400	8.555	8.594	0.311	9.000
191.100	33.200	8.555	8.594	0.311	9.000
191.200	32.000	8.557	8.596	0.311	9.000
191.300	32.400	8.554	8.594	0.311	9.000
191.400	32.600	8.557	8.596	0.311	9.000
191.500	32.600	8.549	8.596	0.311	9.000
191.600	32.400	8.549	8.596	0.312	9.000
191.700	33.000	8.551	8.596	0.312	9.000
191.800	32.600	8.553	8.596	0.312	9.000
191.900	31.400	8.554	8.595	0.312	9.000
192.000	31.800	8.560	8.596	0.312	9.000
192.100	31.800	8.560	8.596	0.312	9.000
192.200	32.400	8.561	8.595	0.312	9.000
192.300	31.400	8.559	8.596	0.312	9.000
192.400	32.000	8.559	8.596	0.312	9.000
192.500	31.800	8.562	8.596	0.312	9.000
192.600	32.800	8.562	8.596	0.312	9.000
192.700	32.400	8.565	8.596	0.312	9.000
192.800	32.600	8.560	8.596	0.312	9.000
192.900	31.400	8.562	8.596	0.312	9.000
193.000	31.800	8.559	8.597	0.312	9.000
193.100	32.800	8.559	8.597	0.312	9.000
193.200	31.600	8.562	8.597	0.312	9.000
193.300	32.000	8.562	8.597	0.312	9.000
193.400	31.200	8.563	8.596	0.312	9.000
193.500	31.200	8.562	8.596	0.312	9.000
193.600	31.200	8.562	8.596	0.313	9.000
193.700	32.000	8.558	8.597	0.313	9.000
193.800	31.600	8.560	8.596	0.313	9.000
193.900	31.400	8.562	8.596	0.313	9.000
194.000	31.400	8.566	8.597	0.313	9.000
194.100	31.200	8.566	8.597	0.313	9.000
194.200	31.600	8.565	8.598	0.313	9.000
194.300	31.000	8.567	8.598	0.313	9.000
194.400	31.200	8.569	8.598	0.313	9.000
194.500	31.400	8.567	8.599	0.313	9.000
194.600	31.800	8.567	8.599	0.313	9.000
194.700	31.400	8.571	8.597	0.313	9.000
194.800	30.800	8.568	8.598	0.313	9.000
194.900	30.200	8.569	8.597	0.313	9.000
195.000	31.200	8.570	8.598	0.313	9.000
195.100	31.400	8.570	8.598	0.313	9.000
195.200	31.400	8.574	8.598	0.313	9.000
195.300	31.200	8.567	8.598	0.313	9.000
195.400	31.800	8.570	8.599	0.313	9.000
195.500	31.600	8.566	8.598	0.313	9.000
195.600	31.000	8.566	8.598	0.314	9.000
195.700	32.000	8.571	8.597	0.314	9.000
195.800	31.200	8.566	8.598	0.314	9.000
195.900	31.800	8.568	8.598	0.314	9.000
196.000	31.600	8.571	8.600	0.314	9.000
196.100	31.600	8.571	8.600	0.314	9.000
196.200	31.400	8.573	8.600	0.314	9.000
196.300	31.800	8.571	8.599	0.314	9.000
196.400	31.400	8.573	8.599	0.314	9.000
196.500	31.600	8.575	8.601	0.314	9.000
196.600	31.400	8.575	8.601	0.314	9.000
196.700	32.000	8.570	8.599	0.314	9.000
196.800	31.400	8.570	8.600	0.314	9.000
196.900	30.400	8.571	8.600	0.314	9.000
197.000	32.200	8.570	8.600	0.314	9.000
197.100	31.600	8.570	8.600	0.314	9.000
197.200	31.600	8.571	8.600	0.314	9.000
197.300	32.000	8.567	8.600	0.314	9.000
197.400	31.200	8.567	8.601	0.314	9.000
197.500	31.600	8.566	8.600	0.314	9.000
197.600	31.200	8.566	8.600	0.315	9.000
197.700	30.400	8.563	8.600	0.315	9.000
197.800	31.200	8.561	8.600	0.315	9.000
197.900	32.200	8.565	8.601	0.315	9.000
198.000	32.200	8.567	8.599	0.315	9.000
198.100	31.600	8.567	8.599	0.315	9.000
198.200	30.800	8.570	8.601	0.315	9.000
198.300	30.600	8.566	8.601	0.315	9.000
198.400	31.400	8.566	8.601	0.315	9.000
198.500	31.400	8.572	8.601	0.315	9.000
198.600	31.200	8.572	8.601	0.315	9.000
198.700	32.200	8.570	8.601	0.315	9.000
198.800	30.800	8.567	8.601	0.315	9.000
198.900	29.800	8.569	8.602	0.315	9.000
199.000	31.000	8.570	8.601	0.315	9.000
199.100	31.000	8.570	8.601	0.316	9.000
199.200	30.000	8.570	8.601	0.316	9.000
199.300	31.000	8.569	8.602	0.316	9.000
199.400	32.200	8.571	8.601	0.316	9.000
199.500	30.400	8.569	8.602	0.316	9.000
199.600	31.200	8.569	8.602	0.316	9.000
199.700	31.200	8.569	8.603	0.316	9.000
199.800	30.400	8.571	8.602	0.316	9.000
199.900	30.400	8.572	8.603	0.316	9.000
[truncated: 92,510 more rows]
