# Supplementary material for: Measurement of Outflow Facility Using iPerfusion
Source: PLoS One. 2016 Mar 7;11(3):e0150694. doi: 10.1371/journal.pone.0150694 (PMC4780770; doi:10.1371/journal.pone.0150694)
Supplement: S4 File — The raw data from the perfusion traces along with the steady state values for each pressure step. (ZIP) [file pone.0150694.s004.zip › S3/ControlIndividuals/eye07/Eye_P15CR-08/Parameters.txt]

Q	dQ	P	dP	R	dR	C	dC	FT	dFT	N/A	FV
77.9803	5.1635	7.5100	0.0443	0.0963	0.0065	10.3836	0.7030	0.0000	0.0000	8.9750	0.0000
27.6499	5.0444	4.2197	0.0403	0.1526	0.0284	6.5525	1.2203	0.0000	0.0000	4.4818	0.0000
40.4884	5.0361	5.4354	0.0404	0.1342	0.0171	7.4491	0.9463	0.0000	0.0000	5.9925	0.0000
58.8451	5.0544	6.7336	0.0406	0.1144	0.0100	8.7390	0.7670	0.0000	0.0000	7.4925	0.0000
77.0345	5.0618	8.0252	0.0405	0.1042	0.0070	9.5990	0.6447	0.0000	0.0000	8.9925	0.0000
96.5962	5.0552	9.1806	0.0435	0.0950	0.0051	10.5218	0.5635	0.0000	0.0000	10.4925	0.0000
123.1631	5.0975	10.1426	0.0470	0.0824	0.0035	12.1432	0.5152	0.0000	0.0000	11.9925	0.0000
196.5180	5.3263	11.3874	0.0553	0.0579	0.0016	17.2575	0.4832	0.0000	0.0000	14.9850	0.0000
270.5785	5.0821	13.7980	0.0450	0.0510	0.0010	19.6100	0.3808	0.0000	0.0000	17.9850	0.0000
341.4420	6.3060	15.5050	0.0688	0.0454	0.0009	22.0214	0.4232	0.0000	0.0000	20.9850	0.0000
72.7615	5.5593	5.1810	0.1410	0.0712	0.0059	14.0438	1.1553	0.0000	0.0000	8.0650	0.0000
