# Supplementary material for: Measurement of Outflow Facility Using iPerfusion
Source: PLoS One. 2016 Mar 7;11(3):e0150694. doi: 10.1371/journal.pone.0150694 (PMC4780770; doi:10.1371/journal.pone.0150694)
Supplement: S4 File — The raw data from the perfusion traces along with the steady state values for each pressure step. (ZIP) [file pone.0150694.s004.zip › S3/ControlIndividuals/eye08/CapPre_P15CR-09/Data.txt]

0.000	-3.200	0.001	8.235	-0.000	0.000
0.100	-0.400	0.001	8.235	-0.000	0.000
0.200	0.200	0.001	8.234	-0.000	0.000
0.300	1.000	-0.000	8.234	-0.000	0.000
0.400	0.400	-0.002	8.233	0.000	0.000
0.500	1.200	-0.001	8.234	0.000	0.000
0.600	1.200	-0.001	8.234	0.000	0.000
0.700	2.400	-0.000	8.235	0.000	0.000
0.800	2.400	-0.000	8.234	0.000	0.000
0.900	1.200	-0.001	8.234	0.000	0.000
1.000	1.000	0.001	8.235	0.000	0.000
1.100	1.800	0.001	8.235	0.000	0.000
1.200	1.000	0.000	8.234	0.000	0.000
1.300	1.600	-0.001	8.235	0.000	0.000
1.400	1.400	0.003	8.235	0.000	0.000
1.500	2.400	0.002	8.234	0.000	0.000
1.600	0.600	0.002	8.234	0.000	0.000
1.700	1.400	-0.002	8.233	0.000	0.000
1.800	2.000	0.002	8.234	0.000	0.000
1.900	0.800	-0.001	8.234	0.000	0.000
2.000	2.600	-0.001	8.235	0.000	0.000
2.100	1.600	-0.001	8.235	0.000	0.000
2.200	1.600	0.000	8.235	0.000	0.000
2.300	1.000	-0.002	8.234	0.000	0.000
2.400	1.600	0.001	8.235	0.000	0.000
2.500	1.000	0.004	8.234	0.000	0.000
2.600	2.400	0.004	8.234	0.000	0.000
2.700	1.200	-0.002	8.234	0.000	0.000
2.800	2.200	-0.003	8.234	0.000	0.000
2.900	1.800	-0.001	8.234	0.000	0.000
3.000	1.600	0.001	8.235	0.000	0.000
3.100	1.800	0.001	8.235	0.000	0.000
3.200	2.000	-0.001	8.234	0.000	0.000
3.300	-0.200	0.004	8.234	0.000	0.000
3.400	2.000	-0.002	8.234	0.000	0.000
3.500	0.200	-0.000	8.234	0.000	0.000
3.600	1.000	-0.000	8.234	0.000	0.000
3.700	0.800	0.001	8.235	0.000	0.000
3.800	2.600	0.001	8.236	0.000	0.000
3.900	1.200	0.001	8.235	0.000	0.000
4.000	2.400	0.001	8.235	0.000	0.000
4.100	1.400	0.001	8.235	0.000	0.000
4.200	1.200	0.000	8.234	0.000	0.000
4.300	1.600	-0.000	8.234	0.000	0.000
4.400	1.200	-0.001	8.234	0.000	0.000
4.500	1.800	-0.001	8.234	0.000	0.000
4.600	2.200	-0.001	8.234	0.000	0.000
4.700	1.600	-0.001	8.234	0.000	0.000
4.800	1.600	-0.004	8.234	0.000	0.000
4.900	1.400	0.002	8.234	0.000	0.000
5.000	0.800	0.003	8.235	0.000	0.000
5.100	1.600	0.003	8.235	0.000	0.000
5.200	1.000	-0.001	8.234	0.000	0.000
5.300	1.600	0.003	8.235	0.000	0.000
5.400	0.800	0.000	8.234	0.000	0.000
5.500	2.200	0.006	8.235	0.000	0.000
5.600	0.800	0.006	8.235	0.000	0.000
5.700	2.000	-0.001	8.233	0.000	0.000
5.800	0.600	0.003	8.234	0.000	0.000
5.900	2.600	-0.002	8.234	0.000	0.000
6.000	1.200	0.000	8.234	0.000	0.000
6.100	1.600	0.000	8.234	0.000	0.000
6.200	0.800	-0.001	8.234	0.000	0.000
6.300	2.400	0.001	8.234	0.000	0.000
6.400	0.800	0.002	8.233	0.000	0.000
6.500	1.800	0.001	8.234	0.000	0.000
6.600	0.200	0.001	8.234	0.000	0.000
6.700	1.600	-0.000	8.235	0.000	0.000
6.800	1.400	0.000	8.235	0.000	0.000
6.900	1.000	-0.001	8.235	0.000	0.000
7.000	0.600	-0.002	8.234	0.000	0.000
7.100	1.200	-0.002	8.234	0.000	0.000
7.200	1.000	-0.001	8.236	0.000	0.000
7.300	2.000	-0.001	8.234	0.000	0.000
7.400	2.400	0.001	8.234	0.000	0.000
7.500	1.800	0.003	8.234	0.000	0.000
7.600	-0.000	0.003	8.234	0.000	0.000
7.700	1.800	-0.004	8.235	0.000	0.000
7.800	0.200	-0.000	8.234	0.000	0.000
7.900	2.000	-0.003	8.234	0.000	0.000
8.000	1.600	-0.003	8.235	0.000	0.000
8.100	2.200	-0.003	8.235	0.000	0.000
8.200	1.400	0.002	8.235	0.000	0.000
8.300	2.400	-0.001	8.235	0.000	0.000
8.400	1.800	0.000	8.234	0.031	0.000
8.500	4294.000	0.001	8.234	0.031	0.000
8.600	5225.400	0.001	8.234	0.031	0.000
8.700	5312.600	0.001	8.235	0.031	0.000
8.800	3357.600	0.001	8.235	0.031	0.000
8.900	-4711.000	0.003	8.234	0.023	0.000
9.000	-3705.600	0.004	8.234	0.023	0.000
9.100	-3675.000	0.004	8.234	0.023	0.000
9.200	3809.400	-0.001	8.234	0.023	0.000
9.300	4042.000	0.004	8.234	0.023	0.000
9.400	3946.400	0.005	8.235	0.012	0.000
9.500	-3736.400	-0.015	8.235	0.012	0.000
9.600	-4514.400	-0.015	8.235	0.012	0.000
9.700	-1038.400	-0.020	8.234	0.012	0.000
9.800	-1443.000	-0.024	8.233	0.012	0.000
9.900	-1714.200	-2.259	8.235	-0.001	0.000
10.000	-1748.400	-2.512	8.234	-0.001	0.000
10.100	-1571.200	-2.512	8.234	-0.001	0.000
10.200	-1477.400	0.105	8.234	-0.001	0.000
10.300	-1390.200	0.022	8.235	-0.001	0.000
10.400	-1038.000	0.002	8.234	-0.008	0.000
10.500	-821.400	-0.000	8.235	-0.008	0.000
10.600	-785.400	-0.000	8.235	-0.008	0.000
10.700	-806.400	-0.020	8.234	-0.008	0.000
10.800	-708.000	-0.021	8.235	-0.008	0.000
10.900	-782.800	-1.335	8.235	-0.013	0.000
11.000	-720.600	7.478	8.235	-0.013	0.000
11.100	-658.800	7.478	8.235	-0.013	0.000
11.200	-560.600	13.902	8.237	-0.013	0.000
11.300	-529.800	16.458	8.236	-0.013	0.000
11.400	-503.600	16.710	8.236	-0.017	0.000
11.500	-481.400	14.121	8.236	-0.017	0.000
11.600	-460.200	14.121	8.236	-0.017	0.000
11.700	-439.200	13.216	8.236	-0.017	0.000
11.800	-419.800	9.820	8.235	-0.017	0.000
11.900	-401.400	7.813	8.234	-0.020	0.000
12.000	-381.600	7.647	8.235	-0.020	0.000
12.100	-366.400	7.647	8.235	-0.020	0.000
12.200	-348.800	6.761	8.235	-0.020	0.000
12.300	-333.400	7.446	8.236	-0.020	0.000
12.400	-318.600	6.883	8.234	-0.023	0.000
12.500	-304.800	5.309	8.236	-0.023	0.000
12.600	-290.600	5.309	8.236	-0.023	0.000
12.700	-278.800	5.074	8.235	-0.023	0.000
12.800	-266.000	4.840	8.235	-0.023	0.000
12.900	-256.000	4.621	8.236	-0.025	0.000
13.000	-244.000	4.215	8.234	-0.025	0.000
13.100	-234.400	4.215	8.234	-0.025	0.000
13.200	-224.600	4.036	8.235	-0.025	0.000
13.300	-215.600	3.845	8.235	-0.025	0.000
13.400	-206.600	3.680	8.236	-0.026	0.000
13.500	-198.600	3.354	8.235	-0.026	0.000
13.600	-192.200	3.354	8.235	-0.026	0.000
13.700	-183.200	3.201	8.234	-0.026	0.000
13.800	-177.400	3.063	8.234	-0.026	0.000
13.900	-170.400	2.927	8.234	-0.028	0.000
14.000	-165.200	2.669	8.235	-0.028	0.000
14.100	-160.200	2.669	8.235	-0.028	0.000
14.200	-153.200	2.552	8.235	-0.028	0.000
14.300	-147.200	2.449	8.236	-0.028	0.000
14.400	-142.400	2.338	8.233	-0.029	0.000
14.500	-137.200	2.150	8.234	-0.029	0.000
14.600	-132.200	2.150	8.234	-0.029	0.000
14.700	-128.800	2.070	8.234	-0.029	0.000
14.800	-124.200	1.985	8.235	-0.029	0.000
14.900	-119.200	1.909	8.235	-0.030	0.000
15.000	-115.000	1.764	8.235	-0.030	0.000
15.100	-111.400	1.764	8.235	-0.030	0.000
15.200	-107.800	1.699	8.236	-0.030	0.000
15.300	-103.800	1.636	8.236	-0.030	0.000
15.400	-100.000	1.578	8.236	-0.030	0.000
15.500	-95.000	1.466	8.236	-0.030	0.000
15.600	-91.800	1.466	8.236	-0.030	0.000
15.700	-89.000	1.413	8.235	-0.030	0.000
15.800	-85.000	1.366	8.235	-0.030	0.000
15.900	-82.800	1.313	8.237	-0.031	0.000
16.000	-80.000	1.221	8.236	-0.031	0.000
16.100	-78.200	1.221	8.236	-0.031	0.000
16.200	-75.200	1.180	8.235	-0.031	0.000
16.300	-74.000	1.138	8.235	-0.031	0.000
16.400	-71.400	1.102	8.235	-0.032	0.000
16.500	-68.800	1.027	8.236	-0.032	0.000
16.600	-67.200	1.027	8.236	-0.032	0.000
16.700	-64.400	0.992	8.235	-0.032	0.000
16.800	-64.400	0.959	8.236	-0.032	0.000
16.900	-62.000	0.920	8.235	-0.032	0.000
17.000	-60.400	0.853	8.235	-0.032	0.000
17.100	-57.800	0.853	8.235	-0.032	0.000
17.200	-56.200	0.825	8.235	-0.032	0.000
17.300	-55.200	0.800	8.235	-0.032	0.000
17.400	-53.600	0.769	8.235	-0.033	0.000
17.500	-52.400	0.726	8.235	-0.033	0.000
17.600	-51.800	0.726	8.235	-0.033	0.000
17.700	-49.800	0.707	8.235	-0.033	0.000
17.800	-49.000	0.688	8.235	-0.033	0.000
17.900	-46.200	0.668	8.235	-0.033	0.000
18.000	-44.200	0.632	8.235	-0.033	0.000
18.100	-43.400	0.632	8.235	-0.033	0.000
18.200	-42.200	0.615	8.235	-0.033	0.000
18.300	-40.600	0.597	8.236	-0.033	0.000
18.400	-39.200	0.581	8.234	-0.033	0.000
18.500	-37.600	0.548	8.234	-0.033	0.000
18.600	-37.600	0.548	8.234	-0.033	0.000
18.700	-36.000	0.540	8.235	-0.033	0.000
18.800	-36.200	0.525	8.235	-0.033	0.000
18.900	-37.200	0.514	8.235	-0.033	0.000
19.000	-35.800	0.500	8.235	-0.033	0.000
19.100	-35.600	0.500	8.235	-0.033	0.000
19.200	-36.400	0.486	8.236	-0.033	0.000
19.300	-36.200	0.430	8.235	-0.033	0.000
19.400	-36.200	0.443	8.235	-0.034	0.000
19.500	-37.200	0.412	8.236	-0.034	0.000
19.600	-36.800	0.412	8.236	-0.034	0.000
19.700	-37.200	0.409	8.236	-0.034	0.000
19.800	-36.800	0.368	8.235	-0.034	0.000
19.900	-37.200	0.397	8.235	-0.034	0.000
20.000	-36.800	0.362	8.236	-0.034	0.000
20.100	-37.800	0.362	8.236	-0.034	0.000
20.200	-36.600	0.351	8.235	-0.034	0.000
20.300	-36.200	0.353	8.234	-0.034	0.000
20.400	-36.600	0.351	8.235	-0.034	0.000
20.500	-36.600	0.360	8.235	-0.034	0.000
20.600	-35.800	0.360	8.235	-0.034	0.000
20.700	-35.000	0.340	8.235	-0.034	0.000
20.800	-34.800	0.358	8.236	-0.034	0.000
20.900	-34.600	0.357	8.235	-0.035	0.000
21.000	-34.800	0.358	8.235	-0.035	0.000
21.100	-35.000	0.358	8.235	-0.035	0.000
21.200	-36.400	0.346	8.236	-0.035	0.000
21.300	-36.200	0.359	8.235	-0.035	0.000
21.400	-35.000	0.353	8.235	-0.035	0.000
21.500	-35.400	0.359	8.236	-0.035	0.000
21.600	-35.600	0.359	8.236	-0.035	0.000
21.700	-35.200	0.346	8.235	-0.035	0.000
21.800	-33.800	0.356	8.236	-0.035	0.000
21.900	-33.400	0.346	8.236	-0.035	0.000
22.000	-34.200	0.368	8.236	-0.035	0.000
22.100	-33.400	0.368	8.236	-0.035	0.000
22.200	-33.400	0.323	8.235	-0.035	0.000
22.300	-33.000	0.336	8.236	-0.035	0.000
22.400	-32.600	0.323	8.235	-0.036	0.000
22.500	-31.600	0.339	8.235	-0.036	0.000
22.600	-32.200	0.339	8.235	-0.036	0.000
22.700	-30.800	0.336	8.235	-0.036	0.000
22.800	-31.000	0.338	8.235	-0.036	0.000
22.900	-30.200	0.328	8.236	-0.036	0.000
23.000	-30.200	0.318	8.235	-0.036	0.000
23.100	-29.000	0.318	8.235	-0.036	0.000
23.200	-31.400	0.337	8.235	-0.036	0.000
23.300	-30.400	0.315	8.236	-0.036	0.000
23.400	-30.200	0.328	8.236	-0.036	0.000
23.500	-30.800	0.316	8.235	-0.036	0.000
23.600	-29.800	0.316	8.235	-0.036	0.000
23.700	-29.600	0.310	8.235	-0.036	0.000
23.800	-28.200	0.306	8.235	-0.036	0.000
23.900	-30.800	0.308	8.236	-0.036	0.000
24.000	-30.000	0.301	8.236	-0.036	0.000
24.100	-29.200	0.301	8.236	-0.036	0.000
24.200	-29.000	0.291	8.235	-0.036	0.000
24.300	-29.000	0.292	8.236	-0.036	0.000
24.400	-29.000	0.289	8.234	-0.037	0.000
24.500	-28.200	0.288	8.236	-0.037	0.000
24.600	-28.800	0.288	8.236	-0.037	0.000
24.700	-28.200	0.288	8.235	-0.037	0.000
24.800	-27.400	0.284	8.237	-0.037	0.000
24.900	-27.400	0.285	8.236	-0.037	0.000
25.000	-28.200	0.281	8.236	-0.037	0.000
25.100	-28.000	0.281	8.236	-0.037	0.000
25.200	-27.400	0.279	8.236	-0.037	0.000
25.300	-27.800	0.279	8.235	-0.037	0.000
25.400	-27.400	0.279	8.236	-0.037	0.000
25.500	-27.600	0.276	8.235	-0.037	0.000
25.600	-26.600	0.276	8.235	-0.037	0.000
25.700	-27.200	0.275	8.236	-0.037	0.000
25.800	-26.600	0.274	8.235	-0.037	0.000
25.900	-25.600	0.269	8.236	-0.037	0.000
26.000	-26.600	0.269	8.236	-0.037	0.000
26.100	-26.400	0.269	8.236	-0.037	0.000
26.200	-26.000	0.266	8.236	-0.037	0.000
26.300	-25.000	0.266	8.236	-0.037	0.000
26.400	-25.800	0.262	8.234	-0.037	0.000
26.500	-24.800	0.262	8.234	-0.037	0.000
26.600	-26.200	0.262	8.234	-0.037	0.000
26.700	-24.600	0.263	8.235	-0.037	0.000
26.800	-24.600	0.259	8.236	-0.037	0.000
26.900	-24.800	0.258	8.236	-0.038	0.000
27.000	-24.200	0.255	8.235	-0.038	0.000
27.100	-24.200	0.255	8.235	-0.038	0.000
27.200	-24.800	0.254	8.235	-0.038	0.000
27.300	-24.200	0.252	8.235	-0.038	0.000
27.400	-24.000	0.252	8.236	-0.038	0.000
27.500	-24.000	0.247	8.236	-0.038	0.000
27.600	-25.000	0.247	8.236	-0.038	0.000
27.700	-24.000	0.247	8.236	-0.038	0.000
27.800	-22.400	0.244	8.236	-0.038	0.000
27.900	-23.000	0.243	8.236	-0.038	0.000
28.000	-23.600	0.238	8.236	-0.038	0.000
28.100	-22.600	0.238	8.236	-0.038	0.000
28.200	-22.000	0.233	8.235	-0.038	0.000
28.300	-22.800	0.233	8.236	-0.038	0.000
28.400	-21.800	0.233	8.236	-0.038	0.000
28.500	-22.800	0.230	8.236	-0.038	0.000
28.600	-21.800	0.230	8.236	-0.038	0.000
28.700	-23.000	0.226	8.235	-0.038	0.000
28.800	-21.200	0.226	8.235	-0.038	0.000
28.900	-22.000	0.221	8.235	-0.038	0.000
29.000	-20.800	0.221	8.236	-0.038	0.000
29.100	-22.600	0.221	8.236	-0.038	0.000
29.200	-20.600	0.219	8.235	-0.038	0.000
29.300	-20.200	0.218	8.236	-0.038	0.000
29.400	-21.800	0.217	8.235	-0.039	0.000
29.500	-21.400	0.214	8.235	-0.039	0.000
29.600	-21.400	0.214	8.235	-0.039	0.000
29.700	-20.000	0.215	8.235	-0.039	0.000
29.800	-20.600	0.209	8.235	-0.039	0.000
29.900	-19.600	0.208	8.235	-0.039	0.000
30.000	-19.800	0.208	8.235	-0.039	0.000
30.100	-20.600	0.208	8.235	-0.039	0.000
30.200	-20.400	0.208	8.236	-0.039	0.000
30.300	-20.800	0.207	8.236	-0.039	0.000
30.400	-20.000	0.199	8.235	-0.039	0.000
30.500	-20.800	0.200	8.235	-0.039	0.000
30.600	-19.800	0.200	8.235	-0.039	0.000
30.700	-20.800	0.203	8.235	-0.039	0.000
30.800	-19.800	0.200	8.235	-0.039	0.000
30.900	-20.400	0.200	8.235	-0.039	0.000
31.000	-19.400	0.192	8.236	-0.039	0.000
31.100	-20.200	0.192	8.236	-0.039	0.000
31.200	-20.200	0.196	8.236	-0.039	0.000
31.300	-19.800	0.191	8.235	-0.039	0.000
31.400	-19.800	0.195	8.236	-0.039	0.000
31.500	-19.400	0.192	8.235	-0.039	0.000
31.600	-18.800	0.192	8.235	-0.039	0.000
31.700	-19.000	0.190	8.235	-0.039	0.000
31.800	-19.600	0.189	8.235	-0.039	0.000
31.900	-19.800	0.188	8.236	-0.039	0.000
32.000	-20.400	0.186	8.234	-0.039	0.000
32.100	-19.200	0.186	8.234	-0.039	0.000
32.200	-19.600	0.187	8.235	-0.039	0.000
32.300	-19.200	0.185	8.237	-0.039	0.000
32.400	-19.600	0.187	8.235	-0.040	0.000
32.500	-18.600	0.185	8.236	-0.040	0.000
32.600	-19.800	0.185	8.236	-0.040	0.000
32.700	-18.200	0.182	8.236	-0.040	0.000
32.800	-17.800	0.182	8.236	-0.040	0.000
32.900	-18.600	0.182	8.235	-0.040	0.000
33.000	-18.000	0.183	8.237	-0.040	0.000
33.100	-19.200	0.183	8.237	-0.040	0.000
33.200	-19.000	0.178	8.235	-0.040	0.000
33.300	-19.400	0.183	8.235	-0.040	0.000
33.400	-19.000	0.178	8.235	-0.040	0.000
33.500	-19.400	0.176	8.235	-0.040	0.000
33.600	-18.600	0.176	8.235	-0.040	0.000
33.700	-19.400	0.179	8.236	-0.040	0.000
33.800	-17.600	0.175	8.235	-0.040	0.000
33.900	-19.800	0.178	8.236	-0.040	0.000
34.000	-18.000	0.175	8.236	-0.040	0.000
34.100	-18.800	0.175	8.236	-0.040	0.000
34.200	-17.800	0.174	8.235	-0.040	0.000
34.300	-18.600	0.176	8.236	-0.040	0.000
34.400	-18.200	0.173	8.236	-0.040	0.000
34.500	-19.000	0.173	8.235	-0.040	0.000
34.600	-18.400	0.173	8.235	-0.040	0.000
34.700	-19.800	0.176	8.236	-0.040	0.000
34.800	-17.600	0.172	8.235	-0.040	0.000
34.900	-18.000	0.175	8.236	-0.040	0.000
35.000	-18.200	0.173	8.235	-0.040	0.000
35.100	-18.000	0.173	8.235	-0.040	0.000
35.200	-17.600	0.174	8.235	-0.040	0.000
35.300	-17.800	0.171	8.235	-0.040	0.000
35.400	-18.000	0.170	8.236	-0.040	0.000
35.500	-18.400	0.168	8.235	-0.040	0.000
35.600	-16.800	0.168	8.235	-0.040	0.000
35.700	-17.800	0.171	8.235	-0.040	0.000
35.800	-17.400	0.169	8.235	-0.040	0.000
35.900	-18.600	0.171	8.236	-0.041	0.000
36.000	-17.400	0.172	8.235	-0.041	0.000
36.100	-18.200	0.172	8.235	-0.041	0.000
36.200	-18.200	0.165	8.236	-0.041	0.000
36.300	-18.800	0.170	8.236	-0.041	0.000
36.400	-18.000	0.166	8.236	-0.041	0.000
36.500	-17.800	0.169	8.235	-0.041	0.000
36.600	-18.400	0.169	8.235	-0.041	0.000
36.700	-18.800	0.168	8.236	-0.041	0.000
36.800	-17.600	0.168	8.235	-0.041	0.000
36.900	-18.400	0.167	8.236	-0.041	0.000
37.000	-17.800	0.166	8.235	-0.041	0.000
37.100	-18.400	0.166	8.235	-0.041	0.000
37.200	-17.200	0.163	8.236	-0.041	0.000
37.300	-18.200	0.165	8.236	-0.041	0.000
37.400	-17.000	0.166	8.235	-0.041	0.000
37.500	-18.200	0.167	8.235	-0.041	0.000
37.600	-18.000	0.167	8.235	-0.041	0.000
37.700	-16.200	0.161	8.236	-0.041	0.000
37.800	-17.600	0.166	8.235	-0.041	0.000
37.900	-18.200	0.164	8.235	-0.041	0.000
38.000	-17.200	0.168	8.236	-0.041	0.000
38.100	-18.200	0.168	8.236	-0.041	0.000
38.200	-17.400	0.164	8.236	-0.041	0.000
38.300	-18.200	0.165	8.236	-0.041	0.000
38.400	-16.400	0.165	8.236	-0.041	0.000
38.500	-17.200	0.164	8.235	-0.041	0.000
38.600	-16.000	0.164	8.235	-0.041	0.000
38.700	-17.600	0.165	8.237	-0.041	0.000
38.800	-16.400	0.163	8.235	-0.041	0.000
38.900	-17.200	0.163	8.235	-0.041	0.000
39.000	-16.800	0.160	8.235	-0.041	0.000
39.100	-17.800	0.160	8.235	-0.041	0.000
39.200	-16.000	0.161	8.236	-0.041	0.000
39.300	-17.000	0.160	8.236	-0.041	0.000
39.400	-17.600	0.164	8.235	-0.042	0.000
39.500	-16.800	0.161	8.237	-0.042	0.000
39.600	-17.200	0.161	8.237	-0.042	0.000
39.700	-16.200	0.159	8.236	-0.042	0.000
39.800	-16.400	0.162	8.236	-0.042	0.000
39.900	-16.000	0.160	8.235	-0.042	0.000
40.000	-17.600	0.157	8.236	-0.042	0.000
40.100	-16.200	0.157	8.236	-0.042	0.000
40.200	-17.400	0.163	8.236	-0.042	0.000
40.300	-16.800	0.156	8.236	-0.042	0.000
40.400	-17.400	0.157	8.235	-0.042	0.000
40.500	-16.000	0.156	8.234	-0.042	0.000
40.600	-17.400	0.156	8.234	-0.042	0.000
40.700	-16.600	0.161	8.236	-0.042	0.000
40.800	-15.200	0.156	8.237	-0.042	0.000
40.900	-16.800	0.161	8.236	-0.042	0.000
41.000	-16.200	0.159	8.236	-0.042	0.000
41.100	-16.600	0.159	8.236	-0.042	0.000
41.200	-15.400	0.153	8.236	-0.042	0.000
41.300	-15.200	0.154	8.235	-0.042	0.000
41.400	-14.600	0.151	8.236	-0.042	0.000
41.500	-16.000	0.149	8.236	-0.042	0.000
41.600	-14.600	0.149	8.236	-0.042	0.000
41.700	-15.800	0.151	8.234	-0.042	0.000
41.800	-14.800	0.151	8.235	-0.042	0.000
41.900	-15.800	0.148	8.236	-0.042	0.000
42.000	-14.600	0.149	8.236	-0.042	0.000
42.100	-16.800	0.149	8.236	-0.042	0.000
42.200	-15.200	0.148	8.234	-0.042	0.000
42.300	-15.200	0.150	8.236	-0.042	0.000
42.400	-15.800	0.148	8.236	-0.042	0.000
42.500	-15.200	0.144	8.235	-0.042	0.000
42.600	-16.000	0.144	8.235	-0.042	0.000
42.700	-14.200	0.146	8.236	-0.042	0.000
42.800	-15.600	0.147	8.236	-0.042	0.000
42.900	-13.800	0.143	8.236	-0.043	0.000
43.000	-14.400	0.141	8.235	-0.043	0.000
43.100	-14.200	0.141	8.235	-0.043	0.000
43.200	-15.200	0.143	8.236	-0.043	0.000
43.300	-14.400	0.142	8.236	-0.043	0.000
43.400	-15.600	0.143	8.236	-0.043	0.000
43.500	-15.200	0.137	8.237	-0.043	0.000
43.600	-14.000	0.137	8.237	-0.043	0.000
43.700	-13.800	0.138	8.235	-0.043	0.000
43.800	-13.600	0.138	8.235	-0.043	0.000
43.900	-13.600	0.138	8.235	-0.043	0.000
44.000	-14.600	0.138	8.235	-0.043	0.000
44.100	-13.000	0.138	8.235	-0.043	0.000
44.200	-14.600	0.132	8.235	-0.043	0.000
44.300	-13.800	0.135	8.236	-0.043	0.000
44.400	-14.800	0.132	8.235	-0.043	0.000
44.500	-14.400	0.133	8.236	-0.043	0.000
44.600	-15.000	0.133	8.236	-0.043	0.000
44.700	-14.200	0.133	8.235	-0.043	0.000
44.800	-13.800	0.132	8.235	-0.043	0.000
44.900	-14.000	0.133	8.235	-0.043	0.000
45.000	-14.200	0.133	8.235	-0.043	0.000
45.100	-14.200	0.133	8.235	-0.043	0.000
45.200	-14.200	0.132	8.236	-0.043	0.000
45.300	-13.000	0.131	8.235	-0.043	0.000
45.400	-13.800	0.132	8.237	-0.043	0.000
45.500	-13.800	0.129	8.235	-0.043	0.000
45.600	-13.800	0.129	8.235	-0.043	0.000
45.700	-15.200	0.130	8.236	-0.043	0.000
45.800	-14.600	0.127	8.236	-0.043	0.000
45.900	-14.200	0.129	8.235	-0.043	0.000
46.000	-14.000	0.125	8.236	-0.043	0.000
46.100	-15.400	0.125	8.236	-0.043	0.000
46.200	-14.200	0.128	8.236	-0.043	0.000
46.300	-15.200	0.129	8.235	-0.043	0.000
46.400	-13.400	0.125	8.235	-0.043	0.000
46.500	-14.200	0.128	8.236	-0.043	0.000
46.600	-13.400	0.128	8.236	-0.043	0.000
46.700	-14.200	0.127	8.236	-0.043	0.000
46.800	-12.800	0.127	8.235	-0.043	0.000
46.900	-15.600	0.128	8.235	-0.043	0.000
47.000	-14.400	0.128	8.236	-0.043	0.000
47.100	-15.000	0.128	8.236	-0.043	0.000
47.200	-14.400	0.124	8.236	-0.043	0.000
47.300	-14.000	0.128	8.235	-0.043	0.000
47.400	-14.200	0.126	8.235	-0.044	0.000
47.500	-15.200	0.128	8.236	-0.044	0.000
47.600	-13.000	0.128	8.236	-0.044	0.000
47.700	-14.600	0.128	8.235	-0.044	0.000
47.800	-13.400	0.131	8.235	-0.044	0.000
47.900	-15.400	0.126	8.235	-0.044	0.000
48.000	-14.200	0.126	8.235	-0.044	0.000
48.100	-15.400	0.126	8.235	-0.044	0.000
48.200	-14.000	0.130	8.236	-0.044	0.000
48.300	-14.400	0.127	8.235	-0.044	0.000
48.400	-13.800	0.128	8.235	-0.044	0.000
48.500	-15.200	0.130	8.234	-0.044	0.000
48.600	-14.600	0.130	8.234	-0.044	0.000
48.700	-14.000	0.127	8.235	-0.044	0.000
48.800	-13.800	0.128	8.235	-0.044	0.000
48.900	-15.400	0.130	8.234	-0.044	0.000
49.000	-13.800	0.129	8.235	-0.044	0.000
49.100	-14.400	0.129	8.235	-0.044	0.000
49.200	-13.200	0.125	8.236	-0.044	0.000
49.300	-13.800	0.130	8.235	-0.044	0.000
49.400	-14.600	0.128	8.235	-0.044	0.000
49.500	-14.400	0.127	8.235	-0.044	0.000
49.600	-13.800	0.127	8.235	-0.044	0.000
49.700	-14.000	0.131	8.234	-0.044	0.000
49.800	-15.200	0.129	8.236	-0.044	0.000
49.900	-13.600	0.129	8.236	-0.044	0.000
50.000	-13.600	0.131	8.236	-0.044	0.000
50.100	-13.800	0.131	8.236	-0.044	0.000
50.200	-12.200	0.130	8.235	-0.044	0.000
50.300	-14.600	0.129	8.236	-0.044	0.000
50.400	-12.800	0.127	8.235	-0.044	0.000
50.500	-14.600	0.132	8.236	-0.044	0.000
50.600	-13.400	0.132	8.236	-0.044	0.000
50.700	-14.600	0.127	8.235	-0.044	0.000
50.800	-12.200	0.128	8.235	-0.044	0.000
50.900	-14.600	0.127	8.236	-0.044	0.000
51.000	-14.000	0.124	8.235	-0.044	0.000
51.100	-14.000	0.124	8.235	-0.044	0.000
51.200	-13.400	0.126	8.235	-0.044	0.000
51.300	-13.400	0.130	8.235	-0.044	0.000
51.400	-13.400	0.126	8.236	-0.044	0.000
51.500	-13.000	0.126	8.236	-0.045	0.000
51.600	-13.600	0.126	8.236	-0.045	0.000
51.700	-14.400	0.127	8.235	-0.045	0.000
51.800	-13.600	0.124	8.235	-0.045	0.000
51.900	-13.400	0.127	8.235	-0.045	0.000
52.000	-12.600	0.129	8.235	-0.045	0.000
52.100	-13.200	0.129	8.235	-0.045	0.000
52.200	-14.200	0.124	8.235	-0.045	0.000
52.300	-13.800	0.125	8.236	-0.045	0.000
52.400	-14.600	0.124	8.235	-0.045	0.000
52.500	-13.600	0.126	8.236	-0.045	0.000
52.600	-14.400	0.126	8.236	-0.045	0.000
52.700	-14.400	0.122	8.234	-0.045	0.000
52.800	-14.000	0.127	8.236	-0.045	0.000
52.900	-13.200	0.122	8.235	-0.045	0.000
53.000	-13.800	0.122	8.234	-0.045	0.000
53.100	-12.800	0.122	8.234	-0.045	0.000
53.200	-13.800	0.125	8.235	-0.045	0.000
53.300	-12.600	0.127	8.235	-0.045	0.000
53.400	-13.800	0.127	8.236	-0.045	0.000
53.500	-14.000	0.122	8.236	-0.045	0.000
53.600	-13.200	0.122	8.236	-0.045	0.000
53.700	-14.200	0.125	8.234	-0.045	0.000
53.800	-13.600	0.126	8.235	-0.045	0.000
53.900	-14.200	0.127	8.235	-0.045	0.000
54.000	-14.200	0.127	8.235	-0.045	0.000
54.100	-14.200	0.127	8.235	-0.045	0.000
54.200	-12.200	0.126	8.235	-0.045	0.000
54.300	-13.600	0.128	8.234	-0.045	0.000
54.400	-14.600	0.127	8.235	-0.045	0.000
54.500	-13.800	0.125	8.235	-0.045	0.000
54.600	-13.800	0.125	8.235	-0.045	0.000
54.700	-15.000	0.126	8.235	-0.045	0.000
54.800	-13.800	0.128	8.236	-0.045	0.000
54.900	-14.000	0.127	8.234	-0.045	0.000
55.000	-13.400	0.125	8.236	-0.045	0.000
55.100	-13.200	0.125	8.236	-0.045	0.000
55.200	-12.000	0.124	8.235	-0.045	0.000
55.300	-13.800	0.124	8.234	-0.045	0.000
55.400	-13.200	0.125	8.235	-0.045	0.000
55.500	-14.600	0.127	8.235	-0.045	0.000
55.600	-12.800	0.127	8.235	-0.045	0.000
55.700	-13.400	0.124	8.234	-0.045	0.000
55.800	-13.000	0.123	8.235	-0.045	0.000
55.900	-14.400	0.126	8.235	-0.045	0.000
56.000	-12.600	0.126	8.236	-0.046	0.000
56.100	-12.000	0.126	8.236	-0.046	0.000
56.200	-13.600	0.117	8.235	-0.046	0.000
56.300	-11.400	0.125	8.236	-0.046	0.000
56.400	-12.800	0.120	8.235	-0.046	0.000
56.500	-12.400	0.120	8.235	-0.046	0.000
56.600	-13.000	0.120	8.235	-0.046	0.000
56.700	-13.000	0.123	8.235	-0.046	0.000
56.800	-13.200	0.122	8.235	-0.046	0.000
56.900	-12.600	0.118	8.234	-0.046	0.000
57.000	-13.000	0.121	8.235	-0.046	0.000
57.100	-12.600	0.121	8.235	-0.046	0.000
57.200	-13.000	0.120	8.235	-0.046	0.000
57.300	-13.800	0.122	8.235	-0.046	0.000
57.400	-13.800	0.119	8.236	-0.046	0.000
57.500	-12.600	0.120	8.236	-0.046	0.000
57.600	-13.800	0.120	8.236	-0.046	0.000
57.700	-12.400	0.118	8.235	-0.046	0.000
57.800	-13.400	0.121	8.235	-0.046	0.000
57.900	-11.400	0.119	8.234	-0.046	0.000
58.000	-12.800	0.117	8.236	-0.046	0.000
58.100	-11.600	0.117	8.236	-0.046	0.000
58.200	-12.000	0.121	8.235	-0.046	0.000
58.300	-12.600	0.119	8.236	-0.046	0.000
58.400	-13.600	0.118	8.235	-0.046	0.000
58.500	-12.000	0.120	8.236	-0.046	0.000
58.600	-13.800	0.120	8.236	-0.046	0.000
58.700	-12.200	0.119	8.235	-0.046	0.000
58.800	-12.600	0.119	8.235	-0.046	0.000
58.900	-11.400	0.117	8.236	-0.046	0.000
59.000	-11.600	0.116	8.235	-0.046	0.000
59.100	-11.400	0.116	8.235	-0.046	0.000
59.200	-11.800	0.115	8.235	-0.046	0.000
59.300	-11.200	0.113	8.234	-0.046	0.000
59.400	-12.200	0.117	8.235	-0.046	0.000
59.500	-11.200	0.119	8.235	-0.046	0.000
59.600	-11.200	0.119	8.235	-0.046	0.000
59.700	-13.000	0.110	8.234	-0.046	0.000
59.800	-10.400	0.118	8.236	-0.046	0.000
59.900	-12.800	0.110	8.236	-0.046	0.000
60.000	-11.400	0.113	8.235	-0.046	0.000
60.100	-12.800	0.113	8.235	-0.046	0.000
60.200	-11.200	0.112	8.235	-0.046	0.000
60.300	-11.800	0.111	8.235	-0.046	0.000
60.400	-10.600	0.110	8.234	-0.046	0.000
60.500	-12.000	0.109	8.234	-0.046	0.000
60.600	-10.600	0.109	8.234	-0.046	0.000
60.700	-12.600	0.111	8.236	-0.046	0.000
60.800	-11.800	0.106	8.236	-0.046	0.000
60.900	-12.800	0.108	8.234	-0.046	0.000
61.000	-12.600	0.111	8.235	-0.047	0.000
61.100	-11.400	0.111	8.235	-0.047	0.000
61.200	-12.200	0.108	8.235	-0.047	0.000
61.300	-12.800	0.109	8.235	-0.047	0.000
61.400	-12.000	0.107	8.235	-0.047	0.000
61.500	-12.800	0.109	8.234	-0.047	0.000
61.600	-12.600	0.109	8.234	-0.047	0.000
61.700	-12.000	0.105	8.235	-0.047	0.000
61.800	-11.800	0.111	8.235	-0.047	0.000
61.900	-12.400	0.110	8.235	-0.047	0.000
62.000	-12.200	0.108	8.236	-0.047	0.000
62.100	-12.200	0.108	8.236	-0.047	0.000
62.200	-11.800	0.109	8.236	-0.047	0.000
62.300	-11.800	0.111	8.236	-0.047	0.000
62.400	-12.000	0.109	8.234	-0.047	0.000
62.500	-13.400	0.107	8.235	-0.047	0.000
62.600	-12.000	0.107	8.235	-0.047	0.000
62.700	-12.000	0.112	8.235	-0.047	0.000
62.800	-12.000	0.108	8.235	-0.047	0.000
62.900	-13.200	0.112	8.234	-0.047	0.000
63.000	-11.800	0.108	8.235	-0.047	0.000
63.100	-13.000	0.108	8.235	-0.047	0.000
63.200	-11.200	0.110	8.235	-0.047	0.000
63.300	-13.400	0.111	8.234	-0.047	0.000
63.400	-11.400	0.113	8.235	-0.047	0.000
63.500	-12.800	0.112	8.235	-0.047	0.000
63.600	-11.400	0.112	8.235	-0.047	0.000
63.700	-13.000	0.108	8.234	-0.047	0.000
63.800	-10.400	0.110	8.235	-0.047	0.000
63.900	-13.000	0.109	8.236	-0.047	0.000
64.000	-11.200	0.112	8.235	-0.047	0.000
64.100	-12.200	0.112	8.235	-0.047	0.000
64.200	-11.200	0.111	8.235	-0.047	0.000
64.300	-12.200	0.111	8.234	-0.047	0.000
64.400	-11.200	0.107	8.235	-0.047	0.000
64.500	-12.600	0.106	8.234	-0.047	0.000
64.600	-11.800	0.106	8.234	-0.047	0.000
64.700	-12.800	0.113	8.234	-0.047	0.000
64.800	-12.000	0.110	8.235	-0.047	0.000
64.900	-12.400	0.112	8.235	-0.047	0.000
65.000	-11.400	0.111	8.236	-0.047	0.000
65.100	-12.200	0.111	8.236	-0.047	0.000
65.200	-12.400	0.113	8.235	-0.047	0.000
65.300	-13.200	0.113	8.234	-0.047	0.000
65.400	-11.200	0.111	8.235	-0.047	0.000
65.500	-11.200	0.111	8.236	-0.047	0.000
65.600	-11.200	0.111	8.236	-0.047	0.000
65.700	-11.800	0.112	8.236	-0.047	0.000
65.800	-12.400	0.111	8.236	-0.047	0.000
65.900	-11.800	0.110	8.235	-0.047	0.000
66.000	-11.000	0.109	8.235	-0.048	0.000
66.100	-11.400	0.109	8.235	-0.048	0.000
66.200	-11.000	0.109	8.234	-0.048	0.000
66.300	-12.800	0.108	8.235	-0.048	0.000
66.400	-11.000	0.107	8.235	-0.048	0.000
66.500	-12.400	0.108	8.235	-0.048	0.000
66.600	-11.200	0.108	8.235	-0.048	0.000
66.700	-12.000	0.105	8.234	-0.048	0.000
66.800	-12.200	0.104	8.235	-0.048	0.000
66.900	-11.800	0.103	8.234	-0.048	0.000
67.000	-12.400	0.107	8.235	-0.048	0.000
67.100	-11.600	0.107	8.235	-0.048	0.000
67.200	-12.400	0.104	8.235	-0.048	0.000
67.300	-12.400	0.104	8.235	-0.048	0.000
67.400	-12.600	0.105	8.236	-0.048	0.000
67.500	-13.200	0.106	8.235	-0.048	0.000
67.600	-12.200	0.106	8.235	-0.048	0.000
67.700	-11.800	0.109	8.235	-0.048	0.000
67.800	-12.400	0.108	8.236	-0.048	0.000
67.900	-12.200	0.106	8.235	-0.048	0.000
68.000	-14.000	0.107	8.235	-0.048	0.000
68.100	-13.000	0.107	8.235	-0.048	0.000
68.200	-14.400	0.109	8.235	-0.048	0.000
68.300	-13.400	0.106	8.234	-0.048	0.000
68.400	-14.400	0.113	8.236	-0.048	0.000
68.500	-12.800	0.111	8.234	-0.048	0.000
68.600	-13.800	0.111	8.234	-0.048	0.000
68.700	-13.800	0.112	8.235	-0.048	0.000
68.800	-14.000	0.112	8.235	-0.048	0.000
68.900	-13.600	0.114	8.234	-0.048	0.000
69.000	-14.200	0.118	8.235	-0.048	0.000
69.100	-12.800	0.118	8.235	-0.048	0.000
69.200	-14.600	0.118	8.235	-0.048	0.000
69.300	-13.800	0.119	8.236	-0.048	0.000
69.400	-12.600	0.119	8.236	-0.048	0.000
69.500	-13.400	0.123	8.235	-0.048	0.000
69.600	-13.400	0.123	8.235	-0.048	0.000
69.700	-14.400	0.123	8.236	-0.048	0.000
69.800	-13.800	0.123	8.234	-0.048	0.000
69.900	-14.000	0.126	8.235	-0.048	0.000
70.000	-13.800	0.127	8.235	-0.048	0.000
70.100	-13.800	0.127	8.235	-0.048	0.000
70.200	-13.800	0.123	8.235	-0.048	0.000
70.300	-13.400	0.128	8.235	-0.048	0.000
70.400	-13.800	0.124	8.235	-0.048	0.000
70.500	-13.200	0.128	8.236	-0.049	0.000
70.600	-14.000	0.128	8.236	-0.049	0.000
70.700	-13.400	0.131	8.235	-0.049	0.000
70.800	-13.400	0.124	8.235	-0.049	0.000
70.900	-12.600	0.127	8.235	-0.049	0.000
71.000	-13.000	0.126	8.236	-0.049	0.000
71.100	-11.400	0.126	8.236	-0.049	0.000
71.200	-13.400	0.129	8.236	-0.049	0.000
71.300	-13.000	0.122	8.234	-0.049	0.000
71.400	-12.400	0.124	8.236	-0.049	0.000
71.500	-13.200	0.120	8.235	-0.049	0.000
71.600	-12.800	0.120	8.235	-0.049	0.000
71.700	-12.200	0.122	8.235	-0.049	0.000
71.800	-12.200	0.120	8.236	-0.049	0.000
71.900	-12.800	0.121	8.235	-0.049	0.000
72.000	-12.600	0.117	8.234	-0.049	0.000
72.100	-13.800	0.117	8.234	-0.049	0.000
72.200	-13.000	0.119	8.235	-0.049	0.000
72.300	-11.000	0.118	8.235	-0.049	0.000
72.400	-13.000	0.121	8.236	-0.049	0.000
72.500	-12.200	0.117	8.237	-0.049	0.000
72.600	-12.200	0.117	8.237	-0.049	0.000
72.700	-11.600	0.118	8.235	-0.049	0.000
72.800	-12.400	0.116	8.235	-0.049	0.000
72.900	-12.000	0.119	8.235	-0.049	0.000
73.000	-11.800	0.115	8.235	-0.049	0.000
73.100	-10.600	0.115	8.235	-0.049	0.000
73.200	-12.200	0.113	8.234	-0.049	0.000
73.300	-11.200	0.114	8.235	-0.049	0.000
73.400	-12.400	0.113	8.235	-0.049	0.000
73.500	-11.200	0.112	8.234	-0.049	0.000
73.600	-11.600	0.112	8.234	-0.049	0.000
73.700	-11.200	0.110	8.235	-0.049	0.000
73.800	-12.000	0.109	8.235	-0.049	0.000
73.900	-11.200	0.110	8.234	-0.049	0.000
74.000	-11.000	0.106	8.234	-0.049	0.000
74.100	-11.000	0.106	8.234	-0.049	0.000
74.200	-11.200	0.114	8.236	-0.049	0.000
74.300	-9.800	0.106	8.235	-0.049	0.000
74.400	-11.800	0.110	8.234	-0.049	0.000
74.500	-10.200	0.107	8.235	-0.049	0.000
74.600	-11.000	0.107	8.235	-0.049	0.000
74.700	-10.000	0.105	8.234	-0.049	0.000
74.800	-11.800	0.106	8.235	-0.049	0.000
74.900	-10.600	0.103	8.235	-0.049	0.000
75.000	-10.600	0.107	8.235	-0.049	0.000
75.100	-11.000	0.107	8.235	-0.049	0.000
75.200	-8.800	0.103	8.236	-0.049	0.000
75.300	-10.000	0.101	8.234	-0.049	0.000
75.400	-10.200	0.101	8.235	-0.049	0.000
75.500	-10.600	0.102	8.234	-0.050	0.000
75.600	-10.600	0.102	8.234	-0.050	0.000
75.700	-10.000	0.100	8.236	-0.050	0.000
75.800	-9.400	0.098	8.236	-0.050	0.000
75.900	-10.200	0.098	8.235	-0.050	0.000
76.000	-9.800	0.098	8.235	-0.050	0.000
76.100	-9.600	0.098	8.235	-0.050	0.000
76.200	-9.800	0.096	8.235	-0.050	0.000
76.300	-9.200	0.092	8.235	-0.050	0.000
76.400	-10.200	0.097	8.236	-0.050	0.000
76.500	-9.000	0.094	8.235	-0.050	0.000
76.600	-10.400	0.094	8.235	-0.050	0.000
76.700	-8.000	0.092	8.234	-0.050	0.000
76.800	-10.000	0.094	8.235	-0.050	0.000
76.900	-9.200	0.092	8.235	-0.050	0.000
77.000	-9.600	0.093	8.234	-0.050	0.000
77.100	-9.600	0.093	8.234	-0.050	0.000
77.200	-8.400	0.089	8.235	-0.050	0.000
77.300	-9.000	0.090	8.235	-0.050	0.000
77.400	-9.200	0.088	8.235	-0.050	0.000
77.500	-10.000	0.087	8.234	-0.050	0.000
77.600	-9.600	0.087	8.234	-0.050	0.000
77.700	-10.400	0.088	8.235	-0.050	0.000
77.800	-9.600	0.089	8.236	-0.050	0.000
77.900	-9.400	0.084	8.235	-0.050	0.000
78.000	-9.400	0.084	8.235	-0.050	0.000
78.100	-9.800	0.084	8.235	-0.050	0.000
78.200	-9.200	0.084	8.234	-0.050	0.000
78.300	-10.800	0.086	8.236	-0.050	0.000
78.400	-9.600	0.088	8.235	-0.050	0.000
78.500	-9.800	0.083	8.234	-0.050	0.000
78.600	-10.400	0.083	8.234	-0.050	0.000
78.700	-11.000	0.085	8.235	-0.050	0.000
78.800	-9.800	0.086	8.234	-0.050	0.000
78.900	-11.000	0.088	8.235	-0.050	0.000
79.000	-11.000	0.083	8.234	-0.050	0.000
79.100	-10.400	0.083	8.234	-0.050	0.000
79.200	-10.400	0.087	8.235	-0.050	0.000
79.300	-10.600	0.086	8.234	-0.050	0.000
79.400	-10.600	0.089	8.234	-0.050	0.000
79.500	-11.000	0.088	8.235	-0.050	0.000
79.600	-11.000	0.088	8.235	-0.050	0.000
79.700	-10.600	0.088	8.235	-0.050	0.000
79.800	-11.800	0.089	8.235	-0.050	0.000
79.900	-10.600	0.088	8.235	-0.050	0.000
80.000	-11.600	0.093	8.234	-0.050	0.000
80.100	-10.800	0.093	8.234	-0.050	0.000
80.200	-11.400	0.091	8.235	-0.050	0.000
80.300	-10.400	0.093	8.235	-0.050	0.000
80.400	-10.800	0.094	8.235	-0.050	0.000
80.500	-11.400	0.096	8.235	-0.050	0.000
80.600	-11.200	0.096	8.235	-0.050	0.000
80.700	-11.400	0.097	8.235	-0.050	0.000
80.800	-11.800	0.100	8.235	-0.050	0.000
80.900	-11.000	0.096	8.235	-0.050	0.000
81.000	-12.200	0.099	8.235	-0.050	0.000
81.100	-11.400	0.099	8.235	-0.050	0.000
81.200	-11.200	0.101	8.234	-0.050	0.000
81.300	-10.200	0.096	8.235	-0.050	0.000
81.400	-11.400	0.100	8.236	-0.050	0.000
81.500	-10.400	0.102	8.235	-0.051	0.000
81.600	-11.400	0.102	8.235	-0.051	0.000
81.700	-10.600	0.100	8.234	-0.051	0.000
81.800	-11.400	0.099	8.235	-0.051	0.000
81.900	-10.800	0.103	8.235	-0.051	0.000
82.000	-11.400	0.102	8.235	-0.051	0.000
82.100	-10.200	0.102	8.235	-0.051	0.000
82.200	-10.200	0.099	8.236	-0.051	0.000
82.300	-10.200	0.103	8.235	-0.051	0.000
82.400	-11.200	0.101	8.235	-0.051	0.000
82.500	-11.200	0.098	8.234	-0.051	0.000
82.600	-11.000	0.098	8.234	-0.051	0.000
82.700	-10.600	0.100	8.236	-0.051	0.000
82.800	-10.800	0.098	8.235	-0.051	0.000
82.900	-10.400	0.097	8.235	-0.051	0.000
83.000	-9.600	0.096	8.234	-0.051	0.000
83.100	-9.400	0.096	8.234	-0.051	0.000
83.200	-11.200	0.096	8.234	-0.051	0.000
83.300	-9.200	0.094	8.235	-0.051	0.000
83.400	-10.400	0.098	8.236	-0.051	0.000
83.500	-10.400	0.096	8.236	-0.051	0.000
83.600	-8.800	0.096	8.236	-0.051	0.000
83.700	-11.400	0.096	8.235	-0.051	0.000
83.800	-9.800	0.095	8.235	-0.051	0.000
83.900	-10.400	0.094	8.236	-0.051	0.000
84.000	-10.000	0.094	8.235	-0.051	0.000
84.100	-11.000	0.094	8.235	-0.051	0.000
84.200	-9.400	0.091	8.235	-0.051	0.000
84.300	-9.600	0.094	8.234	-0.051	0.000
84.400	-8.200	0.095	8.235	-0.051	0.000
84.500	-9.600	0.092	8.235	-0.051	0.000
84.600	-9.600	0.092	8.235	-0.051	0.000
84.700	-9.800	0.093	8.235	-0.051	0.000
84.800	-8.600	0.093	8.235	-0.051	0.000
84.900	-8.800	0.091	8.234	-0.051	0.000
85.000	-8.400	0.091	8.235	-0.051	0.000
85.100	-8.000	0.091	8.235	-0.051	0.000
85.200	-9.600	0.087	8.235	-0.051	0.000
85.300	-8.200	0.088	8.235	-0.051	0.000
85.400	-9.400	0.087	8.235	-0.051	0.000
85.500	-6.800	0.086	8.235	-0.051	0.000
85.600	-8.800	0.086	8.235	-0.051	0.000
85.700	-8.600	0.084	8.234	-0.051	0.000
85.800	-7.600	0.085	8.236	-0.051	0.000
85.900	-8.600	0.083	8.235	-0.051	0.000
86.000	-8.400	0.082	8.234	-0.051	0.000
86.100	-8.200	0.082	8.234	-0.051	0.000
86.200	-8.200	0.082	8.235	-0.051	0.000
86.300	-7.200	0.082	8.236	-0.051	0.000
86.400	-7.800	0.080	8.234	-0.051	0.000
86.500	-7.800	0.079	8.234	-0.051	0.000
86.600	-7.200	0.079	8.234	-0.051	0.000
86.700	-7.200	0.079	8.235	-0.051	0.000
86.800	-7.400	0.073	8.235	-0.051	0.000
86.900	-6.200	0.079	8.235	-0.051	0.000
87.000	-6.400	0.075	8.236	-0.051	0.000
87.100	-6.000	0.075	8.236	-0.051	0.000
87.200	-7.200	0.068	8.236	-0.051	0.000
87.300	-6.400	0.074	8.234	-0.051	0.000
87.400	-7.000	0.070	8.235	-0.051	0.000
87.500	-5.000	0.069	8.235	-0.051	0.000
87.600	-6.600	0.069	8.235	-0.051	0.000
87.700	-5.400	0.064	8.234	-0.051	0.000
87.800	-5.800	0.066	8.235	-0.051	0.000
87.900	-5.200	0.062	8.236	-0.051	0.000
88.000	-5.400	0.064	8.235	-0.051	0.000
88.100	-5.400	0.064	8.235	-0.051	0.000
88.200	-5.200	0.063	8.235	-0.051	0.000
88.300	-6.000	0.060	8.236	-0.051	0.000
88.400	-5.800	0.059	8.235	-0.051	0.000
88.500	-4.400	0.058	8.236	-0.052	0.000
88.600	-5.600	0.058	8.236	-0.052	0.000
88.700	-5.400	0.054	8.235	-0.052	0.000
88.800	-6.000	0.057	8.235	-0.052	0.000
88.900	-4.600	0.055	8.234	-0.052	0.000
89.000	-5.600	0.051	8.235	-0.052	0.000
89.100	-5.000	0.051	8.235	-0.052	0.000
89.200	-5.200	0.059	8.234	-0.052	0.000
89.300	-4.600	0.051	8.236	-0.052	0.000
89.400	-5.400	0.051	8.235	-0.052	0.000
89.500	-4.000	0.050	8.235	-0.052	0.000
89.600	-5.200	0.050	8.235	-0.052	0.000
89.700	-4.000	0.048	8.235	-0.052	0.000
89.800	-6.600	0.050	8.234	-0.052	0.000
89.900	-3.000	0.049	8.234	-0.052	0.000
90.000	-4.000	0.044	8.235	-0.052	0.000
90.100	-5.200	0.044	8.235	-0.052	0.000
90.200	-5.600	0.046	8.236	-0.052	0.000
90.300	-4.600	0.047	8.234	-0.052	0.000
90.400	-4.800	0.046	8.234	-0.052	0.000
90.500	-4.400	0.045	8.235	-0.052	0.000
90.600	-4.400	0.045	8.235	-0.052	0.000
90.700	-4.000	0.041	8.235	-0.052	0.000
90.800	-4.400	0.041	8.235	-0.052	0.000
90.900	-4.000	0.040	8.235	-0.052	0.000
91.000	-4.200	0.041	8.235	-0.052	0.000
91.100	-4.400	0.041	8.235	-0.052	0.000
91.200	-4.600	0.041	8.236	-0.052	0.000
91.300	-3.800	0.041	8.235	-0.052	0.000
91.400	-4.600	0.038	8.235	-0.052	0.000
91.500	-4.800	0.040	8.234	-0.052	0.000
91.600	-6.000	0.040	8.234	-0.052	0.000
91.700	-3.600	0.043	8.235	-0.052	0.000
91.800	-6.200	0.039	8.236	-0.052	0.000
91.900	-4.400	0.044	8.234	-0.052	0.000
92.000	-4.000	0.041	8.235	-0.052	0.000
92.100	-5.000	0.041	8.235	-0.052	0.000
92.200	-5.200	0.041	8.235	-0.052	0.000
92.300	-4.600	0.042	8.235	-0.052	0.000
92.400	-5.800	0.038	8.235	-0.052	0.000
92.500	-5.400	0.041	8.234	-0.052	0.000
92.600	-5.600	0.041	8.234	-0.052	0.000
92.700	-6.200	0.041	8.235	-0.052	0.000
92.800	-5.400	0.041	8.234	-0.052	0.000
92.900	-4.600	0.043	8.235	-0.052	0.000
93.000	-5.400	0.039	8.234	-0.052	0.000
93.100	-4.600	0.039	8.234	-0.052	0.000
93.200	-5.200	0.043	8.234	-0.052	0.000
93.300	-4.800	0.043	8.235	-0.052	0.000
93.400	-6.400	0.046	8.236	-0.052	0.000
93.500	-6.200	0.043	8.234	-0.052	0.000
93.600	-6.400	0.043	8.234	-0.052	0.000
93.700	-5.600	0.045	8.235	-0.052	0.000
93.800	-7.000	0.047	8.235	-0.052	0.000
93.900	-6.600	0.046	8.235	-0.052	0.000
94.000	-6.200	0.046	8.235	-0.052	0.000
94.100	-5.400	0.046	8.235	-0.052	0.000
94.200	-6.600	0.050	8.234	-0.052	0.000
94.300	-5.800	0.048	8.236	-0.052	0.000
94.400	-5.600	0.049	8.235	-0.052	0.000
94.500	-5.600	0.050	8.235	-0.052	0.000
94.600	-4.800	0.050	8.235	-0.052	0.000
94.700	-5.600	0.051	8.235	-0.052	0.000
94.800	-7.000	0.049	8.233	-0.052	0.000
94.900	-5.600	0.052	8.235	-0.052	0.000
95.000	-6.000	0.054	8.235	-0.052	0.000
95.100	-5.400	0.054	8.235	-0.052	0.000
95.200	-5.600	0.052	8.235	-0.052	0.000
95.300	-4.800	0.051	8.235	-0.052	0.000
95.400	-6.200	0.048	8.235	-0.052	0.000
95.500	-5.400	0.051	8.235	-0.052	0.000
95.600	-5.400	0.051	8.235	-0.052	0.000
95.700	-4.400	0.050	8.235	-0.052	0.000
95.800	-5.000	0.051	8.235	-0.052	0.000
95.900	-4.800	0.050	8.234	-0.052	0.000
96.000	-5.200	0.051	8.235	-0.052	0.000
96.100	-5.400	0.051	8.235	-0.052	0.000
96.200	-3.600	0.052	8.234	-0.052	0.000
96.300	-5.400	0.047	8.235	-0.052	0.000
96.400	-5.200	0.046	8.235	-0.052	0.000
96.500	-6.400	0.051	8.234	-0.052	0.000
96.600	-5.000	0.051	8.234	-0.052	0.000
96.700	-6.200	0.048	8.235	-0.052	0.000
96.800	-4.400	0.052	8.235	-0.052	0.000
96.900	-7.000	0.045	8.235	-0.052	0.000
97.000	-5.800	0.047	8.235	-0.052	0.000
97.100	-4.800	0.047	8.235	-0.052	0.000
97.200	-5.600	0.041	8.234	-0.052	0.000
97.300	-5.400	0.045	8.235	-0.052	0.000
97.400	-5.200	0.042	8.236	-0.052	0.000
97.500	-6.200	0.041	8.235	-0.052	0.000
97.600	-4.800	0.041	8.235	-0.052	0.000
97.700	-5.400	0.048	8.235	-0.052	0.000
97.800	-5.800	0.044	8.235	-0.052	0.000
97.900	-7.600	0.045	8.234	-0.052	0.000
98.000	-6.400	0.046	8.235	-0.052	0.000
98.100	-6.400	0.046	8.235	-0.052	0.000
98.200	-5.400	0.050	8.235	-0.052	0.000
98.300	-6.400	0.048	8.234	-0.052	0.000
98.400	-6.200	0.054	8.234	-0.052	0.000
98.500	-6.600	0.055	8.234	-0.052	0.000
98.600	-5.800	0.055	8.234	-0.052	0.000
98.700	-7.600	0.051	8.235	-0.052	0.000
98.800	-5.400	0.052	8.234	-0.052	0.000
98.900	-6.400	0.050	8.235	-0.052	0.000
99.000	-5.000	0.055	8.235	-0.052	0.000
99.100	-5.600	0.055	8.235	-0.052	0.000
99.200	-7.000	0.053	8.234	-0.052	0.000
99.300	-7.000	0.054	8.234	-0.052	0.000
99.400	-5.800	0.054	8.235	-0.052	0.000
99.500	-6.800	0.057	8.235	-0.053	0.000
99.600	-7.000	0.057	8.235	-0.053	0.000
99.700	-7.400	0.056	8.234	-0.053	0.000
99.800	-5.800	0.058	8.235	-0.053	0.000
99.900	-6.400	0.058	8.233	-0.053	0.000
100.000	-5.800	0.057	8.234	-0.053	0.000
100.100	-6.400	0.057	8.234	-0.053	0.000
100.200	-5.200	0.056	8.235	-0.053	0.000
100.300	-6.800	0.056	8.234	-0.053	0.000
100.400	-6.000	0.059	8.234	-0.053	0.000
100.500	-5.800	0.059	8.234	-0.053	0.000
100.600	-6.200	0.059	8.234	-0.053	0.000
100.700	-6.200	0.056	8.234	-0.053	0.000
100.800	-4.400	0.059	8.235	-0.053	0.000
100.900	-7.200	0.057	8.237	-0.053	0.000
101.000	-6.800	0.058	8.234	-0.053	0.000
101.100	-5.400	0.058	8.234	-0.053	0.000
101.200	-5.600	0.053	8.235	-0.053	0.000
101.300	-6.200	0.055	8.235	-0.053	0.000
101.400	-4.200	0.054	8.235	-0.053	0.000
101.500	-6.400	0.052	8.235	-0.053	0.000
101.600	-5.600	0.052	8.235	-0.053	0.000
101.700	-7.000	0.055	8.235	-0.053	0.000
101.800	-4.800	0.054	8.235	-0.053	0.000
101.900	-5.800	0.050	8.234	-0.053	0.000
102.000	-5.000	0.050	8.235	-0.053	0.000
102.100	-6.000	0.050	8.235	-0.053	0.000
102.200	-4.600	0.054	8.235	-0.053	0.000
102.300	-5.000	0.052	8.235	-0.053	0.000
102.400	-5.400	0.052	8.235	-0.053	0.000
102.500	-4.600	0.052	8.233	-0.053	0.000
102.600	-4.600	0.052	8.233	-0.053	0.000
102.700	-5.000	0.055	8.235	-0.053	0.000
102.800	-4.000	0.056	8.235	-0.053	0.000
102.900	-5.600	0.050	8.234	-0.053	0.000
103.000	-4.800	0.050	8.236	-0.053	0.000
103.100	-4.600	0.050	8.236	-0.053	0.000
103.200	-4.000	0.046	8.235	-0.053	0.000
103.300	-4.600	0.051	8.234	-0.053	0.000
103.400	-3.600	0.047	8.235	-0.053	0.000
103.500	-4.800	0.048	8.235	-0.053	0.000
103.600	-4.600	0.048	8.235	-0.053	0.000
103.700	-5.000	0.046	8.233	-0.053	0.000
103.800	-3.800	0.046	8.235	-0.053	0.000
103.900	-5.000	0.044	8.234	-0.053	0.000
104.000	-3.800	0.043	8.236	-0.053	0.000
104.100	-3.600	0.043	8.236	-0.053	0.000
104.200	-3.600	0.043	8.234	-0.053	0.000
104.300	-4.000	0.041	8.235	-0.053	0.000
104.400	-4.400	0.041	8.234	-0.053	0.000
104.500	-3.600	0.038	8.234	-0.053	0.000
104.600	-3.600	0.038	8.234	-0.053	0.000
104.700	-5.000	0.032	8.236	-0.053	0.000
104.800	-3.000	0.040	8.235	-0.053	0.000
104.900	-4.200	0.034	8.235	-0.053	0.000
105.000	-3.800	0.032	8.234	-0.053	0.000
105.100	-3.200	0.032	8.234	-0.053	0.000
105.200	-2.200	0.033	8.234	-0.053	0.000
105.300	-4.600	0.036	8.234	-0.053	0.000
105.400	-2.000	0.032	8.233	-0.053	0.000
105.500	-3.800	0.032	8.234	-0.053	0.000
105.600	-4.400	0.032	8.234	-0.053	0.000
105.700	-4.000	0.036	8.235	-0.053	0.000
105.800	-3.600	0.032	8.234	-0.053	0.000
105.900	-3.400	0.038	8.235	-0.053	0.000
106.000	-3.600	0.034	8.234	-0.053	0.000
106.100	-3.800	0.034	8.234	-0.053	0.000
106.200	-2.600	0.037	8.235	-0.053	0.000
106.300	-4.600	0.030	8.234	-0.053	0.000
106.400	-4.000	0.029	8.235	-0.053	0.000
106.500	-3.600	0.027	8.234	-0.053	0.000
106.600	-2.800	0.027	8.234	-0.053	0.000
106.700	-3.800	0.033	8.236	-0.053	0.000
106.800	-3.400	0.034	8.234	-0.053	0.000
106.900	-4.000	0.027	8.235	-0.053	0.000
107.000	-3.800	0.032	8.236	-0.053	0.000
107.100	-3.800	0.032	8.236	-0.053	0.000
107.200	-3.000	0.032	8.234	-0.053	0.000
107.300	-4.000	0.031	8.235	-0.053	0.000
107.400	-4.000	0.030	8.235	-0.053	0.000
107.500	-4.000	0.034	8.236	-0.053	0.000
107.600	-3.000	0.034	8.236	-0.053	0.000
107.700	-4.000	0.032	8.235	-0.053	0.000
107.800	-4.200	0.029	8.234	-0.053	0.000
107.900	-3.000	0.035	8.236	-0.053	0.000
108.000	-4.000	0.031	8.235	-0.053	0.000
108.100	-2.400	0.031	8.235	-0.053	0.000
108.200	-4.400	0.028	8.235	-0.053	0.000
108.300	-3.200	0.036	8.234	-0.053	0.000
108.400	-3.600	0.028	8.235	-0.053	0.000
108.500	-3.400	0.031	8.236	-0.053	0.000
108.600	-4.200	0.031	8.236	-0.053	0.000
108.700	-3.600	0.031	8.234	-0.053	0.000
108.800	-3.400	0.031	8.235	-0.053	0.000
108.900	-2.400	0.030	8.235	-0.053	0.000
109.000	-3.200	0.027	8.236	-0.053	0.000
109.100	-2.400	0.027	8.236	-0.053	0.000
109.200	-2.600	0.029	8.235	-0.053	0.000
109.300	-3.200	0.032	8.235	-0.053	0.000
109.400	-4.400	0.031	8.234	-0.053	0.000
109.500	-2.000	0.026	8.234	-0.053	0.000
109.600	-4.000	0.026	8.234	-0.053	0.000
109.700	-2.200	0.028	8.234	-0.053	0.000
109.800	-5.000	0.027	8.235	-0.053	0.000
109.900	-3.400	0.026	8.234	-0.053	0.000
110.000	-3.200	0.028	8.235	-0.053	0.000
110.100	-2.000	0.028	8.235	-0.053	0.000
110.200	-3.800	0.026	8.236	-0.053	0.000
110.300	-2.000	0.024	8.235	-0.053	0.000
110.400	-3.400	0.024	8.235	-0.053	0.000
110.500	-2.400	0.024	8.235	-0.053	0.000
110.600	-4.600	0.024	8.235	-0.053	0.000
110.700	-3.400	0.026	8.235	-0.053	0.000
110.800	-4.200	0.029	8.234	-0.053	0.000
110.900	-3.600	0.025	8.235	-0.053	0.000
111.000	-4.800	0.021	8.235	-0.053	0.000
111.100	-2.800	0.021	8.235	-0.053	0.000
111.200	-4.200	0.025	8.235	-0.053	0.000
111.300	-3.800	0.024	8.235	-0.053	0.000
111.400	-3.000	0.024	8.234	-0.053	0.000
111.500	-2.800	0.021	8.234	-0.053	0.000
111.600	-4.000	0.021	8.234	-0.053	0.000
111.700	-3.000	0.026	8.235	-0.053	0.000
111.800	-3.400	0.025	8.235	-0.053	0.000
111.900	-3.200	0.027	8.234	-0.053	0.000
112.000	-3.800	0.028	8.234	-0.053	0.000
112.100	-3.800	0.028	8.234	-0.053	0.000
112.200	-5.200	0.024	8.236	-0.053	0.000
112.300	-3.200	0.030	8.235	-0.053	0.000
112.400	-3.800	0.025	8.235	-0.053	0.000
112.500	-3.600	0.025	8.236	-0.053	0.000
112.600	-2.800	0.025	8.236	-0.053	0.000
112.700	-2.400	0.028	8.235	-0.053	0.000
112.800	-4.800	0.030	8.235	-0.053	0.000
112.900	-4.200	0.028	8.235	-0.053	0.000
113.000	-4.000	0.029	8.236	-0.053	0.000
113.100	-4.000	0.029	8.236	-0.053	0.000
113.200	-4.400	0.026	8.235	-0.053	0.000
113.300	-4.200	0.032	8.234	-0.053	0.000
113.400	-4.400	0.029	8.235	-0.053	0.000
113.500	-4.600	0.031	8.234	-0.053	0.000
113.600	-4.600	0.031	8.234	-0.053	0.000
113.700	-4.600	0.034	8.234	-0.053	0.000
113.800	-4.600	0.031	8.235	-0.053	0.000
113.900	-5.800	0.029	8.235	-0.053	0.000
114.000	-4.800	0.030	8.234	-0.054	0.000
114.100	-5.200	0.030	8.234	-0.054	0.000
114.200	-5.200	0.032	8.235	-0.054	0.000
114.300	-5.000	0.031	8.234	-0.054	0.000
114.400	-6.200	0.035	8.234	-0.054	0.000
114.500	-6.000	0.035	8.234	-0.054	0.000
114.600	-4.600	0.035	8.234	-0.054	0.000
114.700	-6.400	0.033	8.235	-0.054	0.000
114.800	-4.400	0.038	8.235	-0.054	0.000
114.900	-5.600	0.035	8.236	-0.054	0.000
115.000	-6.200	0.037	8.236	-0.054	0.000
115.100	-7.200	0.037	8.236	-0.054	0.000
115.200	-4.800	0.040	8.235	-0.054	0.000
115.300	-5.800	0.042	8.235	-0.054	0.000
115.400	-4.400	0.042	8.235	-0.054	0.000
115.500	-5.800	0.041	8.234	-0.054	0.000
115.600	-5.000	0.041	8.234	-0.054	0.000
115.700	-6.000	0.041	8.235	-0.054	0.000
115.800	-5.200	0.042	8.235	-0.054	0.000
115.900	-7.000	0.043	8.236	-0.054	0.000
116.000	-5.400	0.044	8.234	-0.054	0.000
116.100	-6.000	0.044	8.234	-0.054	0.000
116.200	-4.800	0.047	8.235	-0.054	0.000
116.300	-5.600	0.044	8.234	-0.054	0.000
116.400	-5.000	0.049	8.235	-0.054	0.000
116.500	-6.000	0.048	8.235	-0.054	0.000
116.600	-5.000	0.048	8.235	-0.054	0.000
116.700	-5.600	0.046	8.235	-0.054	0.000
116.800	-4.400	0.044	8.233	-0.054	0.000
116.900	-6.000	0.045	8.235	-0.054	0.000
117.000	-5.200	0.045	8.235	-0.054	0.000
117.100	-7.000	0.045	8.235	-0.054	0.000
117.200	-5.400	0.049	8.234	-0.054	0.000
117.300	-6.000	0.044	8.235	-0.054	0.000
117.400	-5.200	0.047	8.235	-0.054	0.000
117.500	-4.800	0.052	8.235	-0.054	0.000
117.600	-5.200	0.052	8.235	-0.054	0.000
117.700	-6.000	0.047	8.235	-0.054	0.000
117.800	-4.800	0.043	8.235	-0.054	0.000
117.900	-6.400	0.042	8.235	-0.054	0.000
118.000	-5.800	0.042	8.235	-0.054	0.000
118.100	-6.400	0.042	8.235	-0.054	0.000
118.200	-3.800	0.045	8.235	-0.054	0.000
118.300	-6.200	0.046	8.235	-0.054	0.000
118.400	-5.600	0.045	8.234	-0.054	0.000
118.500	-5.800	0.045	8.236	-0.054	0.000
118.600	-4.000	0.045	8.236	-0.054	0.000
118.700	-6.000	0.045	8.235	-0.054	0.000
118.800	-4.400	0.048	8.234	-0.054	0.000
118.900	-5.600	0.051	8.235	-0.054	0.000
119.000	-4.600	0.045	8.234	-0.054	0.000
119.100	-4.800	0.045	8.234	-0.054	0.000
119.200	-5.600	0.047	8.235	-0.054	0.000
119.300	-6.800	0.046	8.235	-0.054	0.000
119.400	-5.400	0.046	8.235	-0.054	0.000
119.500	-6.400	0.046	8.235	-0.054	0.000
119.600	-5.200	0.046	8.235	-0.054	0.000
119.700	-6.000	0.047	8.235	-0.054	0.000
119.800	-4.800	0.046	8.234	-0.054	0.000
119.900	-6.600	0.047	8.235	-0.054	0.000
120.000	-5.400	0.050	8.234	-0.054	0.000
120.100	-6.600	0.050	8.234	-0.054	0.000
120.200	-6.000	0.046	8.233	-0.054	0.000
120.300	-6.600	0.052	8.234	-0.054	0.000
120.400	-5.600	0.049	8.235	-0.054	0.000
120.500	-6.400	0.046	8.233	-0.054	0.000
120.600	-7.400	0.046	8.233	-0.054	0.000
120.700	-4.400	0.046	8.235	-0.054	0.000
120.800	-4.600	0.048	8.234	-0.054	0.000
120.900	-5.800	0.051	8.236	-0.054	0.000
121.000	-5.200	0.049	8.236	-0.054	0.000
121.100	-5.000	0.049	8.236	-0.054	0.000
121.200	-4.000	0.048	8.234	-0.054	0.000
121.300	-5.200	0.048	8.234	-0.054	0.000
121.400	-5.000	0.049	8.235	-0.054	0.000
121.500	-5.800	0.047	8.234	-0.054	0.000
121.600	-4.200	0.047	8.234	-0.054	0.000
121.700	-5.800	0.046	8.235	-0.054	0.000
121.800	-5.000	0.049	8.236	-0.054	0.000
121.900	-6.200	0.043	8.235	-0.054	0.000
122.000	-4.600	0.044	8.235	-0.054	0.000
122.100	-5.600	0.044	8.235	-0.054	0.000
122.200	-5.000	0.049	8.234	-0.054	0.000
122.300	-6.000	0.046	8.234	-0.054	0.000
122.400	-5.200	0.047	8.235	-0.054	0.000
122.500	-6.200	0.045	8.234	-0.054	0.000
122.600	-5.400	0.045	8.234	-0.054	0.000
122.700	-6.400	0.051	8.236	-0.054	0.000
122.800	-6.200	0.046	8.234	-0.054	0.000
122.900	-5.600	0.045	8.234	-0.054	0.000
123.000	-5.600	0.044	8.235	-0.054	0.000
123.100	-7.000	0.044	8.235	-0.054	0.000
123.200	-5.400	0.044	8.234	-0.054	0.000
123.300	-6.200	0.045	8.235	-0.054	0.000
123.400	-5.600	0.046	8.234	-0.054	0.000
123.500	-5.400	0.045	8.235	-0.054	0.000
123.600	-5.200	0.045	8.235	-0.054	0.000
123.700	-6.000	0.048	8.236	-0.054	0.000
123.800	-5.400	0.046	8.234	-0.054	0.000
123.900	-5.200	0.044	8.236	-0.054	0.000
124.000	-4.400	0.045	8.235	-0.054	0.000
124.100	-6.200	0.045	8.235	-0.054	0.000
124.200	-4.800	0.046	8.234	-0.054	0.000
124.300	-5.600	0.044	8.235	-0.054	0.000
124.400	-4.800	0.045	8.235	-0.054	0.000
124.500	-5.800	0.044	8.234	-0.054	0.000
124.600	-5.400	0.044	8.234	-0.054	0.000
124.700	-5.800	0.049	8.235	-0.054	0.000
124.800	-4.600	0.045	8.234	-0.054	0.000
124.900	-5.000	0.046	8.235	-0.054	0.000
125.000	-4.400	0.046	8.235	-0.055	0.000
125.100	-5.600	0.046	8.235	-0.055	0.000
125.200	-5.800	0.048	8.234	-0.055	0.000
125.300	-6.400	0.045	8.234	-0.055	0.000
125.400	-5.400	0.049	8.235	-0.055	0.000
125.500	-5.600	0.046	8.234	-0.055	0.000
125.600	-4.600	0.046	8.234	-0.055	0.000
125.700	-5.800	0.048	8.235	-0.055	0.000
125.800	-4.600	0.048	8.234	-0.055	0.000
125.900	-6.400	0.043	8.235	-0.055	0.000
126.000	-5.200	0.042	8.235	-0.055	0.000
126.100	-6.000	0.042	8.235	-0.055	0.000
126.200	-5.200	0.048	8.235	-0.055	0.000
126.300	-6.400	0.048	8.234	-0.055	0.000
126.400	-4.600	0.046	8.234	-0.055	0.000
126.500	-4.800	0.045	8.236	-0.055	0.000
126.600	-5.400	0.045	8.236	-0.055	0.000
126.700	-5.600	0.047	8.235	-0.055	0.000
126.800	-4.400	0.045	8.235	-0.055	0.000
126.900	-7.000	0.047	8.235	-0.055	0.000
127.000	-4.400	0.050	8.236	-0.055	0.000
127.100	-6.800	0.050	8.236	-0.055	0.000
127.200	-4.800	0.045	8.234	-0.055	0.000
127.300	-5.600	0.050	8.234	-0.055	0.000
127.400	-5.200	0.045	8.234	-0.055	0.000
127.500	-6.400	0.045	8.235	-0.055	0.000
127.600	-4.600	0.045	8.235	-0.055	0.000
127.700	-5.800	0.049	8.235	-0.055	0.000
127.800	-4.600	0.044	8.236	-0.055	0.000
127.900	-5.000	0.048	8.234	-0.055	0.000
128.000	-5.400	0.047	8.234	-0.055	0.000
128.100	-5.600	0.047	8.234	-0.055	0.000
128.200	-3.800	0.048	8.235	-0.055	0.000
128.300	-5.600	0.046	8.235	-0.055	0.000
128.400	-5.000	0.049	8.236	-0.055	0.000
128.500	-4.800	0.049	8.235	-0.055	0.000
128.600	-5.200	0.049	8.235	-0.055	0.000
128.700	-4.600	0.045	8.234	-0.055	0.000
128.800	-4.000	0.045	8.235	-0.055	0.000
128.900	-5.000	0.045	8.234	-0.055	0.000
129.000	-3.600	0.047	8.235	-0.055	0.000
129.100	-4.800	0.047	8.235	-0.055	0.000
129.200	-4.600	0.044	8.234	-0.055	0.000
129.300	-4.400	0.046	8.233	-0.055	0.000
129.400	-4.200	0.039	8.235	-0.055	0.000
129.500	-4.400	0.038	8.234	-0.055	0.000
129.600	-4.600	0.038	8.234	-0.055	0.000
129.700	-4.800	0.043	8.235	-0.055	0.000
129.800	-3.800	0.041	8.235	-0.055	0.000
129.900	-4.800	0.039	8.235	-0.055	0.000
130.000	-4.400	0.039	8.235	-0.055	0.000
130.100	-4.800	0.039	8.235	-0.055	0.000
130.200	-3.800	0.041	8.235	-0.055	0.000
130.300	-4.400	0.036	8.235	-0.055	0.000
130.400	-4.600	0.037	8.235	-0.055	0.000
130.500	-4.800	0.036	8.234	-0.055	0.000
130.600	-3.800	0.036	8.234	-0.055	0.000
130.700	-4.000	0.036	8.235	-0.055	0.000
130.800	-4.800	0.034	8.234	-0.055	0.000
130.900	-3.600	0.034	8.235	-0.055	0.000
131.000	-4.200	0.033	8.234	-0.055	0.000
131.100	-4.400	0.033	8.234	-0.055	0.000
131.200	-3.800	0.031	8.235	-0.055	0.000
131.300	-4.000	0.031	8.235	-0.055	0.000
131.400	-2.200	0.033	8.235	-0.055	0.000
131.500	-4.000	0.032	8.235	-0.055	0.000
131.600	-4.000	0.032	8.235	-0.055	0.000
131.700	-4.200	0.036	8.235	-0.055	0.000
131.800	-3.200	0.029	8.234	-0.055	0.000
131.900	-5.200	0.034	8.235	-0.055	0.000
132.000	-3.000	0.034	8.234	-0.055	0.000
132.100	-5.200	0.034	8.234	-0.055	0.000
132.200	-4.200	0.028	8.235	-0.055	0.000
132.300	-5.200	0.031	8.235	-0.055	0.000
132.400	-3.800	0.028	8.235	-0.055	0.000
132.500	-4.400	0.028	8.235	-0.055	0.000
132.600	-3.200	0.028	8.235	-0.055	0.000
132.700	-5.000	0.027	8.235	-0.055	0.000
132.800	-3.800	0.029	8.235	-0.055	0.000
132.900	-5.000	0.028	8.236	-0.055	0.000
133.000	-2.800	0.032	8.235	-0.055	0.000
133.100	-3.600	0.032	8.235	-0.055	0.000
133.200	-3.000	0.032	8.234	-0.055	0.000
133.300	-5.200	0.033	8.235	-0.055	0.000
133.400	-3.800	0.034	8.234	-0.055	0.000
133.500	-4.000	0.033	8.235	-0.055	0.000
133.600	-2.400	0.033	8.235	-0.055	0.000
133.700	-4.800	0.034	8.235	-0.055	0.000
133.800	-3.800	0.030	8.236	-0.055	0.000
133.900	-4.800	0.030	8.234	-0.055	0.000
134.000	-3.400	0.032	8.236	-0.055	0.000
134.100	-3.800	0.032	8.236	-0.055	0.000
134.200	-4.000	0.035	8.234	-0.055	0.000
134.300	-4.200	0.034	8.235	-0.055	0.000
134.400	-4.200	0.033	8.235	-0.055	0.000
134.500	-4.600	0.032	8.234	-0.055	0.000
134.600	-4.200	0.032	8.234	-0.055	0.000
134.700	-4.600	0.035	8.234	-0.055	0.000
134.800	-3.600	0.031	8.235	-0.055	0.000
134.900	-4.200	0.035	8.234	-0.055	0.000
135.000	-3.200	0.032	8.233	-0.055	0.000
135.100	-4.800	0.032	8.233	-0.055	0.000
135.200	-5.000	0.033	8.234	-0.055	0.000
135.300	-4.600	0.030	8.235	-0.055	0.000
135.400	-4.600	0.036	8.236	-0.055	0.000
135.500	-3.200	0.035	8.235	-0.055	0.000
135.600	-4.400	0.035	8.235	-0.055	0.000
135.700	-4.000	0.036	8.234	-0.055	0.000
135.800	-5.400	0.032	8.235	-0.055	0.000
135.900	-4.600	0.034	8.235	-0.055	0.000
136.000	-4.200	0.034	8.234	-0.055	0.000
136.100	-5.200	0.034	8.234	-0.055	0.000
136.200	-3.200	0.034	8.235	-0.055	0.000
136.300	-4.200	0.033	8.234	-0.055	0.000
136.400	-4.000	0.035	8.234	-0.055	0.000
136.500	-4.400	0.035	8.235	-0.055	0.000
136.600	-2.800	0.035	8.235	-0.055	0.000
136.700	-4.400	0.033	8.234	-0.055	0.000
136.800	-3.600	0.031	8.235	-0.055	0.000
136.900	-4.400	0.036	8.235	-0.055	0.000
137.000	-3.200	0.035	8.234	-0.055	0.000
137.100	-4.600	0.035	8.234	-0.055	0.000
137.200	-3.800	0.031	8.235	-0.055	0.000
137.300	-4.400	0.031	8.236	-0.055	0.000
137.400	-2.200	0.035	8.234	-0.055	0.000
137.500	-4.000	0.035	8.235	-0.055	0.000
137.600	-3.600	0.035	8.235	-0.055	0.000
137.700	-2.800	0.030	8.235	-0.055	0.000
137.800	-3.400	0.034	8.235	-0.055	0.000
137.900	-4.200	0.028	8.234	-0.055	0.000
138.000	-3.200	0.030	8.234	-0.055	0.000
138.100	-4.800	0.030	8.234	-0.055	0.000
138.200	-3.200	0.032	8.235	-0.055	0.000
138.300	-4.400	0.028	8.234	-0.055	0.000
138.400	-3.000	0.033	8.235	-0.055	0.000
138.500	-3.800	0.031	8.234	-0.056	0.000
138.600	-2.400	0.031	8.234	-0.056	0.000
138.700	-3.200	0.029	8.236	-0.056	0.000
138.800	-3.200	0.028	8.235	-0.056	0.000
138.900	-4.200	0.028	8.234	-0.056	0.000
139.000	-3.200	0.030	8.235	-0.056	0.000
139.100	-3.200	0.030	8.235	-0.056	0.000
139.200	-3.200	0.026	8.235	-0.056	0.000
139.300	-3.200	0.027	8.235	-0.056	0.000
139.400	-4.000	0.027	8.234	-0.056	0.000
139.500	-3.800	0.024	8.235	-0.056	0.000
139.600	-3.600	0.024	8.235	-0.056	0.000
139.700	-3.800	0.026	8.234	-0.056	0.000
139.800	-3.000	0.028	8.235	-0.056	0.000
139.900	-3.400	0.027	8.234	-0.056	0.000
140.000	-3.200	0.025	8.235	-0.056	0.000
140.100	-3.000	0.025	8.235	-0.056	0.000
140.200	-3.800	0.026	8.235	-0.056	0.000
140.300	-4.600	0.023	8.234	-0.056	0.000
140.400	-4.400	0.026	8.234	-0.056	0.000
140.500	-3.800	0.027	8.235	-0.056	0.000
140.600	-3.000	0.027	8.235	-0.056	0.000
140.700	-4.600	0.024	8.234	-0.056	0.000
140.800	-3.200	0.029	8.235	-0.056	0.000
140.900	-3.600	0.023	8.233	-0.056	0.000
141.000	-3.200	0.023	8.234	-0.056	0.000
141.100	-4.600	0.023	8.234	-0.056	0.000
141.200	-3.400	0.028	8.235	-0.056	0.000
141.300	-4.200	0.023	8.235	-0.056	0.000
141.400	-4.200	0.028	8.234	-0.056	0.000
141.500	-3.600	0.026	8.234	-0.056	0.000
141.600	-3.600	0.026	8.234	-0.056	0.000
141.700	-4.400	0.028	8.235	-0.056	0.000
141.800	-2.600	0.027	8.234	-0.056	0.000
141.900	-4.600	0.029	8.234	-0.056	0.000
142.000	-3.600	0.026	8.235	-0.056	0.000
142.100	-4.200	0.026	8.235	-0.056	0.000
142.200	-3.600	0.030	8.234	-0.056	0.000
142.300	-4.800	0.028	8.236	-0.056	0.000
142.400	-4.400	0.029	8.234	-0.056	0.000
142.500	-4.400	0.029	8.235	-0.056	0.000
142.600	-3.800	0.029	8.235	-0.056	0.000
142.700	-4.000	0.030	8.235	-0.056	0.000
142.800	-3.800	0.031	8.235	-0.056	0.000
142.900	-4.000	0.031	8.236	-0.056	0.000
143.000	-3.800	0.029	8.234	-0.056	0.000
143.100	-4.800	0.029	8.234	-0.056	0.000
143.200	-3.600	0.032	8.234	-0.056	0.000
143.300	-4.200	0.032	8.235	-0.056	0.000
143.400	-5.400	0.032	8.235	-0.056	0.000
143.500	-3.800	0.030	8.233	-0.056	0.000
143.600	-3.600	0.030	8.233	-0.056	0.000
143.700	-2.800	0.030	8.235	-0.056	0.000
143.800	-4.800	0.031	8.234	-0.056	0.000
143.900	-3.200	0.034	8.235	-0.056	0.000
144.000	-3.800	0.032	8.234	-0.056	0.000
144.100	-3.800	0.032	8.234	-0.056	0.000
144.200	-3.000	0.033	8.235	-0.056	0.000
144.300	-3.800	0.033	8.234	-0.056	0.000
144.400	-4.600	0.032	8.234	-0.056	0.000
144.500	-3.000	0.028	8.235	-0.056	0.000
144.600	-4.600	0.028	8.235	-0.056	0.000
144.700	-3.000	0.031	8.235	-0.056	0.000
144.800	-2.200	0.031	8.235	-0.056	0.000
144.900	-2.800	0.027	8.234	-0.056	0.000
145.000	-4.600	0.028	8.235	-0.056	0.000
145.100	-3.200	0.028	8.235	-0.056	0.000
145.200	-3.000	0.030	8.235	-0.056	0.000
145.300	-2.200	0.031	8.235	-0.056	0.000
145.400	-4.000	0.029	8.234	-0.056	0.000
145.500	-2.800	0.030	8.234	-0.056	0.000
145.600	-4.400	0.030	8.234	-0.056	0.000
145.700	-3.200	0.027	8.235	-0.056	0.000
145.800	-3.600	0.027	8.235	-0.056	0.000
145.900	-2.200	0.027	8.234	-0.056	0.000
146.000	-3.000	0.028	8.234	-0.056	0.000
146.100	-1.600	0.028	8.234	-0.056	0.000
146.200	-2.800	0.026	8.235	-0.056	0.000
146.300	-2.400	0.026	8.235	-0.056	0.000
146.400	-2.400	0.026	8.236	-0.056	0.000
146.500	-1.400	0.024	8.234	-0.056	0.000
146.600	-2.600	0.024	8.234	-0.056	0.000
146.700	-3.200	0.027	8.235	-0.056	0.000
146.800	-2.600	0.021	8.234	-0.056	0.000
146.900	-1.000	0.024	8.234	-0.056	0.000
147.000	-3.800	0.025	8.235	-0.056	0.000
147.100	-2.200	0.025	8.235	-0.056	0.000
147.200	-3.800	0.021	8.235	-0.056	0.000
147.300	-2.600	0.021	8.234	-0.056	0.000
147.400	-2.600	0.025	8.236	-0.056	0.000
147.500	-3.800	0.026	8.234	-0.056	0.000
147.600	-1.800	0.026	8.234	-0.056	0.000
147.700	-3.200	0.018	8.233	-0.056	0.000
147.800	-1.400	0.021	8.234	-0.056	0.000
147.900	-3.200	0.019	8.234	-0.056	0.000
148.000	-2.000	0.016	8.235	-0.056	0.000
148.100	-2.200	0.016	8.235	-0.056	0.000
148.200	-2.000	0.018	8.234	-0.056	0.000
148.300	-3.000	0.018	8.234	-0.056	0.000
148.400	-2.200	0.017	8.235	-0.056	0.000
148.500	-3.000	0.016	8.234	-0.056	0.000
148.600	-2.400	0.016	8.234	-0.056	0.000
148.700	-1.600	0.020	8.235	-0.056	0.000
148.800	-1.800	0.016	8.234	-0.056	0.000
148.900	-2.200	0.015	8.235	-0.056	0.000
149.000	-2.400	0.018	8.235	-0.056	0.000
149.100	-2.600	0.018	8.235	-0.056	0.000
149.200	-1.400	0.021	8.235	-0.056	0.000
149.300	-3.400	0.018	8.236	-0.056	0.000
149.400	-2.200	0.017	8.236	-0.056	0.000
149.500	-2.800	0.017	8.235	-0.056	0.000
149.600	-2.200	0.017	8.235	-0.056	0.000
149.700	-4.000	0.017	8.235	-0.056	0.000
149.800	-3.200	0.020	8.235	-0.056	0.000
149.900	-3.000	0.016	8.234	-0.056	0.000
150.000	-2.400	0.015	8.234	-0.056	0.000
150.100	-3.800	0.015	8.234	-0.056	0.000
150.200	-3.400	0.017	8.235	-0.056	0.000
150.300	-4.000	0.019	8.233	-0.056	0.000
150.400	-2.800	0.021	8.235	-0.056	0.000
150.500	-3.000	0.022	8.233	-0.056	0.000
150.600	-2.200	0.022	8.233	-0.056	0.000
150.700	-4.400	0.021	8.235	-0.056	0.000
150.800	-3.000	0.021	8.236	-0.056	0.000
150.900	-3.400	0.021	8.234	-0.056	0.000
151.000	-2.800	0.022	8.235	-0.056	0.000
151.100	-4.200	0.022	8.235	-0.056	0.000
151.200	-1.800	0.021	8.235	-0.056	0.000
151.300	-3.000	0.020	8.234	-0.056	0.000
151.400	-3.200	0.023	8.233	-0.056	0.000
151.500	-4.000	0.023	8.234	-0.056	0.000
151.600	-2.200	0.023	8.234	-0.056	0.000
151.700	-2.600	0.023	8.235	-0.056	0.000
151.800	-3.400	0.026	8.235	-0.056	0.000
151.900	-4.200	0.022	8.235	-0.056	0.000
152.000	-3.200	0.026	8.234	-0.056	0.000
152.100	-3.200	0.026	8.234	-0.056	0.000
152.200	-4.400	0.025	8.236	-0.056	0.000
152.300	-4.600	0.022	8.235	-0.056	0.000
152.400	-3.600	0.026	8.234	-0.056	0.000
152.500	-3.800	0.026	8.235	-0.056	0.000
152.600	-3.200	0.026	8.235	-0.056	0.000
152.700	-4.000	0.027	8.234	-0.056	0.000
152.800	-3.200	0.026	8.234	-0.056	0.000
152.900	-3.800	0.027	8.235	-0.056	0.000
153.000	-4.400	0.026	8.235	-0.056	0.000
153.100	-4.400	0.026	8.235	-0.056	0.000
153.200	-4.800	0.029	8.235	-0.056	0.000
153.300	-3.600	0.027	8.234	-0.056	0.000
153.400	-3.400	0.031	8.234	-0.056	0.000
153.500	-4.200	0.032	8.236	-0.056	0.000
153.600	-3.600	0.032	8.236	-0.056	0.000
153.700	-5.200	0.032	8.233	-0.056	0.000
153.800	-3.400	0.033	8.234	-0.056	0.000
153.900	-4.000	0.033	8.235	-0.056	0.000
154.000	-3.600	0.031	8.235	-0.056	0.000
154.100	-5.400	0.031	8.235	-0.056	0.000
154.200	-3.200	0.031	8.234	-0.056	0.000
154.300	-5.000	0.037	8.235	-0.056	0.000
154.400	-4.200	0.032	8.234	-0.056	0.000
154.500	-4.400	0.031	8.234	-0.056	0.000
154.600	-5.400	0.031	8.234	-0.056	0.000
154.700	-5.200	0.035	8.235	-0.056	0.000
154.800	-4.800	0.028	8.235	-0.056	0.000
154.900	-5.400	0.034	8.234	-0.056	0.000
155.000	-5.000	0.038	8.235	-0.056	0.000
155.100	-5.400	0.038	8.235	-0.056	0.000
155.200	-4.400	0.038	8.234	-0.056	0.000
155.300	-5.800	0.036	8.234	-0.056	0.000
155.400	-4.400	0.037	8.235	-0.056	0.000
155.500	-4.800	0.039	8.235	-0.056	0.000
155.600	-5.200	0.039	8.235	-0.057	0.000
155.700	-4.800	0.037	8.235	-0.057	0.000
155.800	-5.400	0.036	8.234	-0.057	0.000
155.900	-4.400	0.040	8.234	-0.057	0.000
156.000	-4.600	0.037	8.234	-0.057	0.000
156.100	-4.400	0.037	8.234	-0.057	0.000
156.200	-5.400	0.042	8.235	-0.057	0.000
156.300	-5.000	0.041	8.233	-0.057	0.000
156.400	-4.800	0.042	8.235	-0.057	0.000
156.500	-5.000	0.040	8.236	-0.057	0.000
156.600	-5.000	0.040	8.236	-0.057	0.000
156.700	-5.600	0.041	8.235	-0.057	0.000
156.800	-5.000	0.043	8.235	-0.057	0.000
156.900	-5.600	0.041	8.236	-0.057	0.000
157.000	-5.800	0.041	8.235	-0.057	0.000
157.100	-4.600	0.041	8.235	-0.057	0.000
157.200	-6.200	0.042	8.235	-0.057	0.000
157.300	-4.200	0.041	8.235	-0.057	0.000
157.400	-5.400	0.041	8.234	-0.057	0.000
157.500	-5.600	0.040	8.235	-0.057	0.000
157.600	-5.800	0.040	8.235	-0.057	0.000
157.700	-5.800	0.045	8.235	-0.057	0.000
157.800	-6.600	0.043	8.235	-0.057	0.000
157.900	-6.000	0.042	8.234	-0.057	0.000
158.000	-6.200	0.048	8.235	-0.057	0.000
158.100	-6.000	0.048	8.235	-0.057	0.000
158.200	-6.600	0.046	8.235	-0.057	0.000
158.300	-3.200	0.045	8.235	-0.057	0.000
158.400	-5.600	0.048	8.234	-0.057	0.000
158.500	-5.200	0.049	8.234	-0.057	0.000
158.600	-6.200	0.049	8.234	-0.057	0.000
158.700	-5.000	0.046	8.235	-0.057	0.000
158.800	-5.200	0.046	8.234	-0.057	0.000
158.900	-4.400	0.047	8.235	-0.057	0.000
159.000	-5.400	0.048	8.234	-0.057	0.000
159.100	-4.600	0.048	8.234	-0.057	0.000
159.200	-6.200	0.043	8.235	-0.057	0.000
159.300	-4.400	0.053	8.234	-0.057	0.000
159.400	-6.400	0.048	8.234	-0.057	0.000
159.500	-5.200	0.049	8.235	-0.057	0.000
159.600	-6.400	0.049	8.235	-0.057	0.000
159.700	-4.200	0.050	8.234	-0.057	0.000
159.800	-5.800	0.047	8.233	-0.057	0.000
159.900	-6.400	0.047	8.235	-0.057	0.000
160.000	-6.200	0.047	8.234	-0.057	0.000
160.100	-6.200	0.047	8.234	-0.057	0.000
160.200	-6.400	0.048	8.235	-0.057	0.000
160.300	-6.200	0.046	8.235	-0.057	0.000
160.400	-6.000	0.049	8.235	-0.057	0.000
160.500	-5.800	0.048	8.235	-0.057	0.000
160.600	-5.400	0.048	8.235	-0.057	0.000
160.700	-5.400	0.047	8.235	-0.057	0.000
160.800	-5.200	0.049	8.234	-0.057	0.000
160.900	-5.800	0.047	8.234	-0.057	0.000
161.000	-5.000	0.049	8.235	-0.057	0.000
161.100	-6.400	0.049	8.235	-0.057	0.000
161.200	-5.400	0.048	8.234	-0.057	0.000
161.300	-5.800	0.052	8.236	-0.057	0.000
161.400	-5.400	0.050	8.233	-0.057	0.000
161.500	-5.800	0.049	8.235	-0.057	0.000
161.600	-5.200	0.049	8.235	-0.057	0.000
161.700	-6.600	0.053	8.235	-0.057	0.000
161.800	-4.600	0.050	8.235	-0.057	0.000
161.900	-6.000	0.051	8.235	-0.057	0.000
162.000	-4.800	0.053	8.235	-0.057	0.000
162.100	-5.400	0.053	8.235	-0.057	0.000
162.200	-5.400	0.050	8.235	-0.057	0.000
162.300	-6.200	0.051	8.235	-0.057	0.000
162.400	-5.200	0.051	8.235	-0.057	0.000
162.500	-5.400	0.049	8.235	-0.057	0.000
162.600	-4.600	0.049	8.235	-0.057	0.000
162.700	-5.000	0.054	8.235	-0.057	0.000
162.800	-5.200	0.050	8.234	-0.057	0.000
162.900	-5.800	0.051	8.235	-0.057	0.000
163.000	-5.400	0.052	8.235	-0.057	0.000
163.100	-5.800	0.052	8.235	-0.057	0.000
163.200	-4.800	0.049	8.235	-0.057	0.000
163.300	-5.400	0.053	8.235	-0.057	0.000
163.400	-4.600	0.048	8.235	-0.057	0.000
163.500	-5.400	0.044	8.235	-0.057	0.000
163.600	-4.800	0.044	8.235	-0.057	0.000
163.700	-5.000	0.051	8.234	-0.057	0.000
163.800	-4.400	0.046	8.235	-0.057	0.000
163.900	-5.400	0.048	8.234	-0.057	0.000
164.000	-5.200	0.048	8.234	-0.057	0.000
164.100	-6.200	0.048	8.234	-0.057	0.000
164.200	-4.800	0.045	8.235	-0.057	0.000
164.300	-4.800	0.048	8.235	-0.057	0.000
164.400	-4.000	0.046	8.235	-0.057	0.000
164.500	-3.800	0.044	8.235	-0.057	0.000
164.600	-4.200	0.044	8.235	-0.057	0.000
164.700	-4.000	0.043	8.235	-0.057	0.000
164.800	-4.600	0.044	8.235	-0.057	0.000
164.900	-3.800	0.042	8.235	-0.057	0.000
165.000	-3.000	0.043	8.235	-0.057	0.000
165.100	-4.800	0.043	8.235	-0.057	0.000
165.200	-2.800	0.042	8.234	-0.057	0.000
165.300	-3.600	0.039	8.234	-0.057	0.000
165.400	-2.800	0.041	8.234	-0.057	0.000
165.500	-3.200	0.037	8.234	-0.057	0.000
165.600	-2.800	0.037	8.234	-0.057	0.000
165.700	-3.800	0.036	8.234	-0.057	0.000
165.800	-2.200	0.036	8.235	-0.057	0.000
165.900	-3.600	0.035	8.234	-0.057	0.000
166.000	-2.600	0.036	8.234	-0.057	0.000
166.100	-2.800	0.036	8.234	-0.057	0.000
166.200	-2.600	0.031	8.235	-0.057	0.000
166.300	-3.000	0.031	8.234	-0.057	0.000
166.400	-2.400	0.031	8.235	-0.057	0.000
166.500	-3.000	0.032	8.235	-0.057	0.000
166.600	-1.800	0.032	8.235	-0.057	0.000
166.700	-3.200	0.024	8.235	-0.057	0.000
166.800	-1.200	0.027	8.234	-0.057	0.000
166.900	-2.800	0.024	8.236	-0.057	0.000
167.000	-3.000	0.025	8.234	-0.057	0.000
167.100	-2.200	0.025	8.234	-0.057	0.000
167.200	-2.000	0.021	8.233	-0.057	0.000
167.300	-2.800	0.021	8.234	-0.057	0.000
167.400	-2.000	0.022	8.235	-0.057	0.000
167.500	-2.000	0.020	8.234	-0.057	0.000
167.600	-2.000	0.020	8.234	-0.057	0.000
167.700	-2.800	0.021	8.235	-0.057	0.000
167.800	-2.000	0.018	8.235	-0.057	0.000
167.900	-2.800	0.020	8.234	-0.057	0.000
168.000	-2.800	0.021	8.235	-0.057	0.000
168.100	-1.800	0.021	8.235	-0.057	0.000
168.200	-2.000	0.015	8.236	-0.057	0.000
168.300	-2.000	0.016	8.234	-0.057	0.000
168.400	-1.200	0.017	8.235	-0.057	0.000
168.500	-1.600	0.015	8.235	-0.057	0.000
168.600	-1.200	0.015	8.235	-0.057	0.000
168.700	-1.600	0.015	8.234	-0.057	0.000
168.800	-0.400	0.017	8.234	-0.057	0.000
168.900	-2.200	0.014	8.236	-0.057	0.000
169.000	-1.000	0.016	8.235	-0.057	0.000
169.100	-0.800	0.016	8.235	-0.057	0.000
169.200	-1.800	0.014	8.235	-0.057	0.000
169.300	-2.200	0.012	8.234	-0.057	0.000
169.400	-0.600	0.013	8.235	-0.057	0.000
169.500	-2.200	0.011	8.234	-0.057	0.000
169.600	-1.600	0.011	8.234	-0.058	0.000
169.700	-1.800	0.013	8.235	-0.058	0.000
169.800	-1.200	0.012	8.235	-0.058	0.000
169.900	-2.200	0.013	8.234	-0.058	0.000
170.000	-1.800	0.016	8.236	-0.058	0.000
170.100	-2.200	0.016	8.236	-0.058	0.000
170.200	-1.800	0.009	8.235	-0.058	0.000
170.300	-2.000	0.013	8.234	-0.058	0.000
170.400	-2.200	0.012	8.235	-0.058	0.000
170.500	-2.600	0.011	8.235	-0.058	0.000
170.600	-1.600	0.011	8.235	-0.058	0.000
170.700	-3.200	0.012	8.236	-0.058	0.000
170.800	-2.400	0.013	8.235	-0.058	0.000
170.900	-3.000	0.012	8.235	-0.058	0.000
171.000	-2.400	0.012	8.234	-0.058	0.000
171.100	-3.800	0.012	8.234	-0.058	0.000
171.200	-2.200	0.015	8.235	-0.058	0.000
171.300	-4.600	0.014	8.234	-0.058	0.000
171.400	-4.400	0.016	8.234	-0.058	0.000
171.500	-3.800	0.018	8.235	-0.058	0.000
171.600	-3.800	0.018	8.235	-0.058	0.000
171.700	-4.600	0.019	8.235	-0.058	0.000
171.800	-4.800	0.022	8.234	-0.058	0.000
171.900	-5.600	0.020	8.234	-0.058	0.000
172.000	-3.600	0.023	8.235	-0.058	0.000
172.100	-5.200	0.023	8.235	-0.058	0.000
172.200	-4.600	0.026	8.236	-0.058	0.000
172.300	-5.400	0.030	8.233	-0.058	0.000
172.400	-4.800	0.027	8.235	-0.058	0.000
172.500	-5.800	0.029	8.235	-0.058	0.000
172.600	-6.000	0.029	8.235	-0.058	0.000
172.700	-6.200	0.031	8.235	-0.058	0.000
172.800	-4.800	0.035	8.235	-0.058	0.000
172.900	-5.800	0.035	8.234	-0.058	0.000
173.000	-5.000	0.037	8.236	-0.058	0.000
173.100	-6.200	0.037	8.236	-0.058	0.000
173.200	-6.000	0.040	8.235	-0.058	0.000
173.300	-5.200	0.041	8.235	-0.058	0.000
173.400	-6.200	0.039	8.234	-0.058	0.000
173.500	-5.400	0.044	8.235	-0.058	0.000
173.600	-3.800	0.044	8.235	-0.058	0.000
173.700	-5.600	0.042	8.234	-0.058	0.000
173.800	-4.800	0.044	8.234	-0.058	0.000
173.900	-5.400	0.043	8.235	-0.058	0.000
174.000	-5.400	0.047	8.235	-0.058	0.000
174.100	-7.000	0.047	8.235	-0.058	0.000
174.200	-4.000	0.047	8.235	-0.058	0.000
174.300	-5.600	0.043	8.234	-0.058	0.000
174.400	-4.400	0.048	8.235	-0.058	0.000
174.500	-14.000	0.050	8.235	-0.058	0.294
174.600	-1.400	0.050	8.235	-0.058	0.294
174.700	2.400	0.043	8.236	-0.058	0.294
174.800	5.600	0.046	8.235	-0.058	0.294
174.900	11.600	0.045	8.235	-0.058	0.294
175.000	13.800	0.045	8.234	-0.058	0.588
175.100	23.400	0.045	8.234	-0.058	0.588
175.200	25.400	0.044	8.234	-0.058	0.588
175.300	30.200	0.045	8.235	-0.058	0.588
175.400	33.600	0.042	8.234	-0.058	0.588
175.500	34.000	0.041	8.234	-0.058	0.883
175.600	41.400	0.041	8.234	-0.057	0.883
175.700	41.800	0.043	8.234	-0.057	0.883
175.800	45.600	0.051	8.235	-0.057	0.883
175.900	47.200	0.047	8.235	-0.057	0.883
176.000	50.800	0.062	8.233	-0.057	1.177
176.100	58.600	0.062	8.233	-0.057	1.177
176.200	56.400	0.077	8.235	-0.057	1.177
176.300	60.600	0.082	8.235	-0.057	1.177
176.400	64.000	0.086	8.234	-0.057	1.177
176.500	62.400	0.130	8.236	-0.057	1.471
176.600	70.600	0.130	8.236	-0.056	1.471
176.700	66.200	0.158	8.236	-0.056	1.471
176.800	77.400	0.188	8.234	-0.056	1.471
176.900	83.600	0.207	8.234	-0.056	1.471
177.000	80.600	0.258	8.235	-0.056	1.765
177.100	88.000	0.258	8.235	-0.055	1.765
177.200	85.000	0.312	8.235	-0.055	1.765
177.300	93.800	0.319	8.235	-0.055	1.765
177.400	90.800	0.350	8.237	-0.055	1.765
177.500	86.000	0.409	8.235	-0.055	2.060
177.600	95.000	0.409	8.235	-0.055	2.060
177.700	95.800	0.439	8.236	-0.055	2.060
177.800	95.200	0.471	8.233	-0.055	2.060
177.900	95.600	0.509	8.235	-0.055	2.060
178.000	98.000	0.575	8.235	-0.055	2.354
178.100	103.200	0.575	8.235	-0.054	2.354
178.200	104.200	0.617	8.235	-0.054	2.354
178.300	114.800	0.648	8.234	-0.054	2.354
178.400	111.600	0.693	8.235	-0.054	2.354
178.500	120.600	0.781	8.236	-0.054	2.648
178.600	108.000	0.781	8.236	-0.053	2.648
178.700	106.600	0.829	8.235	-0.053	2.648
178.800	118.800	0.868	8.233	-0.053	2.648
178.900	118.200	0.912	8.234	-0.053	2.648
179.000	110.800	0.983	8.235	-0.053	2.942
179.100	118.200	0.983	8.235	-0.052	2.942
179.200	118.800	1.030	8.234	-0.052	2.942
179.300	131.200	1.074	8.235	-0.052	2.942
179.400	126.400	1.116	8.237	-0.052	2.942
179.500	125.800	1.184	8.236	-0.052	3.236
179.600	130.400	1.184	8.236	-0.051	3.236
179.700	127.600	1.251	8.236	-0.051	3.236
179.800	132.800	1.279	8.235	-0.051	3.236
179.900	137.000	1.317	8.235	-0.051	3.236
180.000	133.800	1.400	8.236	-0.051	3.531
180.100	137.400	1.400	8.236	-0.049	3.531
180.200	133.000	1.455	8.235	-0.049	3.531
180.300	144.800	1.497	8.236	-0.049	3.531
180.400	146.000	1.521	8.236	-0.049	3.531
180.500	141.400	1.603	8.236	-0.049	3.825
180.600	151.600	1.603	8.236	-0.048	3.825
180.700	147.600	1.666	8.237	-0.048	3.825
180.800	150.600	1.704	8.236	-0.048	3.825
180.900	151.000	1.745	8.237	-0.048	3.825
181.000	153.000	1.824	8.234	-0.048	4.119
181.100	160.400	1.824	8.234	-0.047	4.119
181.200	148.400	1.865	8.235	-0.047	4.119
181.300	159.400	1.910	8.237	-0.047	4.119
181.400	154.600	1.934	8.234	-0.047	4.119
181.500	159.000	2.000	8.235	-0.047	4.413
181.600	164.200	2.000	8.235	-0.045	4.413
181.700	159.000	2.059	8.236	-0.045	4.413
181.800	165.600	2.119	8.235	-0.045	4.413
181.900	164.600	2.148	8.234	-0.045	4.413
182.000	163.200	2.249	8.236	-0.045	4.708
182.100	164.800	2.249	8.236	-0.044	4.708
182.200	167.000	2.290	8.235	-0.044	4.708
182.300	165.200	2.332	8.235	-0.044	4.708
182.400	169.600	2.380	8.237	-0.044	4.708
182.500	170.800	2.479	8.235	-0.044	5.002
182.600	185.600	2.479	8.235	-0.043	5.002
182.700	169.600	2.527	8.234	-0.043	5.002
182.800	176.600	2.574	8.235	-0.043	5.002
182.900	174.600	2.619	8.235	-0.043	5.002
183.000	167.800	2.719	8.235	-0.043	5.000
183.100	142.800	2.719	8.235	-0.041	5.000
183.200	167.600	2.757	8.236	-0.041	5.000
183.300	165.400	2.801	8.235	-0.041	5.000
183.400	162.200	2.856	8.236	-0.041	5.000
183.500	157.000	2.955	8.236	-0.041	5.000
183.600	152.200	2.955	8.236	-0.040	5.000
183.700	150.400	2.996	8.236	-0.040	5.000
183.800	146.400	3.058	8.235	-0.040	5.000
183.900	142.800	3.093	8.236	-0.040	5.000
184.000	139.000	3.194	8.236	-0.040	5.000
184.100	136.200	3.194	8.236	-0.039	5.000
184.200	133.800	3.240	8.234	-0.039	5.000
184.300	132.000	3.302	8.235	-0.039	5.000
184.400	128.800	3.354	8.235	-0.039	5.000
184.500	126.200	3.427	8.234	-0.039	5.000
184.600	123.400	3.427	8.234	-0.038	5.000
184.700	122.000	3.463	8.234	-0.038	5.000
184.800	120.000	3.500	8.235	-0.038	5.000
184.900	117.800	3.533	8.234	-0.038	5.000
185.000	115.600	3.597	8.234	-0.038	5.000
185.100	111.800	3.597	8.234	-0.037	5.000
185.200	111.600	3.629	8.235	-0.037	5.000
185.300	109.600	3.659	8.235	-0.037	5.000
185.400	107.200	3.681	8.237	-0.037	5.000
185.500	105.400	3.734	8.236	-0.037	5.000
185.600	104.600	3.734	8.236	-0.036	5.000
185.700	104.000	3.762	8.236	-0.036	5.000
185.800	102.400	3.783	8.236	-0.036	5.000
185.900	99.800	3.803	8.235	-0.036	5.000
186.000	98.400	3.846	8.235	-0.036	5.000
186.100	97.600	3.846	8.235	-0.035	5.000
186.200	96.600	3.863	8.235	-0.035	5.000
186.300	96.000	3.883	8.235	-0.035	5.000
186.400	94.000	3.904	8.235	-0.035	5.000
186.500	93.200	3.934	8.236	-0.035	5.000
186.600	91.200	3.934	8.236	-0.035	5.000
186.700	90.600	3.952	8.235	-0.035	5.000
186.800	90.200	3.971	8.235	-0.035	5.000
186.900	88.000	3.985	8.236	-0.035	5.000
187.000	87.000	4.012	8.235	-0.035	5.000
187.100	87.000	4.012	8.235	-0.034	5.000
187.200	85.600	4.025	8.234	-0.034	5.000
187.300	84.800	4.037	8.237	-0.034	5.000
187.400	83.600	4.046	8.235	-0.034	5.000
187.500	83.400	4.072	8.236	-0.034	5.000
187.600	83.000	4.072	8.236	-0.033	5.000
187.700	81.200	4.080	8.236	-0.033	5.000
187.800	81.000	4.094	8.233	-0.033	5.000
187.900	81.000	4.102	8.234	-0.033	5.000
188.000	80.400	4.117	8.236	-0.033	5.000
188.100	79.600	4.117	8.236	-0.033	5.000
188.200	79.400	4.128	8.236	-0.033	5.000
188.300	78.200	4.138	8.236	-0.033	5.000
188.400	78.200	4.146	8.237	-0.033	5.000
188.500	77.000	4.160	8.234	-0.033	5.000
188.600	77.400	4.160	8.234	-0.032	5.000
188.700	75.200	4.170	8.235	-0.032	5.000
188.800	75.000	4.174	8.234	-0.032	5.000
188.900	75.600	4.181	8.236	-0.032	5.000
189.000	74.400	4.196	8.236	-0.032	5.000
189.100	74.000	4.196	8.236	-0.031	5.000
189.200	73.800	4.202	8.235	-0.031	5.000
189.300	72.400	4.208	8.235	-0.031	5.000
189.400	73.200	4.216	8.235	-0.031	5.000
189.500	72.400	4.224	8.235	-0.031	5.000
189.600	72.200	4.224	8.235	-0.031	5.000
189.700	71.600	4.232	8.235	-0.031	5.000
189.800	71.600	4.236	8.234	-0.031	5.000
189.900	70.800	4.245	8.235	-0.031	5.000
190.000	70.600	4.251	8.235	-0.031	5.000
190.100	70.400	4.251	8.235	-0.030	5.000
190.200	71.000	4.254	8.236	-0.030	5.000
190.300	70.600	4.255	8.235	-0.030	5.000
190.400	70.200	4.262	8.236	-0.030	5.000
190.500	69.600	4.269	8.236	-0.030	5.000
190.600	68.200	4.269	8.236	-0.030	5.000
190.700	70.600	4.273	8.234	-0.030	5.000
190.800	69.200	4.277	8.235	-0.030	5.000
190.900	69.000	4.281	8.235	-0.030	5.000
191.000	69.200	4.285	8.235	-0.030	5.000
191.100	67.400	4.285	8.235	-0.029	5.000
191.200	68.200	4.287	8.235	-0.029	5.000
191.300	68.000	4.287	8.236	-0.029	5.000
191.400	67.000	4.293	8.235	-0.029	5.000
191.500	67.600	4.297	8.234	-0.029	5.000
191.600	66.400	4.297	8.234	-0.028	5.000
191.700	67.200	4.303	8.235	-0.028	5.000
191.800	67.600	4.299	8.235	-0.028	5.000
191.900	66.400	4.307	8.235	-0.028	5.000
192.000	66.800	4.309	8.235	-0.028	5.000
192.100	66.200	4.309	8.235	-0.028	5.000
192.200	67.000	4.310	8.236	-0.028	5.000
192.300	66.600	4.309	8.236	-0.028	5.000
192.400	65.600	4.314	8.236	-0.028	5.000
192.500	65.400	4.320	8.236	-0.028	5.000
192.600	64.800	4.320	8.236	-0.027	5.000
192.700	65.600	4.318	8.236	-0.027	5.000
192.800	65.400	4.322	8.236	-0.027	5.000
192.900	65.400	4.322	8.234	-0.027	5.000
193.000	65.200	4.325	8.235	-0.027	5.000
193.100	65.400	4.325	8.235	-0.027	5.000
193.200	65.200	4.328	8.234	-0.027	5.000
193.300	66.200	4.330	8.236	-0.027	5.000
193.400	65.200	4.329	8.235	-0.027	5.000
193.500	65.200	4.333	8.236	-0.027	5.000
193.600	64.400	4.333	8.236	-0.026	5.000
193.700	64.800	4.334	8.236	-0.026	5.000
193.800	64.800	4.337	8.235	-0.026	5.000
193.900	64.400	4.337	8.234	-0.026	5.000
194.000	64.600	4.338	8.236	-0.026	5.000
194.100	64.000	4.338	8.236	-0.026	5.000
194.200	63.400	4.342	8.236	-0.026	5.000
194.300	64.200	4.342	8.236	-0.026	5.000
194.400	64.200	4.343	8.235	-0.026	5.000
194.500	63.200	4.344	8.236	-0.026	5.000
194.600	63.400	4.344	8.236	-0.025	5.000
194.700	62.800	4.347	8.235	-0.025	5.000
194.800	62.800	4.351	8.236	-0.025	5.000
194.900	63.800	4.350	8.235	-0.025	5.000
195.000	63.400	4.353	8.235	-0.025	5.000
195.100	63.200	4.353	8.235	-0.025	5.000
195.200	63.200	4.352	8.235	-0.025	5.000
195.300	62.400	4.355	8.235	-0.025	5.000
195.400	63.000	4.352	8.236	-0.025	5.000
195.500	64.200	4.354	8.235	-0.025	5.000
195.600	61.800	4.354	8.235	-0.024	5.000
195.700	63.200	4.357	8.235	-0.024	5.000
195.800	62.600	4.356	8.234	-0.024	5.000
195.900	62.600	4.359	8.235	-0.024	5.000
196.000	62.600	4.361	8.236	-0.024	5.000
196.100	63.000	4.361	8.236	-0.024	5.000
196.200	61.600	4.360	8.235	-0.024	5.000
196.300	63.000	4.361	8.235	-0.024	5.000
196.400	62.200	4.361	8.236	-0.024	5.000
196.500	62.600	4.363	8.236	-0.024	5.000
196.600	60.000	4.363	8.236	-0.023	5.000
196.700	61.800	4.367	8.235	-0.023	5.000
196.800	61.000	4.364	8.235	-0.023	5.000
196.900	61.400	4.367	8.235	-0.023	5.000
197.000	61.400	4.370	8.236	-0.023	5.000
197.100	61.400	4.370	8.236	-0.023	5.000
197.200	62.400	4.372	8.235	-0.023	5.000
197.300	61.000	4.371	8.235	-0.023	5.000
197.400	59.600	4.370	8.234	-0.023	5.000
197.500	61.800	4.374	8.235	-0.023	5.000
197.600	60.800	4.374	8.235	-0.022	5.000
197.700	60.000	4.373	8.235	-0.022	5.000
197.800	60.600	4.378	8.235	-0.022	5.000
197.900	59.600	4.373	8.236	-0.022	5.000
198.000	60.200	4.375	8.235	-0.022	5.000
198.100	60.200	4.375	8.235	-0.022	5.000
198.200	60.000	4.381	8.236	-0.022	5.000
198.300	59.200	4.379	8.235	-0.022	5.000
198.400	59.400	4.384	8.236	-0.022	5.000
198.500	59.600	4.385	8.235	-0.022	5.000
198.600	59.400	4.385	8.235	-0.021	5.000
198.700	58.800	4.388	8.235	-0.021	5.000
198.800	59.200	4.387	8.236	-0.021	5.000
198.900	58.800	4.390	8.235	-0.021	5.000
199.000	58.400	4.392	8.234	-0.021	5.000
199.100	58.800	4.392	8.234	-0.021	5.000
199.200	58.000	4.392	8.234	-0.021	5.000
199.300	58.400	4.395	8.235	-0.021	5.000
199.400	59.200	4.397	8.235	-0.021	5.000
199.500	58.400	4.397	8.236	-0.021	5.000
199.600	57.800	4.397	8.236	-0.020	5.000
199.700	58.200	4.397	8.235	-0.020	5.000
199.800	59.200	4.398	8.235	-0.020	5.000
199.900	57.200	4.401	8.236	-0.020	5.000
[truncated: 10,605 more rows]
