# Supplementary material for: Measurement of Outflow Facility Using iPerfusion
Source: PLoS One. 2016 Mar 7;11(3):e0150694. doi: 10.1371/journal.pone.0150694 (PMC4780770; doi:10.1371/journal.pone.0150694)
Supplement: S4 File — The raw data from the perfusion traces along with the steady state values for each pressure step. (ZIP) [file pone.0150694.s004.zip › S3/ControlIndividuals/eye08/CapPre_P15CR-09/Parameters.txt]

Q 	 dQ 	 P 	 dP 	 R 	 dR 	 C 	 dC 	 FT 	 dFT 	 N/A 	 FV 	 
-4.3087	5.1926	0.0352	0.0415	0.0254	0.1002	39.2982	154.6847	0.0000	0.0000	0.0162	0.0000
56.9133	5.2117	4.4221	0.0421	0.0706	0.0059	14.1572	1.1862	0.0000	0.0000	4.9799	0.0000
117.7980	5.1097	8.8176	0.0409	0.0714	0.0030	14.0049	0.5831	0.0000	0.0000	9.9770	0.0000
180.5920	5.0975	13.2231	0.0408	0.0710	0.0020	14.0877	0.3879	0.0000	0.0000	14.9711	0.0000
243.0693	5.2977	17.6258	0.0431	0.0709	0.0015	14.1135	0.3025	0.0000	0.0000	19.9814	0.0000
306.3293	5.1354	22.0109	0.0414	0.0705	0.0012	14.1757	0.2348	0.0000	0.0000	24.9770	0.0000
