# Supplementary material for: Measurement of Outflow Facility Using iPerfusion
Source: PLoS One. 2016 Mar 7;11(3):e0150694. doi: 10.1371/journal.pone.0150694 (PMC4780770; doi:10.1371/journal.pone.0150694)
Supplement: S4 File — The raw data from the perfusion traces along with the steady state values for each pressure step. (ZIP) [file pone.0150694.s004.zip › S3/ControlIndividuals/eye08/Eye_P15CR-09/Data.txt]

0.000	-3.800	4.019	8.276	-0.000	4.000
0.100	-0.000	4.019	8.276	-0.000	4.000
0.200	-0.000	4.017	8.274	-0.000	4.000
0.300	1.600	4.020	8.274	0.000	4.000
0.400	1.000	4.021	8.274	0.000	4.000
0.500	1.600	4.019	8.274	0.000	4.000
0.600	0.400	4.019	8.274	0.000	4.000
0.700	1.600	4.018	8.275	0.000	4.000
0.800	0.200	4.016	8.274	0.000	4.000
0.900	1.200	4.017	8.275	0.000	4.000
1.000	-0.400	4.020	8.275	0.000	4.000
1.100	0.800	4.020	8.275	0.000	4.000
1.200	2.800	4.017	8.275	0.000	4.000
1.300	0.800	4.017	8.275	0.000	4.000
1.400	2.000	4.021	8.274	0.000	4.000
1.500	1.000	4.020	8.275	0.000	4.000
1.600	2.000	4.020	8.275	0.000	4.000
1.700	0.400	4.021	8.275	0.000	4.000
1.800	1.000	4.022	8.275	0.000	4.000
1.900	1.600	4.025	8.276	0.000	4.000
2.000	2.000	4.017	8.275	0.000	4.000
2.100	1.200	4.017	8.275	0.000	4.000
2.200	2.000	4.018	8.276	0.000	4.000
2.300	0.800	4.019	8.276	0.000	4.000
2.400	0.800	4.021	8.276	0.000	4.000
2.500	0.400	4.017	8.275	0.000	4.000
2.600	1.600	4.017	8.275	0.000	4.000
2.700	1.600	4.018	8.276	0.000	4.000
2.800	1.800	4.020	8.276	0.000	4.000
2.900	1.800	4.021	8.276	0.000	4.000
3.000	2.400	4.021	8.276	0.000	4.000
3.100	1.600	4.021	8.276	0.000	4.000
3.200	1.600	4.015	8.275	0.000	4.000
3.300	0.600	4.020	8.276	0.000	4.000
3.400	1.600	4.016	8.276	0.000	4.000
3.500	1.200	4.018	8.277	0.000	4.000
3.600	2.400	4.018	8.277	0.000	4.000
3.700	1.800	4.020	8.276	0.000	4.000
3.800	1.000	4.019	8.277	0.000	4.000
3.900	0.400	4.021	8.276	0.000	4.000
4.000	1.800	4.017	8.276	0.000	4.000
4.100	1.000	4.017	8.276	0.000	4.000
4.200	2.000	4.019	8.277	0.000	4.000
4.300	1.800	4.019	8.276	0.000	4.000
4.400	2.000	4.020	8.276	0.000	4.000
4.500	0.800	4.021	8.275	0.000	4.000
4.600	1.200	4.021	8.275	0.000	4.000
4.700	1.200	4.018	8.277	0.000	4.000
4.800	1.400	4.020	8.276	0.000	4.000
4.900	1.400	4.016	8.277	0.000	4.000
5.000	2.800	4.018	8.276	0.000	4.000
5.100	1.000	4.018	8.276	0.000	4.000
5.200	1.800	4.017	8.277	0.000	4.000
5.300	2.400	4.017	8.278	0.000	4.000
5.400	1.600	4.018	8.277	0.000	4.000
5.500	0.800	4.019	8.276	0.000	4.000
5.600	1.200	4.019	8.276	0.000	4.000
5.700	0.800	4.018	8.277	0.000	4.000
5.800	1.600	4.023	8.276	0.000	4.000
5.900	1.400	4.019	8.277	0.000	4.000
6.000	2.000	4.017	8.277	0.000	4.000
6.100	1.400	4.017	8.277	0.000	4.000
6.200	2.000	4.018	8.277	0.000	4.000
6.300	2.200	4.016	8.277	0.000	4.000
6.400	2.200	4.019	8.277	0.000	4.000
6.500	1.600	4.019	8.277	0.000	4.000
6.600	1.600	4.019	8.277	0.000	4.000
6.700	0.800	4.020	8.278	0.000	4.000
6.800	0.200	4.018	8.278	0.000	4.000
6.900	2.000	4.018	8.277	0.000	4.000
7.000	1.000	4.022	8.277	0.000	4.000
7.100	1.200	4.022	8.277	0.000	4.000
7.200	1.800	4.019	8.278	0.000	4.000
7.300	1.200	4.018	8.279	0.000	4.000
7.400	1.000	4.020	8.276	0.000	4.000
7.500	0.200	4.018	8.277	0.000	4.000
7.600	2.000	4.018	8.277	0.000	4.000
7.700	1.600	4.020	8.278	0.000	4.000
7.800	2.400	4.021	8.278	0.000	4.000
7.900	0.400	4.018	8.278	0.000	4.000
8.000	1.600	4.019	8.277	0.000	4.000
8.100	1.800	4.019	8.277	0.000	4.000
8.200	1.800	4.019	8.278	0.000	4.000
8.300	0.800	4.016	8.277	0.000	4.000
8.400	1.400	4.019	8.277	0.000	4.000
8.500	0.600	4.015	8.278	0.000	4.000
8.600	1.800	4.015	8.278	0.000	4.000
8.700	0.200	4.036	8.277	0.000	4.000
8.800	2.800	4.009	8.279	0.000	4.000
8.900	1.400	4.035	8.277	0.000	4.000
9.000	1.200	4.035	8.277	0.000	4.000
9.100	1.400	4.035	8.277	0.000	4.000
9.200	1.800	4.007	8.278	0.000	4.000
9.300	1.000	4.018	8.278	0.000	4.000
9.400	2.600	4.020	8.278	0.000	4.000
9.500	1.200	4.028	8.278	0.000	4.000
9.600	2.600	4.028	8.278	0.000	4.000
9.700	1.000	4.006	8.277	0.000	4.000
9.800	2.200	4.030	8.278	0.000	4.000
9.900	1.000	4.017	8.278	0.000	4.000
10.000	2.200	4.019	8.278	0.000	4.000
10.100	1.200	4.019	8.278	0.000	4.000
10.200	-0.200	4.016	8.278	0.000	4.000
10.300	2.000	4.024	8.279	0.000	4.000
10.400	1.800	4.013	8.279	0.000	4.000
10.500	1.200	4.022	8.279	0.000	4.000
10.600	1.000	4.022	8.279	0.000	4.000
10.700	2.400	4.016	8.279	0.000	4.000
10.800	0.800	4.030	8.278	0.000	4.000
10.900	2.200	4.006	8.280	0.000	4.000
11.000	0.800	4.009	8.279	0.000	4.000
11.100	2.400	4.009	8.279	0.000	4.000
11.200	0.600	4.023	8.280	0.000	4.000
11.300	2.000	4.023	8.280	0.000	4.000
11.400	0.200	4.011	8.279	0.000	4.000
11.500	2.400	4.004	8.279	0.000	4.000
11.600	1.200	4.004	8.279	0.000	4.000
11.700	1.800	4.030	8.280	0.000	4.000
11.800	1.000	4.019	8.279	0.000	4.000
11.900	1.600	4.020	8.279	0.000	4.000
12.000	2.000	4.012	8.279	0.000	4.000
12.100	1.600	4.012	8.279	0.000	4.000
12.200	0.400	4.027	8.280	0.000	4.000
12.300	0.600	4.017	8.279	0.000	4.000
12.400	1.800	4.020	8.280	0.000	4.000
12.500	1.600	4.009	8.279	0.000	4.000
12.600	1.800	4.009	8.279	0.000	4.000
12.700	1.200	4.028	8.279	0.000	4.000
12.800	1.600	4.009	8.279	0.000	4.000
12.900	0.200	4.029	8.280	0.000	4.000
13.000	1.200	4.024	8.279	0.000	4.000
13.100	0.800	4.024	8.279	0.000	4.000
13.200	2.000	4.018	8.279	0.000	4.000
13.300	0.800	4.013	8.279	0.000	4.000
13.400	0.800	4.026	8.279	0.000	4.000
13.500	0.800	4.027	8.279	0.000	4.000
13.600	0.400	4.027	8.279	0.000	4.000
13.700	1.800	4.013	8.280	0.000	4.000
13.800	1.800	4.024	8.281	0.000	4.000
13.900	0.800	4.029	8.281	0.000	4.000
14.000	1.000	4.030	8.280	0.000	4.000
14.100	0.800	4.030	8.280	0.000	4.000
14.200	2.800	4.010	8.281	0.000	4.000
14.300	1.800	4.031	8.279	0.000	4.000
14.400	1.800	4.016	8.280	0.000	4.000
14.500	0.600	4.016	8.280	0.000	4.000
14.600	2.000	4.016	8.280	0.000	4.000
14.700	1.600	4.027	8.279	0.000	4.000
14.800	1.400	4.021	8.281	0.000	4.000
14.900	1.600	4.014	8.280	0.000	4.000
15.000	1.800	4.007	8.280	0.000	4.000
15.100	1.000	4.007	8.280	0.000	4.000
15.200	1.800	4.030	8.281	0.000	4.000
15.300	0.600	4.015	8.280	0.000	4.000
15.400	2.000	4.024	8.281	0.000	4.000
15.500	0.800	4.022	8.280	0.000	4.000
15.600	1.400	4.022	8.280	0.000	4.000
15.700	2.000	4.021	8.281	0.000	4.000
15.800	0.800	4.022	8.282	0.000	4.000
15.900	1.800	4.023	8.281	0.000	4.000
16.000	2.400	4.013	8.281	0.000	4.000
16.100	1.000	4.013	8.281	0.000	4.000
16.200	1.400	4.027	8.281	0.000	4.000
16.300	1.800	4.021	8.282	0.000	4.000
16.400	0.800	4.039	8.281	0.000	4.000
16.500	2.400	4.032	8.281	0.000	4.000
16.600	1.600	4.032	8.281	0.000	4.000
16.700	2.600	4.016	8.282	0.000	4.000
16.800	0.600	4.023	8.282	0.000	4.000
16.900	1.000	4.030	8.280	0.000	4.000
17.000	1.400	4.027	8.281	0.000	4.000
17.100	1.000	4.027	8.281	0.000	4.000
17.200	1.400	4.010	8.281	0.000	4.000
17.300	1.200	4.021	8.283	0.000	4.000
17.400	0.600	4.013	8.282	0.000	4.000
17.500	2.000	4.011	8.283	0.000	4.000
17.600	0.600	4.011	8.283	0.000	4.000
17.700	2.400	4.008	8.283	0.000	4.000
17.800	0.200	4.024	8.281	0.000	4.000
17.900	1.600	4.010	8.282	0.000	4.000
18.000	1.400	4.006	8.283	0.000	4.000
18.100	1.400	4.006	8.283	0.000	4.000
18.200	1.400	4.014	8.282	0.000	4.000
18.300	2.000	4.005	8.283	0.000	4.000
18.400	1.600	4.021	8.282	0.000	4.000
18.500	1.800	4.016	8.282	0.000	4.000
18.600	-0.000	4.016	8.282	0.000	4.000
18.700	2.000	4.007	8.282	0.000	4.000
18.800	1.600	4.017	8.282	0.001	4.000
18.900	2.000	4.010	8.283	0.001	4.000
19.000	2.200	4.013	8.281	0.001	4.000
19.100	2.600	4.013	8.281	0.001	4.000
19.200	88.800	4.019	8.283	0.001	4.000
19.300	4854.000	4.011	8.281	0.010	4.000
19.400	4296.400	4.026	8.283	0.010	4.000
19.500	-2075.000	4.022	8.282	0.010	4.000
19.600	-3128.800	4.022	8.282	0.010	4.000
19.700	1957.000	4.011	8.282	0.010	4.000
19.800	3594.000	3.989	8.283	0.006	4.000
19.900	1272.400	3.959	8.285	0.006	4.000
20.000	-5024.800	2.740	8.283	0.006	4.000
20.100	-2170.400	2.740	8.283	0.006	4.000
20.200	-384.800	4.045	8.281	0.006	4.000
20.300	-458.000	4.016	8.284	0.003	4.000
20.400	-415.600	4.021	8.283	0.003	4.000
20.500	-370.600	3.993	8.283	0.003	4.000
20.600	-344.000	3.993	8.283	0.003	4.000
20.700	-252.600	3.573	8.283	0.003	4.000
20.800	-146.200	3.265	8.284	0.002	4.000
20.900	-136.800	6.138	8.283	0.002	4.000
21.000	-130.800	8.408	8.284	0.002	4.000
21.100	-130.000	8.408	8.284	0.002	4.000
21.200	-147.600	7.697	8.284	0.002	4.000
21.300	-175.400	7.464	8.282	0.001	4.000
21.400	-200.400	7.020	8.284	0.001	4.000
21.500	-141.800	5.328	8.284	0.001	4.000
21.600	-11.400	5.328	8.284	0.001	4.000
21.700	-2.800	5.252	8.285	0.001	4.000
21.800	-17.800	5.302	8.284	0.001	4.000
21.900	-29.800	5.279	8.283	0.001	4.000
22.000	-36.800	5.817	8.283	0.001	4.000
22.100	-42.200	5.817	8.283	0.001	4.000
22.200	-46.000	5.827	8.285	0.001	4.000
22.300	-51.200	4.820	8.284	0.000	4.000
22.400	-55.400	3.916	8.284	0.000	4.000
22.500	-56.800	4.256	8.285	0.000	4.000
22.600	-58.600	4.256	8.285	0.000	4.000
22.700	-61.000	4.338	8.283	0.000	4.000
22.800	-62.600	4.396	8.284	-0.000	4.000
22.900	-54.600	4.444	8.285	-0.000	4.000
23.000	-47.600	4.524	8.283	-0.000	4.294
23.100	-46.400	4.524	8.283	-0.000	4.294
23.200	-38.200	4.551	8.284	-0.000	4.294
23.300	-35.000	4.571	8.285	-0.001	4.294
23.400	-33.200	4.593	8.283	-0.001	4.294
23.500	-23.000	4.656	8.286	-0.001	4.588
23.600	-21.800	4.656	8.286	-0.001	4.588
23.700	-11.200	4.665	8.285	-0.001	4.588
23.800	-8.000	4.673	8.285	-0.001	4.588
23.900	-2.800	4.690	8.285	-0.001	4.588
24.000	5.200	4.711	8.286	-0.001	4.883
24.100	9.400	4.711	8.286	-0.001	4.883
24.200	14.600	4.706	8.286	-0.001	4.883
24.300	19.400	4.711	8.286	-0.000	4.883
24.400	26.200	4.715	8.286	-0.000	4.883
24.500	34.000	4.735	8.286	-0.000	5.177
24.600	37.600	4.735	8.286	-0.000	5.177
24.700	44.400	4.720	8.286	-0.000	5.177
24.800	47.600	4.734	8.289	0.000	5.177
24.900	50.400	4.727	8.286	0.000	5.177
25.000	60.400	4.741	8.284	0.000	5.471
25.100	60.600	4.741	8.284	0.000	5.471
25.200	64.600	4.754	8.286	0.000	5.471
25.300	80.000	4.751	8.285	0.001	5.471
25.400	82.200	4.762	8.286	0.001	5.471
25.500	86.400	4.791	8.288	0.001	5.765
25.600	97.600	4.791	8.288	0.001	5.765
25.700	102.400	4.792	8.287	0.001	5.765
25.800	108.000	4.813	8.287	0.002	5.765
25.900	115.400	4.819	8.286	0.002	5.765
26.000	121.400	4.828	8.287	0.002	6.060
26.100	128.800	4.828	8.287	0.002	6.060
26.200	135.800	4.832	8.287	0.002	6.060
26.300	134.400	4.830	8.287	0.003	6.060
26.400	145.000	4.821	8.287	0.003	6.060
26.500	151.200	4.812	8.288	0.003	6.354
26.600	154.400	4.812	8.288	0.003	6.354
26.700	164.400	4.814	8.286	0.003	6.354
26.800	168.400	4.819	8.288	0.005	6.354
26.900	175.200	4.811	8.286	0.005	6.354
27.000	179.400	4.814	8.287	0.005	6.648
27.100	184.600	4.814	8.287	0.005	6.648
27.200	188.400	4.817	8.288	0.005	6.648
27.300	195.800	4.823	8.287	0.006	6.648
27.400	206.600	4.819	8.287	0.006	6.648
27.500	207.200	4.832	8.287	0.006	6.942
27.600	215.000	4.832	8.287	0.006	6.942
27.700	223.800	4.843	8.288	0.006	6.942
27.800	221.200	4.851	8.289	0.008	6.942
27.900	233.800	4.851	8.287	0.008	6.942
28.000	239.600	4.863	8.286	0.008	7.236
28.100	238.800	4.863	8.286	0.008	7.236
28.200	249.800	4.877	8.288	0.008	7.236
28.300	242.000	4.876	8.287	0.011	7.236
28.400	258.200	4.885	8.288	0.011	7.236
28.500	253.200	4.905	8.288	0.011	7.531
28.600	262.200	4.905	8.288	0.011	7.531
28.700	281.200	4.902	8.286	0.011	7.531
28.800	259.800	4.925	8.289	0.013	7.531
28.900	255.000	4.921	8.288	0.013	7.531
29.000	265.800	4.942	8.290	0.013	7.825
29.100	270.800	4.942	8.290	0.013	7.825
29.200	284.600	4.942	8.289	0.013	7.825
29.300	283.600	4.958	8.290	0.015	7.825
29.400	307.800	4.954	8.288	0.015	7.825
29.500	292.600	4.963	8.289	0.015	8.119
29.600	295.400	4.963	8.289	0.015	8.119
29.700	312.200	4.960	8.289	0.015	8.119
29.800	307.800	4.973	8.288	0.018	8.119
29.900	337.600	4.965	8.287	0.018	8.119
30.000	318.600	4.970	8.289	0.018	8.413
30.100	321.400	4.970	8.289	0.018	8.413
30.200	322.600	4.976	8.289	0.018	8.413
30.300	339.800	4.980	8.289	0.021	8.413
30.400	365.000	4.984	8.290	0.021	8.413
30.500	339.000	4.993	8.289	0.021	8.708
30.600	364.000	4.993	8.289	0.021	8.708
30.700	352.000	5.005	8.289	0.021	8.708
30.800	357.000	5.011	8.290	0.024	8.708
30.900	383.600	5.016	8.287	0.024	8.708
31.000	366.400	5.035	8.290	0.024	9.000
31.100	383.600	5.035	8.290	0.024	9.000
31.200	371.000	5.049	8.291	0.024	9.000
31.300	394.000	5.063	8.290	0.027	9.000
31.400	392.800	5.072	8.288	0.027	9.000
31.500	391.800	5.088	8.289	0.027	9.000
31.600	391.400	5.088	8.289	0.027	9.000
31.700	392.000	5.108	8.290	0.027	9.000
31.800	390.000	5.102	8.289	0.031	9.000
31.900	391.400	5.126	8.291	0.031	9.000
32.000	390.400	5.146	8.289	0.031	9.000
32.100	390.000	5.146	8.289	0.031	9.000
32.200	388.400	5.139	8.288	0.031	9.000
32.300	389.200	5.154	8.290	0.034	9.000
32.400	388.600	5.155	8.290	0.034	9.000
32.500	388.000	5.167	8.289	0.034	9.000
32.600	387.600	5.167	8.289	0.034	9.000
32.700	388.000	5.166	8.289	0.034	9.000
32.800	387.200	5.173	8.290	0.037	9.000
32.900	386.800	5.174	8.289	0.037	9.000
33.000	384.600	5.187	8.290	0.037	9.000
33.100	384.800	5.187	8.290	0.037	9.000
33.200	384.400	5.193	8.290	0.037	9.000
33.300	383.200	5.196	8.289	0.040	9.000
33.400	381.800	5.202	8.290	0.040	9.000
33.500	382.600	5.210	8.290	0.040	9.000
33.600	381.400	5.210	8.290	0.040	9.000
33.700	380.400	5.222	8.291	0.040	9.000
33.800	380.400	5.223	8.290	0.043	9.000
33.900	379.400	5.235	8.291	0.043	9.000
34.000	378.400	5.243	8.291	0.043	9.000
34.100	378.000	5.243	8.291	0.043	9.000
34.200	376.800	5.245	8.290	0.043	9.000
34.300	376.600	5.255	8.290	0.046	9.000
34.400	375.200	5.263	8.291	0.046	9.000
34.500	376.000	5.274	8.290	0.046	9.000
34.600	374.400	5.274	8.290	0.046	9.000
34.700	374.000	5.279	8.290	0.046	9.000
34.800	372.800	5.288	8.291	0.050	9.000
34.900	372.200	5.296	8.290	0.050	9.000
35.000	371.600	5.310	8.291	0.050	9.000
35.100	370.000	5.310	8.291	0.050	9.000
35.200	370.400	5.319	8.292	0.050	9.000
35.300	368.600	5.322	8.290	0.053	9.000
35.400	367.800	5.336	8.291	0.053	9.000
35.500	367.800	5.346	8.291	0.053	9.000
35.600	367.000	5.346	8.291	0.053	9.000
35.700	366.400	5.356	8.292	0.053	9.000
35.800	365.200	5.367	8.291	0.056	9.000
35.900	364.200	5.370	8.290	0.056	9.000
36.000	363.800	5.387	8.292	0.056	9.000
36.100	362.800	5.387	8.292	0.056	9.000
36.200	361.200	5.391	8.291	0.056	9.000
36.300	361.200	5.396	8.292	0.059	9.000
36.400	358.600	5.405	8.291	0.059	9.000
36.500	359.800	5.422	8.291	0.059	9.000
36.600	359.200	5.422	8.291	0.059	9.000
36.700	358.200	5.432	8.292	0.059	9.000
36.800	357.000	5.439	8.291	0.062	9.000
36.900	356.200	5.449	8.291	0.062	9.000
37.000	356.200	5.472	8.291	0.062	9.000
37.100	354.000	5.472	8.291	0.062	9.000
37.200	354.400	5.473	8.292	0.062	9.000
37.300	354.400	5.482	8.293	0.065	9.000
37.400	354.200	5.488	8.292	0.065	9.000
37.500	353.800	5.501	8.292	0.065	9.000
37.600	352.000	5.501	8.292	0.065	9.000
37.700	352.200	5.513	8.292	0.065	9.000
37.800	351.200	5.517	8.292	0.067	9.000
37.900	350.600	5.523	8.292	0.067	9.000
38.000	349.600	5.530	8.292	0.067	9.000
38.100	349.800	5.530	8.292	0.067	9.000
38.200	349.000	5.537	8.293	0.067	9.000
38.300	348.200	5.544	8.292	0.070	9.000
38.400	347.600	5.551	8.292	0.070	9.000
38.500	347.600	5.564	8.293	0.070	9.000
38.600	347.400	5.564	8.293	0.070	9.000
38.700	346.800	5.567	8.293	0.070	9.000
38.800	345.600	5.573	8.293	0.073	9.000
38.900	345.600	5.582	8.293	0.073	9.000
39.000	346.000	5.589	8.293	0.073	9.000
39.100	343.800	5.589	8.293	0.073	9.000
39.200	343.400	5.596	8.294	0.073	9.000
39.300	343.800	5.598	8.293	0.076	9.000
39.400	343.800	5.604	8.292	0.076	9.000
39.500	342.400	5.614	8.293	0.076	9.000
39.600	341.800	5.614	8.293	0.076	9.000
39.700	341.200	5.618	8.292	0.076	9.000
39.800	342.000	5.626	8.293	0.079	9.000
39.900	340.600	5.626	8.293	0.079	9.000
40.000	340.800	5.632	8.295	0.079	9.000
40.100	339.800	5.632	8.295	0.079	9.000
40.200	338.200	5.642	8.293	0.079	9.000
40.300	338.800	5.644	8.293	0.082	9.000
40.400	337.200	5.653	8.295	0.082	9.000
40.500	337.200	5.662	8.293	0.082	9.000
40.600	337.000	5.662	8.293	0.082	9.000
40.700	336.800	5.667	8.293	0.082	9.000
40.800	336.800	5.674	8.293	0.085	9.000
40.900	335.400	5.675	8.295	0.085	9.000
41.000	336.000	5.686	8.294	0.085	9.000
41.100	336.200	5.686	8.294	0.085	9.000
41.200	334.600	5.692	8.294	0.085	9.000
41.300	334.000	5.694	8.293	0.087	9.000
41.400	333.800	5.700	8.293	0.087	9.000
41.500	332.600	5.706	8.295	0.087	9.000
41.600	333.400	5.706	8.295	0.087	9.000
41.700	333.400	5.713	8.294	0.087	9.000
41.800	331.800	5.718	8.295	0.090	9.000
41.900	332.000	5.726	8.294	0.090	9.000
42.000	330.400	5.729	8.294	0.090	9.000
42.100	330.000	5.729	8.294	0.090	9.000
42.200	330.400	5.733	8.294	0.090	9.000
42.300	329.400	5.741	8.294	0.093	9.000
42.400	328.800	5.746	8.295	0.093	9.000
42.500	329.600	5.756	8.294	0.093	9.000
42.600	329.000	5.756	8.294	0.093	9.000
42.700	327.800	5.760	8.294	0.093	9.000
42.800	328.000	5.767	8.295	0.096	9.000
42.900	328.400	5.769	8.294	0.096	9.000
43.000	327.400	5.776	8.295	0.096	9.000
43.100	327.000	5.776	8.295	0.096	9.000
43.200	327.600	5.778	8.295	0.096	9.000
43.300	327.400	5.782	8.294	0.098	9.000
43.400	326.200	5.787	8.294	0.098	9.000
43.500	325.200	5.789	8.295	0.098	9.000
43.600	324.800	5.789	8.295	0.098	9.000
43.700	325.200	5.796	8.295	0.098	9.000
43.800	323.800	5.800	8.293	0.101	9.000
43.900	325.200	5.809	8.296	0.101	9.000
44.000	323.000	5.814	8.296	0.101	9.000
44.100	323.400	5.814	8.296	0.101	9.000
44.200	323.200	5.812	8.294	0.101	9.000
44.300	322.200	5.820	8.295	0.104	9.000
44.400	321.000	5.822	8.296	0.104	9.000
44.500	321.000	5.827	8.295	0.104	9.000
44.600	321.200	5.827	8.295	0.104	9.000
44.700	320.600	5.836	8.296	0.104	9.000
44.800	322.200	5.836	8.296	0.106	9.000
44.900	321.000	5.838	8.295	0.106	9.000
45.000	320.400	5.848	8.296	0.106	9.000
45.100	319.800	5.848	8.296	0.106	9.000
45.200	320.000	5.850	8.297	0.106	9.000
45.300	318.200	5.852	8.295	0.109	9.000
45.400	319.400	5.858	8.296	0.109	9.000
45.500	318.400	5.861	8.295	0.109	9.000
45.600	318.600	5.861	8.295	0.109	9.000
45.700	318.600	5.868	8.296	0.109	9.000
45.800	317.400	5.869	8.296	0.112	9.000
45.900	317.400	5.872	8.296	0.112	9.000
46.000	316.800	5.873	8.297	0.112	9.000
46.100	317.400	5.873	8.297	0.112	9.000
46.200	315.400	5.880	8.297	0.112	9.000
46.300	315.400	5.883	8.297	0.114	9.000
46.400	315.000	5.889	8.298	0.114	9.000
46.500	313.400	5.895	8.297	0.114	9.000
46.600	314.400	5.895	8.297	0.114	9.000
46.700	313.200	5.898	8.296	0.114	9.000
46.800	313.200	5.903	8.297	0.117	9.000
46.900	312.600	5.905	8.297	0.117	9.000
47.000	311.400	5.916	8.298	0.117	9.000
47.100	311.600	5.916	8.298	0.117	9.000
47.200	311.200	5.923	8.297	0.117	9.000
47.300	309.800	5.926	8.297	0.119	9.000
47.400	309.400	5.931	8.296	0.119	9.000
47.500	309.200	5.940	8.298	0.119	9.000
47.600	308.600	5.940	8.298	0.119	9.000
47.700	309.000	5.946	8.297	0.119	9.000
47.800	308.600	5.954	8.297	0.122	9.000
47.900	309.400	5.960	8.298	0.122	9.000
48.000	307.800	5.965	8.298	0.122	9.000
48.100	307.600	5.965	8.298	0.122	9.000
48.200	307.000	5.969	8.296	0.122	9.000
48.300	306.600	5.970	8.298	0.124	9.000
48.400	306.800	5.975	8.298	0.124	9.000
48.500	305.800	5.981	8.298	0.124	9.000
48.600	305.800	5.981	8.298	0.124	9.000
48.700	305.000	5.987	8.298	0.124	9.000
48.800	306.000	5.989	8.299	0.127	9.000
48.900	305.000	5.994	8.298	0.127	9.000
49.000	304.200	6.004	8.297	0.127	9.000
49.100	304.400	6.004	8.297	0.127	9.000
49.200	303.600	6.003	8.298	0.127	9.000
49.300	303.200	6.007	8.298	0.130	9.000
49.400	302.600	6.007	8.298	0.130	9.000
49.500	302.400	6.017	8.298	0.130	9.000
49.600	302.600	6.017	8.298	0.130	9.000
49.700	301.000	6.022	8.299	0.130	9.000
49.800	300.800	6.029	8.299	0.132	9.000
49.900	301.200	6.034	8.298	0.132	9.000
50.000	299.600	6.041	8.300	0.132	9.000
50.100	299.000	6.041	8.300	0.132	9.000
50.200	299.200	6.043	8.298	0.132	9.000
50.300	298.200	6.047	8.298	0.135	9.000
50.400	299.200	6.046	8.299	0.135	9.000
50.500	297.000	6.060	8.299	0.135	9.000
50.600	298.000	6.060	8.299	0.135	9.000
50.700	297.600	6.063	8.298	0.135	9.000
50.800	298.000	6.067	8.299	0.137	9.000
50.900	297.000	6.071	8.299	0.137	9.000
51.000	296.400	6.080	8.300	0.137	9.000
51.100	295.800	6.080	8.300	0.137	9.000
51.200	295.400	6.087	8.300	0.137	9.000
51.300	295.200	6.089	8.299	0.139	9.000
51.400	294.200	6.099	8.299	0.139	9.000
51.500	294.600	6.103	8.299	0.139	9.000
51.600	293.800	6.103	8.299	0.139	9.000
51.700	293.600	6.109	8.299	0.139	9.000
51.800	292.800	6.115	8.299	0.142	9.000
51.900	293.000	6.116	8.300	0.142	9.000
52.000	292.800	6.121	8.300	0.142	9.000
52.100	292.600	6.121	8.300	0.142	9.000
52.200	291.800	6.125	8.299	0.142	9.000
52.300	291.600	6.129	8.300	0.144	9.000
52.400	291.600	6.132	8.299	0.144	9.000
52.500	290.600	6.136	8.299	0.144	9.000
52.600	290.000	6.136	8.299	0.144	9.000
52.700	290.600	6.144	8.300	0.144	9.000
52.800	290.400	6.143	8.300	0.147	9.000
52.900	289.600	6.151	8.300	0.147	9.000
53.000	288.200	6.158	8.300	0.147	9.000
53.100	289.000	6.158	8.300	0.147	9.000
53.200	288.800	6.159	8.299	0.147	9.000
53.300	288.200	6.163	8.301	0.149	9.000
53.400	286.600	6.165	8.301	0.149	9.000
53.500	287.600	6.174	8.302	0.149	9.000
53.600	287.600	6.174	8.302	0.149	9.000
53.700	286.200	6.178	8.299	0.149	9.000
53.800	286.200	6.182	8.300	0.152	9.000
53.900	285.000	6.184	8.301	0.152	9.000
54.000	285.600	6.191	8.300	0.152	9.000
54.100	283.800	6.191	8.300	0.152	9.000
54.200	284.800	6.197	8.301	0.152	9.000
54.300	284.400	6.195	8.300	0.154	9.000
54.400	283.800	6.203	8.302	0.154	9.000
54.500	282.200	6.210	8.301	0.154	9.000
54.600	283.200	6.210	8.301	0.154	9.000
54.700	282.200	6.213	8.300	0.154	9.000
54.800	281.800	6.214	8.300	0.156	9.000
54.900	282.000	6.219	8.301	0.156	9.000
55.000	282.000	6.228	8.302	0.156	9.000
55.100	280.400	6.228	8.302	0.156	9.000
55.200	280.400	6.229	8.301	0.156	9.000
55.300	280.600	6.235	8.302	0.159	9.000
55.400	280.200	6.238	8.301	0.159	9.000
55.500	280.200	6.245	8.301	0.159	9.000
55.600	278.800	6.245	8.301	0.159	9.000
55.700	278.600	6.254	8.302	0.159	9.000
55.800	278.000	6.254	8.302	0.161	9.000
55.900	277.800	6.259	8.302	0.161	9.000
56.000	277.800	6.265	8.301	0.161	9.000
56.100	276.800	6.265	8.301	0.161	9.000
56.200	276.000	6.267	8.302	0.161	9.000
56.300	276.400	6.272	8.303	0.163	9.000
56.400	276.200	6.277	8.301	0.163	9.000
56.500	275.400	6.283	8.302	0.163	9.000
56.600	277.000	6.283	8.302	0.163	9.000
56.700	275.400	6.286	8.302	0.163	9.000
56.800	274.000	6.293	8.302	0.165	9.000
56.900	275.000	6.294	8.303	0.165	9.000
57.000	274.200	6.299	8.302	0.165	9.000
57.100	273.400	6.299	8.302	0.165	9.000
57.200	274.000	6.303	8.303	0.165	9.000
57.300	273.400	6.304	8.302	0.168	9.000
57.400	272.200	6.310	8.303	0.168	9.000
57.500	272.200	6.315	8.303	0.168	9.000
57.600	272.600	6.315	8.303	0.168	9.000
57.700	271.400	6.319	8.302	0.168	9.000
57.800	271.000	6.326	8.303	0.170	9.000
57.900	272.200	6.323	8.303	0.170	9.000
58.000	271.200	6.331	8.302	0.170	9.000
58.100	271.000	6.331	8.302	0.170	9.000
58.200	270.200	6.335	8.304	0.170	9.000
58.300	271.400	6.335	8.303	0.172	9.000
58.400	270.600	6.341	8.304	0.172	9.000
58.500	270.600	6.347	8.304	0.172	9.000
58.600	269.800	6.347	8.304	0.172	9.000
58.700	269.600	6.350	8.304	0.172	9.000
58.800	269.200	6.352	8.304	0.174	9.000
58.900	267.400	6.358	8.303	0.174	9.000
59.000	268.800	6.362	8.304	0.174	9.000
59.100	266.200	6.362	8.304	0.174	9.000
59.200	268.400	6.364	8.303	0.174	9.000
59.300	267.600	6.369	8.304	0.177	9.000
59.400	267.800	6.368	8.304	0.177	9.000
59.500	266.600	6.377	8.304	0.177	9.000
59.600	267.000	6.377	8.304	0.177	9.000
59.700	265.800	6.383	8.305	0.177	9.000
59.800	265.800	6.387	8.304	0.179	9.000
59.900	265.200	6.390	8.304	0.179	9.000
60.000	266.000	6.395	8.305	0.179	9.000
60.100	264.800	6.395	8.305	0.179	9.000
60.200	264.200	6.399	8.305	0.179	9.000
60.300	264.400	6.399	8.305	0.181	9.000
60.400	262.800	6.405	8.305	0.181	9.000
60.500	264.200	6.410	8.305	0.181	9.000
60.600	262.400	6.410	8.305	0.181	9.000
60.700	263.200	6.414	8.304	0.181	9.000
60.800	262.000	6.416	8.305	0.183	9.000
60.900	261.800	6.422	8.305	0.183	9.000
61.000	261.000	6.431	8.306	0.183	9.000
61.100	261.600	6.431	8.306	0.183	9.000
61.200	260.200	6.430	8.305	0.183	9.000
61.300	260.000	6.435	8.306	0.185	9.000
61.400	260.400	6.438	8.305	0.185	9.000
61.500	258.400	6.448	8.305	0.185	9.000
61.600	258.600	6.448	8.305	0.185	9.000
61.700	258.000	6.452	8.305	0.185	9.000
61.800	258.800	6.457	8.305	0.188	9.000
61.900	257.000	6.462	8.305	0.188	9.000
62.000	257.200	6.467	8.305	0.188	9.000
62.100	256.200	6.467	8.305	0.188	9.000
62.200	257.000	6.468	8.305	0.188	9.000
62.300	255.200	6.476	8.306	0.190	9.000
62.400	256.600	6.476	8.306	0.190	9.000
62.500	255.000	6.483	8.305	0.190	9.000
62.600	255.000	6.483	8.305	0.190	9.000
62.700	255.400	6.491	8.306	0.190	9.000
62.800	254.800	6.492	8.307	0.192	9.000
62.900	253.800	6.494	8.307	0.192	9.000
63.000	253.400	6.501	8.307	0.192	9.000
63.100	253.200	6.501	8.307	0.192	9.000
63.200	253.000	6.509	8.306	0.192	9.000
63.300	252.400	6.508	8.307	0.194	9.000
63.400	252.400	6.513	8.308	0.194	9.000
63.500	252.200	6.518	8.306	0.194	9.000
63.600	252.600	6.518	8.306	0.194	9.000
63.700	252.800	6.521	8.306	0.194	9.000
63.800	251.400	6.525	8.307	0.196	9.000
63.900	251.000	6.528	8.307	0.196	9.000
64.000	249.800	6.530	8.307	0.196	9.000
64.100	249.200	6.530	8.307	0.196	9.000
64.200	250.400	6.536	8.308	0.196	9.000
64.300	250.000	6.538	8.307	0.198	9.000
64.400	250.000	6.544	8.307	0.198	9.000
64.500	249.600	6.547	8.308	0.198	9.000
64.600	249.200	6.547	8.308	0.198	9.000
64.700	248.400	6.552	8.307	0.198	9.000
64.800	247.800	6.555	8.308	0.200	9.000
64.900	248.200	6.558	8.306	0.200	9.000
65.000	247.800	6.561	8.308	0.200	9.000
65.100	247.400	6.561	8.308	0.200	9.000
65.200	247.000	6.563	8.308	0.200	9.000
65.300	246.600	6.572	8.308	0.202	9.000
65.400	245.800	6.570	8.308	0.202	9.000
65.500	246.800	6.579	8.309	0.202	9.000
65.600	246.400	6.579	8.309	0.202	9.000
65.700	245.000	6.584	8.308	0.202	9.000
65.800	245.800	6.590	8.309	0.204	9.000
65.900	244.400	6.592	8.309	0.204	9.000
66.000	244.400	6.596	8.309	0.204	9.000
66.100	244.800	6.596	8.309	0.204	9.000
66.200	243.200	6.594	8.308	0.204	9.000
66.300	243.400	6.600	8.309	0.206	9.000
66.400	242.200	6.607	8.308	0.206	9.000
66.500	242.800	6.614	8.308	0.206	9.000
66.600	242.200	6.614	8.308	0.206	9.000
66.700	242.400	6.613	8.309	0.206	9.000
66.800	241.200	6.618	8.309	0.208	9.000
66.900	242.800	6.620	8.309	0.208	9.000
67.000	241.200	6.626	8.308	0.208	9.000
67.100	240.200	6.626	8.308	0.208	9.000
67.200	240.600	6.633	8.310	0.208	9.000
67.300	239.400	6.632	8.308	0.210	9.000
67.400	240.800	6.641	8.310	0.210	9.000
67.500	239.000	6.648	8.310	0.210	9.000
67.600	239.000	6.648	8.310	0.210	9.000
67.700	238.800	6.648	8.309	0.210	9.000
67.800	239.200	6.656	8.309	0.212	9.000
67.900	237.800	6.655	8.310	0.212	9.000
68.000	237.800	6.660	8.310	0.212	9.000
68.100	237.000	6.660	8.310	0.212	9.000
68.200	236.200	6.666	8.309	0.212	9.000
68.300	236.200	6.668	8.310	0.214	9.000
68.400	236.000	6.673	8.310	0.214	9.000
68.500	235.600	6.680	8.309	0.214	9.000
68.600	235.000	6.680	8.309	0.214	9.000
68.700	234.600	6.684	8.310	0.214	9.000
68.800	234.000	6.690	8.311	0.216	9.000
68.900	233.600	6.692	8.310	0.216	9.000
69.000	233.800	6.696	8.309	0.216	9.000
69.100	233.000	6.696	8.309	0.216	9.000
69.200	232.400	6.706	8.311	0.216	9.000
69.300	233.400	6.707	8.310	0.218	9.000
69.400	232.400	6.709	8.311	0.218	9.000
69.500	233.600	6.714	8.311	0.218	9.000
69.600	232.000	6.714	8.311	0.218	9.000
69.700	231.400	6.721	8.311	0.218	9.000
69.800	231.200	6.726	8.310	0.220	9.000
69.900	231.600	6.727	8.311	0.220	9.000
70.000	230.800	6.731	8.311	0.220	9.000
70.100	231.400	6.731	8.311	0.220	9.000
70.200	229.800	6.731	8.311	0.220	9.000
70.300	229.600	6.737	8.311	0.222	9.000
70.400	230.400	6.739	8.310	0.222	9.000
70.500	229.000	6.743	8.311	0.222	9.000
70.600	227.800	6.743	8.311	0.222	9.000
70.700	229.600	6.747	8.311	0.222	9.000
70.800	228.400	6.751	8.310	0.224	9.000
70.900	228.800	6.751	8.312	0.224	9.000
71.000	229.200	6.757	8.311	0.224	9.000
71.100	227.600	6.757	8.311	0.224	9.000
71.200	226.600	6.761	8.312	0.224	9.000
71.300	227.400	6.760	8.312	0.226	9.000
71.400	228.600	6.766	8.312	0.226	9.000
71.500	227.400	6.770	8.313	0.226	9.000
71.600	225.800	6.770	8.313	0.226	9.000
71.700	226.800	6.776	8.312	0.226	9.000
71.800	226.400	6.778	8.312	0.228	9.000
71.900	227.200	6.778	8.312	0.228	9.000
72.000	225.400	6.783	8.313	0.228	9.000
72.100	224.800	6.783	8.313	0.228	9.000
72.200	224.600	6.784	8.313	0.228	9.000
72.300	225.000	6.783	8.312	0.229	9.000
72.400	224.800	6.790	8.312	0.229	9.000
72.500	225.000	6.797	8.312	0.229	9.000
72.600	224.400	6.797	8.312	0.229	9.000
72.700	224.800	6.794	8.313	0.229	9.000
72.800	223.800	6.799	8.313	0.231	9.000
72.900	223.600	6.801	8.313	0.231	9.000
73.000	223.000	6.804	8.313	0.231	9.000
73.100	222.400	6.804	8.313	0.231	9.000
73.200	221.600	6.807	8.312	0.231	9.000
73.300	222.000	6.812	8.313	0.233	9.000
73.400	222.200	6.814	8.313	0.233	9.000
73.500	223.000	6.817	8.313	0.233	9.000
73.600	222.600	6.817	8.313	0.233	9.000
73.700	220.800	6.820	8.313	0.233	9.000
73.800	221.200	6.823	8.313	0.235	9.000
73.900	220.600	6.828	8.313	0.235	9.000
74.000	220.000	6.830	8.314	0.235	9.000
74.100	220.200	6.830	8.314	0.235	9.000
74.200	220.200	6.832	8.315	0.235	9.000
74.300	219.800	6.835	8.312	0.237	9.000
74.400	220.000	6.836	8.314	0.237	9.000
74.500	219.600	6.841	8.315	0.237	9.000
74.600	219.000	6.841	8.315	0.237	9.000
74.700	218.600	6.846	8.315	0.237	9.000
74.800	218.200	6.849	8.314	0.239	9.000
74.900	219.200	6.855	8.315	0.239	9.000
75.000	217.200	6.861	8.314	0.239	9.000
75.100	217.400	6.861	8.314	0.239	9.000
75.200	216.800	6.864	8.315	0.239	9.000
75.300	216.600	6.864	8.315	0.240	9.000
75.400	215.800	6.868	8.315	0.240	9.000
75.500	215.600	6.878	8.316	0.240	9.000
75.600	214.800	6.878	8.316	0.240	9.000
75.700	214.200	6.878	8.314	0.240	9.000
75.800	214.600	6.885	8.316	0.242	9.000
75.900	215.000	6.886	8.314	0.242	9.000
76.000	214.800	6.888	8.315	0.242	9.000
76.100	214.400	6.888	8.315	0.242	9.000
76.200	213.400	6.892	8.316	0.242	9.000
76.300	213.400	6.893	8.315	0.244	9.000
76.400	213.400	6.897	8.316	0.244	9.000
76.500	212.600	6.899	8.315	0.244	9.000
76.600	213.200	6.899	8.315	0.244	9.000
76.700	212.400	6.904	8.317	0.244	9.000
76.800	212.600	6.904	8.317	0.246	9.000
76.900	211.800	6.911	8.316	0.246	9.000
77.000	212.200	6.915	8.316	0.246	9.000
77.100	210.600	6.915	8.316	0.246	9.000
77.200	210.600	6.918	8.315	0.246	9.000
77.300	210.400	6.921	8.316	0.248	9.000
77.400	210.400	6.920	8.316	0.248	9.000
77.500	210.400	6.929	8.316	0.248	9.000
77.600	209.200	6.929	8.316	0.248	9.000
77.700	209.600	6.934	8.318	0.248	9.000
77.800	210.200	6.938	8.316	0.249	9.000
77.900	209.200	6.939	8.317	0.249	9.000
78.000	210.000	6.943	8.316	0.249	9.000
78.100	208.200	6.943	8.316	0.249	9.000
78.200	209.200	6.949	8.317	0.249	9.000
78.300	209.000	6.952	8.318	0.251	9.000
78.400	208.400	6.956	8.317	0.251	9.000
78.500	206.800	6.959	8.317	0.251	9.000
78.600	208.200	6.959	8.317	0.251	9.000
78.700	207.600	6.958	8.318	0.251	9.000
78.800	207.000	6.964	8.317	0.253	9.000
78.900	205.800	6.967	8.318	0.253	9.000
79.000	207.200	6.970	8.317	0.253	9.000
79.100	207.200	6.970	8.317	0.253	9.000
79.200	205.800	6.978	8.318	0.253	9.000
79.300	205.600	6.978	8.318	0.254	9.000
79.400	205.000	6.980	8.318	0.254	9.000
79.500	205.000	6.984	8.319	0.254	9.000
79.600	204.800	6.984	8.319	0.254	9.000
79.700	204.200	6.988	8.317	0.254	9.000
79.800	205.000	6.992	8.318	0.256	9.000
79.900	204.200	6.993	8.318	0.256	9.000
80.000	203.000	6.994	8.318	0.256	9.000
80.100	203.800	6.994	8.318	0.256	9.000
80.200	203.200	6.997	8.318	0.256	9.000
80.300	202.800	7.002	8.318	0.258	9.000
80.400	202.600	7.002	8.318	0.258	9.000
80.500	202.200	7.009	8.319	0.258	9.000
80.600	201.400	7.009	8.319	0.258	9.000
80.700	201.600	7.012	8.319	0.258	9.000
80.800	202.200	7.015	8.319	0.259	9.000
80.900	201.200	7.019	8.317	0.259	9.000
81.000	201.400	7.022	8.320	0.259	9.000
81.100	200.400	7.022	8.320	0.259	9.000
81.200	200.200	7.027	8.319	0.259	9.000
81.300	200.000	7.027	8.321	0.261	9.000
81.400	199.400	7.034	8.320	0.261	9.000
81.500	199.600	7.038	8.320	0.261	9.000
81.600	199.200	7.038	8.320	0.261	9.000
81.700	199.000	7.040	8.320	0.261	9.000
81.800	199.400	7.047	8.319	0.263	9.000
81.900	198.400	7.049	8.319	0.263	9.000
82.000	199.000	7.056	8.320	0.263	9.000
82.100	198.600	7.056	8.320	0.263	9.000
82.200	198.000	7.053	8.320	0.263	9.000
82.300	197.400	7.059	8.320	0.264	9.000
82.400	197.000	7.056	8.320	0.264	9.000
82.500	196.600	7.062	8.319	0.264	9.000
82.600	197.200	7.062	8.319	0.264	9.000
82.700	196.600	7.066	8.319	0.264	9.000
82.800	196.600	7.067	8.320	0.266	9.000
82.900	197.000	7.073	8.322	0.266	9.000
83.000	197.000	7.076	8.321	0.266	9.000
83.100	197.200	7.076	8.321	0.266	9.000
83.200	196.200	7.078	8.321	0.266	9.000
83.300	196.200	7.075	8.321	0.268	9.000
83.400	196.000	7.077	8.321	0.268	9.000
83.500	195.000	7.082	8.320	0.268	9.000
83.600	195.200	7.082	8.320	0.268	9.000
83.700	195.400	7.083	8.321	0.268	9.000
83.800	196.200	7.089	8.321	0.269	9.000
83.900	194.600	7.087	8.321	0.269	9.000
84.000	194.600	7.087	8.322	0.269	9.000
84.100	194.400	7.087	8.322	0.269	9.000
84.200	194.400	7.092	8.322	0.269	9.000
84.300	194.000	7.091	8.321	0.271	9.000
84.400	194.600	7.096	8.322	0.271	9.000
84.500	193.200	7.097	8.321	0.271	9.000
84.600	194.200	7.097	8.321	0.271	9.000
84.700	193.600	7.098	8.321	0.271	9.000
84.800	192.800	7.103	8.322	0.273	9.000
84.900	192.600	7.104	8.322	0.273	9.000
85.000	192.800	7.110	8.322	0.273	9.000
85.100	192.600	7.110	8.322	0.273	9.000
85.200	192.000	7.110	8.322	0.273	9.000
85.300	192.800	7.112	8.321	0.274	9.000
85.400	192.400	7.114	8.322	0.274	9.000
85.500	192.000	7.116	8.322	0.274	9.000
85.600	191.400	7.116	8.322	0.274	9.000
85.700	191.400	7.121	8.323	0.274	9.000
85.800	190.400	7.123	8.323	0.276	9.000
85.900	190.800	7.127	8.323	0.276	9.000
86.000	190.400	7.129	8.324	0.276	9.000
86.100	190.800	7.129	8.324	0.276	9.000
86.200	190.200	7.130	8.322	0.276	9.000
86.300	190.400	7.131	8.323	0.277	9.000
86.400	190.000	7.131	8.323	0.277	9.000
86.500	189.200	7.142	8.324	0.277	9.000
86.600	189.600	7.142	8.324	0.277	9.000
86.700	189.600	7.138	8.323	0.277	9.000
86.800	188.800	7.142	8.324	0.279	9.000
86.900	188.400	7.144	8.323	0.279	9.000
87.000	187.400	7.146	8.324	0.279	9.000
87.100	188.600	7.146	8.324	0.279	9.000
87.200	188.600	7.155	8.324	0.279	9.000
87.300	187.600	7.153	8.323	0.280	9.000
87.400	187.000	7.158	8.324	0.280	9.000
87.500	187.600	7.161	8.325	0.280	9.000
87.600	187.400	7.161	8.325	0.280	9.000
87.700	187.000	7.162	8.324	0.280	9.000
87.800	186.400	7.169	8.324	0.282	9.000
87.900	185.600	7.171	8.325	0.282	9.000
88.000	185.000	7.174	8.325	0.282	9.000
88.100	185.000	7.174	8.325	0.282	9.000
88.200	185.200	7.175	8.325	0.282	9.000
88.300	185.800	7.180	8.325	0.284	9.000
88.400	185.200	7.183	8.325	0.284	9.000
88.500	184.600	7.188	8.325	0.284	9.000
88.600	184.600	7.188	8.325	0.284	9.000
88.700	183.200	7.188	8.325	0.284	9.000
88.800	184.000	7.191	8.325	0.285	9.000
88.900	184.200	7.192	8.326	0.285	9.000
89.000	182.400	7.198	8.326	0.285	9.000
89.100	183.400	7.198	8.326	0.285	9.000
89.200	182.200	7.200	8.325	0.285	9.000
89.300	183.200	7.203	8.325	0.287	9.000
89.400	181.800	7.207	8.326	0.287	9.000
89.500	182.600	7.211	8.326	0.287	9.000
89.600	181.400	7.211	8.326	0.287	9.000
89.700	182.000	7.216	8.326	0.287	9.000
89.800	181.200	7.216	8.327	0.288	9.000
89.900	180.000	7.218	8.326	0.288	9.000
90.000	181.800	7.220	8.327	0.288	9.000
90.100	180.800	7.220	8.327	0.288	9.000
90.200	180.800	7.224	8.326	0.288	9.000
90.300	181.200	7.224	8.326	0.290	9.000
90.400	181.000	7.226	8.326	0.290	9.000
90.500	179.600	7.229	8.327	0.290	9.000
90.600	179.800	7.229	8.327	0.290	9.000
90.700	179.600	7.235	8.327	0.290	9.000
90.800	179.600	7.234	8.327	0.291	9.000
90.900	179.200	7.241	8.327	0.291	9.000
91.000	180.000	7.241	8.328	0.291	9.000
91.100	178.000	7.241	8.328	0.291	9.000
91.200	178.600	7.242	8.327	0.291	9.000
91.300	178.600	7.247	8.328	0.293	9.000
91.400	178.000	7.248	8.327	0.293	9.000
91.500	178.000	7.256	8.327	0.293	9.000
91.600	177.800	7.256	8.327	0.293	9.000
91.700	177.400	7.258	8.327	0.293	9.000
91.800	176.800	7.261	8.327	0.294	9.000
91.900	176.800	7.262	8.327	0.294	9.000
92.000	177.400	7.260	8.328	0.294	9.000
92.100	176.200	7.260	8.328	0.294	9.000
92.200	175.200	7.266	8.327	0.294	9.000
92.300	175.800	7.265	8.328	0.296	9.000
92.400	175.200	7.272	8.329	0.296	9.000
92.500	175.800	7.272	8.328	0.296	9.000
92.600	175.000	7.272	8.328	0.296	9.000
92.700	175.400	7.275	8.328	0.296	9.000
92.800	175.000	7.276	8.329	0.297	9.000
92.900	175.200	7.281	8.329	0.297	9.000
93.000	174.400	7.284	8.329	0.297	9.000
93.100	174.600	7.284	8.329	0.297	9.000
93.200	175.000	7.286	8.327	0.297	9.000
93.300	174.000	7.289	8.329	0.299	9.000
93.400	173.600	7.288	8.328	0.299	9.000
93.500	172.600	7.297	8.329	0.299	9.000
93.600	173.000	7.297	8.329	0.299	9.000
93.700	173.200	7.300	8.330	0.299	9.000
93.800	173.000	7.304	8.331	0.300	9.000
93.900	173.000	7.306	8.329	0.300	9.000
94.000	172.800	7.306	8.329	0.300	9.000
94.100	172.200	7.306	8.329	0.300	9.000
94.200	172.800	7.311	8.329	0.300	9.000
94.300	172.600	7.311	8.329	0.302	9.000
94.400	171.600	7.314	8.329	0.302	9.000
94.500	172.200	7.319	8.330	0.302	9.000
94.600	170.400	7.319	8.330	0.302	9.000
94.700	171.000	7.316	8.330	0.302	9.000
94.800	171.000	7.320	8.330	0.303	9.000
94.900	170.600	7.323	8.331	0.303	9.000
95.000	171.400	7.327	8.330	0.303	9.000
95.100	170.600	7.327	8.330	0.303	9.000
95.200	171.000	7.325	8.331	0.303	9.000
95.300	169.400	7.329	8.331	0.304	9.000
95.400	169.600	7.328	8.330	0.304	9.000
95.500	169.800	7.330	8.331	0.304	9.000
95.600	168.800	7.330	8.331	0.304	9.000
95.700	170.000	7.337	8.331	0.304	9.000
95.800	168.800	7.342	8.331	0.306	9.000
95.900	168.800	7.341	8.331	0.306	9.000
96.000	169.800	7.343	8.332	0.306	9.000
96.100	168.800	7.343	8.332	0.306	9.000
96.200	169.000	7.345	8.330	0.306	9.000
96.300	168.000	7.346	8.331	0.307	9.000
96.400	169.000	7.348	8.332	0.307	9.000
96.500	168.200	7.351	8.331	0.307	9.000
96.600	166.600	7.351	8.331	0.307	9.000
96.700	168.800	7.355	8.331	0.307	9.000
96.800	166.600	7.355	8.332	0.309	9.000
96.900	166.400	7.356	8.331	0.309	9.000
97.000	167.400	7.360	8.331	0.309	9.000
97.100	166.600	7.360	8.331	0.309	9.000
97.200	166.600	7.363	8.332	0.309	9.000
97.300	165.400	7.362	8.332	0.310	9.000
97.400	165.600	7.368	8.332	0.310	9.000
97.500	166.000	7.372	8.332	0.310	9.000
97.600	164.800	7.372	8.332	0.310	9.000
97.700	165.800	7.370	8.332	0.310	9.000
97.800	165.000	7.381	8.333	0.311	9.000
97.900	164.200	7.378	8.333	0.311	9.000
98.000	164.400	7.379	8.332	0.311	9.000
98.100	164.400	7.379	8.332	0.311	9.000
98.200	164.200	7.384	8.332	0.311	9.000
98.300	164.600	7.385	8.333	0.312	9.000
98.400	164.000	7.385	8.332	0.312	9.000
98.500	164.000	7.389	8.333	0.312	9.000
98.600	163.000	7.389	8.333	0.312	9.000
98.700	163.000	7.396	8.333	0.312	9.000
98.800	162.600	7.394	8.333	0.314	9.000
98.900	162.400	7.399	8.333	0.314	9.000
99.000	161.800	7.406	8.334	0.314	9.000
99.100	162.600	7.406	8.334	0.314	9.000
99.200	163.000	7.404	8.334	0.314	9.000
99.300	161.800	7.406	8.334	0.315	9.000
99.400	161.000	7.407	8.333	0.315	9.000
99.500	161.200	7.414	8.333	0.315	9.000
99.600	160.600	7.414	8.333	0.315	9.000
99.700	162.000	7.416	8.334	0.315	9.000
99.800	160.600	7.421	8.333	0.317	9.000
99.900	161.400	7.423	8.335	0.317	9.000
100.000	161.000	7.420	8.335	0.317	9.000
100.100	160.800	7.420	8.335	0.317	9.000
100.200	160.800	7.421	8.334	0.317	9.000
100.300	161.000	7.425	8.335	0.318	9.000
100.400	161.000	7.425	8.335	0.318	9.000
100.500	161.000	7.431	8.335	0.318	9.000
100.600	159.800	7.431	8.335	0.318	9.000
100.700	159.600	7.430	8.334	0.318	9.000
100.800	159.800	7.431	8.335	0.319	9.000
100.900	159.000	7.433	8.335	0.319	9.000
101.000	159.000	7.436	8.335	0.319	9.000
101.100	158.400	7.436	8.335	0.319	9.000
101.200	159.400	7.437	8.335	0.319	9.000
101.300	160.200	7.438	8.334	0.321	9.000
101.400	159.200	7.441	8.335	0.321	9.000
101.500	159.000	7.445	8.335	0.321	9.000
101.600	158.200	7.445	8.335	0.321	9.000
101.700	158.000	7.446	8.335	0.321	9.000
101.800	158.600	7.452	8.335	0.322	9.000
101.900	157.800	7.448	8.335	0.322	9.000
102.000	158.200	7.451	8.336	0.322	9.000
102.100	157.000	7.451	8.336	0.322	9.000
102.200	157.800	7.453	8.336	0.322	9.000
102.300	158.600	7.451	8.336	0.323	9.000
102.400	156.600	7.453	8.336	0.323	9.000
102.500	158.600	7.457	8.336	0.323	9.000
102.600	156.400	7.457	8.336	0.323	9.000
102.700	157.000	7.461	8.337	0.323	9.000
102.800	157.400	7.459	8.337	0.325	9.000
102.900	156.400	7.466	8.337	0.325	9.000
103.000	156.200	7.467	8.336	0.325	9.000
103.100	155.400	7.467	8.336	0.325	9.000
103.200	156.200	7.467	8.337	0.325	9.000
103.300	156.200	7.469	8.336	0.326	9.000
103.400	155.400	7.467	8.335	0.326	9.000
103.500	155.800	7.471	8.338	0.326	9.000
103.600	155.000	7.471	8.338	0.326	9.000
103.700	155.800	7.477	8.337	0.326	9.000
103.800	154.200	7.476	8.337	0.327	9.000
103.900	154.600	7.479	8.336	0.327	9.000
104.000	154.200	7.480	8.338	0.327	9.000
104.100	155.400	7.480	8.338	0.327	9.000
104.200	153.200	7.479	8.338	0.327	9.000
104.300	153.600	7.484	8.337	0.328	9.000
104.400	154.200	7.486	8.338	0.328	9.000
104.500	153.000	7.489	8.337	0.328	9.000
104.600	154.000	7.489	8.337	0.328	9.000
104.700	153.400	7.491	8.338	0.328	9.000
104.800	153.800	7.494	8.337	0.330	9.000
104.900	151.800	7.496	8.339	0.330	9.000
105.000	152.800	7.497	8.338	0.330	9.000
105.100	151.800	7.497	8.338	0.330	9.000
105.200	152.200	7.501	8.338	0.330	9.000
105.300	153.000	7.500	8.338	0.331	9.000
105.400	152.400	7.505	8.338	0.331	9.000
105.500	152.800	7.511	8.339	0.331	9.000
105.600	151.000	7.511	8.339	0.331	9.000
105.700	152.800	7.508	8.338	0.331	9.000
105.800	151.200	7.515	8.339	0.332	9.000
105.900	151.000	7.513	8.339	0.332	9.000
106.000	151.200	7.514	8.339	0.332	9.000
106.100	150.800	7.514	8.339	0.332	9.000
106.200	151.000	7.518	8.339	0.332	9.000
106.300	151.600	7.517	8.339	0.334	9.000
106.400	150.200	7.523	8.339	0.334	9.000
106.500	151.200	7.526	8.339	0.334	9.000
106.600	150.200	7.526	8.339	0.334	9.000
106.700	149.600	7.526	8.340	0.334	9.000
106.800	151.000	7.530	8.339	0.335	9.000
106.900	149.800	7.525	8.340	0.335	9.000
107.000	149.600	7.531	8.340	0.335	9.000
107.100	148.000	7.531	8.340	0.335	9.000
107.200	148.200	7.535	8.340	0.335	9.000
107.300	149.200	7.533	8.339	0.335	9.000
107.400	148.000	7.541	8.340	0.336	9.000
107.500	148.600	7.539	8.340	0.336	9.000
107.600	147.800	7.539	8.340	0.336	9.000
107.700	147.600	7.545	8.340	0.336	9.000
107.800	147.600	7.544	8.340	0.336	9.000
107.900	147.600	7.550	8.341	0.337	9.000
108.000	147.600	7.548	8.341	0.337	9.000
108.100	147.600	7.548	8.341	0.337	9.000
108.200	147.800	7.551	8.342	0.337	9.000
108.300	147.600	7.556	8.340	0.337	9.000
108.400	146.600	7.553	8.340	0.338	9.000
108.500	147.000	7.559	8.341	0.338	9.000
108.600	145.600	7.559	8.341	0.338	9.000
108.700	146.000	7.557	8.340	0.338	9.000
108.800	145.400	7.562	8.341	0.338	9.000
108.900	146.200	7.563	8.342	0.340	9.000
109.000	145.800	7.568	8.342	0.340	9.000
109.100	146.400	7.568	8.342	0.340	9.000
109.200	145.600	7.567	8.341	0.340	9.000
109.300	145.200	7.569	8.341	0.340	9.000
109.400	145.200	7.567	8.341	0.341	9.000
109.500	145.200	7.570	8.341	0.341	9.000
109.600	145.200	7.570	8.341	0.341	9.000
109.700	145.800	7.577	8.343	0.341	9.000
109.800	144.000	7.575	8.342	0.341	9.000
109.900	145.600	7.581	8.342	0.342	9.000
110.000	144.400	7.580	8.343	0.342	9.000
110.100	143.800	7.580	8.343	0.342	9.000
110.200	144.000	7.580	8.343	0.342	9.000
110.300	145.200	7.581	8.341	0.342	9.000
110.400	143.400	7.583	8.343	0.343	9.000
110.500	142.600	7.585	8.343	0.343	9.000
110.600	143.800	7.585	8.343	0.343	9.000
110.700	142.200	7.592	8.344	0.343	9.000
110.800	142.600	7.588	8.343	0.343	9.000
110.900	141.800	7.591	8.343	0.344	9.000
111.000	143.800	7.595	8.343	0.344	9.000
111.100	143.200	7.595	8.343	0.344	9.000
111.200	142.800	7.597	8.342	0.344	9.000
111.300	142.800	7.598	8.344	0.344	9.000
111.400	143.000	7.599	8.343	0.346	9.000
111.500	141.400	7.603	8.344	0.346	9.000
111.600	141.600	7.603	8.344	0.346	9.000
111.700	142.400	7.608	8.344	0.346	9.000
111.800	141.000	7.611	8.344	0.346	9.000
111.900	140.800	7.609	8.343	0.347	9.000
112.000	140.800	7.611	8.344	0.347	9.000
112.100	140.400	7.611	8.344	0.347	9.000
112.200	140.400	7.614	8.344	0.347	9.000
112.300	140.600	7.614	8.344	0.347	9.000
112.400	140.200	7.615	8.344	0.348	9.000
112.500	140.200	7.618	8.344	0.348	9.000
112.600	139.200	7.618	8.344	0.348	9.000
112.700	140.600	7.618	8.345	0.348	9.000
112.800	140.200	7.620	8.344	0.348	9.000
112.900	140.200	7.620	8.344	0.349	9.000
113.000	140.000	7.622	8.345	0.349	9.000
113.100	139.600	7.622	8.345	0.349	9.000
113.200	139.600	7.622	8.344	0.349	9.000
113.300	138.800	7.624	8.344	0.349	9.000
113.400	139.800	7.624	8.344	0.350	9.000
113.500	138.800	7.629	8.345	0.350	9.000
113.600	138.400	7.629	8.345	0.350	9.000
113.700	138.600	7.634	8.345	0.350	9.000
113.800	138.400	7.634	8.345	0.350	9.000
113.900	139.400	7.637	8.346	0.351	9.000
114.000	138.400	7.635	8.345	0.351	9.000
114.100	138.400	7.635	8.345	0.351	9.000
114.200	138.000	7.638	8.346	0.351	9.000
114.300	136.400	7.637	8.345	0.351	9.000
114.400	137.600	7.641	8.346	0.353	9.000
114.500	137.600	7.644	8.346	0.353	9.000
114.600	137.200	7.644	8.346	0.353	9.000
114.700	136.800	7.644	8.346	0.353	9.000
114.800	136.600	7.650	8.346	0.353	9.000
114.900	136.800	7.648	8.346	0.354	9.000
115.000	137.200	7.651	8.347	0.354	9.000
115.100	135.400	7.651	8.347	0.354	9.000
115.200	135.400	7.654	8.347	0.354	9.000
115.300	135.800	7.659	8.346	0.354	9.000
115.400	135.200	7.658	8.347	0.355	9.000
115.500	136.200	7.662	8.346	0.355	9.000
115.600	135.800	7.662	8.346	0.355	9.000
115.700	134.400	7.667	8.348	0.355	9.000
115.800	134.600	7.669	8.347	0.355	9.000
115.900	134.800	7.672	8.347	0.356	9.000
116.000	134.600	7.672	8.347	0.356	9.000
116.100	134.800	7.672	8.347	0.356	9.000
116.200	134.800	7.672	8.347	0.356	9.000
116.300	135.000	7.673	8.348	0.356	9.000
116.400	133.800	7.672	8.348	0.357	9.000
116.500	135.200	7.676	8.347	0.357	9.000
116.600	134.000	7.676	8.347	0.357	9.000
116.700	134.800	7.682	8.348	0.357	9.000
116.800	133.800	7.680	8.348	0.357	9.000
116.900	134.600	7.682	8.347	0.358	9.000
117.000	134.000	7.681	8.347	0.358	9.000
117.100	133.800	7.681	8.347	0.358	9.000
117.200	133.600	7.685	8.349	0.358	9.000
117.300	134.400	7.682	8.348	0.358	9.000
117.400	133.800	7.685	8.348	0.359	9.000
117.500	134.000	7.686	8.349	0.359	9.000
117.600	133.800	7.686	8.349	0.359	9.000
117.700	133.400	7.687	8.347	0.359	9.000
117.800	133.400	7.691	8.349	0.359	9.000
117.900	133.000	7.690	8.349	0.360	9.000
118.000	132.200	7.688	8.348	0.360	9.000
118.100	133.000	7.688	8.348	0.360	9.000
118.200	133.400	7.690	8.349	0.360	9.000
118.300	132.600	7.692	8.349	0.360	9.000
118.400	133.000	7.697	8.349	0.362	9.000
118.500	131.800	7.694	8.349	0.362	9.000
118.600	132.600	7.694	8.349	0.362	9.000
118.700	131.800	7.698	8.350	0.362	9.000
118.800	131.600	7.698	8.349	0.362	9.000
118.900	131.000	7.703	8.349	0.363	9.000
119.000	131.400	7.704	8.349	0.363	9.000
119.100	131.600	7.704	8.349	0.363	9.000
119.200	131.800	7.703	8.350	0.363	9.000
119.300	129.400	7.710	8.350	0.363	9.000
119.400	130.000	7.709	8.350	0.364	9.000
119.500	129.400	7.717	8.351	0.364	9.000
119.600	130.000	7.717	8.351	0.364	9.000
119.700	129.200	7.717	8.351	0.364	9.000
119.800	129.200	7.722	8.350	0.364	9.000
119.900	130.600	7.721	8.350	0.365	9.000
120.000	129.400	7.722	8.350	0.365	9.000
120.100	129.400	7.722	8.350	0.365	9.000
120.200	129.000	7.727	8.351	0.365	9.000
120.300	129.000	7.729	8.352	0.365	9.000
120.400	128.400	7.730	8.351	0.366	9.000
120.500	127.600	7.732	8.351	0.366	9.000
120.600	128.400	7.732	8.351	0.366	9.000
120.700	128.200	7.731	8.351	0.366	9.000
120.800	128.600	7.735	8.352	0.366	9.000
120.900	128.400	7.735	8.352	0.367	9.000
121.000	127.600	7.735	8.351	0.367	9.000
121.100	127.000	7.735	8.351	0.367	9.000
121.200	127.800	7.743	8.351	0.367	9.000
121.300	127.600	7.744	8.352	0.367	9.000
121.400	126.400	7.745	8.351	0.368	9.000
121.500	126.400	7.749	8.352	0.368	9.000
121.600	126.400	7.749	8.352	0.368	9.000
121.700	127.000	7.751	8.351	0.368	9.000
121.800	125.400	7.753	8.352	0.368	9.000
121.900	127.200	7.755	8.352	0.369	9.000
122.000	126.000	7.757	8.352	0.369	9.000
122.100	126.200	7.757	8.352	0.369	9.000
122.200	126.000	7.759	8.352	0.369	9.000
122.300	124.400	7.760	8.352	0.369	9.000
122.400	125.000	7.760	8.352	0.370	9.000
122.500	125.600	7.762	8.353	0.370	9.000
122.600	125.000	7.762	8.353	0.370	9.000
122.700	126.400	7.767	8.353	0.370	9.000
122.800	124.000	7.766	8.353	0.370	9.000
122.900	125.800	7.769	8.353	0.371	9.000
123.000	125.600	7.774	8.354	0.371	9.000
123.100	125.600	7.774	8.354	0.371	9.000
123.200	124.600	7.774	8.353	0.371	9.000
123.300	124.400	7.774	8.353	0.371	9.000
123.400	123.800	7.777	8.354	0.372	9.000
123.500	124.400	7.779	8.354	0.372	9.000
123.600	123.800	7.779	8.354	0.372	9.000
123.700	124.000	7.781	8.353	0.372	9.000
123.800	125.000	7.782	8.353	0.372	9.000
123.900	124.200	7.785	8.354	0.373	9.000
124.000	123.800	7.782	8.354	0.373	9.000
124.100	123.400	7.782	8.354	0.373	9.000
124.200	123.600	7.786	8.354	0.373	9.000
124.300	122.400	7.782	8.353	0.373	9.000
124.400	123.600	7.787	8.354	0.374	9.000
124.500	123.400	7.788	8.355	0.374	9.000
124.600	123.400	7.788	8.355	0.374	9.000
124.700	122.000	7.785	8.354	0.374	9.000
124.800	123.800	7.789	8.354	0.374	9.000
124.900	122.400	7.788	8.354	0.375	9.000
125.000	122.600	7.791	8.355	0.375	9.000
125.100	122.800	7.791	8.355	0.375	9.000
125.200	122.800	7.794	8.355	0.375	9.000
125.300	122.200	7.795	8.355	0.375	9.000
125.400	122.000	7.798	8.354	0.376	9.000
125.500	122.200	7.799	8.355	0.376	9.000
125.600	121.600	7.799	8.355	0.376	9.000
125.700	120.800	7.798	8.355	0.376	9.000
125.800	121.200	7.800	8.355	0.376	9.000
125.900	120.800	7.804	8.355	0.377	9.000
126.000	120.200	7.805	8.354	0.377	9.000
126.100	121.000	7.805	8.354	0.377	9.000
126.200	120.200	7.805	8.356	0.377	9.000
126.300	120.000	7.810	8.356	0.377	9.000
126.400	121.200	7.809	8.356	0.378	9.000
126.500	120.200	7.813	8.356	0.378	9.000
126.600	120.600	7.813	8.356	0.378	9.000
126.700	119.800	7.820	8.356	0.378	9.000
126.800	120.200	7.815	8.356	0.378	9.000
126.900	120.400	7.818	8.356	0.379	9.000
127.000	120.000	7.821	8.355	0.379	9.000
127.100	119.600	7.821	8.355	0.379	9.000
127.200	120.000	7.817	8.357	0.379	9.000
127.300	119.600	7.822	8.357	0.379	9.000
127.400	119.000	7.818	8.357	0.380	9.000
127.500	120.200	7.824	8.357	0.380	9.000
127.600	119.400	7.824	8.357	0.380	9.000
127.700	119.000	7.825	8.357	0.380	9.000
127.800	118.600	7.828	8.356	0.380	9.000
127.900	119.800	7.830	8.358	0.381	9.000
128.000	120.600	7.829	8.358	0.381	9.000
128.100	120.200	7.829	8.358	0.381	9.000
128.200	118.200	7.829	8.357	0.381	9.000
128.300	118.800	7.830	8.358	0.381	9.000
128.400	117.000	7.831	8.358	0.382	9.000
128.500	118.400	7.833	8.359	0.382	9.000
128.600	118.800	7.833	8.359	0.382	9.000
128.700	119.000	7.829	8.360	0.382	9.000
128.800	117.800	7.837	8.358	0.382	9.000
128.900	116.800	7.836	8.358	0.383	9.000
129.000	117.400	7.840	8.358	0.383	9.000
129.100	118.000	7.840	8.358	0.383	9.000
129.200	116.200	7.841	8.358	0.383	9.000
129.300	116.800	7.840	8.357	0.383	9.000
129.400	117.600	7.840	8.358	0.384	9.000
129.500	117.400	7.844	8.358	0.384	9.000
129.600	118.000	7.844	8.358	0.384	9.000
129.700	117.000	7.847	8.358	0.384	9.000
129.800	116.600	7.849	8.359	0.384	9.000
129.900	117.400	7.848	8.359	0.385	9.000
130.000	116.800	7.848	8.358	0.385	9.000
130.100	116.800	7.848	8.358	0.385	9.000
130.200	116.200	7.849	8.359	0.385	9.000
130.300	116.200	7.853	8.359	0.385	9.000
130.400	116.800	7.851	8.360	0.386	9.000
130.500	115.400	7.851	8.360	0.386	9.000
130.600	116.600	7.851	8.360	0.386	9.000
130.700	116.000	7.856	8.360	0.386	9.000
130.800	115.400	7.852	8.361	0.386	9.000
130.900	115.600	7.856	8.359	0.387	9.000
131.000	115.800	7.857	8.360	0.387	9.000
131.100	117.000	7.857	8.360	0.387	9.000
131.200	115.600	7.855	8.360	0.387	9.000
131.300	115.400	7.862	8.360	0.387	9.000
131.400	115.800	7.860	8.361	0.388	9.000
131.500	115.400	7.865	8.360	0.388	9.000
131.600	115.400	7.865	8.360	0.388	9.000
131.700	116.200	7.862	8.361	0.388	9.000
131.800	116.000	7.865	8.361	0.388	9.000
131.900	115.400	7.869	8.361	0.389	9.000
132.000	115.200	7.863	8.360	0.389	9.000
132.100	116.000	7.863	8.360	0.389	9.000
132.200	116.200	7.867	8.360	0.389	9.000
132.300	115.200	7.863	8.361	0.389	9.000
132.400	115.200	7.864	8.361	0.390	9.000
132.500	114.800	7.866	8.360	0.390	9.000
132.600	114.200	7.866	8.360	0.390	9.000
132.700	115.200	7.867	8.360	0.390	9.000
132.800	114.400	7.868	8.361	0.390	9.000
132.900	114.800	7.870	8.362	0.391	9.000
133.000	114.400	7.871	8.361	0.391	9.000
133.100	115.400	7.871	8.361	0.391	9.000
133.200	114.200	7.870	8.361	0.391	9.000
133.300	113.600	7.872	8.362	0.391	9.000
133.400	114.000	7.872	8.362	0.392	9.000
133.500	114.200	7.872	8.362	0.392	9.000
133.600	114.800	7.872	8.362	0.392	9.000
133.700	113.800	7.874	8.362	0.392	9.000
133.800	114.000	7.877	8.362	0.392	9.000
133.900	113.200	7.873	8.362	0.393	9.000
134.000	114.000	7.873	8.362	0.393	9.000
134.100	114.400	7.873	8.362	0.393	9.000
134.200	113.600	7.880	8.363	0.393	9.000
134.300	114.000	7.875	8.362	0.393	9.000
134.400	114.000	7.878	8.361	0.394	9.000
134.500	113.800	7.880	8.362	0.394	9.000
134.600	113.800	7.880	8.362	0.394	9.000
134.700	113.200	7.880	8.364	0.394	9.000
134.800	114.200	7.882	8.363	0.394	9.000
134.900	114.000	7.883	8.363	0.395	9.000
135.000	113.000	7.879	8.363	0.395	9.000
135.100	113.400	7.879	8.363	0.395	9.000
135.200	113.400	7.883	8.363	0.395	9.000
135.300	112.800	7.884	8.363	0.395	9.000
135.400	113.200	7.882	8.364	0.396	9.000
135.500	113.000	7.889	8.364	0.396	9.000
135.600	112.200	7.889	8.364	0.396	9.000
135.700	113.200	7.894	8.363	0.396	9.000
135.800	112.800	7.888	8.364	0.396	9.000
135.900	112.800	7.894	8.364	0.397	9.000
136.000	112.000	7.891	8.363	0.397	9.000
136.100	112.400	7.891	8.363	0.397	9.000
136.200	113.000	7.897	8.365	0.397	9.000
136.300	111.600	7.894	8.364	0.397	9.000
136.400	112.800	7.891	8.364	0.398	9.000
136.500	112.200	7.893	8.365	0.398	9.000
136.600	111.200	7.893	8.365	0.398	9.000
136.700	110.800	7.896	8.364	0.398	9.000
136.800	112.000	7.896	8.365	0.398	9.000
136.900	110.200	7.899	8.365	0.398	9.000
137.000	110.400	7.904	8.366	0.398	9.000
137.100	110.600	7.904	8.366	0.398	9.000
137.200	111.400	7.903	8.365	0.398	9.000
137.300	110.600	7.907	8.366	0.398	9.000
137.400	110.800	7.899	8.366	0.399	9.000
137.500	111.200	7.906	8.365	0.399	9.000
137.600	110.400	7.906	8.365	0.399	9.000
137.700	109.800	7.909	8.365	0.399	9.000
137.800	111.200	7.908	8.366	0.399	9.000
137.900	109.400	7.909	8.366	0.400	9.000
138.000	110.200	7.907	8.366	0.400	9.000
138.100	110.400	7.907	8.366	0.400	9.000
138.200	109.000	7.912	8.365	0.400	9.000
138.300	109.200	7.910	8.366	0.400	9.000
138.400	108.800	7.914	8.366	0.401	9.000
138.500	108.600	7.914	8.366	0.401	9.000
138.600	109.600	7.914	8.366	0.401	9.000
138.700	108.800	7.916	8.367	0.401	9.000
138.800	109.800	7.917	8.366	0.401	9.000
138.900	109.000	7.917	8.367	0.402	9.000
139.000	109.000	7.918	8.367	0.402	9.000
139.100	108.800	7.918	8.367	0.402	9.000
139.200	109.000	7.922	8.367	0.402	9.000
139.300	109.800	7.918	8.366	0.402	9.000
139.400	108.200	7.923	8.367	0.403	9.000
139.500	108.400	7.926	8.366	0.403	9.000
139.600	108.600	7.926	8.366	0.403	9.000
139.700	109.800	7.928	8.368	0.403	9.000
139.800	109.000	7.928	8.367	0.403	9.000
139.900	108.600	7.927	8.367	0.404	9.000
140.000	108.800	7.927	8.367	0.404	9.000
140.100	108.200	7.927	8.367	0.404	9.000
140.200	109.000	7.928	8.367	0.404	9.000
140.300	108.200	7.928	8.367	0.404	9.000
140.400	109.000	7.931	8.367	0.405	9.000
140.500	108.400	7.934	8.369	0.405	9.000
140.600	107.800	7.934	8.369	0.405	9.000
140.700	108.000	7.930	8.368	0.405	9.000
140.800	107.400	7.935	8.368	0.405	9.000
140.900	108.000	7.935	8.369	0.406	9.000
141.000	108.800	7.934	8.369	0.406	9.000
141.100	107.600	7.934	8.369	0.406	9.000
141.200	107.400	7.935	8.368	0.406	9.000
141.300	108.200	7.939	8.369	0.406	9.000
141.400	106.800	7.939	8.368	0.407	9.000
141.500	108.000	7.939	8.368	0.407	9.000
141.600	107.000	7.939	8.368	0.407	9.000
141.700	106.400	7.945	8.369	0.407	9.000
141.800	107.200	7.941	8.369	0.407	9.000
141.900	107.000	7.946	8.368	0.408	9.000
142.000	107.200	7.945	8.369	0.408	9.000
142.100	107.000	7.945	8.369	0.408	9.000
142.200	106.600	7.944	8.370	0.408	9.000
142.300	106.400	7.945	8.370	0.408	9.000
142.400	106.000	7.946	8.370	0.408	9.000
142.500	106.600	7.945	8.369	0.408	9.000
142.600	106.000	7.945	8.369	0.408	9.000
142.700	106.600	7.951	8.370	0.408	9.000
142.800	106.600	7.948	8.371	0.408	9.000
142.900	106.000	7.950	8.370	0.409	9.000
143.000	106.000	7.951	8.369	0.409	9.000
143.100	106.800	7.951	8.369	0.409	9.000
143.200	105.600	7.952	8.371	0.409	9.000
143.300	104.400	7.956	8.370	0.409	9.000
143.400	105.800	7.958	8.370	0.410	9.000
143.500	104.400	7.960	8.372	0.410	9.000
143.600	105.400	7.960	8.372	0.410	9.000
143.700	105.800	7.957	8.371	0.410	9.000
143.800	104.600	7.963	8.371	0.410	9.000
143.900	105.000	7.962	8.370	0.411	9.000
144.000	105.000	7.960	8.371	0.411	9.000
144.100	103.600	7.960	8.371	0.411	9.000
144.200	104.200	7.963	8.370	0.411	9.000
144.300	104.400	7.961	8.371	0.411	9.000
144.400	105.000	7.966	8.371	0.412	9.000
144.500	104.400	7.965	8.370	0.412	9.000
144.600	105.800	7.965	8.370	0.412	9.000
144.700	104.600	7.966	8.372	0.412	9.000
144.800	104.600	7.968	8.371	0.412	9.000
144.900	104.200	7.967	8.373	0.413	9.000
145.000	105.400	7.970	8.372	0.413	9.000
145.100	104.200	7.970	8.372	0.413	9.000
145.200	105.000	7.965	8.372	0.413	9.000
145.300	104.600	7.970	8.371	0.413	9.000
145.400	104.400	7.970	8.373	0.414	9.000
145.500	104.200	7.971	8.373	0.414	9.000
145.600	105.200	7.971	8.373	0.414	9.000
145.700	106.000	7.973	8.373	0.414	9.000
145.800	105.400	7.974	8.372	0.414	9.000
145.900	104.600	7.974	8.373	0.415	9.000
146.000	103.000	7.975	8.373	0.415	9.000
146.100	104.400	7.975	8.373	0.415	9.000
146.200	104.600	7.971	8.373	0.415	9.000
146.300	103.800	7.976	8.373	0.415	9.000
146.400	103.800	7.970	8.373	0.415	9.000
146.500	103.600	7.977	8.373	0.415	9.000
146.600	103.600	7.977	8.373	0.415	9.000
146.700	104.200	7.975	8.374	0.415	9.000
146.800	103.000	7.976	8.373	0.415	9.000
146.900	103.600	7.976	8.373	0.416	9.000
147.000	103.800	7.975	8.374	0.416	9.000
147.100	103.600	7.975	8.374	0.416	9.000
147.200	103.000	7.980	8.374	0.416	9.000
147.300	103.200	7.976	8.373	0.416	9.000
147.400	103.000	7.981	8.374	0.417	9.000
147.500	102.800	7.982	8.373	0.417	9.000
147.600	102.600	7.982	8.373	0.417	9.000
147.700	103.400	7.980	8.374	0.417	9.000
147.800	103.000	7.986	8.375	0.417	9.000
147.900	103.000	7.984	8.375	0.418	9.000
148.000	103.000	7.984	8.374	0.418	9.000
148.100	102.800	7.984	8.374	0.418	9.000
148.200	102.800	7.987	8.374	0.418	9.000
148.300	101.800	7.985	8.374	0.418	9.000
148.400	103.400	7.985	8.374	0.419	9.000
148.500	101.400	7.987	8.374	0.419	9.000
148.600	102.000	7.987	8.374	0.419	9.000
148.700	102.400	7.990	8.376	0.419	9.000
148.800	102.400	7.989	8.374	0.419	9.000
148.900	101.200	7.991	8.374	0.420	9.000
149.000	102.800	7.992	8.375	0.420	9.000
149.100	102.000	7.992	8.375	0.420	9.000
149.200	102.000	7.989	8.376	0.420	9.000
149.300	101.000	7.993	8.375	0.420	9.000
149.400	101.400	7.993	8.375	0.420	9.000
149.500	101.400	7.998	8.376	0.420	9.000
149.600	102.000	7.998	8.376	0.420	9.000
149.700	101.800	7.996	8.375	0.420	9.000
149.800	101.400	8.001	8.376	0.420	9.000
149.900	99.800	7.999	8.375	0.421	9.000
150.000	100.600	7.997	8.376	0.421	9.000
150.100	100.600	7.997	8.376	0.421	9.000
150.200	101.200	8.001	8.376	0.421	9.000
150.300	100.400	8.001	8.376	0.421	9.000
150.400	100.400	8.005	8.377	0.422	9.000
150.500	100.000	8.005	8.376	0.422	9.000
150.600	100.000	8.005	8.376	0.422	9.000
150.700	101.400	8.010	8.377	0.422	9.000
150.800	100.400	8.008	8.376	0.422	9.000
150.900	100.600	8.009	8.378	0.423	9.000
151.000	99.600	8.012	8.377	0.423	9.000
151.100	100.000	8.012	8.377	0.423	9.000
151.200	98.800	8.010	8.377	0.423	9.000
151.300	99.000	8.012	8.378	0.423	9.000
151.400	99.000	8.014	8.377	0.424	9.000
151.500	98.600	8.016	8.378	0.424	9.000
151.600	99.200	8.016	8.378	0.424	9.000
151.700	98.000	8.021	8.377	0.424	9.000
151.800	98.800	8.021	8.379	0.424	9.000
151.900	98.200	8.024	8.378	0.425	9.000
152.000	97.200	8.022	8.378	0.425	9.000
152.100	98.200	8.022	8.378	0.425	9.000
152.200	97.600	8.024	8.379	0.425	9.000
152.300	97.400	8.024	8.378	0.425	9.000
152.400	98.000	8.028	8.377	0.425	9.000
152.500	97.000	8.029	8.377	0.425	9.000
152.600	98.600	8.029	8.377	0.425	9.000
152.700	96.600	8.031	8.379	0.425	9.000
152.800	97.400	8.032	8.379	0.425	9.000
152.900	96.600	8.033	8.379	0.426	9.000
153.000	96.600	8.032	8.380	0.426	9.000
153.100	96.200	8.032	8.380	0.426	9.000
153.200	96.600	8.037	8.379	0.426	9.000
153.300	97.000	8.037	8.379	0.426	9.000
153.400	96.200	8.040	8.380	0.427	9.000
153.500	96.600	8.042	8.379	0.427	9.000
153.600	95.400	8.042	8.379	0.427	9.000
153.700	96.200	8.043	8.380	0.427	9.000
153.800	97.000	8.048	8.380	0.427	9.000
153.900	96.000	8.049	8.381	0.428	9.000
154.000	97.400	8.047	8.380	0.428	9.000
154.100	96.800	8.047	8.380	0.428	9.000
154.200	96.000	8.045	8.380	0.428	9.000
154.300	95.400	8.049	8.381	0.428	9.000
154.400	95.400	8.049	8.382	0.429	9.000
154.500	95.000	8.052	8.381	0.429	9.000
154.600	96.200	8.052	8.381	0.429	9.000
154.700	95.400	8.056	8.381	0.429	9.000
154.800	95.400	8.052	8.381	0.429	9.000
154.900	94.600	8.059	8.381	0.429	9.000
155.000	95.000	8.060	8.382	0.429	9.000
155.100	94.600	8.060	8.382	0.429	9.000
155.200	95.000	8.059	8.381	0.429	9.000
155.300	95.200	8.059	8.380	0.429	9.000
155.400	94.000	8.057	8.381	0.430	9.000
155.500	95.000	8.060	8.383	0.430	9.000
155.600	94.400	8.060	8.383	0.430	9.000
155.700	94.800	8.059	8.382	0.430	9.000
155.800	95.000	8.063	8.383	0.430	9.000
155.900	95.200	8.062	8.381	0.431	9.000
156.000	95.200	8.060	8.382	0.431	9.000
156.100	94.400	8.060	8.382	0.431	9.000
156.200	94.600	8.064	8.383	0.431	9.000
156.300	94.800	8.060	8.382	0.431	9.000
156.400	93.400	8.062	8.383	0.432	9.000
156.500	95.200	8.065	8.383	0.432	9.000
156.600	94.600	8.065	8.383	0.432	9.000
156.700	95.000	8.066	8.383	0.432	9.000
156.800	94.400	8.063	8.383	0.432	9.000
156.900	95.200	8.063	8.384	0.433	9.000
157.000	94.400	8.066	8.383	0.433	9.000
157.100	94.600	8.066	8.383	0.433	9.000
157.200	94.600	8.066	8.382	0.433	9.000
157.300	94.200	8.067	8.384	0.433	9.000
157.400	94.200	8.067	8.383	0.433	9.000
157.500	94.400	8.069	8.383	0.433	9.000
157.600	94.000	8.069	8.383	0.433	9.000
157.700	94.000	8.070	8.383	0.433	9.000
157.800	93.600	8.068	8.384	0.433	9.000
157.900	94.400	8.072	8.383	0.434	9.000
158.000	93.800	8.072	8.383	0.434	9.000
158.100	93.800	8.072	8.383	0.434	9.000
158.200	94.400	8.071	8.384	0.434	9.000
158.300	93.600	8.074	8.384	0.434	9.000
158.400	92.400	8.072	8.384	0.435	9.000
158.500	94.400	8.073	8.385	0.435	9.000
158.600	92.400	8.073	8.385	0.435	9.000
158.700	93.800	8.076	8.385	0.435	9.000
158.800	93.200	8.072	8.385	0.435	9.000
158.900	93.200	8.075	8.384	0.436	9.000
159.000	93.400	8.076	8.385	0.436	9.000
159.100	93.600	8.076	8.385	0.436	9.000
159.200	94.200	8.074	8.385	0.436	9.000
159.300	93.400	8.075	8.384	0.436	9.000
159.400	93.400	8.078	8.386	0.437	9.000
159.500	92.400	8.080	8.384	0.437	9.000
159.600	92.200	8.080	8.384	0.437	9.000
159.700	92.400	8.082	8.386	0.437	9.000
159.800	94.200	8.084	8.385	0.437	9.000
159.900	93.000	8.083	8.387	0.437	9.000
160.000	91.400	8.083	8.386	0.437	9.000
160.100	92.800	8.083	8.386	0.437	9.000
160.200	92.400	8.085	8.387	0.437	9.000
160.300	92.800	8.088	8.387	0.437	9.000
160.400	92.200	8.085	8.385	0.438	9.000
160.500	91.600	8.085	8.385	0.438	9.000
160.600	92.200	8.085	8.385	0.438	9.000
160.700	93.000	8.088	8.386	0.438	9.000
160.800	92.200	8.087	8.387	0.438	9.000
160.900	91.800	8.090	8.386	0.439	9.000
161.000	92.800	8.091	8.388	0.439	9.000
161.100	91.800	8.091	8.388	0.439	9.000
161.200	92.400	8.088	8.387	0.439	9.000
161.300	92.000	8.092	8.386	0.439	9.000
161.400	92.400	8.088	8.387	0.440	9.000
161.500	93.000	8.089	8.388	0.440	9.000
161.600	91.400	8.089	8.388	0.440	9.000
161.700	91.600	8.091	8.387	0.440	9.000
161.800	92.400	8.091	8.387	0.440	9.000
161.900	93.000	8.092	8.387	0.440	9.000
162.000	92.400	8.090	8.388	0.440	9.000
162.100	92.800	8.090	8.388	0.440	9.000
162.200	91.200	8.089	8.388	0.440	9.000
162.300	93.200	8.087	8.388	0.440	9.000
162.400	92.400	8.090	8.388	0.441	9.000
162.500	91.400	8.087	8.389	0.441	9.000
162.600	92.400	8.087	8.389	0.441	9.000
162.700	92.600	8.091	8.388	0.441	9.000
162.800	92.600	8.090	8.388	0.441	9.000
162.900	92.200	8.094	8.388	0.442	9.000
163.000	92.200	8.092	8.389	0.442	9.000
163.100	91.600	8.092	8.389	0.442	9.000
163.200	91.800	8.092	8.389	0.442	9.000
163.300	92.600	8.091	8.388	0.442	9.000
163.400	92.200	8.091	8.389	0.443	9.000
163.500	92.400	8.094	8.389	0.443	9.000
163.600	92.400	8.094	8.389	0.443	9.000
163.700	92.000	8.091	8.390	0.443	9.000
163.800	92.400	8.093	8.390	0.443	9.000
163.900	91.800	8.093	8.389	0.443	9.000
164.000	91.800	8.090	8.389	0.443	9.000
164.100	92.000	8.090	8.389	0.443	9.000
164.200	92.600	8.091	8.390	0.443	9.000
164.300	92.000	8.088	8.389	0.443	9.000
164.400	92.000	8.089	8.389	0.444	9.000
164.500	92.800	8.091	8.389	0.444	9.000
164.600	92.000	8.091	8.389	0.444	9.000
164.700	92.000	8.090	8.391	0.444	9.000
164.800	91.600	8.089	8.390	0.444	9.000
164.900	92.000	8.091	8.390	0.445	9.000
165.000	92.600	8.093	8.390	0.445	9.000
165.100	90.800	8.093	8.390	0.445	9.000
165.200	91.000	8.090	8.389	0.445	9.000
165.300	91.200	8.093	8.391	0.445	9.000
165.400	91.400	8.093	8.391	0.446	9.000
165.500	92.000	8.092	8.391	0.446	9.000
165.600	91.800	8.092	8.391	0.446	9.000
165.700	91.600	8.095	8.391	0.446	9.000
165.800	91.800	8.092	8.391	0.446	9.000
165.900	91.600	8.096	8.391	0.446	9.000
166.000	91.800	8.095	8.392	0.446	9.000
166.100	92.400	8.095	8.392	0.446	9.000
166.200	92.000	8.091	8.391	0.446	9.000
166.300	91.400	8.095	8.392	0.446	9.000
166.400	92.000	8.093	8.392	0.447	9.000
166.500	92.200	8.091	8.392	0.447	9.000
166.600	91.800	8.091	8.392	0.447	9.000
166.700	92.400	8.096	8.392	0.447	9.000
166.800	92.000	8.089	8.391	0.447	9.000
166.900	92.400	8.094	8.392	0.448	9.000
167.000	92.000	8.096	8.392	0.448	9.000
167.100	91.000	8.096	8.392	0.448	9.000
167.200	91.600	8.092	8.392	0.448	9.000
167.300	92.400	8.095	8.392	0.448	9.000
167.400	91.600	8.092	8.393	0.449	9.000
167.500	91.600	8.093	8.392	0.449	9.000
167.600	92.400	8.093	8.392	0.449	9.000
167.700	91.800	8.095	8.392	0.449	9.000
167.800	91.200	8.096	8.393	0.449	9.000
167.900	91.600	8.094	8.393	0.450	9.000
168.000	90.800	8.096	8.394	0.450	9.000
168.100	91.200	8.096	8.394	0.450	9.000
168.200	90.800	8.096	8.394	0.450	9.000
168.300	91.400	8.095	8.393	0.450	9.000
168.400	91.600	8.099	8.394	0.450	9.000
168.500	90.600	8.097	8.394	0.450	9.000
168.600	91.600	8.097	8.394	0.450	9.000
168.700	91.000	8.100	8.394	0.450	9.000
168.800	90.600	8.097	8.393	0.450	9.000
168.900	90.600	8.096	8.393	0.451	9.000
169.000	91.000	8.096	8.393	0.451	9.000
169.100	90.800	8.096	8.393	0.451	9.000
169.200	91.000	8.102	8.393	0.451	9.000
169.300	89.400	8.100	8.395	0.451	9.000
169.400	91.000	8.099	8.394	0.452	9.000
169.500	90.200	8.101	8.395	0.452	9.000
169.600	91.000	8.101	8.395	0.452	9.000
169.700	90.400	8.106	8.395	0.452	9.000
169.800	91.400	8.105	8.394	0.452	9.000
169.900	90.200	8.108	8.395	0.453	9.000
170.000	90.400	8.103	8.395	0.453	9.000
170.100	89.600	8.103	8.395	0.453	9.000
170.200	89.400	8.104	8.396	0.453	9.000
170.300	89.200	8.105	8.396	0.453	9.000
170.400	91.200	8.106	8.396	0.453	9.000
170.500	90.600	8.108	8.395	0.453	9.000
170.600	90.600	8.108	8.395	0.453	9.000
170.700	90.000	8.111	8.395	0.453	9.000
170.800	90.000	8.111	8.396	0.453	9.000
170.900	90.200	8.109	8.396	0.454	9.000
171.000	89.800	8.113	8.396	0.454	9.000
171.100	89.200	8.113	8.396	0.454	9.000
171.200	89.600	8.113	8.396	0.454	9.000
171.300	88.400	8.114	8.397	0.454	9.000
171.400	88.600	8.112	8.395	0.455	9.000
171.500	89.000	8.114	8.396	0.455	9.000
171.600	89.400	8.114	8.396	0.455	9.000
171.700	88.600	8.119	8.396	0.455	9.000
171.800	89.400	8.116	8.398	0.455	9.000
171.900	89.200	8.119	8.397	0.456	9.000
172.000	89.000	8.115	8.397	0.456	9.000
172.100	88.200	8.115	8.397	0.456	9.000
172.200	89.400	8.118	8.397	0.456	9.000
172.300	89.200	8.117	8.397	0.456	9.000
172.400	90.000	8.121	8.398	0.456	9.000
172.500	87.800	8.121	8.399	0.456	9.000
172.600	88.200	8.121	8.399	0.456	9.000
172.700	88.400	8.124	8.398	0.456	9.000
172.800	89.000	8.124	8.398	0.456	9.000
172.900	88.400	8.121	8.399	0.457	9.000
173.000	88.800	8.124	8.399	0.457	9.000
173.100	88.000	8.124	8.399	0.457	9.000
173.200	88.400	8.124	8.397	0.457	9.000
173.300	87.800	8.125	8.399	0.457	9.000
173.400	88.400	8.126	8.398	0.458	9.000
173.500	87.400	8.128	8.398	0.458	9.000
173.600	87.600	8.128	8.398	0.458	9.000
173.700	87.600	8.129	8.398	0.458	9.000
173.800	88.600	8.132	8.397	0.458	9.000
173.900	87.800	8.133	8.398	0.458	9.000
174.000	88.200	8.130	8.400	0.458	9.000
174.100	86.800	8.130	8.400	0.458	9.000
174.200	87.200	8.130	8.398	0.458	9.000
174.300	87.800	8.130	8.399	0.458	9.000
174.400	88.200	8.132	8.400	0.459	9.000
174.500	87.000	8.135	8.400	0.459	9.000
174.600	87.200	8.135	8.400	0.459	9.000
174.700	87.200	8.134	8.399	0.459	9.000
174.800	88.400	8.132	8.398	0.459	9.000
174.900	86.800	8.137	8.399	0.460	9.000
175.000	86.800	8.135	8.399	0.460	9.000
175.100	87.600	8.135	8.399	0.460	9.000
175.200	87.800	8.134	8.400	0.460	9.000
175.300	87.000	8.135	8.400	0.460	9.000
175.400	87.200	8.137	8.400	0.461	9.000
175.500	87.000	8.138	8.401	0.461	9.000
175.600	86.000	8.138	8.401	0.461	9.000
175.700	86.400	8.138	8.401	0.461	9.000
175.800	86.400	8.142	8.401	0.461	9.000
175.900	86.200	8.142	8.401	0.461	9.000
176.000	86.200	8.143	8.402	0.461	9.000
176.100	86.800	8.143	8.402	0.461	9.000
176.200	86.800	8.142	8.400	0.461	9.000
176.300	86.400	8.143	8.401	0.461	9.000
176.400	86.200	8.144	8.400	0.462	9.000
176.500	86.800	8.144	8.401	0.462	9.000
176.600	86.400	8.144	8.401	0.462	9.000
176.700	87.600	8.144	8.402	0.462	9.000
176.800	85.400	8.148	8.401	0.462	9.000
176.900	86.200	8.146	8.402	0.463	9.000
177.000	86.800	8.148	8.401	0.463	9.000
177.100	87.000	8.148	8.401	0.463	9.000
177.200	84.200	8.147	8.401	0.463	9.000
177.300	86.000	8.149	8.401	0.463	9.000
177.400	87.000	8.147	8.402	0.464	9.000
177.500	87.200	8.146	8.402	0.464	9.000
177.600	84.800	8.146	8.402	0.464	9.000
177.700	86.000	8.151	8.402	0.464	9.000
177.800	85.200	8.156	8.402	0.464	9.000
177.900	86.400	8.152	8.402	0.464	9.000
178.000	84.200	8.151	8.402	0.464	9.000
178.100	84.600	8.151	8.402	0.464	9.000
178.200	86.200	8.153	8.402	0.464	9.000
178.300	85.400	8.153	8.403	0.464	9.000
178.400	84.600	8.154	8.402	0.465	9.000
178.500	84.600	8.158	8.403	0.465	9.000
178.600	84.800	8.158	8.403	0.465	9.000
178.700	84.200	8.154	8.403	0.465	9.000
178.800	84.800	8.157	8.404	0.465	9.000
178.900	85.400	8.154	8.404	0.466	9.000
179.000	85.600	8.154	8.404	0.466	9.000
179.100	84.000	8.154	8.404	0.466	9.000
179.200	84.000	8.162	8.404	0.466	9.000
179.300	84.000	8.162	8.404	0.466	9.000
179.400	84.800	8.164	8.403	0.466	9.000
179.500	84.000	8.166	8.404	0.466	9.000
179.600	83.400	8.166	8.404	0.466	9.000
179.700	85.200	8.166	8.404	0.466	9.000
179.800	84.000	8.169	8.405	0.466	9.000
179.900	84.000	8.170	8.404	0.467	9.000
180.000	83.000	8.168	8.405	0.467	9.000
180.100	84.400	8.168	8.405	0.467	9.000
180.200	84.200	8.168	8.405	0.467	9.000
180.300	82.400	8.169	8.405	0.467	9.000
180.400	83.200	8.170	8.404	0.468	9.000
180.500	84.000	8.168	8.405	0.468	9.000
180.600	83.000	8.168	8.405	0.468	9.000
180.700	83.800	8.173	8.406	0.468	9.000
180.800	83.600	8.170	8.405	0.468	9.000
180.900	83.200	8.172	8.405	0.468	9.000
181.000	83.600	8.172	8.406	0.468	9.000
181.100	83.800	8.172	8.406	0.468	9.000
181.200	83.200	8.170	8.406	0.468	9.000
181.300	84.200	8.173	8.405	0.468	9.000
181.400	83.200	8.171	8.406	0.469	9.000
181.500	83.400	8.171	8.407	0.469	9.000
181.600	83.800	8.171	8.407	0.469	9.000
181.700	83.400	8.174	8.407	0.469	9.000
181.800	83.000	8.174	8.406	0.469	9.000
181.900	84.000	8.174	8.406	0.470	9.000
182.000	83.400	8.171	8.407	0.470	9.000
182.100	83.800	8.171	8.407	0.470	9.000
182.200	83.800	8.174	8.407	0.470	9.000
182.300	84.000	8.171	8.408	0.470	9.000
182.400	83.600	8.175	8.406	0.471	9.000
182.500	83.400	8.176	8.407	0.471	9.000
182.600	82.000	8.176	8.407	0.471	9.000
182.700	84.800	8.172	8.407	0.471	9.000
182.800	83.200	8.177	8.408	0.471	9.000
182.900	82.200	8.170	8.408	0.471	9.000
183.000	82.200	8.175	8.407	0.471	9.000
183.100	83.800	8.175	8.407	0.471	9.000
183.200	83.000	8.176	8.408	0.471	9.000
183.300	82.000	8.177	8.407	0.471	9.000
183.400	82.600	8.175	8.409	0.472	9.000
183.500	83.000	8.173	8.409	0.472	9.000
183.600	82.600	8.173	8.409	0.472	9.000
183.700	82.400	8.179	8.407	0.472	9.000
183.800	83.000	8.178	8.408	0.472	9.000
183.900	82.600	8.181	8.408	0.473	9.000
184.000	81.800	8.179	8.408	0.473	9.000
184.100	81.000	8.179	8.408	0.473	9.000
184.200	81.800	8.179	8.409	0.473	9.000
184.300	82.400	8.183	8.408	0.473	9.000
184.400	81.800	8.181	8.409	0.473	9.000
184.500	81.200	8.182	8.409	0.473	9.000
184.600	82.400	8.182	8.409	0.473	9.000
184.700	83.200	8.183	8.410	0.473	9.000
184.800	81.000	8.188	8.410	0.473	9.000
184.900	82.400	8.186	8.408	0.474	9.000
185.000	82.600	8.185	8.409	0.474	9.000
185.100	82.400	8.185	8.409	0.474	9.000
185.200	81.600	8.188	8.410	0.474	9.000
185.300	82.000	8.186	8.409	0.474	9.000
185.400	81.000	8.191	8.410	0.475	9.000
185.500	81.200	8.188	8.410	0.475	9.000
185.600	82.200	8.188	8.410	0.475	9.000
185.700	81.600	8.192	8.410	0.475	9.000
185.800	81.800	8.192	8.411	0.475	9.000
185.900	82.200	8.194	8.411	0.475	9.000
186.000	81.800	8.191	8.410	0.475	9.000
186.100	82.000	8.191	8.410	0.475	9.000
186.200	81.000	8.185	8.411	0.475	9.000
186.300	82.600	8.191	8.410	0.475	9.000
186.400	81.000	8.188	8.412	0.476	9.000
186.500	81.600	8.188	8.411	0.476	9.000
186.600	80.800	8.188	8.411	0.476	9.000
186.700	82.000	8.191	8.411	0.476	9.000
186.800	81.200	8.189	8.411	0.476	9.000
186.900	81.800	8.189	8.411	0.477	9.000
187.000	81.600	8.190	8.411	0.477	9.000
187.100	81.600	8.190	8.411	0.477	9.000
187.200	81.200	8.190	8.412	0.477	9.000
187.300	81.800	8.190	8.412	0.477	9.000
187.400	81.000	8.193	8.412	0.477	9.000
187.500	81.800	8.191	8.412	0.477	9.000
187.600	81.600	8.191	8.412	0.477	9.000
187.700	82.800	8.193	8.413	0.477	9.000
187.800	81.200	8.196	8.411	0.477	9.000
187.900	81.800	8.195	8.412	0.478	9.000
188.000	81.800	8.192	8.412	0.478	9.000
188.100	81.600	8.192	8.412	0.478	9.000
188.200	81.200	8.190	8.412	0.478	9.000
188.300	82.800	8.192	8.412	0.478	9.000
188.400	81.400	8.192	8.414	0.479	9.000
188.500	82.400	8.192	8.413	0.479	9.000
188.600	82.600	8.192	8.413	0.479	9.000
188.700	81.400	8.191	8.412	0.479	9.000
188.800	80.600	8.192	8.414	0.479	9.000
188.900	81.200	8.192	8.414	0.479	9.000
189.000	81.800	8.193	8.413	0.479	9.000
189.100	80.800	8.193	8.413	0.479	9.000
189.200	82.000	8.195	8.414	0.479	9.000
189.300	82.400	8.193	8.414	0.479	9.000
189.400	81.000	8.194	8.413	0.480	9.000
189.500	81.600	8.194	8.413	0.480	9.000
189.600	81.000	8.194	8.413	0.480	9.000
189.700	81.800	8.196	8.414	0.480	9.000
189.800	80.400	8.198	8.414	0.480	9.000
189.900	81.600	8.201	8.415	0.481	9.000
190.000	80.400	8.198	8.416	0.481	9.000
190.100	81.200	8.198	8.416	0.481	9.000
190.200	81.200	8.194	8.414	0.481	9.000
190.300	80.400	8.196	8.414	0.481	9.000
190.400	80.400	8.195	8.415	0.481	9.000
190.500	81.200	8.197	8.415	0.481	9.000
190.600	81.800	8.197	8.415	0.481	9.000
190.700	80.600	8.200	8.414	0.481	9.000
190.800	80.400	8.200	8.415	0.481	9.000
190.900	81.000	8.201	8.415	0.482	9.000
191.000	80.400	8.198	8.414	0.482	9.000
191.100	80.000	8.198	8.414	0.482	9.000
191.200	79.600	8.201	8.415	0.482	9.000
191.300	81.200	8.201	8.415	0.482	9.000
191.400	79.200	8.203	8.416	0.483	9.000
191.500	81.000	8.205	8.416	0.483	9.000
191.600	79.400	8.205	8.416	0.483	9.000
191.700	80.200	8.207	8.415	0.483	9.000
191.800	80.800	8.209	8.416	0.483	9.000
191.900	80.800	8.205	8.416	0.483	9.000
192.000	79.800	8.204	8.416	0.483	9.000
192.100	80.000	8.204	8.416	0.483	9.000
192.200	79.600	8.208	8.416	0.483	9.000
192.300	80.000	8.206	8.416	0.483	9.000
192.400	79.600	8.207	8.417	0.484	9.000
192.500	80.200	8.209	8.417	0.484	9.000
192.600	79.400	8.209	8.417	0.484	9.000
192.700	79.800	8.211	8.417	0.484	9.000
192.800	79.600	8.211	8.417	0.484	9.000
192.900	80.000	8.211	8.417	0.485	9.000
193.000	79.000	8.211	8.418	0.485	9.000
193.100	79.400	8.211	8.418	0.485	9.000
193.200	79.000	8.207	8.417	0.485	9.000
193.300	80.200	8.211	8.418	0.485	9.000
193.400	80.200	8.213	8.417	0.485	9.000
193.500	78.800	8.213	8.417	0.485	9.000
193.600	78.600	8.213	8.417	0.485	9.000
193.700	79.200	8.213	8.417	0.485	9.000
193.800	79.600	8.214	8.417	0.485	9.000
193.900	80.600	8.213	8.418	0.486	9.000
194.000	79.000	8.211	8.418	0.486	9.000
194.100	79.800	8.211	8.418	0.486	9.000
194.200	78.400	8.214	8.418	0.486	9.000
194.300	78.600	8.210	8.418	0.486	9.000
194.400	78.600	8.211	8.420	0.487	9.000
194.500	79.800	8.214	8.419	0.487	9.000
194.600	79.000	8.214	8.419	0.487	9.000
194.700	78.800	8.214	8.419	0.487	9.000
194.800	79.200	8.211	8.420	0.487	9.000
194.900	79.400	8.216	8.418	0.487	9.000
195.000	78.800	8.218	8.418	0.487	9.000
195.100	78.800	8.218	8.418	0.487	9.000
195.200	78.800	8.214	8.419	0.487	9.000
195.300	77.800	8.215	8.420	0.487	9.000
195.400	80.000	8.214	8.419	0.488	9.000
195.500	79.400	8.217	8.419	0.488	9.000
195.600	77.800	8.217	8.419	0.488	9.000
195.700	78.000	8.220	8.419	0.488	9.000
195.800	77.800	8.223	8.421	0.488	9.000
195.900	78.200	8.222	8.420	0.489	9.000
196.000	79.800	8.219	8.420	0.489	9.000
196.100	78.200	8.219	8.420	0.489	9.000
196.200	78.000	8.220	8.420	0.489	9.000
196.300	79.000	8.220	8.420	0.489	9.000
196.400	78.200	8.217	8.419	0.489	9.000
196.500	77.800	8.219	8.420	0.489	9.000
196.600	77.800	8.219	8.420	0.489	9.000
196.700	78.000	8.223	8.421	0.489	9.000
196.800	77.800	8.224	8.420	0.489	9.000
196.900	78.200	8.224	8.421	0.490	9.000
197.000	78.800	8.223	8.421	0.490	9.000
197.100	78.000	8.223	8.421	0.490	9.000
197.200	77.600	8.226	8.421	0.490	9.000
197.300	78.600	8.225	8.421	0.490	9.000
197.400	76.800	8.227	8.422	0.491	9.000
197.500	77.800	8.227	8.422	0.491	9.000
197.600	78.200	8.227	8.422	0.491	9.000
197.700	78.600	8.226	8.422	0.491	9.000
197.800	76.400	8.229	8.421	0.491	9.000
197.900	77.400	8.230	8.421	0.491	9.000
198.000	77.000	8.228	8.422	0.491	9.000
198.100	78.400	8.228	8.422	0.491	9.000
198.200	77.800	8.229	8.421	0.491	9.000
198.300	78.000	8.226	8.423	0.491	9.000
198.400	77.200	8.230	8.422	0.492	9.000
198.500	77.400	8.230	8.423	0.492	9.000
198.600	76.800	8.230	8.423	0.492	9.000
198.700	77.000	8.231	8.423	0.492	9.000
198.800	77.200	8.227	8.421	0.492	9.000
198.900	77.400	8.235	8.423	0.493	9.000
199.000	76.800	8.233	8.423	0.493	9.000
199.100	77.200	8.233	8.423	0.493	9.000
199.200	77.200	8.231	8.423	0.493	9.000
199.300	77.200	8.233	8.422	0.493	9.000
199.400	77.000	8.233	8.423	0.493	9.000
199.500	76.200	8.232	8.424	0.493	9.000
199.600	76.600	8.232	8.424	0.493	9.000
199.700	77.800	8.238	8.423	0.493	9.000
199.800	76.800	8.237	8.423	0.493	9.000
199.900	77.200	8.237	8.423	0.494	9.000
[truncated: 88,809 more rows]
