# Supplementary material for: Measurement of Outflow Facility Using iPerfusion
Source: PLoS One. 2016 Mar 7;11(3):e0150694. doi: 10.1371/journal.pone.0150694 (PMC4780770; doi:10.1371/journal.pone.0150694)
Supplement: S4 File — The raw data from the perfusion traces along with the steady state values for each pressure step. (ZIP) [file pone.0150694.s004.zip › S3/ControlIndividuals/eye08/Eye_P15CR-09/Parameters.txt]

Q	dQ	P	dP	R	dR	C	dC	FT	dFT	N/A	FV
104.0851	5.2009	8.0033	0.0448	0.0769	0.0039	13.0052	0.6657	0.0000	0.0000	8.9750	0.0000
29.1990	5.0603	4.1123	0.0409	0.1408	0.0249	7.1003	1.2563	0.0000	0.0000	4.4815	0.0000
50.5947	5.1202	5.4415	0.0417	0.1076	0.0111	9.2979	0.9614	0.0000	0.0000	6.0075	0.0000
72.3829	5.1412	6.7327	0.0422	0.0930	0.0068	10.7509	0.7808	0.0000	0.0000	7.5075	0.0000
99.6749	5.2037	7.9878	0.0435	0.0801	0.0043	12.4784	0.6668	0.0000	0.0000	9.0075	0.0000
131.6605	5.1571	9.1974	0.0445	0.0699	0.0028	14.3150	0.5753	0.0000	0.0000	10.5075	0.0000
164.4448	5.4189	10.3951	0.0526	0.0632	0.0021	15.8194	0.5361	0.0000	0.0000	12.0150	0.0000
235.0261	5.3536	12.8316	0.0512	0.0546	0.0013	18.3162	0.4307	0.0000	0.0000	15.0150	0.0000
314.6535	5.4772	15.0621	0.0559	0.0479	0.0009	20.8904	0.3777	0.0000	0.0000	18.0150	0.0000
417.8754	9.2401	17.0468	0.1091	0.0408	0.0009	24.5135	0.5673	0.0000	0.0000	20.9647	0.0000
155.6685	5.7150	6.4801	0.0893	0.0416	0.0017	24.0226	0.9545	0.0000	0.0000	8.0297	0.0000
