# Supplementary material for: Measurement of Outflow Facility Using iPerfusion
Source: PLoS One. 2016 Mar 7;11(3):e0150694. doi: 10.1371/journal.pone.0150694 (PMC4780770; doi:10.1371/journal.pone.0150694)
Supplement: S4 File — The raw data from the perfusion traces along with the steady state values for each pressure step. (ZIP) [file pone.0150694.s004.zip › S3/ControlIndividuals/eye09/CapPre_P15CR-10/Data.txt]

0.000	-2.800	0.004	8.637	-0.000	0.000
0.100	0.400	0.004	8.637	-0.000	0.000
0.200	-0.000	0.001	8.637	-0.000	0.000
0.300	1.200	0.002	8.637	0.000	0.000
0.400	1.000	-0.004	8.637	0.000	0.000
0.500	2.000	-0.001	8.636	0.000	0.000
0.600	-0.200	-0.001	8.636	0.000	0.000
0.700	0.600	0.005	8.637	0.000	0.000
0.800	1.400	-0.003	8.637	0.000	0.000
0.900	1.000	0.003	8.637	0.000	0.000
1.000	1.200	0.003	8.637	0.000	0.000
1.100	1.000	0.003	8.637	0.000	0.000
1.200	1.600	0.003	8.637	0.000	0.000
1.300	1.800	-0.002	8.637	0.000	0.000
1.400	2.200	0.003	8.636	0.000	0.000
1.500	-0.000	0.001	8.637	0.000	0.000
1.600	1.800	0.001	8.637	0.000	0.000
1.700	0.400	-0.004	8.637	0.000	0.000
1.800	1.200	0.003	8.637	0.000	0.000
1.900	1.000	-0.006	8.635	0.000	0.000
2.000	1.800	-0.002	8.637	0.000	0.000
2.100	1.600	-0.002	8.637	0.000	0.000
2.200	1.800	0.003	8.637	0.000	0.000
2.300	0.800	-0.007	8.637	0.000	0.000
2.400	2.000	-0.006	8.637	0.000	0.000
2.500	1.000	-0.005	8.636	0.000	0.000
2.600	2.800	-0.005	8.636	0.000	0.000
2.700	1.400	0.006	8.637	0.000	0.000
2.800	2.000	-0.007	8.636	0.000	0.000
2.900	1.800	0.007	8.638	0.000	0.000
3.000	1.600	0.002	8.636	0.000	0.000
3.100	1.400	0.002	8.636	0.000	0.000
3.200	2.800	-0.002	8.636	0.000	0.000
3.300	1.200	0.002	8.638	0.000	0.000
3.400	1.800	-0.002	8.636	0.000	0.000
3.500	0.800	-0.004	8.637	0.000	0.000
3.600	1.200	-0.004	8.637	0.000	0.000
3.700	-0.000	0.008	8.636	0.000	0.000
3.800	1.800	-0.002	8.639	0.000	0.000
3.900	1.200	0.004	8.637	0.000	0.000
4.000	0.600	-0.002	8.636	0.000	0.000
4.100	1.200	-0.002	8.636	0.000	0.000
4.200	1.200	0.001	8.637	0.000	0.000
4.300	1.200	0.002	8.637	0.000	0.000
4.400	1.600	0.001	8.638	0.000	0.000
4.500	1.200	-0.000	8.637	0.000	0.000
4.600	1.200	-0.000	8.637	0.000	0.000
4.700	2.000	0.006	8.637	0.000	0.000
4.800	-0.200	0.000	8.636	0.000	0.000
4.900	2.400	0.002	8.637	0.000	0.000
5.000	0.800	0.000	8.637	0.000	0.000
5.100	1.600	0.000	8.637	0.000	0.000
5.200	0.600	-0.000	8.637	0.000	0.000
5.300	2.000	0.000	8.636	0.000	0.000
5.400	1.200	-0.000	8.636	0.000	0.000
5.500	1.800	-0.003	8.637	0.000	0.000
5.600	1.000	-0.003	8.637	0.000	0.000
5.700	1.200	0.000	8.638	0.000	0.000
5.800	1.000	0.002	8.637	0.000	0.000
5.900	2.400	0.003	8.636	0.000	0.000
6.000	0.600	0.001	8.637	0.000	0.000
6.100	2.600	0.001	8.637	0.000	0.000
6.200	1.000	0.003	8.636	0.000	0.000
6.300	1.800	0.001	8.636	0.000	0.000
6.400	1.400	0.001	8.636	0.000	0.000
6.500	1.800	0.000	8.637	0.000	0.000
6.600	-0.000	0.000	8.637	0.000	0.000
6.700	1.200	-0.001	8.637	0.000	0.000
6.800	1.400	-0.001	8.637	0.000	0.000
6.900	1.200	0.001	8.637	0.000	0.000
7.000	0.800	0.004	8.636	0.000	0.000
7.100	1.800	0.004	8.636	0.000	0.000
7.200	1.000	0.003	8.636	0.000	0.000
7.300	1.800	0.000	8.637	0.000	0.000
7.400	0.800	0.003	8.636	0.000	0.000
7.500	1.800	0.003	8.637	0.000	0.000
7.600	1.600	0.003	8.637	0.000	0.000
7.700	1.600	0.002	8.637	0.000	0.000
7.800	0.800	0.003	8.637	0.000	0.000
7.900	2.600	0.000	8.637	0.000	0.000
8.000	0.600	0.001	8.637	0.000	0.000
8.100	1.600	0.001	8.637	0.000	0.000
8.200	0.600	0.003	8.637	0.000	0.000
8.300	1.600	-0.000	8.637	0.000	0.000
8.400	0.800	0.000	8.636	0.000	0.000
8.500	1.600	-0.001	8.636	0.000	0.000
8.600	0.600	-0.001	8.636	0.000	0.000
8.700	1.800	-0.001	8.636	0.000	0.000
8.800	0.600	-0.000	8.636	0.000	0.000
8.900	2.200	0.003	8.636	0.000	0.000
9.000	1.400	0.008	8.637	0.000	0.000
9.100	1.000	0.008	8.637	0.000	0.000
9.200	0.800	-0.000	8.637	0.000	0.000
9.300	2.200	0.005	8.637	0.000	0.000
9.400	1.400	-0.010	8.637	0.000	0.000
9.500	2.200	0.036	8.637	0.000	0.000
9.600	0.400	0.036	8.637	0.000	0.000
9.700	1.200	-0.019	8.636	0.000	0.000
9.800	0.400	0.010	8.637	0.000	0.000
9.900	2.400	0.014	8.637	0.000	0.000
10.000	1.800	0.013	8.637	0.000	0.000
10.100	1.600	0.013	8.637	0.000	0.000
10.200	1.800	-0.010	8.635	0.000	0.000
10.300	3.200	0.002	8.638	0.008	0.000
10.400	3892.800	0.002	8.637	0.008	0.000
10.500	1127.800	-0.000	8.636	0.008	0.000
10.600	-2867.400	-0.000	8.636	0.008	0.000
10.700	2795.200	0.006	8.637	0.008	0.000
10.800	2708.600	-0.002	8.636	0.003	0.000
10.900	-4011.400	0.020	8.636	0.003	0.000
11.000	-649.000	-0.397	8.637	0.003	0.000
11.100	-617.400	-0.397	8.637	0.003	0.000
11.200	-569.200	-0.875	8.637	0.003	0.000
11.300	-552.400	0.013	8.637	-0.001	0.000
11.400	-540.200	0.013	8.636	-0.001	0.000
11.500	-437.400	-0.347	8.636	-0.001	0.000
11.600	-372.600	-0.347	8.636	-0.001	0.000
11.700	-364.600	-0.455	8.636	-0.001	0.000
11.800	-356.800	4.054	8.636	-0.004	0.000
11.900	-346.000	5.828	8.637	-0.004	0.000
12.000	-343.000	5.205	8.636	-0.004	0.000
12.100	-391.800	5.205	8.636	-0.004	0.000
12.200	-470.600	4.812	8.638	-0.004	0.000
12.300	-281.800	3.761	8.636	-0.004	0.000
12.400	75.000	3.461	8.637	-0.004	0.000
12.500	762.800	3.306	8.637	-0.004	0.000
12.600	-287.000	3.306	8.637	-0.004	0.000
12.700	-163.600	3.218	8.636	-0.004	0.000
12.800	43.200	3.181	8.638	-0.001	0.000
12.900	153.400	4.022	8.637	-0.001	0.000
13.000	234.800	1.709	8.637	-0.001	0.000
13.100	537.600	1.709	8.637	-0.001	0.000
13.200	664.800	-4.644	8.636	-0.001	0.000
13.300	661.200	-2.890	8.635	0.004	0.000
13.400	634.400	2.958	8.637	0.004	0.000
13.500	480.000	-1.172	8.636	0.004	0.000
13.600	571.200	-1.172	8.636	0.004	0.000
13.700	712.200	-1.719	8.635	0.004	0.000
13.800	546.000	-3.038	8.636	0.007	0.000
13.900	449.400	-6.253	8.636	0.007	0.000
14.000	337.800	-6.745	8.636	0.007	0.000
14.100	299.000	-6.745	8.636	0.007	0.000
14.200	285.200	-5.165	8.637	0.007	0.000
14.300	142.200	-4.840	8.636	0.009	0.000
14.400	-56.000	-5.977	8.636	0.009	0.000
14.500	110.400	-4.610	8.636	0.009	0.000
14.600	297.400	-4.610	8.636	0.009	0.000
14.700	248.200	-4.225	8.635	0.009	0.000
14.800	231.600	-2.780	8.635	0.010	0.000
14.900	215.600	-2.871	8.637	0.010	0.000
15.000	202.200	-0.501	8.636	0.010	0.000
15.100	188.200	-0.501	8.636	0.010	0.000
15.200	175.200	0.469	8.637	0.010	0.000
15.300	163.400	-2.403	8.637	0.012	0.000
15.400	152.000	-2.574	8.635	0.012	0.000
15.500	142.200	-2.139	8.637	0.012	0.000
15.600	133.000	-2.139	8.637	0.012	0.000
15.700	124.400	-1.996	8.638	0.012	0.000
15.800	115.000	-1.858	8.637	0.012	0.000
15.900	106.600	-1.736	8.637	0.012	0.000
16.000	100.800	-1.508	8.638	0.012	0.000
16.100	93.400	-1.508	8.638	0.012	0.000
16.200	87.000	-1.407	8.636	0.012	0.000
16.300	81.400	-1.307	8.636	0.013	0.000
16.400	75.400	-1.234	8.636	0.013	0.000
16.500	69.000	-1.073	8.636	0.013	0.000
16.600	65.000	-1.073	8.636	0.013	0.000
16.700	60.200	-1.001	8.636	0.013	0.000
16.800	57.200	-0.928	8.637	0.013	0.000
16.900	52.200	-0.872	8.636	0.013	0.000
17.000	49.000	-0.755	8.636	0.013	0.000
17.100	45.200	-0.755	8.636	0.013	0.000
17.200	42.000	-0.703	8.638	0.013	0.000
17.300	38.200	-0.650	8.636	0.014	0.000
17.400	36.400	-0.610	8.636	0.014	0.000
17.500	32.400	-0.525	8.637	0.014	0.000
17.600	29.800	-0.525	8.637	0.014	0.000
17.700	27.200	-0.491	8.635	0.014	0.000
17.800	24.800	-0.452	8.636	0.014	0.000
17.900	22.400	-0.421	8.635	0.014	0.000
18.000	20.400	-0.357	8.636	0.014	0.000
18.100	17.800	-0.357	8.636	0.014	0.000
18.200	16.800	-0.326	8.636	0.014	0.000
18.300	14.600	-0.297	8.636	0.014	0.000
18.400	12.800	-0.278	8.637	0.014	0.000
18.500	11.200	-0.233	8.636	0.014	0.000
18.600	11.000	-0.233	8.636	0.014	0.000
18.700	9.200	-0.203	8.637	0.014	0.000
18.800	8.200	-0.190	8.636	0.014	0.000
18.900	8.000	-0.168	8.637	0.014	0.000
19.000	5.800	-0.140	8.637	0.014	0.000
19.100	6.600	-0.140	8.637	0.014	0.000
19.200	4.800	-0.113	8.638	0.014	0.000
19.300	5.200	-0.111	8.637	0.014	0.000
19.400	1.800	-0.088	8.637	0.014	0.000
19.500	1.800	-0.069	8.637	0.014	0.000
19.600	0.800	-0.069	8.637	0.014	0.000
19.700	-3.000	-0.053	8.637	0.014	0.000
19.800	-5.200	-0.042	8.636	0.014	0.000
19.900	-4.800	-0.066	8.636	0.014	0.000
20.000	-5.600	-0.023	8.637	0.014	0.000
20.100	-6.200	-0.023	8.637	0.014	0.000
20.200	-7.600	0.011	8.636	0.014	0.000
20.300	-6.200	-0.020	8.637	0.014	0.000
20.400	-8.200	0.059	8.638	0.014	0.000
20.500	-8.600	0.075	8.637	0.014	0.000
20.600	-10.600	0.075	8.637	0.014	0.000
20.700	-11.200	0.048	8.637	0.014	0.000
20.800	-11.800	0.101	8.636	0.014	0.000
20.900	-12.400	0.069	8.637	0.014	0.000
21.000	-15.000	0.091	8.637	0.014	0.000
21.100	-15.800	0.091	8.637	0.014	0.000
21.200	-16.600	0.081	8.637	0.014	0.000
21.300	-17.000	0.111	8.637	0.014	0.000
21.400	-16.800	0.114	8.637	0.014	0.000
21.500	-17.600	0.138	8.636	0.014	0.000
21.600	-18.200	0.138	8.636	0.014	0.000
21.700	-17.600	0.142	8.637	0.014	0.000
21.800	-19.200	0.161	8.636	0.013	0.000
21.900	-18.400	0.174	8.636	0.013	0.000
22.000	-19.000	0.182	8.637	0.013	0.000
22.100	-17.800	0.182	8.637	0.013	0.000
22.200	-19.000	0.175	8.636	0.013	0.000
22.300	-18.200	0.184	8.637	0.013	0.000
22.400	-19.600	0.193	8.638	0.013	0.000
22.500	-19.600	0.202	8.636	0.013	0.000
22.600	-20.200	0.202	8.636	0.013	0.000
22.700	-20.200	0.196	8.637	0.013	0.000
22.800	-19.600	0.206	8.635	0.013	0.000
22.900	-20.200	0.208	8.637	0.013	0.000
23.000	-22.000	0.217	8.636	0.013	0.000
23.100	-20.400	0.217	8.636	0.013	0.000
23.200	-21.600	0.216	8.637	0.013	0.000
23.300	-20.800	0.225	8.637	0.013	0.000
23.400	-21.200	0.226	8.637	0.013	0.000
23.500	-21.200	0.222	8.637	0.013	0.000
23.600	-21.600	0.222	8.637	0.013	0.000
23.700	-21.200	0.225	8.636	0.013	0.000
23.800	-21.000	0.248	8.637	0.013	0.000
23.900	-20.800	0.232	8.638	0.013	0.000
24.000	-20.800	0.225	8.638	0.013	0.000
24.100	-20.000	0.225	8.638	0.013	0.000
24.200	-20.200	0.234	8.636	0.013	0.000
24.300	-20.200	0.239	8.637	0.013	0.000
24.400	-19.800	0.226	8.636	0.013	0.000
24.500	-19.800	0.235	8.636	0.013	0.000
24.600	-19.800	0.235	8.636	0.013	0.000
24.700	-19.400	0.223	8.637	0.013	0.000
24.800	-19.600	0.247	8.638	0.012	0.000
24.900	-20.800	0.218	8.637	0.012	0.000
25.000	-20.600	0.224	8.637	0.012	0.000
25.100	-20.600	0.224	8.637	0.012	0.000
25.200	-20.600	0.226	8.637	0.012	0.000
25.300	-21.200	0.232	8.637	0.012	0.000
25.400	-21.200	0.220	8.637	0.012	0.000
25.500	-21.200	0.225	8.637	0.012	0.000
25.600	-20.200	0.225	8.637	0.012	0.000
25.700	-21.200	0.223	8.635	0.012	0.000
25.800	-20.400	0.231	8.637	0.012	0.000
25.900	-21.200	0.226	8.637	0.012	0.000
26.000	-20.200	0.229	8.638	0.012	0.000
26.100	-21.400	0.229	8.638	0.012	0.000
26.200	-20.000	0.233	8.637	0.012	0.000
26.300	-21.200	0.233	8.637	0.012	0.000
26.400	-20.200	0.236	8.635	0.012	0.000
26.500	-22.000	0.231	8.636	0.012	0.000
26.600	-22.000	0.231	8.636	0.012	0.000
26.700	-21.600	0.242	8.637	0.012	0.000
26.800	-20.800	0.237	8.636	0.012	0.000
26.900	-20.800	0.239	8.637	0.012	0.000
27.000	-21.400	0.240	8.637	0.012	0.000
27.100	-21.400	0.240	8.637	0.012	0.000
27.200	-21.400	0.245	8.637	0.012	0.000
27.300	-20.600	0.239	8.637	0.012	0.000
27.400	-20.600	0.240	8.637	0.012	0.000
27.500	-19.800	0.241	8.637	0.012	0.000
27.600	-20.000	0.241	8.637	0.012	0.000
27.700	-19.400	0.242	8.638	0.012	0.000
27.800	-20.400	0.234	8.637	0.011	0.000
27.900	-20.600	0.238	8.637	0.011	0.000
28.000	-18.400	0.233	8.637	0.011	0.000
28.100	-20.000	0.233	8.637	0.011	0.000
28.200	-18.600	0.226	8.637	0.011	0.000
28.300	-19.000	0.229	8.637	0.011	0.000
28.400	-17.800	0.225	8.636	0.011	0.000
28.500	-19.000	0.224	8.636	0.011	0.000
28.600	-19.000	0.224	8.636	0.011	0.000
28.700	-17.800	0.223	8.637	0.011	0.000
28.800	-17.600	0.217	8.637	0.011	0.000
28.900	-18.400	0.218	8.636	0.011	0.000
29.000	-18.400	0.214	8.637	0.011	0.000
29.100	-18.200	0.214	8.637	0.011	0.000
29.200	-18.200	0.214	8.637	0.011	0.000
29.300	-18.400	0.210	8.637	0.011	0.000
29.400	-18.600	0.212	8.637	0.011	0.000
29.500	-17.600	0.210	8.636	0.011	0.000
29.600	-17.200	0.210	8.636	0.011	0.000
29.700	-15.800	0.208	8.637	0.011	0.000
29.800	-18.400	0.207	8.637	0.011	0.000
29.900	-16.600	0.206	8.636	0.011	0.000
30.000	-16.800	0.202	8.636	0.011	0.000
30.100	-17.400	0.202	8.636	0.011	0.000
30.200	-15.200	0.198	8.637	0.011	0.000
30.300	-15.800	0.197	8.637	0.011	0.000
30.400	-16.400	0.197	8.636	0.011	0.000
30.500	-16.200	0.192	8.638	0.011	0.000
30.600	-16.400	0.192	8.638	0.011	0.000
30.700	-15.800	0.188	8.637	0.011	0.000
30.800	-15.200	0.189	8.638	0.011	0.000
30.900	-15.200	0.189	8.638	0.011	0.000
31.000	-14.400	0.185	8.637	0.011	0.000
31.100	-16.600	0.185	8.637	0.011	0.000
31.200	-14.000	0.177	8.636	0.011	0.000
31.300	-14.800	0.183	8.637	0.010	0.000
31.400	-14.800	0.175	8.636	0.010	0.000
31.500	-14.200	0.175	8.637	0.010	0.000
31.600	-14.000	0.175	8.637	0.010	0.000
31.700	-15.000	0.174	8.636	0.010	0.000
31.800	-13.800	0.173	8.637	0.010	0.000
31.900	-13.800	0.165	8.637	0.010	0.000
32.000	-14.400	0.162	8.637	0.010	0.000
32.100	-13.400	0.162	8.637	0.010	0.000
32.200	-14.000	0.164	8.637	0.010	0.000
32.300	-12.000	0.161	8.638	0.010	0.000
32.400	-13.000	0.157	8.636	0.010	0.000
32.500	-12.000	0.154	8.636	0.010	0.000
32.600	-13.600	0.154	8.636	0.010	0.000
32.700	-12.600	0.154	8.637	0.010	0.000
32.800	-13.200	0.158	8.637	0.010	0.000
32.900	-12.800	0.153	8.637	0.010	0.000
33.000	-12.800	0.149	8.637	0.010	0.000
33.100	-13.000	0.149	8.637	0.010	0.000
33.200	-12.200	0.150	8.636	0.010	0.000
33.300	-13.000	0.147	8.636	0.010	0.000
33.400	-11.000	0.146	8.636	0.010	0.000
33.500	-11.600	0.143	8.637	0.010	0.000
33.600	-12.200	0.143	8.637	0.010	0.000
33.700	-11.200	0.140	8.637	0.010	0.000
33.800	-11.000	0.142	8.637	0.010	0.000
33.900	-11.200	0.136	8.637	0.010	0.000
34.000	-11.000	0.135	8.637	0.010	0.000
34.100	-10.600	0.135	8.637	0.010	0.000
34.200	-9.800	0.134	8.636	0.010	0.000
34.300	-10.600	0.134	8.636	0.010	0.000
34.400	-10.200	0.130	8.636	0.010	0.000
34.500	-9.800	0.122	8.637	0.010	0.000
34.600	-10.400	0.122	8.637	0.010	0.000
34.700	-9.200	0.125	8.637	0.010	0.000
34.800	-9.600	0.122	8.636	0.010	0.000
34.900	-9.600	0.118	8.637	0.010	0.000
35.000	-9.600	0.114	8.637	0.010	0.000
35.100	-10.000	0.114	8.637	0.010	0.000
35.200	-9.600	0.114	8.637	0.010	0.000
35.300	-9.800	0.113	8.637	0.010	0.000
35.400	-9.400	0.114	8.637	0.010	0.000
35.500	-9.000	0.111	8.636	0.010	0.000
35.600	-8.800	0.111	8.636	0.010	0.000
35.700	-10.600	0.112	8.636	0.010	0.000
35.800	-7.800	0.110	8.637	0.010	0.000
35.900	-10.400	0.108	8.636	0.010	0.000
36.000	-9.200	0.106	8.636	0.010	0.000
36.100	-8.800	0.106	8.636	0.010	0.000
36.200	-8.000	0.106	8.637	0.010	0.000
36.300	-9.000	0.106	8.636	0.010	0.000
36.400	-8.000	0.105	8.637	0.010	0.000
36.500	-8.800	0.104	8.636	0.010	0.000
36.600	-8.800	0.104	8.636	0.010	0.000
36.700	-9.200	0.100	8.636	0.010	0.000
36.800	-8.000	0.098	8.635	0.009	0.000
36.900	-9.200	0.101	8.637	0.009	0.000
37.000	-9.200	0.101	8.638	0.009	0.000
37.100	-8.400	0.101	8.638	0.009	0.000
37.200	-8.800	0.097	8.636	0.009	0.000
37.300	-8.400	0.099	8.637	0.009	0.000
37.400	-8.600	0.100	8.638	0.009	0.000
37.500	-8.600	0.096	8.636	0.009	0.000
37.600	-8.000	0.096	8.636	0.009	0.000
37.700	-9.200	0.098	8.636	0.009	0.000
37.800	-7.600	0.096	8.636	0.009	0.000
37.900	-7.200	0.095	8.637	0.009	0.000
38.000	-7.600	0.095	8.637	0.009	0.000
38.100	-8.400	0.095	8.637	0.009	0.000
38.200	-8.000	0.093	8.636	0.009	0.000
38.300	-7.200	0.096	8.637	0.009	0.000
38.400	-7.200	0.091	8.636	0.009	0.000
38.500	-8.000	0.090	8.637	0.009	0.000
38.600	-6.200	0.090	8.637	0.009	0.000
38.700	-6.800	0.086	8.637	0.009	0.000
38.800	-7.000	0.088	8.636	0.009	0.000
38.900	-7.200	0.083	8.636	0.009	0.000
39.000	-7.000	0.082	8.638	0.009	0.000
39.100	-7.400	0.082	8.638	0.009	0.000
39.200	-7.600	0.081	8.636	0.009	0.000
39.300	-7.000	0.083	8.637	0.009	0.000
39.400	-6.200	0.077	8.636	0.009	0.000
39.500	-6.800	0.080	8.637	0.009	0.000
39.600	-6.800	0.080	8.637	0.009	0.000
39.700	-7.600	0.080	8.637	0.009	0.000
39.800	-7.000	0.078	8.637	0.009	0.000
39.900	-6.800	0.078	8.636	0.009	0.000
40.000	-6.200	0.078	8.637	0.009	0.000
40.100	-6.200	0.078	8.637	0.009	0.000
40.200	-5.600	0.078	8.636	0.009	0.000
40.300	-6.600	0.080	8.635	0.009	0.000
40.400	-5.400	0.075	8.637	0.009	0.000
40.500	-7.600	0.074	8.636	0.009	0.000
40.600	-6.200	0.074	8.636	0.009	0.000
40.700	-6.400	0.076	8.636	0.009	0.000
40.800	-5.200	0.076	8.636	0.009	0.000
40.900	-7.000	0.076	8.636	0.009	0.000
41.000	-5.400	0.069	8.636	0.009	0.000
41.100	-5.800	0.069	8.636	0.009	0.000
41.200	-6.000	0.076	8.637	0.009	0.000
41.300	-5.400	0.071	8.635	0.009	0.000
41.400	-4.800	0.069	8.635	0.009	0.000
41.500	-5.600	0.072	8.636	0.009	0.000
41.600	-4.800	0.072	8.636	0.009	0.000
41.700	-5.400	0.070	8.636	0.009	0.000
41.800	-6.200	0.067	8.636	0.009	0.000
41.900	-5.800	0.066	8.636	0.009	0.000
42.000	-4.800	0.065	8.637	0.009	0.000
42.100	-5.200	0.065	8.637	0.009	0.000
42.200	-4.400	0.063	8.636	0.009	0.000
42.300	-5.600	0.060	8.636	0.009	0.000
42.400	-4.800	0.064	8.637	0.009	0.000
42.500	-4.400	0.060	8.635	0.009	0.000
42.600	-5.000	0.060	8.635	0.009	0.000
42.700	-5.200	0.060	8.636	0.009	0.000
42.800	-3.600	0.057	8.636	0.009	0.000
42.900	-5.200	0.062	8.636	0.009	0.000
43.000	-3.600	0.055	8.637	0.009	0.000
43.100	-4.000	0.055	8.637	0.009	0.000
43.200	-2.800	0.055	8.636	0.009	0.000
43.300	-5.000	0.055	8.636	0.009	0.000
43.400	-3.800	0.052	8.636	0.009	0.000
43.500	-4.000	0.049	8.636	0.009	0.000
43.600	-3.600	0.049	8.636	0.009	0.000
43.700	-5.200	0.056	8.635	0.009	0.000
43.800	-3.400	0.050	8.637	0.009	0.000
43.900	-4.600	0.052	8.635	0.009	0.000
44.000	-3.400	0.049	8.636	0.009	0.000
44.100	-3.000	0.049	8.636	0.009	0.000
44.200	-2.800	0.045	8.636	0.009	0.000
44.300	-4.400	0.050	8.636	0.009	0.000
44.400	-3.000	0.047	8.636	0.009	0.000
44.500	-3.200	0.041	8.636	0.009	0.000
44.600	-1.600	0.041	8.636	0.009	0.000
44.700	-3.400	0.043	8.637	0.009	0.000
44.800	-3.000	0.040	8.636	0.009	0.000
44.900	-2.000	0.041	8.636	0.009	0.000
45.000	-2.200	0.038	8.636	0.009	0.000
45.100	-2.800	0.038	8.636	0.009	0.000
45.200	-1.000	0.040	8.636	0.009	0.000
45.300	-2.400	0.031	8.636	0.009	0.000
45.400	-2.200	0.037	8.637	0.009	0.000
45.500	-3.600	0.030	8.636	0.009	0.000
45.600	-2.200	0.030	8.636	0.009	0.000
45.700	-1.200	0.031	8.635	0.009	0.000
45.800	-0.600	0.023	8.635	0.009	0.000
45.900	-2.200	0.024	8.635	0.009	0.000
46.000	-2.800	0.024	8.637	0.009	0.000
46.100	-3.000	0.024	8.637	0.009	0.000
46.200	-1.600	0.026	8.636	0.009	0.000
46.300	-2.200	0.019	8.635	0.009	0.000
46.400	-2.200	0.026	8.636	0.009	0.000
46.500	-2.400	0.025	8.636	0.009	0.000
46.600	-2.200	0.025	8.636	0.009	0.000
46.700	-2.800	0.027	8.636	0.009	0.000
46.800	-1.400	0.023	8.637	0.009	0.000
46.900	-0.600	0.021	8.636	0.009	0.000
47.000	-0.400	0.028	8.636	0.009	0.000
47.100	-1.600	0.028	8.636	0.009	0.000
47.200	-0.000	0.028	8.636	0.009	0.000
47.300	-2.800	0.025	8.636	0.009	0.000
47.400	-0.600	0.022	8.636	0.009	0.000
47.500	-1.000	0.020	8.636	0.009	0.000
47.600	-2.000	0.020	8.636	0.009	0.000
47.700	-3.000	0.017	8.635	0.009	0.000
47.800	-1.600	0.019	8.635	0.009	0.000
47.900	-1.600	0.021	8.637	0.009	0.000
48.000	-1.200	0.019	8.636	0.009	0.000
48.100	-1.800	0.019	8.636	0.009	0.000
48.200	-1.400	0.017	8.636	0.009	0.000
48.300	-1.400	0.021	8.635	0.009	0.000
48.400	-0.800	0.020	8.636	0.009	0.000
48.500	-2.400	0.019	8.636	0.009	0.000
48.600	-1.000	0.019	8.636	0.009	0.000
48.700	-2.400	0.022	8.636	0.009	0.000
48.800	-1.200	0.021	8.637	0.009	0.000
48.900	-2.800	0.022	8.634	0.009	0.000
49.000	-2.200	0.023	8.636	0.009	0.000
49.100	-2.800	0.023	8.636	0.009	0.000
49.200	-2.400	0.019	8.636	0.009	0.000
49.300	-2.200	0.024	8.636	0.009	0.000
49.400	-2.800	0.026	8.636	0.009	0.000
49.500	-2.400	0.024	8.636	0.009	0.000
49.600	-2.200	0.024	8.636	0.009	0.000
49.700	-1.800	0.026	8.637	0.009	0.000
49.800	-2.000	0.028	8.634	0.009	0.000
49.900	-4.000	0.026	8.636	0.009	0.000
50.000	-2.400	0.027	8.636	0.009	0.000
50.100	-3.800	0.027	8.636	0.009	0.000
50.200	-2.400	0.027	8.635	0.009	0.000
50.300	-4.000	0.032	8.637	0.009	0.000
50.400	-1.800	0.029	8.635	0.009	0.000
50.500	-2.400	0.030	8.636	0.009	0.000
50.600	-3.600	0.030	8.636	0.009	0.000
50.700	-4.800	0.033	8.636	0.009	0.000
50.800	-4.600	0.033	8.636	0.009	0.000
50.900	-4.400	0.033	8.635	0.009	0.000
51.000	-3.600	0.037	8.636	0.009	0.000
51.100	-4.600	0.037	8.636	0.009	0.000
51.200	-4.600	0.036	8.636	0.009	0.000
51.300	-5.600	0.040	8.636	0.008	0.000
51.400	-4.000	0.041	8.636	0.008	0.000
51.500	-5.200	0.043	8.635	0.008	0.000
51.600	-4.200	0.043	8.635	0.008	0.000
51.700	-6.000	0.047	8.635	0.008	0.000
51.800	-4.400	0.048	8.637	0.008	0.000
51.900	-4.600	0.049	8.634	0.008	0.000
52.000	-4.000	0.051	8.635	0.008	0.000
52.100	-5.600	0.051	8.635	0.008	0.000
52.200	-4.800	0.055	8.635	0.008	0.000
52.300	-5.200	0.053	8.635	0.008	0.000
52.400	-5.200	0.060	8.635	0.008	0.000
52.500	-6.200	0.059	8.635	0.008	0.000
52.600	-5.600	0.059	8.635	0.008	0.000
52.700	-6.800	0.055	8.635	0.008	0.000
52.800	-5.600	0.058	8.635	0.008	0.000
52.900	-6.400	0.059	8.636	0.008	0.000
53.000	-5.200	0.063	8.636	0.008	0.000
53.100	-5.400	0.063	8.636	0.008	0.000
53.200	-6.000	0.058	8.635	0.008	0.000
53.300	-4.600	0.063	8.635	0.008	0.000
53.400	-6.200	0.061	8.635	0.008	0.000
53.500	-6.000	0.065	8.635	0.008	0.000
53.600	-5.800	0.065	8.635	0.008	0.000
53.700	-5.200	0.065	8.635	0.008	0.000
53.800	-6.200	0.062	8.635	0.008	0.000
53.900	-4.600	0.064	8.636	0.008	0.000
54.000	-5.600	0.062	8.636	0.008	0.000
54.100	-4.600	0.062	8.636	0.008	0.000
54.200	-6.200	0.061	8.635	0.008	0.000
54.300	-3.800	0.059	8.635	0.008	0.000
54.400	-4.400	0.058	8.634	0.008	0.000
54.500	-5.800	0.060	8.635	0.008	0.000
54.600	-5.200	0.060	8.635	0.008	0.000
54.700	-4.200	0.060	8.635	0.008	0.000
54.800	-5.800	0.056	8.635	0.008	0.000
54.900	-4.400	0.059	8.634	0.008	0.000
55.000	-5.200	0.058	8.634	0.008	0.000
55.100	-4.200	0.058	8.634	0.008	0.000
55.200	-4.800	0.057	8.635	0.008	0.000
55.300	-4.400	0.058	8.636	0.008	0.000
55.400	-6.000	0.058	8.634	0.008	0.000
55.500	-3.800	0.057	8.634	0.008	0.000
55.600	-5.600	0.057	8.634	0.008	0.000
55.700	-4.000	0.055	8.635	0.008	0.000
55.800	-5.800	0.059	8.634	0.008	0.000
55.900	-4.600	0.055	8.635	0.008	0.000
56.000	-5.400	0.059	8.634	0.008	0.000
56.100	-3.800	0.059	8.634	0.008	0.000
56.200	-6.600	0.057	8.635	0.008	0.000
56.300	-4.000	0.059	8.635	0.008	0.000
56.400	-5.800	0.054	8.637	0.008	0.000
56.500	-4.600	0.054	8.635	0.008	0.000
56.600	-4.600	0.054	8.635	0.008	0.000
56.700	-6.200	0.056	8.634	0.008	0.000
56.800	-4.400	0.058	8.634	0.008	0.000
56.900	-6.200	0.056	8.634	0.008	0.000
57.000	-5.600	0.056	8.635	0.008	0.000
57.100	-5.000	0.056	8.635	0.008	0.000
57.200	-5.400	0.061	8.634	0.008	0.000
57.300	-4.000	0.055	8.634	0.008	0.000
57.400	-5.400	0.061	8.635	0.008	0.000
57.500	-4.800	0.059	8.634	0.008	0.000
57.600	-6.000	0.059	8.634	0.008	0.000
57.700	-4.600	0.058	8.634	0.008	0.000
57.800	-4.600	0.058	8.635	0.008	0.000
57.900	-4.800	0.058	8.635	0.008	0.000
58.000	-5.400	0.060	8.635	0.008	0.000
58.100	-5.000	0.060	8.635	0.008	0.000
58.200	-6.200	0.059	8.634	0.008	0.000
58.300	-5.600	0.059	8.634	0.008	0.000
58.400	-6.400	0.060	8.634	0.008	0.000
58.500	-5.800	0.058	8.635	0.008	0.000
58.600	-5.600	0.058	8.635	0.008	0.000
58.700	-4.800	0.066	8.636	0.008	0.000
58.800	-4.800	0.060	8.635	0.008	0.000
58.900	-6.000	0.061	8.634	0.008	0.000
59.000	-4.600	0.059	8.634	0.008	0.000
59.100	-6.400	0.059	8.634	0.008	0.000
59.200	-5.600	0.060	8.635	0.008	0.000
59.300	-4.800	0.060	8.634	0.008	0.000
59.400	-4.800	0.057	8.635	0.008	0.000
59.500	-5.400	0.062	8.634	0.008	0.000
59.600	-4.600	0.062	8.634	0.008	0.000
59.700	-6.000	0.060	8.635	0.008	0.000
59.800	-4.800	0.064	8.636	0.008	0.000
59.900	-5.600	0.062	8.634	0.008	0.000
60.000	-4.600	0.061	8.634	0.008	0.000
60.100	-5.600	0.061	8.634	0.008	0.000
60.200	-4.600	0.062	8.634	0.008	0.000
60.300	-5.200	0.059	8.634	0.008	0.000
60.400	-4.600	0.058	8.634	0.008	0.000
60.500	-5.600	0.060	8.634	0.008	0.000
60.600	-4.000	0.060	8.634	0.008	0.000
60.700	-5.600	0.060	8.633	0.008	0.000
60.800	-4.800	0.061	8.634	0.008	0.000
60.900	-5.800	0.060	8.634	0.008	0.000
61.000	-5.000	0.057	8.633	0.008	0.000
61.100	-6.400	0.057	8.633	0.008	0.000
61.200	-5.400	0.061	8.634	0.008	0.000
61.300	-6.000	0.060	8.633	0.008	0.000
61.400	-4.400	0.059	8.634	0.008	0.000
61.500	-4.800	0.056	8.634	0.008	0.000
61.600	-4.400	0.056	8.634	0.008	0.000
61.700	-5.000	0.061	8.634	0.008	0.000
61.800	-3.800	0.055	8.634	0.008	0.000
61.900	-5.200	0.061	8.634	0.008	0.000
62.000	-4.000	0.053	8.634	0.008	0.000
62.100	-5.000	0.053	8.634	0.008	0.000
62.200	-4.400	0.057	8.635	0.008	0.000
62.300	-4.000	0.056	8.633	0.008	0.000
62.400	-4.400	0.057	8.634	0.008	0.000
62.500	-5.800	0.055	8.634	0.008	0.000
62.600	-4.600	0.055	8.634	0.008	0.000
62.700	-5.400	0.055	8.634	0.008	0.000
62.800	-5.400	0.053	8.633	0.007	0.000
62.900	-4.600	0.053	8.634	0.007	0.000
63.000	-4.000	0.053	8.635	0.007	0.000
63.100	-3.600	0.053	8.635	0.007	0.000
63.200	-4.000	0.055	8.634	0.007	0.000
63.300	-5.000	0.051	8.634	0.007	0.000
63.400	-4.800	0.056	8.633	0.007	0.000
63.500	-3.800	0.051	8.633	0.007	0.000
63.600	-4.600	0.051	8.633	0.007	0.000
63.700	-4.200	0.053	8.634	0.007	0.000
63.800	-3.800	0.048	8.634	0.007	0.000
63.900	-5.200	0.053	8.634	0.007	0.000
64.000	-3.600	0.048	8.634	0.007	0.000
64.100	-4.400	0.048	8.634	0.007	0.000
64.200	-4.000	0.049	8.634	0.007	0.000
64.300	-4.800	0.047	8.633	0.007	0.000
64.400	-3.800	0.046	8.633	0.007	0.000
64.500	-4.800	0.048	8.633	0.007	0.000
64.600	-4.600	0.048	8.633	0.007	0.000
64.700	-4.600	0.044	8.635	0.007	0.000
64.800	-4.600	0.048	8.633	0.007	0.000
64.900	-5.400	0.047	8.633	0.007	0.000
65.000	-4.200	0.050	8.635	0.007	0.000
65.100	-4.600	0.050	8.635	0.007	0.000
65.200	-4.600	0.048	8.632	0.007	0.000
65.300	-4.400	0.051	8.633	0.007	0.000
65.400	-5.200	0.050	8.633	0.007	0.000
65.500	-4.600	0.052	8.634	0.007	0.000
65.600	-6.000	0.052	8.634	0.007	0.000
65.700	-5.400	0.052	8.634	0.007	0.000
65.800	-4.800	0.056	8.633	0.007	0.000
65.900	-5.400	0.054	8.634	0.007	0.000
66.000	-4.400	0.055	8.634	0.007	0.000
66.100	-5.600	0.055	8.634	0.007	0.000
66.200	-5.200	0.061	8.633	0.007	0.000
66.300	-5.200	0.060	8.633	0.007	0.000
66.400	-6.000	0.062	8.633	0.007	0.000
66.500	-5.200	0.062	8.633	0.007	0.000
66.600	-6.800	0.062	8.633	0.007	0.000
66.700	-5.400	0.061	8.633	0.007	0.000
66.800	-5.600	0.064	8.633	0.007	0.000
66.900	-6.200	0.060	8.633	0.007	0.000
67.000	-6.200	0.066	8.634	0.007	0.000
67.100	-6.800	0.066	8.634	0.007	0.000
67.200	-6.200	0.067	8.634	0.007	0.000
67.300	-4.800	0.064	8.634	0.007	0.000
67.400	-5.400	0.067	8.633	0.007	0.000
67.500	-5.400	0.067	8.634	0.007	0.000
67.600	-6.800	0.067	8.634	0.007	0.000
67.700	-5.200	0.070	8.634	0.007	0.000
67.800	-5.400	0.069	8.633	0.007	0.000
67.900	-5.200	0.069	8.632	0.007	0.000
68.000	-5.400	0.068	8.633	0.007	0.000
68.100	-4.400	0.068	8.633	0.007	0.000
68.200	-5.400	0.069	8.633	0.007	0.000
68.300	-4.800	0.066	8.634	0.007	0.000
68.400	-4.800	0.065	8.634	0.007	0.000
68.500	-5.200	0.063	8.632	0.007	0.000
68.600	-4.800	0.063	8.632	0.007	0.000
68.700	-5.200	0.062	8.633	0.007	0.000
68.800	-5.400	0.064	8.632	0.007	0.000
68.900	-3.800	0.063	8.634	0.007	0.000
69.000	-4.600	0.058	8.633	0.007	0.000
69.100	-4.400	0.058	8.633	0.007	0.000
69.200	-3.600	0.061	8.634	0.007	0.000
69.300	-3.600	0.061	8.633	0.007	0.000
69.400	-4.800	0.055	8.634	0.007	0.000
69.500	-3.800	0.053	8.633	0.007	0.000
69.600	-5.000	0.053	8.633	0.007	0.000
69.700	-3.200	0.051	8.633	0.007	0.000
69.800	-4.000	0.050	8.634	0.007	0.000
69.900	-4.400	0.047	8.632	0.007	0.000
70.000	-4.000	0.045	8.632	0.007	0.000
70.100	-2.200	0.045	8.632	0.007	0.000
70.200	-4.600	0.044	8.634	0.007	0.000
70.300	-3.200	0.048	8.633	0.007	0.000
70.400	-4.400	0.045	8.633	0.007	0.000
70.500	-3.800	0.045	8.633	0.007	0.000
70.600	-3.800	0.045	8.633	0.007	0.000
70.700	-3.200	0.043	8.632	0.007	0.000
70.800	-3.000	0.044	8.632	0.007	0.000
70.900	-2.800	0.040	8.633	0.007	0.000
71.000	-4.000	0.044	8.633	0.007	0.000
71.100	-2.400	0.044	8.633	0.007	0.000
71.200	-4.800	0.043	8.632	0.007	0.000
71.300	-2.800	0.040	8.633	0.007	0.000
71.400	-3.800	0.038	8.633	0.007	0.000
71.500	-3.000	0.042	8.634	0.007	0.000
71.600	-4.600	0.042	8.634	0.007	0.000
71.700	-3.200	0.045	8.633	0.007	0.000
71.800	-3.000	0.038	8.633	0.007	0.000
71.900	-4.600	0.044	8.631	0.007	0.000
72.000	-3.400	0.041	8.632	0.007	0.000
72.100	-3.800	0.041	8.632	0.007	0.000
72.200	-4.400	0.045	8.633	0.007	0.000
72.300	-3.400	0.042	8.633	0.007	0.000
72.400	-5.200	0.043	8.633	0.007	0.000
72.500	-3.800	0.044	8.632	0.007	0.000
72.600	-3.600	0.044	8.632	0.007	0.000
72.700	-2.800	0.044	8.632	0.007	0.000
72.800	-4.800	0.044	8.633	0.007	0.000
72.900	-3.600	0.045	8.633	0.007	0.000
73.000	-4.000	0.043	8.633	0.007	0.000
73.100	-2.800	0.043	8.633	0.007	0.000
73.200	-3.800	0.043	8.633	0.007	0.000
73.300	-3.600	0.044	8.633	0.007	0.000
73.400	-3.400	0.042	8.632	0.007	0.000
73.500	-3.400	0.040	8.632	0.007	0.000
73.600	-4.400	0.040	8.632	0.007	0.000
73.700	-3.200	0.043	8.633	0.007	0.000
73.800	-4.800	0.046	8.633	0.007	0.000
73.900	-3.400	0.040	8.632	0.007	0.000
74.000	-3.400	0.039	8.633	0.007	0.000
74.100	-3.000	0.039	8.633	0.007	0.000
74.200	-2.000	0.041	8.632	0.007	0.000
74.300	-3.000	0.039	8.632	0.007	0.000
74.400	-3.400	0.039	8.633	0.007	0.000
74.500	-3.000	0.038	8.632	0.007	0.000
74.600	-4.000	0.038	8.632	0.007	0.000
74.700	-4.000	0.043	8.632	0.007	0.000
74.800	-3.600	0.039	8.632	0.007	0.000
74.900	-3.800	0.038	8.632	0.007	0.000
75.000	-5.600	0.039	8.634	0.007	0.000
75.100	-2.800	0.039	8.634	0.007	0.000
75.200	-3.800	0.042	8.634	0.007	0.000
75.300	-2.400	0.040	8.632	0.007	0.000
75.400	-4.200	0.044	8.633	0.007	0.000
75.500	-2.400	0.041	8.633	0.007	0.000
75.600	-3.200	0.041	8.633	0.007	0.000
75.700	-3.600	0.044	8.632	0.007	0.000
75.800	-4.600	0.040	8.632	0.007	0.000
75.900	-3.800	0.042	8.633	0.007	0.000
76.000	-4.200	0.040	8.632	0.007	0.000
76.100	-3.200	0.040	8.632	0.007	0.000
76.200	-4.400	0.045	8.632	0.007	0.000
76.300	-4.000	0.040	8.632	0.007	0.000
76.400	-4.800	0.042	8.632	0.007	0.000
76.500	-3.800	0.043	8.632	0.007	0.000
76.600	-4.800	0.043	8.632	0.007	0.000
76.700	-3.000	0.047	8.632	0.007	0.000
76.800	-4.600	0.043	8.633	0.006	0.000
76.900	-4.400	0.050	8.631	0.006	0.000
77.000	-5.000	0.049	8.632	0.006	0.000
77.100	-4.800	0.049	8.632	0.006	0.000
77.200	-4.800	0.047	8.632	0.006	0.000
77.300	-3.800	0.049	8.633	0.006	0.000
77.400	-5.400	0.051	8.633	0.006	0.000
77.500	-5.400	0.050	8.632	0.006	0.000
77.600	-4.800	0.050	8.632	0.006	0.000
77.700	-3.600	0.051	8.632	0.006	0.000
77.800	-4.800	0.049	8.632	0.006	0.000
77.900	-4.600	0.055	8.631	0.006	0.000
78.000	-6.000	0.054	8.634	0.006	0.000
78.100	-5.000	0.054	8.634	0.006	0.000
78.200	-5.600	0.052	8.632	0.006	0.000
78.300	-4.600	0.054	8.631	0.006	0.000
78.400	-4.800	0.060	8.632	0.006	0.000
78.500	-4.600	0.062	8.633	0.006	0.000
78.600	-5.400	0.062	8.633	0.006	0.000
78.700	-4.600	0.053	8.632	0.006	0.000
78.800	-4.000	0.056	8.631	0.006	0.000
78.900	-3.800	0.054	8.633	0.006	0.000
79.000	-4.600	0.055	8.633	0.006	0.000
79.100	-5.200	0.055	8.633	0.006	0.000
79.200	-3.000	0.058	8.632	0.006	0.000
79.300	-5.600	0.056	8.633	0.006	0.000
79.400	-3.200	0.056	8.632	0.006	0.000
79.500	-5.800	0.052	8.631	0.006	0.000
79.600	-4.000	0.052	8.631	0.006	0.000
79.700	-4.400	0.053	8.632	0.006	0.000
79.800	-4.200	0.050	8.632	0.006	0.000
79.900	-4.000	0.051	8.632	0.006	0.000
80.000	-4.600	0.050	8.631	0.006	0.000
80.100	-6.000	0.050	8.631	0.006	0.000
80.200	-4.400	0.053	8.632	0.006	0.000
80.300	-4.600	0.044	8.631	0.006	0.000
80.400	-4.000	0.052	8.632	0.006	0.000
80.500	-4.600	0.050	8.632	0.006	0.000
80.600	-3.800	0.050	8.632	0.006	0.000
80.700	-4.800	0.050	8.632	0.006	0.000
80.800	-4.200	0.048	8.632	0.006	0.000
80.900	-5.200	0.050	8.632	0.006	0.000
81.000	-4.200	0.048	8.632	0.006	0.000
81.100	-4.200	0.048	8.632	0.006	0.000
81.200	-2.800	0.048	8.631	0.006	0.000
81.300	-4.600	0.048	8.632	0.006	0.000
81.400	-3.800	0.049	8.631	0.006	0.000
81.500	-4.800	0.047	8.631	0.006	0.000
81.600	-3.000	0.047	8.631	0.006	0.000
81.700	-3.000	0.041	8.632	0.006	0.000
81.800	-3.600	0.045	8.631	0.006	0.000
81.900	-2.600	0.045	8.632	0.006	0.000
82.000	-4.400	0.043	8.631	0.006	0.000
82.100	-3.200	0.043	8.631	0.006	0.000
82.200	-4.600	0.041	8.633	0.006	0.000
82.300	-2.400	0.043	8.632	0.006	0.000
82.400	-4.000	0.040	8.633	0.006	0.000
82.500	-2.800	0.044	8.631	0.006	0.000
82.600	-4.200	0.044	8.631	0.006	0.000
82.700	-3.000	0.041	8.631	0.006	0.000
82.800	-2.600	0.039	8.632	0.006	0.000
82.900	-2.000	0.040	8.632	0.006	0.000
83.000	-4.600	0.040	8.632	0.006	0.000
83.100	-3.200	0.040	8.632	0.006	0.000
83.200	-3.800	0.038	8.632	0.006	0.000
83.300	-2.000	0.038	8.631	0.006	0.000
83.400	-4.400	0.033	8.632	0.006	0.000
83.500	-3.600	0.032	8.631	0.006	0.000
83.600	-4.400	0.032	8.631	0.006	0.000
83.700	-3.800	0.033	8.632	0.006	0.000
83.800	-3.600	0.036	8.631	0.006	0.000
83.900	-2.400	0.031	8.632	0.006	0.000
84.000	-3.600	0.036	8.632	0.006	0.000
84.100	-2.800	0.036	8.632	0.006	0.000
84.200	-2.400	0.038	8.631	0.006	0.000
84.300	-3.000	0.040	8.632	0.006	0.000
84.400	-4.000	0.038	8.631	0.006	0.000
84.500	-2.800	0.031	8.632	0.006	0.000
84.600	-2.800	0.031	8.632	0.006	0.000
84.700	-2.000	0.036	8.632	0.006	0.000
84.800	-1.800	0.032	8.631	0.006	0.000
84.900	-2.400	0.035	8.632	0.006	0.000
85.000	-3.000	0.030	8.633	0.006	0.000
85.100	-1.000	0.030	8.633	0.006	0.000
85.200	-2.000	0.033	8.631	0.006	0.000
85.300	-1.400	0.032	8.631	0.006	0.000
85.400	-3.400	0.033	8.631	0.006	0.000
85.500	-2.000	0.032	8.632	0.006	0.000
85.600	-3.400	0.032	8.632	0.006	0.000
85.700	-2.200	0.035	8.632	0.006	0.000
85.800	-3.000	0.029	8.632	0.006	0.000
85.900	-3.400	0.033	8.632	0.006	0.000
86.000	-2.400	0.030	8.632	0.006	0.000
86.100	-2.600	0.030	8.632	0.006	0.000
86.200	-2.600	0.031	8.632	0.006	0.000
86.300	-2.800	0.028	8.631	0.006	0.000
86.400	-1.600	0.031	8.631	0.006	0.000
86.500	-2.200	0.028	8.630	0.006	0.000
86.600	-1.800	0.028	8.630	0.006	0.000
86.700	-3.200	0.031	8.630	0.006	0.000
86.800	-2.200	0.030	8.631	0.006	0.000
86.900	-3.800	0.028	8.631	0.006	0.000
87.000	-1.200	0.028	8.632	0.006	0.000
87.100	-2.200	0.028	8.632	0.006	0.000
87.200	-1.800	0.024	8.632	0.006	0.000
87.300	-3.600	0.031	8.633	0.006	0.000
87.400	-2.400	0.030	8.632	0.006	0.000
87.500	-3.200	0.033	8.631	0.006	0.000
87.600	-2.000	0.033	8.631	0.006	0.000
87.700	-3.000	0.027	8.632	0.006	0.000
87.800	-2.600	0.033	8.631	0.006	0.000
87.900	-2.000	0.028	8.632	0.006	0.000
88.000	-2.600	0.032	8.632	0.006	0.000
88.100	-3.000	0.032	8.632	0.006	0.000
88.200	-1.600	0.031	8.632	0.006	0.000
88.300	-1.200	0.034	8.632	0.006	0.000
88.400	-1.400	0.029	8.631	0.006	0.000
88.500	-2.600	0.029	8.631	0.006	0.000
88.600	-2.600	0.029	8.631	0.006	0.000
88.700	-2.000	0.030	8.631	0.006	0.000
88.800	-2.800	0.030	8.630	0.006	0.000
88.900	-3.200	0.032	8.632	0.006	0.000
89.000	-1.600	0.031	8.631	0.006	0.000
89.100	-2.200	0.031	8.631	0.006	0.000
89.200	-2.200	0.033	8.631	0.006	0.000
89.300	-1.800	0.029	8.630	0.006	0.000
89.400	-2.000	0.030	8.631	0.006	0.000
89.500	-2.800	0.027	8.631	0.006	0.000
89.600	-1.200	0.027	8.631	0.006	0.000
89.700	-1.400	0.032	8.631	0.006	0.000
89.800	-2.000	0.028	8.631	0.006	0.000
89.900	-3.200	0.031	8.631	0.006	0.000
90.000	-2.200	0.028	8.632	0.006	0.000
90.100	-1.800	0.028	8.632	0.006	0.000
90.200	-2.200	0.028	8.631	0.006	0.000
90.300	-1.200	0.029	8.632	0.006	0.000
90.400	-1.800	0.029	8.631	0.006	0.000
90.500	-1.200	0.027	8.631	0.006	0.000
90.600	-2.400	0.027	8.631	0.006	0.000
90.700	-1.800	0.027	8.631	0.006	0.000
90.800	-1.800	0.027	8.631	0.006	0.000
90.900	-2.400	0.029	8.630	0.006	0.000
91.000	-2.000	0.028	8.632	0.006	0.000
91.100	-1.800	0.028	8.632	0.006	0.000
91.200	-2.600	0.025	8.631	0.006	0.000
91.300	-1.600	0.029	8.630	0.006	0.000
91.400	-1.600	0.026	8.631	0.006	0.000
91.500	-1.200	0.027	8.630	0.006	0.000
91.600	-2.800	0.027	8.630	0.006	0.000
91.700	-1.800	0.023	8.632	0.006	0.000
91.800	-2.800	0.023	8.630	0.006	0.000
91.900	-2.200	0.025	8.633	0.006	0.000
92.000	-1.800	0.026	8.632	0.006	0.000
92.100	-2.600	0.026	8.632	0.006	0.000
92.200	-2.400	0.027	8.631	0.006	0.000
92.300	-1.600	0.027	8.631	0.006	0.000
92.400	-2.800	0.021	8.629	0.006	0.000
92.500	-2.800	0.026	8.631	0.006	0.000
92.600	-2.400	0.026	8.631	0.006	0.000
92.700	-3.200	0.027	8.632	0.006	0.000
92.800	-1.800	0.026	8.630	0.006	0.000
92.900	-3.000	0.026	8.631	0.006	0.000
93.000	-1.400	0.027	8.630	0.006	0.000
93.100	-3.400	0.027	8.630	0.006	0.000
93.200	-1.800	0.031	8.630	0.006	0.000
93.300	-2.400	0.029	8.631	0.006	0.000
93.400	-2.800	0.031	8.632	0.006	0.000
93.500	-3.000	0.029	8.631	0.006	0.000
93.600	-2.400	0.029	8.631	0.006	0.000
93.700	-3.600	0.030	8.631	0.006	0.000
93.800	-2.000	0.027	8.630	0.006	0.000
93.900	-3.600	0.030	8.630	0.006	0.000
94.000	-2.200	0.032	8.631	0.006	0.000
94.100	-3.200	0.032	8.631	0.006	0.000
94.200	-1.400	0.030	8.630	0.006	0.000
94.300	-2.200	0.028	8.630	0.006	0.000
94.400	-2.200	0.033	8.630	0.006	0.000
94.500	-1.600	0.031	8.631	0.006	0.000
94.600	-2.600	0.031	8.631	0.006	0.000
94.700	-2.200	0.030	8.630	0.006	0.000
94.800	-1.800	0.029	8.631	0.006	0.000
94.900	-3.200	0.030	8.631	0.006	0.000
95.000	-2.800	0.028	8.631	0.006	0.000
95.100	-1.400	0.028	8.631	0.006	0.000
95.200	-3.200	0.024	8.631	0.006	0.000
95.300	-2.200	0.029	8.631	0.006	0.000
95.400	-3.800	0.028	8.630	0.006	0.000
95.500	-2.400	0.026	8.631	0.006	0.000
95.600	-2.800	0.026	8.631	0.006	0.000
95.700	-3.400	0.026	8.632	0.006	0.000
95.800	-2.800	0.029	8.630	0.006	0.000
95.900	-2.200	0.028	8.631	0.006	0.000
96.000	-3.800	0.027	8.631	0.006	0.000
96.100	-2.800	0.027	8.631	0.006	0.000
96.200	-3.600	0.031	8.631	0.006	0.000
96.300	-2.800	0.032	8.630	0.006	0.000
96.400	-3.600	0.028	8.631	0.006	0.000
96.500	-2.000	0.029	8.631	0.006	0.000
96.600	-3.000	0.029	8.631	0.006	0.000
96.700	-2.200	0.029	8.631	0.006	0.000
96.800	-3.000	0.030	8.630	0.005	0.000
96.900	-2.200	0.033	8.630	0.005	0.000
97.000	-1.400	0.028	8.631	0.005	0.000
97.100	-2.400	0.028	8.631	0.005	0.000
97.200	-3.200	0.029	8.631	0.005	0.000
97.300	-2.200	0.027	8.631	0.005	0.000
97.400	-3.000	0.029	8.631	0.005	0.000
97.500	-1.800	0.027	8.630	0.005	0.000
97.600	-1.400	0.027	8.630	0.005	0.000
97.700	-1.600	0.027	8.630	0.005	0.000
97.800	-1.600	0.024	8.629	0.005	0.000
97.900	-1.000	0.025	8.631	0.005	0.000
98.000	-0.800	0.023	8.630	0.005	0.000
98.100	-0.800	0.023	8.630	0.005	0.000
98.200	-1.400	0.021	8.630	0.005	0.000
98.300	-1.400	0.019	8.629	0.005	0.000
98.400	-1.400	0.016	8.631	0.005	0.000
98.500	-1.400	0.015	8.631	0.005	0.000
98.600	-1.200	0.015	8.631	0.005	0.000
98.700	-2.400	0.020	8.629	0.005	0.000
98.800	-0.600	0.018	8.630	0.005	0.000
98.900	-0.800	0.018	8.629	0.005	0.000
99.000	0.800	0.011	8.630	0.005	0.000
99.100	-1.400	0.011	8.630	0.005	0.000
99.200	-1.600	0.018	8.631	0.005	0.000
99.300	-2.400	0.015	8.630	0.005	0.000
99.400	-1.200	0.017	8.629	0.005	0.000
99.500	-1.800	0.014	8.629	0.005	0.000
99.600	0.200	0.014	8.629	0.005	0.000
99.700	-0.400	0.013	8.630	0.005	0.000
99.800	-0.000	0.010	8.631	0.005	0.000
99.900	-0.800	0.011	8.631	0.005	0.000
100.000	-0.800	0.012	8.630	0.005	0.000
100.100	-1.800	0.012	8.630	0.005	0.000
100.200	-1.200	0.015	8.629	0.005	0.000
100.300	-1.600	0.013	8.630	0.005	0.000
100.400	-1.200	0.014	8.630	0.005	0.000
100.500	-1.600	0.012	8.630	0.005	0.000
100.600	-0.000	0.012	8.630	0.005	0.000
100.700	-1.600	0.013	8.630	0.005	0.000
100.800	-0.200	0.011	8.630	0.005	0.000
100.900	-1.400	0.015	8.630	0.005	0.000
101.000	-1.400	0.014	8.630	0.005	0.000
101.100	-1.400	0.014	8.630	0.005	0.000
101.200	-0.600	0.011	8.631	0.005	0.000
101.300	-0.400	0.014	8.630	0.005	0.000
101.400	0.200	0.014	8.631	0.005	0.000
101.500	-0.600	0.012	8.630	0.005	0.000
101.600	-1.000	0.012	8.630	0.005	0.000
101.700	-1.000	0.012	8.630	0.005	0.000
101.800	-1.200	0.012	8.630	0.005	0.000
101.900	-1.400	0.017	8.631	0.005	0.000
102.000	1.000	0.010	8.631	0.005	0.000
102.100	-1.600	0.010	8.631	0.005	0.000
102.200	-1.400	0.008	8.630	0.005	0.000
102.300	-1.400	0.009	8.630	0.005	0.000
102.400	-1.600	0.011	8.630	0.005	0.000
102.500	-0.400	0.010	8.630	0.005	0.000
102.600	1.000	0.010	8.630	0.005	0.000
102.700	-0.800	0.009	8.630	0.005	0.000
102.800	-0.000	0.013	8.630	0.005	0.000
102.900	-0.200	0.012	8.630	0.005	0.000
103.000	-0.600	0.013	8.629	0.005	0.000
103.100	-1.400	0.013	8.629	0.005	0.000
103.200	-0.600	0.011	8.630	0.005	0.000
103.300	-0.000	0.008	8.629	0.005	0.000
103.400	-0.800	0.014	8.630	0.005	0.000
103.500	-0.600	0.014	8.629	0.005	0.000
103.600	-1.400	0.014	8.629	0.005	0.000
103.700	-0.800	0.011	8.629	0.005	0.000
103.800	-1.600	0.009	8.630	0.005	0.000
103.900	-0.400	0.011	8.630	0.005	0.000
104.000	-0.800	0.009	8.631	0.005	0.000
104.100	0.800	0.009	8.631	0.005	0.000
104.200	-0.200	0.010	8.630	0.005	0.000
104.300	0.400	0.009	8.630	0.005	0.000
104.400	-1.000	0.012	8.630	0.005	0.000
104.500	0.400	0.013	8.629	0.005	0.000
104.600	-0.800	0.013	8.629	0.005	0.000
104.700	-1.400	0.006	8.630	0.005	0.000
104.800	-0.000	0.009	8.630	0.005	0.000
104.900	0.200	0.005	8.629	0.005	0.000
105.000	-1.400	0.007	8.630	0.005	0.000
105.100	0.200	0.007	8.630	0.005	0.000
105.200	-0.600	0.006	8.629	0.005	0.000
105.300	0.200	0.004	8.629	0.005	0.000
105.400	-0.200	0.005	8.629	0.005	0.000
105.500	0.800	0.007	8.629	0.005	0.000
105.600	-0.600	0.007	8.629	0.005	0.000
105.700	1.200	0.007	8.629	0.005	0.000
105.800	1.000	0.011	8.630	0.005	0.000
105.900	0.800	0.003	8.630	0.005	0.000
106.000	-0.400	0.006	8.630	0.005	0.000
106.100	-0.000	0.006	8.630	0.005	0.000
106.200	0.600	0.001	8.629	0.005	0.000
106.300	1.000	0.001	8.630	0.005	0.000
106.400	-0.000	-0.001	8.630	0.005	0.000
106.500	1.400	-0.005	8.629	0.005	0.000
106.600	0.400	-0.005	8.629	0.005	0.000
106.700	-0.000	-0.001	8.628	0.005	0.000
106.800	1.200	-0.001	8.629	0.005	0.000
106.900	1.800	0.001	8.629	0.005	0.000
107.000	0.400	-0.002	8.629	0.005	0.000
107.100	1.000	-0.002	8.629	0.005	0.000
107.200	0.800	-0.003	8.631	0.005	0.000
107.300	1.200	-0.000	8.630	0.005	0.000
107.400	0.200	-0.005	8.629	0.005	0.000
107.500	1.600	-0.003	8.629	0.005	0.000
107.600	1.000	-0.003	8.629	0.005	0.000
107.700	2.000	-0.004	8.629	0.005	0.000
107.800	-0.000	-0.000	8.629	0.005	0.000
107.900	-0.000	-0.005	8.629	0.005	0.000
108.000	-0.000	-0.002	8.629	0.005	0.000
108.100	1.200	-0.002	8.629	0.005	0.000
108.200	-0.000	-0.004	8.629	0.005	0.000
108.300	0.400	-0.003	8.629	0.005	0.000
108.400	-0.000	-0.003	8.629	0.005	0.000
108.500	1.000	-0.006	8.629	0.005	0.000
108.600	-0.600	-0.006	8.629	0.005	0.000
108.700	-0.000	-0.004	8.630	0.005	0.000
108.800	-0.400	-0.002	8.630	0.005	0.000
108.900	0.800	-0.005	8.629	0.005	0.000
109.000	1.200	-0.005	8.629	0.005	0.000
109.100	1.800	-0.005	8.629	0.005	0.000
109.200	-0.600	-0.003	8.629	0.005	0.000
109.300	-1.600	-0.002	8.628	0.005	0.000
109.400	0.800	-0.005	8.628	0.005	0.000
109.500	-0.200	-0.003	8.628	0.005	0.000
109.600	0.200	-0.003	8.628	0.005	0.000
109.700	-0.800	0.001	8.629	0.005	0.000
109.800	0.400	0.002	8.630	0.005	0.000
109.900	0.400	0.000	8.629	0.005	0.000
110.000	0.600	0.001	8.629	0.005	0.000
110.100	1.000	0.001	8.629	0.005	0.000
110.200	-0.000	0.000	8.629	0.005	0.000
110.300	0.400	0.001	8.630	0.005	0.000
110.400	0.200	0.000	8.629	0.005	0.000
110.500	0.800	0.000	8.629	0.005	0.000
110.600	-0.200	0.000	8.629	0.005	0.000
110.700	-0.000	-0.001	8.629	0.005	0.000
110.800	0.200	-0.004	8.628	0.005	0.000
110.900	1.200	-0.003	8.628	0.005	0.000
111.000	0.200	-0.003	8.629	0.005	0.000
111.100	0.200	-0.003	8.629	0.005	0.000
111.200	1.600	-0.008	8.628	0.005	0.000
111.300	0.200	-0.004	8.629	0.005	0.000
111.400	-0.000	-0.003	8.629	0.005	0.000
111.500	0.800	-0.003	8.629	0.005	0.000
111.600	-0.000	-0.003	8.629	0.005	0.000
111.700	1.000	0.000	8.629	0.005	0.000
111.800	0.400	-0.005	8.628	0.005	0.000
111.900	-0.200	-0.001	8.629	0.005	0.000
112.000	0.400	-0.002	8.629	0.005	0.000
112.100	0.600	-0.002	8.629	0.005	0.000
112.200	1.200	-0.003	8.628	0.005	0.000
112.300	1.200	-0.003	8.629	0.005	0.000
112.400	0.400	-0.003	8.629	0.005	0.000
112.500	-0.400	0.001	8.629	0.005	0.000
112.600	0.200	0.001	8.629	0.005	0.000
112.700	-1.000	-0.004	8.630	0.005	0.000
112.800	0.200	-0.005	8.628	0.005	0.000
112.900	-0.000	-0.001	8.629	0.005	0.000
113.000	-1.400	-0.001	8.628	0.005	0.000
113.100	-0.800	-0.001	8.628	0.005	0.000
113.200	-0.800	0.002	8.629	0.005	0.000
113.300	0.200	-0.002	8.629	0.005	0.000
113.400	0.200	0.005	8.628	0.005	0.000
113.500	0.800	0.004	8.628	0.005	0.000
113.600	0.600	0.004	8.628	0.005	0.000
113.700	-0.600	0.001	8.628	0.005	0.000
113.800	-0.000	0.004	8.629	0.005	0.000
113.900	-0.600	0.006	8.628	0.005	0.000
114.000	1.000	0.003	8.628	0.005	0.000
114.100	0.200	0.003	8.628	0.005	0.000
114.200	0.400	0.002	8.629	0.005	0.000
114.300	-0.400	0.007	8.629	0.005	0.000
114.400	0.400	0.005	8.630	0.005	0.000
114.500	-0.000	0.005	8.628	0.005	0.000
114.600	0.200	0.005	8.628	0.005	0.000
114.700	-1.800	0.001	8.629	0.005	0.000
114.800	0.400	-0.000	8.628	0.005	0.000
114.900	-0.000	0.002	8.629	0.005	0.000
115.000	0.800	0.002	8.628	0.005	0.000
115.100	-0.000	0.002	8.628	0.005	0.000
115.200	0.800	0.003	8.629	0.005	0.000
115.300	-1.200	0.001	8.629	0.005	0.000
115.400	1.000	0.003	8.629	0.005	0.000
115.500	-0.000	0.006	8.628	0.005	0.000
115.600	0.400	0.006	8.628	0.005	0.000
115.700	-1.200	0.002	8.628	0.005	0.000
115.800	1.400	0.003	8.629	0.005	0.000
115.900	0.400	-0.000	8.629	0.005	0.000
116.000	-0.600	0.005	8.629	0.005	0.000
116.100	1.000	0.005	8.629	0.005	0.000
116.200	-1.200	-0.004	8.628	0.005	0.000
116.300	0.800	0.001	8.628	0.005	0.000
116.400	-0.400	0.002	8.628	0.005	0.000
116.500	-0.200	0.003	8.629	0.005	0.000
116.600	0.800	0.003	8.629	0.005	0.000
116.700	0.400	-0.001	8.628	0.005	0.000
116.800	-1.400	0.004	8.628	0.005	0.000
116.900	-0.000	0.002	8.628	0.005	0.000
117.000	-0.600	0.003	8.627	0.005	0.000
117.100	-0.600	0.003	8.627	0.005	0.000
117.200	0.200	0.002	8.629	0.005	0.000
117.300	0.200	0.002	8.628	0.005	0.000
117.400	-0.400	0.001	8.628	0.005	0.000
117.500	0.600	-0.001	8.629	0.005	0.000
117.600	-2.000	-0.001	8.629	0.005	0.000
117.700	0.400	0.004	8.628	0.005	0.000
117.800	0.200	0.002	8.627	0.005	0.000
117.900	0.200	0.000	8.628	0.005	0.000
118.000	-0.200	-0.000	8.628	0.005	0.000
118.100	0.600	-0.000	8.628	0.005	0.000
118.200	-0.400	0.001	8.628	0.005	0.000
118.300	-0.000	0.002	8.629	0.005	0.000
118.400	-0.800	-0.000	8.626	0.005	0.000
118.500	0.400	0.004	8.627	0.005	0.000
118.600	0.600	0.004	8.627	0.005	0.000
118.700	0.400	0.005	8.628	0.005	0.000
118.800	-1.000	0.002	8.628	0.005	0.000
118.900	-1.000	0.002	8.628	0.005	0.000
119.000	-0.800	0.003	8.629	0.005	0.000
119.100	-1.200	0.003	8.629	0.005	0.000
119.200	-1.600	0.005	8.629	0.005	0.000
119.300	-0.000	0.008	8.628	0.005	0.000
119.400	-2.000	0.006	8.629	0.005	0.000
119.500	-1.200	0.012	8.630	0.005	0.000
119.600	-1.200	0.012	8.630	0.005	0.000
119.700	0.200	0.008	8.628	0.005	0.000
119.800	-2.200	0.008	8.628	0.005	0.000
119.900	-0.000	0.010	8.627	0.005	0.000
120.000	-2.200	0.011	8.627	0.005	0.000
120.100	0.400	0.011	8.627	0.005	0.000
120.200	-1.600	0.010	8.628	0.005	0.000
120.300	-0.400	0.013	8.628	0.005	0.000
120.400	-1.800	0.012	8.627	0.005	0.000
120.500	-0.400	0.011	8.627	0.005	0.000
120.600	-1.400	0.011	8.627	0.005	0.000
120.700	-0.600	0.014	8.628	0.005	0.000
120.800	-1.600	0.015	8.627	0.005	0.000
120.900	-1.200	0.015	8.628	0.005	0.000
121.000	-1.800	0.012	8.628	0.005	0.000
121.100	-0.600	0.012	8.628	0.005	0.000
121.200	-1.600	0.014	8.627	0.005	0.000
121.300	-1.200	0.018	8.627	0.005	0.000
121.400	-2.600	0.017	8.627	0.005	0.000
121.500	-0.600	0.018	8.628	0.005	0.000
121.600	-1.600	0.018	8.628	0.005	0.000
121.700	-1.400	0.020	8.628	0.005	0.000
121.800	-2.800	0.019	8.627	0.005	0.000
121.900	-1.400	0.019	8.627	0.005	0.000
122.000	-2.800	0.018	8.628	0.005	0.000
122.100	-1.400	0.018	8.628	0.005	0.000
122.200	-2.200	0.023	8.628	0.005	0.000
122.300	-2.000	0.018	8.627	0.005	0.000
122.400	-2.400	0.020	8.628	0.005	0.000
122.500	-2.000	0.023	8.628	0.005	0.000
122.600	-1.600	0.023	8.628	0.005	0.000
122.700	-2.200	0.023	8.628	0.005	0.000
122.800	-2.000	0.020	8.628	0.005	0.000
122.900	-2.600	0.024	8.627	0.005	0.000
123.000	-2.400	0.020	8.628	0.005	0.000
123.100	-2.400	0.020	8.628	0.005	0.000
123.200	-2.000	0.021	8.627	0.005	0.000
123.300	-1.200	0.019	8.627	0.005	0.000
123.400	-1.200	0.020	8.627	0.005	0.000
123.500	-2.600	0.026	8.628	0.005	0.000
123.600	-1.400	0.026	8.628	0.005	0.000
123.700	-2.000	0.026	8.628	0.005	0.000
123.800	-2.200	0.020	8.629	0.005	0.000
123.900	-1.600	0.025	8.628	0.005	0.000
124.000	0.400	0.019	8.627	0.005	0.000
124.100	-1.400	0.019	8.627	0.005	0.000
124.200	-1.600	0.018	8.628	0.005	0.000
124.300	-2.000	0.021	8.628	0.005	0.000
124.400	-2.400	0.019	8.627	0.005	0.000
124.500	-2.200	0.019	8.627	0.005	0.000
124.600	-1.400	0.019	8.627	0.005	0.000
124.700	-1.400	0.020	8.627	0.005	0.000
124.800	-2.000	0.021	8.627	0.005	0.000
124.900	-1.600	0.020	8.626	0.005	0.000
125.000	-1.200	0.024	8.626	0.005	0.000
125.100	-1.800	0.024	8.626	0.005	0.000
125.200	-0.400	0.016	8.627	0.005	0.000
125.300	-2.800	0.021	8.627	0.005	0.000
125.400	-2.000	0.019	8.627	0.005	0.000
125.500	-1.000	0.017	8.627	0.005	0.000
125.600	-1.400	0.017	8.627	0.005	0.000
125.700	-1.200	0.017	8.628	0.005	0.000
125.800	-3.000	0.016	8.628	0.005	0.000
125.900	-1.000	0.020	8.627	0.005	0.000
126.000	-2.400	0.019	8.627	0.005	0.000
126.100	-0.000	0.019	8.627	0.005	0.000
126.200	-2.200	0.020	8.627	0.005	0.000
126.300	-1.200	0.023	8.628	0.005	0.000
126.400	-1.800	0.019	8.628	0.005	0.000
126.500	-1.200	0.019	8.627	0.005	0.000
126.600	-1.800	0.019	8.627	0.005	0.000
126.700	-0.600	0.019	8.628	0.005	0.000
126.800	-2.800	0.017	8.626	0.005	0.000
126.900	-0.800	0.018	8.626	0.005	0.000
127.000	-2.400	0.017	8.627	0.005	0.000
127.100	-0.000	0.017	8.627	0.005	0.000
127.200	-2.400	0.018	8.628	0.005	0.000
127.300	-1.400	0.020	8.626	0.005	0.000
127.400	-2.000	0.016	8.628	0.005	0.000
127.500	-1.000	0.015	8.627	0.005	0.000
127.600	-2.200	0.015	8.627	0.005	0.000
127.700	-1.400	0.019	8.628	0.005	0.000
127.800	-1.400	0.018	8.628	0.005	0.000
127.900	-0.600	0.019	8.627	0.005	0.000
128.000	-1.400	0.015	8.626	0.005	0.000
128.100	-0.800	0.015	8.626	0.005	0.000
128.200	-2.200	0.022	8.626	0.005	0.000
128.300	-1.200	0.018	8.627	0.005	0.000
128.400	-2.000	0.019	8.627	0.005	0.000
128.500	-1.600	0.019	8.628	0.005	0.000
128.600	-2.200	0.019	8.628	0.005	0.000
128.700	-2.400	0.024	8.627	0.005	0.000
128.800	-2.400	0.022	8.627	0.005	0.000
128.900	-3.000	0.023	8.627	0.005	0.000
129.000	-3.200	0.026	8.628	0.005	0.000
129.100	-2.800	0.026	8.628	0.005	0.000
129.200	-3.200	0.025	8.626	0.005	0.000
129.300	-3.000	0.026	8.626	0.005	0.000
129.400	-3.000	0.026	8.628	0.005	0.000
129.500	-3.400	0.033	8.628	0.005	0.000
129.600	-4.000	0.033	8.628	0.005	0.000
129.700	-2.400	0.030	8.627	0.005	0.000
129.800	-4.400	0.036	8.626	0.005	0.000
129.900	-4.200	0.034	8.626	0.005	0.000
130.000	-5.600	0.036	8.626	0.005	0.000
130.100	-5.400	0.036	8.626	0.005	0.000
130.200	-7.200	0.041	8.627	0.005	0.000
130.300	-5.400	0.042	8.627	0.005	0.000
130.400	-6.000	0.046	8.627	0.005	0.000
130.500	-4.600	0.049	8.628	0.005	0.000
130.600	-6.000	0.049	8.628	0.005	0.000
130.700	-5.800	0.049	8.627	0.005	0.000
130.800	-6.800	0.060	8.627	0.005	0.000
130.900	-6.800	0.059	8.626	0.005	0.000
131.000	-6.800	0.066	8.626	0.005	0.000
131.100	-7.200	0.066	8.626	0.005	0.000
131.200	-7.800	0.063	8.626	0.005	0.000
131.300	-6.400	0.069	8.627	0.005	0.000
131.400	-6.400	0.073	8.627	0.005	0.000
131.500	-9.000	0.079	8.626	0.005	0.000
131.600	-7.800	0.079	8.626	0.005	0.000
131.700	-7.400	0.077	8.627	0.005	0.000
131.800	-8.000	0.080	8.626	0.005	0.000
131.900	-6.800	0.081	8.627	0.005	0.000
132.000	-6.800	0.082	8.626	0.005	0.000
132.100	-7.600	0.082	8.626	0.005	0.000
132.200	-7.600	0.082	8.627	0.005	0.000
132.300	-6.600	0.085	8.626	0.005	0.000
132.400	-7.200	0.083	8.625	0.005	0.000
132.500	-8.200	0.085	8.627	0.005	0.000
132.600	-6.200	0.085	8.627	0.005	0.000
132.700	-7.600	0.086	8.625	0.005	0.000
132.800	-6.200	0.083	8.626	0.005	0.000
132.900	-7.600	0.083	8.626	0.005	0.000
133.000	-6.200	0.082	8.626	0.005	0.000
133.100	-8.000	0.082	8.626	0.005	0.000
133.200	-5.200	0.082	8.627	0.005	0.000
133.300	-7.800	0.082	8.627	0.005	0.000
133.400	-6.000	0.079	8.627	0.005	0.000
133.500	-7.000	0.083	8.627	0.005	0.000
133.600	-6.200	0.083	8.627	0.005	0.000
133.700	-7.200	0.081	8.626	0.005	0.000
133.800	-6.400	0.083	8.626	0.005	0.000
133.900	-7.800	0.080	8.626	0.005	0.000
134.000	-4.800	0.078	8.626	0.005	0.000
134.100	-6.000	0.078	8.626	0.005	0.000
134.200	-6.400	0.078	8.626	0.005	0.000
134.300	-6.800	0.079	8.627	0.005	0.000
134.400	-7.200	0.076	8.626	0.005	0.000
134.500	-6.400	0.076	8.626	0.005	0.000
134.600	-6.000	0.076	8.626	0.005	0.000
134.700	-6.600	0.075	8.625	0.005	0.000
134.800	-6.000	0.073	8.626	0.005	0.000
134.900	-6.400	0.072	8.626	0.005	0.000
135.000	-4.400	0.068	8.626	0.005	0.000
135.100	-4.800	0.068	8.626	0.005	0.000
135.200	-5.200	0.069	8.625	0.005	0.000
135.300	-5.800	0.067	8.626	0.005	0.000
135.400	-4.400	0.066	8.627	0.004	0.000
135.500	-5.000	0.060	8.626	0.004	0.000
135.600	-3.800	0.060	8.626	0.004	0.000
135.700	-3.800	0.064	8.626	0.004	0.000
135.800	-4.800	0.060	8.626	0.004	0.000
135.900	-5.400	0.063	8.625	0.004	0.000
136.000	-4.200	0.062	8.626	0.004	0.000
136.100	-4.400	0.062	8.626	0.004	0.000
136.200	-4.000	0.053	8.626	0.004	0.000
136.300	-5.400	0.058	8.627	0.004	0.000
136.400	-3.800	0.055	8.626	0.004	0.000
136.500	-5.600	0.055	8.626	0.004	0.000
136.600	-3.400	0.055	8.626	0.004	0.000
136.700	-3.800	0.049	8.627	0.004	0.000
136.800	-3.800	0.049	8.626	0.004	0.000
136.900	-3.800	0.049	8.626	0.004	0.000
137.000	-3.000	0.048	8.626	0.004	0.000
137.100	-3.000	0.048	8.626	0.004	0.000
137.200	-4.000	0.045	8.626	0.004	0.000
137.300	-4.600	0.046	8.628	0.004	0.000
137.400	-2.400	0.043	8.626	0.004	0.000
137.500	-3.000	0.039	8.627	0.004	0.000
137.600	-3.200	0.039	8.627	0.004	0.000
137.700	-1.800	0.040	8.626	0.004	0.000
137.800	-3.000	0.039	8.625	0.004	0.000
137.900	-1.800	0.036	8.626	0.004	0.000
138.000	-1.800	0.032	8.625	0.004	0.000
138.100	-2.000	0.032	8.625	0.004	0.000
138.200	-3.000	0.033	8.626	0.004	0.000
138.300	-1.400	0.037	8.626	0.004	0.000
138.400	-2.600	0.032	8.626	0.004	0.000
138.500	-2.000	0.032	8.626	0.004	0.000
138.600	-2.400	0.032	8.626	0.004	0.000
138.700	-3.000	0.034	8.626	0.004	0.000
138.800	-2.200	0.028	8.626	0.004	0.000
138.900	-0.800	0.028	8.626	0.004	0.000
139.000	-3.600	0.029	8.626	0.004	0.000
139.100	-1.600	0.029	8.626	0.004	0.000
139.200	-3.000	0.026	8.625	0.004	0.000
139.300	-2.200	0.027	8.625	0.004	0.000
139.400	-1.400	0.026	8.626	0.004	0.000
139.500	-1.400	0.026	8.626	0.004	0.000
139.600	-3.200	0.026	8.626	0.004	0.000
139.700	-1.600	0.026	8.625	0.004	0.000
139.800	-2.200	0.025	8.626	0.004	0.000
139.900	-1.800	0.024	8.625	0.004	0.000
140.000	-2.400	0.025	8.625	0.004	0.000
140.100	-2.200	0.025	8.625	0.004	0.000
140.200	-2.200	0.024	8.625	0.004	0.000
140.300	-0.600	0.022	8.626	0.004	0.000
140.400	-2.800	0.023	8.626	0.004	0.000
140.500	-1.400	0.026	8.626	0.004	0.000
140.600	-2.800	0.026	8.626	0.004	0.000
140.700	-2.400	0.026	8.625	0.004	0.000
140.800	-2.200	0.025	8.625	0.004	0.000
140.900	-1.600	0.023	8.626	0.004	0.000
141.000	-2.800	0.027	8.626	0.004	0.000
141.100	-1.200	0.027	8.626	0.004	0.000
141.200	-2.800	0.024	8.626	0.004	0.000
141.300	-2.000	0.026	8.625	0.004	0.000
141.400	-2.800	0.025	8.625	0.004	0.000
141.500	-1.200	0.027	8.625	0.004	0.000
141.600	-3.000	0.027	8.625	0.004	0.000
141.700	-2.000	0.024	8.626	0.004	0.000
141.800	-1.800	0.023	8.624	0.004	0.000
141.900	-1.600	0.027	8.626	0.004	0.000
142.000	-2.600	0.028	8.626	0.004	0.000
142.100	-2.200	0.028	8.626	0.004	0.000
142.200	-1.200	0.025	8.626	0.004	0.000
142.300	-2.200	0.026	8.625	0.004	0.000
142.400	-1.600	0.028	8.625	0.004	0.000
142.500	-2.800	0.025	8.626	0.004	0.000
142.600	-1.800	0.025	8.626	0.004	0.000
142.700	-2.200	0.023	8.625	0.004	0.000
142.800	-2.200	0.027	8.624	0.004	0.000
142.900	-3.400	0.028	8.625	0.004	0.000
143.000	-1.400	0.029	8.626	0.004	0.000
143.100	-3.000	0.029	8.626	0.004	0.000
143.200	-1.400	0.023	8.626	0.004	0.000
143.300	-2.400	0.026	8.625	0.004	0.000
143.400	-1.400	0.025	8.626	0.004	0.000
143.500	-2.000	0.027	8.625	0.004	0.000
143.600	-1.800	0.027	8.625	0.004	0.000
143.700	-2.800	0.027	8.625	0.004	0.000
143.800	-1.600	0.028	8.626	0.004	0.000
143.900	-1.400	0.029	8.625	0.004	0.000
144.000	-2.200	0.028	8.626	0.004	0.000
144.100	-1.600	0.028	8.626	0.004	0.000
144.200	-3.200	0.027	8.624	0.004	0.000
144.300	-2.400	0.029	8.625	0.004	0.000
144.400	-3.000	0.027	8.625	0.004	0.000
144.500	-2.200	0.029	8.625	0.004	0.000
144.600	-2.600	0.029	8.625	0.004	0.000
144.700	-2.000	0.028	8.625	0.004	0.000
144.800	-2.200	0.028	8.625	0.004	0.000
144.900	-1.600	0.026	8.624	0.004	0.000
145.000	-2.800	0.031	8.625	0.004	0.000
145.100	-2.000	0.031	8.625	0.004	0.000
145.200	-1.400	0.028	8.625	0.004	0.000
145.300	-0.800	0.029	8.624	0.004	0.000
145.400	-2.000	0.025	8.625	0.004	0.000
145.500	-1.600	0.020	8.625	0.004	0.000
145.600	-1.600	0.020	8.625	0.004	0.000
145.700	-1.200	0.021	8.624	0.004	0.000
145.800	-0.400	0.022	8.625	0.004	0.000
145.900	-2.200	0.021	8.625	0.004	0.000
146.000	-1.000	0.015	8.624	0.004	0.000
146.100	-0.400	0.015	8.624	0.004	0.000
146.200	-0.800	0.021	8.624	0.004	0.000
146.300	-0.600	0.016	8.626	0.004	0.000
146.400	-0.400	0.018	8.625	0.004	0.000
146.500	-1.800	0.012	8.625	0.004	0.000
146.600	0.200	0.012	8.625	0.004	0.000
146.700	-0.000	0.016	8.624	0.004	0.000
146.800	0.600	0.013	8.625	0.004	0.000
146.900	-0.200	0.015	8.624	0.004	0.000
147.000	-1.200	0.015	8.625	0.004	0.000
147.100	-1.000	0.015	8.625	0.004	0.000
147.200	-0.600	0.014	8.625	0.004	0.000
147.300	-2.200	0.010	8.625	0.004	0.000
147.400	-0.600	0.016	8.626	0.004	0.000
147.500	-1.600	0.014	8.624	0.004	0.000
147.600	-1.400	0.014	8.624	0.004	0.000
147.700	-2.400	0.014	8.624	0.004	0.000
147.800	-0.200	0.015	8.625	0.004	0.000
147.900	-1.800	0.015	8.625	0.004	0.000
148.000	-1.600	0.020	8.626	0.004	0.000
148.100	-2.000	0.020	8.626	0.004	0.000
148.200	-0.200	0.015	8.625	0.004	0.000
148.300	-2.000	0.019	8.624	0.004	0.000
148.400	-1.600	0.019	8.624	0.004	0.000
148.500	-2.800	0.019	8.624	0.004	0.000
148.600	-2.200	0.019	8.624	0.004	0.000
148.700	-2.800	0.020	8.625	0.004	0.000
148.800	-2.200	0.022	8.625	0.004	0.000
148.900	-2.200	0.022	8.625	0.004	0.000
149.000	-1.200	0.018	8.624	0.004	0.000
149.100	-2.400	0.018	8.624	0.004	0.000
149.200	-0.800	0.019	8.625	0.004	0.000
149.300	-2.000	0.025	8.624	0.004	0.000
149.400	-1.400	0.022	8.624	0.004	0.000
149.500	-2.800	0.024	8.625	0.004	0.000
149.600	-1.200	0.024	8.625	0.004	0.000
149.700	-2.400	0.024	8.625	0.004	0.000
149.800	-2.400	0.023	8.625	0.004	0.000
149.900	-2.000	0.017	8.624	0.004	0.000
150.000	-2.400	0.025	8.624	0.004	0.000
150.100	-2.400	0.025	8.624	0.004	0.000
150.200	-2.200	0.026	8.624	0.004	0.000
150.300	-1.400	0.026	8.625	0.004	0.000
150.400	-2.200	0.025	8.624	0.004	0.000
150.500	-2.400	0.025	8.625	0.004	0.000
150.600	-3.200	0.025	8.625	0.004	0.000
150.700	-0.600	0.026	8.625	0.004	0.000
150.800	-3.200	0.025	8.624	0.004	0.000
150.900	-1.200	0.024	8.625	0.004	0.000
151.000	-3.400	0.022	8.625	0.004	0.000
151.100	-0.800	0.022	8.625	0.004	0.000
151.200	-2.600	0.026	8.624	0.004	0.000
151.300	-3.000	0.026	8.625	0.004	0.000
151.400	-3.400	0.030	8.625	0.004	0.000
151.500	-3.000	0.029	8.625	0.004	0.000
151.600	-3.400	0.029	8.625	0.004	0.000
151.700	-3.800	0.028	8.624	0.004	0.000
151.800	-4.400	0.030	8.624	0.004	0.000
151.900	-3.000	0.031	8.624	0.004	0.000
152.000	-4.400	0.036	8.624	0.004	0.000
152.100	-4.400	0.036	8.624	0.004	0.000
152.200	-4.800	0.034	8.625	0.004	0.000
152.300	-4.000	0.038	8.625	0.004	0.000
152.400	-5.400	0.043	8.625	0.004	0.000
152.500	-4.600	0.042	8.624	0.004	0.000
152.600	-4.600	0.042	8.624	0.004	0.000
152.700	-5.400	0.048	8.624	0.004	0.000
152.800	-4.600	0.042	8.624	0.004	0.000
152.900	-5.600	0.049	8.624	0.004	0.000
153.000	-5.200	0.053	8.623	0.004	0.000
153.100	-4.800	0.053	8.623	0.004	0.000
153.200	-6.000	0.055	8.624	0.004	0.000
153.300	-6.200	0.056	8.624	0.004	0.000
153.400	-5.200	0.056	8.624	0.004	0.000
153.500	-5.800	0.059	8.625	0.004	0.000
153.600	-6.600	0.059	8.625	0.004	0.000
153.700	-5.400	0.064	8.624	0.004	0.000
153.800	-6.200	0.063	8.624	0.004	0.000
153.900	-4.800	0.065	8.624	0.004	0.000
154.000	-6.600	0.068	8.625	0.004	0.000
154.100	-6.000	0.068	8.625	0.004	0.000
154.200	-6.000	0.061	8.624	0.004	0.000
154.300	-6.600	0.065	8.625	0.004	0.000
154.400	-5.600	0.066	8.624	0.004	0.000
154.500	-6.200	0.072	8.624	0.004	0.000
154.600	-4.800	0.072	8.624	0.004	0.000
154.700	-6.000	0.065	8.624	0.004	0.000
154.800	-4.800	0.070	8.624	0.004	0.000
154.900	-5.400	0.067	8.624	0.004	0.000
155.000	-4.400	0.067	8.624	0.004	0.000
155.100	-5.400	0.067	8.624	0.004	0.000
155.200	-4.400	0.063	8.624	0.004	0.000
155.300	-6.000	0.061	8.623	0.004	0.000
155.400	-4.600	0.061	8.624	0.004	0.000
155.500	-4.600	0.060	8.625	0.004	0.000
155.600	-3.600	0.060	8.625	0.004	0.000
155.700	-5.000	0.061	8.623	0.004	0.000
155.800	-3.800	0.059	8.623	0.004	0.000
155.900	-4.000	0.057	8.624	0.004	0.000
156.000	-4.000	0.053	8.623	0.004	0.000
156.100	-4.400	0.053	8.623	0.004	0.000
156.200	-3.200	0.054	8.623	0.004	0.000
156.300	-4.000	0.051	8.623	0.004	0.000
156.400	-2.400	0.050	8.624	0.004	0.000
156.500	-3.200	0.046	8.624	0.004	0.000
156.600	-2.800	0.046	8.624	0.004	0.000
156.700	-3.800	0.046	8.623	0.004	0.000
156.800	-2.800	0.042	8.624	0.004	0.000
156.900	-2.200	0.042	8.624	0.003	0.000
157.000	-1.200	0.035	8.624	0.003	0.000
157.100	-2.800	0.035	8.624	0.003	0.000
157.200	-1.600	0.038	8.624	0.003	0.000
157.300	-2.000	0.032	8.624	0.003	0.000
157.400	-1.400	0.033	8.624	0.003	0.000
157.500	-2.000	0.027	8.622	0.003	0.000
157.600	-0.000	0.027	8.622	0.003	0.000
157.700	-1.600	0.031	8.624	0.003	0.000
157.800	-1.000	0.020	8.624	0.003	0.000
157.900	-1.200	0.019	8.623	0.003	0.000
158.000	-0.600	0.017	8.624	0.003	0.000
158.100	-1.400	0.017	8.624	0.003	0.000
158.200	-0.800	0.012	8.623	0.003	0.000
158.300	-0.000	0.011	8.623	0.003	0.000
158.400	-0.000	0.011	8.624	0.003	0.000
158.500	-0.400	0.009	8.622	0.003	0.000
158.600	1.000	0.009	8.622	0.003	0.000
158.700	0.600	0.004	8.621	0.003	0.000
158.800	-0.000	0.007	8.622	0.003	0.000
158.900	0.600	0.008	8.624	0.003	0.000
159.000	0.600	-0.001	8.624	0.003	0.000
159.100	0.800	-0.001	8.624	0.003	0.000
159.200	-1.400	-0.000	8.624	0.003	0.000
159.300	0.600	-0.002	8.623	0.003	0.000
159.400	-0.200	0.003	8.623	0.003	0.000
159.500	1.400	-0.003	8.624	0.003	0.000
159.600	0.600	-0.003	8.624	0.003	0.000
159.700	0.800	-0.006	8.623	0.003	0.000
159.800	0.600	-0.003	8.624	0.003	0.000
159.900	1.400	-0.003	8.623	0.003	0.000
160.000	1.200	-0.003	8.625	0.003	0.000
160.100	1.800	-0.003	8.625	0.003	0.000
160.200	-0.000	-0.012	8.623	0.003	0.000
160.300	1.200	-0.008	8.625	0.003	0.000
160.400	2.200	-0.011	8.624	0.004	0.000
160.500	2.200	-0.012	8.623	0.004	0.000
160.600	0.800	-0.012	8.623	0.004	0.000
160.700	2.000	-0.014	8.622	0.004	0.000
160.800	0.600	-0.013	8.623	0.004	0.000
160.900	1.800	-0.014	8.623	0.004	0.000
161.000	1.400	-0.012	8.624	0.004	0.000
161.100	1.600	-0.012	8.624	0.004	0.000
161.200	0.200	-0.019	8.623	0.004	0.000
161.300	2.400	-0.013	8.623	0.004	0.000
161.400	2.800	-0.020	8.624	0.004	0.000
161.500	1.600	-0.018	8.623	0.004	0.000
161.600	2.000	-0.018	8.623	0.004	0.000
161.700	1.400	-0.021	8.622	0.004	0.000
161.800	2.400	-0.024	8.623	0.004	0.000
161.900	2.000	-0.022	8.624	0.004	0.000
162.000	2.600	-0.021	8.623	0.004	0.000
162.100	2.000	-0.021	8.623	0.004	0.000
162.200	2.800	-0.021	8.622	0.004	0.000
162.300	2.000	-0.023	8.623	0.004	0.000
162.400	2.200	-0.022	8.623	0.004	0.000
162.500	3.200	-0.026	8.622	0.004	0.000
162.600	1.600	-0.026	8.622	0.004	0.000
162.700	3.600	-0.028	8.623	0.004	0.000
162.800	2.000	-0.030	8.622	0.004	0.000
162.900	3.400	-0.029	8.623	0.004	0.000
163.000	2.400	-0.033	8.623	0.004	0.000
163.100	3.600	-0.033	8.623	0.004	0.000
163.200	1.800	-0.029	8.623	0.004	0.000
163.300	3.400	-0.031	8.623	0.004	0.000
163.400	3.400	-0.030	8.623	0.004	0.000
163.500	3.600	-0.028	8.623	0.004	0.000
163.600	3.000	-0.028	8.623	0.004	0.000
163.700	3.000	-0.030	8.622	0.004	0.000
163.800	3.600	-0.031	8.623	0.004	0.000
163.900	2.600	-0.035	8.623	0.004	0.000
164.000	3.400	-0.034	8.622	0.004	0.000
164.100	3.000	-0.034	8.622	0.004	0.000
164.200	3.400	-0.036	8.624	0.004	0.000
164.300	2.800	-0.037	8.622	0.004	0.000
164.400	1.800	-0.034	8.623	0.004	0.000
164.500	3.000	-0.033	8.623	0.004	0.000
164.600	3.200	-0.033	8.623	0.004	0.000
164.700	3.400	-0.038	8.623	0.004	0.000
164.800	3.800	-0.036	8.623	0.004	0.000
164.900	3.000	-0.038	8.622	0.004	0.000
165.000	3.000	-0.034	8.624	0.004	0.000
165.100	2.400	-0.034	8.624	0.004	0.000
165.200	4.000	-0.035	8.623	0.004	0.000
165.300	2.600	-0.034	8.623	0.004	0.000
165.400	3.400	-0.036	8.623	0.004	0.000
165.500	2.800	-0.035	8.622	0.004	0.000
165.600	3.200	-0.035	8.622	0.004	0.000
165.700	3.400	-0.037	8.621	0.004	0.000
165.800	2.800	-0.034	8.623	0.004	0.000
165.900	3.200	-0.037	8.623	0.004	0.000
166.000	3.600	-0.035	8.622	0.004	0.000
166.100	3.200	-0.035	8.622	0.004	0.000
166.200	1.800	-0.032	8.623	0.004	0.000
166.300	2.800	-0.033	8.622	0.004	0.000
166.400	1.600	-0.033	8.623	0.004	0.000
166.500	3.400	-0.035	8.622	0.004	0.000
166.600	1.800	-0.035	8.622	0.004	0.000
166.700	2.000	-0.030	8.622	0.004	0.000
166.800	1.800	-0.031	8.622	0.004	0.000
166.900	1.400	-0.032	8.623	0.004	0.000
167.000	2.200	-0.027	8.623	0.004	0.000
167.100	2.800	-0.027	8.623	0.004	0.000
167.200	1.200	-0.024	8.622	0.004	0.000
167.300	3.200	-0.026	8.623	0.004	0.000
167.400	0.800	-0.021	8.622	0.004	0.000
167.500	1.200	-0.023	8.622	0.004	0.000
167.600	2.800	-0.023	8.622	0.004	0.000
167.700	0.800	-0.019	8.622	0.004	0.000
167.800	1.600	-0.026	8.622	0.004	0.000
167.900	0.600	-0.017	8.622	0.004	0.000
168.000	1.400	-0.017	8.622	0.004	0.000
168.100	1.000	-0.017	8.622	0.004	0.000
168.200	1.800	-0.019	8.622	0.004	0.000
168.300	0.600	-0.017	8.623	0.004	0.000
168.400	1.800	-0.014	8.622	0.004	0.000
168.500	-0.000	-0.017	8.622	0.004	0.000
168.600	2.600	-0.017	8.622	0.004	0.000
168.700	1.000	-0.018	8.623	0.004	0.000
168.800	2.400	-0.022	8.623	0.004	0.000
168.900	0.800	-0.013	8.622	0.004	0.000
169.000	1.600	-0.014	8.623	0.004	0.000
169.100	0.400	-0.014	8.623	0.004	0.000
169.200	1.600	-0.018	8.623	0.004	0.000
169.300	1.400	-0.016	8.621	0.004	0.000
169.400	1.400	-0.014	8.622	0.004	0.000
169.500	1.200	-0.012	8.623	0.004	0.000
169.600	0.800	-0.012	8.623	0.004	0.000
169.700	1.000	-0.016	8.622	0.004	0.000
169.800	1.200	-0.017	8.622	0.004	0.000
169.900	1.200	-0.014	8.622	0.004	0.000
170.000	1.600	-0.010	8.623	0.004	0.000
170.100	0.400	-0.010	8.623	0.004	0.000
170.200	2.000	-0.012	8.622	0.004	0.000
170.300	-0.000	-0.011	8.622	0.004	0.000
170.400	0.200	-0.011	8.622	0.004	0.000
170.500	0.400	-0.015	8.622	0.004	0.000
170.600	0.400	-0.015	8.622	0.004	0.000
170.700	0.800	-0.011	8.621	0.004	0.000
170.800	1.400	-0.011	8.621	0.004	0.000
170.900	0.200	-0.008	8.622	0.004	0.000
171.000	0.600	-0.004	8.623	0.004	0.000
171.100	-1.200	-0.004	8.623	0.004	0.000
171.200	-0.200	-0.005	8.622	0.004	0.000
171.300	0.200	-0.002	8.621	0.004	0.000
171.400	0.400	-0.010	8.621	0.004	0.000
171.500	-0.400	-0.004	8.622	0.004	0.000
171.600	-0.800	-0.004	8.622	0.004	0.000
171.700	-1.200	-0.003	8.620	0.004	0.000
171.800	-0.800	-0.000	8.622	0.004	0.000
171.900	-0.600	-0.000	8.622	0.004	0.000
172.000	-0.000	0.004	8.622	0.004	0.000
172.100	-2.000	0.004	8.622	0.004	0.000
172.200	-0.400	0.010	8.621	0.004	0.000
172.300	-2.000	0.006	8.621	0.004	0.000
172.400	-1.400	0.008	8.622	0.004	0.000
172.500	-1.400	0.011	8.622	0.004	0.000
172.600	-1.000	0.011	8.622	0.004	0.000
172.700	-0.600	0.012	8.622	0.004	0.000
172.800	-1.400	0.015	8.621	0.004	0.000
172.900	-2.800	0.016	8.622	0.004	0.000
173.000	-1.000	0.020	8.623	0.004	0.000
173.100	-1.600	0.020	8.623	0.004	0.000
173.200	-1.000	0.016	8.621	0.004	0.000
173.300	-2.800	0.023	8.623	0.004	0.000
173.400	-1.600	0.021	8.622	0.004	0.000
173.500	-3.200	0.022	8.622	0.004	0.000
173.600	-1.000	0.022	8.622	0.004	0.000
173.700	-2.200	0.021	8.621	0.004	0.000
173.800	-2.400	0.024	8.622	0.004	0.000
173.900	-1.400	0.021	8.621	0.004	0.000
174.000	-1.600	0.024	8.621	0.004	0.000
174.100	-1.800	0.024	8.621	0.004	0.000
174.200	-1.600	0.021	8.622	0.004	0.000
174.300	-2.400	0.025	8.622	0.004	0.000
174.400	-2.000	0.023	8.622	0.004	0.000
174.500	-2.200	0.026	8.621	0.004	0.000
174.600	-1.600	0.026	8.621	0.004	0.000
174.700	-3.800	0.026	8.622	0.004	0.000
174.800	-2.400	0.030	8.621	0.004	0.000
174.900	-3.200	0.023	8.622	0.004	0.000
175.000	-2.800	0.027	8.621	0.004	0.000
175.100	-2.000	0.027	8.621	0.004	0.000
175.200	-2.000	0.029	8.622	0.004	0.000
175.300	-3.200	0.027	8.622	0.004	0.000
175.400	-1.600	0.028	8.622	0.004	0.000
175.500	-3.200	0.029	8.622	0.004	0.000
175.600	-2.400	0.029	8.622	0.004	0.000
175.700	-1.400	0.027	8.623	0.004	0.000
175.800	-3.000	0.031	8.622	0.004	0.000
175.900	-1.600	0.029	8.622	0.004	0.000
176.000	-2.200	0.028	8.623	0.004	0.000
176.100	-2.000	0.028	8.623	0.004	0.000
176.200	-2.200	0.030	8.621	0.004	0.000
176.300	-3.400	0.029	8.621	0.004	0.000
176.400	-0.600	0.031	8.621	0.004	0.000
176.500	-2.400	0.029	8.622	0.004	0.000
176.600	-1.000	0.029	8.622	0.004	0.000
176.700	-3.600	0.031	8.621	0.004	0.000
176.800	-2.800	0.031	8.621	0.004	0.000
176.900	-3.000	0.030	8.622	0.004	0.000
177.000	-1.600	0.024	8.621	0.004	0.000
177.100	-4.200	0.024	8.621	0.004	0.000
177.200	-2.800	0.031	8.621	0.004	0.000
177.300	-3.600	0.027	8.622	0.004	0.000
177.400	-2.800	0.032	8.621	0.004	0.000
177.500	-2.400	0.030	8.621	0.004	0.000
177.600	-2.800	0.030	8.621	0.004	0.000
177.700	-2.600	0.032	8.622	0.004	0.000
177.800	-2.600	0.026	8.622	0.004	0.000
177.900	-3.200	0.030	8.622	0.004	0.000
178.000	-1.400	0.034	8.621	0.004	0.000
178.100	-3.800	0.034	8.621	0.004	0.000
178.200	-1.600	0.030	8.622	0.004	0.000
178.300	-3.200	0.030	8.621	0.004	0.000
178.400	-3.200	0.031	8.621	0.004	0.000
178.500	10.200	0.030	8.622	0.004	0.294
178.600	19.400	0.030	8.622	0.004	0.294
178.700	22.200	0.028	8.621	0.004	0.294
178.800	21.000	0.029	8.621	0.004	0.294
178.900	21.000	0.031	8.621	0.004	0.294
179.000	20.000	-0.019	8.621	0.004	0.588
179.100	31.600	-0.019	8.621	0.004	0.588
179.200	29.400	-0.050	8.621	0.004	0.588
179.300	32.600	-0.036	8.623	0.004	0.588
179.400	37.600	0.046	8.622	0.004	0.588
179.500	37.000	0.123	8.621	0.004	0.883
179.600	46.800	0.123	8.621	0.004	0.883
179.700	45.000	0.143	8.621	0.004	0.883
179.800	48.400	0.170	8.623	0.004	0.883
179.900	53.600	0.202	8.621	0.005	0.883
180.000	55.200	0.250	8.621	0.005	1.177
180.100	60.000	0.250	8.621	0.005	1.177
180.200	58.400	0.272	8.621	0.005	1.177
180.300	64.800	0.308	8.622	0.005	1.177
180.400	67.000	0.340	8.620	0.006	1.177
180.500	64.800	0.395	8.621	0.006	1.471
180.600	74.400	0.395	8.621	0.006	1.471
180.700	72.600	0.430	8.620	0.006	1.471
180.800	74.800	0.463	8.623	0.006	1.471
180.900	78.200	0.494	8.622	0.006	1.471
181.000	77.000	0.582	8.622	0.006	1.765
181.100	83.800	0.582	8.622	0.006	1.765
181.200	80.400	0.610	8.622	0.006	1.765
181.300	86.400	0.663	8.622	0.006	1.765
181.400	91.000	0.688	8.623	0.007	1.765
181.500	83.000	0.776	8.622	0.007	2.060
181.600	93.000	0.776	8.622	0.007	2.060
181.700	91.400	0.804	8.621	0.007	2.060
181.800	91.600	0.859	8.623	0.007	2.060
181.900	99.800	0.886	8.620	0.008	2.060
182.000	97.800	0.985	8.622	0.008	2.354
182.100	101.600	0.985	8.622	0.008	2.354
182.200	103.200	1.003	8.622	0.008	2.354
182.300	111.200	1.054	8.621	0.008	2.354
182.400	109.400	1.086	8.622	0.009	2.354
182.500	107.400	1.178	8.622	0.009	2.648
182.600	107.200	1.178	8.622	0.009	2.648
182.700	115.000	1.206	8.620	0.009	2.648
182.800	121.200	1.262	8.620	0.009	2.648
182.900	116.400	1.297	8.620	0.010	2.648
183.000	107.200	1.419	8.622	0.010	2.942
183.100	111.000	1.419	8.622	0.010	2.942
183.200	109.800	1.439	8.622	0.010	2.942
183.300	126.200	1.495	8.621	0.010	2.942
183.400	126.800	1.504	8.621	0.011	2.942
183.500	118.000	1.613	8.620	0.011	3.236
183.600	128.400	1.613	8.620	0.011	3.236
183.700	123.000	1.642	8.622	0.011	3.236
183.800	141.800	1.692	8.623	0.011	3.236
183.900	133.800	1.722	8.623	0.012	3.236
184.000	133.600	1.815	8.622	0.012	3.531
184.100	138.600	1.815	8.622	0.012	3.531
184.200	134.600	1.852	8.622	0.012	3.531
184.300	150.400	1.884	8.619	0.012	3.531
184.400	123.200	1.931	8.621	0.013	3.531
184.500	142.600	2.011	8.621	0.013	3.825
184.600	151.800	2.011	8.621	0.013	3.825
184.700	149.400	2.049	8.621	0.013	3.825
184.800	147.000	2.087	8.620	0.013	3.825
184.900	152.800	2.125	8.620	0.014	3.825
185.000	150.200	2.215	8.622	0.014	4.119
185.100	158.200	2.215	8.622	0.014	4.119
185.200	149.800	2.247	8.621	0.014	4.119
185.300	168.000	2.297	8.621	0.014	4.119
185.400	166.000	2.333	8.622	0.016	4.119
185.500	156.400	2.428	8.621	0.016	4.413
185.600	164.200	2.428	8.621	0.016	4.413
185.700	160.600	2.466	8.623	0.016	4.413
185.800	158.000	2.507	8.622	0.016	4.413
185.900	168.200	2.557	8.622	0.017	4.413
186.000	162.600	2.649	8.623	0.017	4.708
186.100	170.000	2.649	8.623	0.017	4.708
186.200	164.000	2.687	8.623	0.017	4.708
186.300	168.400	2.738	8.621	0.017	4.708
186.400	173.800	2.783	8.621	0.019	4.708
186.500	171.800	2.886	8.621	0.019	5.002
186.600	174.200	2.886	8.621	0.019	5.002
186.700	175.000	2.933	8.622	0.019	5.002
186.800	176.600	2.991	8.623	0.019	5.002
186.900	176.400	3.016	8.621	0.020	5.002
187.000	173.000	3.121	8.621	0.020	5.000
187.100	168.000	3.121	8.621	0.020	5.000
187.200	165.000	3.159	8.621	0.020	5.000
187.300	161.600	3.205	8.620	0.020	5.000
187.400	157.400	3.253	8.622	0.021	5.000
187.500	153.800	3.337	8.620	0.021	5.000
187.600	149.800	3.337	8.620	0.021	5.000
187.700	146.400	3.382	8.620	0.021	5.000
187.800	143.400	3.422	8.621	0.021	5.000
187.900	141.000	3.460	8.620	0.022	5.000
188.000	138.000	3.530	8.620	0.022	5.000
188.100	136.200	3.530	8.620	0.022	5.000
188.200	133.400	3.564	8.620	0.022	5.000
188.300	129.200	3.596	8.620	0.022	5.000
188.400	125.600	3.623	8.621	0.023	5.000
188.500	125.800	3.678	8.622	0.023	5.000
188.600	123.200	3.678	8.622	0.023	5.000
188.700	121.200	3.704	8.621	0.023	5.000
188.800	118.800	3.731	8.621	0.023	5.000
188.900	117.200	3.753	8.621	0.024	5.000
189.000	115.200	3.802	8.620	0.024	5.000
189.100	112.400	3.802	8.620	0.024	5.000
189.200	110.200	3.824	8.619	0.024	5.000
189.300	109.600	3.841	8.620	0.024	5.000
189.400	108.600	3.859	8.619	0.025	5.000
189.500	106.200	3.899	8.621	0.025	5.000
189.600	104.200	3.899	8.621	0.025	5.000
189.700	103.800	3.909	8.620	0.025	5.000
189.800	101.600	3.930	8.621	0.025	5.000
189.900	100.600	3.945	8.621	0.026	5.000
190.000	99.400	3.974	8.620	0.026	5.000
190.100	95.800	3.974	8.620	0.026	5.000
190.200	95.400	3.989	8.621	0.026	5.000
190.300	91.800	4.001	8.618	0.026	5.000
190.400	91.000	4.012	8.620	0.027	5.000
190.500	89.200	4.040	8.621	0.027	5.000
190.600	87.600	4.040	8.621	0.027	5.000
190.700	85.400	4.064	8.620	0.027	5.000
190.800	84.800	4.085	8.620	0.027	5.000
190.900	83.400	4.104	8.620	0.027	5.000
191.000	82.200	4.136	8.620	0.027	5.000
191.100	79.600	4.136	8.620	0.027	5.000
191.200	78.800	4.153	8.620	0.027	5.000
191.300	77.000	4.164	8.619	0.027	5.000
191.400	76.400	4.179	8.620	0.028	5.000
191.500	75.600	4.205	8.621	0.028	5.000
191.600	75.800	4.205	8.621	0.028	5.000
191.700	73.800	4.215	8.619	0.028	5.000
191.800	73.000	4.225	8.621	0.028	5.000
191.900	71.400	4.237	8.621	0.029	5.000
192.000	71.600	4.257	8.619	0.029	5.000
192.100	70.200	4.257	8.619	0.029	5.000
192.200	69.600	4.265	8.620	0.029	5.000
192.300	69.000	4.276	8.619	0.029	5.000
192.400	67.200	4.286	8.621	0.029	5.000
192.500	66.400	4.305	8.619	0.029	5.000
192.600	66.200	4.305	8.619	0.029	5.000
192.700	66.200	4.310	8.621	0.029	5.000
192.800	65.600	4.319	8.620	0.029	5.000
192.900	63.600	4.321	8.620	0.030	5.000
193.000	63.800	4.339	8.620	0.030	5.000
193.100	62.800	4.339	8.620	0.030	5.000
193.200	62.000	4.345	8.620	0.030	5.000
193.300	62.200	4.354	8.621	0.030	5.000
193.400	61.800	4.359	8.620	0.030	5.000
193.500	60.400	4.369	8.620	0.030	5.000
193.600	59.600	4.369	8.620	0.030	5.000
193.700	59.400	4.379	8.620	0.030	5.000
193.800	59.800	4.384	8.620	0.030	5.000
193.900	58.400	4.386	8.621	0.031	5.000
194.000	56.800	4.400	8.620	0.031	5.000
194.100	57.800	4.400	8.620	0.031	5.000
194.200	57.800	4.405	8.621	0.031	5.000
194.300	56.600	4.411	8.620	0.031	5.000
194.400	56.600	4.413	8.622	0.031	5.000
194.500	57.400	4.423	8.621	0.031	5.000
194.600	55.200	4.423	8.621	0.031	5.000
194.700	55.000	4.427	8.620	0.031	5.000
194.800	53.600	4.435	8.620	0.031	5.000
194.900	54.200	4.434	8.619	0.032	5.000
195.000	53.400	4.444	8.621	0.032	5.000
195.100	54.200	4.444	8.621	0.032	5.000
195.200	52.800	4.447	8.619	0.032	5.000
195.300	53.400	4.450	8.619	0.032	5.000
195.400	52.800	4.452	8.620	0.032	5.000
195.500	53.200	4.459	8.620	0.032	5.000
195.600	51.600	4.459	8.620	0.032	5.000
195.700	51.800	4.460	8.621	0.032	5.000
195.800	51.800	4.467	8.620	0.032	5.000
195.900	50.800	4.466	8.621	0.032	5.000
196.000	51.000	4.472	8.620	0.032	5.000
196.100	51.000	4.472	8.620	0.032	5.000
196.200	50.800	4.477	8.620	0.032	5.000
196.300	51.000	4.480	8.620	0.032	5.000
196.400	51.200	4.486	8.621	0.033	5.000
196.500	49.400	4.492	8.621	0.033	5.000
196.600	49.400	4.492	8.621	0.033	5.000
196.700	48.800	4.491	8.619	0.033	5.000
196.800	48.000	4.495	8.621	0.033	5.000
196.900	48.200	4.497	8.619	0.033	5.000
197.000	48.000	4.506	8.620	0.033	5.000
197.100	47.800	4.506	8.620	0.033	5.000
197.200	47.200	4.507	8.620	0.033	5.000
197.300	47.800	4.507	8.619	0.033	5.000
197.400	46.800	4.514	8.620	0.034	5.000
197.500	46.000	4.516	8.621	0.034	5.000
197.600	46.800	4.516	8.621	0.034	5.000
197.700	44.800	4.524	8.619	0.034	5.000
197.800	44.400	4.523	8.619	0.034	5.000
197.900	46.400	4.526	8.620	0.034	5.000
198.000	46.000	4.534	8.620	0.034	5.000
198.100	44.600	4.534	8.620	0.034	5.000
198.200	44.800	4.536	8.620	0.034	5.000
198.300	44.200	4.534	8.620	0.034	5.000
198.400	44.000	4.538	8.619	0.034	5.000
198.500	43.600	4.543	8.620	0.034	5.000
198.600	43.400	4.543	8.620	0.034	5.000
198.700	43.600	4.544	8.620	0.034	5.000
198.800	44.000	4.549	8.620	0.034	5.000
198.900	43.600	4.550	8.620	0.035	5.000
199.000	42.800	4.552	8.619	0.035	5.000
199.100	41.800	4.552	8.619	0.035	5.000
199.200	42.200	4.555	8.621	0.035	5.000
199.300	43.000	4.556	8.620	0.035	5.000
199.400	42.800	4.558	8.620	0.035	5.000
199.500	42.400	4.562	8.620	0.035	5.000
199.600	43.000	4.562	8.620	0.035	5.000
199.700	42.000	4.562	8.619	0.035	5.000
199.800	42.600	4.563	8.620	0.035	5.000
199.900	41.000	4.562	8.620	0.035	5.000
[truncated: 10,044 more rows]
