# Supplementary material for: Measurement of Outflow Facility Using iPerfusion
Source: PLoS One. 2016 Mar 7;11(3):e0150694. doi: 10.1371/journal.pone.0150694 (PMC4780770; doi:10.1371/journal.pone.0150694)
Supplement: S4 File — The raw data from the perfusion traces along with the steady state values for each pressure step. (ZIP) [file pone.0150694.s004.zip › S3/ControlIndividuals/eye09/CapPre_P15CR-10/Parameters.txt]

Q 	 dQ 	 P 	 dP 	 R 	 dR 	 C 	 dC 	 FT 	 dFT 	 N/A 	 FV 	 
-1.6310	5.6537	0.0193	0.0494	0.0017	0.0044	588.3846	1534.2269	0.0000	0.0000	0.0000	0.0000
40.5423	5.4254	4.5872	0.0446	0.0857	0.0087	11.6713	1.1881	0.0000	0.0000	5.0028	0.0000
99.5693	5.8686	9.0367	0.0488	0.0803	0.0042	12.4565	0.6529	0.0000	0.0000	9.9799	0.0000
166.9643	5.3373	13.4156	0.0433	0.0745	0.0022	13.4143	0.4002	0.0000	0.0000	14.9770	0.0000
228.1500	5.2656	17.8412	0.0426	0.0740	0.0016	13.5163	0.2969	0.0000	0.0000	19.9770	0.0000
288.3310	5.2415	22.2771	0.0426	0.0739	0.0013	13.5263	0.2367	0.0000	0.0000	24.9770	0.0000
