# Supplementary material for: Measurement of Outflow Facility Using iPerfusion
Source: PLoS One. 2016 Mar 7;11(3):e0150694. doi: 10.1371/journal.pone.0150694 (PMC4780770; doi:10.1371/journal.pone.0150694)
Supplement: S4 File — The raw data from the perfusion traces along with the steady state values for each pressure step. (ZIP) [file pone.0150694.s004.zip › S3/ControlIndividuals/eye09/Eye_P15CR-10/Data.txt]

0.000	-2.800	4.014	8.502	-0.000	4.016
0.100	-0.800	4.014	8.502	0.000	4.016
0.200	0.200	4.018	8.502	0.000	4.016
0.300	1.200	4.017	8.501	0.000	4.016
0.400	1.000	4.015	8.502	0.000	4.016
0.500	1.600	4.020	8.502	0.000	4.016
0.600	1.000	4.020	8.502	0.000	4.016
0.700	2.600	4.016	8.502	0.000	4.016
0.800	-0.200	4.018	8.501	0.000	4.016
0.900	2.400	4.016	8.502	0.000	4.016
1.000	1.600	4.015	8.502	0.000	4.016
1.100	1.200	4.015	8.502	0.000	4.016
1.200	1.800	4.021	8.503	0.000	4.016
1.300	1.600	4.016	8.502	0.000	4.016
1.400	0.600	4.015	8.502	0.000	4.016
1.500	0.400	4.015	8.502	0.000	4.016
1.600	2.000	4.015	8.502	0.000	4.016
1.700	2.800	4.020	8.502	0.000	4.016
1.800	0.600	4.015	8.501	0.000	4.016
1.900	2.000	4.013	8.501	0.000	4.016
2.000	1.000	4.015	8.501	0.000	4.016
2.100	2.200	4.015	8.501	0.000	4.016
2.200	-0.000	4.017	8.503	0.000	4.016
2.300	1.200	4.017	8.503	0.000	4.016
2.400	2.400	4.015	8.503	0.000	4.016
2.500	2.000	4.013	8.501	0.000	4.016
2.600	0.600	4.013	8.501	0.000	4.016
2.700	1.200	4.015	8.502	0.000	4.016
2.800	1.000	4.018	8.502	0.000	4.016
2.900	2.000	4.016	8.502	0.000	4.016
3.000	0.200	4.017	8.504	0.000	4.016
3.100	1.600	4.017	8.504	0.000	4.016
3.200	1.400	4.019	8.501	0.000	4.016
3.300	1.400	4.017	8.503	0.000	4.016
3.400	1.400	4.013	8.503	0.000	4.016
3.500	1.200	4.014	8.503	0.000	4.016
3.600	1.600	4.014	8.503	0.000	4.016
3.700	1.400	4.018	8.503	0.000	4.016
3.800	1.400	4.015	8.504	0.000	4.016
3.900	0.600	4.017	8.503	0.000	4.016
4.000	1.600	4.015	8.502	0.000	4.016
4.100	1.000	4.015	8.502	0.000	4.016
4.200	2.600	4.016	8.504	0.000	4.016
4.300	0.600	4.012	8.503	0.000	4.016
4.400	2.200	4.016	8.503	0.000	4.016
4.500	1.000	4.016	8.502	0.000	4.016
4.600	1.800	4.016	8.502	0.000	4.016
4.700	1.000	4.016	8.504	0.000	4.016
4.800	1.800	4.017	8.503	0.000	4.016
4.900	1.000	4.014	8.503	0.000	4.016
5.000	1.200	4.016	8.504	0.000	4.016
5.100	0.600	4.016	8.504	0.000	4.016
5.200	1.400	4.020	8.503	0.000	4.016
5.300	2.400	4.016	8.504	0.000	4.016
5.400	1.000	4.017	8.504	0.000	4.016
5.500	2.000	4.013	8.503	0.000	4.016
5.600	1.800	4.013	8.503	0.000	4.016
5.700	0.800	4.018	8.503	0.000	4.016
5.800	0.600	4.014	8.504	0.000	4.016
5.900	2.000	4.019	8.504	0.000	4.016
6.000	1.000	4.018	8.503	0.000	4.016
6.100	3.200	4.018	8.503	0.000	4.016
6.200	1.400	4.017	8.504	0.000	4.016
6.300	0.800	4.017	8.504	0.000	4.016
6.400	1.200	4.015	8.504	0.000	4.016
6.500	2.400	4.019	8.504	0.000	4.016
6.600	-0.400	4.019	8.504	0.000	4.016
6.700	1.600	4.015	8.504	0.000	4.016
6.800	1.000	4.017	8.503	0.000	4.016
6.900	2.200	4.015	8.504	0.000	4.016
7.000	0.800	4.016	8.504	0.000	4.016
7.100	0.800	4.016	8.504	0.000	4.016
7.200	1.600	4.018	8.503	0.000	4.016
7.300	3.200	4.020	8.504	0.000	4.016
7.400	1.000	4.016	8.504	0.000	4.016
7.500	1.600	4.015	8.504	0.000	4.016
7.600	2.400	4.015	8.504	0.000	4.016
7.700	1.600	4.015	8.505	0.000	4.016
7.800	1.200	4.017	8.505	0.000	4.016
7.900	1.800	4.015	8.506	0.000	4.016
8.000	1.600	4.015	8.504	0.000	4.016
8.100	2.400	4.015	8.504	0.000	4.016
8.200	0.600	4.018	8.503	0.000	4.016
8.300	1.200	4.016	8.504	0.000	4.016
8.400	1.000	4.014	8.505	0.000	4.016
8.500	2.000	4.017	8.504	0.000	4.016
8.600	0.800	4.017	8.504	0.000	4.016
8.700	2.000	4.016	8.504	0.000	4.016
8.800	-0.000	4.017	8.505	0.000	4.016
8.900	1.600	4.017	8.504	0.000	4.016
9.000	1.800	4.019	8.505	0.000	4.016
9.100	1.400	4.019	8.505	0.000	4.016
9.200	2.000	4.017	8.505	0.000	4.016
9.300	1.200	4.017	8.504	0.000	4.016
9.400	2.000	4.016	8.506	0.000	4.016
9.500	1.000	4.017	8.505	0.000	4.016
9.600	2.000	4.017	8.505	0.000	4.016
9.700	0.400	4.011	8.506	0.000	4.016
9.800	2.200	4.020	8.506	0.000	4.016
9.900	0.800	4.012	8.506	0.000	4.016
10.000	1.800	4.016	8.505	0.000	4.016
10.100	0.600	4.016	8.505	0.000	4.016
10.200	2.200	4.019	8.506	0.000	4.016
10.300	1.600	4.017	8.506	0.000	4.016
10.400	1.600	4.016	8.505	0.000	4.016
10.500	2.400	4.017	8.505	0.000	4.016
10.600	1.000	4.017	8.505	0.000	4.016
10.700	2.000	4.016	8.506	0.000	4.016
10.800	1.000	4.015	8.505	0.000	4.016
10.900	3.000	4.020	8.505	0.000	4.016
11.000	0.600	4.019	8.505	0.000	4.016
11.100	1.600	4.019	8.505	0.000	4.016
11.200	2.000	4.018	8.507	0.000	4.016
11.300	1.600	4.016	8.505	0.000	4.016
11.400	1.200	4.015	8.506	0.000	4.016
11.500	2.400	4.019	8.506	0.000	4.016
11.600	1.600	4.019	8.506	0.000	4.016
11.700	1.000	4.016	8.506	0.000	4.016
11.800	1.000	4.018	8.506	0.000	4.016
11.900	2.000	4.014	8.507	0.000	4.016
12.000	2.200	4.012	8.506	0.000	4.016
12.100	1.600	4.012	8.506	0.000	4.016
12.200	0.600	4.020	8.506	0.000	4.016
12.300	1.800	4.015	8.507	0.000	4.016
12.400	1.000	4.017	8.508	0.000	4.016
12.500	2.000	4.018	8.505	0.000	4.016
12.600	1.400	4.018	8.505	0.000	4.016
12.700	1.400	4.019	8.507	0.000	4.016
12.800	1.600	4.014	8.506	0.000	4.016
12.900	2.000	4.017	8.507	0.000	4.016
13.000	1.000	4.021	8.507	0.000	4.016
13.100	1.600	4.021	8.507	0.000	4.016
13.200	1.000	4.019	8.507	0.000	4.016
13.300	1.000	4.015	8.508	0.000	4.016
13.400	0.800	4.018	8.506	0.000	4.016
13.500	1.600	4.017	8.507	0.000	4.016
13.600	1.800	4.017	8.507	0.000	4.016
13.700	1.800	4.015	8.506	0.000	4.016
13.800	1.400	4.019	8.507	0.000	4.016
13.900	2.200	4.005	8.508	0.000	4.016
14.000	0.800	4.021	8.507	0.000	4.016
14.100	1.800	4.021	8.507	0.000	4.016
14.200	0.200	4.010	8.507	0.000	4.016
14.300	1.000	4.023	8.507	0.000	4.016
14.400	2.200	4.009	8.507	0.000	4.016
14.500	1.400	4.014	8.508	0.000	4.016
14.600	1.800	4.014	8.508	0.000	4.016
14.700	2.200	4.017	8.508	0.000	4.016
14.800	2.800	4.018	8.507	0.000	4.016
14.900	1.200	4.020	8.507	0.000	4.016
15.000	2.000	4.011	8.508	0.000	4.016
15.100	2.400	4.011	8.508	0.000	4.016
15.200	1.800	4.020	8.507	0.000	4.016
15.300	1.000	4.016	8.508	0.000	4.016
15.400	1.800	4.020	8.507	0.000	4.016
15.500	1.000	4.019	8.508	0.000	4.016
15.600	1.200	4.019	8.508	0.000	4.016
15.700	1.600	4.018	8.509	0.000	4.016
15.800	2.400	4.017	8.508	0.000	4.016
15.900	0.600	4.018	8.508	0.000	4.016
16.000	1.400	4.017	8.508	0.000	4.016
16.100	1.600	4.017	8.508	0.000	4.016
16.200	1.200	4.018	8.509	0.000	4.016
16.300	2.000	4.021	8.508	0.000	4.016
16.400	2.600	4.013	8.508	0.000	4.016
16.500	0.800	4.015	8.509	0.000	4.016
16.600	2.000	4.015	8.509	0.000	4.016
16.700	1.600	4.021	8.508	0.000	4.016
16.800	2.000	4.015	8.508	0.000	4.016
16.900	1.800	4.018	8.509	0.000	4.016
17.000	1.200	4.014	8.508	0.000	4.016
17.100	0.400	4.014	8.508	0.000	4.016
17.200	2.000	4.021	8.509	0.000	4.016
17.300	0.800	4.016	8.508	0.000	4.016
17.400	1.600	4.018	8.508	0.000	4.016
17.500	0.200	4.017	8.509	0.000	4.016
17.600	1.000	4.017	8.509	0.000	4.016
17.700	2.200	4.016	8.509	0.000	4.016
17.800	1.600	4.018	8.509	0.000	4.016
17.900	1.000	4.018	8.509	0.000	4.016
18.000	1.600	4.020	8.510	0.000	4.016
18.100	0.200	4.020	8.510	0.000	4.016
18.200	2.800	4.017	8.509	0.000	4.016
18.300	-0.200	4.019	8.508	0.000	4.016
18.400	1.200	4.017	8.509	0.000	4.016
18.500	1.200	4.014	8.509	0.000	4.016
18.600	1.200	4.014	8.509	0.000	4.016
18.700	1.800	4.021	8.510	0.000	4.016
18.800	1.800	4.017	8.509	0.000	4.016
18.900	0.800	4.024	8.509	0.000	4.016
19.000	3.000	4.022	8.510	0.000	4.016
19.100	1.000	4.022	8.510	0.000	4.016
19.200	1.200	4.024	8.509	0.000	4.016
19.300	1.400	4.012	8.509	0.000	4.016
19.400	1.000	4.023	8.509	0.000	4.016
19.500	0.600	4.019	8.510	0.000	4.016
19.600	1.600	4.019	8.510	0.000	4.016
19.700	1.400	4.015	8.509	0.000	4.016
19.800	3.600	4.014	8.511	0.000	4.016
19.900	1.200	4.018	8.510	0.000	4.016
20.000	2.000	4.020	8.511	0.000	4.016
20.100	2.000	4.020	8.511	0.000	4.016
20.200	2.000	4.014	8.510	0.000	4.016
20.300	1.400	4.019	8.510	0.000	4.016
20.400	1.400	4.021	8.510	0.000	4.016
20.500	2.200	4.020	8.511	0.000	4.016
20.600	2.000	4.020	8.511	0.001	4.016
20.700	1.600	4.018	8.510	0.001	4.016
20.800	2.600	4.018	8.512	0.001	4.016
20.900	0.800	4.017	8.510	0.001	4.016
21.000	1.800	4.020	8.509	0.001	4.016
21.100	0.400	4.020	8.509	0.001	4.016
21.200	1.800	4.020	8.511	0.001	4.016
21.300	1.000	4.017	8.511	0.001	4.016
21.400	1.400	4.020	8.509	0.001	4.016
21.500	2.000	4.023	8.511	0.001	4.016
21.600	1.600	4.023	8.511	0.001	4.016
21.700	2.800	4.019	8.510	0.001	4.016
21.800	0.400	4.025	8.510	0.001	4.016
21.900	2.400	4.027	8.511	0.001	4.016
22.000	1.200	4.029	8.511	0.001	4.016
22.100	1.800	4.029	8.511	0.001	4.016
22.200	0.600	4.010	8.511	0.001	4.016
22.300	2.400	4.032	8.510	0.001	4.016
22.400	1.400	4.011	8.512	0.001	4.016
22.500	1.600	4.030	8.513	0.001	4.016
22.600	0.400	4.030	8.513	0.001	4.016
22.700	1.600	3.997	8.511	0.001	4.016
22.800	2.000	4.042	8.511	0.001	4.016
22.900	1.600	3.995	8.511	0.001	4.016
23.000	0.200	4.008	8.511	0.001	4.016
23.100	2.000	4.008	8.511	0.001	4.016
23.200	0.800	4.015	8.512	0.001	4.016
23.300	0.800	4.057	8.511	0.001	4.016
23.400	0.800	3.984	8.513	0.001	4.016
23.500	2.400	3.996	8.512	0.001	4.016
23.600	1.000	3.996	8.512	0.001	4.016
23.700	1.600	4.021	8.511	0.001	4.016
23.800	1.200	4.030	8.512	0.001	4.016
23.900	1.400	4.008	8.512	0.001	4.016
24.000	1.000	3.995	8.512	0.001	4.016
24.100	2.800	3.995	8.512	0.001	4.016
24.200	0.600	4.027	8.513	0.001	4.016
24.300	0.800	4.012	8.512	0.001	4.016
24.400	1.600	4.023	8.512	0.001	4.016
24.500	2.400	4.011	8.512	0.001	4.016
24.600	1.000	4.011	8.512	0.001	4.016
24.700	1.800	4.021	8.513	0.001	4.016
24.800	1.000	4.012	8.511	0.001	4.016
24.900	0.400	4.016	8.512	0.001	4.016
25.000	1.600	4.008	8.512	0.001	4.016
25.100	1.600	4.008	8.512	0.001	4.016
25.200	2.600	4.014	8.513	0.001	4.016
25.300	1.600	4.013	8.514	0.001	4.016
25.400	0.400	4.011	8.513	0.001	4.016
25.500	2.000	4.007	8.512	0.001	4.016
25.600	0.800	4.007	8.512	0.001	4.016
25.700	2.400	4.013	8.512	0.001	4.016
25.800	1.000	4.013	8.513	0.001	4.016
25.900	0.600	4.020	8.513	0.001	4.016
26.000	1.200	4.004	8.513	0.001	4.016
26.100	0.400	4.004	8.513	0.002	4.016
26.200	1.800	4.018	8.514	0.002	4.016
26.300	1.000	3.999	8.514	0.002	4.016
26.400	0.800	4.020	8.512	0.002	4.016
26.500	613.200	4.019	8.512	0.002	4.016
26.600	5431.600	4.019	8.512	0.015	4.016
26.700	4624.600	4.004	8.513	0.015	4.016
26.800	116.600	4.012	8.514	0.015	4.016
26.900	-3017.400	4.018	8.513	0.015	4.016
27.000	776.000	4.014	8.514	0.015	4.016
27.100	3206.400	4.014	8.514	0.007	4.016
27.200	-2635.400	4.001	8.516	0.007	4.016
27.300	-4125.400	4.012	8.514	0.007	4.016
27.400	-493.000	3.869	8.514	0.007	4.016
27.500	-493.800	3.094	8.514	0.007	4.016
27.600	-418.800	3.094	8.514	0.004	4.016
27.700	-384.200	3.907	8.514	0.004	4.016
27.800	-391.000	4.028	8.513	0.004	4.016
27.900	-341.800	4.020	8.514	0.004	4.016
28.000	-259.000	3.952	8.515	0.004	4.016
28.100	-152.400	3.952	8.515	0.004	4.016
28.200	-102.800	2.884	8.515	0.004	4.016
28.300	6.800	4.735	8.515	0.004	4.016
28.400	-18.400	7.911	8.516	0.004	4.016
28.500	-40.600	7.603	8.515	0.004	4.016
28.600	-67.400	7.603	8.515	0.003	4.016
28.700	-159.000	7.747	8.515	0.003	4.016
28.800	-266.400	7.546	8.515	0.003	4.016
28.900	-192.800	6.723	8.516	0.003	4.016
29.000	-89.000	5.133	8.516	0.003	4.016
29.100	-55.200	5.133	8.516	0.003	4.016
29.200	-39.000	4.348	8.514	0.003	4.016
29.300	97.800	4.053	8.516	0.003	4.016
29.400	77.800	4.285	8.517	0.003	4.016
29.500	43.400	4.983	8.515	0.003	4.016
29.600	23.000	4.983	8.515	0.003	4.016
29.700	8.200	6.081	8.515	0.003	4.016
29.800	-0.800	6.558	8.516	0.003	4.016
29.900	-9.800	5.255	8.516	0.003	4.016
30.000	-17.200	4.476	8.517	0.003	4.016
30.100	-22.000	4.476	8.517	0.002	4.016
30.200	-29.200	3.777	8.516	0.002	4.016
30.300	-33.800	3.076	8.515	0.002	4.016
30.400	-40.000	3.482	8.516	0.002	4.016
30.500	-41.000	3.882	8.515	0.002	4.075
30.600	-40.400	3.882	8.515	0.002	4.075
30.700	-35.600	3.994	8.517	0.002	4.075
30.800	-27.000	4.076	8.517	0.002	4.075
30.900	-27.200	4.143	8.516	0.002	4.075
31.000	-17.800	4.269	8.516	0.002	4.369
31.100	-14.200	4.269	8.516	0.002	4.369
31.200	-9.400	4.316	8.517	0.002	4.369
31.300	-1.400	4.357	8.516	0.002	4.369
31.400	-2.400	4.470	8.516	0.002	4.369
31.500	8.600	4.501	8.516	0.002	4.663
31.600	10.000	4.501	8.516	0.002	4.663
31.700	17.400	4.502	8.517	0.002	4.663
31.800	23.400	4.523	8.517	0.002	4.663
31.900	24.400	4.533	8.518	0.002	4.663
32.000	32.800	4.559	8.517	0.002	4.957
32.100	37.600	4.559	8.517	0.003	4.957
32.200	46.200	4.558	8.518	0.003	4.957
32.300	51.600	4.566	8.519	0.003	4.957
32.400	54.600	4.577	8.517	0.003	4.957
32.500	63.400	4.606	8.519	0.003	5.252
32.600	70.200	4.606	8.519	0.003	5.252
32.700	72.400	4.596	8.518	0.003	5.252
32.800	80.000	4.614	8.519	0.003	5.252
32.900	80.600	4.623	8.517	0.003	5.252
33.000	94.400	4.638	8.519	0.003	5.546
33.100	97.400	4.638	8.519	0.004	5.546
33.200	97.800	4.636	8.519	0.004	5.546
33.300	113.200	4.640	8.519	0.004	5.546
33.400	110.200	4.650	8.517	0.004	5.546
33.500	119.600	4.658	8.519	0.004	5.840
33.600	125.000	4.658	8.519	0.005	5.840
33.700	127.000	4.661	8.518	0.005	5.840
33.800	133.600	4.673	8.518	0.005	5.840
33.900	94.200	4.675	8.520	0.005	5.840
34.000	104.600	4.690	8.519	0.005	6.134
34.100	114.000	4.690	8.519	0.006	6.134
34.200	115.400	4.686	8.518	0.006	6.134
34.300	119.200	4.702	8.519	0.006	6.134
34.400	120.400	4.714	8.519	0.006	6.134
34.500	134.200	4.732	8.520	0.006	6.428
34.600	137.800	4.732	8.520	0.008	6.428
34.700	143.200	4.741	8.520	0.008	6.428
34.800	148.600	4.747	8.520	0.008	6.428
34.900	145.400	4.751	8.519	0.008	6.428
35.000	156.800	4.750	8.520	0.008	6.723
35.100	158.000	4.750	8.520	0.009	6.723
35.200	170.000	4.757	8.520	0.009	6.723
35.300	172.200	4.758	8.521	0.009	6.723
35.400	178.800	4.757	8.519	0.009	6.723
35.500	197.000	4.779	8.520	0.009	7.017
35.600	194.400	4.779	8.520	0.011	7.017
35.700	202.800	4.790	8.519	0.011	7.017
35.800	203.600	4.797	8.520	0.011	7.017
35.900	199.600	4.804	8.520	0.011	7.017
36.000	216.000	4.829	8.521	0.011	7.311
36.100	220.600	4.829	8.521	0.013	7.311
36.200	225.400	4.833	8.521	0.013	7.311
36.300	231.000	4.842	8.520	0.013	7.311
36.400	227.400	4.849	8.521	0.013	7.311
36.500	249.200	4.847	8.520	0.013	7.605
36.600	241.200	4.847	8.520	0.015	7.605
36.700	246.800	4.846	8.521	0.015	7.605
36.800	252.000	4.864	8.519	0.015	7.605
36.900	249.400	4.861	8.520	0.015	7.605
37.000	273.000	4.878	8.522	0.015	7.900
37.100	268.000	4.878	8.522	0.017	7.900
37.200	276.600	4.880	8.521	0.017	7.900
37.300	267.000	4.890	8.521	0.017	7.900
37.400	267.000	4.885	8.521	0.017	7.900
37.500	286.800	4.919	8.520	0.017	8.194
37.600	296.200	4.919	8.520	0.020	8.194
37.700	322.800	4.928	8.520	0.020	8.194
37.800	303.600	4.936	8.521	0.020	8.194
37.900	293.600	4.948	8.520	0.020	8.194
38.000	325.800	4.972	8.521	0.020	8.488
38.100	325.800	4.972	8.521	0.022	8.488
38.200	340.800	4.972	8.521	0.022	8.488
38.300	322.800	4.988	8.520	0.022	8.488
38.400	316.600	4.985	8.520	0.022	8.488
38.500	341.200	4.993	8.521	0.022	8.782
38.600	348.800	4.993	8.521	0.025	8.782
38.700	363.000	4.988	8.521	0.025	8.782
38.800	346.200	4.984	8.522	0.025	8.782
38.900	360.200	4.996	8.523	0.025	8.782
39.000	364.800	5.018	8.523	0.025	9.000
39.100	364.000	5.018	8.523	0.028	9.000
39.200	368.200	5.017	8.522	0.028	9.000
39.300	364.800	5.028	8.522	0.028	9.000
39.400	365.200	5.034	8.522	0.028	9.000
39.500	364.600	5.071	8.522	0.028	9.000
39.600	363.800	5.071	8.522	0.031	9.000
39.700	365.800	5.060	8.524	0.031	9.000
39.800	364.800	5.068	8.524	0.031	9.000
39.900	363.200	5.085	8.522	0.031	9.000
40.000	364.000	5.103	8.523	0.031	9.000
40.100	363.000	5.103	8.523	0.034	9.000
40.200	364.000	5.120	8.522	0.034	9.000
40.300	363.000	5.120	8.522	0.034	9.000
40.400	362.400	5.129	8.522	0.034	9.000
40.500	363.800	5.124	8.523	0.034	9.000
40.600	361.400	5.124	8.523	0.037	9.000
40.700	363.000	5.129	8.522	0.037	9.000
40.800	362.800	5.129	8.522	0.037	9.000
40.900	362.200	5.143	8.523	0.037	9.000
41.000	360.200	5.142	8.523	0.037	9.000
41.100	360.800	5.142	8.523	0.040	9.000
41.200	358.600	5.141	8.522	0.040	9.000
41.300	359.000	5.144	8.523	0.040	9.000
41.400	358.400	5.145	8.522	0.040	9.000
41.500	356.400	5.148	8.523	0.040	9.000
41.600	355.800	5.148	8.523	0.043	9.000
41.700	355.600	5.152	8.523	0.043	9.000
41.800	354.800	5.155	8.524	0.043	9.000
41.900	354.400	5.164	8.524	0.043	9.000
42.000	354.800	5.177	8.524	0.043	9.000
42.100	353.800	5.177	8.524	0.046	9.000
42.200	353.000	5.189	8.523	0.046	9.000
42.300	353.000	5.196	8.523	0.046	9.000
42.400	352.000	5.207	8.523	0.046	9.000
42.500	353.000	5.221	8.523	0.046	9.000
42.600	353.000	5.221	8.523	0.049	9.000
42.700	353.200	5.227	8.523	0.049	9.000
42.800	352.800	5.231	8.523	0.049	9.000
42.900	351.800	5.234	8.523	0.049	9.000
43.000	352.800	5.242	8.524	0.049	9.000
43.100	351.200	5.242	8.524	0.052	9.000
43.200	352.000	5.250	8.523	0.052	9.000
43.300	351.400	5.251	8.524	0.052	9.000
43.400	351.000	5.258	8.525	0.052	9.000
43.500	351.400	5.259	8.525	0.052	9.000
43.600	352.400	5.259	8.525	0.055	9.000
43.700	351.000	5.262	8.523	0.055	9.000
43.800	350.800	5.261	8.525	0.055	9.000
43.900	350.000	5.269	8.524	0.055	9.000
44.000	350.000	5.266	8.525	0.055	9.000
44.100	348.800	5.266	8.525	0.058	9.000
44.200	349.800	5.269	8.525	0.058	9.000
44.300	347.600	5.271	8.524	0.058	9.000
44.400	346.800	5.274	8.525	0.058	9.000
44.500	346.000	5.274	8.525	0.058	9.000
44.600	344.000	5.274	8.525	0.061	9.000
44.700	346.000	5.279	8.524	0.061	9.000
44.800	345.000	5.280	8.525	0.061	9.000
44.900	344.600	5.286	8.525	0.061	9.000
45.000	346.800	5.299	8.525	0.061	9.000
45.100	343.000	5.299	8.525	0.064	9.000
45.200	343.400	5.312	8.525	0.064	9.000
45.300	343.400	5.315	8.525	0.064	9.000
45.400	341.400	5.324	8.525	0.064	9.000
45.500	341.400	5.327	8.525	0.064	9.000
45.600	341.400	5.327	8.525	0.067	9.000
45.700	340.800	5.331	8.525	0.067	9.000
45.800	340.200	5.332	8.525	0.067	9.000
45.900	339.800	5.337	8.524	0.067	9.000
46.000	339.400	5.352	8.525	0.067	9.000
46.100	339.200	5.352	8.525	0.069	9.000
46.200	338.000	5.361	8.526	0.069	9.000
46.300	337.200	5.363	8.526	0.069	9.000
46.400	336.400	5.371	8.525	0.069	9.000
46.500	336.400	5.383	8.526	0.069	9.000
46.600	335.400	5.383	8.526	0.072	9.000
46.700	335.200	5.386	8.526	0.072	9.000
46.800	336.200	5.392	8.526	0.072	9.000
46.900	335.800	5.399	8.525	0.072	9.000
47.000	335.000	5.408	8.527	0.072	9.000
47.100	335.400	5.408	8.527	0.075	9.000
47.200	335.600	5.411	8.526	0.075	9.000
47.300	336.000	5.417	8.527	0.075	9.000
47.400	335.000	5.421	8.526	0.075	9.000
47.500	336.000	5.428	8.526	0.075	9.000
47.600	334.800	5.428	8.526	0.078	9.000
47.700	336.000	5.433	8.526	0.078	9.000
47.800	335.800	5.433	8.527	0.078	9.000
47.900	335.400	5.436	8.526	0.078	9.000
48.000	334.800	5.432	8.526	0.078	9.000
48.100	334.000	5.432	8.526	0.081	9.000
48.200	334.800	5.434	8.526	0.081	9.000
48.300	333.800	5.432	8.526	0.081	9.000
48.400	334.000	5.432	8.527	0.081	9.000
48.500	334.000	5.437	8.527	0.081	9.000
48.600	333.000	5.437	8.527	0.083	9.000
48.700	332.800	5.443	8.527	0.083	9.000
48.800	332.000	5.441	8.528	0.083	9.000
48.900	332.200	5.443	8.527	0.083	9.000
49.000	332.000	5.452	8.527	0.083	9.000
49.100	331.200	5.452	8.527	0.086	9.000
49.200	331.000	5.454	8.526	0.086	9.000
49.300	330.200	5.457	8.526	0.086	9.000
49.400	329.400	5.459	8.526	0.086	9.000
49.500	330.200	5.468	8.527	0.086	9.000
49.600	328.600	5.468	8.527	0.089	9.000
49.700	328.800	5.469	8.527	0.089	9.000
49.800	329.200	5.468	8.527	0.089	9.000
49.900	328.200	5.477	8.528	0.089	9.000
50.000	328.200	5.483	8.528	0.089	9.000
50.100	328.400	5.483	8.528	0.092	9.000
50.200	328.400	5.488	8.528	0.092	9.000
50.300	328.600	5.487	8.529	0.092	9.000
50.400	327.000	5.494	8.528	0.092	9.000
50.500	327.200	5.500	8.528	0.092	9.000
50.600	327.200	5.500	8.528	0.094	9.000
50.700	326.000	5.501	8.528	0.094	9.000
50.800	326.800	5.505	8.529	0.094	9.000
50.900	326.400	5.510	8.528	0.094	9.000
51.000	325.800	5.511	8.528	0.094	9.000
51.100	325.600	5.511	8.528	0.097	9.000
51.200	324.800	5.515	8.528	0.097	9.000
51.300	324.600	5.518	8.528	0.097	9.000
51.400	324.400	5.523	8.529	0.097	9.000
51.500	323.600	5.528	8.529	0.097	9.000
51.600	323.800	5.528	8.529	0.100	9.000
51.700	323.400	5.531	8.528	0.100	9.000
51.800	322.000	5.537	8.528	0.100	9.000
51.900	322.000	5.539	8.528	0.100	9.000
52.000	321.600	5.547	8.529	0.100	9.000
52.100	321.600	5.547	8.529	0.102	9.000
52.200	320.000	5.553	8.528	0.102	9.000
52.300	321.000	5.558	8.528	0.102	9.000
52.400	320.400	5.564	8.529	0.102	9.000
52.500	321.600	5.573	8.529	0.102	9.000
52.600	320.800	5.573	8.529	0.105	9.000
52.700	319.400	5.577	8.530	0.105	9.000
52.800	320.800	5.581	8.529	0.105	9.000
52.900	319.800	5.584	8.529	0.105	9.000
53.000	319.200	5.594	8.529	0.105	9.000
53.100	320.200	5.594	8.529	0.108	9.000
53.200	320.000	5.587	8.530	0.108	9.000
53.300	319.800	5.594	8.529	0.108	9.000
53.400	319.600	5.599	8.530	0.108	9.000
53.500	320.000	5.601	8.529	0.108	9.000
53.600	320.000	5.601	8.529	0.110	9.000
53.700	320.000	5.600	8.530	0.110	9.000
53.800	318.800	5.604	8.531	0.110	9.000
53.900	319.400	5.605	8.529	0.110	9.000
54.000	317.200	5.605	8.529	0.110	9.000
54.100	318.000	5.605	8.529	0.113	9.000
54.200	317.400	5.602	8.530	0.113	9.000
54.300	316.400	5.604	8.530	0.113	9.000
54.400	316.400	5.607	8.531	0.113	9.000
54.500	315.400	5.606	8.530	0.113	9.000
54.600	314.400	5.606	8.530	0.116	9.000
54.700	315.400	5.611	8.530	0.116	9.000
54.800	314.200	5.611	8.530	0.116	9.000
54.900	314.200	5.622	8.531	0.116	9.000
55.000	313.400	5.630	8.530	0.116	9.000
55.100	312.400	5.630	8.530	0.118	9.000
55.200	311.400	5.631	8.530	0.118	9.000
55.300	311.600	5.635	8.531	0.118	9.000
55.400	311.000	5.642	8.530	0.118	9.000
55.500	310.000	5.654	8.531	0.118	9.000
55.600	309.200	5.654	8.531	0.121	9.000
55.700	309.000	5.659	8.531	0.121	9.000
55.800	310.800	5.664	8.531	0.121	9.000
55.900	308.400	5.669	8.531	0.121	9.000
56.000	308.600	5.685	8.530	0.121	9.000
56.100	307.200	5.685	8.530	0.123	9.000
56.200	308.000	5.691	8.532	0.123	9.000
56.300	309.800	5.693	8.531	0.123	9.000
56.400	308.600	5.698	8.531	0.123	9.000
56.500	308.600	5.707	8.531	0.123	9.000
56.600	307.400	5.707	8.531	0.126	9.000
56.700	307.600	5.706	8.530	0.126	9.000
56.800	308.400	5.712	8.532	0.126	9.000
56.900	307.600	5.713	8.531	0.126	9.000
57.000	306.800	5.718	8.531	0.126	9.000
57.100	306.800	5.718	8.531	0.128	9.000
57.200	306.600	5.719	8.530	0.128	9.000
57.300	306.200	5.725	8.533	0.128	9.000
57.400	307.200	5.725	8.531	0.128	9.000
57.500	306.200	5.725	8.532	0.128	9.000
57.600	305.400	5.725	8.532	0.131	9.000
57.700	303.200	5.729	8.532	0.131	9.000
57.800	304.400	5.733	8.532	0.131	9.000
57.900	304.600	5.731	8.533	0.131	9.000
58.000	302.400	5.735	8.531	0.131	9.000
58.100	303.000	5.735	8.531	0.133	9.000
58.200	303.000	5.740	8.532	0.133	9.000
58.300	302.200	5.741	8.533	0.133	9.000
58.400	301.200	5.743	8.533	0.133	9.000
58.500	301.000	5.754	8.531	0.133	9.000
58.600	301.200	5.754	8.531	0.136	9.000
58.700	300.000	5.763	8.532	0.136	9.000
58.800	300.600	5.768	8.533	0.136	9.000
58.900	299.800	5.773	8.532	0.136	9.000
59.000	298.800	5.787	8.533	0.136	9.000
59.100	300.000	5.787	8.533	0.138	9.000
59.200	298.400	5.790	8.533	0.138	9.000
59.300	297.400	5.796	8.532	0.138	9.000
59.400	298.200	5.802	8.533	0.138	9.000
59.500	297.200	5.809	8.533	0.138	9.000
59.600	297.000	5.809	8.533	0.141	9.000
59.700	296.200	5.818	8.533	0.141	9.000
59.800	296.200	5.821	8.533	0.141	9.000
59.900	295.600	5.826	8.534	0.141	9.000
60.000	295.400	5.831	8.534	0.141	9.000
60.100	296.000	5.831	8.534	0.143	9.000
60.200	296.200	5.833	8.534	0.143	9.000
60.300	295.800	5.838	8.535	0.143	9.000
60.400	295.200	5.842	8.533	0.143	9.000
60.500	295.400	5.850	8.533	0.143	9.000
60.600	295.800	5.850	8.533	0.146	9.000
60.700	295.800	5.853	8.535	0.146	9.000
60.800	295.200	5.856	8.534	0.146	9.000
60.900	296.200	5.854	8.534	0.146	9.000
61.000	295.800	5.856	8.533	0.146	9.000
61.100	295.400	5.856	8.533	0.148	9.000
61.200	294.800	5.857	8.534	0.148	9.000
61.300	294.600	5.858	8.534	0.148	9.000
61.400	294.000	5.858	8.534	0.148	9.000
61.500	293.400	5.858	8.534	0.148	9.000
61.600	293.200	5.858	8.534	0.151	9.000
61.700	293.600	5.860	8.534	0.151	9.000
61.800	292.800	5.860	8.535	0.151	9.000
61.900	291.800	5.863	8.534	0.151	9.000
62.000	292.000	5.865	8.534	0.151	9.000
62.100	292.200	5.865	8.534	0.153	9.000
62.200	293.200	5.869	8.534	0.153	9.000
62.300	291.000	5.870	8.536	0.153	9.000
62.400	292.400	5.871	8.533	0.153	9.000
62.500	291.800	5.882	8.534	0.153	9.000
62.600	290.600	5.882	8.534	0.156	9.000
62.700	290.800	5.886	8.535	0.156	9.000
62.800	290.800	5.890	8.535	0.156	9.000
62.900	290.800	5.892	8.535	0.156	9.000
63.000	290.800	5.901	8.535	0.156	9.000
63.100	291.200	5.901	8.535	0.158	9.000
63.200	290.400	5.900	8.534	0.158	9.000
63.300	290.200	5.900	8.536	0.158	9.000
63.400	289.800	5.903	8.535	0.158	9.000
63.500	290.400	5.906	8.535	0.158	9.000
63.600	289.600	5.906	8.535	0.160	9.000
63.700	288.600	5.903	8.535	0.160	9.000
63.800	287.600	5.906	8.536	0.160	9.000
63.900	288.600	5.908	8.535	0.160	9.000
64.000	288.400	5.911	8.535	0.160	9.000
64.100	288.600	5.911	8.535	0.163	9.000
64.200	288.600	5.911	8.536	0.163	9.000
64.300	288.200	5.917	8.536	0.163	9.000
64.400	287.800	5.917	8.536	0.163	9.000
64.500	287.800	5.926	8.536	0.163	9.000
64.600	286.400	5.926	8.536	0.165	9.000
64.700	286.800	5.926	8.536	0.165	9.000
64.800	286.000	5.930	8.536	0.165	9.000
64.900	286.200	5.935	8.537	0.165	9.000
65.000	286.200	5.940	8.536	0.165	9.000
65.100	285.200	5.940	8.536	0.168	9.000
65.200	285.000	5.939	8.535	0.168	9.000
65.300	284.800	5.942	8.536	0.168	9.000
65.400	284.400	5.946	8.536	0.168	9.000
65.500	285.000	5.953	8.537	0.168	9.000
65.600	284.200	5.953	8.537	0.170	9.000
65.700	284.600	5.955	8.537	0.170	9.000
65.800	284.200	5.959	8.537	0.170	9.000
65.900	283.000	5.963	8.537	0.170	9.000
66.000	283.600	5.969	8.536	0.170	9.000
66.100	282.800	5.969	8.536	0.172	9.000
66.200	282.400	5.972	8.538	0.172	9.000
66.300	283.600	5.969	8.539	0.172	9.000
66.400	283.600	5.975	8.537	0.172	9.000
66.500	282.600	5.980	8.538	0.172	9.000
66.600	282.000	5.980	8.538	0.175	9.000
66.700	282.000	5.982	8.537	0.175	9.000
66.800	281.800	5.984	8.537	0.175	9.000
66.900	281.000	5.985	8.536	0.175	9.000
67.000	281.400	5.992	8.538	0.175	9.000
67.100	281.400	5.992	8.538	0.177	9.000
67.200	281.400	5.989	8.538	0.177	9.000
67.300	281.200	5.995	8.539	0.177	9.000
67.400	279.600	5.996	8.537	0.177	9.000
67.500	280.400	6.002	8.538	0.177	9.000
67.600	281.400	6.002	8.538	0.179	9.000
67.700	279.800	6.001	8.539	0.179	9.000
67.800	279.400	6.005	8.538	0.179	9.000
67.900	279.200	6.004	8.538	0.179	9.000
68.000	279.000	6.009	8.538	0.179	9.000
68.100	277.800	6.009	8.538	0.182	9.000
68.200	278.000	6.013	8.538	0.182	9.000
68.300	278.400	6.016	8.538	0.182	9.000
68.400	276.200	6.018	8.538	0.182	9.000
68.500	277.200	6.023	8.538	0.182	9.000
68.600	278.000	6.023	8.538	0.184	9.000
68.700	276.600	6.032	8.539	0.184	9.000
68.800	276.400	6.035	8.539	0.184	9.000
68.900	276.800	6.034	8.539	0.184	9.000
69.000	276.600	6.042	8.538	0.184	9.000
69.100	275.800	6.042	8.538	0.186	9.000
69.200	274.800	6.045	8.539	0.186	9.000
69.300	275.800	6.049	8.539	0.186	9.000
69.400	276.200	6.048	8.539	0.186	9.000
69.500	275.000	6.055	8.538	0.186	9.000
69.600	275.000	6.055	8.538	0.189	9.000
69.700	275.000	6.056	8.539	0.189	9.000
69.800	275.200	6.061	8.540	0.189	9.000
69.900	275.200	6.059	8.540	0.189	9.000
70.000	273.000	6.066	8.539	0.189	9.000
70.100	273.600	6.066	8.539	0.191	9.000
70.200	273.200	6.069	8.540	0.191	9.000
70.300	273.800	6.071	8.539	0.191	9.000
70.400	272.200	6.072	8.539	0.191	9.000
70.500	273.600	6.079	8.540	0.191	9.000
70.600	272.600	6.079	8.540	0.193	9.000
70.700	273.200	6.078	8.539	0.193	9.000
70.800	272.200	6.084	8.541	0.193	9.000
70.900	273.000	6.086	8.540	0.193	9.000
71.000	272.000	6.090	8.540	0.193	9.000
71.100	272.000	6.090	8.540	0.195	9.000
71.200	271.200	6.090	8.541	0.195	9.000
71.300	271.200	6.095	8.539	0.195	9.000
71.400	270.600	6.093	8.541	0.195	9.000
71.500	270.800	6.100	8.542	0.195	9.000
71.600	271.000	6.100	8.542	0.198	9.000
71.700	269.800	6.101	8.541	0.198	9.000
71.800	271.000	6.105	8.540	0.198	9.000
71.900	269.600	6.107	8.541	0.198	9.000
72.000	270.800	6.112	8.542	0.198	9.000
72.100	270.600	6.112	8.542	0.200	9.000
72.200	270.200	6.114	8.541	0.200	9.000
72.300	268.800	6.114	8.542	0.200	9.000
72.400	270.400	6.115	8.541	0.200	9.000
72.500	269.600	6.122	8.542	0.200	9.000
72.600	268.800	6.122	8.542	0.202	9.000
72.700	268.600	6.120	8.541	0.202	9.000
72.800	268.600	6.123	8.542	0.202	9.000
72.900	268.000	6.126	8.540	0.202	9.000
73.000	267.800	6.133	8.542	0.202	9.000
73.100	267.800	6.133	8.542	0.204	9.000
73.200	267.200	6.132	8.543	0.204	9.000
73.300	267.000	6.137	8.541	0.204	9.000
73.400	265.800	6.141	8.542	0.204	9.000
73.500	265.400	6.148	8.542	0.204	9.000
73.600	265.200	6.148	8.542	0.207	9.000
73.700	264.400	6.147	8.543	0.207	9.000
73.800	264.400	6.154	8.543	0.207	9.000
73.900	264.200	6.155	8.542	0.207	9.000
74.000	264.400	6.164	8.542	0.207	9.000
74.100	264.600	6.164	8.542	0.209	9.000
74.200	263.800	6.170	8.543	0.209	9.000
74.300	262.800	6.173	8.544	0.209	9.000
74.400	263.000	6.179	8.543	0.209	9.000
74.500	262.200	6.181	8.543	0.209	9.000
74.600	262.000	6.181	8.543	0.211	9.000
74.700	263.000	6.185	8.543	0.211	9.000
74.800	262.400	6.188	8.542	0.211	9.000
74.900	261.200	6.191	8.545	0.211	9.000
75.000	261.600	6.196	8.544	0.211	9.000
75.100	261.400	6.196	8.544	0.213	9.000
75.200	261.000	6.199	8.543	0.213	9.000
75.300	260.800	6.203	8.544	0.213	9.000
75.400	260.600	6.202	8.544	0.213	9.000
75.500	261.600	6.209	8.544	0.213	9.000
75.600	260.200	6.209	8.544	0.215	9.000
75.700	259.800	6.212	8.544	0.215	9.000
75.800	259.400	6.216	8.544	0.215	9.000
75.900	260.000	6.218	8.544	0.215	9.000
76.000	259.000	6.218	8.544	0.215	9.000
76.100	259.400	6.218	8.544	0.217	9.000
76.200	258.400	6.225	8.545	0.217	9.000
76.300	258.800	6.226	8.545	0.217	9.000
76.400	258.200	6.230	8.545	0.217	9.000
76.500	258.200	6.232	8.545	0.217	9.000
76.600	257.400	6.232	8.545	0.220	9.000
76.700	257.600	6.235	8.545	0.220	9.000
76.800	257.400	6.238	8.545	0.220	9.000
76.900	258.000	6.240	8.544	0.220	9.000
77.000	256.800	6.249	8.546	0.220	9.000
77.100	257.200	6.249	8.546	0.222	9.000
77.200	255.600	6.246	8.545	0.222	9.000
77.300	255.800	6.249	8.545	0.222	9.000
77.400	256.200	6.251	8.545	0.222	9.000
77.500	256.000	6.259	8.545	0.222	9.000
77.600	255.600	6.259	8.545	0.224	9.000
77.700	254.400	6.259	8.545	0.224	9.000
77.800	255.200	6.265	8.546	0.224	9.000
77.900	253.800	6.270	8.545	0.224	9.000
78.000	255.000	6.275	8.546	0.224	9.000
78.100	253.800	6.275	8.546	0.226	9.000
78.200	253.600	6.275	8.545	0.226	9.000
78.300	253.400	6.281	8.545	0.226	9.000
78.400	253.800	6.283	8.547	0.226	9.000
78.500	252.600	6.288	8.547	0.226	9.000
78.600	252.400	6.288	8.547	0.228	9.000
78.700	253.000	6.286	8.545	0.228	9.000
78.800	252.400	6.292	8.547	0.228	9.000
78.900	251.400	6.295	8.546	0.228	9.000
79.000	251.400	6.299	8.547	0.228	9.000
79.100	250.600	6.299	8.547	0.230	9.000
79.200	250.600	6.301	8.547	0.230	9.000
79.300	250.600	6.306	8.547	0.230	9.000
79.400	249.800	6.306	8.547	0.230	9.000
79.500	251.000	6.314	8.547	0.230	9.000
79.600	250.600	6.314	8.547	0.232	9.000
79.700	249.400	6.314	8.547	0.232	9.000
79.800	249.800	6.316	8.546	0.232	9.000
79.900	248.400	6.322	8.547	0.232	9.000
80.000	247.600	6.328	8.548	0.232	9.000
80.100	248.000	6.328	8.548	0.235	9.000
80.200	249.000	6.327	8.547	0.235	9.000
80.300	246.600	6.334	8.547	0.235	9.000
80.400	246.600	6.337	8.548	0.235	9.000
80.500	247.800	6.343	8.548	0.235	9.000
80.600	245.800	6.343	8.548	0.236	9.000
80.700	247.000	6.347	8.548	0.236	9.000
80.800	245.000	6.351	8.547	0.236	9.000
80.900	246.000	6.353	8.548	0.236	9.000
81.000	246.800	6.360	8.548	0.236	9.000
81.100	245.600	6.360	8.548	0.238	9.000
81.200	246.800	6.364	8.549	0.238	9.000
81.300	244.800	6.368	8.549	0.238	9.000
81.400	244.600	6.373	8.549	0.238	9.000
81.500	245.000	6.376	8.548	0.238	9.000
81.600	245.400	6.376	8.548	0.241	9.000
81.700	245.800	6.375	8.549	0.241	9.000
81.800	246.600	6.378	8.549	0.241	9.000
81.900	245.000	6.381	8.548	0.241	9.000
82.000	244.200	6.385	8.549	0.241	9.000
82.100	245.000	6.385	8.549	0.243	9.000
82.200	245.600	6.384	8.550	0.243	9.000
82.300	245.400	6.387	8.550	0.243	9.000
82.400	245.400	6.389	8.549	0.243	9.000
82.500	245.200	6.391	8.550	0.243	9.000
82.600	244.200	6.391	8.550	0.244	9.000
82.700	244.600	6.386	8.550	0.244	9.000
82.800	245.200	6.392	8.550	0.244	9.000
82.900	244.600	6.390	8.550	0.244	9.000
83.000	244.800	6.394	8.549	0.244	9.000
83.100	243.400	6.394	8.549	0.247	9.000
83.200	244.400	6.393	8.550	0.247	9.000
83.300	242.600	6.393	8.549	0.247	9.000
83.400	242.800	6.399	8.550	0.247	9.000
83.500	243.400	6.396	8.551	0.247	9.000
83.600	244.000	6.396	8.551	0.249	9.000
83.700	241.800	6.397	8.550	0.249	9.000
83.800	241.600	6.399	8.549	0.249	9.000
83.900	242.600	6.401	8.549	0.249	9.000
84.000	243.400	6.403	8.550	0.249	9.000
84.100	242.600	6.403	8.550	0.251	9.000
84.200	241.800	6.405	8.550	0.251	9.000
84.300	241.400	6.408	8.551	0.251	9.000
84.400	242.600	6.411	8.551	0.251	9.000
84.500	241.600	6.413	8.550	0.251	9.000
84.600	241.200	6.413	8.550	0.253	9.000
84.700	241.600	6.417	8.551	0.253	9.000
84.800	241.600	6.418	8.550	0.253	9.000
84.900	241.000	6.418	8.549	0.253	9.000
85.000	241.000	6.420	8.550	0.253	9.000
85.100	239.800	6.420	8.550	0.255	9.000
85.200	239.600	6.426	8.551	0.255	9.000
85.300	241.800	6.425	8.551	0.255	9.000
85.400	239.600	6.429	8.551	0.255	9.000
85.500	239.600	6.432	8.551	0.255	9.000
85.600	238.800	6.432	8.551	0.257	9.000
85.700	240.600	6.431	8.551	0.257	9.000
85.800	239.200	6.431	8.552	0.257	9.000
85.900	239.600	6.436	8.553	0.257	9.000
86.000	238.800	6.440	8.551	0.257	9.000
86.100	238.600	6.440	8.551	0.259	9.000
86.200	239.000	6.438	8.552	0.259	9.000
86.300	238.400	6.439	8.553	0.259	9.000
86.400	238.200	6.444	8.551	0.259	9.000
86.500	237.400	6.448	8.552	0.259	9.000
86.600	238.000	6.448	8.552	0.261	9.000
86.700	237.800	6.445	8.551	0.261	9.000
86.800	237.200	6.447	8.553	0.261	9.000
86.900	236.200	6.450	8.553	0.261	9.000
87.000	236.600	6.455	8.552	0.261	9.000
87.100	237.000	6.455	8.552	0.263	9.000
87.200	236.200	6.457	8.553	0.263	9.000
87.300	236.600	6.461	8.552	0.263	9.000
87.400	236.400	6.462	8.553	0.263	9.000
87.500	235.200	6.466	8.553	0.263	9.000
87.600	235.600	6.466	8.553	0.265	9.000
87.700	236.600	6.469	8.552	0.265	9.000
87.800	234.200	6.474	8.554	0.265	9.000
87.900	234.400	6.475	8.552	0.265	9.000
88.000	235.000	6.481	8.553	0.265	9.000
88.100	235.000	6.481	8.553	0.266	9.000
88.200	234.800	6.479	8.553	0.266	9.000
88.300	233.800	6.484	8.554	0.266	9.000
88.400	234.200	6.484	8.555	0.266	9.000
88.500	235.200	6.490	8.553	0.266	9.000
88.600	233.800	6.490	8.553	0.269	9.000
88.700	232.800	6.492	8.554	0.269	9.000
88.800	232.200	6.492	8.553	0.269	9.000
88.900	232.600	6.495	8.553	0.269	9.000
89.000	230.800	6.503	8.554	0.269	9.000
89.100	231.600	6.503	8.554	0.271	9.000
89.200	231.400	6.504	8.555	0.271	9.000
89.300	231.600	6.507	8.555	0.271	9.000
89.400	231.000	6.509	8.554	0.271	9.000
89.500	230.800	6.517	8.554	0.271	9.000
89.600	230.800	6.517	8.554	0.272	9.000
89.700	230.800	6.519	8.554	0.272	9.000
89.800	228.600	6.521	8.555	0.272	9.000
89.900	229.400	6.525	8.555	0.272	9.000
90.000	229.200	6.533	8.554	0.272	9.000
90.100	229.200	6.533	8.554	0.274	9.000
90.200	227.600	6.532	8.555	0.274	9.000
90.300	229.200	6.536	8.553	0.274	9.000
90.400	229.200	6.539	8.555	0.274	9.000
90.500	228.400	6.543	8.556	0.274	9.000
90.600	228.000	6.543	8.556	0.276	9.000
90.700	228.800	6.545	8.554	0.276	9.000
90.800	228.800	6.550	8.556	0.276	9.000
90.900	227.600	6.552	8.556	0.276	9.000
91.000	227.800	6.552	8.555	0.276	9.000
91.100	227.400	6.552	8.555	0.278	9.000
91.200	227.800	6.558	8.556	0.278	9.000
91.300	226.800	6.562	8.556	0.278	9.000
91.400	225.800	6.561	8.556	0.278	9.000
91.500	227.200	6.565	8.556	0.278	9.000
91.600	227.000	6.565	8.556	0.280	9.000
91.700	224.800	6.569	8.556	0.280	9.000
91.800	225.600	6.571	8.556	0.280	9.000
91.900	226.600	6.571	8.555	0.280	9.000
92.000	225.800	6.576	8.556	0.280	9.000
92.100	224.400	6.576	8.556	0.282	9.000
92.200	224.600	6.580	8.556	0.282	9.000
92.300	225.200	6.583	8.556	0.282	9.000
92.400	223.200	6.582	8.557	0.282	9.000
92.500	224.600	6.588	8.558	0.282	9.000
92.600	224.400	6.588	8.558	0.284	9.000
92.700	224.000	6.591	8.556	0.284	9.000
92.800	223.200	6.594	8.556	0.284	9.000
92.900	223.800	6.595	8.557	0.284	9.000
93.000	223.600	6.604	8.556	0.284	9.000
93.100	222.800	6.604	8.556	0.285	9.000
93.200	223.200	6.599	8.556	0.285	9.000
93.300	224.000	6.605	8.558	0.285	9.000
93.400	223.600	6.607	8.558	0.285	9.000
93.500	222.800	6.612	8.557	0.285	9.000
93.600	221.800	6.612	8.557	0.288	9.000
93.700	222.000	6.612	8.557	0.288	9.000
93.800	222.800	6.617	8.556	0.288	9.000
93.900	222.400	6.618	8.558	0.288	9.000
94.000	222.600	6.621	8.558	0.288	9.000
94.100	221.600	6.621	8.558	0.289	9.000
94.200	221.200	6.621	8.557	0.289	9.000
94.300	220.800	6.623	8.557	0.289	9.000
94.400	220.800	6.623	8.558	0.289	9.000
94.500	221.200	6.626	8.558	0.289	9.000
94.600	220.000	6.626	8.558	0.291	9.000
94.700	222.400	6.627	8.559	0.291	9.000
94.800	220.400	6.628	8.558	0.291	9.000
94.900	220.200	6.632	8.558	0.291	9.000
95.000	220.400	6.633	8.558	0.291	9.000
95.100	220.400	6.633	8.558	0.293	9.000
95.200	220.000	6.637	8.558	0.293	9.000
95.300	219.400	6.636	8.559	0.293	9.000
95.400	220.400	6.635	8.559	0.293	9.000
95.500	220.200	6.640	8.559	0.293	9.000
95.600	220.200	6.640	8.559	0.295	9.000
95.700	220.000	6.644	8.560	0.295	9.000
95.800	219.600	6.646	8.559	0.295	9.000
95.900	219.400	6.647	8.559	0.295	9.000
96.000	218.600	6.649	8.559	0.295	9.000
96.100	217.800	6.649	8.559	0.297	9.000
96.200	218.800	6.655	8.559	0.297	9.000
96.300	218.200	6.649	8.559	0.297	9.000
96.400	217.800	6.654	8.559	0.297	9.000
96.500	218.000	6.660	8.559	0.297	9.000
96.600	217.600	6.660	8.559	0.298	9.000
96.700	218.000	6.660	8.559	0.298	9.000
96.800	216.200	6.659	8.560	0.298	9.000
96.900	217.000	6.664	8.560	0.298	9.000
97.000	216.800	6.668	8.560	0.298	9.000
97.100	217.000	6.668	8.560	0.300	9.000
97.200	216.600	6.667	8.561	0.300	9.000
97.300	216.200	6.674	8.560	0.300	9.000
97.400	215.600	6.676	8.561	0.300	9.000
97.500	215.800	6.678	8.560	0.300	9.000
97.600	214.400	6.678	8.560	0.302	9.000
97.700	216.000	6.677	8.561	0.302	9.000
97.800	214.400	6.682	8.561	0.302	9.000
97.900	213.600	6.684	8.561	0.302	9.000
98.000	213.800	6.690	8.561	0.302	9.000
98.100	215.000	6.690	8.561	0.304	9.000
98.200	213.800	6.695	8.561	0.304	9.000
98.300	212.200	6.697	8.560	0.304	9.000
98.400	212.800	6.699	8.561	0.304	9.000
98.500	212.600	6.706	8.562	0.304	9.000
98.600	212.800	6.706	8.562	0.306	9.000
98.700	213.000	6.710	8.562	0.306	9.000
98.800	212.000	6.714	8.561	0.306	9.000
98.900	211.400	6.719	8.561	0.306	9.000
99.000	212.200	6.720	8.561	0.306	9.000
99.100	211.000	6.720	8.561	0.307	9.000
99.200	211.400	6.726	8.562	0.307	9.000
99.300	210.800	6.725	8.562	0.307	9.000
99.400	210.400	6.731	8.562	0.307	9.000
99.500	210.800	6.734	8.561	0.307	9.000
99.600	211.000	6.734	8.561	0.309	9.000
99.700	210.400	6.737	8.561	0.309	9.000
99.800	210.400	6.738	8.562	0.309	9.000
99.900	209.800	6.744	8.563	0.309	9.000
100.000	210.000	6.746	8.562	0.309	9.000
100.100	209.400	6.746	8.562	0.311	9.000
100.200	209.200	6.746	8.563	0.311	9.000
100.300	210.000	6.749	8.561	0.311	9.000
100.400	208.600	6.750	8.563	0.311	9.000
100.500	209.000	6.751	8.563	0.311	9.000
100.600	210.400	6.751	8.563	0.313	9.000
100.700	209.200	6.754	8.563	0.313	9.000
100.800	208.200	6.756	8.563	0.313	9.000
100.900	209.200	6.752	8.562	0.313	9.000
101.000	208.000	6.756	8.562	0.313	9.000
101.100	208.600	6.756	8.562	0.314	9.000
101.200	208.600	6.763	8.563	0.314	9.000
101.300	208.400	6.761	8.563	0.314	9.000
101.400	207.200	6.767	8.563	0.314	9.000
101.500	207.800	6.769	8.564	0.314	9.000
101.600	207.600	6.769	8.564	0.316	9.000
101.700	206.600	6.771	8.563	0.316	9.000
101.800	207.200	6.772	8.564	0.316	9.000
101.900	207.000	6.773	8.563	0.316	9.000
102.000	207.800	6.776	8.563	0.316	9.000
102.100	207.200	6.776	8.563	0.318	9.000
102.200	207.800	6.776	8.564	0.318	9.000
102.300	207.000	6.781	8.564	0.318	9.000
102.400	206.600	6.782	8.563	0.318	9.000
102.500	205.800	6.785	8.564	0.318	9.000
102.600	207.400	6.785	8.564	0.320	9.000
102.700	206.400	6.786	8.566	0.320	9.000
102.800	206.800	6.787	8.564	0.320	9.000
102.900	206.400	6.786	8.564	0.320	9.000
103.000	205.400	6.789	8.564	0.320	9.000
103.100	205.000	6.789	8.564	0.321	9.000
103.200	204.800	6.790	8.565	0.321	9.000
103.300	204.400	6.796	8.565	0.321	9.000
103.400	205.000	6.793	8.565	0.321	9.000
103.500	204.400	6.792	8.566	0.321	9.000
103.600	204.800	6.792	8.566	0.323	9.000
103.700	203.800	6.801	8.565	0.323	9.000
103.800	203.600	6.801	8.564	0.323	9.000
103.900	204.600	6.802	8.565	0.323	9.000
104.000	203.600	6.803	8.565	0.323	9.000
104.100	203.400	6.803	8.565	0.325	9.000
104.200	204.200	6.805	8.566	0.325	9.000
104.300	203.600	6.809	8.565	0.325	9.000
104.400	203.600	6.812	8.566	0.325	9.000
104.500	204.400	6.814	8.566	0.325	9.000
104.600	201.800	6.814	8.566	0.326	9.000
104.700	202.600	6.815	8.567	0.326	9.000
104.800	202.200	6.819	8.566	0.326	9.000
104.900	201.000	6.818	8.565	0.326	9.000
105.000	201.400	6.821	8.567	0.326	9.000
105.100	202.200	6.821	8.567	0.326	9.000
105.200	202.000	6.823	8.566	0.328	9.000
105.300	200.200	6.825	8.566	0.328	9.000
105.400	201.400	6.830	8.566	0.328	9.000
105.500	200.800	6.832	8.566	0.328	9.000
105.600	200.800	6.832	8.566	0.328	9.000
105.700	200.200	6.838	8.567	0.330	9.000
105.800	200.600	6.835	8.567	0.330	9.000
105.900	199.800	6.844	8.567	0.330	9.000
106.000	200.000	6.848	8.567	0.330	9.000
106.100	199.200	6.848	8.567	0.330	9.000
106.200	198.400	6.847	8.566	0.331	9.000
106.300	199.200	6.851	8.567	0.331	9.000
106.400	198.800	6.856	8.568	0.331	9.000
106.500	198.000	6.859	8.569	0.331	9.000
106.600	199.200	6.859	8.569	0.331	9.000
106.700	198.000	6.858	8.567	0.333	9.000
106.800	198.000	6.862	8.567	0.333	9.000
106.900	197.600	6.866	8.568	0.333	9.000
107.000	197.800	6.871	8.567	0.333	9.000
107.100	197.000	6.871	8.567	0.333	9.000
107.200	197.600	6.872	8.567	0.335	9.000
107.300	197.000	6.870	8.568	0.335	9.000
107.400	197.000	6.875	8.569	0.335	9.000
107.500	196.800	6.879	8.569	0.335	9.000
107.600	196.200	6.879	8.569	0.335	9.000
107.700	197.200	6.879	8.568	0.336	9.000
107.800	195.800	6.880	8.568	0.336	9.000
107.900	196.000	6.883	8.568	0.336	9.000
108.000	196.800	6.885	8.569	0.336	9.000
108.100	197.200	6.885	8.569	0.336	9.000
108.200	196.200	6.889	8.569	0.338	9.000
108.300	195.800	6.890	8.569	0.338	9.000
108.400	195.800	6.889	8.569	0.338	9.000
108.500	196.200	6.899	8.570	0.338	9.000
108.600	195.400	6.899	8.570	0.338	9.000
108.700	195.200	6.898	8.569	0.339	9.000
108.800	196.200	6.901	8.570	0.339	9.000
108.900	194.600	6.898	8.569	0.339	9.000
109.000	194.600	6.902	8.569	0.339	9.000
109.100	195.800	6.902	8.569	0.339	9.000
109.200	194.400	6.900	8.570	0.341	9.000
109.300	194.400	6.900	8.569	0.341	9.000
109.400	194.400	6.903	8.571	0.341	9.000
109.500	194.000	6.905	8.570	0.341	9.000
109.600	193.000	6.905	8.570	0.341	9.000
109.700	194.200	6.908	8.570	0.343	9.000
109.800	194.000	6.913	8.570	0.343	9.000
109.900	192.600	6.912	8.571	0.343	9.000
110.000	194.600	6.914	8.570	0.343	9.000
110.100	194.000	6.914	8.570	0.343	9.000
110.200	194.600	6.921	8.570	0.344	9.000
110.300	193.600	6.917	8.571	0.344	9.000
110.400	192.800	6.922	8.571	0.344	9.000
110.500	191.800	6.924	8.571	0.344	9.000
110.600	191.800	6.924	8.571	0.344	9.000
110.700	191.800	6.924	8.571	0.346	9.000
110.800	192.000	6.923	8.570	0.346	9.000
110.900	193.200	6.928	8.570	0.346	9.000
111.000	191.200	6.931	8.572	0.346	9.000
111.100	191.200	6.931	8.572	0.346	9.000
111.200	192.000	6.930	8.571	0.348	9.000
111.300	190.400	6.935	8.572	0.348	9.000
111.400	192.000	6.935	8.572	0.348	9.000
111.500	192.400	6.940	8.571	0.348	9.000
111.600	192.200	6.940	8.571	0.348	9.000
111.700	189.600	6.941	8.572	0.349	9.000
111.800	191.000	6.945	8.572	0.349	9.000
111.900	191.000	6.943	8.572	0.349	9.000
112.000	189.800	6.947	8.571	0.349	9.000
112.100	190.200	6.947	8.571	0.349	9.000
112.200	189.600	6.949	8.572	0.351	9.000
112.300	190.400	6.948	8.572	0.351	9.000
112.400	190.800	6.950	8.573	0.351	9.000
112.500	190.000	6.952	8.572	0.351	9.000
112.600	190.400	6.952	8.572	0.351	9.000
112.700	190.200	6.956	8.572	0.352	9.000
112.800	189.600	6.957	8.573	0.352	9.000
112.900	189.600	6.960	8.572	0.352	9.000
113.000	189.200	6.962	8.573	0.352	9.000
113.100	189.400	6.962	8.573	0.352	9.000
113.200	188.600	6.963	8.573	0.354	9.000
113.300	189.200	6.964	8.573	0.354	9.000
113.400	187.800	6.965	8.573	0.354	9.000
113.500	188.600	6.969	8.573	0.354	9.000
113.600	188.600	6.969	8.573	0.354	9.000
113.700	188.000	6.969	8.574	0.355	9.000
113.800	188.600	6.972	8.573	0.355	9.000
113.900	187.800	6.971	8.574	0.355	9.000
114.000	187.800	6.975	8.572	0.355	9.000
114.100	187.800	6.975	8.572	0.355	9.000
114.200	187.800	6.978	8.573	0.357	9.000
114.300	186.800	6.975	8.573	0.357	9.000
114.400	186.800	6.981	8.574	0.357	9.000
114.500	186.800	6.981	8.574	0.357	9.000
114.600	186.600	6.981	8.574	0.357	9.000
114.700	186.400	6.987	8.573	0.359	9.000
114.800	186.400	6.989	8.574	0.359	9.000
114.900	186.000	6.988	8.574	0.359	9.000
115.000	187.000	6.993	8.574	0.359	9.000
115.100	186.200	6.993	8.574	0.359	9.000
115.200	186.800	6.994	8.574	0.360	9.000
115.300	185.600	6.992	8.575	0.360	9.000
115.400	185.600	6.996	8.575	0.360	9.000
115.500	185.200	7.001	8.575	0.360	9.000
115.600	185.200	7.001	8.575	0.360	9.000
115.700	184.800	6.999	8.575	0.362	9.000
115.800	185.200	6.999	8.574	0.362	9.000
115.900	184.000	7.005	8.575	0.362	9.000
116.000	184.800	7.009	8.576	0.362	9.000
116.100	185.600	7.009	8.576	0.362	9.000
116.200	184.200	7.004	8.575	0.363	9.000
116.300	183.800	7.008	8.575	0.363	9.000
116.400	183.600	7.008	8.576	0.363	9.000
116.500	185.000	7.014	8.576	0.363	9.000
116.600	184.000	7.014	8.576	0.363	9.000
116.700	183.800	7.016	8.576	0.365	9.000
116.800	183.400	7.015	8.575	0.365	9.000
116.900	183.400	7.018	8.577	0.365	9.000
117.000	183.400	7.021	8.575	0.365	9.000
117.100	182.800	7.021	8.575	0.365	9.000
117.200	184.200	7.026	8.576	0.366	9.000
117.300	183.000	7.026	8.576	0.366	9.000
117.400	182.400	7.027	8.577	0.366	9.000
117.500	182.200	7.029	8.577	0.366	9.000
117.600	182.000	7.029	8.577	0.366	9.000
117.700	182.000	7.034	8.577	0.368	9.000
117.800	182.800	7.031	8.577	0.368	9.000
117.900	182.400	7.034	8.577	0.368	9.000
118.000	182.800	7.035	8.576	0.368	9.000
118.100	182.600	7.035	8.576	0.368	9.000
118.200	182.600	7.037	8.577	0.369	9.000
118.300	182.600	7.041	8.577	0.369	9.000
118.400	183.000	7.040	8.578	0.369	9.000
118.500	182.800	7.040	8.578	0.369	9.000
118.600	181.400	7.040	8.578	0.369	9.000
118.700	181.800	7.040	8.577	0.371	9.000
118.800	183.200	7.041	8.577	0.371	9.000
118.900	182.000	7.042	8.578	0.371	9.000
119.000	182.600	7.045	8.579	0.371	9.000
119.100	181.400	7.045	8.579	0.371	9.000
119.200	181.800	7.044	8.578	0.372	9.000
119.300	182.000	7.048	8.579	0.372	9.000
119.400	181.400	7.045	8.576	0.372	9.000
119.500	182.200	7.043	8.578	0.372	9.000
119.600	180.200	7.043	8.578	0.372	9.000
119.700	180.200	7.050	8.578	0.374	9.000
119.800	181.800	7.050	8.578	0.374	9.000
119.900	181.400	7.047	8.580	0.374	9.000
120.000	179.600	7.053	8.578	0.374	9.000
120.100	180.600	7.053	8.578	0.374	9.000
120.200	180.000	7.053	8.579	0.375	9.000
120.300	179.600	7.053	8.579	0.375	9.000
120.400	179.800	7.056	8.577	0.375	9.000
120.500	179.800	7.062	8.579	0.375	9.000
120.600	179.200	7.062	8.579	0.375	9.000
120.700	179.200	7.059	8.579	0.377	9.000
120.800	178.800	7.066	8.580	0.377	9.000
120.900	179.000	7.067	8.579	0.377	9.000
121.000	177.600	7.069	8.579	0.377	9.000
121.100	178.800	7.069	8.579	0.377	9.000
121.200	177.200	7.073	8.580	0.378	9.000
121.300	178.200	7.077	8.580	0.378	9.000
121.400	176.600	7.074	8.581	0.378	9.000
121.500	176.600	7.081	8.580	0.378	9.000
121.600	176.400	7.081	8.580	0.378	9.000
121.700	176.400	7.087	8.579	0.380	9.000
121.800	175.800	7.086	8.580	0.380	9.000
121.900	176.200	7.088	8.580	0.380	9.000
122.000	175.400	7.095	8.582	0.380	9.000
122.100	175.600	7.095	8.582	0.380	9.000
122.200	176.000	7.098	8.580	0.381	9.000
122.300	175.000	7.098	8.581	0.381	9.000
122.400	175.000	7.105	8.581	0.381	9.000
122.500	174.800	7.107	8.580	0.381	9.000
122.600	174.800	7.107	8.580	0.381	9.000
122.700	174.200	7.108	8.580	0.383	9.000
122.800	174.000	7.109	8.580	0.383	9.000
122.900	173.600	7.111	8.581	0.383	9.000
123.000	173.800	7.117	8.581	0.383	9.000
123.100	173.800	7.117	8.581	0.383	9.000
123.200	174.000	7.118	8.581	0.384	9.000
123.300	172.000	7.118	8.582	0.384	9.000
123.400	173.600	7.123	8.582	0.384	9.000
123.500	173.000	7.129	8.582	0.384	9.000
123.600	173.600	7.129	8.582	0.384	9.000
123.700	173.200	7.126	8.581	0.386	9.000
123.800	173.200	7.130	8.581	0.386	9.000
123.900	172.600	7.130	8.582	0.386	9.000
124.000	172.400	7.133	8.582	0.386	9.000
124.100	172.800	7.133	8.582	0.386	9.000
124.200	172.200	7.135	8.582	0.387	9.000
124.300	172.400	7.137	8.582	0.387	9.000
124.400	171.200	7.137	8.582	0.387	9.000
124.500	171.800	7.136	8.581	0.387	9.000
124.600	172.200	7.136	8.581	0.387	9.000
124.700	171.800	7.142	8.582	0.388	9.000
124.800	171.000	7.140	8.583	0.388	9.000
124.900	172.000	7.143	8.583	0.388	9.000
125.000	172.200	7.146	8.582	0.388	9.000
125.100	170.200	7.146	8.582	0.388	9.000
125.200	171.600	7.150	8.584	0.390	9.000
125.300	171.000	7.146	8.584	0.390	9.000
125.400	170.600	7.154	8.584	0.390	9.000
125.500	171.200	7.154	8.583	0.390	9.000
125.600	170.600	7.154	8.583	0.390	9.000
125.700	170.400	7.155	8.582	0.391	9.000
125.800	169.800	7.159	8.584	0.391	9.000
125.900	170.400	7.159	8.583	0.391	9.000
126.000	170.200	7.162	8.583	0.391	9.000
126.100	169.400	7.162	8.583	0.391	9.000
126.200	169.400	7.162	8.584	0.393	9.000
126.300	169.000	7.167	8.584	0.393	9.000
126.400	169.000	7.167	8.584	0.393	9.000
126.500	169.400	7.171	8.584	0.393	9.000
126.600	169.800	7.171	8.584	0.393	9.000
126.700	169.800	7.171	8.584	0.394	9.000
126.800	169.600	7.172	8.584	0.394	9.000
126.900	169.200	7.175	8.585	0.394	9.000
127.000	168.800	7.176	8.584	0.394	9.000
127.100	168.000	7.176	8.584	0.394	9.000
127.200	169.200	7.177	8.584	0.395	9.000
127.300	168.400	7.179	8.585	0.395	9.000
127.400	169.800	7.176	8.585	0.395	9.000
127.500	168.200	7.179	8.585	0.395	9.000
127.600	168.600	7.179	8.585	0.395	9.000
127.700	169.000	7.184	8.584	0.397	9.000
127.800	169.400	7.182	8.585	0.397	9.000
127.900	168.200	7.183	8.587	0.397	9.000
128.000	168.200	7.186	8.585	0.397	9.000
128.100	167.000	7.186	8.585	0.397	9.000
128.200	167.400	7.185	8.584	0.398	9.000
128.300	167.800	7.184	8.586	0.398	9.000
128.400	167.000	7.185	8.586	0.398	9.000
128.500	167.400	7.190	8.585	0.398	9.000
128.600	167.400	7.190	8.585	0.398	9.000
128.700	166.800	7.193	8.586	0.400	9.000
128.800	168.000	7.195	8.587	0.400	9.000
128.900	166.400	7.194	8.586	0.400	9.000
129.000	165.800	7.195	8.586	0.400	9.000
129.100	166.200	7.195	8.586	0.400	9.000
129.200	166.600	7.202	8.587	0.401	9.000
129.300	166.000	7.202	8.586	0.401	9.000
129.400	165.200	7.203	8.586	0.401	9.000
129.500	165.400	7.208	8.586	0.401	9.000
129.600	164.200	7.208	8.586	0.401	9.000
129.700	165.000	7.212	8.586	0.402	9.000
129.800	164.600	7.208	8.586	0.402	9.000
129.900	164.200	7.215	8.587	0.402	9.000
130.000	164.600	7.217	8.587	0.402	9.000
130.100	164.200	7.217	8.587	0.402	9.000
130.200	164.600	7.218	8.587	0.404	9.000
130.300	164.200	7.219	8.587	0.404	9.000
130.400	164.600	7.221	8.587	0.404	9.000
130.500	163.200	7.224	8.586	0.404	9.000
130.600	163.800	7.224	8.586	0.404	9.000
130.700	163.800	7.225	8.588	0.405	9.000
130.800	164.400	7.228	8.588	0.405	9.000
130.900	164.200	7.227	8.587	0.405	9.000
131.000	164.200	7.232	8.587	0.405	9.000
131.100	163.400	7.232	8.587	0.405	9.000
131.200	164.400	7.230	8.588	0.406	9.000
131.300	164.000	7.231	8.588	0.406	9.000
131.400	163.800	7.230	8.588	0.406	9.000
131.500	163.000	7.235	8.588	0.406	9.000
131.600	162.600	7.235	8.588	0.406	9.000
131.700	163.400	7.235	8.588	0.408	9.000
131.800	162.200	7.238	8.589	0.408	9.000
131.900	163.000	7.236	8.589	0.408	9.000
132.000	162.800	7.237	8.589	0.408	9.000
132.100	162.400	7.237	8.589	0.408	9.000
132.200	162.400	7.239	8.589	0.409	9.000
132.300	162.000	7.240	8.589	0.409	9.000
132.400	162.800	7.242	8.590	0.409	9.000
132.500	162.200	7.242	8.590	0.409	9.000
132.600	162.400	7.242	8.590	0.409	9.000
132.700	160.800	7.248	8.590	0.411	9.000
132.800	162.600	7.247	8.589	0.411	9.000
132.900	160.400	7.250	8.589	0.411	9.000
133.000	161.400	7.252	8.590	0.411	9.000
133.100	161.200	7.252	8.590	0.411	9.000
133.200	161.000	7.254	8.589	0.412	9.000
133.300	161.400	7.255	8.590	0.412	9.000
133.400	159.800	7.254	8.590	0.412	9.000
133.500	160.800	7.257	8.590	0.412	9.000
133.600	160.600	7.257	8.590	0.412	9.000
133.700	160.200	7.259	8.590	0.413	9.000
133.800	160.000	7.263	8.589	0.413	9.000
133.900	160.000	7.262	8.590	0.413	9.000
134.000	159.400	7.265	8.591	0.413	9.000
134.100	160.200	7.265	8.591	0.413	9.000
134.200	160.400	7.266	8.591	0.415	9.000
134.300	159.400	7.267	8.591	0.415	9.000
134.400	159.800	7.267	8.590	0.415	9.000
134.500	159.000	7.271	8.592	0.415	9.000
134.600	158.800	7.271	8.592	0.415	9.000
134.700	158.400	7.274	8.592	0.416	9.000
134.800	157.800	7.274	8.591	0.416	9.000
134.900	158.000	7.276	8.591	0.416	9.000
135.000	157.800	7.280	8.590	0.416	9.000
135.100	158.200	7.280	8.590	0.416	9.000
135.200	158.000	7.280	8.592	0.417	9.000
135.300	157.800	7.281	8.592	0.417	9.000
135.400	158.600	7.282	8.591	0.417	9.000
135.500	158.000	7.287	8.592	0.417	9.000
135.600	157.000	7.287	8.592	0.417	9.000
135.700	157.000	7.291	8.591	0.418	9.000
135.800	157.000	7.288	8.592	0.418	9.000
135.900	157.800	7.292	8.593	0.418	9.000
136.000	157.000	7.297	8.592	0.418	9.000
136.100	156.400	7.297	8.592	0.418	9.000
136.200	157.000	7.298	8.592	0.420	9.000
136.300	156.000	7.297	8.592	0.420	9.000
136.400	155.400	7.303	8.591	0.420	9.000
136.500	155.600	7.306	8.593	0.420	9.000
136.600	156.800	7.306	8.593	0.420	9.000
136.700	156.800	7.304	8.593	0.421	9.000
136.800	156.600	7.307	8.592	0.421	9.000
136.900	155.400	7.310	8.593	0.421	9.000
137.000	156.200	7.312	8.593	0.421	9.000
137.100	156.200	7.312	8.593	0.421	9.000
137.200	155.600	7.313	8.594	0.422	9.000
137.300	155.600	7.315	8.594	0.422	9.000
137.400	155.600	7.314	8.593	0.422	9.000
137.500	155.400	7.316	8.594	0.422	9.000
137.600	154.800	7.316	8.594	0.422	9.000
137.700	155.800	7.317	8.593	0.424	9.000
137.800	155.000	7.319	8.595	0.424	9.000
137.900	155.400	7.317	8.593	0.424	9.000
138.000	153.800	7.320	8.594	0.424	9.000
138.100	154.800	7.320	8.594	0.424	9.000
138.200	155.000	7.321	8.594	0.425	9.000
138.300	155.000	7.322	8.594	0.425	9.000
138.400	154.000	7.325	8.594	0.425	9.000
138.500	154.000	7.327	8.594	0.425	9.000
138.600	153.600	7.327	8.594	0.425	9.000
138.700	154.400	7.328	8.595	0.426	9.000
138.800	153.000	7.329	8.595	0.426	9.000
138.900	154.000	7.329	8.596	0.426	9.000
139.000	154.200	7.334	8.595	0.426	9.000
139.100	154.200	7.334	8.595	0.426	9.000
139.200	152.800	7.334	8.595	0.427	9.000
139.300	152.000	7.330	8.595	0.427	9.000
139.400	153.400	7.337	8.595	0.427	9.000
139.500	153.600	7.339	8.595	0.427	9.000
139.600	152.600	7.339	8.595	0.427	9.000
139.700	154.000	7.338	8.596	0.429	9.000
139.800	152.800	7.341	8.596	0.429	9.000
139.900	151.800	7.344	8.595	0.429	9.000
140.000	152.400	7.344	8.596	0.429	9.000
140.100	152.200	7.344	8.596	0.429	9.000
140.200	152.600	7.349	8.596	0.430	9.000
140.300	152.000	7.351	8.596	0.430	9.000
140.400	152.800	7.346	8.596	0.430	9.000
140.500	151.800	7.351	8.597	0.430	9.000
140.600	152.000	7.351	8.597	0.430	9.000
140.700	150.400	7.353	8.596	0.431	9.000
140.800	151.400	7.354	8.596	0.431	9.000
140.900	151.000	7.355	8.597	0.431	9.000
141.000	150.600	7.355	8.597	0.431	9.000
141.100	152.400	7.355	8.597	0.431	9.000
141.200	150.000	7.358	8.597	0.433	9.000
141.300	150.000	7.360	8.597	0.433	9.000
141.400	150.200	7.361	8.597	0.433	9.000
141.500	151.200	7.365	8.598	0.433	9.000
141.600	149.800	7.365	8.598	0.433	9.000
141.700	150.000	7.367	8.597	0.434	9.000
141.800	149.600	7.368	8.598	0.434	9.000
141.900	149.800	7.374	8.597	0.434	9.000
142.000	149.400	7.376	8.598	0.434	9.000
142.100	149.400	7.376	8.598	0.434	9.000
142.200	149.600	7.374	8.597	0.435	9.000
142.300	149.000	7.380	8.598	0.435	9.000
142.400	149.200	7.377	8.598	0.435	9.000
142.500	149.800	7.382	8.598	0.435	9.000
142.600	150.000	7.382	8.598	0.435	9.000
142.700	149.200	7.378	8.598	0.436	9.000
142.800	149.600	7.382	8.599	0.436	9.000
142.900	150.200	7.382	8.598	0.436	9.000
143.000	150.400	7.382	8.599	0.436	9.000
143.100	149.200	7.382	8.599	0.436	9.000
143.200	148.600	7.381	8.599	0.438	9.000
143.300	149.600	7.384	8.600	0.438	9.000
143.400	148.600	7.384	8.599	0.438	9.000
143.500	148.400	7.384	8.599	0.438	9.000
143.600	148.600	7.384	8.599	0.438	9.000
143.700	148.000	7.388	8.600	0.439	9.000
143.800	148.200	7.387	8.599	0.439	9.000
143.900	148.000	7.391	8.599	0.439	9.000
144.000	148.200	7.391	8.600	0.439	9.000
144.100	148.400	7.391	8.600	0.439	9.000
144.200	147.000	7.393	8.599	0.440	9.000
144.300	147.600	7.393	8.600	0.440	9.000
144.400	148.000	7.395	8.600	0.440	9.000
144.500	147.000	7.400	8.600	0.440	9.000
144.600	147.200	7.400	8.600	0.440	9.000
144.700	145.200	7.400	8.599	0.441	9.000
144.800	147.000	7.403	8.600	0.441	9.000
144.900	146.600	7.404	8.599	0.441	9.000
145.000	146.200	7.406	8.600	0.441	9.000
145.100	147.000	7.406	8.600	0.441	9.000
145.200	144.600	7.408	8.601	0.442	9.000
145.300	146.400	7.409	8.600	0.442	9.000
145.400	146.400	7.407	8.601	0.442	9.000
145.500	145.800	7.410	8.601	0.442	9.000
145.600	146.400	7.410	8.601	0.442	9.000
145.700	147.000	7.415	8.602	0.444	9.000
145.800	145.200	7.414	8.600	0.444	9.000
145.900	145.600	7.416	8.601	0.444	9.000
146.000	146.000	7.419	8.602	0.444	9.000
146.100	146.200	7.419	8.602	0.444	9.000
146.200	144.800	7.423	8.603	0.445	9.000
146.300	145.000	7.416	8.603	0.445	9.000
146.400	144.600	7.423	8.601	0.445	9.000
146.500	144.400	7.422	8.601	0.445	9.000
146.600	144.200	7.422	8.601	0.445	9.000
146.700	145.400	7.421	8.602	0.446	9.000
146.800	145.400	7.425	8.601	0.446	9.000
146.900	145.400	7.423	8.602	0.446	9.000
147.000	145.000	7.427	8.603	0.446	9.000
147.100	145.200	7.427	8.603	0.446	9.000
147.200	145.400	7.425	8.601	0.447	9.000
147.300	144.600	7.426	8.602	0.447	9.000
147.400	145.000	7.428	8.602	0.447	9.000
147.500	144.000	7.426	8.603	0.447	9.000
147.600	144.200	7.426	8.603	0.447	9.000
147.700	144.200	7.433	8.602	0.448	9.000
147.800	144.400	7.431	8.603	0.448	9.000
147.900	143.400	7.435	8.603	0.448	9.000
148.000	143.400	7.436	8.603	0.448	9.000
148.100	143.200	7.436	8.603	0.448	9.000
148.200	142.400	7.439	8.603	0.450	9.000
148.300	142.600	7.440	8.603	0.450	9.000
148.400	143.000	7.442	8.603	0.450	9.000
148.500	143.000	7.447	8.603	0.450	9.000
148.600	142.000	7.447	8.603	0.450	9.000
148.700	142.000	7.446	8.603	0.451	9.000
148.800	142.000	7.449	8.604	0.451	9.000
148.900	142.400	7.448	8.604	0.451	9.000
149.000	142.000	7.455	8.604	0.451	9.000
149.100	142.600	7.455	8.604	0.451	9.000
149.200	142.800	7.451	8.604	0.452	9.000
149.300	142.400	7.455	8.604	0.452	9.000
149.400	142.600	7.453	8.605	0.452	9.000
149.500	141.200	7.456	8.605	0.452	9.000
149.600	142.000	7.456	8.605	0.452	9.000
149.700	141.600	7.460	8.604	0.453	9.000
149.800	141.600	7.460	8.605	0.453	9.000
149.900	142.000	7.463	8.605	0.453	9.000
150.000	141.600	7.461	8.605	0.453	9.000
150.100	140.200	7.461	8.605	0.453	9.000
150.200	142.000	7.465	8.605	0.454	9.000
150.300	141.200	7.462	8.605	0.454	9.000
150.400	142.000	7.464	8.605	0.454	9.000
150.500	141.200	7.464	8.605	0.454	9.000
150.600	140.400	7.464	8.605	0.454	9.000
150.700	141.200	7.469	8.605	0.456	9.000
150.800	140.600	7.466	8.607	0.456	9.000
150.900	140.800	7.469	8.607	0.456	9.000
151.000	140.000	7.470	8.607	0.456	9.000
151.100	140.800	7.470	8.607	0.456	9.000
151.200	140.200	7.473	8.606	0.457	9.000
151.300	140.200	7.473	8.607	0.457	9.000
151.400	140.200	7.476	8.606	0.457	9.000
151.500	140.000	7.476	8.606	0.457	9.000
151.600	139.600	7.476	8.606	0.457	9.000
151.700	139.400	7.478	8.607	0.458	9.000
151.800	140.800	7.479	8.607	0.458	9.000
151.900	140.000	7.479	8.608	0.458	9.000
152.000	138.800	7.483	8.608	0.458	9.000
152.100	138.400	7.483	8.608	0.458	9.000
152.200	138.600	7.484	8.607	0.459	9.000
152.300	138.600	7.486	8.607	0.459	9.000
152.400	138.000	7.483	8.608	0.459	9.000
152.500	138.800	7.487	8.607	0.459	9.000
152.600	138.800	7.487	8.607	0.459	9.000
152.700	139.000	7.492	8.607	0.460	9.000
152.800	138.600	7.493	8.607	0.460	9.000
152.900	138.800	7.494	8.608	0.460	9.000
153.000	138.400	7.495	8.607	0.460	9.000
153.100	138.400	7.495	8.607	0.460	9.000
153.200	136.800	7.504	8.608	0.461	9.000
153.300	137.200	7.501	8.608	0.461	9.000
153.400	138.000	7.501	8.608	0.461	9.000
153.500	137.000	7.506	8.607	0.461	9.000
153.600	136.400	7.506	8.607	0.461	9.000
153.700	137.600	7.509	8.609	0.462	9.000
153.800	137.600	7.508	8.607	0.462	9.000
153.900	137.000	7.510	8.608	0.462	9.000
154.000	136.400	7.513	8.609	0.462	9.000
154.100	136.400	7.513	8.609	0.462	9.000
154.200	137.600	7.511	8.610	0.464	9.000
154.300	136.600	7.517	8.610	0.464	9.000
154.400	136.600	7.516	8.608	0.464	9.000
154.500	136.600	7.518	8.610	0.464	9.000
154.600	136.400	7.518	8.610	0.464	9.000
154.700	135.800	7.515	8.609	0.465	9.000
154.800	136.600	7.519	8.610	0.465	9.000
154.900	136.800	7.517	8.609	0.465	9.000
155.000	136.000	7.525	8.609	0.465	9.000
155.100	135.600	7.525	8.609	0.465	9.000
155.200	136.200	7.525	8.609	0.466	9.000
155.300	135.600	7.524	8.609	0.466	9.000
155.400	135.400	7.522	8.609	0.466	9.000
155.500	136.000	7.524	8.610	0.466	9.000
155.600	135.600	7.524	8.610	0.466	9.000
155.700	136.400	7.525	8.610	0.467	9.000
155.800	134.600	7.528	8.610	0.467	9.000
155.900	135.400	7.524	8.610	0.467	9.000
156.000	135.600	7.524	8.611	0.467	9.000
156.100	136.000	7.524	8.611	0.467	9.000
156.200	135.200	7.527	8.610	0.468	9.000
156.300	135.800	7.529	8.611	0.468	9.000
156.400	135.800	7.527	8.611	0.468	9.000
156.500	134.200	7.529	8.611	0.468	9.000
156.600	135.000	7.529	8.611	0.468	9.000
156.700	135.600	7.536	8.611	0.469	9.000
156.800	134.200	7.533	8.611	0.469	9.000
156.900	136.400	7.533	8.612	0.469	9.000
157.000	135.400	7.532	8.611	0.469	9.000
157.100	135.400	7.532	8.611	0.469	9.000
157.200	135.800	7.534	8.612	0.470	9.000
157.300	136.400	7.531	8.610	0.470	9.000
157.400	134.600	7.533	8.611	0.470	9.000
157.500	135.000	7.533	8.611	0.470	9.000
157.600	135.000	7.533	8.611	0.470	9.000
157.700	135.600	7.531	8.612	0.472	9.000
157.800	133.800	7.533	8.611	0.472	9.000
157.900	134.600	7.535	8.612	0.472	9.000
158.000	135.400	7.536	8.612	0.472	9.000
158.100	135.600	7.536	8.612	0.472	9.000
158.200	134.400	7.534	8.612	0.473	9.000
158.300	134.400	7.539	8.613	0.473	9.000
158.400	134.400	7.536	8.613	0.473	9.000
158.500	134.000	7.541	8.612	0.473	9.000
158.600	134.400	7.541	8.612	0.473	9.000
158.700	133.800	7.539	8.613	0.474	9.000
158.800	133.000	7.542	8.613	0.474	9.000
158.900	134.000	7.542	8.612	0.474	9.000
159.000	133.200	7.547	8.612	0.474	9.000
159.100	133.600	7.547	8.612	0.474	9.000
159.200	132.400	7.552	8.613	0.475	9.000
159.300	133.800	7.549	8.613	0.475	9.000
159.400	133.200	7.549	8.614	0.475	9.000
159.500	131.800	7.555	8.614	0.475	9.000
159.600	132.000	7.555	8.614	0.475	9.000
159.700	132.600	7.555	8.612	0.476	9.000
159.800	133.000	7.554	8.613	0.476	9.000
159.900	132.200	7.557	8.614	0.476	9.000
160.000	132.200	7.557	8.613	0.476	9.000
160.100	132.200	7.557	8.613	0.476	9.000
160.200	132.600	7.559	8.613	0.477	9.000
160.300	131.600	7.557	8.614	0.477	9.000
160.400	131.000	7.561	8.614	0.477	9.000
160.500	130.400	7.565	8.614	0.477	9.000
160.600	130.200	7.565	8.614	0.477	9.000
160.700	131.400	7.565	8.614	0.478	9.000
160.800	130.000	7.568	8.615	0.478	9.000
160.900	131.600	7.570	8.613	0.478	9.000
161.000	129.600	7.572	8.615	0.478	9.000
161.100	130.000	7.572	8.615	0.478	9.000
161.200	129.800	7.571	8.614	0.479	9.000
161.300	129.600	7.572	8.614	0.479	9.000
161.400	130.000	7.574	8.615	0.479	9.000
161.500	129.600	7.579	8.615	0.479	9.000
161.600	128.800	7.579	8.615	0.479	9.000
161.700	129.000	7.581	8.615	0.480	9.000
161.800	129.200	7.581	8.615	0.480	9.000
161.900	129.400	7.583	8.615	0.480	9.000
162.000	129.800	7.591	8.615	0.480	9.000
162.100	129.600	7.591	8.615	0.480	9.000
162.200	129.400	7.590	8.616	0.481	9.000
162.300	127.800	7.590	8.616	0.481	9.000
162.400	128.400	7.591	8.616	0.481	9.000
162.500	127.200	7.594	8.616	0.481	9.000
162.600	128.000	7.594	8.616	0.481	9.000
162.700	128.800	7.598	8.616	0.482	9.000
162.800	128.000	7.602	8.615	0.482	9.000
162.900	127.400	7.599	8.616	0.482	9.000
163.000	127.800	7.604	8.617	0.482	9.000
163.100	128.800	7.604	8.617	0.482	9.000
163.200	128.400	7.604	8.617	0.484	9.000
163.300	128.800	7.603	8.617	0.484	9.000
163.400	128.600	7.607	8.617	0.484	9.000
163.500	127.600	7.609	8.617	0.484	9.000
163.600	128.400	7.609	8.617	0.484	9.000
163.700	127.800	7.615	8.617	0.485	9.000
163.800	128.600	7.610	8.617	0.485	9.000
163.900	128.600	7.612	8.617	0.485	9.000
164.000	129.400	7.610	8.617	0.485	9.000
164.100	127.800	7.610	8.617	0.485	9.000
164.200	128.000	7.612	8.617	0.486	9.000
164.300	128.200	7.610	8.617	0.486	9.000
164.400	127.800	7.611	8.617	0.486	9.000
164.500	129.200	7.609	8.617	0.486	9.000
164.600	127.800	7.609	8.617	0.486	9.000
164.700	129.200	7.609	8.618	0.487	9.000
164.800	129.000	7.607	8.617	0.487	9.000
164.900	128.600	7.609	8.618	0.487	9.000
165.000	128.600	7.610	8.617	0.487	9.000
165.100	128.000	7.610	8.617	0.487	9.000
165.200	128.800	7.607	8.618	0.488	9.000
165.300	127.600	7.609	8.618	0.488	9.000
165.400	126.600	7.606	8.619	0.488	9.000
165.500	127.200	7.607	8.618	0.488	9.000
165.600	127.400	7.607	8.618	0.488	9.000
165.700	126.600	7.610	8.618	0.489	9.000
165.800	126.400	7.610	8.620	0.489	9.000
165.900	127.000	7.613	8.619	0.489	9.000
166.000	127.200	7.613	8.619	0.489	9.000
166.100	126.400	7.613	8.619	0.489	9.000
166.200	126.200	7.617	8.619	0.490	9.000
166.300	125.000	7.617	8.619	0.490	9.000
166.400	125.600	7.619	8.620	0.490	9.000
166.500	127.200	7.621	8.619	0.490	9.000
166.600	126.000	7.621	8.619	0.490	9.000
166.700	126.400	7.625	8.620	0.491	9.000
166.800	125.400	7.624	8.620	0.491	9.000
166.900	125.400	7.629	8.620	0.491	9.000
167.000	126.600	7.627	8.619	0.491	9.000
167.100	125.200	7.627	8.619	0.491	9.000
167.200	125.800	7.629	8.621	0.492	9.000
167.300	124.600	7.632	8.620	0.492	9.000
167.400	125.800	7.631	8.620	0.492	9.000
167.500	124.600	7.634	8.621	0.492	9.000
167.600	124.400	7.634	8.621	0.492	9.000
167.700	124.800	7.634	8.621	0.493	9.000
167.800	124.400	7.632	8.620	0.493	9.000
167.900	124.600	7.635	8.620	0.493	9.000
168.000	124.800	7.640	8.622	0.493	9.000
168.100	125.000	7.640	8.622	0.493	9.000
168.200	125.000	7.638	8.622	0.494	9.000
168.300	124.600	7.639	8.621	0.494	9.000
168.400	124.000	7.639	8.620	0.494	9.000
168.500	125.000	7.642	8.622	0.494	9.000
168.600	126.200	7.642	8.622	0.494	9.000
168.700	124.600	7.641	8.621	0.495	9.000
168.800	125.000	7.644	8.622	0.495	9.000
168.900	124.800	7.643	8.621	0.495	9.000
169.000	124.200	7.643	8.621	0.495	9.000
169.100	124.600	7.643	8.621	0.495	9.000
169.200	124.200	7.644	8.622	0.496	9.000
169.300	124.400	7.644	8.621	0.496	9.000
169.400	123.800	7.645	8.622	0.496	9.000
169.500	124.200	7.648	8.623	0.496	9.000
169.600	124.400	7.648	8.623	0.496	9.000
169.700	124.600	7.650	8.622	0.497	9.000
169.800	123.800	7.647	8.621	0.497	9.000
169.900	123.600	7.648	8.622	0.497	9.000
170.000	124.400	7.650	8.624	0.497	9.000
170.100	124.000	7.650	8.624	0.497	9.000
170.200	123.800	7.652	8.622	0.498	9.000
170.300	124.000	7.650	8.624	0.498	9.000
170.400	123.200	7.653	8.623	0.498	9.000
170.500	124.000	7.651	8.623	0.498	9.000
170.600	124.400	7.651	8.623	0.498	9.000
170.700	124.600	7.651	8.624	0.499	9.000
170.800	123.400	7.653	8.622	0.499	9.000
170.900	123.800	7.651	8.623	0.499	9.000
171.000	122.600	7.650	8.623	0.499	9.000
171.100	121.800	7.650	8.623	0.499	9.000
171.200	123.400	7.656	8.624	0.500	9.000
171.300	123.000	7.653	8.625	0.500	9.000
171.400	123.000	7.655	8.623	0.500	9.000
171.500	122.400	7.658	8.624	0.500	9.000
171.600	123.200	7.658	8.624	0.500	9.000
171.700	123.400	7.656	8.624	0.501	9.000
171.800	122.600	7.658	8.623	0.501	9.000
171.900	122.400	7.659	8.624	0.501	9.000
172.000	122.600	7.661	8.624	0.501	9.000
172.100	122.400	7.661	8.624	0.501	9.000
172.200	121.800	7.660	8.625	0.502	9.000
172.300	123.000	7.662	8.624	0.502	9.000
172.400	122.600	7.659	8.625	0.502	9.000
172.500	122.400	7.662	8.625	0.502	9.000
172.600	121.400	7.662	8.625	0.502	9.000
172.700	123.200	7.667	8.625	0.503	9.000
172.800	122.600	7.663	8.625	0.503	9.000
172.900	121.800	7.663	8.625	0.503	9.000
173.000	120.400	7.667	8.625	0.503	9.000
173.100	121.800	7.667	8.625	0.503	9.000
173.200	121.800	7.669	8.625	0.504	9.000
173.300	121.600	7.667	8.626	0.504	9.000
173.400	121.600	7.673	8.624	0.504	9.000
173.500	121.000	7.675	8.625	0.504	9.000
173.600	121.800	7.675	8.625	0.504	9.000
173.700	122.000	7.672	8.626	0.505	9.000
173.800	120.400	7.675	8.626	0.505	9.000
173.900	122.000	7.676	8.626	0.505	9.000
174.000	121.400	7.679	8.626	0.505	9.000
174.100	121.400	7.679	8.626	0.505	9.000
174.200	121.200	7.680	8.627	0.506	9.000
174.300	120.600	7.684	8.626	0.506	9.000
174.400	120.800	7.679	8.626	0.506	9.000
174.500	120.400	7.684	8.626	0.506	9.000
174.600	121.400	7.684	8.626	0.506	9.000
174.700	120.000	7.682	8.627	0.507	9.000
174.800	119.800	7.684	8.627	0.507	9.000
174.900	119.600	7.685	8.627	0.507	9.000
175.000	120.000	7.686	8.628	0.507	9.000
175.100	119.600	7.686	8.628	0.507	9.000
175.200	119.600	7.685	8.627	0.508	9.000
175.300	120.200	7.690	8.627	0.508	9.000
175.400	120.800	7.688	8.628	0.508	9.000
175.500	118.800	7.688	8.627	0.508	9.000
175.600	119.400	7.688	8.627	0.508	9.000
175.700	120.000	7.694	8.628	0.509	9.000
175.800	119.200	7.690	8.628	0.509	9.000
175.900	119.600	7.693	8.628	0.509	9.000
176.000	119.000	7.697	8.629	0.509	9.000
176.100	120.000	7.697	8.629	0.509	9.000
176.200	119.400	7.696	8.627	0.510	9.000
176.300	119.800	7.698	8.628	0.510	9.000
176.400	118.600	7.699	8.627	0.510	9.000
176.500	118.600	7.700	8.628	0.510	9.000
176.600	118.800	7.700	8.628	0.510	9.000
176.700	118.600	7.701	8.630	0.511	9.000
176.800	118.600	7.701	8.628	0.511	9.000
176.900	119.400	7.706	8.628	0.511	9.000
177.000	119.400	7.704	8.629	0.511	9.000
177.100	118.600	7.704	8.629	0.511	9.000
177.200	118.000	7.704	8.628	0.512	9.000
177.300	119.000	7.706	8.629	0.512	9.000
177.400	118.600	7.708	8.629	0.512	9.000
177.500	117.800	7.713	8.630	0.512	9.000
177.600	118.600	7.713	8.630	0.512	9.000
177.700	117.000	7.710	8.629	0.513	9.000
177.800	118.000	7.712	8.630	0.513	9.000
177.900	117.800	7.710	8.628	0.513	9.000
178.000	117.600	7.710	8.629	0.513	9.000
178.100	117.800	7.710	8.629	0.513	9.000
178.200	117.800	7.715	8.629	0.514	9.000
178.300	117.200	7.716	8.631	0.514	9.000
178.400	117.800	7.715	8.629	0.514	9.000
178.500	117.200	7.713	8.631	0.514	9.000
178.600	118.400	7.713	8.631	0.514	9.000
178.700	117.200	7.716	8.631	0.515	9.000
178.800	116.800	7.716	8.631	0.515	9.000
178.900	117.600	7.718	8.631	0.515	9.000
179.000	118.000	7.718	8.631	0.515	9.000
179.100	117.800	7.718	8.631	0.515	9.000
179.200	116.000	7.718	8.631	0.516	9.000
179.300	116.200	7.719	8.631	0.516	9.000
179.400	116.400	7.722	8.631	0.516	9.000
179.500	117.000	7.722	8.632	0.516	9.000
179.600	117.000	7.722	8.632	0.516	9.000
179.700	116.800	7.722	8.630	0.519	9.000
179.800	116.600	7.725	8.631	0.519	9.000
179.900	116.600	7.723	8.631	0.519	9.000
180.000	118.200	7.725	8.631	0.519	9.000
180.100	116.800	7.725	8.631	0.519	9.000
180.200	116.800	7.725	8.632	0.519	9.000
180.300	116.400	7.729	8.631	0.519	9.000
180.400	116.600	7.728	8.632	0.519	9.000
180.500	116.400	7.728	8.632	0.519	9.000
180.600	115.800	7.728	8.632	0.519	9.000
180.700	115.400	7.729	8.632	0.519	9.000
180.800	116.200	7.729	8.633	0.519	9.000
180.900	116.400	7.729	8.632	0.519	9.000
181.000	115.400	7.730	8.633	0.519	9.000
181.100	115.400	7.730	8.633	0.519	9.000
181.200	115.000	7.733	8.632	0.519	9.000
181.300	115.600	7.733	8.633	0.520	9.000
181.400	115.600	7.736	8.633	0.520	9.000
181.500	114.600	7.738	8.633	0.520	9.000
181.600	115.800	7.738	8.633	0.520	9.000
181.700	114.600	7.738	8.633	0.521	9.000
181.800	115.600	7.739	8.632	0.521	9.000
181.900	114.600	7.742	8.633	0.521	9.000
182.000	114.600	7.744	8.633	0.521	9.000
182.100	114.600	7.744	8.633	0.521	9.000
182.200	114.400	7.741	8.633	0.522	9.000
182.300	115.400	7.741	8.634	0.522	9.000
182.400	115.000	7.741	8.634	0.522	9.000
182.500	115.200	7.746	8.633	0.522	9.000
182.600	114.800	7.746	8.633	0.522	9.000
182.700	113.800	7.744	8.633	0.523	9.000
182.800	114.000	7.748	8.634	0.523	9.000
182.900	114.600	7.747	8.634	0.523	9.000
183.000	113.400	7.747	8.635	0.523	9.000
183.100	113.200	7.747	8.635	0.523	9.000
183.200	112.400	7.749	8.635	0.524	9.000
183.300	113.000	7.753	8.635	0.524	9.000
183.400	113.600	7.749	8.635	0.524	9.000
183.500	113.000	7.755	8.635	0.524	9.000
183.600	112.200	7.755	8.635	0.524	9.000
183.700	112.000	7.759	8.635	0.525	9.000
183.800	113.400	7.757	8.635	0.525	9.000
183.900	112.400	7.759	8.634	0.525	9.000
184.000	111.200	7.765	8.635	0.525	9.000
184.100	112.400	7.765	8.635	0.525	9.000
184.200	111.600	7.764	8.636	0.526	9.000
184.300	112.400	7.765	8.635	0.526	9.000
184.400	112.400	7.774	8.636	0.526	9.000
184.500	111.600	7.774	8.635	0.526	9.000
184.600	111.600	7.774	8.635	0.526	9.000
184.700	112.200	7.774	8.637	0.527	9.000
184.800	111.400	7.777	8.636	0.527	9.000
184.900	111.800	7.778	8.637	0.527	9.000
185.000	111.600	7.779	8.636	0.527	9.000
185.100	112.200	7.779	8.636	0.527	9.000
185.200	112.400	7.776	8.636	0.528	9.000
185.300	111.600	7.779	8.636	0.528	9.000
185.400	111.600	7.779	8.637	0.528	9.000
185.500	111.000	7.777	8.635	0.528	9.000
185.600	110.200	7.777	8.635	0.528	9.000
185.700	111.000	7.782	8.636	0.529	9.000
185.800	111.000	7.778	8.637	0.529	9.000
185.900	111.600	7.785	8.637	0.529	9.000
186.000	110.800	7.784	8.638	0.529	9.000
186.100	111.800	7.784	8.638	0.529	9.000
186.200	112.000	7.783	8.637	0.529	9.000
186.300	109.600	7.783	8.637	0.529	9.000
186.400	111.000	7.785	8.638	0.529	9.000
186.500	111.600	7.784	8.638	0.529	9.000
186.600	110.800	7.784	8.638	0.529	9.000
186.700	111.000	7.784	8.637	0.531	9.000
186.800	111.400	7.786	8.638	0.531	9.000
186.900	111.000	7.786	8.639	0.531	9.000
187.000	111.000	7.789	8.638	0.531	9.000
187.100	110.400	7.789	8.638	0.531	9.000
187.200	111.000	7.785	8.638	0.531	9.000
187.300	109.800	7.789	8.639	0.531	9.000
187.400	109.600	7.787	8.638	0.531	9.000
187.500	110.800	7.789	8.638	0.531	9.000
187.600	111.000	7.789	8.638	0.531	9.000
187.700	110.200	7.790	8.637	0.532	9.000
187.800	109.800	7.794	8.639	0.532	9.000
187.900	111.000	7.790	8.639	0.532	9.000
188.000	109.800	7.789	8.638	0.532	9.000
188.100	109.600	7.789	8.638	0.532	9.000
188.200	111.400	7.797	8.639	0.533	9.000
188.300	111.400	7.794	8.638	0.533	9.000
188.400	109.600	7.796	8.640	0.533	9.000
188.500	109.800	7.796	8.641	0.533	9.000
188.600	109.400	7.796	8.641	0.533	9.000
188.700	109.200	7.796	8.640	0.534	9.000
188.800	109.400	7.794	8.640	0.534	9.000
188.900	110.200	7.797	8.640	0.534	9.000
189.000	109.200	7.797	8.640	0.534	9.000
189.100	110.000	7.797	8.640	0.534	9.000
189.200	109.800	7.794	8.640	0.535	9.000
189.300	109.200	7.795	8.639	0.535	9.000
189.400	110.000	7.800	8.640	0.535	9.000
189.500	110.200	7.799	8.640	0.535	9.000
189.600	109.400	7.799	8.640	0.535	9.000
189.700	110.600	7.804	8.640	0.536	9.000
189.800	109.400	7.801	8.641	0.536	9.000
189.900	110.000	7.803	8.640	0.536	9.000
190.000	108.400	7.806	8.642	0.536	9.000
190.100	109.200	7.806	8.642	0.536	9.000
190.200	109.800	7.803	8.642	0.537	9.000
190.300	108.400	7.808	8.641	0.537	9.000
190.400	109.200	7.805	8.642	0.537	9.000
190.500	110.000	7.807	8.641	0.537	9.000
190.600	109.000	7.807	8.641	0.537	9.000
190.700	109.400	7.806	8.642	0.538	9.000
190.800	108.400	7.808	8.642	0.538	9.000
190.900	109.200	7.810	8.642	0.538	9.000
191.000	108.800	7.807	8.643	0.538	9.000
191.100	107.800	7.807	8.643	0.538	9.000
191.200	108.800	7.809	8.642	0.539	9.000
191.300	108.200	7.811	8.642	0.539	9.000
191.400	108.400	7.812	8.642	0.539	9.000
191.500	107.000	7.814	8.643	0.539	9.000
191.600	108.200	7.814	8.643	0.539	9.000
191.700	108.000	7.812	8.642	0.540	9.000
191.800	108.600	7.816	8.641	0.540	9.000
191.900	108.800	7.816	8.643	0.540	9.000
192.000	108.400	7.818	8.643	0.540	9.000
192.100	107.000	7.818	8.643	0.540	9.000
192.200	106.800	7.821	8.643	0.540	9.000
192.300	107.200	7.822	8.643	0.540	9.000
192.400	106.400	7.822	8.643	0.540	9.000
192.500	107.600	7.821	8.643	0.540	9.000
192.600	107.000	7.821	8.643	0.540	9.000
192.700	105.800	7.825	8.644	0.541	9.000
192.800	107.600	7.826	8.643	0.541	9.000
192.900	107.000	7.827	8.643	0.541	9.000
193.000	107.600	7.827	8.645	0.541	9.000
193.100	106.800	7.827	8.645	0.541	9.000
193.200	106.800	7.833	8.643	0.542	9.000
193.300	107.600	7.827	8.644	0.542	9.000
193.400	107.000	7.830	8.644	0.542	9.000
193.500	106.400	7.831	8.644	0.542	9.000
193.600	107.600	7.831	8.644	0.542	9.000
193.700	107.000	7.828	8.644	0.543	9.000
193.800	107.200	7.829	8.645	0.543	9.000
193.900	106.200	7.831	8.644	0.543	9.000
194.000	107.800	7.832	8.645	0.543	9.000
194.100	107.000	7.832	8.645	0.543	9.000
194.200	106.000	7.830	8.646	0.544	9.000
194.300	105.600	7.832	8.644	0.544	9.000
194.400	106.800	7.830	8.645	0.544	9.000
194.500	106.600	7.831	8.644	0.544	9.000
194.600	107.000	7.831	8.644	0.544	9.000
194.700	105.400	7.834	8.646	0.545	9.000
194.800	106.400	7.834	8.645	0.545	9.000
194.900	106.000	7.829	8.645	0.545	9.000
195.000	106.600	7.833	8.646	0.545	9.000
195.100	106.800	7.833	8.646	0.545	9.000
195.200	106.400	7.837	8.646	0.546	9.000
195.300	105.600	7.835	8.646	0.546	9.000
195.400	106.000	7.835	8.646	0.546	9.000
195.500	106.800	7.838	8.646	0.546	9.000
195.600	105.800	7.838	8.646	0.546	9.000
195.700	105.600	7.836	8.646	0.547	9.000
195.800	105.600	7.838	8.647	0.547	9.000
195.900	104.400	7.842	8.647	0.547	9.000
196.000	104.800	7.840	8.647	0.547	9.000
196.100	105.000	7.840	8.647	0.547	9.000
196.200	105.200	7.841	8.646	0.548	9.000
196.300	105.400	7.840	8.646	0.548	9.000
196.400	105.000	7.840	8.646	0.548	9.000
196.500	104.200	7.843	8.648	0.548	9.000
196.600	104.800	7.843	8.648	0.548	9.000
196.700	103.800	7.847	8.647	0.549	9.000
196.800	103.800	7.848	8.648	0.549	9.000
196.900	104.200	7.846	8.647	0.549	9.000
197.000	103.400	7.847	8.648	0.549	9.000
197.100	103.000	7.847	8.648	0.549	9.000
197.200	104.400	7.852	8.648	0.549	9.000
197.300	104.000	7.854	8.647	0.549	9.000
197.400	103.400	7.853	8.648	0.549	9.000
197.500	102.600	7.853	8.648	0.549	9.000
197.600	102.800	7.853	8.648	0.549	9.000
197.700	103.200	7.861	8.648	0.550	9.000
197.800	103.200	7.862	8.648	0.550	9.000
197.900	103.400	7.866	8.648	0.550	9.000
198.000	102.600	7.868	8.650	0.550	9.000
198.100	103.000	7.868	8.650	0.550	9.000
198.200	102.200	7.870	8.648	0.551	9.000
198.300	101.600	7.871	8.650	0.551	9.000
198.400	102.200	7.870	8.648	0.551	9.000
198.500	103.200	7.874	8.648	0.551	9.000
198.600	102.400	7.874	8.648	0.551	9.000
198.700	101.400	7.874	8.649	0.552	9.000
198.800	102.000	7.875	8.649	0.552	9.000
198.900	102.000	7.875	8.650	0.552	9.000
199.000	101.800	7.878	8.649	0.552	9.000
199.100	101.800	7.878	8.649	0.552	9.000
199.200	101.800	7.877	8.650	0.553	9.000
199.300	101.800	7.882	8.649	0.553	9.000
199.400	101.800	7.877	8.650	0.553	9.000
199.500	102.400	7.882	8.651	0.553	9.000
199.600	101.200	7.882	8.651	0.553	9.000
199.700	101.400	7.882	8.649	0.554	9.000
199.800	100.600	7.884	8.650	0.554	9.000
199.900	101.600	7.883	8.651	0.554	9.000
[truncated: 103,873 more rows]
