# Supplementary material for: Measurement of Outflow Facility Using iPerfusion
Source: PLoS One. 2016 Mar 7;11(3):e0150694. doi: 10.1371/journal.pone.0150694 (PMC4780770; doi:10.1371/journal.pone.0150694)
Supplement: S4 File — The raw data from the perfusion traces along with the steady state values for each pressure step. (ZIP) [file pone.0150694.s004.zip › S3/ControlIndividuals/eye09/Eye_P15CR-10/Parameters.txt]

Q	dQ	P	dP	R	dR	C	dC	FT	dFT	N/A	FV
90.1080	5.4149	8.0331	0.0477	0.0891	0.0055	11.2171	0.6887	0.0000	0.0000	8.9751	0.0000
31.2753	5.1264	4.2712	0.0411	0.1366	0.0228	7.3223	1.2249	0.0000	0.0000	4.5300	0.0000
51.2282	5.1731	5.4040	0.0424	0.1055	0.0109	9.4797	0.9778	0.0000	0.0000	5.9925	0.0000
69.6510	5.1285	6.5733	0.0426	0.0944	0.0071	10.5961	0.7979	0.0000	0.0000	7.5150	0.0000
96.8370	5.0934	7.7972	0.0425	0.0805	0.0043	12.4194	0.6691	0.0000	0.0000	9.0075	0.0000
124.7048	5.1901	9.0044	0.0454	0.0722	0.0031	13.8493	0.5911	0.0000	0.0000	10.5075	0.0000
156.1396	5.3001	10.3262	0.0489	0.0661	0.0023	15.1207	0.5272	0.0000	0.0000	12.0150	0.0000
226.9314	5.2261	12.7624	0.0537	0.0562	0.0013	17.7813	0.4236	0.0000	0.0000	15.0150	0.0000
290.1273	5.4796	15.2069	0.0602	0.0524	0.0010	19.0787	0.3740	0.0000	0.0000	18.0150	0.0000
388.4716	5.7973	17.0865	0.0826	0.0440	0.0007	22.7356	0.3614	0.0000	0.0000	20.9688	0.0000
167.1379	5.2976	6.2204	0.0414	0.0372	0.0012	26.8695	0.8849	0.0000	0.0000	8.0288	0.0000
