# Supplementary material for: Measurement of Outflow Facility Using iPerfusion
Source: PLoS One. 2016 Mar 7;11(3):e0150694. doi: 10.1371/journal.pone.0150694 (PMC4780770; doi:10.1371/journal.pone.0150694)
Supplement: S4 File — The raw data from the perfusion traces along with the steady state values for each pressure step. (ZIP) [file pone.0150694.s004.zip › S3/ControlIndividuals/eye10/CapPre_P15CR-11/Data.txt]

0.000	-0.800	0.004	8.214	-0.000	0.000
0.100	-0.800	0.004	8.214	-0.000	0.000
0.200	-1.200	-0.001	8.213	-0.000	0.000
0.300	-1.000	0.001	8.213	-0.000	0.000
0.400	-1.200	0.000	8.212	-0.000	0.000
0.500	-1.000	-0.002	8.214	-0.000	0.000
0.600	-0.400	-0.002	8.214	-0.000	0.000
0.700	-1.000	0.002	8.214	-0.000	0.000
0.800	-0.400	0.001	8.214	-0.000	0.000
0.900	-0.400	0.001	8.213	-0.000	0.000
1.000	-0.400	0.001	8.213	-0.000	0.000
1.100	-0.000	0.001	8.213	-0.000	0.000
1.200	-1.200	0.000	8.213	-0.000	0.000
1.300	-0.600	-0.000	8.213	-0.000	0.000
1.400	-0.400	0.004	8.213	-0.000	0.000
1.500	-1.600	0.000	8.214	-0.000	0.000
1.600	0.200	0.000	8.214	-0.000	0.000
1.700	-0.800	0.000	8.214	-0.000	0.000
1.800	-0.000	0.000	8.214	-0.000	0.000
1.900	-1.000	0.003	8.214	-0.000	0.000
2.000	-0.800	-0.001	8.214	-0.000	0.000
2.100	-0.400	-0.001	8.214	-0.000	0.000
2.200	-0.200	-0.000	8.215	-0.000	0.000
2.300	-2.000	-0.000	8.212	-0.000	0.000
2.400	-0.000	-0.002	8.214	-0.000	0.000
2.500	-1.000	-0.001	8.214	-0.000	0.000
2.600	-0.600	-0.001	8.214	-0.000	0.000
2.700	-1.000	0.001	8.214	-0.000	0.000
2.800	-0.000	-0.000	8.213	-0.000	0.000
2.900	-0.400	0.003	8.214	-0.000	0.000
3.000	0.400	0.002	8.214	-0.000	0.000
3.100	-0.600	0.002	8.214	-0.000	0.000
3.200	-0.400	0.001	8.214	-0.000	0.000
3.300	-1.000	0.004	8.213	-0.000	0.000
3.400	0.200	0.002	8.213	-0.000	0.000
3.500	-0.200	-0.001	8.214	-0.000	0.000
3.600	-0.400	-0.001	8.214	-0.000	0.000
3.700	-1.000	0.003	8.213	-0.000	0.000
3.800	-0.400	0.003	8.213	-0.000	0.000
3.900	-0.600	0.001	8.215	-0.000	0.000
4.000	-0.200	0.002	8.212	-0.000	0.000
4.100	-1.200	0.002	8.212	-0.000	0.000
4.200	-1.200	0.002	8.214	-0.000	0.000
4.300	-0.800	0.005	8.213	-0.000	0.000
4.400	-1.600	-0.000	8.213	-0.000	0.000
4.500	-0.200	-0.002	8.213	-0.000	0.000
4.600	-0.200	-0.002	8.213	-0.000	0.000
4.700	-1.000	0.003	8.212	-0.000	0.000
4.800	-0.800	0.002	8.213	-0.000	0.000
4.900	-0.400	0.004	8.213	-0.000	0.000
5.000	-0.800	0.003	8.213	-0.000	0.000
5.100	-1.200	0.003	8.213	-0.000	0.000
5.200	-1.000	0.005	8.213	-0.000	0.000
5.300	-0.200	0.003	8.213	-0.000	0.000
5.400	-1.000	0.002	8.212	-0.000	0.000
5.500	-0.200	0.002	8.213	-0.000	0.000
5.600	-1.000	0.002	8.213	-0.000	0.000
5.700	-1.200	0.003	8.213	-0.000	0.000
5.800	-1.000	0.003	8.214	-0.000	0.000
5.900	-0.400	0.002	8.213	-0.000	0.000
6.000	0.200	0.004	8.213	-0.000	0.000
6.100	0.200	0.004	8.213	-0.000	0.000
6.200	-0.400	0.002	8.213	-0.000	0.000
6.300	-0.600	-0.000	8.214	-0.000	0.000
6.400	-1.000	0.005	8.214	-0.000	0.000
6.500	-2.000	0.003	8.213	-0.000	0.000
6.600	-0.000	0.003	8.213	-0.000	0.000
6.700	-0.200	0.001	8.213	-0.000	0.000
6.800	-0.600	0.001	8.214	-0.000	0.000
6.900	-0.400	0.002	8.214	-0.000	0.000
7.000	-1.000	0.003	8.212	-0.000	0.000
7.100	-0.400	0.003	8.212	-0.000	0.000
7.200	-0.600	-0.000	8.214	-0.000	0.000
7.300	0.200	0.002	8.214	-0.000	0.000
7.400	-1.200	0.003	8.213	-0.000	0.000
7.500	-0.000	0.002	8.213	-0.000	0.000
7.600	-0.800	0.002	8.213	-0.000	0.000
7.700	-0.400	0.004	8.213	-0.000	0.000
7.800	-1.000	0.002	8.213	-0.000	0.000
7.900	-0.000	0.002	8.214	-0.000	0.000
8.000	-1.600	-0.002	8.214	-0.000	0.000
8.100	-0.800	-0.002	8.214	-0.000	0.000
8.200	-1.000	0.002	8.214	-0.000	0.000
8.300	-0.600	0.001	8.214	-0.000	0.000
8.400	-0.600	0.002	8.215	-0.000	0.000
8.500	-0.400	0.001	8.213	-0.000	0.000
8.600	-0.200	0.001	8.213	-0.000	0.000
8.700	-0.800	0.001	8.214	-0.000	0.000
8.800	-0.600	-0.002	8.214	-0.000	0.000
8.900	-0.600	0.003	8.213	-0.000	0.000
9.000	-0.800	0.001	8.212	-0.000	0.000
9.100	-0.000	0.001	8.212	-0.000	0.000
9.200	-0.400	0.003	8.213	-0.000	0.000
9.300	-0.800	0.004	8.214	-0.000	0.000
9.400	-2.200	-0.001	8.212	-0.000	0.000
9.500	-1.200	0.003	8.214	-0.000	0.000
9.600	-0.400	0.003	8.214	-0.000	0.000
9.700	-0.800	-0.000	8.213	-0.000	0.000
9.800	-1.000	0.001	8.212	-0.000	0.000
9.900	-0.600	-0.001	8.213	-0.000	0.000
10.000	-0.600	0.008	8.214	-0.000	0.000
10.100	-1.000	0.008	8.214	-0.000	0.000
10.200	-0.000	-0.000	8.213	-0.000	0.000
10.300	-1.000	0.002	8.214	-0.000	0.000
10.400	-0.600	0.002	8.212	-0.000	0.000
10.500	-1.600	0.001	8.213	-0.000	0.000
10.600	-1.000	0.001	8.213	-0.000	0.000
10.700	-0.800	0.001	8.214	-0.000	0.000
10.800	0.200	0.001	8.215	-0.000	0.000
10.900	-1.000	0.001	8.215	-0.000	0.000
11.000	-0.000	0.003	8.214	-0.000	0.000
11.100	-1.200	0.003	8.214	-0.000	0.000
11.200	-0.800	0.001	8.215	-0.000	0.000
11.300	-0.800	0.002	8.214	-0.000	0.000
11.400	-0.600	0.001	8.214	-0.000	0.000
11.500	-0.400	0.001	8.212	-0.000	0.000
11.600	-1.000	0.001	8.212	-0.000	0.000
11.700	-0.800	0.001	8.213	-0.000	0.000
11.800	-1.000	0.004	8.213	-0.000	0.000
11.900	-0.600	0.001	8.214	-0.000	0.000
12.000	-0.400	0.002	8.214	-0.000	0.000
12.100	-1.000	0.002	8.214	-0.000	0.000
12.200	-0.600	0.001	8.213	-0.000	0.000
12.300	-0.600	-0.001	8.214	-0.000	0.000
12.400	-1.000	0.004	8.214	-0.000	0.000
12.500	-0.800	0.007	8.213	-0.000	0.000
12.600	-0.600	0.007	8.213	-0.000	0.000
12.700	-0.400	-0.005	8.214	-0.000	0.000
12.800	-1.600	-0.000	8.214	-0.000	0.000
12.900	-0.400	0.001	8.214	-0.000	0.000
13.000	-1.200	0.002	8.214	-0.000	0.000
13.100	-1.400	0.002	8.214	-0.000	0.000
13.200	-0.600	0.005	8.213	-0.000	0.000
13.300	-1.000	0.005	8.214	-0.000	0.000
13.400	-0.600	0.004	8.213	-0.000	0.000
13.500	-1.600	0.005	8.214	-0.000	0.000
13.600	-0.600	0.005	8.214	-0.000	0.000
13.700	-0.400	0.002	8.212	-0.000	0.000
13.800	-1.600	0.007	8.213	-0.000	0.000
13.900	-1.000	0.007	8.213	-0.000	0.000
14.000	-0.200	-0.002	8.214	-0.000	0.000
14.100	-1.000	-0.002	8.214	-0.000	0.000
14.200	-1.200	0.069	8.214	-0.000	0.000
14.300	-0.600	-0.033	8.214	-0.000	0.000
14.400	-0.400	-0.001	8.214	-0.000	0.000
14.500	-0.600	-0.002	8.215	-0.000	0.000
14.600	-0.600	-0.002	8.215	-0.000	0.000
14.700	-0.800	0.002	8.213	-0.000	0.000
14.800	-0.200	-0.007	8.213	0.014	0.000
14.900	-0.000	0.008	8.213	0.014	0.000
15.000	27.000	0.001	8.214	0.014	0.000
15.100	3079.400	0.001	8.214	0.014	0.000
15.200	5357.800	0.003	8.213	0.014	0.000
15.300	4580.400	0.009	8.214	0.011	0.000
15.400	1430.800	-0.019	8.213	0.011	0.000
15.500	-4372.000	0.000	8.214	0.011	0.000
15.600	-3844.400	0.000	8.214	0.011	0.000
15.700	650.800	0.002	8.214	0.017	0.000
15.800	3818.000	0.015	8.214	0.017	0.000
15.900	2272.400	-0.010	8.214	0.017	0.000
16.000	-927.000	-0.008	8.213	0.017	0.000
16.100	-1216.000	-0.008	8.213	0.017	0.000
16.200	-391.200	0.001	8.213	0.014	0.000
16.300	-469.400	-0.032	8.214	0.014	0.000
16.400	-449.200	-0.037	8.214	0.014	0.000
16.500	-456.600	-0.835	8.213	0.014	0.000
16.600	-389.200	-0.835	8.213	0.014	0.000
16.700	-267.000	0.015	8.213	0.011	0.000
16.800	-267.000	-0.004	8.213	0.011	0.000
16.900	-264.200	0.009	8.212	0.011	0.000
17.000	-263.200	0.003	8.213	0.011	0.000
17.100	-293.000	0.003	8.213	0.011	0.000
17.200	-352.600	-0.029	8.212	0.011	0.000
17.300	-452.600	-0.084	8.213	0.011	0.000
17.400	-409.800	-1.342	8.214	0.011	0.000
17.500	-423.200	3.402	8.215	0.011	0.000
17.600	-55.000	3.402	8.215	0.011	0.000
17.700	1023.400	4.763	8.213	0.008	0.000
17.800	220.400	4.780	8.214	0.008	0.000
17.900	-92.600	4.702	8.214	0.008	0.000
18.000	-547.800	2.886	8.214	0.008	0.000
18.100	-855.000	2.886	8.214	0.008	0.000
18.200	-740.600	2.758	8.214	0.003	0.000
18.300	-586.200	2.760	8.213	0.003	0.000
18.400	-562.200	2.723	8.214	0.003	0.000
18.500	-562.000	3.493	8.214	0.003	0.000
18.600	-542.000	3.493	8.214	0.003	0.000
18.700	-520.000	4.419	8.215	-0.004	0.000
18.800	-510.600	4.613	8.214	-0.004	0.000
18.900	-624.000	4.231	8.215	-0.004	0.000
19.000	-894.000	-8.239	8.212	-0.004	0.000
19.100	-964.600	-8.239	8.212	-0.004	0.000
19.200	-924.000	-6.139	8.213	-0.007	0.000
19.300	-767.800	1.658	8.214	-0.007	0.000
19.400	-657.000	4.432	8.215	-0.007	0.000
19.500	-383.400	8.035	8.215	-0.007	0.000
19.600	-211.000	8.035	8.215	-0.007	0.000
19.700	-205.600	6.652	8.214	-0.009	0.000
19.800	-211.000	5.849	8.215	-0.009	0.000
19.900	-214.600	5.910	8.214	-0.009	0.000
20.000	-214.600	5.484	8.214	-0.009	0.000
20.100	-214.400	5.484	8.214	-0.009	0.000
20.200	-213.600	5.293	8.213	-0.011	0.000
20.300	-211.000	6.053	8.214	-0.011	0.000
20.400	-208.200	8.590	8.214	-0.011	0.000
20.500	-205.600	10.019	8.214	-0.011	0.000
20.600	-202.200	10.019	8.214	-0.011	0.000
20.700	-198.400	8.259	8.215	-0.012	0.000
20.800	-196.200	7.316	8.214	-0.012	0.000
20.900	-191.200	4.765	8.213	-0.012	0.000
21.000	-188.800	2.054	8.214	-0.012	0.000
21.100	-185.400	2.054	8.214	-0.012	0.000
21.200	-181.200	2.189	8.213	-0.013	0.000
21.300	-178.600	2.215	8.215	-0.013	0.000
21.400	-174.600	2.229	8.213	-0.013	0.000
21.500	-170.200	2.210	8.214	-0.013	0.000
21.600	-166.600	2.210	8.214	-0.013	0.000
21.700	-163.800	2.197	8.213	-0.015	0.000
21.800	-159.800	2.168	8.213	-0.015	0.000
21.900	-156.400	2.142	8.215	-0.015	0.000
22.000	-153.200	2.084	8.213	-0.015	0.000
22.100	-149.400	2.084	8.213	-0.015	0.000
22.200	-145.800	2.042	8.214	-0.016	0.000
22.300	-142.600	2.006	8.214	-0.016	0.000
22.400	-140.200	1.965	8.213	-0.016	0.000
22.500	-136.600	1.892	8.213	-0.016	0.000
22.600	-134.000	1.892	8.213	-0.016	0.000
22.700	-128.800	1.859	8.214	-0.017	0.000
22.800	-126.600	1.823	8.214	-0.017	0.000
22.900	-122.600	1.790	8.213	-0.017	0.000
23.000	-119.400	1.708	8.213	-0.017	0.000
23.100	-117.400	1.708	8.213	-0.017	0.000
23.200	-114.400	1.678	8.213	-0.018	0.000
23.300	-112.000	1.642	8.214	-0.018	0.000
23.400	-109.200	1.596	8.213	-0.018	0.000
23.500	-106.600	1.519	8.216	-0.018	0.000
23.600	-104.200	1.519	8.216	-0.018	0.000
23.700	-101.800	1.514	8.214	-0.019	0.000
23.800	-99.400	1.453	8.213	-0.019	0.000
23.900	-96.400	1.434	8.214	-0.019	0.000
24.000	-95.000	1.363	8.213	-0.019	0.000
24.100	-92.600	1.363	8.213	-0.019	0.000
24.200	-89.600	1.333	8.214	-0.019	0.000
24.300	-86.400	1.290	8.214	-0.019	0.000
24.400	-85.800	1.267	8.214	-0.019	0.000
24.500	-85.000	1.212	8.214	-0.019	0.000
24.600	-83.000	1.212	8.214	-0.019	0.000
24.700	-81.200	1.179	8.213	-0.020	0.000
24.800	-79.000	1.149	8.214	-0.020	0.000
24.900	-78.200	1.125	8.213	-0.020	0.000
25.000	-76.600	1.069	8.213	-0.020	0.000
25.100	-74.400	1.069	8.213	-0.020	0.000
25.200	-72.800	1.047	8.214	-0.021	0.000
25.300	-71.000	1.021	8.214	-0.021	0.000
25.400	-69.200	1.005	8.213	-0.021	0.000
25.500	-68.200	0.953	8.213	-0.021	0.000
25.600	-66.800	0.953	8.213	-0.021	0.000
25.700	-65.000	0.922	8.214	-0.021	0.000
25.800	-63.000	0.922	8.215	-0.021	0.000
25.900	-63.800	0.884	8.215	-0.021	0.000
26.000	-61.800	0.847	8.214	-0.021	0.000
26.100	-60.000	0.847	8.214	-0.021	0.000
26.200	-59.400	0.833	8.213	-0.022	0.000
26.300	-59.200	0.814	8.214	-0.022	0.000
26.400	-58.200	0.796	8.213	-0.022	0.000
26.500	-54.400	0.766	8.214	-0.022	0.000
26.600	-55.200	0.766	8.214	-0.022	0.000
26.700	-54.200	0.748	8.214	-0.022	0.000
26.800	-54.600	0.736	8.214	-0.022	0.000
26.900	-49.400	0.719	8.213	-0.022	0.000
27.000	-52.800	0.686	8.213	-0.022	0.000
27.100	-51.800	0.686	8.213	-0.022	0.000
27.200	-50.600	0.686	8.213	-0.022	0.000
27.300	-48.800	0.662	8.214	-0.022	0.000
27.400	-49.400	0.649	8.214	-0.022	0.000
27.500	-50.000	0.628	8.214	-0.022	0.000
27.600	-49.800	0.628	8.214	-0.022	0.000
27.700	-46.000	0.617	8.213	-0.023	0.000
27.800	-47.600	0.601	8.213	-0.023	0.000
27.900	-46.600	0.579	8.215	-0.023	0.000
28.000	-47.800	0.576	8.214	-0.023	0.000
28.100	-43.200	0.576	8.214	-0.023	0.000
28.200	-41.800	0.553	8.214	-0.023	0.000
28.300	-44.000	0.554	8.213	-0.023	0.000
28.400	-43.400	0.556	8.213	-0.023	0.000
28.500	-42.000	0.522	8.213	-0.023	0.000
28.600	-39.800	0.522	8.213	-0.023	0.000
28.700	-42.000	0.518	8.215	-0.024	0.000
28.800	-41.200	0.529	8.214	-0.024	0.000
28.900	-39.000	0.501	8.214	-0.024	0.000
29.000	-40.000	0.499	8.214	-0.024	0.000
29.100	-39.000	0.499	8.214	-0.024	0.000
29.200	-38.800	0.512	8.214	-0.024	0.000
29.300	-40.200	0.478	8.215	-0.024	0.000
29.400	-36.400	0.489	8.214	-0.024	0.000
29.500	-36.400	0.444	8.214	-0.024	0.000
29.600	-37.000	0.444	8.214	-0.024	0.000
29.700	-36.800	0.448	8.214	-0.024	0.000
29.800	-34.200	0.440	8.214	-0.024	0.000
29.900	-33.200	0.430	8.213	-0.024	0.000
30.000	-36.000	0.436	8.213	-0.024	0.000
30.100	-32.600	0.436	8.213	-0.024	0.000
30.200	-32.000	0.408	8.214	-0.024	0.000
30.300	-32.800	0.428	8.214	-0.024	0.000
30.400	-34.000	0.402	8.214	-0.024	0.000
30.500	-31.000	0.403	8.215	-0.024	0.000
30.600	-29.200	0.403	8.215	-0.024	0.000
30.700	-30.200	0.385	8.215	-0.025	0.000
30.800	-32.400	0.378	8.214	-0.025	0.000
30.900	-30.000	0.396	8.214	-0.025	0.000
31.000	-29.000	0.355	8.214	-0.025	0.000
31.100	-29.000	0.355	8.214	-0.025	0.000
31.200	-29.800	0.354	8.215	-0.025	0.000
31.300	-28.400	0.362	8.215	-0.025	0.000
31.400	-27.000	0.349	8.214	-0.025	0.000
31.500	-26.800	0.338	8.214	-0.025	0.000
31.600	-31.000	0.338	8.214	-0.025	0.000
31.700	-27.600	0.345	8.214	-0.025	0.000
31.800	-25.200	0.319	8.213	-0.025	0.000
31.900	-25.400	0.307	8.214	-0.025	0.000
32.000	-29.800	0.308	8.215	-0.025	0.000
32.100	-27.200	0.308	8.215	-0.025	0.000
32.200	-25.000	0.305	8.213	-0.025	0.000
32.300	-26.800	0.286	8.214	-0.025	0.000
32.400	-28.200	0.308	8.213	-0.025	0.000
32.500	-25.800	0.289	8.215	-0.025	0.000
32.600	-25.200	0.289	8.215	-0.025	0.000
32.700	-25.200	0.277	8.215	-0.026	0.000
32.800	-27.800	0.279	8.213	-0.026	0.000
32.900	-25.400	0.289	8.213	-0.026	0.000
33.000	-22.800	0.255	8.215	-0.026	0.000
33.100	-24.600	0.255	8.215	-0.026	0.000
33.200	-27.600	0.272	8.213	-0.026	0.000
33.300	-25.200	0.281	8.215	-0.026	0.000
33.400	-23.000	0.261	8.212	-0.026	0.000
33.500	-25.200	0.272	8.215	-0.026	0.000
33.600	-26.800	0.272	8.215	-0.026	0.000
33.700	-23.800	0.257	8.215	-0.026	0.000
33.800	-22.400	0.264	8.214	-0.026	0.000
33.900	-24.000	0.224	8.215	-0.026	0.000
34.000	-25.800	0.253	8.214	-0.026	0.000
34.100	-23.600	0.253	8.214	-0.026	0.000
34.200	-20.400	0.228	8.215	-0.026	0.000
34.300	-23.800	0.249	8.213	-0.026	0.000
34.400	-24.400	0.232	8.214	-0.026	0.000
34.500	-23.400	0.206	8.214	-0.026	0.000
34.600	-20.400	0.206	8.214	-0.026	0.000
34.700	-23.200	0.244	8.214	-0.026	0.000
34.800	-24.400	0.242	8.214	-0.026	0.000
34.900	-22.600	0.255	8.214	-0.026	0.000
35.000	-19.800	0.219	8.214	-0.026	0.000
35.100	-22.200	0.219	8.214	-0.026	0.000
35.200	-23.000	0.247	8.215	-0.027	0.000
35.300	-21.200	0.238	8.214	-0.027	0.000
35.400	-19.000	0.225	8.214	-0.027	0.000
35.500	-20.000	0.239	8.214	-0.027	0.000
35.600	-21.000	0.239	8.214	-0.027	0.000
35.700	-19.200	0.230	8.214	-0.027	0.000
35.800	-17.000	0.214	8.215	-0.027	0.000
35.900	-18.400	0.217	8.215	-0.027	0.000
36.000	-19.200	0.229	8.214	-0.027	0.000
36.100	-18.400	0.229	8.214	-0.027	0.000
36.200	-15.400	0.206	8.214	-0.027	0.000
36.300	-17.200	0.213	8.215	-0.027	0.000
36.400	-17.800	0.220	8.213	-0.027	0.000
36.500	-16.400	0.195	8.215	-0.027	0.000
36.600	-14.800	0.195	8.215	-0.027	0.000
36.700	-15.200	0.195	8.214	-0.027	0.000
36.800	-16.400	0.204	8.214	-0.027	0.000
36.900	-14.200	0.195	8.213	-0.027	0.000
37.000	-13.800	0.174	8.214	-0.027	0.000
37.100	-14.600	0.174	8.214	-0.027	0.000
37.200	-15.400	0.181	8.215	-0.027	0.000
37.300	-14.000	0.179	8.213	-0.027	0.000
37.400	-13.200	0.164	8.214	-0.027	0.000
37.500	-14.400	0.170	8.215	-0.027	0.000
37.600	-15.000	0.170	8.215	-0.027	0.000
37.700	-13.600	0.162	8.214	-0.027	0.000
37.800	-11.400	0.147	8.214	-0.027	0.000
37.900	-13.400	0.147	8.214	-0.027	0.000
38.000	-13.400	0.148	8.214	-0.027	0.000
38.100	-12.200	0.148	8.214	-0.027	0.000
38.200	-11.000	0.135	8.215	-0.027	0.000
38.300	-12.400	0.139	8.214	-0.027	0.000
38.400	-12.400	0.144	8.214	-0.027	0.000
38.500	-11.400	0.128	8.213	-0.027	0.000
38.600	-10.200	0.128	8.213	-0.027	0.000
38.700	-10.800	0.127	8.215	-0.027	0.000
38.800	-11.200	0.137	8.215	-0.027	0.000
38.900	-10.600	0.127	8.214	-0.027	0.000
39.000	-9.400	0.119	8.215	-0.027	0.000
39.100	-11.200	0.119	8.215	-0.027	0.000
39.200	-11.200	0.131	8.214	-0.027	0.000
39.300	-10.400	0.121	8.214	-0.027	0.000
39.400	-10.200	0.109	8.214	-0.027	0.000
39.500	-10.600	0.114	8.213	-0.027	0.000
39.600	-11.800	0.114	8.213	-0.027	0.000
39.700	-10.800	0.110	8.215	-0.028	0.000
39.800	-9.800	0.099	8.214	-0.028	0.000
39.900	-11.600	0.102	8.215	-0.028	0.000
40.000	-11.000	0.100	8.214	-0.028	0.000
40.100	-11.400	0.100	8.214	-0.028	0.000
40.200	-11.600	0.095	8.214	-0.028	0.000
40.300	-11.200	0.097	8.214	-0.028	0.000
40.400	-12.000	0.101	8.214	-0.028	0.000
40.500	-11.000	0.085	8.215	-0.028	0.000
40.600	-11.400	0.085	8.215	-0.028	0.000
40.700	-10.800	0.088	8.215	-0.028	0.000
40.800	-12.600	0.098	8.214	-0.028	0.000
40.900	-11.000	0.095	8.213	-0.028	0.000
41.000	-11.400	0.091	8.214	-0.028	0.000
41.100	-11.600	0.091	8.214	-0.028	0.000
41.200	-13.200	0.097	8.212	-0.028	0.000
41.300	-12.600	0.099	8.214	-0.028	0.000
41.400	-11.800	0.089	8.214	-0.028	0.000
41.500	-12.000	0.102	8.214	-0.028	0.000
41.600	-12.600	0.102	8.214	-0.028	0.000
41.700	-12.600	0.102	8.214	-0.028	0.000
41.800	-12.000	0.096	8.213	-0.028	0.000
41.900	-13.400	0.099	8.215	-0.028	0.000
42.000	-13.800	0.101	8.213	-0.028	0.000
42.100	-12.800	0.101	8.213	-0.028	0.000
42.200	-13.000	0.102	8.213	-0.028	0.000
42.300	-12.600	0.106	8.214	-0.028	0.000
42.400	-14.000	0.108	8.215	-0.028	0.000
42.500	-13.400	0.107	8.214	-0.028	0.000
42.600	-12.600	0.107	8.214	-0.028	0.000
42.700	-13.200	0.110	8.213	-0.028	0.000
42.800	-14.000	0.118	8.215	-0.028	0.000
42.900	-13.200	0.114	8.214	-0.028	0.000
43.000	-12.800	0.114	8.214	-0.028	0.000
43.100	-12.400	0.114	8.214	-0.028	0.000
43.200	-13.400	0.121	8.214	-0.028	0.000
43.300	-12.600	0.121	8.214	-0.028	0.000
43.400	-12.000	0.117	8.214	-0.028	0.000
43.500	-13.000	0.125	8.214	-0.028	0.000
43.600	-12.400	0.125	8.214	-0.028	0.000
43.700	-11.800	0.124	8.213	-0.028	0.000
43.800	-12.200	0.120	8.214	-0.028	0.000
43.900	-12.200	0.120	8.214	-0.028	0.000
44.000	-12.200	0.124	8.213	-0.028	0.000
44.100	-11.600	0.124	8.213	-0.028	0.000
44.200	-11.000	0.117	8.214	-0.028	0.000
44.300	-11.800	0.119	8.214	-0.028	0.000
44.400	-11.600	0.122	8.213	-0.028	0.000
44.500	-11.200	0.114	8.212	-0.028	0.000
44.600	-11.200	0.114	8.212	-0.028	0.000
44.700	-11.600	0.116	8.213	-0.029	0.000
44.800	-12.800	0.113	8.214	-0.029	0.000
44.900	-10.600	0.112	8.213	-0.029	0.000
45.000	-12.000	0.107	8.214	-0.029	0.000
45.100	-11.400	0.107	8.214	-0.029	0.000
45.200	-10.200	0.105	8.215	-0.029	0.000
45.300	-11.000	0.107	8.214	-0.029	0.000
45.400	-10.800	0.104	8.213	-0.029	0.000
45.500	-10.200	0.106	8.213	-0.029	0.000
45.600	-11.600	0.106	8.213	-0.029	0.000
45.700	-11.000	0.099	8.214	-0.029	0.000
45.800	-10.600	0.097	8.213	-0.029	0.000
45.900	-10.600	0.100	8.215	-0.029	0.000
46.000	-11.200	0.097	8.214	-0.029	0.000
46.100	-11.400	0.097	8.214	-0.029	0.000
46.200	-10.400	0.096	8.214	-0.029	0.000
46.300	-11.200	0.098	8.213	-0.029	0.000
46.400	-11.600	0.094	8.215	-0.029	0.000
46.500	-12.000	0.093	8.213	-0.029	0.000
46.600	-11.600	0.093	8.213	-0.029	0.000
46.700	-11.600	0.093	8.214	-0.029	0.000
46.800	-13.000	0.094	8.214	-0.029	0.000
46.900	-12.200	0.094	8.214	-0.029	0.000
47.000	-11.800	0.093	8.215	-0.029	0.000
47.100	-12.600	0.093	8.215	-0.029	0.000
47.200	-12.200	0.093	8.214	-0.029	0.000
47.300	-12.600	0.093	8.214	-0.029	0.000
47.400	-12.800	0.095	8.214	-0.029	0.000
47.500	-11.800	0.096	8.212	-0.029	0.000
47.600	-12.000	0.096	8.212	-0.029	0.000
47.700	-11.800	0.096	8.214	-0.029	0.000
47.800	-13.200	0.097	8.213	-0.029	0.000
47.900	-12.400	0.097	8.214	-0.029	0.000
48.000	-12.600	0.107	8.212	-0.029	0.000
48.100	-13.600	0.107	8.212	-0.029	0.000
48.200	-13.200	0.101	8.214	-0.029	0.000
48.300	-13.400	0.106	8.214	-0.029	0.000
48.400	-13.600	0.106	8.214	-0.029	0.000
48.500	-13.600	0.107	8.214	-0.029	0.000
48.600	-13.600	0.107	8.214	-0.029	0.000
48.700	-13.600	0.112	8.213	-0.029	0.000
48.800	-13.800	0.112	8.213	-0.029	0.000
48.900	-13.800	0.114	8.214	-0.029	0.000
49.000	-14.400	0.115	8.214	-0.029	0.000
49.100	-14.800	0.115	8.214	-0.029	0.000
49.200	-15.000	0.116	8.215	-0.029	0.000
49.300	-13.200	0.115	8.214	-0.029	0.000
49.400	-15.400	0.118	8.213	-0.029	0.000
49.500	-14.800	0.124	8.215	-0.029	0.000
49.600	-15.200	0.124	8.215	-0.029	0.000
49.700	-14.800	0.124	8.213	-0.030	0.000
49.800	-15.600	0.127	8.214	-0.030	0.000
49.900	-15.800	0.123	8.214	-0.030	0.000
50.000	-14.600	0.126	8.214	-0.030	0.000
50.100	-15.200	0.126	8.214	-0.030	0.000
50.200	-16.200	0.127	8.213	-0.030	0.000
50.300	-15.800	0.131	8.213	-0.030	0.000
50.400	-15.800	0.127	8.213	-0.030	0.000
50.500	-15.800	0.132	8.214	-0.030	0.000
50.600	-15.800	0.132	8.214	-0.030	0.000
50.700	-17.000	0.130	8.213	-0.030	0.000
50.800	-15.600	0.135	8.214	-0.030	0.000
50.900	-16.000	0.130	8.214	-0.030	0.000
51.000	-15.400	0.135	8.215	-0.030	0.000
51.100	-16.800	0.135	8.215	-0.030	0.000
51.200	-15.400	0.138	8.213	-0.030	0.000
51.300	-15.000	0.136	8.214	-0.030	0.000
51.400	-16.200	0.139	8.214	-0.030	0.000
51.500	-16.200	0.144	8.215	-0.030	0.000
51.600	-16.000	0.144	8.215	-0.030	0.000
51.700	-15.400	0.135	8.213	-0.030	0.000
51.800	-16.000	0.146	8.213	-0.030	0.000
51.900	-15.800	0.152	8.214	-0.030	0.000
52.000	-16.200	0.144	8.214	-0.030	0.000
52.100	-14.400	0.144	8.214	-0.030	0.000
52.200	-15.600	0.150	8.214	-0.030	0.000
52.300	-15.400	0.151	8.214	-0.030	0.000
52.400	-15.200	0.148	8.213	-0.030	0.000
52.500	-13.400	0.151	8.214	-0.030	0.000
52.600	-15.200	0.151	8.214	-0.030	0.000
52.700	-15.400	0.154	8.213	-0.030	0.000
52.800	-14.600	0.148	8.214	-0.030	0.000
52.900	-14.800	0.147	8.214	-0.030	0.000
53.000	-14.600	0.150	8.214	-0.030	0.000
53.100	-15.600	0.150	8.214	-0.030	0.000
53.200	-15.400	0.147	8.214	-0.031	0.000
53.300	-15.000	0.140	8.214	-0.031	0.000
53.400	-15.200	0.149	8.214	-0.031	0.000
53.500	-14.400	0.145	8.212	-0.031	0.000
53.600	-15.800	0.145	8.212	-0.031	0.000
53.700	-14.800	0.139	8.214	-0.031	0.000
53.800	-14.200	0.143	8.214	-0.031	0.000
53.900	-14.600	0.143	8.214	-0.031	0.000
54.000	-14.000	0.138	8.214	-0.031	0.000
54.100	-14.000	0.138	8.214	-0.031	0.000
54.200	-14.400	0.137	8.215	-0.031	0.000
54.300	-14.800	0.138	8.213	-0.031	0.000
54.400	-13.800	0.134	8.214	-0.031	0.000
54.500	-12.800	0.141	8.214	-0.031	0.000
54.600	-13.200	0.141	8.214	-0.031	0.000
54.700	-12.600	0.139	8.215	-0.031	0.000
54.800	-13.200	0.135	8.214	-0.031	0.000
54.900	-11.800	0.135	8.214	-0.031	0.000
55.000	-12.600	0.130	8.214	-0.031	0.000
55.100	-13.000	0.130	8.214	-0.031	0.000
55.200	-13.000	0.129	8.214	-0.031	0.000
55.300	-12.400	0.124	8.213	-0.031	0.000
55.400	-13.000	0.129	8.213	-0.031	0.000
55.500	-13.200	0.125	8.213	-0.031	0.000
55.600	-13.000	0.125	8.213	-0.031	0.000
55.700	-11.400	0.120	8.214	-0.031	0.000
55.800	-12.000	0.126	8.215	-0.031	0.000
55.900	-12.400	0.119	8.215	-0.031	0.000
56.000	-12.400	0.119	8.214	-0.031	0.000
56.100	-12.400	0.119	8.214	-0.031	0.000
56.200	-11.800	0.120	8.213	-0.031	0.000
56.300	-12.600	0.120	8.213	-0.031	0.000
56.400	-11.600	0.111	8.215	-0.031	0.000
56.500	-11.200	0.113	8.214	-0.031	0.000
56.600	-11.400	0.113	8.214	-0.031	0.000
56.700	-12.000	0.114	8.213	-0.031	0.000
56.800	-11.800	0.109	8.213	-0.031	0.000
56.900	-10.200	0.112	8.214	-0.031	0.000
57.000	-10.800	0.111	8.214	-0.031	0.000
57.100	-11.000	0.111	8.214	-0.031	0.000
57.200	-11.000	0.108	8.213	-0.031	0.000
57.300	-11.600	0.108	8.215	-0.031	0.000
57.400	-9.800	0.107	8.214	-0.031	0.000
57.500	-11.200	0.107	8.214	-0.031	0.000
57.600	-11.200	0.107	8.214	-0.031	0.000
57.700	-10.600	0.100	8.213	-0.031	0.000
57.800	-10.600	0.104	8.214	-0.031	0.000
57.900	-11.000	0.105	8.213	-0.031	0.000
58.000	-10.800	0.101	8.214	-0.031	0.000
58.100	-10.600	0.101	8.214	-0.031	0.000
58.200	-11.000	0.099	8.213	-0.032	0.000
58.300	-10.800	0.097	8.215	-0.032	0.000
58.400	-10.200	0.101	8.213	-0.032	0.000
58.500	-9.800	0.100	8.215	-0.032	0.000
58.600	-10.400	0.100	8.215	-0.032	0.000
58.700	-10.800	0.096	8.213	-0.032	0.000
58.800	-10.200	0.096	8.214	-0.032	0.000
58.900	-9.800	0.088	8.214	-0.032	0.000
59.000	-10.000	0.091	8.214	-0.032	0.000
59.100	-10.000	0.091	8.214	-0.032	0.000
59.200	-9.600	0.090	8.214	-0.032	0.000
59.300	-9.600	0.090	8.214	-0.032	0.000
59.400	-10.400	0.090	8.213	-0.032	0.000
59.500	-9.800	0.087	8.213	-0.032	0.000
59.600	-9.600	0.087	8.213	-0.032	0.000
59.700	-9.800	0.088	8.214	-0.032	0.000
59.800	-10.000	0.085	8.214	-0.032	0.000
59.900	-9.600	0.090	8.214	-0.032	0.000
60.000	-10.000	0.089	8.212	-0.032	0.000
60.100	-9.000	0.089	8.212	-0.032	0.000
60.200	-9.800	0.092	8.214	-0.032	0.000
60.300	-9.600	0.087	8.214	-0.032	0.000
60.400	-9.000	0.085	8.214	-0.032	0.000
60.500	-9.000	0.088	8.214	-0.032	0.000
60.600	-9.800	0.088	8.214	-0.032	0.000
60.700	-9.600	0.088	8.214	-0.032	0.000
60.800	-9.400	0.080	8.213	-0.032	0.000
60.900	-8.400	0.083	8.214	-0.032	0.000
61.000	-8.600	0.084	8.214	-0.032	0.000
61.100	-8.200	0.084	8.214	-0.032	0.000
61.200	-9.200	0.080	8.215	-0.032	0.000
61.300	-8.600	0.078	8.214	-0.032	0.000
61.400	-8.600	0.081	8.214	-0.032	0.000
61.500	-10.200	0.081	8.213	-0.032	0.000
61.600	-9.200	0.081	8.213	-0.032	0.000
61.700	-7.000	0.080	8.212	-0.032	0.000
61.800	-9.000	0.080	8.214	-0.032	0.000
61.900	-8.000	0.077	8.214	-0.032	0.000
62.000	-8.000	0.074	8.214	-0.032	0.000
62.100	-8.800	0.074	8.214	-0.032	0.000
62.200	-8.800	0.074	8.213	-0.032	0.000
62.300	-8.600	0.071	8.215	-0.032	0.000
62.400	-9.000	0.074	8.214	-0.032	0.000
62.500	-8.200	0.071	8.214	-0.032	0.000
62.600	-8.400	0.071	8.214	-0.032	0.000
62.700	-9.800	0.070	8.214	-0.032	0.000
62.800	-9.000	0.070	8.214	-0.032	0.000
62.900	-9.000	0.070	8.214	-0.032	0.000
63.000	-8.600	0.066	8.212	-0.032	0.000
63.100	-9.800	0.066	8.212	-0.032	0.000
63.200	-9.400	0.070	8.214	-0.032	0.000
63.300	-8.200	0.064	8.214	-0.032	0.000
63.400	-8.800	0.070	8.213	-0.032	0.000
63.500	-9.200	0.064	8.213	-0.032	0.000
63.600	-8.400	0.064	8.213	-0.032	0.000
63.700	-8.200	0.063	8.214	-0.032	0.000
63.800	-7.600	0.068	8.215	-0.032	0.000
63.900	-10.600	0.066	8.213	-0.032	0.000
64.000	-8.800	0.066	8.214	-0.032	0.000
64.100	-8.600	0.066	8.214	-0.032	0.000
64.200	-9.400	0.066	8.215	-0.032	0.000
64.300	-9.400	0.068	8.215	-0.032	0.000
64.400	-9.200	0.067	8.213	-0.032	0.000
64.500	-8.200	0.073	8.215	-0.032	0.000
64.600	-8.200	0.073	8.215	-0.032	0.000
64.700	-7.400	0.075	8.214	-0.033	0.000
64.800	-9.400	0.070	8.214	-0.033	0.000
64.900	-7.400	0.069	8.213	-0.033	0.000
65.000	-8.200	0.074	8.214	-0.033	0.000
65.100	-8.600	0.074	8.214	-0.033	0.000
65.200	-10.000	0.072	8.214	-0.033	0.000
65.300	-8.800	0.071	8.214	-0.033	0.000
65.400	-8.800	0.074	8.214	-0.033	0.000
65.500	-8.400	0.072	8.213	-0.033	0.000
65.600	-9.000	0.072	8.213	-0.033	0.000
65.700	-9.200	0.073	8.213	-0.033	0.000
65.800	-9.200	0.072	8.214	-0.033	0.000
65.900	-8.800	0.074	8.214	-0.033	0.000
66.000	-8.600	0.072	8.214	-0.033	0.000
66.100	-8.800	0.072	8.214	-0.033	0.000
66.200	-9.800	0.073	8.214	-0.033	0.000
66.300	-9.600	0.073	8.214	-0.033	0.000
66.400	-9.200	0.070	8.214	-0.033	0.000
66.500	-8.800	0.070	8.215	-0.033	0.000
66.600	-9.400	0.070	8.215	-0.033	0.000
66.700	-9.000	0.072	8.213	-0.033	0.000
66.800	-8.400	0.071	8.213	-0.033	0.000
66.900	-8.600	0.072	8.214	-0.033	0.000
67.000	-8.200	0.074	8.214	-0.033	0.000
67.100	-8.400	0.074	8.214	-0.033	0.000
67.200	-9.200	0.076	8.215	-0.033	0.000
67.300	-9.200	0.072	8.214	-0.033	0.000
67.400	-9.200	0.068	8.213	-0.033	0.000
67.500	-8.400	0.069	8.214	-0.033	0.000
67.600	-8.600	0.069	8.214	-0.033	0.000
67.700	-8.800	0.071	8.214	-0.033	0.000
67.800	-9.800	0.068	8.214	-0.033	0.000
67.900	-9.400	0.076	8.214	-0.033	0.000
68.000	-9.400	0.071	8.213	-0.033	0.000
68.100	-8.800	0.071	8.213	-0.033	0.000
68.200	-9.000	0.070	8.215	-0.033	0.000
68.300	-9.400	0.072	8.214	-0.033	0.000
68.400	-8.800	0.073	8.214	-0.033	0.000
68.500	-10.200	0.069	8.214	-0.033	0.000
68.600	-9.400	0.069	8.214	-0.033	0.000
68.700	-9.000	0.072	8.213	-0.033	0.000
68.800	-9.200	0.076	8.214	-0.033	0.000
68.900	-10.000	0.070	8.214	-0.033	0.000
69.000	-9.200	0.076	8.213	-0.033	0.000
69.100	-9.200	0.076	8.213	-0.033	0.000
69.200	-10.800	0.073	8.214	-0.033	0.000
69.300	-10.000	0.074	8.214	-0.033	0.000
69.400	-9.800	0.072	8.213	-0.033	0.000
69.500	-9.400	0.074	8.213	-0.033	0.000
69.600	-9.600	0.074	8.213	-0.033	0.000
69.700	-9.600	0.077	8.215	-0.033	0.000
69.800	-9.800	0.077	8.214	-0.033	0.000
69.900	-9.400	0.082	8.213	-0.033	0.000
70.000	-8.800	0.077	8.215	-0.033	0.000
70.100	-9.800	0.077	8.215	-0.033	0.000
70.200	-9.000	0.076	8.214	-0.033	0.000
70.300	-9.000	0.081	8.214	-0.033	0.000
70.400	-9.600	0.078	8.214	-0.033	0.000
70.500	-10.000	0.077	8.214	-0.033	0.000
70.600	-9.800	0.077	8.214	-0.033	0.000
70.700	-8.600	0.080	8.214	-0.033	0.000
70.800	-9.800	0.080	8.214	-0.033	0.000
70.900	-10.400	0.079	8.214	-0.033	0.000
71.000	-10.000	0.078	8.213	-0.033	0.000
71.100	-10.600	0.078	8.213	-0.033	0.000
71.200	-10.600	0.082	8.214	-0.034	0.000
71.300	-9.800	0.081	8.214	-0.034	0.000
71.400	-9.800	0.077	8.214	-0.034	0.000
71.500	-10.800	0.081	8.213	-0.034	0.000
71.600	-9.000	0.081	8.213	-0.034	0.000
71.700	-10.000	0.081	8.214	-0.034	0.000
71.800	-9.800	0.079	8.213	-0.034	0.000
71.900	-10.200	0.081	8.213	-0.034	0.000
72.000	-10.200	0.077	8.213	-0.034	0.000
72.100	-9.000	0.077	8.213	-0.034	0.000
72.200	-9.000	0.081	8.213	-0.034	0.000
72.300	-10.000	0.082	8.215	-0.034	0.000
72.400	-9.400	0.084	8.213	-0.034	0.000
72.500	-9.200	0.083	8.215	-0.034	0.000
72.600	-9.000	0.083	8.215	-0.034	0.000
72.700	-9.200	0.086	8.213	-0.034	0.000
72.800	-9.600	0.079	8.214	-0.034	0.000
72.900	-9.800	0.077	8.214	-0.034	0.000
73.000	-9.000	0.085	8.215	-0.034	0.000
73.100	-9.400	0.085	8.215	-0.034	0.000
73.200	-10.000	0.084	8.215	-0.034	0.000
73.300	-10.000	0.082	8.212	-0.034	0.000
73.400	-8.800	0.082	8.213	-0.034	0.000
73.500	-9.400	0.079	8.214	-0.034	0.000
73.600	-9.600	0.079	8.214	-0.034	0.000
73.700	-10.000	0.077	8.212	-0.034	0.000
73.800	-10.000	0.083	8.213	-0.034	0.000
73.900	-10.200	0.081	8.214	-0.034	0.000
74.000	-9.800	0.075	8.213	-0.034	0.000
74.100	-9.600	0.075	8.213	-0.034	0.000
74.200	-10.200	0.078	8.213	-0.034	0.000
74.300	-9.400	0.081	8.214	-0.034	0.000
74.400	-10.000	0.073	8.215	-0.034	0.000
74.500	-9.600	0.073	8.214	-0.034	0.000
74.600	-10.600	0.073	8.214	-0.034	0.000
74.700	-9.600	0.081	8.214	-0.034	0.000
74.800	-10.600	0.081	8.213	-0.034	0.000
74.900	-9.000	0.077	8.215	-0.034	0.000
75.000	-9.200	0.086	8.213	-0.034	0.000
75.100	-10.400	0.086	8.213	-0.034	0.000
75.200	-9.600	0.084	8.214	-0.034	0.000
75.300	-10.200	0.077	8.213	-0.034	0.000
75.400	-10.000	0.087	8.214	-0.034	0.000
75.500	-9.800	0.082	8.214	-0.034	0.000
75.600	-9.600	0.082	8.214	-0.034	0.000
75.700	-10.200	0.080	8.213	-0.034	0.000
75.800	-9.000	0.084	8.214	-0.034	0.000
75.900	-8.800	0.082	8.213	-0.034	0.000
76.000	-9.600	0.082	8.213	-0.034	0.000
76.100	-9.200	0.082	8.213	-0.034	0.000
76.200	-8.800	0.084	8.214	-0.034	0.000
76.300	-9.600	0.085	8.215	-0.034	0.000
76.400	-9.600	0.084	8.212	-0.034	0.000
76.500	-8.800	0.080	8.213	-0.034	0.000
76.600	-9.800	0.080	8.213	-0.034	0.000
76.700	-8.400	0.085	8.213	-0.034	0.000
76.800	-8.400	0.079	8.214	-0.034	0.000
76.900	-9.600	0.081	8.214	-0.034	0.000
77.000	-8.000	0.084	8.214	-0.034	0.000
77.100	-8.000	0.084	8.214	-0.034	0.000
77.200	-9.200	0.081	8.214	-0.034	0.000
77.300	-8.000	0.081	8.214	-0.034	0.000
77.400	-8.200	0.078	8.214	-0.034	0.000
77.500	-9.000	0.079	8.214	-0.034	0.000
77.600	-8.200	0.079	8.214	-0.034	0.000
77.700	-7.600	0.077	8.214	-0.035	0.000
77.800	-7.800	0.073	8.214	-0.035	0.000
77.900	-8.000	0.078	8.214	-0.035	0.000
78.000	-9.000	0.076	8.213	-0.035	0.000
78.100	-8.600	0.076	8.213	-0.035	0.000
78.200	-8.600	0.070	8.213	-0.035	0.000
78.300	-8.600	0.074	8.214	-0.035	0.000
78.400	-8.200	0.072	8.213	-0.035	0.000
78.500	-9.000	0.069	8.216	-0.035	0.000
78.600	-9.600	0.069	8.216	-0.035	0.000
78.700	-8.400	0.071	8.214	-0.035	0.000
78.800	-8.600	0.074	8.214	-0.035	0.000
78.900	-8.200	0.068	8.214	-0.035	0.000
79.000	-8.600	0.070	8.214	-0.035	0.000
79.100	-8.400	0.070	8.214	-0.035	0.000
79.200	-8.200	0.070	8.213	-0.035	0.000
79.300	-9.200	0.067	8.215	-0.035	0.000
79.400	-7.800	0.061	8.213	-0.035	0.000
79.500	-8.200	0.064	8.214	-0.035	0.000
79.600	-7.600	0.064	8.214	-0.035	0.000
79.700	-8.600	0.064	8.213	-0.035	0.000
79.800	-8.000	0.064	8.214	-0.035	0.000
79.900	-8.400	0.069	8.213	-0.035	0.000
80.000	-7.600	0.068	8.214	-0.035	0.000
80.100	-8.600	0.068	8.214	-0.035	0.000
80.200	-8.200	0.067	8.213	-0.035	0.000
80.300	-8.000	0.068	8.214	-0.035	0.000
80.400	-7.600	0.070	8.214	-0.035	0.000
80.500	-8.600	0.068	8.214	-0.035	0.000
80.600	-7.400	0.068	8.214	-0.035	0.000
80.700	-8.200	0.070	8.213	-0.035	0.000
80.800	-9.200	0.072	8.214	-0.035	0.000
80.900	-8.200	0.066	8.213	-0.035	0.000
81.000	-7.400	0.068	8.214	-0.035	0.000
81.100	-8.200	0.068	8.214	-0.035	0.000
81.200	-8.600	0.071	8.214	-0.035	0.000
81.300	-8.600	0.065	8.213	-0.035	0.000
81.400	-8.400	0.068	8.215	-0.035	0.000
81.500	-8.000	0.071	8.214	-0.035	0.000
81.600	-9.200	0.071	8.214	-0.035	0.000
81.700	-8.000	0.066	8.214	-0.035	0.000
81.800	-8.800	0.071	8.214	-0.035	0.000
81.900	-7.400	0.070	8.214	-0.035	0.000
82.000	-9.000	0.068	8.215	-0.035	0.000
82.100	-8.800	0.068	8.215	-0.035	0.000
82.200	-8.200	0.061	8.213	-0.035	0.000
82.300	-7.600	0.070	8.214	-0.035	0.000
82.400	-8.800	0.068	8.214	-0.035	0.000
82.500	-8.800	0.065	8.213	-0.035	0.000
82.600	-7.800	0.065	8.213	-0.035	0.000
82.700	-8.200	0.068	8.213	-0.035	0.000
82.800	-8.600	0.069	8.213	-0.035	0.000
82.900	-8.600	0.062	8.213	-0.035	0.000
83.000	-8.600	0.072	8.213	-0.035	0.000
83.100	-8.400	0.072	8.213	-0.035	0.000
83.200	-8.000	0.071	8.213	-0.035	0.000
83.300	-8.000	0.066	8.214	-0.035	0.000
83.400	-8.400	0.066	8.213	-0.035	0.000
83.500	-7.800	0.070	8.214	-0.035	0.000
83.600	-8.400	0.070	8.214	-0.035	0.000
83.700	-9.000	0.063	8.214	-0.035	0.000
83.800	-9.000	0.064	8.214	-0.035	0.000
83.900	-8.000	0.071	8.215	-0.035	0.000
84.000	-9.800	0.065	8.214	-0.035	0.000
84.100	-9.200	0.065	8.214	-0.035	0.000
84.200	-7.000	0.067	8.214	-0.035	0.000
84.300	-8.600	0.072	8.214	-0.035	0.000
84.400	-8.200	0.067	8.215	-0.035	0.000
84.500	-8.200	0.061	8.214	-0.035	0.000
84.600	-7.000	0.061	8.214	-0.035	0.000
84.700	-9.000	0.066	8.213	-0.035	0.000
84.800	-9.000	0.067	8.214	-0.035	0.000
84.900	-8.400	0.064	8.214	-0.035	0.000
85.000	-8.200	0.072	8.213	-0.035	0.000
85.100	-7.800	0.072	8.213	-0.035	0.000
85.200	-8.200	0.065	8.214	-0.036	0.000
85.300	-9.200	0.064	8.213	-0.036	0.000
85.400	-8.400	0.067	8.213	-0.036	0.000
85.500	-7.600	0.067	8.213	-0.036	0.000
85.600	-8.200	0.067	8.213	-0.036	0.000
85.700	-8.400	0.062	8.214	-0.036	0.000
85.800	-8.200	0.065	8.214	-0.036	0.000
85.900	-8.200	0.065	8.214	-0.036	0.000
86.000	-8.800	0.062	8.213	-0.036	0.000
86.100	-8.600	0.062	8.213	-0.036	0.000
86.200	-8.200	0.061	8.214	-0.036	0.000
86.300	-7.800	0.062	8.214	-0.036	0.000
86.400	-8.600	0.066	8.215	-0.036	0.000
86.500	-8.200	0.063	8.214	-0.036	0.000
86.600	-8.200	0.063	8.214	-0.036	0.000
86.700	-7.600	0.065	8.213	-0.036	0.000
86.800	-8.000	0.064	8.213	-0.036	0.000
86.900	-8.400	0.063	8.214	-0.036	0.000
87.000	-7.200	0.070	8.213	-0.036	0.000
87.100	-8.200	0.070	8.213	-0.036	0.000
87.200	-7.800	0.070	8.213	-0.036	0.000
87.300	-8.000	0.063	8.213	-0.036	0.000
87.400	-8.600	0.066	8.213	-0.036	0.000
87.500	-8.000	0.070	8.214	-0.036	0.000
87.600	-8.400	0.070	8.214	-0.036	0.000
87.700	-8.400	0.064	8.214	-0.036	0.000
87.800	-8.000	0.064	8.214	-0.036	0.000
87.900	-7.600	0.068	8.214	-0.036	0.000
88.000	-7.400	0.066	8.213	-0.036	0.000
88.100	-8.200	0.066	8.213	-0.036	0.000
88.200	-8.200	0.059	8.214	-0.036	0.000
88.300	-7.800	0.069	8.213	-0.036	0.000
88.400	-7.800	0.067	8.213	-0.036	0.000
88.500	-6.800	0.063	8.212	-0.036	0.000
88.600	-7.400	0.063	8.212	-0.036	0.000
88.700	-8.800	0.064	8.216	-0.036	0.000
88.800	-7.600	0.065	8.213	-0.036	0.000
88.900	-8.200	0.063	8.214	-0.036	0.000
89.000	-7.600	0.063	8.214	-0.036	0.000
89.100	-8.400	0.063	8.214	-0.036	0.000
89.200	-8.200	0.066	8.213	-0.036	0.000
89.300	-7.400	0.060	8.215	-0.036	0.000
89.400	-7.600	0.059	8.213	-0.036	0.000
89.500	-8.200	0.064	8.213	-0.036	0.000
89.600	-7.400	0.064	8.213	-0.036	0.000
89.700	-6.600	0.064	8.214	-0.036	0.000
89.800	-8.600	0.060	8.214	-0.036	0.000
89.900	-8.000	0.065	8.214	-0.036	0.000
90.000	-8.000	0.064	8.212	-0.036	0.000
90.100	-7.400	0.064	8.212	-0.036	0.000
90.200	-7.600	0.062	8.213	-0.036	0.000
90.300	-8.200	0.060	8.213	-0.036	0.000
90.400	-7.800	0.065	8.213	-0.036	0.000
90.500	-7.800	0.064	8.213	-0.036	0.000
90.600	-7.600	0.064	8.213	-0.036	0.000
90.700	-7.800	0.062	8.213	-0.036	0.000
90.800	-7.000	0.064	8.213	-0.036	0.000
90.900	-8.000	0.062	8.213	-0.036	0.000
91.000	-7.600	0.061	8.213	-0.036	0.000
91.100	-9.000	0.061	8.213	-0.036	0.000
91.200	-8.200	0.063	8.213	-0.036	0.000
91.300	-8.600	0.061	8.214	-0.036	0.000
91.400	-7.800	0.066	8.214	-0.036	0.000
91.500	-8.000	0.062	8.214	-0.036	0.000
91.600	-7.000	0.062	8.214	-0.036	0.000
91.700	-7.400	0.065	8.213	-0.036	0.000
91.800	-8.600	0.063	8.213	-0.036	0.000
91.900	-8.200	0.066	8.214	-0.036	0.000
92.000	-8.400	0.065	8.213	-0.036	0.000
92.100	-8.400	0.065	8.213	-0.036	0.000
92.200	-8.200	0.065	8.214	-0.037	0.000
92.300	-8.200	0.064	8.212	-0.037	0.000
92.400	-8.000	0.064	8.213	-0.037	0.000
92.500	-9.200	0.064	8.213	-0.037	0.000
92.600	-8.800	0.064	8.213	-0.037	0.000
92.700	-8.400	0.067	8.214	-0.037	0.000
92.800	-7.400	0.063	8.214	-0.037	0.000
92.900	-7.400	0.063	8.215	-0.037	0.000
93.000	-7.800	0.063	8.214	-0.037	0.000
93.100	-8.200	0.063	8.214	-0.037	0.000
93.200	-7.600	0.064	8.213	-0.037	0.000
93.300	-8.200	0.065	8.214	-0.037	0.000
93.400	-8.000	0.065	8.213	-0.037	0.000
93.500	-8.000	0.066	8.213	-0.037	0.000
93.600	-7.200	0.066	8.213	-0.037	0.000
93.700	-8.000	0.064	8.212	-0.037	0.000
93.800	-7.600	0.064	8.213	-0.037	0.000
93.900	-7.400	0.064	8.214	-0.037	0.000
94.000	-8.000	0.064	8.213	-0.037	0.000
94.100	-7.200	0.064	8.213	-0.037	0.000
94.200	-8.400	0.063	8.214	-0.037	0.000
94.300	-7.200	0.061	8.213	-0.037	0.000
94.400	-7.800	0.062	8.214	-0.037	0.000
94.500	-8.200	0.063	8.213	-0.037	0.000
94.600	-8.400	0.063	8.213	-0.037	0.000
94.700	-8.000	0.063	8.212	-0.037	0.000
94.800	-8.400	0.068	8.213	-0.037	0.000
94.900	-8.800	0.066	8.212	-0.037	0.000
95.000	-8.800	0.063	8.213	-0.037	0.000
95.100	-7.400	0.063	8.213	-0.037	0.000
95.200	-7.600	0.062	8.214	-0.037	0.000
95.300	-8.000	0.064	8.213	-0.037	0.000
95.400	-7.800	0.060	8.213	-0.037	0.000
95.500	-7.800	0.065	8.214	-0.037	0.000
95.600	-8.200	0.065	8.214	-0.037	0.000
95.700	-8.000	0.064	8.213	-0.037	0.000
95.800	-8.200	0.062	8.213	-0.037	0.000
95.900	-8.000	0.062	8.214	-0.037	0.000
96.000	-7.800	0.062	8.214	-0.037	0.000
96.100	-8.400	0.062	8.214	-0.037	0.000
96.200	-7.600	0.059	8.215	-0.037	0.000
96.300	-8.200	0.058	8.214	-0.037	0.000
96.400	-7.000	0.063	8.213	-0.037	0.000
96.500	-8.400	0.061	8.213	-0.037	0.000
96.600	-8.000	0.061	8.213	-0.037	0.000
96.700	-7.600	0.060	8.213	-0.037	0.000
96.800	-6.800	0.066	8.214	-0.037	0.000
96.900	-8.200	0.059	8.213	-0.037	0.000
97.000	-8.000	0.058	8.215	-0.037	0.000
97.100	-7.600	0.058	8.215	-0.037	0.000
97.200	-7.000	0.059	8.214	-0.037	0.000
97.300	-7.400	0.059	8.213	-0.037	0.000
97.400	-7.400	0.057	8.213	-0.037	0.000
97.500	-7.600	0.059	8.214	-0.037	0.000
97.600	-6.600	0.059	8.214	-0.037	0.000
97.700	-7.200	0.059	8.213	-0.037	0.000
97.800	-6.400	0.056	8.213	-0.037	0.000
97.900	-7.800	0.057	8.214	-0.037	0.000
98.000	-7.000	0.058	8.213	-0.037	0.000
98.100	-6.600	0.058	8.213	-0.037	0.000
98.200	-7.800	0.056	8.214	-0.037	0.000
98.300	-7.200	0.054	8.213	-0.037	0.000
98.400	-7.200	0.060	8.215	-0.037	0.000
98.500	-6.800	0.053	8.212	-0.037	0.000
98.600	-7.800	0.053	8.212	-0.037	0.000
98.700	-7.600	0.054	8.213	-0.037	0.000
98.800	-6.800	0.060	8.214	-0.037	0.000
98.900	-7.000	0.057	8.213	-0.037	0.000
99.000	-7.000	0.059	8.214	-0.037	0.000
99.100	-7.000	0.059	8.214	-0.037	0.000
99.200	-7.600	0.058	8.212	-0.037	0.000
99.300	-7.400	0.052	8.213	-0.037	0.000
99.400	-7.800	0.053	8.213	-0.037	0.000
99.500	-7.800	0.052	8.213	-0.037	0.000
99.600	-6.400	0.052	8.213	-0.037	0.000
99.700	-6.400	0.055	8.214	-0.037	0.000
99.800	-7.000	0.052	8.212	-0.037	0.000
99.900	-6.800	0.054	8.213	-0.037	0.000
100.000	-6.000	0.054	8.213	-0.037	0.000
100.100	-5.800	0.054	8.213	-0.038	0.000
100.200	-6.000	0.049	8.213	-0.038	0.000
100.300	-7.200	0.050	8.213	-0.038	0.000
100.400	-7.200	0.053	8.213	-0.038	0.000
100.500	-6.800	0.048	8.213	-0.038	0.000
100.600	-7.400	0.048	8.213	-0.038	0.000
100.700	-6.600	0.052	8.213	-0.038	0.000
100.800	-6.600	0.051	8.214	-0.038	0.000
100.900	-7.400	0.050	8.213	-0.038	0.000
101.000	-6.200	0.048	8.214	-0.038	0.000
101.100	-6.800	0.048	8.214	-0.038	0.000
101.200	-5.800	0.053	8.213	-0.038	0.000
101.300	-6.800	0.048	8.213	-0.038	0.000
101.400	-7.800	0.052	8.214	-0.038	0.000
101.500	-6.400	0.053	8.214	-0.038	0.000
101.600	-6.800	0.053	8.214	-0.038	0.000
101.700	-7.000	0.048	8.213	-0.038	0.000
101.800	-7.000	0.049	8.213	-0.038	0.000
101.900	-7.400	0.052	8.213	-0.038	0.000
102.000	-6.800	0.049	8.213	-0.038	0.000
102.100	-6.600	0.049	8.213	-0.038	0.000
102.200	-7.800	0.049	8.214	-0.038	0.000
102.300	-7.200	0.050	8.214	-0.038	0.000
102.400	-7.000	0.053	8.213	-0.038	0.000
102.500	-6.600	0.049	8.213	-0.038	0.000
102.600	-6.800	0.049	8.213	-0.038	0.000
102.700	-6.800	0.050	8.214	-0.038	0.000
102.800	-6.600	0.053	8.213	-0.038	0.000
102.900	-6.800	0.052	8.214	-0.038	0.000
103.000	-6.200	0.051	8.213	-0.038	0.000
103.100	-5.800	0.051	8.213	-0.038	0.000
103.200	-6.600	0.049	8.212	-0.038	0.000
103.300	-5.400	0.050	8.213	-0.038	0.000
103.400	-6.200	0.049	8.214	-0.038	0.000
103.500	-6.000	0.049	8.213	-0.038	0.000
103.600	-7.200	0.049	8.213	-0.038	0.000
103.700	-7.200	0.050	8.213	-0.038	0.000
103.800	-7.400	0.054	8.214	-0.038	0.000
103.900	-5.600	0.054	8.215	-0.038	0.000
104.000	-6.800	0.052	8.213	-0.038	0.000
104.100	-6.000	0.052	8.213	-0.038	0.000
104.200	-7.800	0.052	8.213	-0.038	0.000
104.300	-6.200	0.050	8.213	-0.038	0.000
104.400	-5.200	0.055	8.214	-0.038	0.000
104.500	-6.600	0.052	8.214	-0.038	0.000
104.600	-6.000	0.052	8.214	-0.038	0.000
104.700	-7.200	0.051	8.214	-0.038	0.000
104.800	-6.600	0.054	8.213	-0.038	0.000
104.900	-6.400	0.052	8.214	-0.038	0.000
105.000	-7.800	0.050	8.212	-0.038	0.000
105.100	-6.800	0.050	8.212	-0.038	0.000
105.200	-6.600	0.049	8.213	-0.038	0.000
105.300	-6.000	0.051	8.214	-0.038	0.000
105.400	-6.600	0.049	8.214	-0.038	0.000
105.500	-7.600	0.051	8.213	-0.038	0.000
105.600	-6.800	0.051	8.213	-0.038	0.000
105.700	-6.800	0.053	8.214	-0.038	0.000
105.800	-8.000	0.050	8.214	-0.038	0.000
105.900	-7.000	0.052	8.214	-0.038	0.000
106.000	-6.200	0.053	8.213	-0.038	0.000
106.100	-7.400	0.053	8.213	-0.038	0.000
106.200	-5.400	0.049	8.215	-0.038	0.000
106.300	-6.200	0.053	8.213	-0.038	0.000
106.400	-7.200	0.050	8.213	-0.038	0.000
106.500	-5.600	0.046	8.213	-0.038	0.000
106.600	-6.400	0.046	8.213	-0.038	0.000
106.700	-6.400	0.049	8.215	-0.038	0.000
106.800	-6.800	0.049	8.214	-0.038	0.000
106.900	-7.000	0.051	8.212	-0.038	0.000
107.000	-7.600	0.050	8.214	-0.038	0.000
107.100	-6.600	0.050	8.214	-0.038	0.000
107.200	-5.200	0.053	8.213	-0.038	0.000
107.300	-6.200	0.048	8.214	-0.038	0.000
107.400	-7.000	0.053	8.214	-0.038	0.000
107.500	-6.000	0.054	8.213	-0.038	0.000
107.600	-5.600	0.054	8.213	-0.038	0.000
107.700	-6.800	0.051	8.214	-0.038	0.000
107.800	-6.200	0.045	8.213	-0.038	0.000
107.900	-6.600	0.051	8.214	-0.038	0.000
108.000	-7.000	0.047	8.213	-0.038	0.000
108.100	-6.000	0.047	8.213	-0.038	0.000
108.200	-7.000	0.050	8.213	-0.038	0.000
108.300	-6.400	0.051	8.212	-0.038	0.000
108.400	-6.600	0.052	8.214	-0.038	0.000
108.500	-6.600	0.048	8.214	-0.038	0.000
108.600	-7.400	0.048	8.214	-0.038	0.000
108.700	-6.200	0.047	8.213	-0.038	0.000
108.800	-7.200	0.049	8.213	-0.038	0.000
108.900	-7.200	0.042	8.212	-0.038	0.000
109.000	-7.200	0.044	8.214	-0.038	0.000
109.100	-6.600	0.044	8.214	-0.038	0.000
109.200	-7.800	0.049	8.212	-0.038	0.000
109.300	-7.200	0.046	8.213	-0.038	0.000
109.400	-7.000	0.045	8.213	-0.038	0.000
109.500	-7.000	0.046	8.213	-0.038	0.000
109.600	-6.800	0.046	8.213	-0.039	0.000
109.700	-7.000	0.053	8.213	-0.039	0.000
109.800	-6.600	0.047	8.213	-0.039	0.000
109.900	-7.200	0.050	8.214	-0.039	0.000
110.000	-7.400	0.051	8.213	-0.039	0.000
110.100	-8.000	0.051	8.213	-0.039	0.000
110.200	-7.800	0.054	8.213	-0.039	0.000
110.300	-6.600	0.051	8.213	-0.039	0.000
110.400	-8.200	0.054	8.214	-0.039	0.000
110.500	-7.000	0.048	8.214	-0.039	0.000
110.600	-8.000	0.048	8.214	-0.039	0.000
110.700	-6.600	0.054	8.214	-0.039	0.000
110.800	-7.200	0.053	8.214	-0.039	0.000
110.900	-7.400	0.055	8.213	-0.039	0.000
111.000	-7.600	0.052	8.213	-0.039	0.000
111.100	-7.200	0.052	8.213	-0.039	0.000
111.200	-6.800	0.054	8.214	-0.039	0.000
111.300	-6.600	0.053	8.213	-0.039	0.000
111.400	-7.600	0.052	8.214	-0.039	0.000
111.500	-6.800	0.057	8.214	-0.039	0.000
111.600	-7.000	0.057	8.214	-0.039	0.000
111.700	-6.000	0.050	8.213	-0.039	0.000
111.800	-7.600	0.055	8.214	-0.039	0.000
111.900	-5.600	0.048	8.215	-0.039	0.000
112.000	-6.400	0.051	8.213	-0.039	0.000
112.100	-6.800	0.051	8.213	-0.039	0.000
112.200	-6.400	0.054	8.214	-0.039	0.000
112.300	-6.200	0.052	8.214	-0.039	0.000
112.400	-6.600	0.056	8.214	-0.039	0.000
112.500	-6.000	0.052	8.214	-0.039	0.000
112.600	-7.000	0.052	8.214	-0.039	0.000
112.700	-6.200	0.052	8.214	-0.039	0.000
112.800	-6.000	0.050	8.214	-0.039	0.000
112.900	-6.600	0.051	8.212	-0.039	0.000
113.000	-7.000	0.052	8.213	-0.039	0.000
113.100	-6.000	0.052	8.213	-0.039	0.000
113.200	-6.400	0.056	8.211	-0.039	0.000
113.300	-6.800	0.054	8.214	-0.039	0.000
113.400	-6.600	0.050	8.213	-0.039	0.000
113.500	-7.400	0.048	8.213	-0.039	0.000
113.600	-6.400	0.048	8.213	-0.039	0.000
113.700	-6.800	0.051	8.213	-0.039	0.000
113.800	-6.400	0.053	8.212	-0.039	0.000
113.900	-6.600	0.050	8.214	-0.039	0.000
114.000	-6.000	0.050	8.214	-0.039	0.000
114.100	-7.400	0.050	8.214	-0.039	0.000
114.200	-6.400	0.052	8.214	-0.039	0.000
114.300	-7.600	0.051	8.214	-0.039	0.000
114.400	-7.200	0.054	8.213	-0.039	0.000
114.500	-6.600	0.054	8.214	-0.039	0.000
114.600	-7.400	0.054	8.214	-0.039	0.000
114.700	-7.000	0.049	8.213	-0.039	0.000
114.800	-7.200	0.050	8.214	-0.039	0.000
114.900	-6.000	0.051	8.213	-0.039	0.000
115.000	-6.800	0.053	8.213	-0.039	0.000
115.100	-6.800	0.053	8.213	-0.039	0.000
115.200	-6.800	0.050	8.214	-0.039	0.000
115.300	-6.600	0.055	8.213	-0.039	0.000
115.400	-6.800	0.047	8.213	-0.039	0.000
115.500	-7.400	0.047	8.214	-0.039	0.000
115.600	-7.000	0.047	8.214	-0.039	0.000
115.700	-6.200	0.053	8.213	-0.039	0.000
115.800	-7.800	0.050	8.213	-0.039	0.000
115.900	-7.400	0.050	8.214	-0.039	0.000
116.000	-6.000	0.049	8.213	-0.039	0.000
116.100	-6.600	0.049	8.213	-0.039	0.000
116.200	-6.400	0.053	8.213	-0.039	0.000
116.300	-5.800	0.047	8.213	-0.039	0.000
116.400	-7.200	0.056	8.213	-0.039	0.000
116.500	-6.800	0.050	8.214	-0.039	0.000
116.600	-7.600	0.050	8.214	-0.039	0.000
116.700	-7.000	0.051	8.213	-0.039	0.000
116.800	-6.800	0.049	8.214	-0.039	0.000
116.900	-6.400	0.051	8.213	-0.039	0.000
117.000	-6.800	0.052	8.213	-0.039	0.000
117.100	-7.000	0.052	8.213	-0.039	0.000
117.200	-7.400	0.053	8.212	-0.039	0.000
117.300	-6.200	0.051	8.212	-0.039	0.000
117.400	-6.800	0.049	8.214	-0.039	0.000
117.500	-7.000	0.050	8.213	-0.039	0.000
117.600	-7.400	0.050	8.213	-0.039	0.000
117.700	-6.600	0.052	8.213	-0.039	0.000
117.800	-6.800	0.055	8.213	-0.039	0.000
117.900	-6.200	0.053	8.213	-0.039	0.000
118.000	-6.600	0.051	8.213	-0.039	0.000
118.100	-6.400	0.051	8.213	-0.040	0.000
118.200	-7.000	0.051	8.213	-0.040	0.000
118.300	-7.400	0.054	8.212	-0.040	0.000
118.400	-6.400	0.052	8.214	-0.040	0.000
118.500	-7.200	0.050	8.214	-0.040	0.000
118.600	-6.200	0.050	8.214	-0.040	0.000
118.700	-7.000	0.053	8.213	-0.040	0.000
118.800	-6.400	0.049	8.213	-0.040	0.000
118.900	-7.400	0.047	8.214	-0.040	0.000
119.000	-7.000	0.052	8.213	-0.040	0.000
119.100	-7.000	0.052	8.213	-0.040	0.000
119.200	-7.000	0.047	8.212	-0.040	0.000
119.300	-6.600	0.052	8.214	-0.040	0.000
119.400	-6.800	0.046	8.214	-0.040	0.000
119.500	-6.600	0.045	8.214	-0.040	0.000
119.600	-6.800	0.045	8.214	-0.040	0.000
119.700	-7.000	0.051	8.213	-0.040	0.000
119.800	-6.800	0.047	8.213	-0.040	0.000
119.900	-7.200	0.048	8.213	-0.040	0.000
120.000	-6.400	0.047	8.214	-0.040	0.000
120.100	-6.400	0.047	8.214	-0.040	0.000
120.200	-7.600	0.052	8.214	-0.040	0.000
120.300	-7.400	0.049	8.213	-0.040	0.000
120.400	-7.000	0.053	8.214	-0.040	0.000
120.500	-6.800	0.052	8.213	-0.040	0.000
120.600	-7.000	0.052	8.213	-0.040	0.000
120.700	-7.000	0.056	8.213	-0.040	0.000
120.800	-6.400	0.054	8.214	-0.040	0.000
120.900	-6.400	0.050	8.214	-0.040	0.000
121.000	-7.400	0.051	8.213	-0.040	0.000
121.100	-7.600	0.051	8.213	-0.040	0.000
121.200	-6.600	0.050	8.213	-0.040	0.000
121.300	-6.600	0.052	8.213	-0.040	0.000
121.400	-6.800	0.048	8.213	-0.040	0.000
121.500	-6.600	0.048	8.213	-0.040	0.000
121.600	-7.400	0.048	8.213	-0.040	0.000
121.700	-6.600	0.052	8.213	-0.040	0.000
121.800	-7.400	0.049	8.213	-0.040	0.000
121.900	-6.600	0.052	8.212	-0.040	0.000
122.000	-6.000	0.054	8.213	-0.040	0.000
122.100	-8.000	0.054	8.213	-0.040	0.000
122.200	-6.000	0.049	8.214	-0.040	0.000
122.300	-6.600	0.053	8.215	-0.040	0.000
122.400	-7.200	0.052	8.213	-0.040	0.000
122.500	-7.600	0.050	8.215	-0.040	0.000
122.600	-5.800	0.050	8.215	-0.040	0.000
122.700	-7.000	0.048	8.213	-0.040	0.000
122.800	-7.400	0.052	8.215	-0.040	0.000
122.900	-7.400	0.052	8.212	-0.040	0.000
123.000	-7.200	0.050	8.214	-0.040	0.000
123.100	-6.600	0.050	8.214	-0.040	0.000
123.200	-7.600	0.051	8.214	-0.040	0.000
123.300	-7.000	0.050	8.213	-0.040	0.000
123.400	-7.000	0.053	8.213	-0.040	0.000
123.500	-7.200	0.049	8.215	-0.040	0.000
123.600	-7.400	0.049	8.215	-0.040	0.000
123.700	-6.800	0.055	8.213	-0.040	0.000
123.800	-6.800	0.054	8.214	-0.040	0.000
123.900	-6.800	0.050	8.214	-0.040	0.000
124.000	-7.800	0.052	8.214	-0.040	0.000
124.100	-7.000	0.052	8.214	-0.040	0.000
124.200	-8.000	0.055	8.214	-0.040	0.000
124.300	-7.600	0.055	8.214	-0.040	0.000
124.400	-7.400	0.050	8.214	-0.040	0.000
124.500	-7.400	0.057	8.214	-0.040	0.000
124.600	-7.200	0.057	8.214	-0.040	0.000
124.700	-6.800	0.052	8.213	-0.040	0.000
124.800	-7.400	0.053	8.214	-0.040	0.000
124.900	-6.200	0.051	8.212	-0.040	0.000
125.000	-7.600	0.055	8.214	-0.040	0.000
125.100	-6.800	0.055	8.214	-0.040	0.000
125.200	-7.800	0.054	8.213	-0.040	0.000
125.300	-7.200	0.054	8.213	-0.040	0.000
125.400	-7.000	0.057	8.214	-0.040	0.000
125.500	-7.200	0.055	8.214	-0.040	0.000
125.600	-7.800	0.055	8.214	-0.040	0.000
125.700	-7.600	0.063	8.213	-0.040	0.000
125.800	-8.000	0.061	8.212	-0.040	0.000
125.900	-6.800	0.062	8.213	-0.040	0.000
126.000	-6.600	0.055	8.214	-0.040	0.000
126.100	-7.800	0.055	8.214	-0.040	0.000
126.200	-7.400	0.056	8.213	-0.040	0.000
126.300	-7.000	0.055	8.213	-0.040	0.000
126.400	-6.800	0.052	8.213	-0.040	0.000
126.500	-5.800	0.056	8.215	-0.040	0.000
126.600	-6.200	0.056	8.215	-0.041	0.000
126.700	-7.000	0.053	8.213	-0.041	0.000
126.800	-7.400	0.053	8.213	-0.041	0.000
126.900	-6.800	0.052	8.214	-0.041	0.000
127.000	-7.200	0.050	8.212	-0.041	0.000
127.100	-6.400	0.050	8.212	-0.041	0.000
127.200	-7.600	0.056	8.213	-0.041	0.000
127.300	-8.200	0.055	8.212	-0.041	0.000
127.400	-7.800	0.058	8.214	-0.041	0.000
127.500	-8.000	0.052	8.212	-0.041	0.000
127.600	-7.800	0.052	8.212	-0.041	0.000
127.700	-7.400	0.060	8.215	-0.041	0.000
127.800	-6.200	0.056	8.213	-0.041	0.000
127.900	-6.600	0.053	8.214	-0.041	0.000
128.000	-6.600	0.056	8.213	-0.041	0.000
128.100	-6.800	0.056	8.213	-0.041	0.000
128.200	-6.200	0.052	8.213	-0.041	0.000
128.300	-7.400	0.054	8.213	-0.041	0.000
128.400	-6.000	0.054	8.213	-0.041	0.000
128.500	-6.200	0.055	8.214	-0.041	0.000
128.600	-6.000	0.055	8.214	-0.041	0.000
128.700	-6.000	0.052	8.213	-0.041	0.000
128.800	-7.400	0.055	8.214	-0.041	0.000
128.900	-7.000	0.058	8.213	-0.041	0.000
129.000	-7.200	0.055	8.213	-0.041	0.000
129.100	-6.600	0.055	8.213	-0.041	0.000
129.200	-7.600	0.054	8.213	-0.041	0.000
129.300	-7.600	0.050	8.213	-0.041	0.000
129.400	-6.400	0.058	8.213	-0.041	0.000
129.500	-6.400	0.055	8.214	-0.041	0.000
129.600	-6.600	0.055	8.214	-0.041	0.000
129.700	-7.600	0.054	8.214	-0.041	0.000
129.800	-6.800	0.056	8.214	-0.041	0.000
129.900	-6.400	0.053	8.213	-0.041	0.000
130.000	-6.400	0.050	8.214	-0.041	0.000
130.100	-8.000	0.050	8.214	-0.041	0.000
130.200	-7.400	0.054	8.215	-0.041	0.000
130.300	-7.200	0.054	8.213	-0.041	0.000
130.400	-6.800	0.056	8.214	-0.041	0.000
130.500	-7.200	0.052	8.213	-0.041	0.000
130.600	-5.800	0.052	8.213	-0.041	0.000
130.700	-7.200	0.053	8.214	-0.041	0.000
130.800	-7.600	0.052	8.212	-0.041	0.000
130.900	-8.000	0.050	8.212	-0.041	0.000
131.000	-6.600	0.052	8.213	-0.041	0.000
131.100	-6.200	0.052	8.213	-0.041	0.000
131.200	-7.000	0.054	8.214	-0.041	0.000
131.300	-7.800	0.058	8.214	-0.041	0.000
131.400	-6.400	0.052	8.213	-0.041	0.000
131.500	-6.000	0.054	8.213	-0.041	0.000
131.600	-7.400	0.054	8.213	-0.041	0.000
131.700	-6.200	0.060	8.214	-0.041	0.000
131.800	-6.400	0.054	8.213	-0.041	0.000
131.900	-6.400	0.054	8.214	-0.041	0.000
132.000	-6.400	0.058	8.213	-0.041	0.000
132.100	-7.000	0.058	8.213	-0.041	0.000
132.200	-6.000	0.051	8.213	-0.041	0.000
132.300	-6.200	0.062	8.214	-0.041	0.000
132.400	-6.600	0.050	8.214	-0.041	0.000
132.500	-7.600	0.055	8.213	-0.041	0.000
132.600	-6.600	0.055	8.213	-0.041	0.000
132.700	-6.200	0.054	8.214	-0.041	0.000
132.800	-7.200	0.052	8.213	-0.041	0.000
132.900	-6.400	0.053	8.213	-0.041	0.000
133.000	-6.000	0.053	8.214	-0.041	0.000
133.100	-5.800	0.053	8.214	-0.041	0.000
133.200	-5.600	0.050	8.213	-0.041	0.000
133.300	-7.400	0.053	8.213	-0.041	0.000
133.400	-6.800	0.053	8.214	-0.041	0.000
133.500	-5.800	0.049	8.212	-0.041	0.000
133.600	-6.800	0.049	8.212	-0.041	0.000
133.700	-5.800	0.051	8.213	-0.041	0.000
133.800	-6.000	0.051	8.213	-0.041	0.000
133.900	-6.600	0.053	8.213	-0.041	0.000
134.000	-6.800	0.054	8.214	-0.041	0.000
134.100	-7.200	0.054	8.214	-0.041	0.000
134.200	-5.800	0.049	8.214	-0.041	0.000
134.300	-5.200	0.050	8.214	-0.041	0.000
134.400	-7.200	0.047	8.213	-0.041	0.000
134.500	-6.400	0.053	8.212	-0.041	0.000
134.600	-6.400	0.053	8.212	-0.041	0.000
134.700	-6.000	0.048	8.214	-0.041	0.000
134.800	-7.000	0.045	8.213	-0.041	0.000
134.900	-6.200	0.050	8.214	-0.041	0.000
135.000	-6.000	0.047	8.214	-0.041	0.000
135.100	-6.600	0.047	8.214	-0.041	0.000
135.200	-6.200	0.049	8.214	-0.041	0.000
135.300	-6.200	0.048	8.214	-0.041	0.000
135.400	-7.000	0.048	8.213	-0.041	0.000
135.500	-6.200	0.049	8.214	-0.041	0.000
135.600	-6.200	0.049	8.214	-0.042	0.000
135.700	-6.400	0.049	8.213	-0.042	0.000
135.800	-6.400	0.053	8.215	-0.042	0.000
135.900	-6.600	0.045	8.214	-0.042	0.000
136.000	-6.600	0.049	8.213	-0.042	0.000
136.100	-7.000	0.049	8.213	-0.042	0.000
136.200	-7.000	0.047	8.213	-0.042	0.000
136.300	-5.200	0.045	8.213	-0.042	0.000
136.400	-7.000	0.046	8.213	-0.042	0.000
136.500	-6.400	0.050	8.214	-0.042	0.000
136.600	-6.600	0.050	8.214	-0.042	0.000
136.700	-6.000	0.046	8.214	-0.042	0.000
136.800	-5.600	0.051	8.213	-0.042	0.000
136.900	-6.400	0.042	8.214	-0.042	0.000
137.000	-6.800	0.049	8.213	-0.042	0.000
137.100	-6.600	0.049	8.213	-0.042	0.000
137.200	-6.000	0.043	8.214	-0.042	0.000
137.300	-6.200	0.048	8.214	-0.042	0.000
137.400	-6.200	0.047	8.212	-0.042	0.000
137.500	-6.800	0.048	8.213	-0.042	0.000
137.600	-5.400	0.048	8.213	-0.042	0.000
137.700	-6.600	0.048	8.212	-0.042	0.000
137.800	-7.000	0.054	8.213	-0.042	0.000
137.900	-6.200	0.050	8.213	-0.042	0.000
138.000	-6.800	0.046	8.214	-0.042	0.000
138.100	-7.600	0.046	8.214	-0.042	0.000
138.200	-7.600	0.052	8.213	-0.042	0.000
138.300	-6.800	0.045	8.214	-0.042	0.000
138.400	-6.600	0.052	8.212	-0.042	0.000
138.500	-6.200	0.051	8.213	-0.042	0.000
138.600	-8.200	0.051	8.213	-0.042	0.000
138.700	-7.200	0.048	8.213	-0.042	0.000
138.800	-7.400	0.051	8.213	-0.042	0.000
138.900	-6.600	0.050	8.213	-0.042	0.000
139.000	-7.600	0.052	8.214	-0.042	0.000
139.100	-7.000	0.052	8.214	-0.042	0.000
139.200	-7.200	0.047	8.214	-0.042	0.000
139.300	-7.600	0.049	8.214	-0.042	0.000
139.400	-7.000	0.050	8.214	-0.042	0.000
139.500	-7.200	0.051	8.213	-0.042	0.000
139.600	-6.800	0.051	8.213	-0.042	0.000
139.700	-7.000	0.055	8.214	-0.042	0.000
139.800	-6.600	0.053	8.214	-0.042	0.000
139.900	-6.000	0.053	8.213	-0.042	0.000
140.000	-7.000	0.053	8.214	-0.042	0.000
140.100	-7.000	0.053	8.214	-0.042	0.000
140.200	-7.600	0.054	8.214	-0.042	0.000
140.300	-7.800	0.056	8.213	-0.042	0.000
140.400	-6.800	0.056	8.213	-0.042	0.000
140.500	-7.600	0.058	8.214	-0.042	0.000
140.600	-7.800	0.058	8.214	-0.042	0.000
140.700	-7.400	0.055	8.213	-0.042	0.000
140.800	-6.800	0.053	8.213	-0.042	0.000
140.900	-6.400	0.054	8.213	-0.042	0.000
141.000	-7.400	0.052	8.213	-0.042	0.000
141.100	-8.000	0.052	8.213	-0.042	0.000
141.200	-7.000	0.058	8.214	-0.042	0.000
141.300	-7.600	0.057	8.214	-0.042	0.000
141.400	-7.600	0.060	8.213	-0.042	0.000
141.500	-8.000	0.058	8.214	-0.042	0.000
141.600	-6.800	0.058	8.214	-0.042	0.000
141.700	-7.400	0.054	8.213	-0.042	0.000
141.800	-8.000	0.056	8.213	-0.042	0.000
141.900	-7.600	0.062	8.213	-0.042	0.000
142.000	-7.400	0.057	8.213	-0.042	0.000
142.100	-7.600	0.057	8.213	-0.042	0.000
142.200	-8.000	0.054	8.213	-0.042	0.000
142.300	-7.600	0.058	8.214	-0.042	0.000
142.400	-6.600	0.060	8.213	-0.042	0.000
142.500	-7.800	0.056	8.214	-0.042	0.000
142.600	-7.400	0.056	8.214	-0.042	0.000
142.700	-8.000	0.057	8.214	-0.042	0.000
142.800	-6.800	0.061	8.214	-0.042	0.000
142.900	-7.400	0.054	8.213	-0.042	0.000
143.000	-7.400	0.056	8.213	-0.042	0.000
143.100	-7.600	0.056	8.213	-0.042	0.000
143.200	-8.000	0.056	8.212	-0.042	0.000
143.300	-8.800	0.055	8.213	-0.042	0.000
143.400	-8.000	0.060	8.213	-0.042	0.000
143.500	-7.400	0.058	8.213	-0.042	0.000
143.600	-8.000	0.058	8.213	-0.042	0.000
143.700	-8.200	0.058	8.213	-0.042	0.000
143.800	-7.600	0.060	8.213	-0.042	0.000
143.900	-8.200	0.062	8.213	-0.042	0.000
144.000	-7.600	0.059	8.213	-0.042	0.000
144.100	-7.400	0.059	8.213	-0.043	0.000
144.200	-7.800	0.058	8.213	-0.043	0.000
144.300	-7.000	0.064	8.213	-0.043	0.000
144.400	-7.200	0.063	8.213	-0.043	0.000
144.500	-7.200	0.056	8.213	-0.043	0.000
144.600	-8.400	0.056	8.213	-0.043	0.000
144.700	-7.600	0.064	8.215	-0.043	0.000
144.800	-6.600	0.059	8.213	-0.043	0.000
144.900	-6.800	0.056	8.213	-0.043	0.000
145.000	-7.800	0.062	8.213	-0.043	0.000
145.100	-7.400	0.062	8.213	-0.043	0.000
145.200	-6.800	0.058	8.214	-0.043	0.000
145.300	-7.600	0.057	8.213	-0.043	0.000
145.400	-7.400	0.060	8.213	-0.043	0.000
145.500	-7.400	0.063	8.214	-0.043	0.000
145.600	-6.600	0.063	8.214	-0.043	0.000
145.700	-7.200	0.055	8.213	-0.043	0.000
145.800	-7.000	0.063	8.214	-0.043	0.000
145.900	-7.800	0.058	8.213	-0.043	0.000
146.000	-7.400	0.059	8.214	-0.043	0.000
146.100	-8.200	0.059	8.214	-0.043	0.000
146.200	-8.000	0.060	8.214	-0.043	0.000
146.300	-8.600	0.066	8.213	-0.043	0.000
146.400	-8.200	0.059	8.213	-0.043	0.000
146.500	-8.600	0.059	8.213	-0.043	0.000
146.600	-8.800	0.059	8.213	-0.043	0.000
146.700	-8.200	0.065	8.214	-0.043	0.000
146.800	-7.400	0.063	8.214	-0.043	0.000
146.900	-8.000	0.062	8.213	-0.043	0.000
147.000	-8.800	0.069	8.213	-0.043	0.000
147.100	-9.600	0.069	8.213	-0.043	0.000
147.200	-8.600	0.061	8.214	-0.043	0.000
147.300	-7.800	0.063	8.213	-0.043	0.000
147.400	-7.800	0.065	8.213	-0.043	0.000
147.500	-8.800	0.063	8.213	-0.043	0.000
147.600	-8.400	0.063	8.213	-0.043	0.000
147.700	-8.400	0.063	8.213	-0.043	0.000
147.800	-8.600	0.066	8.213	-0.043	0.000
147.900	-8.400	0.068	8.213	-0.043	0.000
148.000	-8.000	0.063	8.212	-0.043	0.000
148.100	-8.000	0.063	8.212	-0.043	0.000
148.200	-7.600	0.069	8.214	-0.043	0.000
148.300	-9.000	0.064	8.213	-0.043	0.000
148.400	-8.800	0.066	8.213	-0.043	0.000
148.500	-8.000	0.069	8.213	-0.043	0.000
148.600	-8.200	0.069	8.213	-0.043	0.000
148.700	-7.800	0.067	8.213	-0.043	0.000
148.800	-8.800	0.066	8.213	-0.043	0.000
148.900	-9.000	0.066	8.213	-0.043	0.000
149.000	-7.400	0.071	8.213	-0.043	0.000
149.100	-9.400	0.071	8.213	-0.043	0.000
149.200	-9.000	0.068	8.213	-0.043	0.000
149.300	-8.800	0.066	8.213	-0.043	0.000
149.400	-8.000	0.067	8.213	-0.043	0.000
149.500	-9.200	0.069	8.214	-0.043	0.000
149.600	-9.000	0.069	8.214	-0.043	0.000
149.700	-8.600	0.068	8.213	-0.043	0.000
149.800	-9.200	0.068	8.214	-0.043	0.000
149.900	-9.400	0.066	8.214	-0.043	0.000
150.000	-7.800	0.072	8.214	-0.043	0.000
150.100	-7.600	0.072	8.214	-0.043	0.000
150.200	-8.200	0.072	8.214	-0.043	0.000
150.300	-8.800	0.069	8.213	-0.043	0.000
150.400	-9.800	0.071	8.213	-0.043	0.000
150.500	-8.000	0.072	8.212	-0.043	0.000
150.600	-8.600	0.072	8.212	-0.043	0.000
150.700	-9.200	0.070	8.213	-0.043	0.000
150.800	-8.400	0.069	8.214	-0.043	0.000
150.900	-8.800	0.073	8.213	-0.043	0.000
151.000	-8.000	0.073	8.214	-0.043	0.000
151.100	-8.600	0.073	8.214	-0.043	0.000
151.200	-8.400	0.069	8.213	-0.043	0.000
151.300	-9.000	0.073	8.214	-0.043	0.000
151.400	-8.800	0.066	8.213	-0.043	0.000
151.500	-8.800	0.069	8.214	-0.043	0.000
151.600	-8.800	0.069	8.214	-0.044	0.000
151.700	-8.600	0.071	8.214	-0.044	0.000
151.800	-8.400	0.069	8.215	-0.044	0.000
151.900	-8.000	0.073	8.213	-0.044	0.000
152.000	-8.000	0.071	8.213	-0.044	0.000
152.100	-8.400	0.071	8.213	-0.044	0.000
152.200	-8.000	0.071	8.213	-0.044	0.000
152.300	-8.200	0.072	8.214	-0.044	0.000
152.400	-8.200	0.069	8.212	-0.044	0.000
152.500	-8.000	0.066	8.214	-0.044	0.000
152.600	-7.400	0.066	8.214	-0.044	0.000
152.700	-6.800	0.067	8.212	-0.044	0.000
152.800	-7.000	0.067	8.212	-0.044	0.000
152.900	-7.800	0.070	8.214	-0.044	0.000
153.000	-7.600	0.068	8.214	-0.044	0.000
153.100	-8.200	0.068	8.214	-0.044	0.000
153.200	-8.400	0.067	8.213	-0.044	0.000
153.300	-8.400	0.066	8.213	-0.044	0.000
153.400	-8.600	0.065	8.212	-0.044	0.000
153.500	-7.600	0.064	8.214	-0.044	0.000
153.600	-7.600	0.064	8.214	-0.044	0.000
153.700	-8.200	0.066	8.214	-0.044	0.000
153.800	-8.200	0.068	8.214	-0.044	0.000
153.900	-7.000	0.069	8.214	-0.044	0.000
154.000	-7.400	0.063	8.213	-0.044	0.000
154.100	-7.800	0.063	8.213	-0.044	0.000
154.200	-8.200	0.065	8.212	-0.044	0.000
154.300	-8.000	0.062	8.214	-0.044	0.000
154.400	-7.800	0.065	8.213	-0.044	0.000
154.500	-8.000	0.063	8.213	-0.044	0.000
154.600	-7.600	0.063	8.213	-0.044	0.000
154.700	-8.400	0.066	8.214	-0.044	0.000
154.800	-7.000	0.064	8.213	-0.044	0.000
154.900	-7.800	0.065	8.214	-0.044	0.000
155.000	-8.200	0.064	8.212	-0.044	0.000
155.100	-7.600	0.064	8.212	-0.044	0.000
155.200	-7.000	0.062	8.214	-0.044	0.000
155.300	-8.000	0.060	8.213	-0.044	0.000
155.400	-7.800	0.061	8.214	-0.044	0.000
155.500	-7.000	0.059	8.213	-0.044	0.000
155.600	-7.000	0.059	8.213	-0.044	0.000
155.700	-7.800	0.060	8.213	-0.044	0.000
155.800	-7.800	0.056	8.214	-0.044	0.000
155.900	-7.800	0.060	8.213	-0.044	0.000
156.000	-7.400	0.061	8.214	-0.044	0.000
156.100	-7.400	0.061	8.214	-0.044	0.000
156.200	-7.400	0.057	8.213	-0.044	0.000
156.300	-6.800	0.059	8.213	-0.044	0.000
156.400	-7.000	0.058	8.214	-0.044	0.000
156.500	-7.200	0.057	8.212	-0.044	0.000
156.600	-7.200	0.057	8.212	-0.044	0.000
156.700	-7.600	0.056	8.213	-0.044	0.000
156.800	-6.400	0.051	8.214	-0.044	0.000
156.900	-7.200	0.055	8.214	-0.044	0.000
157.000	-7.400	0.056	8.214	-0.044	0.000
157.100	-7.600	0.056	8.214	-0.044	0.000
157.200	-6.600	0.058	8.214	-0.044	0.000
157.300	-7.000	0.057	8.213	-0.044	0.000
157.400	-7.400	0.054	8.214	-0.044	0.000
157.500	-6.800	0.055	8.213	-0.044	0.000
157.600	-6.600	0.055	8.213	-0.044	0.000
157.700	-6.200	0.056	8.214	-0.044	0.000
157.800	-6.800	0.057	8.213	-0.044	0.000
157.900	-7.400	0.054	8.214	-0.044	0.000
158.000	-6.000	0.057	8.214	-0.044	0.000
158.100	-7.200	0.057	8.214	-0.044	0.000
158.200	-8.000	0.050	8.213	-0.044	0.000
158.300	-7.400	0.051	8.214	-0.044	0.000
158.400	-6.800	0.051	8.213	-0.044	0.000
158.500	-7.800	0.053	8.214	-0.044	0.000
158.600	-7.200	0.053	8.214	-0.044	0.000
158.700	-7.800	0.056	8.213	-0.044	0.000
158.800	-7.200	0.049	8.213	-0.044	0.000
158.900	-7.400	0.058	8.214	-0.044	0.000
159.000	-7.600	0.053	8.214	-0.044	0.000
159.100	-6.800	0.053	8.214	-0.044	0.000
159.200	-6.600	0.054	8.214	-0.044	0.000
159.300	-7.800	0.057	8.214	-0.044	0.000
159.400	-7.800	0.055	8.212	-0.044	0.000
159.500	-7.200	0.049	8.212	-0.044	0.000
159.600	-7.600	0.049	8.212	-0.045	0.000
159.700	-8.000	0.056	8.213	-0.045	0.000
159.800	-7.000	0.055	8.213	-0.045	0.000
159.900	-7.000	0.052	8.213	-0.045	0.000
160.000	-6.000	0.054	8.212	-0.045	0.000
160.100	-7.000	0.054	8.212	-0.045	0.000
160.200	-7.800	0.054	8.214	-0.045	0.000
160.300	-7.400	0.050	8.212	-0.045	0.000
160.400	-6.200	0.056	8.214	-0.045	0.000
160.500	-6.800	0.053	8.213	-0.045	0.000
160.600	-8.000	0.053	8.213	-0.045	0.000
160.700	-7.600	0.056	8.214	-0.045	0.000
160.800	-7.600	0.048	8.214	-0.045	0.000
160.900	-7.200	0.055	8.214	-0.045	0.000
161.000	-6.400	0.054	8.213	-0.045	0.000
161.100	-7.600	0.054	8.213	-0.045	0.000
161.200	-6.200	0.050	8.214	-0.045	0.000
161.300	-7.200	0.054	8.213	-0.045	0.000
161.400	-7.800	0.054	8.212	-0.045	0.000
161.500	-8.000	0.054	8.214	-0.045	0.000
161.600	-6.600	0.054	8.214	-0.045	0.000
161.700	-6.600	0.052	8.213	-0.045	0.000
161.800	-6.600	0.055	8.213	-0.045	0.000
161.900	-7.000	0.052	8.214	-0.045	0.000
162.000	-6.400	0.054	8.214	-0.045	0.000
162.100	-7.000	0.054	8.214	-0.045	0.000
162.200	-7.200	0.057	8.213	-0.045	0.000
162.300	-6.600	0.055	8.213	-0.045	0.000
162.400	-6.600	0.056	8.213	-0.045	0.000
162.500	-6.600	0.057	8.214	-0.045	0.000
162.600	-6.000	0.057	8.214	-0.045	0.000
162.700	-7.200	0.050	8.214	-0.045	0.000
162.800	-6.600	0.055	8.214	-0.045	0.000
162.900	-7.200	0.052	8.213	-0.045	0.000
163.000	-6.600	0.058	8.213	-0.045	0.000
163.100	-7.600	0.058	8.213	-0.045	0.000
163.200	-7.000	0.050	8.213	-0.045	0.000
163.300	-6.600	0.054	8.213	-0.045	0.000
163.400	-6.400	0.052	8.214	-0.045	0.000
163.500	-5.400	0.048	8.213	-0.045	0.000
163.600	-5.200	0.048	8.213	-0.045	0.000
163.700	-5.800	0.048	8.213	-0.045	0.000
163.800	-6.200	0.049	8.213	-0.045	0.000
163.900	-5.800	0.050	8.214	-0.045	0.000
164.000	-6.200	0.047	8.213	-0.045	0.000
164.100	-5.600	0.047	8.213	-0.045	0.000
164.200	-6.000	0.052	8.213	-0.045	0.000
164.300	-6.400	0.048	8.213	-0.045	0.000
164.400	-6.000	0.053	8.212	-0.045	0.000
164.500	-6.200	0.050	8.212	-0.045	0.000
164.600	-6.800	0.050	8.212	-0.045	0.000
164.700	-6.200	0.050	8.212	-0.045	0.000
164.800	-6.200	0.048	8.214	-0.045	0.000
164.900	-6.600	0.048	8.212	-0.045	0.000
165.000	-6.200	0.046	8.213	-0.045	0.000
165.100	-6.200	0.046	8.213	-0.045	0.000
165.200	-7.000	0.047	8.213	-0.045	0.000
165.300	-6.000	0.045	8.213	-0.045	0.000
165.400	-6.600	0.047	8.213	-0.045	0.000
165.500	-5.800	0.045	8.213	-0.045	0.000
165.600	-6.800	0.045	8.213	-0.045	0.000
165.700	-6.400	0.045	8.214	-0.045	0.000
165.800	-5.000	0.048	8.213	-0.045	0.000
165.900	-5.400	0.046	8.213	-0.045	0.000
166.000	-6.600	0.050	8.213	-0.045	0.000
166.100	-6.600	0.050	8.213	-0.045	0.000
166.200	-6.600	0.046	8.214	-0.045	0.000
166.300	-7.200	0.048	8.213	-0.045	0.000
166.400	-7.000	0.039	8.213	-0.045	0.000
166.500	-6.800	0.043	8.213	-0.045	0.000
166.600	-6.000	0.043	8.213	-0.045	0.000
166.700	-6.200	0.047	8.214	-0.045	0.000
166.800	-6.400	0.040	8.213	-0.045	0.000
166.900	-7.200	0.050	8.214	-0.045	0.000
167.000	-6.200	0.046	8.213	-0.045	0.000
167.100	-6.600	0.046	8.213	-0.045	0.000
167.200	-6.000	0.045	8.212	-0.045	0.000
167.300	-6.400	0.048	8.214	-0.045	0.000
167.400	-6.600	0.052	8.214	-0.045	0.000
167.500	-6.600	0.050	8.214	-0.045	0.000
167.600	-6.800	0.050	8.214	-0.045	0.000
167.700	-6.400	0.048	8.213	-0.045	0.000
167.800	-6.400	0.045	8.213	-0.045	0.000
167.900	-6.400	0.045	8.215	-0.045	0.000
168.000	-6.400	0.049	8.213	-0.045	0.000
168.100	-7.000	0.049	8.213	-0.045	0.000
168.200	-6.600	0.048	8.215	-0.045	0.000
168.300	-7.000	0.050	8.213	-0.045	0.000
168.400	-6.400	0.045	8.214	-0.045	0.000
168.500	-6.000	0.044	8.213	-0.045	0.000
168.600	-6.000	0.044	8.213	-0.046	0.000
168.700	-7.200	0.051	8.213	-0.046	0.000
168.800	-7.000	0.045	8.213	-0.046	0.000
168.900	-6.200	0.047	8.213	-0.046	0.000
169.000	-7.200	0.046	8.214	-0.046	0.000
169.100	-7.000	0.046	8.214	-0.046	0.000
169.200	-7.000	0.050	8.212	-0.046	0.000
169.300	-7.200	0.048	8.213	-0.046	0.000
169.400	-7.600	0.045	8.214	-0.046	0.000
169.500	-6.800	0.051	8.213	-0.046	0.000
169.600	-7.000	0.051	8.213	-0.046	0.000
169.700	-7.200	0.048	8.213	-0.046	0.000
169.800	-7.600	0.047	8.213	-0.046	0.000
169.900	-6.200	0.049	8.215	-0.046	0.000
170.000	-6.000	0.048	8.214	-0.046	0.000
170.100	-6.800	0.048	8.214	-0.046	0.000
170.200	-6.800	0.048	8.213	-0.046	0.000
170.300	-6.800	0.049	8.213	-0.046	0.000
170.400	-7.200	0.050	8.213	-0.046	0.000
170.500	-7.000	0.047	8.213	-0.046	0.000
170.600	-7.400	0.047	8.213	-0.046	0.000
170.700	-7.400	0.049	8.214	-0.046	0.000
170.800	-7.000	0.048	8.213	-0.046	0.000
170.900	-7.200	0.048	8.212	-0.046	0.000
171.000	-6.400	0.051	8.213	-0.046	0.000
171.100	-6.600	0.051	8.213	-0.046	0.000
171.200	-7.200	0.052	8.214	-0.046	0.000
171.300	-7.200	0.049	8.214	-0.046	0.000
171.400	-7.200	0.052	8.213	-0.046	0.000
171.500	-6.800	0.055	8.212	-0.046	0.000
171.600	-6.400	0.055	8.212	-0.046	0.000
171.700	-6.400	0.052	8.214	-0.046	0.000
171.800	-8.200	0.048	8.214	-0.046	0.000
171.900	-7.400	0.057	8.213	-0.046	0.000
172.000	-7.400	0.054	8.214	-0.046	0.000
172.100	-7.800	0.054	8.214	-0.046	0.000
172.200	-7.200	0.054	8.213	-0.046	0.000
172.300	-7.600	0.057	8.214	-0.046	0.000
172.400	-7.600	0.053	8.213	-0.046	0.000
172.500	-7.600	0.052	8.213	-0.046	0.000
172.600	-7.200	0.052	8.213	-0.046	0.000
172.700	-7.800	0.054	8.214	-0.046	0.000
172.800	-7.200	0.052	8.213	-0.046	0.000
172.900	-6.800	0.054	8.214	-0.046	0.000
173.000	-8.000	0.055	8.214	-0.046	0.000
173.100	-8.000	0.055	8.214	-0.046	0.000
173.200	-6.600	0.054	8.212	-0.046	0.000
173.300	-7.800	0.055	8.212	-0.046	0.000
173.400	-7.600	0.055	8.214	-0.046	0.000
173.500	-7.000	0.054	8.213	-0.046	0.000
173.600	-7.400	0.054	8.213	-0.046	0.000
173.700	-7.200	0.054	8.213	-0.046	0.000
173.800	-6.800	0.057	8.213	-0.046	0.000
173.900	-6.000	0.059	8.214	-0.046	0.000
174.000	-6.600	0.056	8.213	-0.046	0.000
174.100	-7.200	0.056	8.213	-0.046	0.000
174.200	-7.800	0.055	8.214	-0.046	0.000
174.300	-6.600	0.054	8.212	-0.046	0.000
174.400	-7.000	0.053	8.214	-0.046	0.000
174.500	-7.200	0.056	8.212	-0.046	0.000
174.600	-7.600	0.056	8.212	-0.046	0.000
174.700	-7.400	0.055	8.213	-0.046	0.000
174.800	-6.800	0.055	8.214	-0.046	0.000
174.900	-6.400	0.055	8.214	-0.046	0.000
175.000	-7.400	0.052	8.214	-0.046	0.000
175.100	-7.400	0.052	8.214	-0.046	0.000
175.200	-6.800	0.054	8.212	-0.046	0.000
175.300	-7.800	0.056	8.214	-0.046	0.000
175.400	-6.800	0.052	8.214	-0.046	0.000
175.500	-7.200	0.055	8.213	-0.046	0.000
175.600	-6.400	0.055	8.213	-0.046	0.000
175.700	-7.400	0.053	8.214	-0.046	0.000
175.800	-7.400	0.053	8.212	-0.046	0.000
175.900	-7.800	0.049	8.214	-0.046	0.000
176.000	-7.200	0.049	8.212	-0.046	0.000
176.100	-6.800	0.049	8.212	-0.046	0.000
176.200	-6.800	0.056	8.213	-0.046	0.000
176.300	-7.200	0.050	8.213	-0.046	0.000
176.400	-6.800	0.056	8.212	-0.046	0.000
176.500	-6.600	0.053	8.213	-0.046	0.000
176.600	-8.000	0.053	8.213	-0.047	0.000
176.700	-8.200	0.054	8.212	-0.047	0.000
176.800	-6.600	0.052	8.213	-0.047	0.000
176.900	-7.600	0.051	8.213	-0.047	0.000
177.000	-7.800	0.056	8.214	-0.047	0.000
177.100	-6.600	0.056	8.214	-0.047	0.000
177.200	-5.800	0.048	8.214	-0.047	0.000
177.300	-6.000	0.055	8.214	-0.047	0.000
177.400	-6.000	0.056	8.213	-0.047	0.000
177.500	-6.400	0.050	8.214	-0.047	0.000
177.600	-4.800	0.050	8.214	-0.047	0.000
177.700	-5.600	0.055	8.214	-0.047	0.000
177.800	-5.200	0.055	8.213	-0.047	0.000
177.900	-5.400	0.052	8.213	-0.047	0.000
178.000	-5.800	0.052	8.214	-0.047	0.000
178.100	-5.000	0.052	8.214	-0.047	0.000
178.200	-5.400	0.057	8.214	-0.047	0.000
178.300	-5.600	0.062	8.214	-0.047	0.000
178.400	-5.400	0.055	8.213	-0.047	0.000
178.500	-5.000	0.050	8.213	-0.047	0.000
178.600	-6.400	0.050	8.213	-0.047	0.000
178.700	-6.200	0.046	8.213	-0.047	0.000
178.800	-5.200	0.047	8.215	-0.047	0.000
178.900	-6.000	0.042	8.212	-0.047	0.000
179.000	-6.200	0.041	8.213	-0.047	0.000
179.100	-7.200	0.041	8.213	-0.047	0.000
179.200	-5.400	0.042	8.214	-0.047	0.000
179.300	-5.600	0.038	8.213	-0.047	0.000
179.400	-5.200	0.042	8.212	-0.047	0.000
179.500	-6.400	0.041	8.213	-0.047	0.000
179.600	-5.600	0.041	8.213	-0.047	0.000
179.700	-5.600	0.041	8.213	-0.047	0.000
179.800	-5.600	0.044	8.215	-0.047	0.000
179.900	-6.800	0.042	8.214	-0.047	0.000
180.000	-5.800	0.040	8.213	-0.047	0.000
180.100	-6.200	0.040	8.213	-0.047	0.000
180.200	-7.000	0.042	8.213	-0.047	0.000
180.300	-5.600	0.042	8.212	-0.047	0.000
180.400	-6.200	0.037	8.213	-0.047	0.000
180.500	-6.600	0.040	8.213	-0.047	0.000
180.600	-6.400	0.040	8.213	-0.047	0.000
180.700	-6.600	0.045	8.214	-0.047	0.000
180.800	-6.400	0.035	8.212	-0.047	0.000
180.900	-6.000	0.043	8.213	-0.047	0.000
181.000	-7.800	0.041	8.214	-0.047	0.000
181.100	-6.600	0.041	8.214	-0.047	0.000
181.200	-6.600	0.041	8.213	-0.047	0.000
181.300	-6.200	0.039	8.213	-0.047	0.000
181.400	-7.200	0.043	8.213	-0.047	0.000
181.500	-6.000	0.041	8.213	-0.047	0.000
181.600	-6.600	0.041	8.213	-0.047	0.000
181.700	-6.600	0.042	8.214	-0.047	0.000
181.800	-6.000	0.047	8.213	-0.047	0.000
181.900	-6.000	0.039	8.214	-0.047	0.000
182.000	-5.200	0.039	8.213	-0.047	0.000
182.100	-6.000	0.039	8.213	-0.047	0.000
182.200	-6.400	0.047	8.213	-0.047	0.000
182.300	-5.800	0.043	8.213	-0.047	0.000
182.400	-6.600	0.042	8.213	-0.047	0.000
182.500	-5.600	0.052	8.213	-0.047	0.000
182.600	-5.600	0.052	8.213	-0.047	0.000
182.700	-4.600	0.046	8.213	-0.047	0.000
182.800	-6.200	0.044	8.212	-0.047	0.000
182.900	-5.400	0.047	8.214	-0.047	0.000
183.000	-6.000	0.046	8.214	-0.047	0.000
183.100	-6.000	0.046	8.214	-0.047	0.000
183.200	-5.000	0.044	8.214	-0.047	0.000
183.300	-5.200	0.050	8.214	-0.047	0.000
183.400	-5.800	0.046	8.213	-0.047	0.000
183.500	-6.200	0.042	8.214	-0.047	0.000
183.600	-5.000	0.042	8.214	-0.047	0.000
183.700	-4.600	0.045	8.214	-0.047	0.000
183.800	-5.800	0.043	8.214	-0.047	0.000
183.900	-5.600	0.041	8.213	-0.047	0.000
184.000	-5.600	0.044	8.214	-0.047	0.000
184.100	-5.200	0.044	8.214	-0.047	0.000
184.200	-5.800	0.045	8.214	-0.047	0.000
184.300	-5.600	0.046	8.214	-0.047	0.000
184.400	-4.800	0.039	8.213	-0.047	0.000
184.500	-5.200	0.046	8.214	-0.047	0.000
184.600	-5.800	0.046	8.214	-0.047	0.000
184.700	-5.600	0.040	8.213	-0.047	0.000
184.800	-6.000	0.039	8.213	-0.047	0.000
184.900	-5.800	0.039	8.214	-0.047	0.000
185.000	-5.600	0.040	8.214	-0.047	0.000
185.100	-5.800	0.040	8.214	-0.047	0.000
185.200	-5.000	0.040	8.214	-0.047	0.000
185.300	-5.600	0.040	8.212	-0.047	0.000
185.400	-5.400	0.039	8.213	-0.047	0.000
185.500	-5.400	0.040	8.213	-0.047	0.000
185.600	-5.800	0.040	8.213	-0.047	0.000
185.700	-5.600	0.040	8.213	-0.047	0.000
185.800	-5.200	0.045	8.213	-0.047	0.000
185.900	-6.000	0.040	8.213	-0.047	0.000
186.000	-6.000	0.039	8.213	-0.047	0.000
186.100	-5.600	0.039	8.213	-0.047	0.000
186.200	-5.800	0.043	8.213	-0.047	0.000
186.300	-6.200	0.041	8.214	-0.047	0.000
186.400	-5.200	0.036	8.212	-0.047	0.000
186.500	-6.200	0.042	8.213	-0.047	0.000
186.600	-5.800	0.042	8.213	-0.047	0.000
186.700	-6.000	0.039	8.214	-0.047	0.000
186.800	-6.800	0.037	8.213	-0.047	0.000
186.900	-5.600	0.036	8.213	-0.047	0.000
187.000	-6.000	0.040	8.213	-0.047	0.000
187.100	-5.200	0.040	8.213	-0.048	0.000
187.200	-5.600	0.036	8.212	-0.048	0.000
187.300	-6.000	0.041	8.213	-0.048	0.000
187.400	-6.000	0.040	8.213	-0.048	0.000
187.500	-6.600	0.036	8.214	-0.048	0.000
187.600	-5.200	0.036	8.214	-0.048	0.000
187.700	-5.600	0.042	8.214	-0.048	0.000
187.800	-6.400	0.038	8.214	-0.048	0.000
187.900	-5.800	0.040	8.212	-0.048	0.000
188.000	-6.200	0.043	8.212	-0.048	0.000
188.100	-6.400	0.043	8.212	-0.048	0.000
188.200	-5.200	0.041	8.213	-0.048	0.000
188.300	-5.000	0.040	8.212	-0.048	0.000
188.400	-5.400	0.041	8.214	-0.048	0.000
188.500	-5.600	0.042	8.214	-0.048	0.000
188.600	-6.200	0.042	8.214	-0.048	0.000
188.700	-4.800	0.037	8.213	-0.048	0.000
188.800	-6.000	0.038	8.214	-0.048	0.000
188.900	-5.400	0.041	8.213	-0.048	0.000
189.000	-5.000	0.038	8.215	-0.048	0.000
189.100	-5.400	0.038	8.215	-0.048	0.000
189.200	-6.400	0.042	8.215	-0.048	0.000
189.300	-6.200	0.039	8.213	-0.048	0.000
189.400	-5.200	0.036	8.214	-0.048	0.000
189.500	-5.000	0.037	8.213	-0.048	0.000
189.600	-5.400	0.037	8.213	-0.048	0.000
189.700	-6.800	0.041	8.214	-0.048	0.000
189.800	-6.200	0.037	8.214	-0.048	0.000
189.900	-5.600	0.042	8.215	-0.048	0.000
190.000	-6.600	0.045	8.214	-0.048	0.000
190.100	-5.800	0.045	8.214	-0.048	0.000
190.200	-6.400	0.039	8.214	-0.048	0.000
190.300	-5.400	0.042	8.212	-0.048	0.000
190.400	-6.200	0.041	8.215	-0.048	0.000
190.500	-5.800	0.042	8.213	-0.048	0.000
190.600	-6.400	0.042	8.213	-0.048	0.000
190.700	-5.000	0.043	8.212	-0.048	0.000
190.800	-6.200	0.042	8.212	-0.048	0.000
190.900	-5.400	0.041	8.213	-0.048	0.000
191.000	-5.200	0.041	8.213	-0.048	0.000
191.100	-8.600	0.041	8.213	-0.048	0.000
191.200	-1.200	0.048	8.214	-0.048	0.000
191.300	1.600	0.038	8.215	-0.048	0.000
191.400	4.800	0.043	8.214	-0.048	0.000
191.500	53.400	0.043	8.212	-0.048	0.294
191.600	2.200	0.043	8.212	-0.048	0.294
191.700	18.200	0.046	8.213	-0.048	0.294
191.800	26.800	0.040	8.213	-0.048	0.294
191.900	38.400	0.040	8.213	-0.048	0.294
192.000	42.600	0.038	8.215	-0.047	0.588
192.100	41.400	0.038	8.215	-0.047	0.588
192.200	52.200	0.041	8.213	-0.047	0.588
192.300	54.400	0.041	8.214	-0.047	0.588
192.400	60.800	0.044	8.215	-0.047	0.588
192.500	67.000	0.050	8.213	-0.047	0.883
192.600	60.000	0.050	8.213	-0.047	0.883
192.700	51.000	0.093	8.213	-0.047	0.883
192.800	55.000	0.104	8.211	-0.047	0.883
192.900	61.800	0.127	8.214	-0.047	0.883
193.000	59.600	0.169	8.213	-0.046	1.177
193.100	63.000	0.169	8.213	-0.046	1.177
193.200	67.000	0.189	8.213	-0.046	1.177
193.300	61.400	0.199	8.213	-0.046	1.177
193.400	64.400	0.192	8.212	-0.046	1.177
193.500	71.200	0.158	8.213	-0.045	1.471
193.600	75.600	0.158	8.213	-0.045	1.471
193.700	85.400	0.164	8.213	-0.045	1.471
193.800	88.200	0.141	8.212	-0.045	1.471
193.900	93.200	0.152	8.214	-0.045	1.471
194.000	96.400	0.181	8.211	-0.044	1.765
194.100	100.800	0.181	8.211	-0.044	1.765
194.200	103.800	0.177	8.213	-0.044	1.765
194.300	106.000	0.289	8.215	-0.044	1.765
194.400	110.600	0.456	8.213	-0.044	1.765
194.500	113.800	0.528	8.213	-0.043	2.060
194.600	112.800	0.528	8.213	-0.043	2.060
194.700	119.200	0.541	8.213	-0.043	2.060
194.800	118.600	0.593	8.213	-0.043	2.060
194.900	121.800	0.681	8.213	-0.043	2.060
195.000	125.000	0.705	8.213	-0.042	2.354
195.100	126.200	0.705	8.213	-0.042	2.354
195.200	131.800	0.696	8.215	-0.042	2.354
195.300	131.600	0.683	8.212	-0.042	2.354
195.400	135.000	0.697	8.214	-0.042	2.354
195.500	138.000	0.725	8.212	-0.041	2.648
195.600	126.600	0.725	8.212	-0.041	2.648
195.700	136.000	0.725	8.212	-0.041	2.648
195.800	135.800	0.756	8.212	-0.041	2.648
195.900	136.200	0.792	8.213	-0.041	2.648
196.000	140.600	0.837	8.213	-0.040	2.942
196.100	136.000	0.837	8.213	-0.040	2.942
196.200	142.000	0.860	8.212	-0.040	2.942
196.300	135.800	0.898	8.215	-0.040	2.942
196.400	136.600	0.954	8.212	-0.040	2.942
196.500	139.600	0.998	8.214	-0.039	3.236
196.600	139.800	0.998	8.214	-0.039	3.236
196.700	140.600	1.036	8.212	-0.039	3.236
196.800	140.600	1.067	8.211	-0.039	3.236
196.900	138.800	1.106	8.215	-0.039	3.236
197.000	140.200	1.198	8.213	-0.038	3.531
197.100	134.600	1.198	8.213	-0.038	3.531
197.200	135.200	1.256	8.214	-0.038	3.531
197.300	135.800	1.296	8.215	-0.038	3.531
197.400	157.200	1.367	8.214	-0.038	3.531
197.500	-65.400	1.450	8.213	-0.037	3.825
197.600	299.600	1.450	8.213	-0.037	3.825
197.700	108.600	1.512	8.214	-0.037	3.825
197.800	108.200	1.553	8.214	-0.037	3.825
197.900	105.600	1.626	8.212	-0.037	3.825
198.000	106.800	1.729	8.214	-0.036	4.119
198.100	98.400	1.729	8.214	-0.036	4.119
198.200	114.200	1.770	8.210	-0.036	4.119
198.300	84.600	1.837	8.212	-0.036	4.119
198.400	149.400	1.899	8.214	-0.036	4.119
198.500	157.400	2.011	8.216	-0.035	4.413
198.600	162.600	2.011	8.216	-0.035	4.413
198.700	141.200	2.078	8.214	-0.035	4.413
198.800	139.800	2.177	8.212	-0.035	4.413
198.900	142.400	2.260	8.214	-0.035	4.413
199.000	116.600	2.429	8.213	-0.034	4.708
199.100	125.800	2.429	8.213	-0.034	4.708
199.200	134.000	2.766	8.215	-0.034	4.708
199.300	136.200	2.909	8.214	-0.034	4.708
199.400	132.000	2.931	8.214	-0.034	4.708
199.500	120.800	2.945	8.215	-0.033	5.000
199.600	125.000	2.945	8.215	-0.033	5.000
199.700	122.600	2.996	8.213	-0.033	5.000
199.800	118.400	3.039	8.214	-0.033	5.000
199.900	116.400	3.061	8.213	-0.033	5.000
[truncated: 10,975 more rows]
