# Supplementary material for: Measurement of Outflow Facility Using iPerfusion
Source: PLoS One. 2016 Mar 7;11(3):e0150694. doi: 10.1371/journal.pone.0150694 (PMC4780770; doi:10.1371/journal.pone.0150694)
Supplement: S4 File — The raw data from the perfusion traces along with the steady state values for each pressure step. (ZIP) [file pone.0150694.s004.zip › S3/ControlIndividuals/eye10/CapPre_P15CR-11/Parameters.txt]

Q 	 dQ 	 P 	 dP 	 R 	 dR 	 C 	 dC 	 FT 	 dFT 	 N/A 	 FV 	 
-6.8870	5.0933	0.0525	0.0409	-0.0094	0.0112	-106.9329	127.7795	0.0000	0.0000	0.0000	0.0000
58.9760	5.0649	4.3464	0.0406	0.0721	0.0061	13.8607	1.1725	0.0000	0.0000	4.9750	0.0000
143.3017	5.0544	13.4374	0.0405	0.0929	0.0033	10.7588	0.3775	0.0000	0.0000	14.9750	0.0000
198.4517	6.3140	17.8559	0.0556	0.0894	0.0028	11.1851	0.3553	0.0000	0.0000	19.9750	0.0000
253.0500	5.0707	22.2834	0.0409	0.0876	0.0018	11.4129	0.2285	0.0000	0.0000	24.9750	0.0000
