# Supplementary material for: Measurement of Outflow Facility Using iPerfusion
Source: PLoS One. 2016 Mar 7;11(3):e0150694. doi: 10.1371/journal.pone.0150694 (PMC4780770; doi:10.1371/journal.pone.0150694)
Supplement: S4 File — The raw data from the perfusion traces along with the steady state values for each pressure step. (ZIP) [file pone.0150694.s004.zip › S3/ControlIndividuals/eye10/Eye_P15CR-11/Data.txt]

0.000	-1.200	4.016	8.240	-0.000	4.016
0.100	-1.400	4.016	8.240	-0.000	4.016
0.200	-0.000	4.016	8.241	-0.000	4.016
0.300	-0.400	4.014	8.241	-0.000	4.016
0.400	-0.200	4.013	8.241	-0.000	4.016
0.500	-0.000	4.017	8.241	-0.000	4.016
0.600	-0.600	4.017	8.241	-0.000	4.016
0.700	-1.200	4.016	8.240	-0.000	4.016
0.800	-1.000	4.014	8.241	-0.000	4.016
0.900	-1.000	4.015	8.242	-0.000	4.016
1.000	-0.600	4.016	8.241	-0.000	4.016
1.100	-0.800	4.016	8.241	-0.000	4.016
1.200	-0.800	4.018	8.242	-0.000	4.016
1.300	-0.400	4.018	8.240	-0.000	4.016
1.400	-1.600	4.019	8.241	-0.000	4.016
1.500	-0.600	4.015	8.240	-0.000	4.016
1.600	-0.000	4.015	8.240	-0.000	4.016
1.700	-1.200	4.013	8.242	-0.000	4.016
1.800	-0.400	4.009	8.242	-0.000	4.016
1.900	-0.200	4.010	8.241	-0.000	4.016
2.000	-0.800	4.018	8.241	-0.000	4.016
2.100	-0.600	4.018	8.241	-0.000	4.016
2.200	-0.400	4.017	8.241	-0.000	4.016
2.300	0.200	4.021	8.242	-0.000	4.016
2.400	-0.000	4.016	8.242	-0.000	4.016
2.500	-0.800	4.015	8.241	-0.000	4.016
2.600	-0.000	4.015	8.241	-0.000	4.016
2.700	-0.000	4.012	8.240	-0.000	4.016
2.800	-0.600	4.018	8.240	-0.000	4.016
2.900	-0.800	4.018	8.242	-0.000	4.016
3.000	-1.600	4.015	8.241	-0.000	4.016
3.100	-1.400	4.015	8.241	-0.000	4.016
3.200	-0.400	4.017	8.241	-0.000	4.016
3.300	-0.600	4.017	8.241	-0.000	4.016
3.400	-0.600	4.019	8.241	-0.000	4.016
3.500	-0.600	4.014	8.242	-0.000	4.016
3.600	-0.200	4.014	8.242	-0.000	4.016
3.700	-0.000	4.011	8.242	-0.000	4.016
3.800	-0.400	4.010	8.241	-0.000	4.016
3.900	-0.400	4.009	8.242	-0.000	4.016
4.000	-1.200	4.014	8.241	-0.000	4.016
4.100	-1.200	4.014	8.241	-0.000	4.016
4.200	-0.000	4.018	8.242	-0.000	4.016
4.300	-1.400	4.016	8.240	-0.000	4.016
4.400	0.200	4.013	8.241	-0.000	4.016
4.500	-0.400	4.018	8.240	-0.000	4.016
4.600	-0.400	4.018	8.240	-0.000	4.016
4.700	-0.800	4.013	8.242	-0.000	4.016
4.800	-0.800	4.016	8.242	-0.000	4.016
4.900	-1.000	4.016	8.240	-0.000	4.016
5.000	-0.200	4.018	8.241	-0.000	4.016
5.100	-0.600	4.018	8.241	-0.000	4.016
5.200	-0.400	4.014	8.242	-0.000	4.016
5.300	0.200	4.014	8.241	-0.000	4.016
5.400	0.400	4.013	8.242	-0.000	4.016
5.500	-0.600	4.012	8.240	-0.000	4.016
5.600	-0.000	4.012	8.240	-0.000	4.016
5.700	-0.800	4.011	8.242	-0.000	4.016
5.800	-0.600	4.013	8.243	-0.000	4.016
5.900	0.200	4.012	8.241	-0.000	4.016
6.000	-0.000	4.016	8.241	-0.000	4.016
6.100	-1.400	4.016	8.241	-0.000	4.016
6.200	-0.000	4.014	8.242	-0.000	4.016
6.300	-0.000	4.016	8.243	-0.000	4.016
6.400	-0.600	4.013	8.242	-0.000	4.016
6.500	-0.600	4.016	8.242	-0.000	4.016
6.600	-0.200	4.016	8.242	-0.000	4.016
6.700	-0.800	4.012	8.242	-0.000	4.016
6.800	0.200	4.015	8.242	-0.000	4.016
6.900	-1.000	4.012	8.242	-0.000	4.016
7.000	-1.600	4.016	8.243	-0.000	4.016
7.100	0.200	4.016	8.243	-0.000	4.016
7.200	-1.400	4.013	8.242	-0.000	4.016
7.300	-0.800	4.013	8.242	-0.000	4.016
7.400	-1.400	4.015	8.242	-0.000	4.016
7.500	-0.800	4.014	8.242	-0.000	4.016
7.600	-0.200	4.014	8.242	-0.000	4.016
7.700	-0.800	4.011	8.241	-0.000	4.016
7.800	-1.400	4.007	8.242	-0.000	4.016
7.900	-1.000	4.011	8.242	-0.000	4.016
8.000	-0.800	4.016	8.242	-0.000	4.016
8.100	-0.800	4.016	8.242	-0.000	4.016
8.200	-0.800	4.011	8.242	-0.000	4.016
8.300	-1.000	4.014	8.242	-0.000	4.016
8.400	0.400	4.011	8.242	-0.000	4.016
8.500	0.800	4.015	8.241	-0.000	4.016
8.600	-0.600	4.015	8.241	-0.000	4.016
8.700	-1.800	4.018	8.243	-0.000	4.016
8.800	-0.000	4.013	8.242	-0.000	4.016
8.900	-0.200	4.015	8.243	-0.000	4.016
9.000	-0.800	4.011	8.242	-0.000	4.016
9.100	-0.800	4.011	8.242	-0.000	4.016
9.200	-0.800	4.009	8.242	-0.000	4.016
9.300	-0.600	4.019	8.243	-0.000	4.016
9.400	-1.200	4.006	8.243	-0.000	4.016
9.500	-1.000	4.002	8.243	-0.000	4.016
9.600	-0.000	4.002	8.243	-0.000	4.016
9.700	-1.200	4.010	8.243	-0.000	4.016
9.800	-1.600	4.020	8.243	-0.000	4.016
9.900	-1.200	3.990	8.242	-0.000	4.016
10.000	-0.800	4.006	8.243	-0.000	4.016
10.100	-1.000	4.006	8.243	-0.000	4.016
10.200	-0.400	4.012	8.244	-0.000	4.016
10.300	-0.800	4.012	8.243	-0.000	4.016
10.400	-0.200	4.003	8.242	-0.000	4.016
10.500	-1.200	4.003	8.243	-0.000	4.016
10.600	-1.400	4.003	8.243	-0.000	4.016
10.700	-0.800	4.018	8.242	-0.000	4.016
10.800	-1.400	3.999	8.243	-0.000	4.016
10.900	-1.000	4.018	8.243	-0.000	4.016
11.000	-0.600	4.015	8.243	-0.000	4.016
11.100	-0.400	4.015	8.243	-0.000	4.016
11.200	-0.000	4.007	8.243	-0.000	4.016
11.300	-0.800	4.012	8.243	-0.000	4.016
11.400	-0.000	4.009	8.243	-0.000	4.016
11.500	-1.000	4.007	8.242	-0.000	4.016
11.600	-0.800	4.007	8.242	-0.000	4.016
11.700	-0.200	4.007	8.242	-0.000	4.016
11.800	-0.000	4.010	8.244	-0.000	4.016
11.900	-0.800	4.006	8.242	-0.000	4.016
12.000	0.200	4.009	8.243	-0.000	4.016
12.100	-1.400	4.009	8.243	-0.000	4.016
12.200	0.200	4.016	8.243	-0.000	4.016
12.300	-1.000	4.005	8.242	-0.000	4.016
12.400	-1.400	4.014	8.244	-0.000	4.016
12.500	-1.200	4.011	8.243	-0.000	4.016
12.600	-0.200	4.011	8.243	-0.000	4.016
12.700	-1.000	4.007	8.243	-0.000	4.016
12.800	-1.400	4.009	8.243	-0.000	4.016
12.900	-1.200	4.011	8.245	-0.000	4.016
13.000	-0.600	4.012	8.243	-0.000	4.016
13.100	-0.000	4.012	8.243	-0.000	4.016
13.200	-0.400	4.009	8.244	-0.000	4.016
13.300	-0.800	4.010	8.244	-0.000	4.016
13.400	-1.200	4.013	8.242	-0.000	4.016
13.500	-1.000	4.014	8.243	-0.000	4.016
13.600	-0.600	4.014	8.243	-0.000	4.016
13.700	-0.800	4.009	8.243	-0.000	4.016
13.800	-0.400	4.007	8.243	-0.000	4.016
13.900	0.200	4.010	8.244	-0.000	4.016
14.000	-0.800	4.015	8.244	-0.000	4.016
14.100	-1.000	4.015	8.244	-0.000	4.016
14.200	-0.600	4.013	8.245	-0.000	4.016
14.300	-0.800	4.011	8.244	-0.000	4.016
14.400	-1.200	4.008	8.245	-0.000	4.016
14.500	-1.200	4.008	8.244	-0.000	4.016
14.600	-1.200	4.008	8.244	-0.000	4.016
14.700	-1.800	4.009	8.244	-0.000	4.016
14.800	-1.000	4.010	8.243	-0.000	4.016
14.900	-0.800	4.007	8.243	-0.000	4.016
15.000	-1.400	4.013	8.245	-0.000	4.016
15.100	-0.800	4.013	8.245	-0.000	4.016
15.200	-0.400	4.009	8.243	-0.000	4.016
15.300	-0.600	4.010	8.244	-0.000	4.016
15.400	-0.800	4.011	8.244	-0.000	4.016
15.500	-0.400	4.009	8.245	-0.000	4.016
15.600	-1.400	4.009	8.245	-0.000	4.016
15.700	-0.600	4.007	8.243	-0.000	4.016
15.800	-0.400	4.001	8.244	-0.000	4.016
15.900	-0.000	4.012	8.243	-0.000	4.016
16.000	-1.200	4.006	8.244	-0.000	4.016
16.100	-0.000	4.006	8.244	-0.000	4.016
16.200	-0.600	3.997	8.243	-0.000	4.016
16.300	-0.200	4.041	8.246	-0.000	4.016
16.400	-0.400	3.989	8.246	-0.000	4.016
16.500	-0.200	4.016	8.245	-0.000	4.016
16.600	-0.000	4.016	8.245	-0.000	4.016
16.700	-0.200	4.002	8.245	-0.000	4.016
16.800	-0.800	4.024	8.245	-0.000	4.016
16.900	0.400	3.992	8.245	-0.000	4.016
17.000	-1.000	4.003	8.244	-0.000	4.016
17.100	-1.600	4.003	8.244	-0.000	4.016
17.200	-0.400	4.011	8.244	-0.000	4.016
17.300	-1.000	4.028	8.244	-0.000	4.016
17.400	-0.400	4.003	8.245	-0.000	4.016
17.500	-1.200	4.002	8.245	-0.000	4.016
17.600	-1.000	4.002	8.245	-0.000	4.016
17.700	-0.200	4.013	8.244	-0.000	4.016
17.800	-0.600	4.011	8.246	-0.000	4.016
17.900	1.200	4.009	8.244	-0.000	4.016
18.000	-0.400	4.011	8.247	-0.000	4.016
18.100	-0.200	4.011	8.247	-0.000	4.016
18.200	-0.000	4.018	8.245	-0.000	4.016
18.300	-0.000	4.006	8.244	-0.000	4.016
18.400	-0.400	4.009	8.246	-0.000	4.016
18.500	-1.600	4.014	8.245	-0.000	4.016
18.600	-0.600	4.014	8.245	-0.000	4.016
18.700	-1.000	4.007	8.244	-0.000	4.016
18.800	-0.600	4.007	8.244	-0.000	4.016
18.900	-0.200	4.007	8.246	-0.000	4.016
19.000	-1.600	4.006	8.244	-0.000	4.016
19.100	-0.400	4.006	8.244	-0.000	4.016
19.200	-0.800	4.008	8.244	-0.000	4.016
19.300	-0.400	4.003	8.244	-0.000	4.016
19.400	-0.800	4.013	8.245	-0.000	4.016
19.500	-0.200	4.008	8.246	-0.000	4.016
19.600	-0.400	4.008	8.246	-0.000	4.016
19.700	-1.000	4.013	8.246	-0.000	4.016
19.800	-0.800	3.992	8.246	-0.000	4.016
19.900	0.600	4.009	8.246	-0.000	4.016
20.000	-0.800	4.007	8.246	-0.000	4.016
20.100	-1.800	4.007	8.246	-0.000	4.016
20.200	-0.600	4.004	8.245	-0.000	4.016
20.300	-0.600	4.008	8.247	-0.000	4.016
20.400	-0.600	4.006	8.244	-0.000	4.016
20.500	-1.000	4.007	8.245	-0.000	4.016
20.600	-0.400	4.007	8.245	-0.000	4.016
20.700	-0.600	4.002	8.246	-0.000	4.016
20.800	-0.000	4.007	8.245	-0.000	4.016
20.900	-1.000	4.005	8.246	-0.000	4.016
21.000	-1.600	4.004	8.245	-0.000	4.016
21.100	-1.000	4.004	8.245	-0.000	4.016
21.200	-1.000	4.009	8.246	-0.000	4.016
21.300	0.200	4.006	8.245	-0.000	4.016
21.400	0.400	4.008	8.247	-0.000	4.016
21.500	-0.600	4.002	8.247	-0.000	4.016
21.600	-0.000	4.002	8.247	-0.000	4.016
21.700	4.200	4.018	8.248	-0.000	4.016
21.800	2576.600	4.002	8.246	0.031	4.016
21.900	4853.800	3.995	8.245	0.031	4.016
22.000	5062.400	4.005	8.246	0.031	4.016
22.100	4288.000	4.005	8.246	0.031	4.016
22.200	1924.600	4.034	8.246	0.031	4.016
22.300	-2240.800	3.958	8.246	0.023	4.016
22.400	-5247.400	3.978	8.248	0.023	4.016
22.500	-3445.400	2.843	8.245	0.023	4.016
22.600	1923.600	2.843	8.245	0.023	4.016
22.700	4003.800	3.493	8.246	0.023	4.016
22.800	1923.000	4.113	8.247	0.021	4.016
22.900	-1790.400	4.025	8.247	0.021	4.016
23.000	-392.400	4.016	8.247	0.021	4.016
23.100	-352.200	4.016	8.247	0.021	4.016
23.200	-399.800	4.024	8.245	0.021	4.016
23.300	-331.600	4.016	8.246	0.019	4.016
23.400	-299.400	3.981	8.245	0.019	4.016
23.500	-257.800	2.960	8.246	0.019	4.016
23.600	-184.800	2.960	8.246	0.019	4.016
23.700	-81.600	3.734	8.246	0.019	4.016
23.800	-76.000	6.889	8.248	0.018	4.016
23.900	-79.000	7.866	8.247	0.018	4.016
24.000	-79.600	7.267	8.247	0.018	4.016
24.100	-79.200	7.267	8.247	0.018	4.016
24.200	-77.800	6.846	8.247	0.018	4.016
24.300	-75.200	6.432	8.247	0.018	4.016
24.400	-73.200	5.493	8.247	0.018	4.016
24.500	-74.400	4.817	8.246	0.018	4.016
24.600	-72.800	4.817	8.246	0.018	4.016
24.700	-71.800	4.830	8.246	0.018	4.016
24.800	-71.200	4.825	8.246	0.017	4.016
24.900	-70.800	4.810	8.248	0.017	4.016
25.000	-69.000	4.788	8.247	0.017	4.016
25.100	-67.200	4.788	8.247	0.017	4.016
25.200	-67.200	4.773	8.248	0.017	4.016
25.300	-66.200	4.771	8.247	0.017	4.016
25.400	-66.600	4.756	8.248	0.017	4.016
25.500	-65.200	4.734	8.247	0.017	4.016
25.600	-68.400	4.734	8.247	0.017	4.016
25.700	-67.600	4.729	8.247	0.017	4.016
25.800	-65.600	4.714	8.246	0.016	4.016
25.900	-65.600	4.701	8.248	0.016	4.016
26.000	-65.600	4.702	8.248	0.016	4.134
26.100	-67.000	4.702	8.248	0.016	4.134
26.200	-63.400	4.706	8.248	0.016	4.134
26.300	-52.200	4.697	8.247	0.016	4.134
26.400	-51.600	4.703	8.248	0.016	4.134
26.500	-43.600	4.712	8.248	0.016	4.428
26.600	-37.400	4.712	8.248	0.016	4.428
26.700	-31.000	4.692	8.247	0.016	4.428
26.800	-27.800	4.716	8.247	0.016	4.428
26.900	-24.600	4.735	8.247	0.016	4.428
27.000	-13.600	4.721	8.247	0.016	4.722
27.100	-9.200	4.721	8.247	0.016	4.722
27.200	-6.400	4.704	8.249	0.016	4.722
27.300	5.800	4.709	8.248	0.016	4.722
27.400	8.400	4.706	8.247	0.016	4.722
27.500	17.000	4.707	8.248	0.016	5.017
27.600	16.600	4.707	8.248	0.016	5.017
27.700	14.600	4.709	8.249	0.016	5.017
27.800	19.000	4.702	8.249	0.016	5.017
27.900	29.000	4.702	8.249	0.016	5.017
28.000	51.400	4.717	8.247	0.016	5.311
28.100	48.600	4.717	8.247	0.016	5.311
28.200	51.600	4.700	8.249	0.016	5.311
28.300	55.200	4.703	8.251	0.017	5.311
28.400	63.800	4.719	8.249	0.017	5.311
28.500	78.200	4.724	8.248	0.017	5.605
28.600	70.400	4.724	8.248	0.017	5.605
28.700	67.800	4.714	8.248	0.017	5.605
28.800	77.600	4.716	8.248	0.017	5.605
28.900	84.800	4.710	8.249	0.017	5.605
29.000	106.200	4.726	8.248	0.017	5.899
29.100	103.600	4.726	8.248	0.017	5.899
29.200	103.400	4.723	8.248	0.017	5.899
29.300	106.400	4.715	8.250	0.018	5.899
29.400	108.400	4.727	8.249	0.018	5.899
29.500	117.800	4.740	8.248	0.018	6.193
29.600	122.000	4.740	8.248	0.018	6.193
29.700	127.600	4.733	8.249	0.018	6.193
29.800	137.400	4.732	8.249	0.020	6.193
29.900	138.000	4.746	8.249	0.020	6.193
30.000	146.600	4.751	8.249	0.020	6.488
30.100	156.400	4.751	8.249	0.020	6.488
30.200	151.800	4.752	8.250	0.020	6.488
30.300	155.800	4.753	8.251	0.021	6.488
30.400	157.000	4.761	8.250	0.021	6.488
30.500	170.600	4.780	8.248	0.021	6.782
30.600	174.000	4.780	8.248	0.021	6.782
30.700	187.600	4.780	8.248	0.021	6.782
30.800	186.800	4.779	8.249	0.023	6.782
30.900	189.200	4.784	8.249	0.023	6.782
31.000	208.000	4.813	8.248	0.023	7.076
31.100	204.800	4.813	8.248	0.023	7.076
31.200	195.800	4.804	8.251	0.023	7.076
31.300	200.200	4.808	8.250	0.024	7.076
31.400	197.400	4.820	8.250	0.024	7.076
31.500	224.000	4.836	8.250	0.024	7.370
31.600	235.600	4.836	8.250	0.024	7.370
31.700	233.000	4.844	8.251	0.024	7.370
31.800	238.600	4.847	8.250	0.026	7.370
31.900	228.600	4.861	8.249	0.026	7.370
32.000	248.200	4.876	8.250	0.026	7.665
32.100	248.000	4.876	8.250	0.026	7.665
32.200	254.000	4.892	8.248	0.026	7.665
32.300	243.600	4.886	8.249	0.029	7.665
32.400	249.800	4.899	8.250	0.029	7.665
32.500	264.400	4.922	8.251	0.029	7.959
32.600	266.800	4.922	8.251	0.029	7.959
32.700	274.600	4.929	8.250	0.029	7.959
32.800	283.800	4.929	8.249	0.031	7.959
32.900	272.600	4.946	8.252	0.031	7.959
33.000	297.600	4.969	8.250	0.031	8.253
33.100	290.800	4.969	8.250	0.031	8.253
33.200	299.800	4.966	8.249	0.031	8.253
33.300	302.800	4.972	8.250	0.034	8.253
33.400	300.400	4.990	8.251	0.034	8.253
33.500	342.800	5.019	8.252	0.034	8.547
33.600	325.800	5.019	8.252	0.034	8.547
33.700	325.200	5.017	8.253	0.034	8.547
33.800	324.400	5.021	8.251	0.037	8.547
33.900	328.800	5.030	8.251	0.037	8.547
34.000	354.800	5.063	8.251	0.037	8.841
34.100	356.200	5.063	8.251	0.037	8.841
34.200	353.400	5.061	8.251	0.037	8.841
34.300	345.600	5.068	8.251	0.040	8.841
34.400	353.400	5.078	8.251	0.040	8.841
34.500	366.200	5.110	8.251	0.040	9.000
34.600	362.200	5.110	8.251	0.040	9.000
34.700	363.600	5.108	8.252	0.040	9.000
34.800	364.600	5.117	8.252	0.043	9.000
34.900	359.000	5.131	8.251	0.043	9.000
35.000	357.000	5.153	8.252	0.043	9.000
35.100	357.200	5.153	8.252	0.043	9.000
35.200	356.600	5.157	8.250	0.043	9.000
35.300	353.000	5.172	8.252	0.045	9.000
35.400	353.400	5.182	8.252	0.045	9.000
35.500	354.200	5.201	8.252	0.045	9.000
35.600	353.000	5.201	8.252	0.045	9.000
35.700	350.200	5.212	8.252	0.045	9.000
35.800	351.400	5.219	8.251	0.048	9.000
35.900	351.000	5.230	8.251	0.048	9.000
36.000	348.800	5.250	8.252	0.048	9.000
36.100	347.800	5.250	8.252	0.048	9.000
36.200	348.600	5.260	8.252	0.048	9.000
36.300	347.600	5.264	8.253	0.051	9.000
36.400	346.200	5.272	8.252	0.051	9.000
36.500	345.600	5.294	8.252	0.051	9.000
36.600	346.400	5.294	8.252	0.051	9.000
36.700	345.200	5.296	8.252	0.051	9.000
36.800	344.200	5.304	8.253	0.054	9.000
36.900	344.600	5.317	8.253	0.054	9.000
37.000	343.400	5.322	8.252	0.054	9.000
37.100	343.200	5.322	8.252	0.054	9.000
37.200	342.600	5.329	8.252	0.054	9.000
37.300	341.400	5.336	8.252	0.057	9.000
37.400	341.800	5.343	8.253	0.057	9.000
37.500	340.000	5.351	8.253	0.057	9.000
37.600	339.400	5.351	8.253	0.057	9.000
37.700	339.600	5.359	8.252	0.057	9.000
37.800	338.800	5.358	8.252	0.060	9.000
37.900	337.800	5.361	8.252	0.060	9.000
38.000	337.000	5.380	8.253	0.060	9.000
38.100	337.600	5.380	8.253	0.060	9.000
38.200	337.400	5.383	8.253	0.060	9.000
38.300	334.800	5.390	8.253	0.063	9.000
38.400	335.600	5.401	8.253	0.063	9.000
38.500	335.400	5.409	8.252	0.063	9.000
38.600	333.600	5.409	8.252	0.063	9.000
38.700	333.200	5.413	8.253	0.063	9.000
38.800	333.200	5.425	8.254	0.065	9.000
38.900	333.000	5.425	8.253	0.065	9.000
39.000	331.600	5.439	8.253	0.065	9.000
39.100	331.200	5.439	8.253	0.065	9.000
39.200	331.800	5.446	8.253	0.068	9.000
39.300	330.200	5.448	8.253	0.068	9.000
39.400	329.600	5.456	8.253	0.068	9.000
39.500	330.000	5.470	8.254	0.068	9.000
39.600	329.600	5.470	8.254	0.068	9.000
39.700	328.600	5.468	8.253	0.071	9.000
39.800	326.200	5.471	8.254	0.071	9.000
39.900	327.000	5.481	8.253	0.071	9.000
40.000	326.600	5.498	8.253	0.071	9.000
40.100	325.800	5.498	8.253	0.071	9.000
40.200	326.000	5.500	8.254	0.073	9.000
40.300	324.000	5.505	8.254	0.073	9.000
40.400	324.200	5.509	8.254	0.073	9.000
40.500	323.600	5.521	8.254	0.073	9.000
40.600	324.000	5.521	8.254	0.073	9.000
40.700	322.200	5.528	8.255	0.076	9.000
40.800	322.600	5.535	8.254	0.076	9.000
40.900	321.400	5.541	8.254	0.076	9.000
41.000	321.400	5.551	8.254	0.076	9.000
41.100	320.400	5.551	8.254	0.076	9.000
41.200	320.800	5.558	8.255	0.079	9.000
41.300	319.800	5.564	8.254	0.079	9.000
41.400	318.000	5.571	8.253	0.079	9.000
41.500	318.400	5.577	8.256	0.079	9.000
41.600	316.800	5.577	8.256	0.079	9.000
41.700	317.800	5.583	8.255	0.081	9.000
41.800	316.400	5.586	8.254	0.081	9.000
41.900	316.200	5.593	8.255	0.081	9.000
42.000	315.200	5.608	8.255	0.081	9.000
42.100	315.200	5.608	8.255	0.081	9.000
42.200	314.400	5.610	8.254	0.084	9.000
42.300	314.200	5.621	8.255	0.084	9.000
42.400	314.800	5.624	8.254	0.084	9.000
42.500	312.800	5.637	8.255	0.084	9.000
42.600	312.600	5.637	8.255	0.084	9.000
42.700	312.800	5.641	8.255	0.087	9.000
42.800	311.200	5.647	8.255	0.087	9.000
42.900	311.800	5.653	8.255	0.087	9.000
43.000	311.200	5.661	8.255	0.087	9.000
43.100	310.000	5.661	8.255	0.087	9.000
43.200	309.800	5.669	8.255	0.089	9.000
43.300	309.600	5.671	8.255	0.089	9.000
43.400	308.600	5.676	8.255	0.089	9.000
43.500	309.200	5.687	8.256	0.089	9.000
43.600	308.200	5.687	8.256	0.089	9.000
43.700	308.200	5.691	8.256	0.092	9.000
43.800	308.000	5.693	8.255	0.092	9.000
43.900	307.600	5.694	8.257	0.092	9.000
44.000	306.600	5.708	8.255	0.092	9.000
44.100	306.400	5.708	8.255	0.092	9.000
44.200	305.200	5.712	8.256	0.094	9.000
44.300	304.400	5.717	8.256	0.094	9.000
44.400	304.400	5.720	8.256	0.094	9.000
44.500	303.200	5.732	8.255	0.094	9.000
44.600	303.200	5.732	8.255	0.094	9.000
44.700	302.400	5.736	8.256	0.097	9.000
44.800	302.000	5.740	8.256	0.097	9.000
44.900	301.400	5.746	8.256	0.097	9.000
45.000	300.800	5.751	8.256	0.097	9.000
45.100	300.000	5.751	8.256	0.097	9.000
45.200	299.000	5.761	8.255	0.099	9.000
45.300	299.000	5.765	8.256	0.099	9.000
45.400	298.000	5.772	8.256	0.099	9.000
45.500	297.400	5.787	8.257	0.099	9.000
45.600	298.000	5.787	8.257	0.099	9.000
45.700	296.200	5.788	8.255	0.102	9.000
45.800	295.400	5.792	8.256	0.102	9.000
45.900	293.400	5.801	8.256	0.102	9.000
46.000	293.600	5.817	8.255	0.102	9.000
46.100	294.000	5.817	8.255	0.102	9.000
46.200	291.800	5.824	8.256	0.104	9.000
46.300	293.200	5.832	8.255	0.104	9.000
46.400	291.000	5.839	8.256	0.104	9.000
46.500	290.800	5.851	8.257	0.104	9.000
46.600	290.600	5.851	8.257	0.104	9.000
46.700	290.000	5.861	8.256	0.106	9.000
46.800	288.400	5.866	8.256	0.106	9.000
46.900	290.000	5.874	8.256	0.106	9.000
47.000	287.800	5.886	8.256	0.106	9.000
47.100	286.800	5.886	8.256	0.106	9.000
47.200	287.200	5.893	8.256	0.109	9.000
47.300	287.200	5.899	8.255	0.109	9.000
47.400	285.000	5.904	8.257	0.109	9.000
47.500	284.600	5.916	8.257	0.109	9.000
47.600	284.800	5.916	8.257	0.109	9.000
47.700	283.200	5.922	8.257	0.111	9.000
47.800	282.600	5.923	8.257	0.111	9.000
47.900	283.000	5.931	8.256	0.111	9.000
48.000	282.000	5.947	8.258	0.111	9.000
48.100	281.800	5.947	8.258	0.111	9.000
48.200	281.200	5.955	8.255	0.113	9.000
48.300	280.200	5.959	8.257	0.113	9.000
48.400	281.000	5.963	8.257	0.113	9.000
48.500	278.600	5.977	8.257	0.113	9.000
48.600	278.600	5.977	8.257	0.113	9.000
48.700	278.200	5.980	8.257	0.115	9.000
48.800	277.800	5.989	8.257	0.115	9.000
48.900	276.600	5.997	8.258	0.115	9.000
49.000	277.800	6.006	8.257	0.115	9.000
49.100	276.200	6.006	8.257	0.115	9.000
49.200	276.200	6.013	8.258	0.118	9.000
49.300	275.200	6.018	8.258	0.118	9.000
49.400	275.000	6.022	8.258	0.118	9.000
49.500	274.000	6.032	8.258	0.118	9.000
49.600	273.600	6.032	8.258	0.118	9.000
49.700	271.800	6.038	8.258	0.120	9.000
49.800	272.000	6.042	8.258	0.120	9.000
49.900	272.200	6.050	8.258	0.120	9.000
50.000	271.200	6.061	8.258	0.120	9.000
50.100	270.600	6.061	8.258	0.120	9.000
50.200	270.800	6.068	8.259	0.122	9.000
50.300	270.000	6.073	8.258	0.122	9.000
50.400	268.600	6.081	8.258	0.122	9.000
50.500	268.600	6.088	8.258	0.122	9.000
50.600	268.200	6.088	8.258	0.122	9.000
50.700	267.400	6.094	8.258	0.125	9.000
50.800	266.400	6.104	8.258	0.125	9.000
50.900	266.400	6.103	8.257	0.125	9.000
51.000	266.200	6.118	8.259	0.125	9.000
51.100	265.200	6.118	8.259	0.125	9.000
51.200	265.000	6.120	8.259	0.127	9.000
51.300	265.000	6.127	8.258	0.127	9.000
51.400	264.400	6.131	8.257	0.127	9.000
51.500	263.600	6.140	8.258	0.127	9.000
51.600	263.800	6.140	8.258	0.127	9.000
51.700	262.800	6.147	8.258	0.129	9.000
51.800	261.600	6.146	8.258	0.129	9.000
51.900	261.800	6.155	8.259	0.129	9.000
52.000	261.800	6.169	8.259	0.129	9.000
52.100	261.800	6.169	8.259	0.129	9.000
52.200	260.400	6.174	8.260	0.131	9.000
52.300	259.800	6.180	8.260	0.131	9.000
52.400	260.200	6.185	8.259	0.131	9.000
52.500	260.200	6.193	8.258	0.131	9.000
52.600	259.600	6.193	8.258	0.131	9.000
52.700	259.000	6.198	8.259	0.133	9.000
52.800	258.800	6.200	8.259	0.133	9.000
52.900	257.600	6.207	8.260	0.133	9.000
53.000	257.200	6.218	8.259	0.133	9.000
53.100	258.000	6.218	8.259	0.133	9.000
53.200	256.800	6.225	8.259	0.135	9.000
53.300	256.600	6.227	8.261	0.135	9.000
53.400	256.800	6.228	8.260	0.135	9.000
53.500	255.800	6.236	8.261	0.135	9.000
53.600	255.200	6.236	8.261	0.135	9.000
53.700	255.000	6.239	8.260	0.137	9.000
53.800	254.600	6.240	8.261	0.137	9.000
53.900	253.000	6.242	8.260	0.137	9.000
54.000	254.000	6.256	8.261	0.137	9.000
54.100	253.400	6.256	8.261	0.137	9.000
54.200	252.400	6.260	8.259	0.140	9.000
54.300	251.800	6.263	8.259	0.140	9.000
54.400	251.800	6.269	8.259	0.140	9.000
54.500	252.000	6.279	8.260	0.140	9.000
54.600	251.600	6.279	8.260	0.140	9.000
54.700	250.600	6.280	8.260	0.142	9.000
54.800	250.600	6.285	8.260	0.142	9.000
54.900	250.200	6.290	8.259	0.142	9.000
55.000	249.000	6.297	8.262	0.142	9.000
55.100	248.400	6.297	8.262	0.142	9.000
55.200	247.600	6.301	8.260	0.144	9.000
55.300	247.800	6.308	8.261	0.144	9.000
55.400	246.600	6.308	8.261	0.144	9.000
55.500	246.600	6.322	8.261	0.144	9.000
55.600	245.800	6.322	8.261	0.144	9.000
55.700	245.600	6.326	8.260	0.146	9.000
55.800	245.200	6.327	8.259	0.146	9.000
55.900	243.800	6.331	8.262	0.146	9.000
56.000	244.400	6.349	8.261	0.146	9.000
56.100	244.400	6.349	8.261	0.146	9.000
56.200	243.600	6.350	8.261	0.148	9.000
56.300	242.600	6.355	8.261	0.148	9.000
56.400	242.600	6.359	8.262	0.148	9.000
56.500	241.000	6.368	8.262	0.148	9.000
56.600	242.000	6.368	8.262	0.148	9.000
56.700	240.000	6.377	8.261	0.150	9.000
56.800	240.400	6.380	8.261	0.150	9.000
56.900	240.400	6.388	8.262	0.150	9.000
57.000	239.400	6.399	8.262	0.150	9.000
57.100	238.000	6.399	8.262	0.150	9.000
57.200	239.000	6.406	8.262	0.152	9.000
57.300	237.800	6.411	8.261	0.152	9.000
57.400	237.400	6.414	8.262	0.152	9.000
57.500	236.600	6.426	8.261	0.152	9.000
57.600	235.600	6.426	8.261	0.152	9.000
57.700	236.400	6.428	8.261	0.154	9.000
57.800	235.200	6.432	8.262	0.154	9.000
57.900	234.400	6.439	8.261	0.154	9.000
58.000	234.400	6.452	8.261	0.154	9.000
58.100	234.400	6.452	8.261	0.154	9.000
58.200	234.200	6.459	8.262	0.156	9.000
58.300	233.200	6.460	8.262	0.156	9.000
58.400	232.200	6.469	8.262	0.156	9.000
58.500	232.600	6.478	8.263	0.156	9.000
58.600	231.400	6.478	8.263	0.156	9.000
58.700	230.800	6.483	8.261	0.158	9.000
58.800	231.400	6.486	8.262	0.158	9.000
58.900	231.200	6.486	8.262	0.158	9.000
59.000	229.600	6.501	8.264	0.158	9.000
59.100	229.800	6.501	8.264	0.158	9.000
59.200	229.800	6.506	8.262	0.159	9.000
59.300	229.600	6.511	8.261	0.159	9.000
59.400	228.200	6.514	8.263	0.159	9.000
59.500	227.800	6.521	8.262	0.159	9.000
59.600	227.800	6.521	8.262	0.159	9.000
59.700	227.600	6.523	8.263	0.161	9.000
59.800	227.200	6.524	8.263	0.161	9.000
59.900	227.200	6.532	8.262	0.161	9.000
60.000	227.000	6.545	8.262	0.161	9.000
60.100	225.600	6.545	8.262	0.161	9.000
60.200	225.800	6.547	8.263	0.163	9.000
60.300	224.800	6.554	8.263	0.163	9.000
60.400	225.400	6.551	8.263	0.163	9.000
60.500	225.400	6.564	8.264	0.163	9.000
60.600	225.200	6.564	8.264	0.163	9.000
60.700	224.400	6.564	8.262	0.165	9.000
60.800	224.600	6.564	8.262	0.165	9.000
60.900	223.400	6.569	8.265	0.165	9.000
61.000	223.400	6.577	8.263	0.165	9.000
61.100	222.400	6.577	8.263	0.165	9.000
61.200	223.400	6.581	8.263	0.167	9.000
61.300	222.400	6.579	8.263	0.167	9.000
61.400	221.600	6.588	8.264	0.167	9.000
61.500	221.800	6.594	8.264	0.167	9.000
61.600	221.200	6.594	8.264	0.167	9.000
61.700	221.000	6.591	8.264	0.169	9.000
61.800	221.600	6.591	8.264	0.169	9.000
61.900	220.000	6.597	8.263	0.169	9.000
62.000	221.000	6.605	8.264	0.169	9.000
62.100	219.800	6.605	8.264	0.169	9.000
62.200	219.600	6.612	8.263	0.171	9.000
62.300	218.800	6.617	8.264	0.171	9.000
62.400	218.800	6.621	8.264	0.171	9.000
62.500	218.200	6.627	8.265	0.171	9.000
62.600	218.000	6.627	8.265	0.171	9.000
62.700	218.200	6.628	8.264	0.172	9.000
62.800	217.800	6.637	8.264	0.172	9.000
62.900	216.600	6.640	8.264	0.172	9.000
63.000	217.200	6.647	8.264	0.172	9.000
63.100	216.400	6.647	8.264	0.172	9.000
63.200	217.000	6.647	8.264	0.174	9.000
63.300	216.000	6.652	8.263	0.174	9.000
63.400	216.400	6.656	8.264	0.174	9.000
63.500	214.800	6.662	8.264	0.174	9.000
63.600	215.200	6.662	8.264	0.174	9.000
63.700	214.600	6.665	8.264	0.176	9.000
63.800	214.400	6.664	8.265	0.176	9.000
63.900	214.800	6.667	8.264	0.176	9.000
64.000	214.600	6.676	8.264	0.176	9.000
64.100	213.600	6.676	8.264	0.176	9.000
64.200	212.200	6.681	8.265	0.178	9.000
64.300	212.400	6.685	8.265	0.178	9.000
64.400	212.800	6.687	8.265	0.178	9.000
64.500	212.200	6.697	8.264	0.178	9.000
64.600	211.800	6.697	8.264	0.178	9.000
64.700	211.800	6.697	8.265	0.179	9.000
64.800	210.400	6.702	8.266	0.179	9.000
64.900	209.800	6.704	8.264	0.179	9.000
65.000	209.800	6.709	8.265	0.179	9.000
65.100	210.000	6.709	8.265	0.179	9.000
65.200	209.800	6.718	8.265	0.181	9.000
65.300	208.400	6.721	8.265	0.181	9.000
65.400	209.200	6.727	8.265	0.181	9.000
65.500	209.200	6.736	8.266	0.181	9.000
65.600	207.000	6.736	8.266	0.181	9.000
65.700	207.800	6.739	8.265	0.183	9.000
65.800	207.000	6.735	8.264	0.183	9.000
65.900	207.400	6.742	8.265	0.183	9.000
66.000	207.400	6.755	8.266	0.183	9.000
66.100	206.000	6.755	8.266	0.183	9.000
66.200	207.000	6.756	8.266	0.185	9.000
66.300	206.000	6.763	8.267	0.185	9.000
66.400	205.400	6.761	8.266	0.185	9.000
66.500	205.600	6.771	8.265	0.185	9.000
66.600	205.000	6.771	8.265	0.185	9.000
66.700	204.600	6.773	8.266	0.186	9.000
66.800	204.400	6.776	8.266	0.186	9.000
66.900	204.200	6.778	8.266	0.186	9.000
67.000	203.000	6.788	8.267	0.186	9.000
67.100	202.800	6.788	8.267	0.186	9.000
67.200	203.400	6.793	8.267	0.188	9.000
67.300	201.000	6.790	8.266	0.188	9.000
67.400	200.800	6.802	8.267	0.188	9.000
67.500	200.800	6.805	8.267	0.188	9.000
67.600	200.800	6.805	8.267	0.188	9.000
67.700	200.600	6.810	8.267	0.190	9.000
67.800	200.200	6.808	8.266	0.190	9.000
67.900	199.600	6.814	8.267	0.190	9.000
68.000	199.800	6.821	8.268	0.190	9.000
68.100	199.400	6.821	8.268	0.190	9.000
68.200	198.200	6.829	8.266	0.191	9.000
68.300	197.800	6.832	8.267	0.191	9.000
68.400	198.800	6.836	8.267	0.191	9.000
68.500	198.000	6.842	8.268	0.191	9.000
68.600	197.800	6.842	8.268	0.191	9.000
68.700	198.200	6.847	8.268	0.193	9.000
68.800	197.400	6.854	8.267	0.193	9.000
68.900	196.800	6.857	8.267	0.193	9.000
69.000	197.000	6.860	8.268	0.193	9.000
69.100	196.200	6.860	8.268	0.193	9.000
69.200	196.800	6.864	8.268	0.195	9.000
69.300	196.000	6.867	8.267	0.195	9.000
69.400	195.600	6.871	8.269	0.195	9.000
69.500	195.400	6.880	8.269	0.195	9.000
69.600	194.800	6.880	8.269	0.195	9.000
69.700	195.600	6.880	8.267	0.196	9.000
69.800	194.000	6.880	8.268	0.196	9.000
69.900	194.400	6.884	8.268	0.196	9.000
70.000	193.800	6.893	8.268	0.196	9.000
70.100	194.200	6.893	8.268	0.196	9.000
70.200	194.000	6.896	8.268	0.198	9.000
70.300	192.400	6.896	8.268	0.198	9.000
70.400	193.400	6.903	8.269	0.198	9.000
70.500	193.000	6.905	8.269	0.198	9.000
70.600	192.200	6.905	8.269	0.198	9.000
70.700	191.400	6.911	8.269	0.199	9.000
70.800	191.600	6.910	8.269	0.199	9.000
70.900	191.200	6.916	8.269	0.199	9.000
71.000	191.400	6.920	8.268	0.199	9.000
71.100	192.000	6.920	8.268	0.199	9.000
71.200	190.800	6.922	8.268	0.201	9.000
71.300	190.200	6.924	8.268	0.201	9.000
71.400	191.000	6.930	8.269	0.201	9.000
71.500	190.200	6.935	8.269	0.201	9.000
71.600	189.600	6.935	8.269	0.201	9.000
71.700	189.000	6.935	8.270	0.203	9.000
71.800	189.400	6.937	8.268	0.203	9.000
71.900	188.400	6.936	8.269	0.203	9.000
72.000	189.200	6.945	8.268	0.203	9.000
72.100	188.600	6.945	8.268	0.203	9.000
72.200	189.200	6.950	8.271	0.204	9.000
72.300	188.200	6.950	8.269	0.204	9.000
72.400	188.000	6.955	8.270	0.204	9.000
72.500	187.000	6.962	8.269	0.204	9.000
72.600	188.000	6.962	8.269	0.204	9.000
72.700	188.200	6.963	8.270	0.206	9.000
72.800	187.400	6.964	8.269	0.206	9.000
72.900	186.800	6.971	8.271	0.206	9.000
73.000	186.000	6.975	8.270	0.206	9.000
73.100	185.800	6.975	8.270	0.206	9.000
73.200	186.400	6.977	8.270	0.207	9.000
73.300	186.000	6.975	8.270	0.207	9.000
73.400	185.800	6.984	8.269	0.207	9.000
73.500	184.600	6.984	8.268	0.207	9.000
73.600	185.600	6.984	8.268	0.207	9.000
73.700	184.800	6.984	8.271	0.209	9.000
73.800	184.800	6.984	8.271	0.209	9.000
73.900	185.000	6.989	8.270	0.209	9.000
74.000	183.200	6.994	8.271	0.209	9.000
74.100	183.600	6.994	8.271	0.209	9.000
74.200	184.600	6.998	8.270	0.210	9.000
74.300	183.600	7.007	8.268	0.210	9.000
74.400	182.400	7.004	8.270	0.210	9.000
74.500	183.400	7.011	8.272	0.210	9.000
74.600	183.400	7.011	8.272	0.210	9.000
74.700	182.000	7.013	8.270	0.212	9.000
74.800	182.000	7.012	8.270	0.212	9.000
74.900	182.200	7.018	8.271	0.212	9.000
75.000	181.800	7.024	8.271	0.212	9.000
75.100	181.400	7.024	8.271	0.212	9.000
75.200	181.000	7.025	8.271	0.213	9.000
75.300	180.800	7.031	8.270	0.213	9.000
75.400	180.200	7.031	8.271	0.213	9.000
75.500	180.800	7.033	8.271	0.213	9.000
75.600	180.200	7.033	8.271	0.213	9.000
75.700	179.600	7.034	8.271	0.215	9.000
75.800	180.200	7.036	8.271	0.215	9.000
75.900	179.600	7.037	8.270	0.215	9.000
76.000	179.200	7.049	8.271	0.215	9.000
76.100	178.600	7.049	8.271	0.215	9.000
76.200	178.800	7.053	8.271	0.216	9.000
76.300	178.600	7.053	8.272	0.216	9.000
76.400	178.200	7.054	8.272	0.216	9.000
76.500	177.600	7.064	8.272	0.216	9.000
76.600	177.600	7.064	8.272	0.216	9.000
76.700	177.800	7.069	8.271	0.218	9.000
76.800	176.800	7.069	8.271	0.218	9.000
76.900	176.400	7.073	8.272	0.218	9.000
77.000	176.400	7.081	8.271	0.218	9.000
77.100	176.400	7.081	8.271	0.218	9.000
77.200	174.800	7.084	8.273	0.219	9.000
77.300	174.800	7.087	8.271	0.219	9.000
77.400	174.400	7.087	8.272	0.219	9.000
77.500	174.200	7.094	8.272	0.219	9.000
77.600	174.600	7.094	8.272	0.219	9.000
77.700	174.200	7.096	8.272	0.221	9.000
77.800	174.400	7.093	8.272	0.221	9.000
77.900	173.400	7.102	8.272	0.221	9.000
78.000	172.800	7.108	8.273	0.221	9.000
78.100	173.200	7.108	8.273	0.221	9.000
78.200	172.800	7.112	8.273	0.222	9.000
78.300	172.800	7.113	8.273	0.222	9.000
78.400	172.600	7.117	8.272	0.222	9.000
78.500	171.000	7.127	8.273	0.222	9.000
78.600	171.400	7.127	8.273	0.222	9.000
78.700	171.400	7.125	8.272	0.224	9.000
78.800	171.800	7.133	8.273	0.224	9.000
78.900	170.600	7.134	8.273	0.224	9.000
79.000	170.800	7.140	8.273	0.224	9.000
79.100	170.200	7.140	8.273	0.224	9.000
79.200	170.400	7.142	8.273	0.225	9.000
79.300	169.200	7.146	8.274	0.225	9.000
79.400	169.600	7.148	8.274	0.225	9.000
79.500	169.400	7.152	8.273	0.225	9.000
79.600	169.400	7.152	8.273	0.225	9.000
79.700	168.600	7.155	8.273	0.226	9.000
79.800	168.800	7.155	8.274	0.226	9.000
79.900	168.200	7.159	8.273	0.226	9.000
80.000	168.200	7.169	8.274	0.226	9.000
80.100	167.400	7.169	8.274	0.226	9.000
80.200	167.600	7.167	8.274	0.228	9.000
80.300	167.800	7.170	8.274	0.228	9.000
80.400	167.400	7.174	8.274	0.228	9.000
80.500	166.600	7.179	8.273	0.228	9.000
80.600	166.800	7.179	8.273	0.228	9.000
80.700	166.400	7.183	8.274	0.229	9.000
80.800	166.200	7.184	8.273	0.229	9.000
80.900	166.400	7.192	8.275	0.229	9.000
81.000	165.600	7.196	8.274	0.229	9.000
81.100	165.000	7.196	8.274	0.229	9.000
81.200	165.400	7.196	8.275	0.231	9.000
81.300	164.400	7.201	8.275	0.231	9.000
81.400	164.200	7.204	8.274	0.231	9.000
81.500	163.800	7.208	8.275	0.231	9.000
81.600	164.800	7.208	8.275	0.231	9.000
81.700	163.800	7.213	8.276	0.232	9.000
81.800	164.200	7.212	8.274	0.232	9.000
81.900	163.600	7.213	8.276	0.232	9.000
82.000	163.400	7.221	8.275	0.232	9.000
82.100	162.400	7.221	8.275	0.232	9.000
82.200	162.400	7.226	8.275	0.233	9.000
82.300	162.200	7.225	8.277	0.233	9.000
82.400	162.000	7.230	8.276	0.233	9.000
82.500	161.400	7.237	8.276	0.233	9.000
82.600	161.600	7.237	8.276	0.233	9.000
82.700	162.200	7.239	8.276	0.235	9.000
82.800	161.400	7.244	8.275	0.235	9.000
82.900	161.000	7.244	8.275	0.235	9.000
83.000	160.400	7.250	8.274	0.235	9.000
83.100	160.800	7.250	8.274	0.235	9.000
83.200	160.400	7.251	8.276	0.236	9.000
83.300	160.000	7.253	8.275	0.236	9.000
83.400	159.400	7.256	8.277	0.236	9.000
83.500	159.000	7.261	8.274	0.236	9.000
83.600	159.000	7.261	8.274	0.236	9.000
83.700	159.400	7.262	8.276	0.237	9.000
83.800	158.600	7.265	8.277	0.237	9.000
83.900	159.200	7.262	8.275	0.237	9.000
84.000	159.800	7.272	8.277	0.237	9.000
84.100	159.000	7.272	8.277	0.237	9.000
84.200	159.600	7.275	8.277	0.239	9.000
84.300	158.800	7.278	8.276	0.239	9.000
84.400	158.200	7.279	8.276	0.239	9.000
84.500	157.600	7.284	8.277	0.239	9.000
84.600	158.800	7.284	8.277	0.239	9.000
84.700	158.000	7.283	8.276	0.240	9.000
84.800	158.000	7.287	8.276	0.240	9.000
84.900	157.400	7.286	8.276	0.240	9.000
85.000	156.800	7.295	8.278	0.240	9.000
85.100	157.200	7.295	8.278	0.240	9.000
85.200	157.200	7.296	8.277	0.241	9.000
85.300	156.600	7.295	8.277	0.241	9.000
85.400	156.600	7.300	8.277	0.241	9.000
85.500	156.600	7.300	8.277	0.241	9.000
85.600	156.600	7.300	8.277	0.241	9.000
85.700	155.000	7.301	8.276	0.242	9.000
85.800	155.000	7.301	8.277	0.242	9.000
85.900	155.200	7.302	8.277	0.242	9.000
86.000	154.400	7.312	8.279	0.242	9.000
86.100	154.800	7.312	8.279	0.242	9.000
86.200	154.400	7.313	8.277	0.244	9.000
86.300	154.600	7.314	8.279	0.244	9.000
86.400	154.600	7.315	8.278	0.244	9.000
86.500	154.800	7.318	8.278	0.244	9.000
86.600	154.400	7.318	8.278	0.244	9.000
86.700	154.400	7.324	8.278	0.245	9.000
86.800	153.600	7.323	8.278	0.245	9.000
86.900	153.200	7.327	8.280	0.245	9.000
87.000	152.800	7.327	8.279	0.245	9.000
87.100	153.800	7.327	8.279	0.245	9.000
87.200	152.400	7.331	8.280	0.246	9.000
87.300	152.400	7.335	8.278	0.246	9.000
87.400	152.600	7.340	8.279	0.246	9.000
87.500	152.600	7.341	8.279	0.246	9.000
87.600	151.200	7.341	8.279	0.246	9.000
87.700	150.000	7.340	8.279	0.248	9.000
87.800	151.800	7.342	8.278	0.248	9.000
87.900	151.400	7.345	8.277	0.248	9.000
88.000	150.800	7.354	8.279	0.248	9.000
88.100	150.800	7.354	8.279	0.248	9.000
88.200	150.200	7.354	8.279	0.249	9.000
88.300	151.200	7.357	8.280	0.249	9.000
88.400	151.000	7.356	8.280	0.249	9.000
88.500	150.000	7.361	8.280	0.249	9.000
88.600	150.400	7.361	8.280	0.249	9.000
88.700	150.200	7.363	8.279	0.250	9.000
88.800	148.800	7.369	8.279	0.250	9.000
88.900	148.800	7.369	8.279	0.250	9.000
89.000	150.200	7.370	8.279	0.250	9.000
89.100	148.800	7.370	8.279	0.250	9.000
89.200	148.800	7.376	8.281	0.251	9.000
89.300	147.800	7.376	8.280	0.251	9.000
89.400	147.800	7.382	8.279	0.251	9.000
89.500	148.600	7.383	8.281	0.251	9.000
89.600	148.200	7.383	8.281	0.251	9.000
89.700	147.600	7.385	8.279	0.253	9.000
89.800	148.200	7.385	8.281	0.253	9.000
89.900	147.000	7.386	8.280	0.253	9.000
90.000	147.600	7.397	8.281	0.253	9.000
90.100	147.600	7.397	8.281	0.253	9.000
90.200	146.800	7.396	8.280	0.254	9.000
90.300	147.200	7.398	8.281	0.254	9.000
90.400	146.400	7.399	8.281	0.254	9.000
90.500	146.000	7.404	8.281	0.254	9.000
90.600	147.600	7.404	8.281	0.254	9.000
90.700	145.600	7.406	8.280	0.255	9.000
90.800	146.000	7.410	8.280	0.255	9.000
90.900	145.600	7.412	8.281	0.255	9.000
91.000	146.400	7.414	8.281	0.255	9.000
91.100	146.400	7.414	8.281	0.255	9.000
91.200	145.600	7.416	8.281	0.256	9.000
91.300	145.400	7.417	8.282	0.256	9.000
91.400	145.400	7.419	8.280	0.256	9.000
91.500	144.800	7.426	8.281	0.256	9.000
91.600	143.600	7.426	8.281	0.256	9.000
91.700	144.200	7.422	8.282	0.257	9.000
91.800	144.000	7.424	8.282	0.257	9.000
91.900	143.400	7.426	8.281	0.257	9.000
92.000	143.200	7.435	8.281	0.257	9.000
92.100	143.000	7.435	8.281	0.257	9.000
92.200	144.000	7.435	8.282	0.259	9.000
92.300	142.800	7.438	8.282	0.259	9.000
92.400	143.400	7.442	8.283	0.259	9.000
92.500	143.200	7.442	8.281	0.259	9.000
92.600	141.800	7.442	8.281	0.259	9.000
92.700	143.000	7.447	8.282	0.260	9.000
92.800	142.000	7.445	8.283	0.260	9.000
92.900	141.800	7.450	8.281	0.260	9.000
93.000	140.800	7.453	8.282	0.260	9.000
93.100	141.600	7.453	8.282	0.260	9.000
93.200	141.000	7.457	8.282	0.261	9.000
93.300	140.800	7.456	8.283	0.261	9.000
93.400	141.000	7.461	8.283	0.261	9.000
93.500	140.600	7.463	8.282	0.261	9.000
93.600	140.200	7.463	8.282	0.261	9.000
93.700	141.000	7.460	8.284	0.262	9.000
93.800	141.000	7.463	8.283	0.262	9.000
93.900	139.000	7.463	8.284	0.262	9.000
94.000	139.800	7.475	8.283	0.262	9.000
94.100	139.400	7.475	8.283	0.262	9.000
94.200	139.800	7.476	8.283	0.263	9.000
94.300	139.800	7.476	8.283	0.263	9.000
94.400	139.600	7.478	8.284	0.263	9.000
94.500	138.800	7.482	8.284	0.263	9.000
94.600	137.800	7.482	8.284	0.263	9.000
94.700	138.800	7.486	8.283	0.264	9.000
94.800	138.400	7.481	8.283	0.264	9.000
94.900	138.400	7.490	8.284	0.264	9.000
95.000	138.000	7.494	8.283	0.264	9.000
95.100	136.400	7.494	8.283	0.264	9.000
95.200	137.200	7.496	8.284	0.266	9.000
95.300	136.800	7.497	8.284	0.266	9.000
95.400	136.800	7.503	8.283	0.266	9.000
95.500	136.200	7.502	8.284	0.266	9.000
95.600	136.400	7.502	8.284	0.266	9.000
95.700	136.000	7.504	8.285	0.267	9.000
95.800	135.400	7.507	8.284	0.267	9.000
95.900	134.600	7.507	8.285	0.267	9.000
96.000	134.800	7.517	8.285	0.267	9.000
96.100	135.600	7.517	8.285	0.267	9.000
96.200	135.200	7.523	8.285	0.268	9.000
96.300	133.600	7.526	8.285	0.268	9.000
96.400	134.800	7.527	8.286	0.268	9.000
96.500	134.600	7.532	8.285	0.268	9.000
96.600	134.200	7.532	8.285	0.268	9.000
96.700	134.200	7.533	8.284	0.269	9.000
96.800	133.600	7.539	8.285	0.269	9.000
96.900	134.000	7.539	8.285	0.269	9.000
97.000	133.000	7.547	8.285	0.269	9.000
97.100	133.200	7.547	8.285	0.269	9.000
97.200	132.400	7.547	8.286	0.270	9.000
97.300	132.800	7.552	8.285	0.270	9.000
97.400	133.000	7.551	8.286	0.270	9.000
97.500	131.600	7.553	8.285	0.270	9.000
97.600	132.200	7.553	8.285	0.270	9.000
97.700	132.000	7.552	8.285	0.271	9.000
97.800	132.200	7.555	8.286	0.271	9.000
97.900	132.400	7.554	8.286	0.271	9.000
98.000	131.000	7.566	8.286	0.271	9.000
98.100	131.400	7.566	8.286	0.271	9.000
98.200	130.000	7.567	8.285	0.272	9.000
98.300	131.400	7.572	8.286	0.272	9.000
98.400	131.000	7.573	8.286	0.272	9.000
98.500	130.800	7.574	8.288	0.272	9.000
98.600	130.200	7.574	8.288	0.272	9.000
98.700	131.000	7.575	8.286	0.273	9.000
98.800	129.600	7.578	8.286	0.273	9.000
98.900	130.000	7.580	8.286	0.273	9.000
99.000	129.400	7.588	8.287	0.273	9.000
99.100	130.000	7.588	8.287	0.273	9.000
99.200	129.200	7.585	8.288	0.274	9.000
99.300	129.000	7.583	8.287	0.274	9.000
99.400	128.600	7.586	8.285	0.274	9.000
99.500	129.200	7.586	8.287	0.274	9.000
99.600	129.200	7.586	8.287	0.274	9.000
99.700	128.800	7.589	8.287	0.275	9.000
99.800	128.800	7.589	8.287	0.275	9.000
99.900	129.400	7.594	8.289	0.275	9.000
100.000	127.600	7.598	8.287	0.275	9.000
100.100	128.400	7.598	8.287	0.275	9.000
100.200	128.600	7.602	8.287	0.277	9.000
100.300	128.200	7.604	8.288	0.277	9.000
100.400	127.400	7.606	8.288	0.277	9.000
100.500	127.400	7.608	8.287	0.277	9.000
100.600	128.000	7.608	8.287	0.277	9.000
100.700	127.000	7.611	8.289	0.278	9.000
100.800	127.800	7.609	8.287	0.278	9.000
100.900	126.800	7.611	8.288	0.278	9.000
101.000	127.800	7.617	8.287	0.278	9.000
101.100	127.400	7.617	8.287	0.278	9.000
101.200	126.600	7.616	8.288	0.279	9.000
101.300	126.200	7.620	8.289	0.279	9.000
101.400	126.200	7.618	8.288	0.279	9.000
101.500	125.600	7.619	8.288	0.279	9.000
101.600	126.600	7.619	8.288	0.279	9.000
101.700	126.200	7.620	8.288	0.280	9.000
101.800	126.400	7.617	8.289	0.280	9.000
101.900	126.000	7.622	8.289	0.280	9.000
102.000	126.000	7.630	8.289	0.280	9.000
102.100	125.600	7.630	8.289	0.280	9.000
102.200	125.400	7.630	8.289	0.281	9.000
102.300	125.000	7.633	8.289	0.281	9.000
102.400	126.000	7.632	8.289	0.281	9.000
102.500	125.000	7.629	8.288	0.281	9.000
102.600	124.600	7.629	8.288	0.281	9.000
102.700	125.600	7.634	8.289	0.282	9.000
102.800	125.600	7.634	8.288	0.282	9.000
102.900	125.000	7.637	8.289	0.282	9.000
103.000	124.400	7.639	8.290	0.282	9.000
103.100	123.600	7.639	8.290	0.282	9.000
103.200	124.600	7.639	8.288	0.283	9.000
103.300	123.400	7.642	8.289	0.283	9.000
103.400	123.800	7.645	8.288	0.283	9.000
103.500	123.800	7.646	8.290	0.283	9.000
103.600	123.400	7.646	8.290	0.283	9.000
103.700	123.600	7.645	8.289	0.284	9.000
103.800	123.200	7.646	8.291	0.284	9.000
103.900	123.200	7.648	8.290	0.284	9.000
104.000	123.200	7.656	8.291	0.284	9.000
104.100	123.000	7.656	8.291	0.284	9.000
104.200	123.200	7.654	8.291	0.285	9.000
104.300	121.800	7.659	8.290	0.285	9.000
104.400	122.000	7.654	8.290	0.285	9.000
104.500	123.000	7.659	8.291	0.285	9.000
104.600	121.800	7.659	8.291	0.285	9.000
104.700	121.400	7.663	8.292	0.286	9.000
104.800	122.200	7.664	8.291	0.286	9.000
104.900	122.000	7.669	8.291	0.286	9.000
105.000	121.400	7.672	8.290	0.286	9.000
105.100	120.800	7.672	8.290	0.286	9.000
105.200	121.200	7.672	8.292	0.287	9.000
105.300	121.000	7.676	8.292	0.287	9.000
105.400	120.000	7.679	8.292	0.287	9.000
105.500	120.400	7.681	8.291	0.287	9.000
105.600	119.600	7.681	8.291	0.287	9.000
105.700	120.200	7.685	8.292	0.288	9.000
105.800	120.800	7.681	8.291	0.288	9.000
105.900	119.600	7.682	8.291	0.288	9.000
106.000	118.800	7.691	8.291	0.288	9.000
106.100	120.400	7.691	8.291	0.288	9.000
106.200	118.800	7.691	8.292	0.289	9.000
106.300	119.400	7.693	8.291	0.289	9.000
106.400	119.400	7.696	8.292	0.289	9.000
106.500	119.800	7.699	8.293	0.289	9.000
106.600	118.200	7.699	8.293	0.289	9.000
106.700	119.000	7.698	8.293	0.290	9.000
106.800	118.800	7.703	8.293	0.290	9.000
106.900	117.800	7.704	8.293	0.290	9.000
107.000	118.200	7.705	8.293	0.290	9.000
107.100	118.800	7.705	8.293	0.290	9.000
107.200	118.000	7.711	8.293	0.291	9.000
107.300	117.600	7.707	8.292	0.291	9.000
107.400	117.200	7.713	8.292	0.291	9.000
107.500	118.400	7.710	8.293	0.291	9.000
107.600	117.400	7.710	8.293	0.291	9.000
107.700	117.000	7.711	8.291	0.292	9.000
107.800	117.600	7.711	8.294	0.292	9.000
107.900	117.200	7.715	8.293	0.292	9.000
108.000	117.600	7.719	8.294	0.292	9.000
108.100	116.400	7.719	8.294	0.292	9.000
108.200	116.600	7.717	8.293	0.293	9.000
108.300	116.800	7.722	8.292	0.293	9.000
108.400	116.200	7.725	8.294	0.293	9.000
108.500	116.200	7.727	8.294	0.293	9.000
108.600	116.800	7.727	8.294	0.293	9.000
108.700	116.200	7.729	8.293	0.294	9.000
108.800	115.400	7.732	8.293	0.294	9.000
108.900	114.800	7.730	8.295	0.294	9.000
109.000	115.800	7.736	8.294	0.294	9.000
109.100	115.400	7.736	8.294	0.294	9.000
109.200	115.000	7.737	8.295	0.295	9.000
109.300	114.200	7.736	8.294	0.295	9.000
109.400	114.600	7.742	8.293	0.295	9.000
109.500	114.800	7.741	8.295	0.295	9.000
109.600	113.800	7.741	8.295	0.295	9.000
109.700	114.400	7.742	8.295	0.296	9.000
109.800	113.800	7.741	8.295	0.296	9.000
109.900	114.400	7.742	8.295	0.296	9.000
110.000	113.800	7.749	8.295	0.296	9.000
110.100	114.200	7.749	8.295	0.296	9.000
110.200	114.200	7.752	8.294	0.297	9.000
110.300	113.400	7.756	8.293	0.297	9.000
110.400	112.800	7.751	8.295	0.297	9.000
110.500	114.800	7.756	8.295	0.297	9.000
110.600	112.600	7.756	8.295	0.297	9.000
110.700	113.000	7.758	8.295	0.298	9.000
110.800	112.000	7.760	8.296	0.298	9.000
110.900	113.200	7.761	8.294	0.298	9.000
111.000	112.400	7.766	8.294	0.298	9.000
111.100	113.200	7.766	8.294	0.298	9.000
111.200	112.800	7.765	8.295	0.298	9.000
111.300	113.000	7.769	8.296	0.298	9.000
111.400	113.400	7.771	8.295	0.298	9.000
111.500	113.000	7.772	8.296	0.298	9.000
111.600	111.800	7.772	8.296	0.298	9.000
111.700	113.000	7.774	8.296	0.299	9.000
111.800	111.400	7.767	8.296	0.299	9.000
111.900	111.600	7.771	8.296	0.299	9.000
112.000	111.600	7.777	8.296	0.299	9.000
112.100	112.400	7.777	8.296	0.299	9.000
112.200	112.200	7.774	8.296	0.300	9.000
112.300	110.800	7.775	8.295	0.300	9.000
112.400	111.000	7.780	8.295	0.300	9.000
112.500	111.200	7.783	8.297	0.300	9.000
112.600	111.400	7.783	8.297	0.300	9.000
112.700	110.600	7.781	8.296	0.301	9.000
112.800	112.200	7.788	8.297	0.301	9.000
112.900	109.800	7.786	8.297	0.301	9.000
113.000	110.400	7.788	8.297	0.301	9.000
113.100	110.200	7.788	8.297	0.301	9.000
113.200	111.000	7.790	8.295	0.302	9.000
113.300	109.600	7.790	8.297	0.302	9.000
113.400	109.400	7.788	8.297	0.302	9.000
113.500	110.600	7.795	8.297	0.302	9.000
113.600	110.600	7.795	8.297	0.302	9.000
113.700	110.000	7.794	8.297	0.303	9.000
113.800	109.400	7.791	8.295	0.303	9.000
113.900	109.800	7.794	8.298	0.303	9.000
114.000	109.800	7.799	8.297	0.303	9.000
114.100	109.400	7.799	8.297	0.303	9.000
114.200	108.200	7.800	8.298	0.304	9.000
114.300	109.000	7.802	8.297	0.304	9.000
114.400	109.000	7.801	8.297	0.304	9.000
114.500	108.000	7.808	8.298	0.304	9.000
114.600	108.600	7.808	8.298	0.304	9.000
114.700	109.000	7.809	8.299	0.305	9.000
114.800	107.800	7.810	8.298	0.305	9.000
114.900	108.000	7.814	8.297	0.305	9.000
115.000	107.200	7.814	8.298	0.305	9.000
115.100	107.200	7.814	8.298	0.305	9.000
115.200	106.800	7.816	8.299	0.306	9.000
115.300	107.200	7.814	8.298	0.306	9.000
115.400	107.400	7.819	8.298	0.306	9.000
115.500	106.800	7.822	8.298	0.306	9.000
115.600	107.600	7.822	8.298	0.306	9.000
115.700	106.600	7.819	8.299	0.307	9.000
115.800	106.400	7.821	8.298	0.307	9.000
115.900	107.800	7.823	8.299	0.307	9.000
116.000	106.600	7.830	8.299	0.307	9.000
116.100	106.200	7.830	8.299	0.307	9.000
116.200	105.800	7.834	8.300	0.308	9.000
116.300	105.600	7.836	8.299	0.308	9.000
116.400	106.800	7.837	8.299	0.308	9.000
116.500	106.200	7.842	8.299	0.308	9.000
116.600	105.400	7.842	8.299	0.308	9.000
116.700	105.600	7.840	8.300	0.308	9.000
116.800	105.600	7.842	8.299	0.308	9.000
116.900	105.600	7.843	8.299	0.308	9.000
117.000	105.400	7.847	8.300	0.308	9.000
117.100	105.600	7.847	8.300	0.308	9.000
117.200	105.200	7.848	8.300	0.309	9.000
117.300	104.800	7.846	8.299	0.309	9.000
117.400	106.000	7.850	8.299	0.309	9.000
117.500	104.600	7.852	8.301	0.309	9.000
117.600	104.600	7.852	8.301	0.309	9.000
117.700	104.200	7.854	8.299	0.310	9.000
117.800	104.200	7.851	8.301	0.310	9.000
117.900	105.200	7.853	8.301	0.310	9.000
118.000	104.000	7.860	8.300	0.310	9.000
118.100	103.800	7.860	8.300	0.310	9.000
118.200	104.000	7.860	8.301	0.311	9.000
118.300	104.400	7.860	8.300	0.311	9.000
118.400	103.400	7.861	8.302	0.311	9.000
118.500	104.000	7.860	8.300	0.311	9.000
118.600	104.000	7.860	8.300	0.311	9.000
118.700	104.000	7.867	8.301	0.312	9.000
118.800	102.400	7.866	8.301	0.312	9.000
118.900	104.000	7.867	8.301	0.312	9.000
119.000	103.600	7.871	8.300	0.312	9.000
119.100	103.400	7.871	8.300	0.312	9.000
119.200	102.600	7.866	8.301	0.313	9.000
119.300	103.400	7.869	8.303	0.313	9.000
119.400	102.400	7.871	8.302	0.313	9.000
119.500	102.600	7.872	8.302	0.313	9.000
119.600	103.600	7.872	8.302	0.313	9.000
119.700	102.600	7.872	8.301	0.314	9.000
119.800	102.400	7.871	8.302	0.314	9.000
119.900	102.400	7.873	8.302	0.314	9.000
120.000	102.800	7.882	8.301	0.314	9.000
120.100	102.200	7.882	8.301	0.314	9.000
120.200	102.600	7.883	8.302	0.314	9.000
120.300	101.800	7.881	8.302	0.314	9.000
120.400	102.400	7.883	8.301	0.314	9.000
120.500	102.200	7.883	8.303	0.314	9.000
120.600	101.800	7.883	8.303	0.314	9.000
120.700	101.400	7.881	8.301	0.315	9.000
120.800	101.600	7.883	8.303	0.315	9.000
120.900	101.000	7.891	8.303	0.315	9.000
121.000	102.000	7.886	8.302	0.315	9.000
121.100	100.800	7.886	8.302	0.315	9.000
121.200	101.000	7.892	8.303	0.316	9.000
121.300	100.800	7.888	8.302	0.316	9.000
121.400	100.600	7.892	8.303	0.316	9.000
121.500	100.800	7.894	8.302	0.316	9.000
121.600	100.800	7.894	8.302	0.316	9.000
121.700	101.600	7.890	8.303	0.317	9.000
121.800	101.200	7.892	8.302	0.317	9.000
121.900	100.600	7.890	8.304	0.317	9.000
122.000	101.200	7.900	8.303	0.317	9.000
122.100	101.400	7.900	8.303	0.317	9.000
122.200	101.000	7.899	8.304	0.318	9.000
122.300	100.600	7.903	8.303	0.318	9.000
122.400	100.600	7.901	8.304	0.318	9.000
122.500	100.200	7.901	8.303	0.318	9.000
122.600	99.400	7.901	8.303	0.318	9.000
122.700	100.200	7.905	8.305	0.319	9.000
122.800	100.400	7.908	8.305	0.319	9.000
122.900	99.400	7.906	8.304	0.319	9.000
123.000	99.000	7.908	8.304	0.319	9.000
123.100	99.600	7.908	8.304	0.319	9.000
123.200	99.000	7.909	8.304	0.319	9.000
123.300	100.200	7.909	8.305	0.319	9.000
123.400	99.200	7.913	8.304	0.319	9.000
123.500	98.400	7.911	8.306	0.319	9.000
123.600	98.400	7.911	8.306	0.319	9.000
123.700	99.000	7.912	8.305	0.320	9.000
123.800	99.200	7.909	8.304	0.320	9.000
123.900	98.600	7.915	8.305	0.320	9.000
124.000	98.200	7.922	8.304	0.320	9.000
124.100	98.400	7.922	8.304	0.320	9.000
124.200	98.400	7.922	8.306	0.321	9.000
124.300	98.400	7.920	8.306	0.321	9.000
124.400	97.600	7.923	8.305	0.321	9.000
124.500	97.600	7.925	8.305	0.321	9.000
124.600	98.400	7.925	8.305	0.322	9.000
124.700	97.400	7.926	8.305	0.322	9.000
124.800	97.400	7.930	8.306	0.322	9.000
124.900	97.200	7.927	8.306	0.322	9.000
125.000	97.800	7.930	8.306	0.322	9.000
125.100	98.000	7.930	8.306	0.323	9.000
125.200	97.400	7.930	8.305	0.323	9.000
125.300	97.600	7.936	8.307	0.323	9.000
125.400	96.600	7.933	8.306	0.323	9.000
125.500	96.400	7.934	8.306	0.323	9.000
125.600	96.400	7.934	8.306	0.324	9.000
125.700	96.600	7.940	8.307	0.324	9.000
125.800	96.600	7.937	8.306	0.324	9.000
125.900	96.600	7.936	8.305	0.324	9.000
126.000	97.000	7.944	8.306	0.324	9.000
126.100	95.400	7.944	8.306	0.324	9.000
126.200	96.200	7.945	8.306	0.324	9.000
126.300	95.600	7.947	8.306	0.324	9.000
126.400	96.200	7.945	8.306	0.324	9.000
126.500	95.600	7.947	8.306	0.324	9.000
126.600	95.200	7.947	8.306	0.325	9.000
126.700	96.200	7.948	8.306	0.325	9.000
126.800	95.800	7.950	8.306	0.325	9.000
126.900	95.800	7.954	8.307	0.325	9.000
127.000	96.200	7.958	8.307	0.325	9.000
127.100	96.000	7.958	8.307	0.326	9.000
127.200	94.600	7.955	8.307	0.326	9.000
127.300	95.000	7.957	8.308	0.326	9.000
127.400	95.000	7.959	8.308	0.326	9.000
127.500	95.200	7.960	8.308	0.326	9.000
127.600	95.000	7.960	8.308	0.327	9.000
127.700	95.000	7.958	8.306	0.327	9.000
127.800	94.400	7.959	8.307	0.327	9.000
127.900	94.200	7.960	8.307	0.327	9.000
128.000	94.000	7.967	8.308	0.327	9.000
128.100	94.600	7.967	8.308	0.327	9.000
128.200	93.800	7.968	8.308	0.327	9.000
128.300	94.000	7.969	8.307	0.327	9.000
128.400	93.800	7.969	8.307	0.327	9.000
128.500	94.000	7.971	8.308	0.327	9.000
128.600	93.200	7.971	8.308	0.328	9.000
128.700	93.600	7.970	8.308	0.328	9.000
128.800	93.600	7.975	8.308	0.328	9.000
128.900	93.800	7.970	8.307	0.328	9.000
129.000	93.200	7.976	8.308	0.328	9.000
129.100	93.000	7.976	8.308	0.329	9.000
129.200	92.800	7.975	8.308	0.329	9.000
129.300	93.200	7.981	8.308	0.329	9.000
129.400	92.400	7.980	8.309	0.329	9.000
129.500	92.800	7.980	8.308	0.329	9.000
129.600	92.800	7.980	8.308	0.330	9.000
129.700	92.800	7.984	8.310	0.330	9.000
129.800	92.400	7.978	8.309	0.330	9.000
129.900	91.200	7.984	8.310	0.330	9.000
130.000	92.400	7.989	8.309	0.330	9.000
130.100	92.600	7.989	8.309	0.331	9.000
130.200	91.800	7.987	8.309	0.331	9.000
130.300	91.800	7.989	8.310	0.331	9.000
130.400	91.600	7.990	8.310	0.331	9.000
130.500	91.400	7.992	8.309	0.331	9.000
130.600	92.600	7.992	8.309	0.331	9.000
130.700	91.600	7.993	8.310	0.331	9.000
130.800	91.400	7.994	8.310	0.331	9.000
130.900	91.800	7.992	8.310	0.331	9.000
131.000	92.200	7.995	8.309	0.331	9.000
131.100	91.400	7.995	8.309	0.332	9.000
131.200	91.400	7.997	8.309	0.332	9.000
131.300	91.400	8.002	8.309	0.332	9.000
131.400	91.000	7.999	8.309	0.332	9.000
131.500	91.200	8.002	8.310	0.332	9.000
131.600	90.600	8.002	8.310	0.333	9.000
131.700	91.200	7.999	8.312	0.333	9.000
131.800	90.800	7.998	8.311	0.333	9.000
131.900	90.800	7.999	8.310	0.333	9.000
132.000	90.600	8.005	8.310	0.333	9.000
132.100	91.200	8.005	8.310	0.334	9.000
132.200	90.600	8.005	8.310	0.334	9.000
132.300	91.600	8.007	8.312	0.334	9.000
132.400	90.800	8.008	8.310	0.334	9.000
132.500	91.000	8.009	8.312	0.334	9.000
132.600	90.200	8.009	8.312	0.334	9.000
132.700	91.000	8.009	8.311	0.334	9.000
132.800	90.400	8.008	8.310	0.334	9.000
132.900	91.400	8.010	8.311	0.334	9.000
133.000	90.600	8.011	8.311	0.334	9.000
133.100	90.400	8.011	8.311	0.335	9.000
133.200	90.000	8.009	8.311	0.335	9.000
133.300	90.400	8.015	8.312	0.335	9.000
133.400	89.600	8.017	8.312	0.335	9.000
133.500	90.200	8.014	8.312	0.335	9.000
133.600	90.000	8.014	8.312	0.336	9.000
133.700	90.200	8.011	8.312	0.336	9.000
133.800	90.400	8.009	8.312	0.336	9.000
133.900	88.800	8.012	8.312	0.336	9.000
134.000	89.600	8.020	8.311	0.336	9.000
134.100	88.800	8.020	8.311	0.337	9.000
134.200	90.000	8.017	8.312	0.337	9.000
134.300	89.400	8.022	8.314	0.337	9.000
134.400	89.200	8.022	8.312	0.337	9.000
134.500	89.600	8.023	8.313	0.337	9.000
134.600	89.000	8.023	8.313	0.337	9.000
134.700	89.000	8.023	8.312	0.337	9.000
134.800	89.600	8.026	8.313	0.337	9.000
134.900	89.400	8.023	8.313	0.337	9.000
135.000	89.400	8.026	8.314	0.337	9.000
135.100	88.000	8.026	8.314	0.338	9.000
135.200	89.200	8.032	8.313	0.338	9.000
135.300	88.000	8.029	8.313	0.338	9.000
135.400	88.800	8.033	8.315	0.338	9.000
135.500	89.200	8.031	8.312	0.338	9.000
135.600	89.000	8.031	8.312	0.339	9.000
135.700	87.600	8.030	8.314	0.339	9.000
135.800	88.000	8.027	8.314	0.339	9.000
135.900	88.200	8.030	8.314	0.339	9.000
136.000	87.400	8.038	8.315	0.339	9.000
136.100	88.200	8.038	8.315	0.339	9.000
136.200	88.400	8.039	8.314	0.339	9.000
136.300	86.400	8.037	8.314	0.339	9.000
136.400	87.400	8.039	8.315	0.339	9.000
136.500	87.200	8.042	8.314	0.339	9.000
136.600	87.200	8.042	8.314	0.340	9.000
136.700	86.800	8.040	8.314	0.340	9.000
136.800	86.800	8.044	8.315	0.340	9.000
136.900	87.000	8.040	8.314	0.340	9.000
137.000	86.800	8.046	8.316	0.340	9.000
137.100	86.800	8.046	8.316	0.341	9.000
137.200	86.800	8.049	8.314	0.341	9.000
137.300	86.400	8.048	8.315	0.341	9.000
137.400	86.800	8.046	8.315	0.341	9.000
137.500	87.000	8.052	8.316	0.341	9.000
137.600	87.000	8.052	8.316	0.342	9.000
137.700	87.400	8.050	8.314	0.342	9.000
137.800	85.800	8.046	8.316	0.342	9.000
137.900	86.800	8.046	8.315	0.342	9.000
138.000	86.200	8.057	8.315	0.342	9.000
138.100	87.200	8.057	8.315	0.342	9.000
138.200	87.000	8.052	8.317	0.342	9.000
138.300	86.200	8.055	8.315	0.342	9.000
138.400	86.600	8.056	8.316	0.342	9.000
138.500	86.400	8.057	8.315	0.342	9.000
138.600	86.200	8.057	8.315	0.343	9.000
138.700	86.200	8.057	8.316	0.343	9.000
138.800	86.000	8.058	8.316	0.343	9.000
138.900	85.800	8.058	8.315	0.343	9.000
139.000	85.800	8.061	8.317	0.343	9.000
139.100	85.600	8.061	8.317	0.344	9.000
139.200	86.200	8.060	8.316	0.344	9.000
139.300	86.400	8.058	8.317	0.344	9.000
139.400	86.000	8.060	8.316	0.344	9.000
139.500	85.200	8.065	8.318	0.344	9.000
139.600	86.000	8.065	8.318	0.344	9.000
139.700	84.200	8.063	8.317	0.344	9.000
139.800	84.400	8.058	8.316	0.344	9.000
139.900	85.400	8.059	8.317	0.344	9.000
140.000	85.400	8.062	8.315	0.344	9.000
140.100	85.800	8.062	8.315	0.345	9.000
140.200	84.600	8.069	8.318	0.345	9.000
140.300	84.200	8.068	8.316	0.345	9.000
140.400	85.000	8.068	8.317	0.345	9.000
140.500	84.400	8.067	8.317	0.345	9.000
140.600	84.200	8.067	8.317	0.346	9.000
140.700	85.200	8.069	8.317	0.346	9.000
140.800	85.200	8.073	8.317	0.346	9.000
140.900	84.000	8.074	8.317	0.346	9.000
141.000	84.800	8.074	8.317	0.346	9.000
141.100	83.800	8.074	8.317	0.347	9.000
141.200	83.200	8.074	8.318	0.347	9.000
141.300	84.000	8.072	8.319	0.347	9.000
141.400	83.200	8.076	8.317	0.347	9.000
141.500	83.800	8.083	8.318	0.347	9.000
141.600	83.400	8.083	8.318	0.347	9.000
141.700	83.000	8.081	8.317	0.347	9.000
141.800	83.400	8.082	8.318	0.347	9.000
141.900	82.200	8.084	8.317	0.347	9.000
142.000	82.800	8.091	8.318	0.347	9.000
142.100	82.800	8.091	8.318	0.348	9.000
142.200	83.400	8.088	8.320	0.348	9.000
142.300	82.200	8.087	8.318	0.348	9.000
142.400	82.400	8.092	8.317	0.348	9.000
142.500	82.000	8.096	8.319	0.348	9.000
142.600	82.000	8.096	8.319	0.349	9.000
142.700	81.200	8.096	8.319	0.349	9.000
142.800	82.000	8.093	8.320	0.349	9.000
142.900	82.000	8.097	8.319	0.349	9.000
143.000	82.600	8.097	8.319	0.349	9.000
143.100	82.000	8.097	8.319	0.349	9.000
143.200	81.600	8.100	8.320	0.349	9.000
143.300	81.600	8.101	8.319	0.349	9.000
143.400	82.200	8.099	8.319	0.349	9.000
143.500	81.600	8.100	8.319	0.349	9.000
143.600	82.200	8.100	8.319	0.350	9.000
143.700	82.000	8.104	8.319	0.350	9.000
143.800	82.000	8.098	8.320	0.350	9.000
143.900	82.400	8.102	8.320	0.350	9.000
144.000	82.000	8.104	8.319	0.350	9.000
144.100	81.400	8.104	8.319	0.351	9.000
144.200	82.200	8.105	8.319	0.351	9.000
144.300	81.600	8.105	8.320	0.351	9.000
144.400	82.200	8.105	8.319	0.351	9.000
144.500	81.600	8.104	8.320	0.351	9.000
144.600	82.000	8.104	8.320	0.351	9.000
144.700	82.400	8.103	8.320	0.351	9.000
144.800	81.600	8.106	8.321	0.351	9.000
144.900	81.600	8.106	8.321	0.351	9.000
145.000	82.000	8.107	8.321	0.351	9.000
145.100	81.600	8.107	8.321	0.352	9.000
145.200	81.000	8.106	8.319	0.352	9.000
145.300	81.200	8.106	8.320	0.352	9.000
145.400	80.000	8.106	8.321	0.352	9.000
145.500	81.000	8.110	8.321	0.352	9.000
145.600	81.400	8.110	8.321	0.353	9.000
145.700	81.400	8.107	8.321	0.353	9.000
145.800	80.400	8.102	8.322	0.353	9.000
145.900	81.200	8.105	8.321	0.353	9.000
146.000	81.000	8.109	8.321	0.353	9.000
146.100	81.200	8.109	8.321	0.353	9.000
146.200	81.600	8.108	8.321	0.353	9.000
146.300	80.800	8.116	8.322	0.353	9.000
146.400	81.200	8.109	8.321	0.353	9.000
146.500	80.400	8.110	8.322	0.353	9.000
146.600	81.200	8.110	8.322	0.354	9.000
146.700	81.200	8.111	8.320	0.354	9.000
146.800	81.200	8.113	8.323	0.354	9.000
146.900	81.000	8.113	8.322	0.354	9.000
147.000	80.200	8.115	8.323	0.354	9.000
147.100	80.600	8.115	8.323	0.355	9.000
147.200	80.400	8.120	8.322	0.355	9.000
147.300	80.200	8.119	8.321	0.355	9.000
147.400	79.800	8.123	8.322	0.355	9.000
147.500	80.200	8.122	8.322	0.355	9.000
147.600	80.200	8.122	8.322	0.355	9.000
147.700	79.400	8.121	8.322	0.355	9.000
147.800	80.000	8.118	8.322	0.355	9.000
147.900	79.800	8.116	8.323	0.355	9.000
148.000	79.200	8.121	8.323	0.355	9.000
148.100	80.200	8.121	8.323	0.356	9.000
148.200	80.600	8.124	8.323	0.356	9.000
148.300	80.200	8.124	8.323	0.356	9.000
148.400	80.200	8.125	8.323	0.356	9.000
148.500	79.800	8.124	8.322	0.356	9.000
148.600	79.600	8.124	8.322	0.357	9.000
148.700	79.800	8.127	8.323	0.357	9.000
148.800	78.400	8.128	8.324	0.357	9.000
148.900	80.000	8.126	8.323	0.357	9.000
149.000	79.800	8.123	8.323	0.357	9.000
149.100	80.200	8.123	8.323	0.357	9.000
149.200	79.400	8.126	8.324	0.357	9.000
149.300	80.400	8.128	8.324	0.357	9.000
149.400	79.800	8.129	8.324	0.357	9.000
149.500	79.400	8.128	8.325	0.357	9.000
149.600	78.800	8.128	8.325	0.358	9.000
149.700	78.800	8.129	8.325	0.358	9.000
149.800	79.400	8.125	8.324	0.358	9.000
149.900	79.000	8.122	8.324	0.358	9.000
150.000	79.600	8.130	8.325	0.358	9.000
150.100	78.400	8.130	8.325	0.359	9.000
150.200	78.000	8.132	8.325	0.359	9.000
150.300	78.800	8.129	8.325	0.359	9.000
150.400	79.800	8.131	8.325	0.359	9.000
150.500	79.000	8.135	8.326	0.359	9.000
150.600	78.600	8.135	8.326	0.359	9.000
150.700	78.600	8.135	8.326	0.359	9.000
150.800	78.800	8.131	8.326	0.359	9.000
150.900	77.800	8.134	8.325	0.359	9.000
151.000	78.200	8.133	8.326	0.359	9.000
151.100	77.400	8.133	8.326	0.360	9.000
151.200	78.000	8.136	8.325	0.360	9.000
151.300	78.600	8.136	8.325	0.360	9.000
151.400	77.400	8.140	8.325	0.360	9.000
151.500	77.200	8.140	8.327	0.360	9.000
151.600	77.600	8.140	8.327	0.361	9.000
151.700	77.200	8.137	8.327	0.361	9.000
151.800	77.800	8.136	8.325	0.361	9.000
151.900	77.400	8.137	8.326	0.361	9.000
152.000	78.200	8.147	8.326	0.361	9.000
152.100	78.000	8.147	8.326	0.361	9.000
152.200	77.800	8.144	8.326	0.361	9.000
152.300	76.800	8.148	8.327	0.361	9.000
152.400	76.800	8.144	8.327	0.361	9.000
152.500	76.000	8.150	8.327	0.361	9.000
152.600	77.000	8.150	8.327	0.362	9.000
152.700	77.600	8.153	8.326	0.362	9.000
152.800	77.400	8.151	8.328	0.362	9.000
152.900	76.800	8.152	8.327	0.362	9.000
153.000	77.200	8.155	8.327	0.362	9.000
153.100	77.000	8.155	8.327	0.363	9.000
153.200	76.200	8.155	8.328	0.363	9.000
153.300	76.000	8.157	8.328	0.363	9.000
153.400	76.600	8.159	8.327	0.363	9.000
153.500	76.200	8.162	8.327	0.363	9.000
153.600	76.400	8.162	8.327	0.363	9.000
153.700	75.800	8.158	8.329	0.363	9.000
153.800	75.800	8.157	8.327	0.363	9.000
153.900	76.200	8.160	8.328	0.363	9.000
154.000	76.400	8.166	8.328	0.363	9.000
154.100	76.200	8.166	8.328	0.364	9.000
154.200	76.000	8.161	8.328	0.364	9.000
154.300	76.000	8.169	8.328	0.364	9.000
154.400	76.200	8.166	8.328	0.364	9.000
154.500	75.800	8.164	8.329	0.364	9.000
154.600	76.600	8.164	8.329	0.364	9.000
154.700	76.000	8.164	8.330	0.364	9.000
154.800	76.000	8.169	8.328	0.364	9.000
154.900	76.000	8.169	8.329	0.364	9.000
155.000	75.400	8.166	8.330	0.364	9.000
155.100	76.000	8.166	8.330	0.365	9.000
155.200	75.000	8.166	8.328	0.365	9.000
155.300	76.000	8.166	8.329	0.365	9.000
155.400	76.200	8.168	8.329	0.365	9.000
155.500	75.600	8.170	8.329	0.365	9.000
155.600	75.800	8.170	8.329	0.366	9.000
155.700	75.800	8.174	8.330	0.366	9.000
155.800	75.200	8.165	8.330	0.366	9.000
155.900	76.000	8.166	8.330	0.366	9.000
156.000	75.800	8.173	8.330	0.366	9.000
156.100	74.800	8.173	8.330	0.366	9.000
156.200	75.400	8.169	8.328	0.366	9.000
156.300	76.200	8.172	8.330	0.366	9.000
156.400	75.200	8.175	8.329	0.366	9.000
156.500	74.600	8.172	8.329	0.366	9.000
156.600	75.000	8.172	8.329	0.367	9.000
156.700	76.000	8.172	8.329	0.367	9.000
156.800	75.800	8.172	8.329	0.367	9.000
156.900	75.000	8.175	8.330	0.367	9.000
157.000	74.200	8.172	8.330	0.367	9.000
157.100	75.200	8.172	8.330	0.368	9.000
157.200	75.200	8.174	8.330	0.368	9.000
157.300	74.800	8.174	8.331	0.368	9.000
157.400	75.400	8.176	8.331	0.368	9.000
157.500	75.000	8.183	8.331	0.368	9.000
157.600	75.000	8.183	8.331	0.368	9.000
157.700	75.400	8.171	8.332	0.368	9.000
157.800	74.400	8.175	8.331	0.368	9.000
157.900	74.600	8.171	8.331	0.368	9.000
158.000	75.000	8.179	8.331	0.368	9.000
158.100	74.400	8.179	8.331	0.369	9.000
158.200	75.200	8.179	8.331	0.369	9.000
158.300	75.400	8.179	8.332	0.369	9.000
158.400	74.000	8.181	8.331	0.369	9.000
158.500	74.400	8.180	8.331	0.369	9.000
158.600	75.600	8.180	8.331	0.369	9.000
158.700	74.000	8.180	8.331	0.369	9.000
158.800	74.400	8.182	8.331	0.369	9.000
158.900	74.800	8.181	8.331	0.369	9.000
159.000	74.200	8.181	8.331	0.369	9.000
159.100	73.800	8.181	8.331	0.370	9.000
159.200	73.800	8.187	8.332	0.370	9.000
159.300	73.200	8.182	8.331	0.370	9.000
159.400	74.200	8.184	8.332	0.370	9.000
159.500	74.600	8.186	8.332	0.370	9.000
159.600	74.600	8.186	8.332	0.371	9.000
159.700	74.400	8.182	8.333	0.371	9.000
159.800	73.600	8.180	8.331	0.371	9.000
159.900	73.800	8.179	8.332	0.371	9.000
160.000	73.000	8.187	8.333	0.371	9.000
160.100	74.000	8.187	8.333	0.371	9.000
160.200	74.600	8.186	8.332	0.371	9.000
160.300	74.400	8.187	8.334	0.371	9.000
160.400	73.600	8.185	8.333	0.371	9.000
160.500	73.800	8.188	8.333	0.371	9.000
160.600	73.800	8.188	8.333	0.372	9.000
160.700	74.200	8.190	8.334	0.372	9.000
160.800	73.800	8.190	8.333	0.372	9.000
160.900	73.200	8.190	8.333	0.372	9.000
161.000	74.000	8.193	8.334	0.372	9.000
161.100	73.000	8.193	8.334	0.373	9.000
161.200	73.600	8.196	8.333	0.373	9.000
161.300	73.400	8.193	8.333	0.373	9.000
161.400	73.600	8.192	8.333	0.373	9.000
161.500	73.000	8.194	8.334	0.373	9.000
161.600	73.400	8.194	8.334	0.373	9.000
161.700	74.000	8.194	8.335	0.373	9.000
161.800	73.000	8.193	8.334	0.373	9.000
161.900	73.000	8.190	8.333	0.373	9.000
162.000	73.400	8.194	8.335	0.373	9.000
162.100	72.800	8.194	8.335	0.374	9.000
162.200	73.000	8.200	8.336	0.374	9.000
162.300	73.200	8.198	8.333	0.374	9.000
162.400	73.800	8.197	8.334	0.374	9.000
162.500	72.000	8.201	8.335	0.374	9.000
162.600	73.000	8.201	8.335	0.374	9.000
162.700	72.000	8.199	8.334	0.374	9.000
162.800	72.800	8.200	8.336	0.374	9.000
162.900	72.400	8.200	8.336	0.374	9.000
163.000	72.400	8.202	8.334	0.374	9.000
163.100	72.400	8.202	8.334	0.375	9.000
163.200	71.800	8.200	8.334	0.375	9.000
163.300	73.400	8.202	8.335	0.375	9.000
163.400	72.000	8.202	8.336	0.375	9.000
163.500	72.400	8.203	8.336	0.375	9.000
163.600	72.800	8.203	8.336	0.376	9.000
163.700	72.000	8.201	8.336	0.376	9.000
163.800	71.800	8.198	8.335	0.376	9.000
163.900	72.000	8.204	8.336	0.376	9.000
164.000	72.000	8.206	8.335	0.376	9.000
164.100	72.000	8.206	8.335	0.376	9.000
164.200	71.200	8.208	8.336	0.376	9.000
164.300	72.000	8.208	8.336	0.376	9.000
164.400	72.000	8.205	8.336	0.376	9.000
164.500	71.600	8.208	8.337	0.376	9.000
164.600	71.200	8.208	8.337	0.377	9.000
164.700	72.000	8.209	8.336	0.377	9.000
164.800	71.800	8.212	8.336	0.377	9.000
164.900	71.800	8.210	8.337	0.377	9.000
165.000	71.800	8.213	8.336	0.377	9.000
165.100	71.200	8.213	8.336	0.377	9.000
165.200	71.000	8.210	8.337	0.377	9.000
165.300	71.000	8.213	8.337	0.377	9.000
165.400	71.000	8.212	8.336	0.377	9.000
165.500	71.200	8.212	8.337	0.377	9.000
165.600	70.600	8.212	8.337	0.378	9.000
165.700	70.800	8.215	8.337	0.378	9.000
165.800	71.000	8.215	8.337	0.378	9.000
165.900	72.200	8.214	8.337	0.378	9.000
166.000	69.800	8.220	8.337	0.378	9.000
166.100	71.200	8.220	8.337	0.379	9.000
166.200	70.800	8.215	8.338	0.379	9.000
166.300	71.600	8.222	8.337	0.379	9.000
166.400	70.800	8.219	8.338	0.379	9.000
166.500	70.400	8.221	8.339	0.379	9.000
166.600	70.200	8.221	8.339	0.379	9.000
166.700	70.000	8.224	8.338	0.379	9.000
166.800	70.200	8.223	8.339	0.379	9.000
166.900	70.400	8.226	8.338	0.379	9.000
167.000	68.800	8.224	8.338	0.379	9.000
167.100	69.400	8.224	8.338	0.380	9.000
167.200	70.000	8.227	8.338	0.380	9.000
167.300	69.000	8.231	8.338	0.380	9.000
167.400	69.200	8.232	8.338	0.380	9.000
167.500	68.600	8.231	8.338	0.380	9.000
167.600	69.200	8.231	8.338	0.380	9.000
167.700	69.200	8.232	8.339	0.380	9.000
167.800	68.600	8.234	8.340	0.380	9.000
167.900	69.200	8.230	8.339	0.380	9.000
168.000	70.000	8.236	8.339	0.380	9.000
168.100	69.000	8.236	8.339	0.381	9.000
168.200	69.200	8.240	8.339	0.381	9.000
168.300	69.000	8.236	8.339	0.381	9.000
168.400	69.200	8.245	8.338	0.381	9.000
168.500	68.200	8.242	8.340	0.381	9.000
168.600	68.600	8.242	8.340	0.381	9.000
168.700	68.400	8.240	8.339	0.381	9.000
168.800	68.400	8.243	8.339	0.381	9.000
168.900	68.400	8.246	8.339	0.381	9.000
169.000	68.200	8.246	8.339	0.381	9.000
169.100	68.800	8.246	8.339	0.382	9.000
169.200	67.600	8.247	8.341	0.382	9.000
169.300	68.600	8.248	8.340	0.382	9.000
169.400	68.600	8.245	8.341	0.382	9.000
169.500	68.600	8.248	8.339	0.382	9.000
169.600	68.400	8.248	8.339	0.383	9.000
169.700	67.800	8.249	8.341	0.383	9.000
169.800	68.000	8.246	8.340	0.383	9.000
169.900	68.200	8.245	8.340	0.383	9.000
170.000	67.800	8.253	8.341	0.383	9.000
170.100	67.600	8.253	8.341	0.383	9.000
170.200	67.200	8.254	8.342	0.383	9.000
170.300	67.800	8.254	8.342	0.383	9.000
170.400	68.800	8.250	8.340	0.383	9.000
170.500	68.600	8.252	8.342	0.383	9.000
170.600	68.000	8.252	8.342	0.384	9.000
170.700	67.400	8.254	8.342	0.384	9.000
170.800	68.000	8.253	8.341	0.384	9.000
170.900	67.400	8.252	8.341	0.384	9.000
171.000	67.600	8.255	8.341	0.384	9.000
171.100	67.800	8.255	8.341	0.384	9.000
171.200	67.000	8.254	8.342	0.384	9.000
171.300	68.400	8.253	8.342	0.384	9.000
171.400	67.800	8.252	8.342	0.384	9.000
171.500	67.800	8.253	8.341	0.384	9.000
171.600	67.400	8.253	8.341	0.385	9.000
171.700	68.200	8.248	8.342	0.385	9.000
171.800	67.800	8.251	8.342	0.385	9.000
171.900	67.600	8.246	8.343	0.385	9.000
172.000	67.400	8.253	8.342	0.385	9.000
172.100	67.600	8.253	8.342	0.385	9.000
172.200	69.200	8.255	8.343	0.385	9.000
172.300	67.800	8.252	8.342	0.385	9.000
172.400	67.600	8.254	8.342	0.385	9.000
172.500	67.800	8.252	8.343	0.385	9.000
172.600	67.400	8.252	8.343	0.386	9.000
172.700	67.200	8.256	8.341	0.386	9.000
172.800	67.600	8.255	8.344	0.386	9.000
172.900	67.800	8.253	8.343	0.386	9.000
173.000	67.400	8.259	8.343	0.386	9.000
173.100	67.600	8.259	8.343	0.387	9.000
173.200	67.200	8.258	8.344	0.387	9.000
173.300	67.400	8.256	8.344	0.387	9.000
173.400	67.400	8.256	8.344	0.387	9.000
173.500	67.800	8.254	8.344	0.387	9.000
173.600	66.600	8.254	8.344	0.387	9.000
173.700	68.000	8.258	8.345	0.387	9.000
173.800	67.800	8.255	8.344	0.387	9.000
173.900	66.800	8.253	8.344	0.387	9.000
174.000	67.000	8.258	8.344	0.387	9.000
174.100	67.200	8.258	8.344	0.388	9.000
174.200	67.400	8.260	8.344	0.388	9.000
174.300	67.200	8.258	8.344	0.388	9.000
174.400	67.000	8.258	8.344	0.388	9.000
174.500	67.000	8.259	8.344	0.388	9.000
174.600	66.800	8.259	8.344	0.388	9.000
174.700	66.400	8.262	8.344	0.388	9.000
174.800	66.600	8.265	8.345	0.388	9.000
174.900	67.400	8.260	8.345	0.388	9.000
175.000	66.400	8.264	8.346	0.388	9.000
175.100	66.000	8.264	8.346	0.389	9.000
175.200	66.200	8.264	8.345	0.389	9.000
175.300	65.800	8.264	8.345	0.389	9.000
175.400	65.200	8.263	8.345	0.389	9.000
175.500	65.400	8.266	8.346	0.389	9.000
175.600	66.000	8.266	8.346	0.389	9.000
175.700	66.400	8.269	8.345	0.389	9.000
175.800	65.400	8.264	8.346	0.389	9.000
175.900	65.200	8.265	8.345	0.389	9.000
176.000	65.800	8.272	8.346	0.389	9.000
176.100	64.800	8.272	8.346	0.390	9.000
176.200	65.000	8.277	8.345	0.390	9.000
176.300	65.400	8.274	8.346	0.390	9.000
176.400	65.400	8.279	8.347	0.390	9.000
176.500	65.800	8.276	8.346	0.390	9.000
176.600	65.400	8.276	8.346	0.390	9.000
176.700	65.000	8.281	8.346	0.390	9.000
176.800	65.000	8.273	8.347	0.390	9.000
176.900	65.600	8.279	8.347	0.390	9.000
177.000	64.800	8.279	8.346	0.390	9.000
177.100	65.600	8.279	8.346	0.391	9.000
177.200	65.000	8.282	8.346	0.391	9.000
177.300	66.000	8.278	8.347	0.391	9.000
177.400	65.400	8.283	8.347	0.391	9.000
177.500	64.200	8.281	8.347	0.391	9.000
177.600	65.400	8.281	8.347	0.391	9.000
177.700	65.800	8.277	8.347	0.391	9.000
177.800	65.400	8.279	8.348	0.391	9.000
177.900	65.400	8.275	8.348	0.391	9.000
178.000	65.400	8.281	8.348	0.391	9.000
178.100	65.200	8.281	8.348	0.392	9.000
178.200	65.600	8.281	8.347	0.392	9.000
178.300	64.600	8.283	8.348	0.392	9.000
178.400	65.200	8.284	8.349	0.392	9.000
178.500	65.400	8.280	8.348	0.392	9.000
178.600	64.200	8.280	8.348	0.393	9.000
178.700	65.200	8.285	8.347	0.393	9.000
178.800	64.600	8.281	8.349	0.393	9.000
178.900	64.600	8.283	8.348	0.393	9.000
179.000	65.800	8.287	8.349	0.393	9.000
179.100	64.600	8.287	8.349	0.393	9.000
179.200	64.400	8.289	8.349	0.393	9.000
179.300	63.800	8.283	8.348	0.393	9.000
179.400	64.600	8.287	8.349	0.393	9.000
179.500	65.400	8.288	8.350	0.393	9.000
179.600	64.800	8.288	8.350	0.394	9.000
179.700	64.800	8.291	8.349	0.394	9.000
179.800	64.200	8.288	8.348	0.394	9.000
179.900	64.200	8.288	8.347	0.394	9.000
180.000	63.400	8.291	8.349	0.394	9.000
180.100	64.400	8.291	8.349	0.394	9.000
180.200	64.600	8.290	8.349	0.394	9.000
180.300	63.800	8.295	8.349	0.394	9.000
180.400	63.800	8.293	8.349	0.394	9.000
180.500	64.400	8.293	8.350	0.394	9.000
180.600	64.600	8.293	8.350	0.395	9.000
180.700	64.600	8.294	8.350	0.395	9.000
180.800	64.200	8.293	8.349	0.395	9.000
180.900	63.000	8.296	8.350	0.395	9.000
181.000	64.200	8.296	8.350	0.395	9.000
181.100	64.000	8.296	8.350	0.395	9.000
181.200	63.400	8.297	8.351	0.395	9.000
181.300	63.800	8.295	8.350	0.395	9.000
181.400	64.000	8.296	8.349	0.395	9.000
181.500	63.000	8.300	8.351	0.395	9.000
181.600	64.000	8.300	8.351	0.396	9.000
181.700	62.800	8.297	8.351	0.396	9.000
181.800	63.600	8.291	8.350	0.396	9.000
181.900	63.800	8.295	8.350	0.396	9.000
182.000	64.400	8.301	8.352	0.396	9.000
182.100	62.200	8.301	8.352	0.396	9.000
182.200	63.400	8.303	8.350	0.396	9.000
182.300	62.200	8.302	8.351	0.396	9.000
182.400	63.000	8.300	8.352	0.396	9.000
182.500	63.400	8.301	8.352	0.396	9.000
182.600	63.400	8.301	8.352	0.397	9.000
182.700	63.400	8.303	8.351	0.397	9.000
182.800	63.200	8.305	8.352	0.397	9.000
182.900	62.800	8.304	8.353	0.397	9.000
183.000	63.400	8.301	8.352	0.397	9.000
183.100	62.600	8.301	8.352	0.397	9.000
183.200	62.400	8.304	8.353	0.397	9.000
183.300	62.600	8.304	8.352	0.397	9.000
183.400	63.000	8.306	8.352	0.397	9.000
183.500	62.600	8.302	8.352	0.397	9.000
183.600	63.000	8.302	8.352	0.398	9.000
183.700	63.400	8.302	8.352	0.398	9.000
183.800	62.800	8.302	8.353	0.398	9.000
183.900	62.800	8.303	8.352	0.398	9.000
184.000	63.800	8.309	8.353	0.398	9.000
184.100	62.400	8.309	8.353	0.398	9.000
184.200	62.400	8.305	8.353	0.398	9.000
184.300	62.000	8.307	8.352	0.398	9.000
184.400	63.400	8.306	8.352	0.398	9.000
184.500	63.000	8.307	8.354	0.398	9.000
184.600	62.400	8.307	8.354	0.399	9.000
184.700	61.600	8.309	8.354	0.399	9.000
184.800	62.400	8.307	8.354	0.399	9.000
184.900	62.400	8.308	8.355	0.399	9.000
185.000	61.200	8.309	8.353	0.399	9.000
185.100	61.400	8.309	8.353	0.399	9.000
185.200	62.000	8.313	8.353	0.399	9.000
185.300	62.000	8.310	8.354	0.399	9.000
185.400	61.800	8.311	8.354	0.399	9.000
185.500	61.400	8.313	8.354	0.399	9.000
185.600	61.600	8.313	8.354	0.400	9.000
185.700	61.400	8.311	8.354	0.400	9.000
185.800	61.800	8.308	8.354	0.400	9.000
185.900	62.400	8.306	8.355	0.400	9.000
186.000	61.400	8.312	8.353	0.400	9.000
186.100	62.200	8.312	8.353	0.400	9.000
186.200	60.800	8.314	8.354	0.400	9.000
186.300	61.600	8.315	8.355	0.400	9.000
186.400	62.400	8.314	8.354	0.400	9.000
186.500	61.000	8.318	8.354	0.400	9.000
186.600	61.400	8.318	8.354	0.401	9.000
186.700	60.400	8.316	8.355	0.401	9.000
186.800	61.600	8.318	8.356	0.401	9.000
186.900	60.200	8.317	8.355	0.401	9.000
187.000	60.400	8.321	8.354	0.401	9.000
187.100	61.200	8.321	8.354	0.401	9.000
187.200	60.400	8.320	8.355	0.401	9.000
187.300	61.400	8.321	8.356	0.401	9.000
187.400	61.200	8.322	8.356	0.401	9.000
187.500	60.800	8.322	8.356	0.401	9.000
187.600	61.600	8.322	8.356	0.402	9.000
187.700	60.200	8.325	8.356	0.402	9.000
187.800	60.800	8.321	8.357	0.402	9.000
187.900	60.200	8.318	8.356	0.402	9.000
188.000	60.400	8.326	8.356	0.402	9.000
188.100	60.600	8.326	8.356	0.402	9.000
188.200	60.000	8.328	8.355	0.402	9.000
188.300	60.800	8.327	8.357	0.402	9.000
188.400	60.800	8.326	8.356	0.402	9.000
188.500	60.600	8.329	8.357	0.402	9.000
188.600	60.000	8.329	8.357	0.403	9.000
188.700	59.800	8.330	8.356	0.403	9.000
188.800	60.600	8.329	8.356	0.403	9.000
188.900	60.400	8.331	8.357	0.403	9.000
189.000	60.000	8.332	8.357	0.403	9.000
189.100	60.000	8.332	8.357	0.403	9.000
189.200	60.000	8.332	8.357	0.403	9.000
189.300	60.600	8.331	8.358	0.403	9.000
189.400	59.800	8.330	8.357	0.403	9.000
189.500	61.000	8.330	8.357	0.403	9.000
189.600	59.800	8.330	8.357	0.404	9.000
189.700	59.600	8.329	8.358	0.404	9.000
189.800	60.200	8.331	8.356	0.404	9.000
189.900	60.400	8.329	8.358	0.404	9.000
190.000	60.200	8.331	8.358	0.404	9.000
190.100	58.200	8.331	8.358	0.404	9.000
190.200	59.400	8.331	8.358	0.404	9.000
190.300	60.600	8.332	8.358	0.404	9.000
190.400	59.600	8.337	8.358	0.404	9.000
190.500	59.200	8.333	8.358	0.404	9.000
190.600	60.000	8.333	8.358	0.405	9.000
190.700	59.800	8.337	8.358	0.405	9.000
190.800	59.600	8.335	8.360	0.405	9.000
190.900	60.000	8.336	8.359	0.405	9.000
191.000	59.600	8.337	8.359	0.405	9.000
191.100	59.400	8.337	8.359	0.405	9.000
191.200	59.600	8.337	8.359	0.405	9.000
191.300	58.400	8.341	8.359	0.405	9.000
191.400	59.200	8.340	8.358	0.405	9.000
191.500	59.200	8.341	8.359	0.405	9.000
191.600	60.000	8.341	8.359	0.406	9.000
191.700	58.800	8.342	8.359	0.406	9.000
191.800	58.600	8.338	8.360	0.406	9.000
191.900	57.800	8.339	8.358	0.406	9.000
192.000	58.400	8.345	8.359	0.406	9.000
192.100	58.200	8.345	8.359	0.406	9.000
192.200	59.200	8.346	8.359	0.406	9.000
192.300	58.000	8.347	8.360	0.406	9.000
192.400	58.000	8.350	8.361	0.406	9.000
192.500	57.800	8.348	8.361	0.406	9.000
192.600	58.200	8.348	8.361	0.407	9.000
192.700	57.800	8.349	8.360	0.407	9.000
192.800	57.800	8.352	8.360	0.407	9.000
192.900	58.000	8.352	8.361	0.407	9.000
193.000	58.600	8.351	8.360	0.407	9.000
193.100	58.200	8.351	8.360	0.407	9.000
193.200	58.600	8.349	8.361	0.407	9.000
193.300	57.600	8.354	8.361	0.407	9.000
193.400	57.600	8.353	8.360	0.407	9.000
193.500	58.400	8.358	8.362	0.407	9.000
193.600	58.000	8.358	8.362	0.408	9.000
193.700	57.800	8.357	8.361	0.408	9.000
193.800	58.600	8.351	8.362	0.408	9.000
193.900	58.200	8.352	8.361	0.408	9.000
194.000	57.600	8.355	8.361	0.408	9.000
194.100	58.200	8.355	8.361	0.408	9.000
194.200	58.400	8.359	8.362	0.408	9.000
194.300	58.000	8.356	8.362	0.408	9.000
194.400	57.800	8.358	8.362	0.408	9.000
194.500	58.200	8.359	8.360	0.408	9.000
194.600	57.600	8.359	8.360	0.409	9.000
194.700	58.200	8.358	8.362	0.409	9.000
194.800	57.200	8.360	8.362	0.409	9.000
194.900	57.800	8.356	8.363	0.409	9.000
195.000	59.400	8.358	8.362	0.409	9.000
195.100	57.600	8.358	8.362	0.409	9.000
195.200	58.400	8.355	8.363	0.409	9.000
195.300	58.200	8.359	8.363	0.409	9.000
195.400	57.800	8.358	8.362	0.409	9.000
195.500	58.000	8.354	8.364	0.409	9.000
195.600	58.000	8.354	8.364	0.410	9.000
195.700	57.600	8.358	8.362	0.410	9.000
195.800	57.600	8.353	8.363	0.410	9.000
195.900	58.000	8.354	8.364	0.410	9.000
196.000	57.400	8.361	8.364	0.410	9.000
196.100	57.600	8.361	8.364	0.410	9.000
196.200	57.000	8.360	8.363	0.410	9.000
196.300	57.800	8.359	8.362	0.410	9.000
196.400	58.200	8.361	8.362	0.410	9.000
196.500	57.800	8.365	8.363	0.410	9.000
196.600	57.200	8.365	8.363	0.411	9.000
196.700	57.400	8.361	8.364	0.411	9.000
196.800	58.000	8.363	8.363	0.411	9.000
196.900	57.400	8.364	8.364	0.411	9.000
197.000	57.800	8.363	8.363	0.411	9.000
197.100	58.400	8.363	8.363	0.411	9.000
197.200	57.000	8.361	8.364	0.411	9.000
197.300	56.800	8.366	8.364	0.411	9.000
197.400	56.800	8.366	8.364	0.411	9.000
197.500	57.600	8.362	8.363	0.411	9.000
197.600	57.800	8.362	8.363	0.412	9.000
197.700	56.800	8.367	8.365	0.412	9.000
197.800	56.800	8.361	8.365	0.412	9.000
197.900	57.400	8.363	8.364	0.412	9.000
198.000	56.600	8.369	8.365	0.412	9.000
198.100	57.200	8.369	8.365	0.412	9.000
198.200	56.800	8.369	8.365	0.412	9.000
198.300	56.000	8.364	8.365	0.412	9.000
198.400	56.400	8.370	8.366	0.412	9.000
198.500	56.200	8.369	8.365	0.412	9.000
198.600	56.400	8.369	8.365	0.413	9.000
198.700	55.800	8.369	8.366	0.413	9.000
198.800	57.200	8.369	8.365	0.413	9.000
198.900	56.400	8.371	8.366	0.413	9.000
199.000	56.800	8.370	8.365	0.413	9.000
199.100	56.200	8.370	8.365	0.413	9.000
199.200	56.000	8.375	8.366	0.413	9.000
199.300	56.400	8.372	8.366	0.413	9.000
199.400	55.400	8.371	8.365	0.413	9.000
199.500	55.800	8.377	8.366	0.413	9.000
199.600	57.400	8.377	8.366	0.414	9.000
199.700	56.600	8.376	8.366	0.414	9.000
199.800	55.800	8.369	8.366	0.414	9.000
199.900	56.000	8.371	8.365	0.414	9.000
[truncated: 88,330 more rows]
