# Supplementary material for: Measurement of Outflow Facility Using iPerfusion
Source: PLoS One. 2016 Mar 7;11(3):e0150694. doi: 10.1371/journal.pone.0150694 (PMC4780770; doi:10.1371/journal.pone.0150694)
Supplement: S4 File — The raw data from the perfusion traces along with the steady state values for each pressure step. (ZIP) [file pone.0150694.s004.zip › S3/ControlIndividuals/eye10/Eye_P15CR-11/Parameters.txt]

Q	dQ	P	dP	R	dR	C	dC	FT	dFT	N/A	FV
48.1505	5.1194	8.5132	0.0413	0.1768	0.0192	5.6560	0.6133	0.0000	0.0000	8.9751	0.0000
33.3953	5.0492	4.2073	0.0403	0.1260	0.0195	7.9375	1.2258	0.0000	0.0000	4.5300	0.0000
54.0427	5.0356	5.4997	0.0402	0.1018	0.0097	9.8264	0.9362	0.0000	0.0000	5.9925	0.0000
94.3669	5.1722	8.0946	0.0415	0.0858	0.0048	11.6581	0.6535	0.0000	0.0000	8.9925	0.0000
120.9595	5.0855	9.3230	0.0407	0.0771	0.0033	12.9744	0.5588	0.0000	0.0000	10.4925	0.0000
148.2233	5.1787	10.5456	0.0417	0.0711	0.0025	14.0554	0.5032	0.0000	0.0000	11.9925	0.0000
203.4858	5.5436	12.9718	0.0467	0.0637	0.0018	15.6867	0.4379	0.0000	0.0000	14.9850	0.0000
261.7851	5.1933	15.3836	0.0418	0.0588	0.0012	17.0171	0.3469	0.0000	0.0000	17.9850	0.0000
348.9277	5.1744	17.5141	0.0420	0.0502	0.0008	19.9227	0.3047	0.0000	0.0000	20.9850	0.0000
