# Supplementary material for: Measurement of Outflow Facility Using iPerfusion
Source: PLoS One. 2016 Mar 7;11(3):e0150694. doi: 10.1371/journal.pone.0150694 (PMC4780770; doi:10.1371/journal.pone.0150694)
Supplement: S4 File — The raw data from the perfusion traces along with the steady state values for each pressure step. (ZIP) [file pone.0150694.s004.zip › S3/ControlIndividuals/eye11/CapPre_P15CL-12/Data.txt]

0.000	-2.000	-0.007	8.598	-0.000	0.000
0.100	-0.400	-0.007	8.598	-0.000	0.000
0.200	-0.200	-0.008	8.597	-0.000	0.000
0.300	-1.000	-0.005	8.598	-0.000	0.000
0.400	-0.600	-0.003	8.598	-0.000	0.000
0.500	-0.600	-0.009	8.599	-0.000	0.000
0.600	-0.200	-0.009	8.599	-0.000	0.000
0.700	-0.200	-0.006	8.598	-0.000	0.000
0.800	-1.200	-0.009	8.597	-0.000	0.000
0.900	-0.800	-0.010	8.598	-0.000	0.000
1.000	0.400	-0.005	8.598	-0.000	0.000
1.100	-0.400	-0.005	8.598	-0.000	0.000
1.200	-0.800	-0.003	8.598	-0.000	0.000
1.300	0.400	-0.008	8.597	-0.000	0.000
1.400	-0.200	0.000	8.597	-0.000	0.000
1.500	-0.600	-0.005	8.598	-0.000	0.000
1.600	0.600	-0.005	8.598	-0.000	0.000
1.700	-1.200	-0.007	8.598	-0.000	0.000
1.800	-0.400	-0.004	8.599	-0.000	0.000
1.900	-1.600	-0.004	8.597	-0.000	0.000
2.000	-0.000	-0.004	8.598	-0.000	0.000
2.100	-0.600	-0.004	8.598	-0.000	0.000
2.200	0.400	-0.010	8.598	-0.000	0.000
2.300	-1.600	-0.003	8.597	-0.000	0.000
2.400	0.400	-0.007	8.597	-0.000	0.000
2.500	-1.000	-0.008	8.597	-0.000	0.000
2.600	-0.200	-0.008	8.597	-0.000	0.000
2.700	-1.000	-0.010	8.598	-0.000	0.000
2.800	-0.000	-0.006	8.597	-0.000	0.000
2.900	-1.000	0.001	8.598	-0.000	0.000
3.000	-0.200	0.001	8.597	-0.000	0.000
3.100	-0.400	0.001	8.597	-0.000	0.000
3.200	-0.800	-0.006	8.598	-0.000	0.000
3.300	-0.600	-0.000	8.598	-0.000	0.000
3.400	-1.600	-0.007	8.598	-0.000	0.000
3.500	-0.600	-0.007	8.598	-0.000	0.000
3.600	-0.800	-0.007	8.598	-0.000	0.000
3.700	-0.200	-0.007	8.598	-0.000	0.000
3.800	0.200	-0.007	8.598	-0.000	0.000
3.900	-1.000	-0.005	8.597	-0.000	0.000
4.000	-1.200	-0.005	8.597	-0.000	0.000
4.100	-0.800	-0.005	8.597	-0.000	0.000
4.200	-0.200	-0.004	8.597	-0.000	0.000
4.300	-0.600	-0.007	8.598	-0.000	0.000
4.400	-1.000	-0.006	8.597	-0.000	0.000
4.500	-1.600	-0.005	8.596	-0.000	0.000
4.600	-0.000	-0.005	8.596	-0.000	0.000
4.700	-0.800	-0.001	8.597	-0.000	0.000
4.800	-0.000	-0.009	8.596	-0.000	0.000
4.900	-0.800	0.000	8.597	-0.000	0.000
5.000	-1.000	-0.006	8.597	-0.000	0.000
5.100	-1.000	-0.006	8.597	-0.000	0.000
5.200	-0.800	-0.004	8.596	-0.000	0.000
5.300	-1.000	-0.006	8.598	-0.000	0.000
5.400	-1.000	-0.002	8.597	-0.000	0.000
5.500	-0.600	-0.003	8.596	-0.000	0.000
5.600	-0.200	-0.003	8.596	-0.000	0.000
5.700	0.600	-0.008	8.596	-0.000	0.000
5.800	-0.600	-0.003	8.597	-0.000	0.000
5.900	-0.400	-0.011	8.597	-0.000	0.000
6.000	-0.600	-0.004	8.596	-0.000	0.000
6.100	-0.200	-0.004	8.596	-0.000	0.000
6.200	-0.400	-0.004	8.597	-0.000	0.000
6.300	-1.000	-0.008	8.596	-0.000	0.000
6.400	-0.200	0.002	8.597	-0.000	0.000
6.500	-0.000	-0.004	8.596	-0.000	0.000
6.600	-0.600	-0.004	8.596	-0.000	0.000
6.700	-1.200	-0.006	8.598	-0.000	0.000
6.800	-1.000	-0.008	8.598	0.009	0.000
6.900	-0.800	-0.002	8.597	0.009	0.000
7.000	-0.400	-0.011	8.597	0.009	0.000
7.100	186.200	-0.011	8.597	0.009	0.000
7.200	5133.000	-0.001	8.597	0.009	0.000
7.300	4678.800	-0.008	8.596	0.009	0.000
7.400	4396.000	0.004	8.598	0.009	0.000
7.500	436.800	-0.011	8.597	0.009	0.000
7.600	-5098.800	-0.011	8.597	0.009	0.000
7.700	-4238.200	-0.045	8.597	0.009	0.000
7.800	-2992.200	-0.305	8.596	0.012	0.000
7.900	3728.600	-5.642	8.596	0.012	0.000
8.000	4050.400	-0.010	8.596	0.012	0.000
8.100	-920.800	-0.010	8.596	0.012	0.000
8.200	-2346.000	-0.003	8.598	0.012	0.000
8.300	-1068.600	0.006	8.597	-0.001	0.000
8.400	-1536.600	-0.007	8.597	-0.001	0.000
8.500	-1719.400	-0.009	8.598	-0.001	0.000
8.600	-1715.400	-0.009	8.598	-0.001	0.000
8.700	-1691.000	-0.077	8.596	-0.001	0.000
8.800	-1664.200	-4.919	8.595	-0.013	0.000
8.900	-1550.400	-2.262	8.596	-0.013	0.000
9.000	-1527.400	15.106	8.598	-0.013	0.000
9.100	-1336.600	15.106	8.598	-0.013	0.000
9.200	-826.400	17.243	8.599	-0.013	0.000
9.300	-759.600	17.202	8.599	-0.019	0.000
9.400	-778.000	16.924	8.599	-0.019	0.000
9.500	-934.600	15.603	8.599	-0.019	0.000
9.600	-856.000	15.603	8.599	-0.019	0.000
9.700	-625.600	15.485	8.598	-0.019	0.000
9.800	-539.800	13.823	8.598	-0.023	0.000
9.900	-512.000	8.446	8.597	-0.023	0.000
10.000	-488.000	7.829	8.597	-0.023	0.000
10.100	-466.200	7.829	8.597	-0.023	0.000
10.200	-445.000	9.056	8.597	-0.023	0.000
10.300	-422.200	8.833	8.597	-0.027	0.000
10.400	-404.400	6.563	8.597	-0.027	0.000
10.500	-386.400	5.171	8.598	-0.027	0.000
10.600	-367.400	5.171	8.598	-0.027	0.000
10.700	-352.400	4.934	8.596	-0.027	0.000
10.800	-334.000	4.704	8.597	-0.029	0.000
10.900	-320.200	4.469	8.597	-0.029	0.000
11.000	-305.200	4.066	8.596	-0.029	0.000
11.100	-296.800	4.066	8.596	-0.029	0.000
11.200	-278.400	3.891	8.598	-0.029	0.000
11.300	-264.600	3.677	8.598	-0.031	0.000
11.400	-256.400	3.538	8.597	-0.031	0.000
11.500	-248.000	3.242	8.597	-0.031	0.000
11.600	-236.400	3.242	8.597	-0.031	0.000
11.700	-218.600	3.050	8.598	-0.031	0.000
11.800	-214.600	2.974	8.597	-0.033	0.000
11.900	-206.000	2.778	8.597	-0.033	0.000
12.000	-195.000	2.587	8.597	-0.033	0.000
12.100	-186.400	2.587	8.597	-0.033	0.000
12.200	-170.800	2.446	8.595	-0.033	0.000
12.300	-165.400	2.361	8.598	-0.034	0.000
12.400	-160.000	2.185	8.596	-0.034	0.000
12.500	-150.000	2.030	8.596	-0.034	0.000
12.600	-144.200	2.030	8.596	-0.034	0.000
12.700	-143.200	1.939	8.596	-0.034	0.000
12.800	-137.200	1.850	8.597	-0.035	0.000
12.900	-128.600	1.719	8.596	-0.035	0.000
13.000	-125.600	1.553	8.596	-0.035	0.000
13.100	-124.200	1.553	8.596	-0.035	0.000
13.200	-116.600	1.498	8.596	-0.035	0.000
13.300	-111.400	1.455	8.596	-0.036	0.000
13.400	-108.400	1.421	8.596	-0.036	0.000
13.500	-106.600	1.294	8.597	-0.036	0.000
13.600	-104.400	1.294	8.597	-0.036	0.000
13.700	-96.800	1.267	8.596	-0.036	0.000
13.800	-92.600	1.221	8.596	-0.037	0.000
13.900	-95.200	1.155	8.597	-0.037	0.000
14.000	-91.200	1.093	8.597	-0.037	0.000
14.100	-86.000	1.093	8.597	-0.037	0.000
14.200	-80.600	1.053	8.596	-0.037	0.000
14.300	-84.800	1.034	8.597	-0.037	0.000
14.400	-80.400	0.950	8.596	-0.037	0.000
14.500	-76.200	0.955	8.597	-0.037	0.000
14.600	-73.000	0.955	8.597	-0.037	0.000
14.700	-75.200	0.861	8.597	-0.037	0.000
14.800	-71.800	0.874	8.595	-0.038	0.000
14.900	-66.800	0.823	8.597	-0.038	0.000
15.000	-65.800	0.789	8.596	-0.038	0.000
15.100	-65.800	0.789	8.596	-0.038	0.000
15.200	-64.000	0.743	8.596	-0.038	0.000
15.300	-59.000	0.746	8.595	-0.039	0.000
15.400	-57.800	0.728	8.597	-0.039	0.000
15.500	-59.200	0.663	8.595	-0.039	0.000
15.600	-57.800	0.663	8.595	-0.039	0.000
15.700	-51.600	0.662	8.597	-0.039	0.000
15.800	-52.600	0.655	8.596	-0.039	0.000
15.900	-52.000	0.611	8.596	-0.039	0.000
16.000	-51.600	0.582	8.595	-0.039	0.000
16.100	-48.000	0.582	8.595	-0.039	0.000
16.200	-47.600	0.580	8.596	-0.039	0.000
16.300	-49.400	0.541	8.596	-0.039	0.000
16.400	-46.800	0.516	8.596	-0.039	0.000
16.500	-43.200	0.514	8.597	-0.039	0.000
16.600	-43.200	0.514	8.597	-0.039	0.000
16.700	-44.800	0.484	8.595	-0.039	0.000
16.800	-43.200	0.468	8.596	-0.040	0.000
16.900	-40.400	0.472	8.597	-0.040	0.000
17.000	-38.800	0.444	8.596	-0.040	0.000
17.100	-40.800	0.444	8.596	-0.040	0.000
17.200	-40.400	0.425	8.595	-0.040	0.000
17.300	-37.400	0.435	8.596	-0.040	0.000
17.400	-36.400	0.432	8.596	-0.040	0.000
17.500	-39.400	0.397	8.596	-0.040	0.000
17.600	-37.600	0.397	8.596	-0.040	0.000
17.700	-34.600	0.405	8.597	-0.040	0.000
17.800	-34.600	0.404	8.594	-0.040	0.000
17.900	-35.600	0.384	8.596	-0.040	0.000
18.000	-35.000	0.374	8.595	-0.040	0.000
18.100	-32.600	0.374	8.595	-0.040	0.000
18.200	-32.200	0.365	8.595	-0.040	0.000
18.300	-32.800	0.353	8.595	-0.040	0.000
18.400	-31.800	0.339	8.595	-0.040	0.000
18.500	-30.000	0.341	8.596	-0.040	0.000
18.600	-29.000	0.341	8.596	-0.040	0.000
18.700	-30.600	0.321	8.595	-0.040	0.000
18.800	-29.200	0.311	8.597	-0.041	0.000
18.900	-26.800	0.311	8.596	-0.041	0.000
19.000	-27.200	0.291	8.596	-0.041	0.000
19.100	-27.600	0.291	8.596	-0.041	0.000
19.200	-27.200	0.282	8.595	-0.041	0.000
19.300	-24.600	0.284	8.595	-0.041	0.000
19.400	-24.600	0.279	8.596	-0.041	0.000
19.500	-25.800	0.255	8.596	-0.041	0.000
19.600	-24.800	0.255	8.596	-0.041	0.000
19.700	-22.800	0.259	8.596	-0.041	0.000
19.800	-23.400	0.254	8.596	-0.041	0.000
19.900	-23.400	0.242	8.595	-0.041	0.000
20.000	-23.000	0.237	8.596	-0.041	0.000
20.100	-21.600	0.237	8.596	-0.041	0.000
20.200	-21.600	0.232	8.595	-0.041	0.000
20.300	-22.600	0.221	8.597	-0.041	0.000
20.400	-21.600	0.212	8.595	-0.041	0.000
20.500	-20.000	0.214	8.595	-0.041	0.000
20.600	-20.400	0.214	8.595	-0.041	0.000
20.700	-20.800	0.208	8.595	-0.041	0.000
20.800	-21.200	0.200	8.596	-0.041	0.000
20.900	-19.200	0.201	8.596	-0.041	0.000
21.000	-19.000	0.187	8.596	-0.041	0.000
21.100	-19.400	0.187	8.596	-0.041	0.000
21.200	-19.400	0.188	8.596	-0.041	0.000
21.300	-18.400	0.189	8.596	-0.042	0.000
21.400	-18.400	0.190	8.595	-0.042	0.000
21.500	-18.200	0.172	8.595	-0.042	0.000
21.600	-18.800	0.172	8.595	-0.042	0.000
21.700	-18.000	0.179	8.596	-0.042	0.000
21.800	-17.400	0.171	8.595	-0.042	0.000
21.900	-19.000	0.167	8.595	-0.042	0.000
22.000	-18.600	0.172	8.595	-0.042	0.000
22.100	-18.600	0.172	8.595	-0.042	0.000
22.200	-18.600	0.166	8.595	-0.042	0.000
22.300	-18.400	0.160	8.595	-0.042	0.000
22.400	-18.200	0.161	8.595	-0.042	0.000
22.500	-18.400	0.162	8.595	-0.042	0.000
22.600	-18.400	0.162	8.595	-0.042	0.000
22.700	-17.400	0.159	8.595	-0.042	0.000
22.800	-18.600	0.163	8.595	-0.042	0.000
22.900	-16.800	0.164	8.596	-0.042	0.000
23.000	-17.400	0.165	8.597	-0.042	0.000
23.100	-16.600	0.165	8.597	-0.042	0.000
23.200	-16.200	0.162	8.596	-0.042	0.000
23.300	-16.800	0.165	8.596	-0.042	0.000
23.400	-16.400	0.161	8.594	-0.042	0.000
23.500	-17.400	0.154	8.596	-0.042	0.000
23.600	-15.800	0.154	8.596	-0.042	0.000
23.700	-15.000	0.158	8.596	-0.042	0.000
23.800	-14.400	0.155	8.595	-0.042	0.000
23.900	-16.000	0.154	8.595	-0.042	0.000
24.000	-15.600	0.146	8.595	-0.042	0.000
24.100	-15.000	0.146	8.595	-0.042	0.000
24.200	-14.800	0.146	8.596	-0.042	0.000
24.300	-14.000	0.138	8.595	-0.042	0.000
24.400	-13.800	0.136	8.595	-0.042	0.000
24.500	-12.800	0.134	8.594	-0.042	0.000
24.600	-13.800	0.134	8.594	-0.042	0.000
24.700	-14.200	0.130	8.596	-0.042	0.000
24.800	-13.000	0.126	8.596	-0.043	0.000
24.900	-13.400	0.129	8.595	-0.043	0.000
25.000	-13.000	0.122	8.596	-0.043	0.000
25.100	-12.600	0.122	8.596	-0.043	0.000
25.200	-13.200	0.124	8.596	-0.043	0.000
25.300	-11.800	0.120	8.596	-0.043	0.000
25.400	-12.000	0.115	8.595	-0.043	0.000
25.500	-12.800	0.112	8.595	-0.043	0.000
25.600	-11.800	0.112	8.595	-0.043	0.000
25.700	-13.600	0.112	8.595	-0.043	0.000
25.800	-13.400	0.113	8.596	-0.043	0.000
25.900	-12.200	0.114	8.597	-0.043	0.000
26.000	-11.800	0.108	8.595	-0.043	0.000
26.100	-12.200	0.108	8.595	-0.043	0.000
26.200	-12.000	0.106	8.596	-0.043	0.000
26.300	-12.000	0.107	8.595	-0.043	0.000
26.400	-12.200	0.106	8.596	-0.043	0.000
26.500	-11.800	0.103	8.595	-0.043	0.000
26.600	-11.400	0.103	8.595	-0.043	0.000
26.700	-12.600	0.109	8.595	-0.043	0.000
26.800	-11.600	0.104	8.596	-0.043	0.000
26.900	-12.200	0.106	8.594	-0.043	0.000
27.000	-11.400	0.104	8.597	-0.043	0.000
27.100	-11.400	0.104	8.597	-0.043	0.000
27.200	-11.400	0.100	8.594	-0.043	0.000
27.300	-11.800	0.099	8.597	-0.043	0.000
27.400	-12.600	0.101	8.595	-0.043	0.000
27.500	-11.800	0.100	8.595	-0.043	0.000
27.600	-10.200	0.100	8.595	-0.043	0.000
27.700	-11.800	0.098	8.597	-0.043	0.000
27.800	-10.800	0.095	8.596	-0.043	0.000
27.900	-11.200	0.097	8.594	-0.043	0.000
28.000	-12.000	0.098	8.595	-0.043	0.000
28.100	-11.400	0.098	8.595	-0.043	0.000
28.200	-10.400	0.097	8.595	-0.043	0.000
28.300	-10.400	0.093	8.595	-0.043	0.000
28.400	-10.800	0.093	8.596	-0.043	0.000
28.500	-10.200	0.093	8.595	-0.043	0.000
28.600	-10.600	0.093	8.595	-0.043	0.000
28.700	-10.800	0.095	8.595	-0.043	0.000
28.800	-9.200	0.086	8.595	-0.043	0.000
28.900	-11.000	0.088	8.595	-0.043	0.000
29.000	-9.400	0.089	8.595	-0.043	0.000
29.100	-10.800	0.089	8.595	-0.043	0.000
29.200	-10.600	0.089	8.595	-0.043	0.000
29.300	-10.000	0.086	8.595	-0.043	0.000
29.400	-9.800	0.083	8.596	-0.043	0.000
29.500	-10.200	0.089	8.596	-0.043	0.000
29.600	-9.600	0.089	8.596	-0.043	0.000
29.700	-9.600	0.084	8.595	-0.043	0.000
29.800	-9.200	0.089	8.595	-0.043	0.000
29.900	-10.400	0.081	8.595	-0.043	0.000
30.000	-9.200	0.080	8.595	-0.043	0.000
30.100	-9.400	0.080	8.595	-0.043	0.000
30.200	-8.600	0.079	8.596	-0.043	0.000
30.300	-9.200	0.077	8.595	-0.044	0.000
30.400	-8.600	0.077	8.596	-0.044	0.000
30.500	-8.600	0.074	8.595	-0.044	0.000
30.600	-7.600	0.074	8.595	-0.044	0.000
30.700	-7.000	0.075	8.595	-0.044	0.000
30.800	-7.800	0.067	8.595	-0.044	0.000
30.900	-7.800	0.075	8.595	-0.044	0.000
31.000	-7.600	0.064	8.596	-0.044	0.000
31.100	-7.000	0.064	8.596	-0.044	0.000
31.200	-7.200	0.059	8.596	-0.044	0.000
31.300	-6.600	0.061	8.596	-0.044	0.000
31.400	-7.400	0.055	8.596	-0.044	0.000
31.500	-6.600	0.057	8.595	-0.044	0.000
31.600	-6.200	0.057	8.595	-0.044	0.000
31.700	-6.000	0.056	8.595	-0.044	0.000
31.800	-5.800	0.049	8.595	-0.044	0.000
31.900	-5.400	0.046	8.595	-0.044	0.000
32.000	-6.000	0.045	8.595	-0.044	0.000
32.100	-4.800	0.045	8.595	-0.044	0.000
32.200	-4.600	0.041	8.595	-0.044	0.000
32.300	-4.800	0.039	8.595	-0.044	0.000
32.400	-4.400	0.039	8.596	-0.044	0.000
32.500	-4.200	0.031	8.596	-0.044	0.000
32.600	-5.600	0.031	8.596	-0.044	0.000
32.700	-4.400	0.026	8.596	-0.044	0.000
32.800	-4.800	0.026	8.594	-0.044	0.000
32.900	-5.200	0.028	8.595	-0.044	0.000
33.000	-5.400	0.027	8.594	-0.044	0.000
33.100	-4.800	0.027	8.594	-0.044	0.000
33.200	-4.600	0.026	8.596	-0.044	0.000
33.300	-4.000	0.026	8.595	-0.044	0.000
33.400	-4.400	0.024	8.594	-0.044	0.000
33.500	-4.400	0.025	8.594	-0.044	0.000
33.600	-5.200	0.025	8.594	-0.044	0.000
33.700	-4.400	0.021	8.594	-0.044	0.000
33.800	-4.000	0.023	8.595	-0.044	0.000
33.900	-3.600	0.021	8.596	-0.044	0.000
34.000	-3.800	0.021	8.596	-0.044	0.000
34.100	-4.600	0.021	8.596	-0.044	0.000
34.200	-4.000	0.020	8.594	-0.044	0.000
34.300	-3.400	0.022	8.595	-0.044	0.000
34.400	-4.200	0.021	8.595	-0.044	0.000
34.500	-4.000	0.023	8.596	-0.044	0.000
34.600	-4.600	0.023	8.596	-0.044	0.000
34.700	-4.600	0.017	8.595	-0.044	0.000
34.800	-3.800	0.022	8.595	-0.044	0.000
34.900	-5.000	0.017	8.595	-0.044	0.000
35.000	-4.600	0.017	8.595	-0.044	0.000
35.100	-5.600	0.017	8.595	-0.044	0.000
35.200	-5.200	0.024	8.594	-0.044	0.000
35.300	-4.000	0.016	8.594	-0.044	0.000
35.400	-4.400	0.024	8.595	-0.044	0.000
35.500	-4.400	0.022	8.595	-0.044	0.000
35.600	-5.000	0.022	8.595	-0.044	0.000
35.700	-4.800	0.021	8.593	-0.044	0.000
35.800	-4.800	0.021	8.595	-0.044	0.000
35.900	-5.200	0.023	8.596	-0.044	0.000
36.000	-5.400	0.021	8.594	-0.044	0.000
36.100	-4.200	0.021	8.594	-0.044	0.000
36.200	-3.600	0.028	8.595	-0.044	0.000
36.300	-4.600	0.021	8.595	-0.044	0.000
36.400	-6.400	0.023	8.595	-0.044	0.000
36.500	-5.800	0.028	8.595	-0.044	0.000
36.600	-5.000	0.028	8.595	-0.044	0.000
36.700	-5.400	0.027	8.596	-0.044	0.000
36.800	-5.000	0.022	8.594	-0.044	0.000
36.900	-4.400	0.028	8.594	-0.044	0.000
37.000	-4.800	0.025	8.594	-0.044	0.000
37.100	-5.400	0.025	8.594	-0.044	0.000
37.200	-4.400	0.028	8.594	-0.044	0.000
37.300	-4.800	0.028	8.594	-0.044	0.000
37.400	-5.800	0.031	8.596	-0.044	0.000
37.500	-5.400	0.027	8.595	-0.044	0.000
37.600	-5.000	0.027	8.595	-0.044	0.000
37.700	-5.800	0.027	8.595	-0.044	0.000
37.800	-4.800	0.030	8.595	-0.044	0.000
37.900	-5.600	0.029	8.594	-0.044	0.000
38.000	-5.000	0.031	8.595	-0.044	0.000
38.100	-4.800	0.031	8.595	-0.044	0.000
38.200	-5.400	0.029	8.595	-0.044	0.000
38.300	-4.400	0.033	8.596	-0.044	0.000
38.400	-5.800	0.027	8.595	-0.044	0.000
38.500	-6.000	0.029	8.595	-0.044	0.000
38.600	-5.800	0.029	8.595	-0.044	0.000
38.700	-5.600	0.030	8.593	-0.044	0.000
38.800	-5.400	0.028	8.595	-0.044	0.000
38.900	-4.800	0.032	8.595	-0.044	0.000
39.000	-4.800	0.032	8.595	-0.044	0.000
39.100	-6.200	0.032	8.595	-0.044	0.000
39.200	-5.800	0.031	8.596	-0.044	0.000
39.300	-5.400	0.031	8.595	-0.044	0.000
39.400	-6.800	0.035	8.594	-0.044	0.000
39.500	-6.800	0.029	8.594	-0.044	0.000
39.600	-6.200	0.029	8.594	-0.044	0.000
39.700	-5.800	0.036	8.595	-0.044	0.000
39.800	-6.200	0.032	8.594	-0.044	0.000
39.900	-6.000	0.035	8.595	-0.044	0.000
40.000	-6.600	0.039	8.594	-0.044	0.000
40.100	-6.400	0.039	8.594	-0.044	0.000
40.200	-6.200	0.037	8.594	-0.044	0.000
40.300	-5.400	0.038	8.595	-0.044	0.000
40.400	-6.000	0.034	8.593	-0.044	0.000
40.500	-5.800	0.038	8.594	-0.044	0.000
40.600	-7.200	0.038	8.594	-0.044	0.000
40.700	-6.400	0.032	8.593	-0.044	0.000
40.800	-6.800	0.030	8.595	-0.044	0.000
40.900	-5.600	0.038	8.596	-0.044	0.000
41.000	-6.200	0.037	8.594	-0.044	0.000
41.100	-6.200	0.037	8.594	-0.044	0.000
41.200	-5.600	0.034	8.596	-0.044	0.000
41.300	-5.600	0.035	8.595	-0.045	0.000
41.400	-6.200	0.035	8.593	-0.045	0.000
41.500	-5.200	0.032	8.595	-0.045	0.000
41.600	-6.400	0.032	8.595	-0.045	0.000
41.700	-4.600	0.036	8.595	-0.045	0.000
41.800	-5.800	0.032	8.595	-0.045	0.000
41.900	-6.200	0.033	8.593	-0.045	0.000
42.000	-5.400	0.036	8.594	-0.045	0.000
42.100	-4.600	0.036	8.594	-0.045	0.000
42.200	-5.800	0.037	8.595	-0.045	0.000
42.300	-5.200	0.035	8.594	-0.045	0.000
42.400	-6.000	0.033	8.596	-0.045	0.000
42.500	-5.800	0.033	8.595	-0.045	0.000
42.600	-6.000	0.033	8.595	-0.045	0.000
42.700	-5.800	0.032	8.595	-0.045	0.000
42.800	-5.200	0.036	8.594	-0.045	0.000
42.900	-4.800	0.033	8.594	-0.045	0.000
43.000	-5.600	0.035	8.593	-0.045	0.000
43.100	-6.200	0.035	8.593	-0.045	0.000
43.200	-6.400	0.039	8.594	-0.045	0.000
43.300	-6.200	0.037	8.594	-0.045	0.000
43.400	-5.200	0.033	8.594	-0.045	0.000
43.500	-6.000	0.036	8.594	-0.045	0.000
43.600	-4.800	0.036	8.594	-0.045	0.000
43.700	-5.800	0.035	8.594	-0.045	0.000
43.800	-6.200	0.036	8.595	-0.045	0.000
43.900	-5.800	0.035	8.595	-0.045	0.000
44.000	-5.000	0.036	8.595	-0.045	0.000
44.100	-5.600	0.036	8.595	-0.045	0.000
44.200	-5.600	0.038	8.595	-0.045	0.000
44.300	-5.600	0.034	8.595	-0.045	0.000
44.400	-3.800	0.035	8.595	-0.045	0.000
44.500	-3.600	0.030	8.594	-0.045	0.000
44.600	-4.000	0.030	8.594	-0.045	0.000
44.700	-3.600	0.030	8.594	-0.045	0.000
44.800	-3.800	0.032	8.594	-0.045	0.000
44.900	-2.800	0.030	8.595	-0.045	0.000
45.000	-3.000	0.021	8.595	-0.045	0.000
45.100	-2.800	0.021	8.595	-0.045	0.000
45.200	-3.400	0.020	8.594	-0.045	0.000
45.300	-2.000	0.016	8.594	-0.045	0.000
45.400	-2.000	0.017	8.594	-0.045	0.000
45.500	-1.000	0.007	8.595	-0.045	0.000
45.600	-1.400	0.007	8.595	-0.045	0.000
45.700	-1.800	0.007	8.595	-0.045	0.000
45.800	-1.800	0.002	8.594	-0.045	0.000
45.900	-0.800	0.001	8.594	-0.045	0.000
46.000	-0.200	-0.003	8.594	-0.045	0.000
46.100	-0.800	-0.003	8.594	-0.045	0.000
46.200	-1.600	-0.004	8.593	-0.045	0.000
46.300	-1.200	-0.005	8.593	-0.045	0.000
46.400	-0.600	-0.006	8.594	-0.045	0.000
46.500	-0.200	-0.010	8.593	-0.045	0.000
46.600	-0.400	-0.010	8.593	-0.045	0.000
46.700	-0.600	-0.011	8.594	-0.045	0.000
46.800	1.000	-0.011	8.595	-0.045	0.000
46.900	-0.400	-0.018	8.595	-0.045	0.000
47.000	-0.000	-0.014	8.594	-0.045	0.000
47.100	0.600	-0.014	8.594	-0.045	0.000
47.200	0.200	-0.018	8.594	-0.045	0.000
47.300	0.600	-0.020	8.594	-0.045	0.000
47.400	0.400	-0.023	8.594	-0.045	0.000
47.500	0.600	-0.023	8.594	-0.045	0.000
47.600	0.800	-0.023	8.594	-0.045	0.000
47.700	1.200	-0.025	8.594	-0.045	0.000
47.800	0.800	-0.025	8.595	-0.045	0.000
47.900	0.400	-0.026	8.594	-0.045	0.000
48.000	1.000	-0.025	8.595	-0.045	0.000
48.100	1.000	-0.025	8.595	-0.045	0.000
48.200	0.600	-0.026	8.594	-0.045	0.000
48.300	0.200	-0.028	8.593	-0.045	0.000
48.400	0.800	-0.025	8.595	-0.045	0.000
48.500	0.800	-0.028	8.594	-0.045	0.000
48.600	1.400	-0.028	8.594	-0.045	0.000
48.700	-1.000	-0.030	8.593	-0.045	0.000
48.800	0.400	-0.029	8.594	-0.045	0.000
48.900	0.400	-0.028	8.594	-0.045	0.000
49.000	0.800	-0.027	8.594	-0.045	0.000
49.100	1.200	-0.027	8.594	-0.045	0.000
49.200	-0.200	-0.026	8.594	-0.045	0.000
49.300	0.400	-0.029	8.594	-0.045	0.000
49.400	0.800	-0.030	8.595	-0.045	0.000
49.500	0.800	-0.027	8.594	-0.045	0.000
49.600	0.200	-0.027	8.594	-0.045	0.000
49.700	1.400	-0.028	8.594	-0.045	0.000
49.800	-0.200	-0.032	8.594	-0.045	0.000
49.900	0.200	-0.027	8.595	-0.045	0.000
50.000	0.400	-0.022	8.593	-0.045	0.000
50.100	-0.200	-0.022	8.593	-0.045	0.000
50.200	-0.200	-0.028	8.593	-0.045	0.000
50.300	-0.400	-0.024	8.593	-0.045	0.000
50.400	-0.000	-0.027	8.593	-0.045	0.000
50.500	-0.600	-0.028	8.593	-0.045	0.000
50.600	0.200	-0.028	8.593	-0.045	0.000
50.700	-1.200	-0.022	8.593	-0.045	0.000
50.800	-1.000	-0.024	8.594	-0.045	0.000
50.900	-0.800	-0.024	8.594	-0.045	0.000
51.000	-0.400	-0.018	8.595	-0.045	0.000
51.100	-1.000	-0.018	8.595	-0.045	0.000
51.200	-0.400	-0.021	8.593	-0.045	0.000
51.300	-1.400	-0.019	8.593	-0.045	0.000
51.400	-1.400	-0.019	8.594	-0.045	0.000
51.500	-1.800	-0.015	8.593	-0.045	0.000
51.600	-0.800	-0.015	8.593	-0.045	0.000
51.700	-1.400	-0.017	8.593	-0.045	0.000
51.800	-3.000	-0.011	8.594	-0.045	0.000
51.900	-2.000	-0.016	8.594	-0.045	0.000
52.000	-1.600	-0.013	8.593	-0.045	0.000
52.100	-2.400	-0.013	8.593	-0.045	0.000
52.200	-3.600	-0.009	8.593	-0.045	0.000
52.300	-2.200	-0.008	8.594	-0.045	0.000
52.400	-3.200	-0.008	8.594	-0.045	0.000
52.500	-2.000	-0.002	8.594	-0.045	0.000
52.600	-2.200	-0.002	8.594	-0.045	0.000
52.700	-2.600	0.001	8.594	-0.045	0.000
52.800	-2.600	-0.003	8.594	-0.045	0.000
52.900	-1.800	-0.004	8.594	-0.045	0.000
53.000	-1.600	-0.002	8.593	-0.045	0.000
53.100	-1.000	-0.002	8.593	-0.045	0.000
53.200	-2.200	0.001	8.593	-0.045	0.000
53.300	-1.000	-0.004	8.593	-0.045	0.000
53.400	-2.400	-0.004	8.593	-0.045	0.000
53.500	-3.200	0.001	8.594	-0.045	0.000
53.600	-3.000	0.001	8.594	-0.045	0.000
53.700	-2.800	-0.003	8.593	-0.045	0.000
53.800	-2.200	-0.003	8.595	-0.045	0.000
53.900	-2.400	-0.004	8.594	-0.045	0.000
54.000	-2.600	-0.002	8.594	-0.045	0.000
54.100	-1.800	-0.002	8.594	-0.045	0.000
54.200	-2.400	-0.003	8.592	-0.045	0.000
54.300	-2.600	-0.000	8.592	-0.045	0.000
54.400	-2.400	-0.000	8.593	-0.045	0.000
54.500	-2.600	-0.005	8.594	-0.045	0.000
54.600	-2.600	-0.005	8.594	-0.045	0.000
54.700	-2.600	-0.003	8.594	-0.045	0.000
54.800	-1.400	0.000	8.593	-0.045	0.000
54.900	-3.000	-0.008	8.593	-0.045	0.000
55.000	-2.400	-0.004	8.592	-0.045	0.000
55.100	-3.000	-0.004	8.592	-0.045	0.000
55.200	-3.600	0.003	8.594	-0.045	0.000
55.300	-3.200	-0.003	8.594	-0.045	0.000
55.400	-3.200	0.002	8.593	-0.045	0.000
55.500	-3.600	0.006	8.594	-0.045	0.000
55.600	-3.000	0.006	8.594	-0.045	0.000
55.700	-3.400	0.004	8.593	-0.045	0.000
55.800	-3.400	0.004	8.594	-0.045	0.000
55.900	-3.600	0.003	8.594	-0.045	0.000
56.000	-3.800	0.004	8.593	-0.045	0.000
56.100	-3.000	0.004	8.593	-0.045	0.000
56.200	-4.000	0.004	8.594	-0.045	0.000
56.300	-3.600	0.009	8.593	-0.045	0.000
56.400	-3.400	0.009	8.593	-0.045	0.000
56.500	-4.000	0.007	8.593	-0.045	0.000
56.600	-4.000	0.007	8.593	-0.045	0.000
56.700	-4.400	0.011	8.593	-0.045	0.000
56.800	-4.600	0.012	8.594	-0.045	0.000
56.900	-4.000	0.006	8.593	-0.045	0.000
57.000	-4.800	0.014	8.594	-0.045	0.000
57.100	-4.400	0.014	8.594	-0.045	0.000
57.200	-3.600	0.014	8.593	-0.045	0.000
57.300	-3.800	0.012	8.594	-0.045	0.000
57.400	-3.800	0.014	8.593	-0.045	0.000
57.500	-4.600	0.016	8.594	-0.045	0.000
57.600	-4.200	0.016	8.594	-0.045	0.000
57.700	-4.200	0.018	8.593	-0.045	0.000
57.800	-3.000	0.015	8.593	-0.045	0.000
57.900	-4.400	0.021	8.595	-0.045	0.000
58.000	-2.800	0.013	8.593	-0.045	0.000
58.100	-3.200	0.013	8.593	-0.045	0.000
58.200	-2.800	0.014	8.594	-0.045	0.000
58.300	-3.400	0.016	8.594	-0.045	0.000
58.400	-3.000	0.015	8.593	-0.045	0.000
58.500	-3.200	0.011	8.593	-0.045	0.000
58.600	-3.400	0.011	8.593	-0.045	0.000
58.700	-2.600	0.006	8.594	-0.045	0.000
58.800	-1.600	0.012	8.593	-0.045	0.000
58.900	-2.400	0.007	8.593	-0.045	0.000
59.000	-2.000	0.011	8.594	-0.045	0.000
59.100	-1.200	0.011	8.594	-0.045	0.000
59.200	-1.200	0.015	8.594	-0.045	0.000
59.300	-1.800	0.005	8.593	-0.045	0.000
59.400	-0.800	0.004	8.593	-0.045	0.000
59.500	-0.600	0.001	8.593	-0.045	0.000
59.600	-2.200	0.001	8.593	-0.045	0.000
59.700	-1.000	-0.005	8.594	-0.045	0.000
59.800	-1.200	-0.008	8.593	-0.045	0.000
59.900	-0.400	-0.009	8.594	-0.045	0.000
60.000	-1.200	-0.014	8.593	-0.045	0.000
60.100	-0.000	-0.014	8.593	-0.045	0.000
60.200	-0.400	-0.015	8.593	-0.045	0.000
60.300	0.400	-0.013	8.593	-0.045	0.000
60.400	-1.400	-0.016	8.593	-0.045	0.000
60.500	-0.600	-0.019	8.593	-0.045	0.000
60.600	-0.400	-0.019	8.593	-0.045	0.000
60.700	-0.600	-0.018	8.593	-0.045	0.000
60.800	0.200	-0.016	8.593	-0.045	0.000
60.900	-0.000	-0.017	8.592	-0.045	0.000
61.000	0.400	-0.016	8.593	-0.045	0.000
61.100	0.600	-0.016	8.593	-0.045	0.000
61.200	0.200	-0.021	8.592	-0.045	0.000
61.300	-0.000	-0.017	8.593	-0.045	0.000
61.400	-0.000	-0.024	8.593	-0.045	0.000
61.500	-0.800	-0.020	8.594	-0.045	0.000
61.600	-0.200	-0.020	8.594	-0.045	0.000
61.700	-0.800	-0.021	8.592	-0.045	0.000
61.800	-1.000	-0.020	8.593	-0.045	0.000
61.900	-0.800	-0.019	8.593	-0.045	0.000
62.000	-0.200	-0.016	8.593	-0.045	0.000
62.100	-0.800	-0.016	8.593	-0.045	0.000
62.200	-0.200	-0.025	8.592	-0.045	0.000
62.300	-0.800	-0.020	8.593	-0.045	0.000
62.400	-0.600	-0.022	8.593	-0.045	0.000
62.500	-1.000	-0.020	8.593	-0.045	0.000
62.600	-1.600	-0.020	8.593	-0.045	0.000
62.700	-0.600	-0.022	8.592	-0.045	0.000
62.800	-1.800	-0.013	8.593	-0.045	0.000
62.900	-0.800	-0.015	8.593	-0.045	0.000
63.000	-1.400	-0.016	8.593	-0.045	0.000
63.100	-1.200	-0.016	8.593	-0.045	0.000
63.200	-0.400	-0.008	8.592	-0.045	0.000
63.300	-0.600	-0.014	8.593	-0.045	0.000
63.400	-1.000	-0.015	8.592	-0.045	0.000
63.500	-1.000	-0.013	8.593	-0.045	0.000
63.600	-1.400	-0.013	8.593	-0.045	0.000
63.700	-0.600	-0.008	8.593	-0.045	0.000
63.800	-1.000	-0.011	8.592	-0.045	0.000
63.900	-1.200	-0.015	8.592	-0.045	0.000
64.000	-1.800	-0.010	8.594	-0.045	0.000
64.100	-1.400	-0.010	8.594	-0.045	0.000
64.200	-1.800	-0.016	8.592	-0.045	0.000
64.300	-1.600	-0.013	8.593	-0.045	0.000
64.400	-1.000	-0.009	8.592	-0.045	0.000
64.500	-1.200	-0.009	8.593	-0.045	0.000
64.600	-1.000	-0.009	8.593	-0.045	0.000
64.700	-1.600	-0.012	8.592	-0.045	0.000
64.800	-2.400	-0.009	8.594	-0.045	0.000
64.900	-1.600	-0.015	8.593	-0.045	0.000
65.000	-0.800	-0.008	8.593	-0.045	0.000
65.100	-2.000	-0.008	8.593	-0.045	0.000
65.200	-0.800	-0.005	8.593	-0.045	0.000
65.300	-2.400	-0.014	8.593	-0.045	0.000
65.400	-1.600	-0.009	8.593	-0.045	0.000
65.500	-2.400	-0.007	8.593	-0.045	0.000
65.600	-2.600	-0.007	8.593	-0.045	0.000
65.700	-2.000	-0.004	8.594	-0.045	0.000
65.800	-1.600	-0.006	8.592	-0.045	0.000
65.900	-2.600	0.002	8.592	-0.045	0.000
66.000	-2.000	-0.002	8.593	-0.045	0.000
66.100	-2.800	-0.002	8.593	-0.045	0.000
66.200	-0.600	-0.004	8.592	-0.045	0.000
66.300	-1.800	0.001	8.594	-0.045	0.000
66.400	-2.200	0.001	8.593	-0.045	0.000
66.500	-2.600	0.000	8.592	-0.045	0.000
66.600	-2.200	0.000	8.592	-0.045	0.000
66.700	-1.800	-0.003	8.593	-0.045	0.000
66.800	-2.200	-0.000	8.592	-0.045	0.000
66.900	-2.400	-0.002	8.593	-0.045	0.000
67.000	-2.200	0.002	8.592	-0.045	0.000
67.100	-3.400	0.002	8.592	-0.045	0.000
67.200	-3.800	0.001	8.593	-0.045	0.000
67.300	-2.200	0.003	8.593	-0.045	0.000
67.400	-2.200	0.000	8.592	-0.045	0.000
67.500	-2.000	-0.002	8.593	-0.045	0.000
67.600	-2.600	-0.002	8.593	-0.045	0.000
67.700	-3.000	0.002	8.593	-0.045	0.000
67.800	-2.800	-0.003	8.593	-0.045	0.000
67.900	-2.400	0.005	8.593	-0.045	0.000
68.000	-2.200	-0.000	8.592	-0.045	0.000
68.100	-3.600	-0.000	8.592	-0.045	0.000
68.200	-2.800	0.002	8.593	-0.045	0.000
68.300	-2.400	0.000	8.592	-0.045	0.000
68.400	-2.800	0.004	8.593	-0.045	0.000
68.500	-2.600	0.002	8.593	-0.045	0.000
68.600	-2.400	0.002	8.593	-0.045	0.000
68.700	-2.000	0.001	8.593	-0.045	0.000
68.800	-2.200	-0.001	8.592	-0.045	0.000
68.900	-2.200	-0.001	8.593	-0.045	0.000
69.000	-3.000	0.000	8.593	-0.045	0.000
69.100	-3.200	0.000	8.593	-0.045	0.000
69.200	-2.000	-0.001	8.593	-0.045	0.000
69.300	-2.400	0.001	8.593	-0.045	0.000
69.400	-3.000	-0.000	8.591	-0.045	0.000
69.500	-2.000	-0.000	8.592	-0.045	0.000
69.600	-2.200	-0.000	8.592	-0.045	0.000
69.700	-2.800	0.003	8.594	-0.045	0.000
69.800	-3.000	0.002	8.593	-0.045	0.000
69.900	-2.400	0.003	8.593	-0.045	0.000
70.000	-2.400	0.002	8.593	-0.045	0.000
70.100	-1.600	0.002	8.593	-0.045	0.000
70.200	-2.800	0.001	8.593	-0.045	0.000
70.300	-2.000	0.003	8.593	-0.046	0.000
70.400	-2.400	0.000	8.593	-0.046	0.000
70.500	-2.000	-0.001	8.593	-0.046	0.000
70.600	-2.200	-0.001	8.593	-0.046	0.000
70.700	-2.200	0.001	8.592	-0.046	0.000
70.800	-3.000	-0.001	8.592	-0.046	0.000
70.900	-3.000	0.002	8.591	-0.046	0.000
71.000	-2.200	0.001	8.593	-0.046	0.000
71.100	-2.800	0.001	8.593	-0.046	0.000
71.200	-2.800	0.000	8.593	-0.046	0.000
71.300	-2.400	-0.004	8.592	-0.046	0.000
71.400	-2.400	-0.002	8.593	-0.046	0.000
71.500	-2.000	-0.000	8.593	-0.046	0.000
71.600	-2.400	-0.000	8.593	-0.046	0.000
71.700	-2.200	-0.002	8.593	-0.046	0.000
71.800	-2.800	-0.004	8.592	-0.046	0.000
71.900	-2.400	0.000	8.592	-0.046	0.000
72.000	-2.600	-0.000	8.593	-0.046	0.000
72.100	-2.400	-0.000	8.593	-0.046	0.000
72.200	-2.800	-0.003	8.592	-0.046	0.000
72.300	-1.400	-0.000	8.592	-0.046	0.000
72.400	-2.200	-0.002	8.593	-0.046	0.000
72.500	-1.600	-0.006	8.592	-0.046	0.000
72.600	-2.400	-0.006	8.592	-0.046	0.000
72.700	-1.800	-0.000	8.593	-0.046	0.000
72.800	-1.800	-0.005	8.593	-0.046	0.000
72.900	-1.400	-0.002	8.594	-0.046	0.000
73.000	-1.800	-0.007	8.592	-0.046	0.000
73.100	-2.200	-0.007	8.592	-0.046	0.000
73.200	-1.000	-0.004	8.593	-0.046	0.000
73.300	-1.200	-0.005	8.593	-0.046	0.000
73.400	-0.600	-0.003	8.594	-0.046	0.000
73.500	-1.200	-0.006	8.594	-0.046	0.000
73.600	-1.200	-0.006	8.594	-0.046	0.000
73.700	-1.400	-0.010	8.592	-0.046	0.000
73.800	-2.000	-0.006	8.593	-0.046	0.000
73.900	-1.800	-0.004	8.594	-0.046	0.000
74.000	-0.800	-0.005	8.593	-0.046	0.000
74.100	-0.600	-0.005	8.593	-0.046	0.000
74.200	-1.600	-0.005	8.593	-0.046	0.000
74.300	-1.600	-0.006	8.593	-0.046	0.000
74.400	-2.200	-0.011	8.594	-0.046	0.000
74.500	-1.600	-0.005	8.592	-0.046	0.000
74.600	-1.600	-0.005	8.592	-0.046	0.000
74.700	-2.000	-0.006	8.593	-0.046	0.000
74.800	-0.800	-0.010	8.593	-0.046	0.000
74.900	-1.600	-0.005	8.592	-0.046	0.000
75.000	-1.600	-0.003	8.593	-0.046	0.000
75.100	-2.200	-0.003	8.593	-0.046	0.000
75.200	-2.000	-0.001	8.592	-0.046	0.000
75.300	-3.400	-0.002	8.592	-0.046	0.000
75.400	-2.800	-0.002	8.593	-0.046	0.000
75.500	-1.400	-0.001	8.593	-0.046	0.000
75.600	-1.600	-0.001	8.593	-0.046	0.000
75.700	-2.200	-0.001	8.593	-0.046	0.000
75.800	-2.200	0.002	8.593	-0.046	0.000
75.900	-1.800	-0.000	8.594	-0.046	0.000
76.000	-1.600	-0.007	8.593	-0.046	0.000
76.100	-1.200	-0.007	8.593	-0.046	0.000
76.200	-0.600	0.001	8.593	-0.046	0.000
76.300	-1.200	-0.005	8.593	-0.046	0.000
76.400	-0.800	-0.003	8.592	-0.046	0.000
76.500	-0.600	-0.010	8.592	-0.046	0.000
76.600	-1.000	-0.010	8.592	-0.046	0.000
76.700	-0.400	-0.004	8.593	-0.046	0.000
76.800	-0.600	-0.015	8.593	-0.046	0.000
76.900	-0.800	-0.006	8.592	-0.046	0.000
77.000	-2.000	-0.007	8.592	-0.046	0.000
77.100	-1.400	-0.007	8.592	-0.046	0.000
77.200	-1.200	-0.019	8.593	-0.046	0.000
77.300	-1.400	-0.009	8.593	-0.046	0.000
77.400	-1.200	-0.014	8.593	-0.046	0.000
77.500	-1.600	-0.012	8.592	-0.046	0.000
77.600	-2.400	-0.012	8.592	-0.046	0.000
77.700	-2.200	-0.013	8.593	-0.046	0.000
77.800	-1.600	-0.012	8.592	-0.046	0.000
77.900	-2.000	-0.013	8.593	-0.046	0.000
78.000	-2.000	-0.008	8.592	-0.046	0.000
78.100	-2.000	-0.008	8.592	-0.046	0.000
78.200	-2.000	-0.006	8.592	-0.046	0.000
78.300	-1.200	-0.010	8.592	-0.046	0.000
78.400	-1.200	-0.006	8.593	-0.046	0.000
78.500	-1.800	-0.005	8.591	-0.046	0.000
78.600	-2.400	-0.005	8.591	-0.046	0.000
78.700	-0.200	-0.005	8.592	-0.046	0.000
78.800	-0.600	-0.005	8.593	-0.046	0.000
78.900	-1.800	-0.005	8.592	-0.046	0.000
79.000	-1.400	-0.008	8.593	-0.046	0.000
79.100	-0.800	-0.008	8.593	-0.046	0.000
79.200	-0.000	-0.009	8.592	-0.046	0.000
79.300	-0.600	-0.005	8.591	-0.046	0.000
79.400	-0.400	-0.011	8.593	-0.046	0.000
79.500	-0.800	-0.016	8.592	-0.046	0.000
79.600	-1.000	-0.016	8.592	-0.046	0.000
79.700	-0.400	-0.007	8.593	-0.046	0.000
79.800	-1.400	-0.012	8.592	-0.046	0.000
79.900	-0.400	-0.014	8.593	-0.046	0.000
80.000	-0.200	-0.019	8.592	-0.046	0.000
80.100	-0.000	-0.019	8.592	-0.046	0.000
80.200	-0.400	-0.019	8.593	-0.046	0.000
80.300	-1.200	-0.021	8.592	-0.046	0.000
80.400	-1.000	-0.020	8.593	-0.046	0.000
80.500	-0.200	-0.020	8.593	-0.046	0.000
80.600	-0.600	-0.020	8.593	-0.046	0.000
80.700	-0.400	-0.021	8.592	-0.046	0.000
80.800	0.400	-0.023	8.592	-0.046	0.000
80.900	-0.200	-0.017	8.593	-0.046	0.000
81.000	-1.200	-0.023	8.591	-0.046	0.000
81.100	-0.200	-0.023	8.591	-0.046	0.000
81.200	-0.000	-0.024	8.594	-0.046	0.000
81.300	-0.800	-0.023	8.593	-0.046	0.000
81.400	-2.400	-0.020	8.593	-0.046	0.000
81.500	-0.600	-0.022	8.593	-0.046	0.000
81.600	-0.600	-0.022	8.593	-0.046	0.000
81.700	-0.800	-0.023	8.593	-0.046	0.000
81.800	-2.000	-0.021	8.592	-0.046	0.000
81.900	-2.000	-0.026	8.592	-0.046	0.000
82.000	-0.000	-0.020	8.593	-0.046	0.000
82.100	-0.000	-0.020	8.593	-0.046	0.000
82.200	-0.400	-0.016	8.592	-0.046	0.000
82.300	-1.200	-0.018	8.592	-0.046	0.000
82.400	-1.600	-0.022	8.592	-0.046	0.000
82.500	-0.800	-0.017	8.592	-0.046	0.000
82.600	-0.800	-0.017	8.592	-0.046	0.000
82.700	-1.200	-0.015	8.592	-0.046	0.000
82.800	-0.200	-0.019	8.592	-0.046	0.000
82.900	-1.200	-0.014	8.592	-0.046	0.000
83.000	-1.400	-0.015	8.593	-0.046	0.000
83.100	-1.200	-0.015	8.593	-0.046	0.000
83.200	-1.600	-0.013	8.593	-0.046	0.000
83.300	-0.800	-0.016	8.594	-0.046	0.000
83.400	-1.200	-0.012	8.592	-0.046	0.000
83.500	-2.200	-0.018	8.591	-0.046	0.000
83.600	-1.600	-0.018	8.591	-0.046	0.000
83.700	-3.400	-0.017	8.592	-0.046	0.000
83.800	-2.800	-0.014	8.594	-0.046	0.000
83.900	-2.400	-0.015	8.593	-0.046	0.000
84.000	-1.800	-0.011	8.592	-0.046	0.000
84.100	-1.000	-0.011	8.592	-0.046	0.000
84.200	-1.600	-0.005	8.592	-0.046	0.000
84.300	-2.200	-0.008	8.593	-0.046	0.000
84.400	-1.800	-0.004	8.592	-0.046	0.000
84.500	-3.000	-0.001	8.591	-0.046	0.000
84.600	-1.800	-0.001	8.591	-0.046	0.000
84.700	-3.000	-0.002	8.591	-0.046	0.000
84.800	-3.000	-0.006	8.592	-0.046	0.000
84.900	-3.600	-0.008	8.593	-0.046	0.000
85.000	-3.400	-0.002	8.592	-0.046	0.000
85.100	-3.000	-0.002	8.592	-0.046	0.000
85.200	-3.200	-0.002	8.593	-0.046	0.000
85.300	-2.800	-0.000	8.593	-0.046	0.000
85.400	-2.800	0.004	8.592	-0.046	0.000
85.500	-3.400	0.003	8.592	-0.046	0.000
85.600	-2.400	0.003	8.592	-0.046	0.000
85.700	-3.800	0.001	8.592	-0.046	0.000
85.800	-3.800	0.007	8.593	-0.046	0.000
85.900	-3.200	0.006	8.592	-0.046	0.000
86.000	-2.200	0.005	8.594	-0.046	0.000
86.100	-3.400	0.005	8.594	-0.046	0.000
86.200	-3.400	0.010	8.593	-0.046	0.000
86.300	-3.600	0.004	8.592	-0.046	0.000
86.400	-2.800	0.008	8.592	-0.046	0.000
86.500	-3.600	0.011	8.593	-0.046	0.000
86.600	-4.000	0.011	8.593	-0.046	0.000
86.700	-3.400	0.012	8.592	-0.046	0.000
86.800	-3.000	0.006	8.591	-0.046	0.000
86.900	-2.600	0.011	8.593	-0.046	0.000
87.000	-3.400	0.012	8.592	-0.046	0.000
87.100	-3.600	0.012	8.592	-0.046	0.000
87.200	-3.200	0.004	8.592	-0.046	0.000
87.300	-2.400	0.012	8.592	-0.046	0.000
87.400	-3.400	0.008	8.592	-0.046	0.000
87.500	-2.600	0.001	8.594	-0.046	0.000
87.600	-3.600	0.001	8.594	-0.046	0.000
87.700	-3.000	0.008	8.592	-0.046	0.000
87.800	-3.000	0.006	8.593	-0.046	0.000
87.900	-1.200	0.004	8.592	-0.046	0.000
88.000	-2.000	0.004	8.592	-0.046	0.000
88.100	-3.200	0.004	8.592	-0.046	0.000
88.200	-2.400	0.005	8.593	-0.046	0.000
88.300	-2.200	0.001	8.593	-0.046	0.000
88.400	-2.400	0.004	8.594	-0.046	0.000
88.500	-1.600	0.004	8.593	-0.046	0.000
88.600	-1.000	0.004	8.593	-0.046	0.000
88.700	-1.600	-0.006	8.592	-0.046	0.000
88.800	-2.000	-0.004	8.591	-0.046	0.000
88.900	-1.600	-0.005	8.593	-0.046	0.000
89.000	-1.400	-0.005	8.592	-0.046	0.000
89.100	-1.200	-0.005	8.592	-0.046	0.000
89.200	-0.800	-0.006	8.592	-0.046	0.000
89.300	-0.400	-0.000	8.592	-0.046	0.000
89.400	-1.800	-0.009	8.592	-0.046	0.000
89.500	-1.200	-0.009	8.593	-0.046	0.000
89.600	-0.800	-0.009	8.593	-0.046	0.000
89.700	-1.200	-0.009	8.593	-0.046	0.000
89.800	-1.800	-0.005	8.593	-0.046	0.000
89.900	-0.800	-0.012	8.592	-0.046	0.000
90.000	-1.600	-0.012	8.592	-0.046	0.000
90.100	-1.200	-0.012	8.592	-0.046	0.000
90.200	-1.200	-0.005	8.592	-0.046	0.000
90.300	-1.400	-0.016	8.592	-0.046	0.000
90.400	-2.000	-0.009	8.592	-0.046	0.000
90.500	-1.800	-0.005	8.593	-0.046	0.000
90.600	-2.200	-0.005	8.593	-0.046	0.000
90.700	-1.800	-0.010	8.592	-0.046	0.000
90.800	-1.400	-0.010	8.592	-0.046	0.000
90.900	-1.400	-0.008	8.593	-0.046	0.000
91.000	-1.800	-0.010	8.592	-0.046	0.000
91.100	-1.000	-0.010	8.592	-0.046	0.000
91.200	-1.400	-0.007	8.593	-0.046	0.000
91.300	-1.800	-0.011	8.591	-0.046	0.000
91.400	-0.800	-0.004	8.593	-0.046	0.000
91.500	-1.400	-0.008	8.591	-0.046	0.000
91.600	-0.600	-0.008	8.591	-0.046	0.000
91.700	-1.800	-0.010	8.592	-0.046	0.000
91.800	-1.200	-0.003	8.592	-0.046	0.000
91.900	-2.200	-0.009	8.592	-0.046	0.000
92.000	-0.600	-0.008	8.593	-0.046	0.000
92.100	-1.000	-0.008	8.593	-0.046	0.000
92.200	-0.400	-0.008	8.592	-0.046	0.000
92.300	-0.800	-0.007	8.592	-0.046	0.000
92.400	-0.000	-0.015	8.591	-0.046	0.000
92.500	-0.200	-0.012	8.592	-0.046	0.000
92.600	-1.400	-0.012	8.592	-0.046	0.000
92.700	-1.400	-0.016	8.591	-0.046	0.000
92.800	-0.800	-0.019	8.592	-0.046	0.000
92.900	0.200	-0.013	8.593	-0.046	0.000
93.000	-1.200	-0.013	8.593	-0.046	0.000
93.100	-0.000	-0.013	8.593	-0.046	0.000
93.200	-1.400	-0.018	8.591	-0.046	0.000
93.300	-0.400	-0.017	8.592	-0.046	0.000
93.400	0.400	-0.018	8.592	-0.046	0.000
93.500	-0.800	-0.016	8.592	-0.046	0.000
93.600	-0.600	-0.016	8.592	-0.046	0.000
93.700	-0.200	-0.019	8.592	-0.046	0.000
93.800	-0.400	-0.017	8.593	-0.046	0.000
93.900	-0.000	-0.018	8.591	-0.046	0.000
94.000	-0.800	-0.020	8.593	-0.046	0.000
94.100	-1.200	-0.020	8.593	-0.046	0.000
94.200	-0.600	-0.017	8.592	-0.046	0.000
94.300	-0.800	-0.017	8.592	-0.046	0.000
94.400	-0.400	-0.018	8.592	-0.046	0.000
94.500	-0.400	-0.020	8.592	-0.046	0.000
94.600	-0.600	-0.020	8.592	-0.046	0.000
94.700	-0.000	-0.015	8.592	-0.046	0.000
94.800	-1.000	-0.018	8.593	-0.046	0.000
94.900	-0.200	-0.017	8.591	-0.046	0.000
95.000	-0.800	-0.012	8.592	-0.046	0.000
95.100	-1.200	-0.012	8.592	-0.046	0.000
95.200	-1.000	-0.016	8.592	-0.046	0.000
95.300	-0.200	-0.018	8.593	-0.046	0.000
95.400	-0.800	-0.015	8.593	-0.046	0.000
95.500	-1.000	-0.013	8.592	-0.046	0.000
95.600	-1.000	-0.013	8.592	-0.046	0.000
95.700	-1.200	-0.017	8.593	-0.046	0.000
95.800	-1.200	-0.013	8.592	-0.046	0.000
95.900	-2.000	-0.016	8.591	-0.046	0.000
96.000	-0.800	-0.017	8.592	-0.046	0.000
96.100	-2.200	-0.017	8.592	-0.046	0.000
96.200	-2.400	-0.009	8.592	-0.046	0.000
96.300	-1.200	-0.015	8.591	-0.046	0.000
96.400	-1.400	-0.010	8.593	-0.046	0.000
96.500	-3.000	-0.006	8.592	-0.046	0.000
96.600	-1.200	-0.006	8.592	-0.046	0.000
96.700	-1.600	-0.007	8.592	-0.046	0.000
96.800	-1.400	-0.012	8.592	-0.046	0.000
96.900	-2.400	-0.008	8.591	-0.046	0.000
97.000	-2.400	-0.007	8.592	-0.046	0.000
97.100	-1.600	-0.007	8.592	-0.046	0.000
97.200	-1.800	-0.007	8.592	-0.046	0.000
97.300	-3.000	-0.003	8.593	-0.046	0.000
97.400	-1.600	-0.004	8.593	-0.046	0.000
97.500	-2.600	-0.002	8.593	-0.046	0.000
97.600	-2.400	-0.002	8.593	-0.046	0.000
97.700	-1.600	-0.006	8.592	-0.046	0.000
97.800	-2.000	-0.003	8.592	-0.046	0.000
97.900	-0.800	-0.006	8.592	-0.046	0.000
98.000	-2.400	-0.007	8.591	-0.046	0.000
98.100	-2.200	-0.007	8.591	-0.046	0.000
98.200	-1.000	-0.003	8.591	-0.046	0.000
98.300	-2.000	-0.007	8.592	-0.046	0.000
98.400	-1.600	-0.003	8.591	-0.046	0.000
98.500	-1.200	-0.003	8.592	-0.046	0.000
98.600	-1.000	-0.003	8.592	-0.046	0.000
98.700	-1.000	-0.005	8.592	-0.046	0.000
98.800	-0.600	-0.006	8.591	-0.046	0.000
98.900	-1.200	-0.008	8.592	-0.046	0.000
99.000	-0.600	-0.008	8.592	-0.046	0.000
99.100	-0.600	-0.008	8.592	-0.046	0.000
99.200	-0.000	-0.012	8.591	-0.046	0.000
99.300	-1.000	-0.003	8.591	-0.046	0.000
99.400	-0.400	-0.014	8.592	-0.046	0.000
99.500	-0.400	-0.017	8.591	-0.046	0.000
99.600	-1.000	-0.017	8.591	-0.046	0.000
99.700	-0.400	-0.008	8.593	-0.046	0.000
99.800	-0.800	-0.016	8.591	-0.046	0.000
99.900	-1.600	-0.014	8.592	-0.046	0.000
100.000	0.200	-0.014	8.591	-0.046	0.000
100.100	-0.200	-0.014	8.591	-0.046	0.000
100.200	0.200	-0.013	8.592	-0.046	0.000
100.300	0.800	-0.017	8.592	-0.046	0.000
100.400	0.600	-0.013	8.591	-0.046	0.000
100.500	0.400	-0.017	8.592	-0.046	0.000
100.600	-0.000	-0.017	8.592	-0.046	0.000
100.700	0.200	-0.022	8.591	-0.046	0.000
100.800	1.600	-0.017	8.591	-0.046	0.000
100.900	-0.000	-0.021	8.591	-0.046	0.000
101.000	0.400	-0.028	8.591	-0.046	0.000
101.100	-0.200	-0.028	8.591	-0.046	0.000
101.200	-0.000	-0.023	8.591	-0.046	0.000
101.300	-0.000	-0.022	8.591	-0.046	0.000
101.400	1.200	-0.024	8.591	-0.046	0.000
101.500	0.800	-0.025	8.592	-0.046	0.000
101.600	1.400	-0.025	8.592	-0.046	0.000
101.700	0.800	-0.022	8.592	-0.046	0.000
101.800	1.800	-0.023	8.590	-0.046	0.000
101.900	1.600	-0.028	8.591	-0.046	0.000
102.000	1.400	-0.026	8.592	-0.046	0.000
102.100	1.600	-0.026	8.592	-0.046	0.000
102.200	0.600	-0.032	8.592	-0.046	0.000
102.300	-0.000	-0.032	8.591	-0.046	0.000
102.400	0.600	-0.033	8.591	-0.046	0.000
102.500	0.400	-0.031	8.592	-0.046	0.000
102.600	-0.200	-0.031	8.592	-0.046	0.000
102.700	1.000	-0.034	8.593	-0.046	0.000
102.800	-0.200	-0.035	8.591	-0.046	0.000
102.900	1.600	-0.028	8.592	-0.046	0.000
103.000	0.800	-0.034	8.591	-0.046	0.000
103.100	1.000	-0.034	8.591	-0.046	0.000
103.200	1.200	-0.029	8.591	-0.046	0.000
103.300	1.600	-0.026	8.591	-0.046	0.000
103.400	1.000	-0.031	8.591	-0.046	0.000
103.500	0.800	-0.032	8.591	-0.046	0.000
103.600	0.200	-0.032	8.591	-0.046	0.000
103.700	0.800	-0.032	8.591	-0.046	0.000
103.800	0.400	-0.028	8.592	-0.046	0.000
103.900	-0.200	-0.033	8.591	-0.046	0.000
104.000	0.400	-0.028	8.592	-0.046	0.000
104.100	-0.400	-0.028	8.592	-0.046	0.000
104.200	-0.200	-0.031	8.591	-0.046	0.000
104.300	0.800	-0.032	8.591	-0.046	0.000
104.400	1.200	-0.030	8.591	-0.046	0.000
104.500	1.000	-0.028	8.591	-0.046	0.000
104.600	1.000	-0.028	8.591	-0.046	0.000
104.700	1.200	-0.022	8.592	-0.046	0.000
104.800	0.800	-0.023	8.591	-0.046	0.000
104.900	0.600	-0.021	8.592	-0.046	0.000
105.000	0.600	-0.027	8.591	-0.046	0.000
105.100	0.200	-0.027	8.591	-0.046	0.000
105.200	1.000	-0.031	8.591	-0.046	0.000
105.300	0.200	-0.028	8.593	-0.046	0.000
105.400	-0.200	-0.032	8.591	-0.046	0.000
105.500	0.200	-0.028	8.591	-0.046	0.000
105.600	-0.000	-0.028	8.591	-0.046	0.000
105.700	0.800	-0.031	8.591	-0.046	0.000
105.800	1.000	-0.030	8.591	-0.046	0.000
105.900	0.200	-0.031	8.591	-0.046	0.000
106.000	-0.400	-0.026	8.591	-0.046	0.000
106.100	0.400	-0.026	8.591	-0.046	0.000
106.200	-0.800	-0.026	8.592	-0.046	0.000
106.300	0.200	-0.029	8.590	-0.046	0.000
106.400	0.200	-0.024	8.592	-0.046	0.000
106.500	-0.200	-0.025	8.590	-0.046	0.000
106.600	-0.400	-0.025	8.590	-0.046	0.000
106.700	-0.600	-0.025	8.591	-0.046	0.000
106.800	-0.600	-0.023	8.592	-0.046	0.000
106.900	-1.000	-0.024	8.590	-0.046	0.000
107.000	-0.400	-0.027	8.591	-0.046	0.000
107.100	-1.400	-0.027	8.591	-0.046	0.000
107.200	-0.600	-0.022	8.591	-0.046	0.000
107.300	-1.200	-0.024	8.592	-0.046	0.000
107.400	-0.600	-0.018	8.590	-0.046	0.000
107.500	-0.000	-0.019	8.591	-0.046	0.000
107.600	-0.800	-0.019	8.591	-0.046	0.000
107.700	-0.600	-0.020	8.591	-0.046	0.000
107.800	-1.400	-0.018	8.591	-0.046	0.000
107.900	-0.800	-0.014	8.592	-0.046	0.000
108.000	-1.600	-0.015	8.592	-0.046	0.000
108.100	-1.400	-0.015	8.592	-0.046	0.000
108.200	-0.800	-0.017	8.591	-0.046	0.000
108.300	-0.800	-0.012	8.591	-0.046	0.000
108.400	-1.200	-0.010	8.591	-0.046	0.000
108.500	-1.400	-0.011	8.591	-0.046	0.000
108.600	-0.000	-0.011	8.591	-0.046	0.000
108.700	-0.200	-0.011	8.590	-0.046	0.000
108.800	-1.800	-0.009	8.591	-0.046	0.000
108.900	-0.400	-0.005	8.591	-0.046	0.000
109.000	-1.400	-0.012	8.593	-0.046	0.000
109.100	-1.200	-0.012	8.593	-0.046	0.000
109.200	-1.600	-0.013	8.591	-0.046	0.000
109.300	-0.600	-0.015	8.592	-0.046	0.000
109.400	-1.400	-0.015	8.591	-0.046	0.000
109.500	-0.400	-0.012	8.592	-0.046	0.000
109.600	-0.600	-0.012	8.592	-0.046	0.000
109.700	-1.800	-0.014	8.591	-0.046	0.000
109.800	-1.800	-0.012	8.590	-0.046	0.000
109.900	-0.600	-0.012	8.592	-0.046	0.000
110.000	-1.200	-0.014	8.591	-0.046	0.000
110.100	-2.000	-0.014	8.591	-0.046	0.000
110.200	-1.600	-0.010	8.591	-0.046	0.000
110.300	-1.200	-0.014	8.591	-0.046	0.000
110.400	-1.200	-0.011	8.591	-0.046	0.000
110.500	-1.800	-0.010	8.590	-0.046	0.000
110.600	-1.000	-0.010	8.590	-0.046	0.000
110.700	-2.200	-0.011	8.591	-0.046	0.000
110.800	-2.400	-0.011	8.591	-0.046	0.000
110.900	-2.800	-0.010	8.591	-0.046	0.000
111.000	-2.200	-0.010	8.590	-0.046	0.000
111.100	-2.600	-0.010	8.590	-0.046	0.000
111.200	-2.200	-0.010	8.591	-0.046	0.000
111.300	-1.200	-0.007	8.591	-0.046	0.000
111.400	-2.800	-0.004	8.590	-0.046	0.000
111.500	-3.600	0.000	8.591	-0.046	0.000
111.600	-2.800	0.000	8.591	-0.046	0.000
111.700	-2.800	-0.001	8.591	-0.046	0.000
111.800	-2.600	-0.002	8.591	-0.046	0.000
111.900	-2.600	0.004	8.590	-0.046	0.000
112.000	-1.800	0.001	8.591	-0.046	0.000
112.100	-2.200	0.001	8.591	-0.046	0.000
112.200	-2.200	-0.000	8.591	-0.046	0.000
112.300	-1.400	0.001	8.590	-0.046	0.000
112.400	-2.400	-0.001	8.591	-0.046	0.000
112.500	-0.400	-0.004	8.591	-0.046	0.000
112.600	-2.000	-0.004	8.591	-0.046	0.000
112.700	-1.200	0.005	8.591	-0.046	0.000
112.800	-2.400	-0.003	8.591	-0.046	0.000
112.900	-1.800	-0.001	8.591	-0.046	0.000
113.000	-1.800	-0.003	8.590	-0.046	0.000
113.100	-2.200	-0.003	8.590	-0.046	0.000
113.200	-2.000	-0.002	8.590	-0.046	0.000
113.300	-1.800	-0.005	8.591	-0.046	0.000
113.400	-1.400	-0.003	8.590	-0.046	0.000
113.500	-1.800	-0.002	8.592	-0.046	0.000
113.600	-1.200	-0.002	8.592	-0.046	0.000
113.700	-2.000	-0.005	8.590	-0.046	0.000
113.800	-1.800	-0.003	8.592	-0.046	0.000
113.900	-2.200	-0.006	8.589	-0.046	0.000
114.000	-1.800	-0.005	8.590	-0.046	0.000
114.100	-2.800	-0.005	8.590	-0.046	0.000
114.200	-1.000	-0.004	8.591	-0.046	0.000
114.300	-2.200	-0.004	8.590	-0.046	0.000
114.400	-1.800	-0.006	8.592	-0.046	0.000
114.500	-2.200	-0.012	8.590	-0.046	0.000
114.600	-1.000	-0.012	8.590	-0.046	0.000
114.700	-0.400	-0.005	8.591	-0.046	0.000
114.800	-1.800	-0.008	8.591	-0.046	0.000
114.900	-2.000	-0.006	8.591	-0.046	0.000
115.000	-0.800	-0.004	8.591	-0.046	0.000
115.100	-0.600	-0.004	8.591	-0.046	0.000
115.200	-0.800	-0.012	8.590	-0.046	0.000
115.300	-1.800	-0.008	8.591	-0.046	0.000
115.400	-0.000	-0.012	8.590	-0.046	0.000
115.500	-2.400	-0.008	8.592	-0.046	0.000
115.600	-1.000	-0.008	8.592	-0.046	0.000
115.700	-1.000	-0.011	8.591	-0.046	0.000
115.800	-0.800	-0.014	8.589	-0.046	0.000
115.900	-1.600	-0.009	8.590	-0.046	0.000
116.000	-0.200	-0.014	8.591	-0.046	0.000
116.100	-1.800	-0.014	8.591	-0.046	0.000
116.200	-0.400	-0.010	8.591	-0.046	0.000
116.300	-0.200	-0.013	8.590	-0.046	0.000
116.400	-1.600	-0.012	8.591	-0.046	0.000
116.500	-2.000	-0.012	8.590	-0.046	0.000
116.600	-0.400	-0.012	8.590	-0.046	0.000
116.700	-0.600	-0.011	8.591	-0.046	0.000
116.800	-1.000	-0.012	8.589	-0.046	0.000
116.900	-1.400	-0.009	8.590	-0.046	0.000
117.000	-1.000	-0.011	8.592	-0.046	0.000
117.100	-1.400	-0.011	8.592	-0.046	0.000
117.200	-0.800	-0.015	8.590	-0.046	0.000
117.300	-1.000	-0.011	8.591	-0.046	0.000
117.400	-0.800	-0.015	8.590	-0.046	0.000
117.500	-0.600	-0.011	8.592	-0.046	0.000
117.600	-1.200	-0.011	8.592	-0.046	0.000
117.700	-0.200	-0.011	8.591	-0.046	0.000
117.800	-1.000	-0.012	8.590	-0.046	0.000
117.900	-0.400	-0.017	8.590	-0.046	0.000
118.000	-0.600	-0.014	8.591	-0.046	0.000
118.100	-1.400	-0.014	8.591	-0.046	0.000
118.200	-1.200	-0.012	8.591	-0.046	0.000
118.300	-1.400	-0.013	8.591	-0.046	0.000
118.400	-1.800	-0.015	8.589	-0.046	0.000
118.500	-1.400	-0.013	8.590	-0.046	0.000
118.600	-1.400	-0.013	8.590	-0.046	0.000
118.700	-0.200	-0.012	8.590	-0.046	0.000
118.800	-0.600	-0.016	8.590	-0.046	0.000
118.900	-0.200	-0.013	8.589	-0.046	0.000
119.000	-0.000	-0.015	8.590	-0.046	0.000
119.100	-0.800	-0.015	8.590	-0.046	0.000
119.200	-0.600	-0.012	8.590	-0.046	0.000
119.300	-1.000	-0.008	8.590	-0.046	0.000
119.400	-0.000	-0.012	8.589	-0.046	0.000
119.500	0.200	-0.016	8.590	-0.046	0.000
119.600	0.400	-0.016	8.590	-0.046	0.000
119.700	-0.200	-0.014	8.589	-0.046	0.000
119.800	-0.200	-0.024	8.589	-0.046	0.000
119.900	0.600	-0.021	8.590	-0.046	0.000
120.000	-0.000	-0.020	8.590	-0.046	0.000
120.100	-0.400	-0.020	8.590	-0.046	0.000
120.200	-0.200	-0.024	8.589	-0.046	0.000
120.300	0.400	-0.020	8.590	-0.046	0.000
120.400	-1.000	-0.021	8.590	-0.046	0.000
120.500	-0.000	-0.021	8.592	-0.046	0.000
120.600	-0.600	-0.021	8.592	-0.046	0.000
120.700	-0.800	-0.022	8.590	-0.046	0.000
120.800	-0.200	-0.020	8.590	-0.046	0.000
120.900	-0.400	-0.017	8.589	-0.046	0.000
121.000	-0.800	-0.019	8.590	-0.046	0.000
121.100	-0.400	-0.019	8.590	-0.046	0.000
121.200	-0.000	-0.022	8.590	-0.046	0.000
121.300	-0.200	-0.019	8.590	-0.046	0.000
121.400	-0.800	-0.021	8.591	-0.046	0.000
121.500	-1.200	-0.018	8.590	-0.046	0.000
121.600	-0.600	-0.018	8.590	-0.046	0.000
121.700	-1.000	-0.023	8.591	-0.047	0.000
121.800	-2.000	-0.019	8.590	-0.047	0.000
121.900	-1.800	-0.017	8.590	-0.047	0.000
122.000	-2.200	-0.017	8.589	-0.047	0.000
122.100	-1.800	-0.017	8.589	-0.047	0.000
122.200	-1.000	-0.019	8.589	-0.047	0.000
122.300	-1.400	-0.015	8.589	-0.047	0.000
122.400	-0.800	-0.019	8.590	-0.047	0.000
122.500	-1.000	-0.015	8.590	-0.047	0.000
122.600	-0.600	-0.015	8.590	-0.047	0.000
122.700	-1.000	-0.010	8.589	-0.047	0.000
122.800	-1.800	-0.010	8.590	-0.047	0.000
122.900	-1.200	-0.011	8.590	-0.047	0.000
123.000	-0.800	-0.013	8.589	-0.047	0.000
123.100	-1.200	-0.013	8.589	-0.047	0.000
123.200	-0.600	-0.011	8.590	-0.047	0.000
123.300	-1.200	-0.011	8.589	-0.047	0.000
123.400	-1.800	-0.006	8.591	-0.047	0.000
123.500	-0.400	-0.008	8.589	-0.047	0.000
123.600	-0.800	-0.008	8.589	-0.047	0.000
123.700	-0.400	-0.014	8.589	-0.047	0.000
123.800	0.200	-0.007	8.589	-0.047	0.000
123.900	-1.600	-0.013	8.590	-0.047	0.000
124.000	-0.800	-0.016	8.590	-0.047	0.000
124.100	-1.600	-0.016	8.590	-0.047	0.000
124.200	-0.600	-0.013	8.590	-0.047	0.000
124.300	-0.800	-0.007	8.591	-0.047	0.000
124.400	-1.200	-0.012	8.589	-0.047	0.000
124.500	-1.600	-0.012	8.589	-0.047	0.000
124.600	-1.200	-0.012	8.589	-0.047	0.000
124.700	-1.000	-0.011	8.588	-0.047	0.000
124.800	-1.000	-0.009	8.590	-0.047	0.000
124.900	-1.400	-0.007	8.590	-0.047	0.000
125.000	-1.200	-0.010	8.590	-0.047	0.000
125.100	-0.400	-0.010	8.590	-0.047	0.000
125.200	-1.000	-0.010	8.589	-0.047	0.000
125.300	-1.200	-0.011	8.590	-0.047	0.000
125.400	-1.000	-0.010	8.591	-0.047	0.000
125.500	-2.200	-0.007	8.590	-0.047	0.000
125.600	-1.200	-0.007	8.590	-0.047	0.000
125.700	-1.000	-0.009	8.590	-0.047	0.000
125.800	-1.800	-0.008	8.590	-0.047	0.000
125.900	-1.800	-0.010	8.589	-0.047	0.000
126.000	-1.000	-0.006	8.590	-0.047	0.000
126.100	-1.600	-0.006	8.590	-0.047	0.000
126.200	-1.600	-0.007	8.590	-0.047	0.000
126.300	-1.800	-0.005	8.590	-0.047	0.000
126.400	-1.200	-0.007	8.589	-0.047	0.000
126.500	-1.800	-0.010	8.590	-0.047	0.000
126.600	-2.000	-0.010	8.590	-0.047	0.000
126.700	-1.800	-0.010	8.591	-0.047	0.000
126.800	-0.800	-0.008	8.590	-0.047	0.000
126.900	-1.800	-0.008	8.590	-0.047	0.000
127.000	-1.200	-0.009	8.589	-0.047	0.000
127.100	-1.400	-0.009	8.589	-0.047	0.000
127.200	-1.600	-0.004	8.589	-0.047	0.000
127.300	-2.200	-0.006	8.590	-0.047	0.000
127.400	-1.600	-0.007	8.590	-0.047	0.000
127.500	-1.400	-0.008	8.591	-0.047	0.000
127.600	-1.600	-0.008	8.591	-0.047	0.000
127.700	-2.400	-0.009	8.590	-0.047	0.000
127.800	-1.400	-0.009	8.589	-0.047	0.000
127.900	-1.000	-0.007	8.590	-0.047	0.000
128.000	-1.200	-0.007	8.589	-0.047	0.000
128.100	-2.600	-0.007	8.589	-0.047	0.000
128.200	-1.400	-0.007	8.590	-0.047	0.000
128.300	-0.800	-0.009	8.589	-0.047	0.000
128.400	-1.600	-0.007	8.589	-0.047	0.000
128.500	-1.800	-0.011	8.589	-0.047	0.000
128.600	-1.400	-0.011	8.589	-0.047	0.000
128.700	-1.200	-0.008	8.589	-0.047	0.000
128.800	-1.400	-0.006	8.590	-0.047	0.000
128.900	-0.800	-0.010	8.589	-0.047	0.000
129.000	-1.800	-0.010	8.589	-0.047	0.000
129.100	-1.200	-0.010	8.589	-0.047	0.000
129.200	-0.600	-0.005	8.589	-0.047	0.000
129.300	-0.600	-0.008	8.588	-0.047	0.000
129.400	-2.200	-0.012	8.589	-0.047	0.000
129.500	-0.800	-0.007	8.589	-0.047	0.000
129.600	-0.400	-0.007	8.589	-0.047	0.000
129.700	-0.200	-0.012	8.590	-0.047	0.000
129.800	-0.800	-0.012	8.589	-0.047	0.000
129.900	-0.000	-0.009	8.590	-0.047	0.000
130.000	-0.400	-0.012	8.590	-0.047	0.000
130.100	-1.000	-0.012	8.590	-0.047	0.000
130.200	-0.800	-0.012	8.589	-0.047	0.000
130.300	-0.400	-0.011	8.589	-0.047	0.000
130.400	-1.000	-0.010	8.588	-0.047	0.000
130.500	-0.800	-0.013	8.589	-0.047	0.000
130.600	-1.400	-0.013	8.589	-0.047	0.000
130.700	-1.400	-0.010	8.589	-0.047	0.000
130.800	-0.600	-0.014	8.590	-0.047	0.000
130.900	-0.800	-0.011	8.589	-0.047	0.000
131.000	-2.000	-0.012	8.589	-0.047	0.000
131.100	-1.600	-0.012	8.589	-0.047	0.000
131.200	-0.800	-0.012	8.589	-0.047	0.000
131.300	-1.400	-0.014	8.589	-0.047	0.000
131.400	-2.200	-0.014	8.590	-0.047	0.000
131.500	-1.400	-0.015	8.589	-0.047	0.000
131.600	-0.400	-0.015	8.589	-0.047	0.000
131.700	-1.200	-0.012	8.589	-0.047	0.000
131.800	-1.800	-0.014	8.589	-0.047	0.000
131.900	-0.800	-0.012	8.589	-0.047	0.000
132.000	-0.000	-0.010	8.589	-0.047	0.000
132.100	-1.200	-0.010	8.589	-0.047	0.000
132.200	-0.000	-0.012	8.589	-0.047	0.000
132.300	-0.800	-0.011	8.588	-0.047	0.000
132.400	-0.600	-0.012	8.589	-0.047	0.000
132.500	-0.400	-0.017	8.590	-0.047	0.000
132.600	-1.200	-0.017	8.590	-0.047	0.000
132.700	-1.600	-0.009	8.590	-0.047	0.000
132.800	-2.000	-0.010	8.589	-0.047	0.000
132.900	-1.800	-0.012	8.590	-0.047	0.000
133.000	-1.400	-0.011	8.590	-0.047	0.000
133.100	-1.600	-0.011	8.590	-0.047	0.000
133.200	-1.800	-0.007	8.589	-0.047	0.000
133.300	-1.600	-0.012	8.590	-0.047	0.000
133.400	-1.800	-0.009	8.589	-0.047	0.000
133.500	-1.600	-0.012	8.589	-0.047	0.000
133.600	-1.400	-0.012	8.589	-0.047	0.000
133.700	-0.800	-0.008	8.589	-0.047	0.000
133.800	-1.200	-0.012	8.589	-0.047	0.000
133.900	-2.000	-0.010	8.589	-0.047	0.000
134.000	-1.200	-0.004	8.589	-0.047	0.000
134.100	-0.800	-0.004	8.589	-0.047	0.000
134.200	-2.400	-0.010	8.590	-0.047	0.000
134.300	-1.600	-0.007	8.588	-0.047	0.000
134.400	-0.800	-0.010	8.588	-0.047	0.000
134.500	-1.200	-0.012	8.588	-0.047	0.000
134.600	-1.800	-0.012	8.588	-0.047	0.000
134.700	-2.000	-0.003	8.590	-0.047	0.000
134.800	-2.600	-0.008	8.589	-0.047	0.000
134.900	-1.800	-0.001	8.589	-0.047	0.000
135.000	-1.600	-0.007	8.588	-0.047	0.000
135.100	-1.400	-0.007	8.588	-0.047	0.000
135.200	-2.400	-0.006	8.589	-0.047	0.000
135.300	-2.200	-0.002	8.589	-0.047	0.000
135.400	-1.800	-0.004	8.590	-0.047	0.000
135.500	-2.000	-0.004	8.589	-0.047	0.000
135.600	-2.200	-0.004	8.589	-0.047	0.000
135.700	-1.200	-0.006	8.589	-0.047	0.000
135.800	-1.800	-0.002	8.590	-0.047	0.000
135.900	-2.200	-0.003	8.590	-0.047	0.000
136.000	-2.800	-0.004	8.589	-0.047	0.000
136.100	-2.000	-0.004	8.589	-0.047	0.000
136.200	-2.600	-0.003	8.590	-0.047	0.000
136.300	-2.400	0.001	8.589	-0.047	0.000
136.400	-2.800	-0.002	8.589	-0.047	0.000
136.500	-2.600	-0.007	8.589	-0.047	0.000
136.600	-2.000	-0.007	8.589	-0.047	0.000
136.700	-2.200	-0.002	8.590	-0.047	0.000
136.800	-1.600	-0.001	8.589	-0.047	0.000
136.900	-1.800	-0.002	8.589	-0.047	0.000
137.000	-2.600	-0.002	8.589	-0.047	0.000
137.100	-2.800	-0.002	8.589	-0.047	0.000
137.200	-3.000	-0.001	8.590	-0.047	0.000
137.300	-2.400	-0.001	8.589	-0.047	0.000
137.400	-1.200	-0.002	8.588	-0.047	0.000
137.500	-1.600	0.000	8.589	-0.047	0.000
137.600	-1.200	0.000	8.589	-0.047	0.000
137.700	-2.600	-0.001	8.588	-0.047	0.000
137.800	-2.000	0.000	8.589	-0.047	0.000
137.900	-2.400	-0.004	8.588	-0.047	0.000
138.000	-2.000	0.001	8.587	-0.047	0.000
138.100	-1.800	0.001	8.587	-0.047	0.000
138.200	-2.200	-0.002	8.589	-0.047	0.000
138.300	-1.800	0.002	8.588	-0.047	0.000
138.400	-2.200	-0.004	8.588	-0.047	0.000
138.500	-2.200	-0.003	8.589	-0.047	0.000
138.600	-1.400	-0.003	8.589	-0.047	0.000
138.700	-1.600	-0.001	8.587	-0.047	0.000
138.800	-2.800	-0.003	8.588	-0.047	0.000
138.900	-1.400	-0.004	8.590	-0.047	0.000
139.000	-2.000	-0.003	8.588	-0.047	0.000
139.100	-2.800	-0.003	8.588	-0.047	0.000
139.200	-1.000	-0.002	8.588	-0.047	0.000
139.300	-2.200	-0.003	8.589	-0.047	0.000
139.400	-1.800	-0.003	8.588	-0.047	0.000
139.500	-2.400	-0.006	8.590	-0.047	0.000
139.600	-1.800	-0.006	8.590	-0.047	0.000
139.700	-2.200	-0.000	8.589	-0.047	0.000
139.800	-2.200	-0.003	8.589	-0.047	0.000
139.900	-2.000	-0.001	8.588	-0.047	0.000
140.000	-2.000	-0.002	8.589	-0.047	0.000
140.100	-2.600	-0.002	8.589	-0.047	0.000
140.200	-2.200	-0.004	8.587	-0.047	0.000
140.300	-2.600	-0.004	8.588	-0.047	0.000
140.400	-2.400	-0.006	8.589	-0.047	0.000
140.500	-1.600	-0.004	8.587	-0.047	0.000
140.600	-1.800	-0.004	8.587	-0.047	0.000
140.700	-2.200	-0.004	8.588	-0.047	0.000
140.800	-2.200	-0.001	8.589	-0.047	0.000
140.900	-2.000	-0.003	8.589	-0.047	0.000
141.000	-2.400	-0.002	8.589	-0.047	0.000
141.100	-3.000	-0.002	8.589	-0.047	0.000
141.200	-3.000	-0.002	8.589	-0.047	0.000
141.300	-2.200	-0.001	8.588	-0.047	0.000
141.400	-2.800	-0.004	8.588	-0.047	0.000
141.500	-2.600	-0.002	8.588	-0.047	0.000
141.600	-3.000	-0.002	8.588	-0.047	0.000
141.700	-2.000	-0.003	8.588	-0.047	0.000
141.800	-2.000	-0.001	8.589	-0.047	0.000
141.900	-1.400	-0.004	8.588	-0.047	0.000
142.000	-2.000	-0.004	8.588	-0.047	0.000
142.100	-2.200	-0.004	8.588	-0.047	0.000
142.200	-1.800	-0.005	8.588	-0.047	0.000
142.300	-1.600	-0.003	8.588	-0.047	0.000
142.400	-1.400	-0.008	8.587	-0.047	0.000
142.500	-2.200	-0.002	8.589	-0.047	0.000
142.600	-0.600	-0.002	8.589	-0.047	0.000
142.700	-2.600	-0.001	8.589	-0.047	0.000
142.800	-2.000	-0.004	8.588	-0.047	0.000
142.900	-2.400	-0.002	8.588	-0.047	0.000
143.000	-3.000	-0.005	8.587	-0.047	0.000
143.100	-2.000	-0.005	8.587	-0.047	0.000
143.200	-3.000	-0.002	8.589	-0.047	0.000
143.300	-1.800	-0.005	8.589	-0.047	0.000
143.400	-1.800	-0.000	8.588	-0.047	0.000
143.500	-1.000	-0.004	8.588	-0.047	0.000
143.600	-1.200	-0.004	8.588	-0.047	0.000
143.700	-2.400	-0.005	8.589	-0.047	0.000
143.800	-1.400	-0.003	8.589	-0.047	0.000
143.900	-1.600	-0.005	8.588	-0.047	0.000
144.000	-2.800	-0.004	8.589	-0.047	0.000
144.100	-1.800	-0.004	8.589	-0.047	0.000
144.200	-1.400	-0.004	8.588	-0.047	0.000
144.300	-2.000	-0.009	8.589	-0.047	0.000
144.400	-2.600	-0.005	8.588	-0.047	0.000
144.500	-1.400	-0.006	8.588	-0.047	0.000
144.600	-1.800	-0.006	8.588	-0.047	0.000
144.700	-0.800	-0.007	8.589	-0.047	0.000
144.800	-1.800	-0.009	8.588	-0.047	0.000
144.900	-1.400	-0.005	8.588	-0.047	0.000
145.000	-1.400	-0.004	8.589	-0.047	0.000
145.100	0.200	-0.004	8.589	-0.047	0.000
145.200	-1.600	-0.008	8.587	-0.047	0.000
145.300	-1.400	-0.005	8.587	-0.047	0.000
145.400	-1.400	-0.004	8.587	-0.047	0.000
145.500	-1.600	-0.010	8.588	-0.047	0.000
145.600	-1.600	-0.010	8.588	-0.047	0.000
145.700	-1.600	-0.009	8.587	-0.047	0.000
145.800	-1.000	-0.006	8.587	-0.047	0.000
145.900	-1.000	-0.015	8.587	-0.047	0.000
146.000	-2.400	-0.012	8.588	-0.047	0.000
146.100	-1.000	-0.012	8.588	-0.047	0.000
146.200	-1.600	-0.008	8.588	-0.047	0.000
146.300	-0.200	-0.012	8.589	-0.047	0.000
146.400	-1.200	-0.013	8.588	-0.047	0.000
146.500	-0.800	-0.010	8.588	-0.047	0.000
146.600	-0.800	-0.010	8.588	-0.047	0.000
146.700	-2.000	-0.009	8.588	-0.047	0.000
146.800	-2.000	-0.009	8.588	-0.047	0.000
146.900	-1.000	-0.012	8.588	-0.047	0.000
147.000	-1.000	-0.011	8.588	-0.047	0.000
147.100	-1.000	-0.011	8.588	-0.047	0.000
147.200	-0.600	-0.011	8.587	-0.047	0.000
147.300	-1.400	-0.014	8.587	-0.047	0.000
147.400	-1.400	-0.008	8.589	-0.047	0.000
147.500	-1.000	-0.015	8.587	-0.047	0.000
147.600	-2.400	-0.015	8.587	-0.047	0.000
147.700	-0.600	-0.011	8.589	-0.047	0.000
147.800	-0.600	-0.013	8.588	-0.047	0.000
147.900	-1.800	-0.009	8.588	-0.047	0.000
148.000	-0.400	-0.012	8.588	-0.047	0.000
148.100	-2.200	-0.012	8.588	-0.047	0.000
148.200	-2.600	-0.012	8.589	-0.047	0.000
148.300	-1.200	-0.007	8.588	-0.047	0.000
148.400	-1.800	-0.013	8.588	-0.047	0.000
148.500	-2.200	-0.010	8.588	-0.047	0.000
148.600	-1.000	-0.010	8.588	-0.047	0.000
148.700	-0.600	-0.009	8.587	-0.047	0.000
148.800	-1.600	-0.013	8.588	-0.047	0.000
148.900	-0.600	-0.010	8.588	-0.047	0.000
149.000	-1.800	-0.011	8.588	-0.047	0.000
149.100	-1.200	-0.011	8.588	-0.047	0.000
149.200	-1.400	-0.010	8.588	-0.047	0.000
149.300	-2.200	-0.009	8.587	-0.047	0.000
149.400	-1.400	-0.007	8.588	-0.047	0.000
149.500	-2.000	-0.008	8.589	-0.047	0.000
149.600	-1.400	-0.008	8.589	-0.047	0.000
149.700	-2.000	-0.012	8.588	-0.047	0.000
149.800	-0.600	-0.010	8.587	-0.047	0.000
149.900	-2.000	-0.011	8.590	-0.047	0.000
150.000	-1.800	-0.010	8.588	-0.047	0.000
150.100	-1.800	-0.010	8.588	-0.047	0.000
150.200	-1.600	-0.006	8.588	-0.047	0.000
150.300	-1.600	-0.008	8.588	-0.047	0.000
150.400	-1.400	-0.006	8.590	-0.047	0.000
150.500	-0.800	-0.005	8.587	-0.047	0.000
150.600	-1.800	-0.005	8.587	-0.047	0.000
150.700	-1.800	-0.008	8.587	-0.047	0.000
150.800	-1.400	-0.010	8.586	-0.047	0.000
150.900	-1.400	-0.005	8.588	-0.047	0.000
151.000	-1.600	-0.009	8.588	-0.047	0.000
151.100	-1.600	-0.009	8.588	-0.047	0.000
151.200	-1.600	-0.007	8.589	-0.047	0.000
151.300	-1.000	-0.005	8.588	-0.047	0.000
151.400	-1.000	-0.005	8.589	-0.047	0.000
151.500	-1.600	-0.003	8.588	-0.047	0.000
151.600	-2.200	-0.003	8.588	-0.047	0.000
151.700	-2.200	-0.010	8.587	-0.047	0.000
151.800	-1.800	-0.003	8.586	-0.047	0.000
151.900	-2.200	-0.009	8.587	-0.047	0.000
152.000	-1.000	-0.011	8.587	-0.047	0.000
152.100	-1.400	-0.011	8.587	-0.047	0.000
152.200	-2.800	-0.007	8.587	-0.047	0.000
152.300	-2.200	-0.004	8.588	-0.047	0.000
152.400	-2.000	-0.007	8.587	-0.047	0.000
152.500	-1.800	-0.008	8.588	-0.047	0.000
152.600	-2.000	-0.008	8.588	-0.047	0.000
152.700	-1.400	-0.008	8.588	-0.047	0.000
152.800	-1.400	-0.008	8.587	-0.047	0.000
152.900	-1.800	-0.008	8.587	-0.047	0.000
153.000	-2.400	-0.003	8.587	-0.047	0.000
153.100	-1.600	-0.003	8.587	-0.047	0.000
153.200	-2.200	-0.007	8.588	-0.047	0.000
153.300	-1.600	-0.008	8.587	-0.047	0.000
153.400	-2.200	-0.010	8.587	-0.047	0.000
153.500	-1.800	-0.006	8.588	-0.047	0.000
153.600	-2.400	-0.006	8.588	-0.047	0.000
153.700	-1.600	-0.006	8.587	-0.047	0.000
153.800	-1.600	-0.003	8.587	-0.047	0.000
153.900	-1.800	-0.000	8.588	-0.047	0.000
154.000	-1.600	-0.006	8.588	-0.047	0.000
154.100	-2.600	-0.006	8.588	-0.047	0.000
154.200	-2.200	-0.002	8.587	-0.047	0.000
154.300	-1.200	-0.006	8.589	-0.047	0.000
154.400	-1.600	-0.007	8.588	-0.047	0.000
154.500	-2.200	-0.003	8.588	-0.047	0.000
154.600	-2.200	-0.003	8.588	-0.047	0.000
154.700	-1.200	-0.005	8.588	-0.047	0.000
154.800	-1.800	-0.004	8.588	-0.047	0.000
154.900	-1.800	-0.008	8.588	-0.047	0.000
155.000	-1.400	-0.005	8.588	-0.047	0.000
155.100	-2.000	-0.005	8.588	-0.047	0.000
155.200	-1.400	-0.005	8.588	-0.047	0.000
155.300	-1.800	-0.004	8.588	-0.047	0.000
155.400	-2.000	-0.008	8.588	-0.047	0.000
155.500	-1.400	-0.006	8.587	-0.047	0.000
155.600	-2.000	-0.006	8.587	-0.047	0.000
155.700	-0.800	-0.005	8.589	-0.047	0.000
155.800	-2.400	-0.006	8.588	-0.047	0.000
155.900	-1.200	-0.002	8.587	-0.047	0.000
156.000	-1.400	-0.006	8.587	-0.047	0.000
156.100	-2.400	-0.006	8.587	-0.047	0.000
156.200	-1.000	-0.008	8.588	-0.047	0.000
156.300	-1.400	-0.007	8.588	-0.047	0.000
156.400	-1.800	-0.007	8.587	-0.047	0.000
156.500	-1.600	-0.006	8.587	-0.047	0.000
156.600	-1.800	-0.006	8.587	-0.047	0.000
156.700	-2.200	-0.003	8.588	-0.047	0.000
156.800	-1.600	-0.007	8.587	-0.047	0.000
156.900	-2.000	-0.003	8.587	-0.047	0.000
157.000	-1.800	-0.007	8.588	-0.047	0.000
157.100	-2.200	-0.007	8.588	-0.047	0.000
157.200	-2.000	-0.006	8.587	-0.047	0.000
157.300	-2.800	-0.006	8.588	-0.047	0.000
157.400	-0.600	-0.008	8.587	-0.047	0.000
157.500	-1.400	-0.007	8.587	-0.047	0.000
157.600	-2.200	-0.007	8.587	-0.047	0.000
157.700	-1.800	-0.008	8.587	-0.047	0.000
157.800	-1.000	-0.004	8.587	-0.047	0.000
157.900	-2.200	-0.005	8.588	-0.047	0.000
158.000	-2.400	-0.004	8.589	-0.047	0.000
158.100	-1.200	-0.004	8.589	-0.047	0.000
158.200	-1.400	-0.009	8.589	-0.047	0.000
158.300	-0.800	-0.006	8.587	-0.047	0.000
158.400	-2.400	-0.007	8.587	-0.047	0.000
158.500	-2.000	-0.005	8.587	-0.047	0.000
158.600	-1.400	-0.005	8.587	-0.047	0.000
158.700	-1.200	-0.006	8.588	-0.047	0.000
158.800	-1.600	-0.012	8.588	-0.047	0.000
158.900	-2.200	-0.005	8.586	-0.047	0.000
159.000	-0.800	-0.009	8.587	-0.047	0.000
159.100	-1.600	-0.009	8.587	-0.047	0.000
159.200	-1.400	-0.009	8.588	-0.047	0.000
159.300	-1.200	-0.004	8.586	-0.047	0.000
159.400	-1.600	-0.007	8.586	-0.047	0.000
159.500	-1.600	-0.008	8.586	-0.047	0.000
159.600	-1.200	-0.008	8.586	-0.048	0.000
159.700	-0.800	-0.007	8.588	-0.048	0.000
159.800	-1.200	-0.006	8.588	-0.048	0.000
159.900	-2.000	-0.009	8.587	-0.048	0.000
160.000	-1.000	-0.010	8.587	-0.048	0.000
160.100	-1.600	-0.010	8.587	-0.048	0.000
160.200	-1.400	-0.005	8.587	-0.048	0.000
160.300	-1.000	-0.010	8.588	-0.048	0.000
160.400	-1.800	-0.011	8.587	-0.048	0.000
160.500	-1.600	-0.012	8.586	-0.048	0.000
160.600	-1.200	-0.012	8.586	-0.048	0.000
160.700	-1.200	-0.012	8.587	-0.048	0.000
160.800	-0.800	-0.012	8.587	-0.048	0.000
160.900	-0.800	-0.012	8.587	-0.048	0.000
161.000	-1.600	-0.006	8.587	-0.048	0.000
161.100	-0.600	-0.006	8.587	-0.048	0.000
161.200	-1.400	-0.009	8.587	-0.048	0.000
161.300	-0.800	-0.010	8.588	-0.048	0.000
161.400	-0.600	-0.012	8.588	-0.048	0.000
161.500	-1.000	-0.012	8.588	-0.048	0.000
161.600	-2.000	-0.012	8.588	-0.048	0.000
161.700	-1.600	-0.013	8.586	-0.048	0.000
161.800	-2.000	-0.011	8.587	-0.048	0.000
161.900	-1.200	-0.013	8.587	-0.048	0.000
162.000	-1.200	-0.010	8.587	-0.048	0.000
162.100	-2.200	-0.010	8.587	-0.048	0.000
162.200	-1.200	-0.015	8.588	-0.048	0.000
162.300	-1.600	-0.010	8.587	-0.048	0.000
162.400	-1.600	-0.011	8.588	-0.048	0.000
162.500	-1.000	-0.008	8.586	-0.048	0.000
162.600	-1.600	-0.008	8.586	-0.048	0.000
162.700	-1.400	-0.012	8.587	-0.048	0.000
162.800	-1.600	-0.008	8.587	-0.048	0.000
162.900	-1.400	-0.007	8.588	-0.048	0.000
163.000	-1.000	-0.009	8.587	-0.048	0.000
163.100	-2.400	-0.009	8.587	-0.048	0.000
163.200	-0.800	-0.010	8.587	-0.048	0.000
163.300	-1.800	-0.004	8.587	-0.048	0.000
163.400	-2.800	-0.008	8.585	-0.048	0.000
163.500	-1.400	-0.010	8.587	-0.048	0.000
163.600	-1.600	-0.010	8.587	-0.048	0.000
163.700	-2.800	-0.009	8.585	-0.048	0.000
163.800	-2.800	-0.004	8.587	-0.048	0.000
163.900	-2.000	-0.006	8.587	-0.048	0.000
164.000	-1.000	-0.003	8.587	-0.048	0.000
164.100	-2.400	-0.003	8.587	-0.048	0.000
164.200	-1.000	-0.008	8.587	-0.048	0.000
164.300	-2.400	-0.005	8.587	-0.048	0.000
164.400	-2.200	-0.007	8.588	-0.048	0.000
164.500	-1.400	-0.006	8.586	-0.048	0.000
164.600	-0.800	-0.006	8.586	-0.048	0.000
164.700	-1.000	-0.009	8.586	-0.048	0.000
164.800	-2.400	-0.005	8.587	-0.048	0.000
164.900	-2.200	-0.005	8.586	-0.048	0.000
165.000	-2.200	-0.012	8.587	-0.048	0.000
165.100	-1.000	-0.012	8.587	-0.048	0.000
165.200	-2.400	-0.004	8.587	-0.048	0.000
165.300	-1.800	-0.005	8.587	-0.048	0.000
165.400	-1.200	-0.005	8.587	-0.048	0.000
165.500	-2.600	-0.005	8.587	-0.048	0.000
165.600	-1.800	-0.005	8.587	-0.048	0.000
165.700	-1.600	-0.004	8.587	-0.048	0.000
165.800	-2.000	-0.008	8.587	-0.048	0.000
165.900	-1.400	-0.008	8.587	-0.048	0.000
166.000	-1.800	-0.006	8.587	-0.048	0.000
166.100	-2.400	-0.006	8.587	-0.048	0.000
166.200	-2.200	-0.008	8.587	-0.048	0.000
166.300	-2.200	-0.008	8.587	-0.048	0.000
166.400	-2.600	-0.007	8.587	-0.048	0.000
166.500	-1.800	-0.005	8.586	-0.048	0.000
166.600	-2.200	-0.005	8.586	-0.048	0.000
166.700	-1.400	-0.009	8.587	-0.048	0.000
166.800	-1.800	-0.005	8.588	-0.048	0.000
166.900	-2.600	-0.003	8.588	-0.048	0.000
167.000	-1.800	-0.007	8.586	-0.048	0.000
167.100	-1.200	-0.007	8.586	-0.048	0.000
167.200	-2.200	-0.003	8.588	-0.048	0.000
167.300	-1.600	-0.004	8.586	-0.048	0.000
167.400	-2.400	-0.006	8.587	-0.048	0.000
167.500	-1.200	-0.004	8.588	-0.048	0.000
167.600	-1.800	-0.004	8.588	-0.048	0.000
167.700	-1.600	-0.007	8.587	-0.048	0.000
167.800	-1.400	-0.006	8.586	-0.048	0.000
167.900	-1.400	-0.009	8.587	-0.048	0.000
168.000	-1.600	-0.009	8.586	-0.048	0.000
168.100	-1.400	-0.009	8.586	-0.048	0.000
168.200	-1.400	-0.010	8.586	-0.048	0.000
168.300	-2.400	-0.010	8.585	-0.048	0.000
168.400	-1.200	-0.006	8.588	-0.048	0.000
168.500	-2.000	-0.009	8.587	-0.048	0.000
168.600	-0.200	-0.009	8.587	-0.048	0.000
168.700	-1.600	-0.009	8.588	-0.048	0.000
168.800	-1.600	-0.005	8.587	-0.048	0.000
168.900	-1.200	-0.008	8.586	-0.048	0.000
169.000	-1.600	-0.010	8.586	-0.048	0.000
169.100	-1.600	-0.010	8.586	-0.048	0.000
169.200	-1.600	-0.002	8.585	-0.048	0.000
169.300	-1.400	-0.010	8.585	-0.048	0.000
169.400	-1.600	-0.003	8.587	-0.048	0.000
169.500	-2.000	-0.001	8.586	-0.048	0.000
169.600	-1.400	-0.001	8.586	-0.048	0.000
169.700	-1.600	-0.010	8.586	-0.048	0.000
169.800	-1.400	-0.005	8.587	-0.048	0.000
169.900	-1.600	-0.009	8.586	-0.048	0.000
170.000	-1.800	-0.008	8.585	-0.048	0.000
170.100	-1.000	-0.008	8.585	-0.048	0.000
170.200	-0.400	-0.010	8.586	-0.048	0.000
170.300	-1.000	-0.007	8.588	-0.048	0.000
170.400	-1.400	-0.009	8.586	-0.048	0.000
170.500	-1.000	-0.014	8.588	-0.048	0.000
170.600	-1.400	-0.014	8.588	-0.048	0.000
170.700	-1.000	-0.007	8.584	-0.048	0.000
170.800	-2.000	-0.013	8.584	-0.048	0.000
170.900	-1.400	-0.007	8.589	-0.048	0.000
171.000	-1.400	-0.016	8.587	-0.048	0.000
171.100	-3.000	-0.016	8.587	-0.048	0.000
171.200	-2.400	-0.012	8.586	-0.048	0.000
171.300	4.600	-0.007	8.585	-0.048	0.000
171.400	0.400	-0.011	8.587	-0.048	0.000
171.500	7.000	-0.008	8.585	-0.048	0.294
171.600	11.200	-0.008	8.585	-0.048	0.294
171.700	59.200	-0.011	8.587	-0.048	0.294
171.800	34.400	-0.013	8.586	-0.048	0.294
171.900	7.600	-0.015	8.586	-0.048	0.294
172.000	31.600	0.099	8.586	-0.048	0.588
172.100	30.600	0.099	8.586	-0.047	0.588
172.200	40.200	0.116	8.585	-0.047	0.588
172.300	52.200	0.144	8.587	-0.047	0.588
172.400	42.600	0.150	8.586	-0.047	0.588
172.500	55.000	0.201	8.586	-0.047	0.883
172.600	53.600	0.201	8.586	-0.047	0.883
172.700	66.800	0.192	8.583	-0.047	0.883
172.800	71.000	0.228	8.586	-0.047	0.883
172.900	68.000	0.229	8.586	-0.047	0.883
173.000	79.400	0.247	8.587	-0.047	1.177
173.100	79.000	0.247	8.587	-0.046	1.177
173.200	84.800	0.243	8.586	-0.046	1.177
173.300	87.400	0.248	8.586	-0.046	1.177
173.400	86.200	0.264	8.587	-0.046	1.177
173.500	96.200	0.266	8.585	-0.046	1.471
173.600	95.400	0.266	8.585	-0.045	1.471
173.700	98.800	0.291	8.586	-0.045	1.471
173.800	97.000	0.311	8.586	-0.045	1.471
173.900	102.000	0.328	8.585	-0.045	1.471
174.000	111.800	0.395	8.587	-0.045	1.765
174.100	108.000	0.395	8.587	-0.044	1.765
174.200	110.800	0.400	8.586	-0.044	1.765
174.300	109.800	0.405	8.586	-0.044	1.765
174.400	113.600	0.449	8.587	-0.044	1.765
174.500	119.200	0.547	8.586	-0.044	2.060
174.600	111.400	0.547	8.586	-0.043	2.060
174.700	108.600	0.549	8.586	-0.043	2.060
174.800	116.000	0.566	8.585	-0.043	2.060
174.900	115.400	0.625	8.588	-0.043	2.060
175.000	119.800	0.705	8.588	-0.043	2.354
175.100	121.600	0.705	8.588	-0.042	2.354
175.200	123.800	0.709	8.587	-0.042	2.354
175.300	125.000	0.757	8.585	-0.042	2.354
175.400	128.600	0.840	8.588	-0.042	2.354
175.500	133.200	0.938	8.585	-0.042	2.648
175.600	131.600	0.938	8.585	-0.041	2.648
175.700	135.800	0.990	8.587	-0.041	2.648
175.800	136.800	1.048	8.584	-0.041	2.648
175.900	141.000	1.081	8.585	-0.041	2.648
176.000	145.400	1.124	8.589	-0.041	2.942
176.100	141.400	1.124	8.589	-0.040	2.942
176.200	146.000	1.165	8.585	-0.040	2.942
176.300	145.200	1.207	8.586	-0.040	2.942
176.400	146.200	1.245	8.587	-0.040	2.942
176.500	154.600	1.321	8.587	-0.040	3.236
176.600	153.200	1.321	8.587	-0.038	3.236
176.700	156.800	1.341	8.586	-0.038	3.236
176.800	158.600	1.385	8.587	-0.038	3.236
176.900	158.800	1.432	8.586	-0.038	3.236
177.000	166.400	1.508	8.586	-0.038	3.531
177.100	34.200	1.508	8.586	-0.038	3.531
177.200	16.400	1.555	8.586	-0.038	3.531
177.300	60.200	1.587	8.586	-0.038	3.531
177.400	58.000	1.619	8.587	-0.038	3.531
177.500	72.200	1.689	8.584	-0.038	3.825
177.600	77.600	1.689	8.584	-0.037	3.825
177.700	89.800	1.722	8.585	-0.037	3.825
177.800	98.000	1.754	8.585	-0.037	3.825
177.900	102.400	1.799	8.587	-0.037	3.825
178.000	110.200	3.261	8.588	-0.037	4.119
178.100	111.000	3.261	8.588	-0.036	4.119
178.200	122.800	3.177	8.586	-0.036	4.119
178.300	116.000	3.119	8.586	-0.036	4.119
178.400	125.000	3.060	8.586	-0.036	4.119
178.500	130.400	2.980	8.585	-0.036	4.413
178.600	132.400	2.980	8.585	-0.035	4.413
178.700	141.400	2.942	8.586	-0.035	4.413
178.800	125.200	2.949	8.587	-0.035	4.413
178.900	102.000	2.948	8.587	-0.035	4.413
179.000	96.600	2.948	8.586	-0.035	4.708
179.100	106.200	2.948	8.586	-0.035	4.708
179.200	82.800	2.979	8.587	-0.035	4.708
179.300	71.400	3.004	8.586	-0.035	4.708
179.400	44.800	3.011	8.585	-0.035	4.708
179.500	78.000	3.019	8.588	-0.035	5.002
179.600	74.200	3.019	8.588	-0.034	5.002
179.700	76.000	3.023	8.587	-0.034	5.002
179.800	72.600	3.345	8.587	-0.034	5.002
179.900	73.400	3.510	8.586	-0.034	5.002
180.000	72.000	4.112	8.585	-0.034	5.000
180.100	68.800	4.112	8.585	-0.033	5.000
180.200	67.400	4.125	8.587	-0.033	5.000
180.300	67.200	4.136	8.586	-0.033	5.000
180.400	66.000	4.143	8.587	-0.033	5.000
180.500	62.800	4.204	8.586	-0.033	5.000
180.600	62.800	4.204	8.586	-0.033	5.000
180.700	61.800	4.216	8.587	-0.033	5.000
180.800	61.000	4.220	8.587	-0.033	5.000
180.900	58.600	4.250	8.586	-0.033	5.000
181.000	57.800	4.276	8.586	-0.033	5.000
181.100	58.400	4.276	8.586	-0.032	5.000
181.200	56.400	4.281	8.586	-0.032	5.000
181.300	55.200	4.301	8.587	-0.032	5.000
181.400	53.800	4.327	8.586	-0.032	5.000
181.500	53.200	4.340	8.586	-0.032	5.000
181.600	52.200	4.340	8.586	-0.032	5.000
181.700	50.200	4.355	8.587	-0.032	5.000
181.800	50.200	4.369	8.585	-0.032	5.000
181.900	51.000	4.378	8.586	-0.032	5.000
182.000	49.400	4.401	8.586	-0.032	5.000
182.100	48.400	4.401	8.586	-0.032	5.000
182.200	47.800	4.412	8.587	-0.032	5.000
182.300	48.000	4.415	8.586	-0.032	5.000
182.400	47.000	4.421	8.586	-0.032	5.000
182.500	46.400	4.445	8.586	-0.032	5.000
182.600	46.400	4.445	8.586	-0.031	5.000
182.700	46.000	4.450	8.586	-0.031	5.000
182.800	44.800	4.459	8.587	-0.031	5.000
182.900	44.000	4.465	8.586	-0.031	5.000
183.000	44.600	4.476	8.587	-0.031	5.000
183.100	43.600	4.476	8.587	-0.031	5.000
183.200	42.800	4.483	8.586	-0.031	5.000
183.300	42.800	4.493	8.587	-0.031	5.000
183.400	42.800	4.499	8.586	-0.031	5.000
183.500	42.600	4.508	8.586	-0.031	5.000
183.600	40.800	4.508	8.586	-0.031	5.000
183.700	41.600	4.518	8.586	-0.031	5.000
183.800	41.800	4.515	8.585	-0.031	5.000
183.900	40.800	4.520	8.587	-0.031	5.000
184.000	41.400	4.531	8.586	-0.031	5.000
184.100	40.000	4.531	8.586	-0.030	5.000
184.200	41.000	4.533	8.586	-0.030	5.000
184.300	40.800	4.538	8.585	-0.030	5.000
184.400	39.400	4.542	8.585	-0.030	5.000
184.500	38.600	4.548	8.586	-0.030	5.000
184.600	40.000	4.548	8.586	-0.030	5.000
184.700	40.000	4.549	8.586	-0.030	5.000
184.800	39.200	4.552	8.586	-0.030	5.000
184.900	38.600	4.556	8.586	-0.030	5.000
185.000	38.200	4.561	8.586	-0.030	5.000
185.100	38.200	4.561	8.586	-0.030	5.000
185.200	37.800	4.566	8.586	-0.030	5.000
185.300	38.000	4.568	8.586	-0.030	5.000
185.400	37.800	4.571	8.587	-0.030	5.000
185.500	37.200	4.575	8.587	-0.030	5.000
185.600	37.000	4.575	8.587	-0.029	5.000
185.700	37.000	4.578	8.585	-0.029	5.000
185.800	38.800	4.578	8.585	-0.029	5.000
185.900	37.000	4.581	8.585	-0.029	5.000
186.000	37.000	4.588	8.586	-0.029	5.000
186.100	38.000	4.588	8.586	-0.029	5.000
186.200	37.400	4.582	8.585	-0.029	5.000
186.300	36.400	4.588	8.585	-0.029	5.000
186.400	35.400	4.589	8.586	-0.029	5.000
186.500	37.000	4.592	8.585	-0.029	5.000
186.600	35.000	4.592	8.585	-0.029	5.000
186.700	36.800	4.598	8.586	-0.029	5.000
186.800	35.200	4.595	8.586	-0.029	5.000
186.900	35.000	4.597	8.585	-0.029	5.000
187.000	35.200	4.603	8.586	-0.029	5.000
187.100	35.800	4.603	8.586	-0.028	5.000
187.200	34.600	4.602	8.586	-0.028	5.000
187.300	35.800	4.603	8.586	-0.028	5.000
187.400	34.800	4.603	8.585	-0.028	5.000
187.500	36.000	4.607	8.586	-0.028	5.000
187.600	35.200	4.607	8.586	-0.028	5.000
187.700	35.400	4.608	8.586	-0.028	5.000
187.800	36.200	4.610	8.587	-0.028	5.000
187.900	34.400	4.616	8.586	-0.028	5.000
188.000	35.000	4.612	8.586	-0.028	5.000
188.100	35.000	4.612	8.586	-0.028	5.000
188.200	35.000	4.614	8.585	-0.028	5.000
188.300	33.800	4.613	8.585	-0.028	5.000
188.400	35.000	4.612	8.586	-0.028	5.000
188.500	35.400	4.611	8.585	-0.028	5.000
188.600	34.600	4.611	8.585	-0.027	5.000
188.700	34.200	4.614	8.586	-0.027	5.000
188.800	34.600	4.615	8.585	-0.027	5.000
188.900	34.000	4.612	8.584	-0.027	5.000
189.000	34.800	4.620	8.585	-0.027	5.000
189.100	34.200	4.620	8.585	-0.027	5.000
189.200	33.800	4.618	8.585	-0.027	5.000
189.300	33.800	4.618	8.585	-0.027	5.000
189.400	34.400	4.619	8.586	-0.027	5.000
189.500	34.000	4.622	8.586	-0.027	5.000
189.600	34.600	4.622	8.586	-0.027	5.000
189.700	33.800	4.624	8.586	-0.027	5.000
189.800	33.800	4.621	8.586	-0.027	5.000
189.900	33.200	4.622	8.585	-0.027	5.000
190.000	33.000	4.626	8.585	-0.027	5.000
190.100	34.800	4.626	8.585	-0.027	5.000
190.200	33.800	4.624	8.586	-0.027	5.000
190.300	34.200	4.627	8.586	-0.027	5.000
190.400	33.200	4.625	8.585	-0.027	5.000
190.500	33.600	4.628	8.586	-0.027	5.000
190.600	32.600	4.628	8.586	-0.026	5.000
190.700	32.400	4.630	8.584	-0.026	5.000
190.800	33.800	4.631	8.585	-0.026	5.000
190.900	33.000	4.630	8.585	-0.026	5.000
191.000	32.400	4.631	8.584	-0.026	5.000
191.100	34.000	4.631	8.584	-0.026	5.000
191.200	33.400	4.627	8.586	-0.026	5.000
191.300	33.000	4.630	8.585	-0.026	5.000
191.400	32.800	4.637	8.585	-0.026	5.000
191.500	33.200	4.632	8.585	-0.026	5.000
191.600	32.400	4.632	8.585	-0.026	5.000
191.700	33.400	4.637	8.586	-0.026	5.000
191.800	33.200	4.634	8.584	-0.026	5.000
191.900	33.200	4.636	8.585	-0.026	5.000
192.000	33.600	4.637	8.585	-0.026	5.000
192.100	31.600	4.637	8.585	-0.026	5.000
192.200	31.800	4.636	8.586	-0.026	5.000
192.300	31.200	4.638	8.586	-0.026	5.000
192.400	31.400	4.634	8.585	-0.026	5.000
192.500	32.200	4.635	8.585	-0.026	5.000
192.600	31.400	4.635	8.585	-0.025	5.000
192.700	31.800	4.637	8.586	-0.025	5.000
192.800	31.600	4.640	8.585	-0.025	5.000
192.900	32.200	4.643	8.586	-0.025	5.000
193.000	31.600	4.645	8.585	-0.025	5.000
193.100	31.400	4.645	8.585	-0.025	5.000
193.200	31.600	4.646	8.586	-0.025	5.000
193.300	31.000	4.647	8.586	-0.025	5.000
193.400	32.400	4.650	8.584	-0.025	5.000
193.500	31.400	4.647	8.584	-0.025	5.000
193.600	31.200	4.647	8.584	-0.025	5.000
193.700	32.800	4.649	8.586	-0.025	5.000
193.800	31.800	4.651	8.584	-0.025	5.000
193.900	32.400	4.648	8.586	-0.025	5.000
194.000	31.400	4.651	8.585	-0.025	5.000
194.100	31.400	4.651	8.585	-0.024	5.000
194.200	31.600	4.652	8.585	-0.024	5.000
194.300	33.000	4.648	8.586	-0.024	5.000
194.400	32.200	4.652	8.586	-0.024	5.000
194.500	30.600	4.649	8.586	-0.024	5.000
194.600	32.600	4.649	8.586	-0.024	5.000
194.700	32.000	4.651	8.585	-0.024	5.000
194.800	30.800	4.650	8.585	-0.024	5.000
194.900	31.000	4.652	8.585	-0.024	5.000
195.000	32.800	4.648	8.585	-0.024	5.000
195.100	31.200	4.648	8.585	-0.024	5.000
195.200	31.400	4.650	8.585	-0.024	5.000
195.300	31.000	4.648	8.584	-0.024	5.000
195.400	31.600	4.650	8.586	-0.024	5.000
195.500	31.200	4.653	8.585	-0.024	5.000
195.600	30.800	4.653	8.585	-0.024	5.000
195.700	31.400	4.651	8.585	-0.024	5.000
195.800	31.200	4.651	8.585	-0.024	5.000
195.900	31.000	4.649	8.585	-0.024	5.000
196.000	32.600	4.653	8.585	-0.024	5.000
196.100	31.200	4.653	8.585	-0.023	5.000
196.200	32.000	4.652	8.584	-0.023	5.000
196.300	31.600	4.651	8.584	-0.023	5.000
196.400	30.400	4.651	8.585	-0.023	5.000
196.500	30.600	4.648	8.585	-0.023	5.000
196.600	31.800	4.648	8.585	-0.023	5.000
196.700	31.800	4.654	8.585	-0.023	5.000
196.800	31.400	4.653	8.584	-0.023	5.000
196.900	31.400	4.653	8.584	-0.023	5.000
197.000	31.800	4.656	8.585	-0.023	5.000
197.100	32.000	4.656	8.585	-0.023	5.000
197.200	30.600	4.655	8.586	-0.023	5.000
197.300	30.400	4.653	8.584	-0.023	5.000
197.400	32.000	4.652	8.585	-0.023	5.000
197.500	32.200	4.653	8.585	-0.023	5.000
197.600	30.400	4.653	8.585	-0.023	5.000
197.700	31.800	4.659	8.585	-0.023	5.000
197.800	31.000	4.654	8.584	-0.023	5.000
197.900	30.800	4.657	8.584	-0.023	5.000
198.000	31.200	4.655	8.584	-0.023	5.000
198.100	31.400	4.655	8.584	-0.022	5.000
198.200	30.600	4.650	8.585	-0.022	5.000
198.300	31.800	4.656	8.585	-0.022	5.000
198.400	30.400	4.652	8.584	-0.022	5.000
198.500	31.400	4.653	8.585	-0.022	5.000
198.600	31.200	4.653	8.585	-0.022	5.000
198.700	31.000	4.654	8.584	-0.022	5.000
198.800	31.000	4.654	8.585	-0.022	5.000
198.900	31.000	4.654	8.584	-0.022	5.000
199.000	31.800	4.657	8.585	-0.022	5.000
199.100	31.000	4.657	8.585	-0.022	5.000
199.200	30.800	4.655	8.584	-0.022	5.000
199.300	31.400	4.654	8.585	-0.022	5.000
199.400	31.200	4.654	8.585	-0.022	5.000
199.500	31.800	4.653	8.584	-0.022	5.000
199.600	30.200	4.653	8.584	-0.022	5.000
199.700	30.600	4.657	8.585	-0.022	5.000
199.800	31.600	4.656	8.584	-0.022	5.000
199.900	30.600	4.656	8.584	-0.022	5.000
[truncated: 9,415 more rows]
