# Supplementary material for: Measurement of Outflow Facility Using iPerfusion
Source: PLoS One. 2016 Mar 7;11(3):e0150694. doi: 10.1371/journal.pone.0150694 (PMC4780770; doi:10.1371/journal.pone.0150694)
Supplement: S4 File — The raw data from the perfusion traces along with the steady state values for each pressure step. (ZIP) [file pone.0150694.s004.zip › S3/ControlIndividuals/eye11/CapPre_P15CL-12/Parameters.txt]

Q 	 dQ 	 P 	 dP 	 R 	 dR 	 C 	 dC 	 FT 	 dFT 	 N/A 	 FV 	 
-1.5187	5.0468	-0.0081	0.0403	-0.0006	0.0028	-1808.7369	9051.2866	0.0000	0.0000	0.0000	0.0000
29.6620	5.0406	4.6709	0.0402	0.1020	0.0113	9.7992	1.0824	0.0000	0.0000	4.9770	0.0000
79.8790	5.0473	9.1537	0.0403	0.0954	0.0050	10.4863	0.5533	0.0000	0.0000	9.9770	0.0000
136.3920	5.0406	13.5626	0.0403	0.0889	0.0030	11.2443	0.3732	0.0000	0.0000	14.9770	0.0000
194.1313	5.0330	17.9726	0.0401	0.0855	0.0021	11.6978	0.2813	0.0000	0.0000	19.9770	0.0000
252.7453	5.0310	22.3810	0.0401	0.0832	0.0016	12.0126	0.2258	0.0000	0.0000	24.9770	0.0000
