# Supplementary material for: Measurement of Outflow Facility Using iPerfusion
Source: PLoS One. 2016 Mar 7;11(3):e0150694. doi: 10.1371/journal.pone.0150694 (PMC4780770; doi:10.1371/journal.pone.0150694)
Supplement: S4 File — The raw data from the perfusion traces along with the steady state values for each pressure step. (ZIP) [file pone.0150694.s004.zip › S3/ControlIndividuals/eye11/Eye_P15CL-12/Data.txt]

0.000	-0.000	4.019	8.464	-0.000	4.000
0.100	-0.600	4.019	8.464	-0.000	4.000
0.200	-0.400	4.021	8.463	-0.000	4.000
0.300	-0.400	4.019	8.464	-0.000	4.000
0.400	-0.200	4.019	8.463	-0.000	4.000
0.500	-0.600	4.021	8.465	-0.000	4.000
0.600	-0.000	4.021	8.465	-0.000	4.000
0.700	-1.000	4.018	8.464	-0.000	4.000
0.800	-0.400	4.017	8.464	-0.000	4.000
0.900	-0.000	4.024	8.463	-0.000	4.000
1.000	-1.000	4.019	8.463	-0.000	4.000
1.100	-0.400	4.019	8.463	-0.000	4.000
1.200	-1.400	4.021	8.464	-0.000	4.000
1.300	-0.800	4.020	8.464	-0.000	4.000
1.400	-0.400	4.014	8.463	-0.000	4.000
1.500	-1.000	4.015	8.463	-0.000	4.000
1.600	0.400	4.015	8.463	-0.000	4.000
1.700	-0.800	4.020	8.464	-0.000	4.000
1.800	-0.600	4.022	8.463	-0.000	4.000
1.900	-0.800	4.020	8.464	-0.000	4.000
2.000	-0.000	4.020	8.463	-0.000	4.000
2.100	-1.200	4.020	8.463	-0.000	4.000
2.200	-0.600	4.021	8.464	-0.000	4.000
2.300	-0.800	4.021	8.464	-0.000	4.000
2.400	-0.800	4.018	8.464	-0.000	4.000
2.500	-1.000	4.021	8.464	-0.000	4.000
2.600	-1.000	4.021	8.464	-0.000	4.000
2.700	-1.000	4.021	8.463	-0.000	4.000
2.800	-0.600	4.019	8.464	-0.000	4.000
2.900	-1.400	4.024	8.464	-0.000	4.000
3.000	-0.400	4.019	8.465	-0.000	4.000
3.100	-0.400	4.019	8.465	-0.000	4.000
3.200	-0.800	4.021	8.465	-0.000	4.000
3.300	-0.200	4.020	8.464	-0.000	4.000
3.400	-0.400	4.016	8.465	-0.000	4.000
3.500	0.200	4.019	8.464	-0.000	4.000
3.600	-0.000	4.019	8.464	-0.000	4.000
3.700	-0.400	4.020	8.463	-0.000	4.000
3.800	-1.000	4.020	8.464	-0.000	4.000
3.900	-0.400	4.018	8.464	-0.000	4.000
4.000	-1.000	4.017	8.465	-0.000	4.000
4.100	-0.400	4.017	8.465	-0.000	4.000
4.200	-0.400	4.019	8.463	-0.000	4.000
4.300	-0.200	4.021	8.464	-0.000	4.000
4.400	-0.200	4.020	8.464	-0.000	4.000
4.500	-0.400	4.020	8.465	-0.000	4.000
4.600	-0.600	4.020	8.465	-0.000	4.000
4.700	-0.600	4.020	8.465	-0.000	4.000
4.800	-1.200	4.015	8.463	-0.000	4.000
4.900	-0.800	4.021	8.463	-0.000	4.000
5.000	-1.000	4.020	8.464	-0.000	4.000
5.100	-1.400	4.020	8.464	-0.000	4.000
5.200	-0.200	4.024	8.464	-0.000	4.000
5.300	-0.600	4.011	8.463	-0.000	4.000
5.400	0.200	4.027	8.466	-0.000	4.000
5.500	-0.800	4.025	8.465	-0.000	4.000
5.600	-0.200	4.025	8.465	-0.000	4.000
5.700	0.200	4.020	8.464	-0.000	4.000
5.800	-0.000	4.014	8.464	-0.000	4.000
5.900	0.200	4.018	8.464	-0.000	4.000
6.000	-0.200	4.024	8.463	-0.000	4.000
6.100	0.200	4.024	8.463	-0.000	4.000
6.200	-0.000	4.019	8.464	-0.000	4.000
6.300	-1.400	4.016	8.464	-0.000	4.000
6.400	-0.000	4.017	8.464	-0.000	4.000
6.500	-0.600	4.018	8.463	-0.000	4.000
6.600	-0.800	4.018	8.463	-0.000	4.000
6.700	0.200	4.015	8.464	-0.000	4.000
6.800	-0.800	4.017	8.464	-0.000	4.000
6.900	-0.600	4.015	8.465	-0.000	4.000
7.000	0.400	4.015	8.463	-0.000	4.000
7.100	-0.800	4.015	8.463	-0.000	4.000
7.200	0.400	4.018	8.463	-0.000	4.000
7.300	-0.800	4.017	8.463	-0.000	4.000
7.400	-0.400	4.016	8.465	-0.000	4.000
7.500	0.400	4.012	8.464	-0.000	4.000
7.600	-0.200	4.012	8.464	-0.000	4.000
7.700	-0.000	4.018	8.464	-0.000	4.000
7.800	-0.800	4.013	8.464	-0.000	4.000
7.900	-0.600	4.017	8.464	-0.000	4.000
8.000	-0.600	4.018	8.464	-0.000	4.000
8.100	-0.400	4.018	8.464	-0.000	4.000
8.200	-0.400	4.015	8.464	-0.000	4.000
8.300	-0.000	4.017	8.463	-0.000	4.000
8.400	-0.200	4.017	8.463	-0.000	4.000
8.500	-1.600	4.015	8.464	-0.000	4.000
8.600	-0.600	4.015	8.464	-0.000	4.000
8.700	-0.600	4.014	8.464	-0.000	4.000
8.800	-1.000	4.016	8.464	-0.000	4.000
8.900	-1.000	4.016	8.465	-0.000	4.000
9.000	-0.200	4.016	8.464	-0.000	4.000
9.100	-0.400	4.016	8.464	-0.000	4.000
9.200	-1.200	4.016	8.464	-0.000	4.000
9.300	-0.600	4.013	8.463	-0.000	4.000
9.400	-0.200	4.012	8.464	-0.000	4.000
9.500	-0.200	4.010	8.464	-0.000	4.000
9.600	-0.200	4.010	8.464	-0.000	4.000
9.700	-0.600	4.019	8.464	-0.000	4.000
9.800	-0.600	4.015	8.464	-0.000	4.000
9.900	0.200	4.016	8.464	-0.000	4.000
10.000	-1.800	4.018	8.464	-0.000	4.000
10.100	-1.200	4.018	8.464	-0.000	4.000
10.200	-0.800	4.017	8.464	-0.000	4.000
10.300	-1.000	4.016	8.464	-0.000	4.000
10.400	-1.000	4.016	8.463	-0.000	4.000
10.500	-0.400	4.018	8.464	-0.000	4.000
10.600	-0.800	4.018	8.464	-0.000	4.000
10.700	-0.600	4.019	8.464	-0.000	4.000
10.800	-0.800	3.994	8.464	-0.000	4.000
10.900	-0.000	4.043	8.464	-0.000	4.000
11.000	-1.800	4.028	8.464	-0.000	4.000
11.100	-1.200	4.028	8.464	-0.000	4.000
11.200	-0.800	4.020	8.465	-0.000	4.000
11.300	-0.400	4.009	8.465	-0.000	4.000
11.400	-1.600	4.020	8.464	-0.000	4.000
11.500	-1.000	4.027	8.464	-0.000	4.000
11.600	-0.800	4.027	8.464	-0.000	4.000
11.700	0.200	4.003	8.465	-0.000	4.000
11.800	-0.800	4.023	8.465	-0.000	4.000
11.900	-0.600	3.999	8.464	-0.000	4.000
12.000	-0.400	4.014	8.464	-0.000	4.000
12.100	-0.200	4.014	8.464	-0.000	4.000
12.200	-1.200	4.020	8.465	-0.000	4.000
12.300	-0.400	4.019	8.466	-0.000	4.000
12.400	-0.400	4.011	8.464	-0.000	4.000
12.500	0.200	4.010	8.464	-0.000	4.000
12.600	-0.600	4.010	8.464	-0.000	4.000
12.700	-0.800	4.014	8.464	-0.000	4.000
12.800	-0.000	4.015	8.465	-0.000	4.000
12.900	-1.200	4.021	8.464	-0.000	4.000
13.000	-0.800	4.015	8.464	-0.000	4.000
13.100	-0.800	4.015	8.464	-0.000	4.000
13.200	0.200	4.020	8.465	-0.000	4.000
13.300	-0.000	4.014	8.463	-0.000	4.000
13.400	-1.000	4.015	8.465	-0.000	4.000
13.500	-1.400	4.021	8.464	-0.000	4.000
13.600	-2.000	4.021	8.464	-0.000	4.000
13.700	-1.200	3.999	8.465	-0.000	4.000
13.800	-1.000	4.020	8.465	-0.000	4.000
13.900	-0.600	4.008	8.465	-0.000	4.000
14.000	-0.400	4.021	8.466	-0.000	4.000
14.100	-1.000	4.021	8.466	-0.000	4.000
14.200	-0.000	4.007	8.463	-0.000	4.000
14.300	-0.600	4.024	8.465	-0.000	4.000
14.400	-0.600	4.018	8.465	-0.000	4.000
14.500	-1.200	4.023	8.466	-0.000	4.000
14.600	-0.000	4.023	8.466	-0.000	4.000
14.700	-0.600	4.013	8.463	-0.000	4.000
14.800	-0.000	4.021	8.465	-0.000	4.000
14.900	-0.200	4.006	8.465	-0.000	4.000
15.000	-0.200	4.017	8.466	-0.000	4.000
15.100	-0.000	4.017	8.466	-0.000	4.000
15.200	0.200	4.012	8.466	-0.000	4.000
15.300	-0.800	4.035	8.466	-0.000	4.000
15.400	-0.600	3.993	8.465	-0.000	4.000
15.500	-0.600	4.004	8.465	-0.000	4.000
15.600	-1.400	4.004	8.465	-0.000	4.000
15.700	-0.800	4.022	8.466	-0.000	4.000
15.800	0.200	4.022	8.464	-0.000	4.000
15.900	-0.200	4.012	8.465	-0.000	4.000
16.000	0.200	4.009	8.465	-0.000	4.000
16.100	-1.400	4.009	8.465	-0.000	4.000
16.200	-1.200	4.021	8.464	-0.000	4.000
16.300	-0.400	4.026	8.465	-0.000	4.000
16.400	-0.600	4.012	8.466	-0.000	4.000
16.500	-0.600	4.015	8.464	-0.000	4.000
16.600	-0.800	4.015	8.464	-0.000	4.000
16.700	-0.600	4.017	8.464	-0.000	4.000
16.800	-0.800	4.012	8.464	-0.000	4.000
16.900	0.200	3.990	8.465	-0.000	4.000
17.000	-0.600	4.012	8.466	-0.000	4.000
17.100	0.200	4.012	8.466	-0.000	4.000
17.200	-0.600	4.011	8.463	0.000	4.000
17.300	0.400	4.013	8.464	0.000	4.000
17.400	-2.200	4.010	8.464	0.000	4.000
17.500	-0.400	4.008	8.465	0.000	4.000
17.600	-0.000	4.008	8.465	0.000	4.000
17.700	335.800	4.011	8.465	0.016	4.000
17.800	5177.200	4.004	8.463	0.016	4.000
17.900	4567.400	4.013	8.466	0.016	4.000
18.000	3896.400	4.005	8.466	0.016	4.000
18.100	19.400	4.005	8.466	0.016	4.000
18.200	-4449.400	4.035	8.466	0.020	4.000
18.300	-4932.800	3.980	8.465	0.020	4.000
18.400	-3621.800	3.976	8.467	0.020	4.000
18.500	2020.200	2.499	8.464	0.020	4.000
18.600	4990.400	2.499	8.464	0.020	4.000
18.700	3978.400	3.875	8.466	0.011	4.000
18.800	-154.600	4.022	8.464	0.011	4.000
18.900	-4178.400	4.019	8.466	0.011	4.000
19.000	-359.200	4.021	8.466	0.011	4.000
19.100	-349.200	4.021	8.466	0.011	4.000
19.200	-382.800	4.013	8.466	0.009	4.000
19.300	-359.800	4.012	8.467	0.009	4.000
19.400	-304.400	3.970	8.465	0.009	4.000
19.500	-227.600	2.753	8.468	0.009	4.000
19.600	-142.800	2.753	8.468	0.009	4.000
19.700	-130.200	3.411	8.466	0.008	4.000
19.800	-122.400	6.355	8.467	0.008	4.000
19.900	-112.800	7.546	8.466	0.008	4.000
20.000	-107.400	7.537	8.464	0.008	4.000
20.100	-100.600	7.537	8.464	0.008	4.000
20.200	-96.200	6.961	8.465	0.007	4.000
20.300	-90.600	6.127	8.467	0.007	4.000
20.400	-88.400	5.404	8.465	0.007	4.000
20.500	-87.600	5.229	8.465	0.007	4.000
20.600	-84.200	5.229	8.465	0.007	4.000
20.700	-79.000	5.146	8.466	0.007	4.000
20.800	-74.800	5.075	8.465	0.007	4.000
20.900	-71.600	5.023	8.465	0.007	4.000
21.000	-67.600	4.939	8.466	0.007	4.000
21.100	-62.800	4.939	8.466	0.007	4.000
21.200	-62.000	4.908	8.466	0.006	4.000
21.300	-58.800	4.886	8.467	0.006	4.000
21.400	-57.200	4.845	8.466	0.006	4.000
21.500	-56.200	4.757	8.465	0.006	4.000
21.600	-57.000	4.757	8.465	0.006	4.000
21.700	-58.600	4.727	8.466	0.006	4.000
21.800	-50.400	4.693	8.466	0.006	4.000
21.900	-42.600	4.651	8.468	0.006	4.000
22.000	-39.000	4.597	8.466	0.006	4.294
22.100	-43.000	4.597	8.466	0.006	4.294
22.200	-32.400	4.597	8.467	0.006	4.294
22.300	-24.000	4.578	8.465	0.006	4.294
22.400	-16.000	4.567	8.466	0.006	4.294
22.500	-12.400	4.610	8.467	0.006	4.588
22.600	-11.800	4.610	8.467	0.006	4.588
22.700	-3.600	4.599	8.466	0.006	4.588
22.800	1.400	4.608	8.467	0.006	4.588
22.900	13.000	4.614	8.467	0.006	4.588
23.000	18.600	4.613	8.467	0.006	4.883
23.100	13.400	4.613	8.467	0.006	4.883
23.200	19.600	4.618	8.466	0.006	4.883
23.300	33.600	4.640	8.466	0.006	4.883
23.400	35.000	4.638	8.467	0.006	4.883
23.500	47.400	4.650	8.467	0.006	5.177
23.600	41.000	4.650	8.467	0.006	5.177
23.700	40.400	4.656	8.466	0.007	5.177
23.800	51.400	4.645	8.466	0.007	5.177
23.900	63.800	4.678	8.467	0.007	5.177
24.000	69.800	4.677	8.467	0.007	5.471
24.100	55.400	4.677	8.467	0.007	5.471
24.200	75.400	4.678	8.467	0.007	5.471
24.300	72.800	4.692	8.466	0.007	5.471
24.400	89.600	4.712	8.468	0.007	5.471
24.500	94.600	4.719	8.466	0.007	5.765
24.600	88.600	4.719	8.466	0.007	5.765
24.700	105.800	4.717	8.467	0.008	5.765
24.800	104.200	4.746	8.465	0.008	5.765
24.900	112.400	4.744	8.467	0.008	5.765
25.000	116.800	4.752	8.468	0.008	6.060
25.100	110.800	4.752	8.468	0.008	6.060
25.200	121.000	4.763	8.467	0.010	6.060
25.300	124.600	4.773	8.466	0.010	6.060
25.400	147.600	4.782	8.467	0.010	6.060
25.500	147.000	4.791	8.467	0.010	6.354
25.600	151.000	4.791	8.467	0.010	6.354
25.700	140.800	4.802	8.465	0.011	6.354
25.800	153.400	4.806	8.468	0.011	6.354
25.900	154.800	4.812	8.468	0.011	6.354
26.000	163.400	4.828	8.467	0.011	6.648
26.100	159.600	4.828	8.467	0.011	6.648
26.200	164.800	4.824	8.466	0.012	6.648
26.300	170.000	4.830	8.467	0.012	6.648
26.400	187.400	4.852	8.466	0.012	6.648
26.500	195.200	4.853	8.467	0.012	6.942
26.600	192.000	4.853	8.467	0.012	6.942
26.700	201.200	4.845	8.469	0.014	6.942
26.800	193.400	4.888	8.465	0.014	6.942
26.900	218.200	4.882	8.468	0.014	6.942
27.000	214.400	4.893	8.467	0.014	7.236
27.100	209.800	4.893	8.467	0.014	7.236
27.200	220.000	4.903	8.466	0.016	7.236
27.300	220.600	4.915	8.467	0.016	7.236
27.400	245.200	4.923	8.468	0.016	7.236
27.500	232.600	4.932	8.467	0.016	7.531
27.600	249.800	4.932	8.467	0.016	7.531
27.700	247.400	4.937	8.467	0.018	7.531
27.800	245.400	4.952	8.467	0.018	7.531
27.900	266.600	4.961	8.468	0.018	7.531
28.000	272.000	4.971	8.468	0.018	7.825
28.100	258.200	4.971	8.468	0.018	7.825
28.200	274.400	4.975	8.466	0.021	7.825
28.300	265.000	4.991	8.467	0.021	7.825
28.400	282.800	4.996	8.469	0.021	7.825
28.500	294.000	5.012	8.468	0.021	8.119
28.600	278.800	5.012	8.468	0.021	8.119
28.700	306.000	5.015	8.468	0.023	8.119
28.800	292.600	5.027	8.468	0.023	8.119
28.900	309.600	5.038	8.467	0.023	8.119
29.000	315.800	5.051	8.467	0.023	8.413
29.100	313.200	5.051	8.467	0.023	8.413
29.200	326.200	5.054	8.469	0.026	8.413
29.300	321.200	5.075	8.468	0.026	8.413
29.400	349.200	5.083	8.467	0.026	8.413
29.500	338.800	5.088	8.471	0.026	8.708
29.600	334.400	5.088	8.471	0.026	8.708
29.700	352.400	5.105	8.468	0.029	8.708
29.800	350.400	5.120	8.470	0.029	8.708
29.900	367.000	5.127	8.469	0.029	8.708
30.000	360.200	5.143	8.467	0.029	9.000
30.100	369.000	5.143	8.467	0.029	9.000
30.200	365.800	5.150	8.469	0.032	9.000
30.300	364.600	5.176	8.468	0.032	9.000
30.400	365.800	5.185	8.467	0.032	9.000
30.500	367.200	5.193	8.470	0.032	9.000
30.600	365.400	5.193	8.470	0.032	9.000
30.700	363.800	5.205	8.468	0.035	9.000
30.800	364.600	5.226	8.470	0.035	9.000
30.900	363.400	5.230	8.470	0.035	9.000
31.000	361.600	5.252	8.469	0.035	9.000
31.100	360.800	5.252	8.469	0.035	9.000
31.200	360.600	5.265	8.470	0.038	9.000
31.300	361.000	5.272	8.469	0.038	9.000
31.400	359.400	5.279	8.469	0.038	9.000
31.500	358.600	5.294	8.471	0.038	9.000
31.600	358.400	5.294	8.471	0.038	9.000
31.700	357.400	5.307	8.470	0.041	9.000
31.800	356.400	5.317	8.470	0.041	9.000
31.900	356.200	5.325	8.468	0.041	9.000
32.000	355.800	5.332	8.469	0.041	9.000
32.100	354.800	5.332	8.469	0.041	9.000
32.200	352.800	5.343	8.469	0.044	9.000
32.300	354.000	5.352	8.471	0.044	9.000
32.400	352.200	5.352	8.469	0.044	9.000
32.500	352.000	5.367	8.470	0.044	9.000
32.600	349.800	5.367	8.470	0.044	9.000
32.700	351.600	5.377	8.470	0.046	9.000
32.800	350.000	5.382	8.471	0.046	9.000
32.900	348.600	5.389	8.470	0.046	9.000
33.000	348.000	5.403	8.470	0.046	9.000
33.100	347.200	5.403	8.470	0.046	9.000
33.200	347.400	5.407	8.469	0.049	9.000
33.300	345.200	5.414	8.470	0.049	9.000
33.400	345.400	5.422	8.470	0.049	9.000
33.500	344.200	5.432	8.471	0.049	9.000
33.600	344.800	5.432	8.471	0.049	9.000
33.700	343.400	5.443	8.470	0.052	9.000
33.800	343.000	5.449	8.471	0.052	9.000
33.900	343.200	5.456	8.470	0.052	9.000
34.000	342.200	5.468	8.471	0.052	9.000
34.100	340.600	5.468	8.471	0.052	9.000
34.200	341.200	5.472	8.471	0.055	9.000
34.300	341.200	5.480	8.471	0.055	9.000
34.400	339.000	5.485	8.471	0.055	9.000
34.500	339.000	5.500	8.470	0.055	9.000
34.600	337.800	5.500	8.470	0.055	9.000
34.700	336.800	5.501	8.470	0.058	9.000
34.800	337.400	5.510	8.470	0.058	9.000
34.900	336.800	5.517	8.471	0.058	9.000
35.000	335.200	5.533	8.471	0.058	9.000
35.100	334.600	5.533	8.471	0.058	9.000
35.200	334.200	5.535	8.471	0.061	9.000
35.300	334.600	5.542	8.471	0.061	9.000
35.400	333.200	5.544	8.471	0.061	9.000
35.500	333.200	5.555	8.470	0.061	9.000
35.600	331.200	5.555	8.470	0.061	9.000
35.700	331.000	5.568	8.471	0.063	9.000
35.800	331.600	5.571	8.472	0.063	9.000
35.900	330.000	5.578	8.471	0.063	9.000
36.000	329.200	5.590	8.471	0.063	9.000
36.100	328.400	5.590	8.471	0.063	9.000
36.200	328.800	5.596	8.471	0.066	9.000
36.300	327.600	5.601	8.472	0.066	9.000
36.400	327.400	5.611	8.471	0.066	9.000
36.500	325.800	5.621	8.471	0.066	9.000
36.600	325.000	5.621	8.471	0.066	9.000
36.700	324.000	5.631	8.470	0.069	9.000
36.800	324.800	5.639	8.472	0.069	9.000
36.900	324.000	5.641	8.472	0.069	9.000
37.000	323.000	5.653	8.471	0.069	9.000
37.100	322.200	5.653	8.471	0.069	9.000
37.200	320.600	5.660	8.471	0.071	9.000
37.300	320.000	5.666	8.471	0.071	9.000
37.400	319.800	5.673	8.472	0.071	9.000
37.500	319.400	5.683	8.472	0.071	9.000
37.600	317.800	5.683	8.472	0.071	9.000
37.700	318.000	5.699	8.471	0.074	9.000
37.800	316.400	5.701	8.471	0.074	9.000
37.900	316.200	5.710	8.472	0.074	9.000
38.000	316.000	5.722	8.471	0.074	9.000
38.100	314.600	5.722	8.471	0.074	9.000
38.200	314.000	5.732	8.472	0.077	9.000
38.300	314.200	5.739	8.471	0.077	9.000
38.400	313.600	5.743	8.471	0.077	9.000
38.500	312.800	5.760	8.472	0.077	9.000
38.600	311.400	5.760	8.472	0.077	9.000
38.700	310.800	5.765	8.472	0.079	9.000
38.800	310.200	5.772	8.471	0.079	9.000
38.900	310.800	5.779	8.473	0.079	9.000
39.000	310.000	5.791	8.472	0.079	9.000
39.100	308.000	5.791	8.472	0.079	9.000
39.200	307.600	5.800	8.473	0.082	9.000
39.300	307.200	5.803	8.471	0.082	9.000
39.400	306.400	5.810	8.473	0.082	9.000
39.500	305.800	5.821	8.471	0.082	9.000
39.600	304.600	5.821	8.471	0.082	9.000
39.700	304.800	5.831	8.473	0.084	9.000
39.800	304.400	5.836	8.471	0.084	9.000
39.900	302.400	5.844	8.473	0.084	9.000
40.000	302.600	5.854	8.472	0.084	9.000
40.100	302.400	5.854	8.472	0.084	9.000
40.200	301.600	5.863	8.472	0.087	9.000
40.300	300.400	5.866	8.472	0.087	9.000
40.400	300.000	5.872	8.472	0.087	9.000
40.500	299.400	5.884	8.473	0.087	9.000
40.600	299.600	5.884	8.473	0.087	9.000
40.700	298.400	5.894	8.472	0.089	9.000
40.800	298.400	5.896	8.471	0.089	9.000
40.900	297.600	5.905	8.472	0.089	9.000
41.000	297.000	5.919	8.473	0.089	9.000
41.100	296.600	5.919	8.473	0.089	9.000
41.200	295.600	5.922	8.473	0.092	9.000
41.300	295.000	5.928	8.473	0.092	9.000
41.400	294.600	5.933	8.473	0.092	9.000
41.500	294.200	5.944	8.474	0.092	9.000
41.600	293.400	5.944	8.474	0.092	9.000
41.700	293.000	5.953	8.472	0.094	9.000
41.800	292.200	5.959	8.472	0.094	9.000
41.900	292.000	5.964	8.473	0.094	9.000
42.000	291.400	5.975	8.472	0.094	9.000
42.100	290.400	5.975	8.472	0.094	9.000
42.200	290.200	5.982	8.473	0.097	9.000
42.300	289.400	5.986	8.474	0.097	9.000
42.400	288.600	5.991	8.473	0.097	9.000
42.500	287.200	6.004	8.473	0.097	9.000
42.600	288.000	6.004	8.473	0.097	9.000
42.700	286.800	6.013	8.474	0.099	9.000
42.800	286.000	6.017	8.474	0.099	9.000
42.900	285.600	6.024	8.473	0.099	9.000
43.000	285.000	6.035	8.472	0.099	9.000
43.100	284.600	6.035	8.472	0.099	9.000
43.200	284.200	6.040	8.473	0.101	9.000
43.300	283.400	6.047	8.474	0.101	9.000
43.400	282.600	6.047	8.474	0.101	9.000
43.500	282.000	6.059	8.473	0.101	9.000
43.600	282.200	6.059	8.473	0.101	9.000
43.700	281.600	6.068	8.473	0.104	9.000
43.800	281.600	6.075	8.474	0.104	9.000
43.900	280.000	6.079	8.474	0.104	9.000
44.000	280.200	6.092	8.474	0.104	9.000
44.100	279.800	6.092	8.474	0.104	9.000
44.200	278.600	6.102	8.474	0.106	9.000
44.300	278.400	6.101	8.473	0.106	9.000
44.400	278.000	6.110	8.474	0.106	9.000
44.500	277.400	6.119	8.473	0.106	9.000
44.600	275.800	6.119	8.473	0.106	9.000
44.700	276.200	6.126	8.474	0.108	9.000
44.800	276.400	6.130	8.474	0.108	9.000
44.900	274.800	6.137	8.473	0.108	9.000
45.000	274.400	6.148	8.474	0.108	9.000
45.100	273.000	6.148	8.474	0.108	9.000
45.200	273.400	6.150	8.473	0.111	9.000
45.300	273.000	6.155	8.474	0.111	9.000
45.400	272.400	6.161	8.475	0.111	9.000
45.500	270.800	6.170	8.476	0.111	9.000
45.600	271.000	6.170	8.476	0.111	9.000
45.700	269.800	6.176	8.475	0.113	9.000
45.800	270.000	6.187	8.475	0.113	9.000
45.900	268.600	6.191	8.476	0.113	9.000
46.000	269.800	6.202	8.475	0.113	9.000
46.100	269.000	6.202	8.475	0.113	9.000
46.200	268.000	6.208	8.475	0.115	9.000
46.300	267.000	6.213	8.474	0.115	9.000
46.400	268.000	6.217	8.474	0.115	9.000
46.500	266.400	6.229	8.474	0.115	9.000
46.600	265.200	6.229	8.474	0.115	9.000
46.700	266.200	6.233	8.475	0.117	9.000
46.800	264.600	6.237	8.474	0.117	9.000
46.900	263.600	6.249	8.475	0.117	9.000
47.000	263.200	6.259	8.476	0.117	9.000
47.100	263.000	6.259	8.476	0.117	9.000
47.200	262.400	6.263	8.475	0.119	9.000
47.300	261.400	6.267	8.474	0.119	9.000
47.400	261.000	6.270	8.475	0.119	9.000
47.500	260.800	6.281	8.475	0.119	9.000
47.600	259.000	6.281	8.475	0.119	9.000
47.700	258.600	6.290	8.474	0.122	9.000
47.800	258.400	6.297	8.475	0.122	9.000
47.900	258.200	6.303	8.475	0.122	9.000
48.000	258.000	6.314	8.476	0.122	9.000
48.100	257.000	6.314	8.476	0.122	9.000
48.200	257.000	6.319	8.475	0.124	9.000
48.300	255.800	6.326	8.476	0.124	9.000
48.400	255.600	6.333	8.475	0.124	9.000
48.500	255.600	6.342	8.475	0.124	9.000
48.600	253.800	6.342	8.475	0.124	9.000
48.700	254.200	6.351	8.476	0.126	9.000
48.800	253.000	6.354	8.475	0.126	9.000
48.900	251.800	6.360	8.475	0.126	9.000
49.000	252.400	6.374	8.476	0.126	9.000
49.100	251.400	6.374	8.476	0.126	9.000
49.200	251.400	6.376	8.476	0.128	9.000
49.300	250.600	6.378	8.476	0.128	9.000
49.400	250.000	6.384	8.476	0.128	9.000
49.500	248.800	6.392	8.476	0.128	9.000
49.600	248.800	6.392	8.476	0.128	9.000
49.700	248.600	6.404	8.477	0.130	9.000
49.800	247.600	6.409	8.475	0.130	9.000
49.900	247.400	6.412	8.476	0.130	9.000
50.000	246.800	6.425	8.477	0.130	9.000
50.100	244.800	6.425	8.477	0.130	9.000
50.200	246.000	6.433	8.476	0.132	9.000
50.300	245.000	6.437	8.476	0.132	9.000
50.400	245.400	6.444	8.476	0.132	9.000
50.500	243.600	6.451	8.476	0.132	9.000
50.600	243.200	6.451	8.476	0.132	9.000
50.700	243.200	6.461	8.477	0.134	9.000
50.800	242.200	6.465	8.476	0.134	9.000
50.900	241.800	6.469	8.476	0.134	9.000
51.000	241.200	6.485	8.476	0.134	9.000
51.100	240.000	6.485	8.476	0.134	9.000
51.200	240.400	6.487	8.477	0.136	9.000
51.300	238.600	6.491	8.477	0.136	9.000
51.400	239.200	6.496	8.477	0.136	9.000
51.500	237.600	6.506	8.477	0.136	9.000
51.600	237.600	6.506	8.477	0.136	9.000
51.700	237.000	6.513	8.478	0.138	9.000
51.800	237.000	6.522	8.477	0.138	9.000
51.900	236.000	6.531	8.477	0.138	9.000
52.000	235.200	6.538	8.476	0.138	9.000
52.100	234.600	6.538	8.476	0.138	9.000
52.200	235.000	6.544	8.478	0.140	9.000
52.300	234.400	6.547	8.477	0.140	9.000
52.400	234.200	6.551	8.477	0.140	9.000
52.500	232.000	6.565	8.476	0.140	9.000
52.600	232.200	6.565	8.476	0.140	9.000
52.700	231.800	6.573	8.477	0.142	9.000
52.800	232.000	6.573	8.478	0.142	9.000
52.900	231.000	6.581	8.477	0.142	9.000
53.000	230.600	6.592	8.477	0.142	9.000
53.100	230.200	6.592	8.477	0.142	9.000
53.200	229.200	6.599	8.478	0.144	9.000
53.300	229.200	6.603	8.477	0.144	9.000
53.400	228.800	6.603	8.478	0.144	9.000
53.500	229.200	6.614	8.476	0.144	9.000
53.600	228.200	6.614	8.476	0.144	9.000
53.700	228.000	6.622	8.478	0.146	9.000
53.800	227.800	6.626	8.478	0.146	9.000
53.900	226.200	6.630	8.477	0.146	9.000
54.000	226.400	6.639	8.478	0.146	9.000
54.100	225.400	6.639	8.478	0.146	9.000
54.200	225.000	6.647	8.478	0.148	9.000
54.300	224.800	6.650	8.478	0.148	9.000
54.400	224.400	6.653	8.478	0.148	9.000
54.500	224.000	6.663	8.478	0.148	9.000
54.600	224.000	6.663	8.478	0.148	9.000
54.700	222.400	6.668	8.478	0.149	9.000
54.800	221.800	6.673	8.478	0.149	9.000
54.900	222.000	6.676	8.479	0.149	9.000
55.000	221.600	6.686	8.479	0.149	9.000
55.100	220.800	6.686	8.479	0.149	9.000
55.200	220.400	6.691	8.478	0.151	9.000
55.300	220.600	6.693	8.478	0.151	9.000
55.400	219.800	6.698	8.478	0.151	9.000
55.500	219.400	6.711	8.478	0.151	9.000
55.600	218.400	6.711	8.478	0.151	9.000
55.700	218.200	6.719	8.477	0.153	9.000
55.800	217.200	6.720	8.478	0.153	9.000
55.900	217.600	6.724	8.478	0.153	9.000
56.000	217.200	6.731	8.479	0.153	9.000
56.100	215.800	6.731	8.479	0.153	9.000
56.200	215.800	6.738	8.477	0.155	9.000
56.300	215.000	6.744	8.479	0.155	9.000
56.400	215.200	6.748	8.479	0.155	9.000
56.500	214.400	6.762	8.479	0.155	9.000
56.600	214.000	6.762	8.479	0.155	9.000
56.700	213.800	6.763	8.478	0.157	9.000
56.800	212.800	6.770	8.479	0.157	9.000
56.900	211.800	6.774	8.478	0.157	9.000
57.000	212.400	6.782	8.478	0.157	9.000
57.100	210.800	6.782	8.478	0.157	9.000
57.200	211.600	6.784	8.480	0.158	9.000
57.300	211.200	6.791	8.479	0.158	9.000
57.400	210.400	6.793	8.478	0.158	9.000
57.500	210.400	6.803	8.478	0.158	9.000
57.600	210.000	6.803	8.478	0.158	9.000
57.700	208.800	6.812	8.480	0.160	9.000
57.800	209.000	6.815	8.481	0.160	9.000
57.900	208.000	6.818	8.479	0.160	9.000
58.000	208.400	6.831	8.481	0.160	9.000
58.100	207.400	6.831	8.481	0.160	9.000
58.200	206.600	6.831	8.479	0.162	9.000
58.300	207.200	6.834	8.479	0.162	9.000
58.400	205.600	6.841	8.480	0.162	9.000
58.500	205.000	6.852	8.481	0.162	9.000
58.600	204.400	6.852	8.481	0.162	9.000
58.700	203.800	6.855	8.480	0.163	9.000
58.800	203.000	6.859	8.479	0.163	9.000
58.900	202.800	6.864	8.480	0.163	9.000
59.000	202.200	6.875	8.479	0.163	9.000
59.100	201.400	6.875	8.479	0.163	9.000
59.200	201.800	6.883	8.480	0.165	9.000
59.300	201.200	6.882	8.480	0.165	9.000
59.400	200.600	6.885	8.480	0.165	9.000
59.500	200.600	6.901	8.479	0.165	9.000
59.600	200.600	6.901	8.479	0.165	9.000
59.700	198.400	6.909	8.480	0.167	9.000
59.800	197.600	6.914	8.480	0.167	9.000
59.900	198.400	6.919	8.480	0.167	9.000
60.000	198.600	6.931	8.480	0.167	9.000
60.100	197.400	6.931	8.480	0.167	9.000
60.200	197.200	6.935	8.480	0.168	9.000
60.300	196.800	6.941	8.480	0.168	9.000
60.400	196.200	6.944	8.480	0.168	9.000
60.500	196.400	6.953	8.480	0.168	9.000
60.600	195.800	6.953	8.480	0.168	9.000
60.700	195.200	6.959	8.480	0.170	9.000
60.800	195.000	6.962	8.480	0.170	9.000
60.900	193.600	6.967	8.481	0.170	9.000
61.000	194.600	6.972	8.481	0.170	9.000
61.100	193.800	6.972	8.481	0.170	9.000
61.200	193.800	6.977	8.480	0.172	9.000
61.300	194.000	6.978	8.481	0.172	9.000
61.400	193.200	6.982	8.481	0.172	9.000
61.500	192.200	6.987	8.481	0.172	9.000
61.600	192.200	6.987	8.481	0.172	9.000
61.700	191.000	6.993	8.481	0.173	9.000
61.800	190.800	7.001	8.481	0.173	9.000
61.900	190.400	7.003	8.481	0.173	9.000
62.000	190.200	7.009	8.482	0.173	9.000
62.100	189.400	7.009	8.482	0.173	9.000
62.200	189.800	7.015	8.480	0.175	9.000
62.300	188.000	7.014	8.481	0.175	9.000
62.400	187.800	7.021	8.481	0.175	9.000
62.500	188.200	7.031	8.482	0.175	9.000
62.600	187.800	7.031	8.482	0.175	9.000
62.700	187.200	7.035	8.481	0.176	9.000
62.800	186.400	7.039	8.481	0.176	9.000
62.900	186.000	7.045	8.481	0.176	9.000
63.000	186.200	7.053	8.482	0.176	9.000
63.100	185.800	7.053	8.482	0.176	9.000
63.200	186.200	7.056	8.481	0.178	9.000
63.300	186.000	7.058	8.482	0.178	9.000
63.400	185.200	7.058	8.483	0.178	9.000
63.500	184.200	7.071	8.482	0.178	9.000
63.600	184.600	7.071	8.482	0.178	9.000
63.700	183.400	7.078	8.483	0.179	9.000
63.800	182.400	7.078	8.481	0.179	9.000
63.900	183.200	7.085	8.481	0.179	9.000
64.000	183.000	7.096	8.482	0.179	9.000
64.100	182.600	7.096	8.482	0.179	9.000
64.200	181.800	7.100	8.483	0.181	9.000
64.300	181.000	7.100	8.481	0.181	9.000
64.400	181.600	7.105	8.483	0.181	9.000
64.500	180.200	7.116	8.482	0.181	9.000
64.600	180.200	7.116	8.482	0.181	9.000
64.700	179.600	7.118	8.482	0.182	9.000
64.800	178.400	7.123	8.483	0.182	9.000
64.900	179.000	7.127	8.483	0.182	9.000
65.000	179.000	7.132	8.482	0.182	9.000
65.100	177.400	7.132	8.482	0.182	9.000
65.200	177.400	7.139	8.483	0.184	9.000
65.300	176.800	7.142	8.483	0.184	9.000
65.400	176.200	7.142	8.482	0.184	9.000
65.500	176.200	7.156	8.483	0.184	9.000
65.600	176.200	7.156	8.483	0.184	9.000
65.700	175.000	7.162	8.482	0.185	9.000
65.800	174.600	7.166	8.484	0.185	9.000
65.900	175.200	7.168	8.481	0.185	9.000
66.000	173.400	7.176	8.482	0.185	9.000
66.100	173.800	7.176	8.482	0.185	9.000
66.200	173.400	7.178	8.484	0.187	9.000
66.300	173.400	7.183	8.484	0.187	9.000
66.400	172.800	7.188	8.483	0.187	9.000
66.500	172.800	7.195	8.484	0.187	9.000
66.600	172.800	7.195	8.484	0.187	9.000
66.700	172.600	7.198	8.483	0.188	9.000
66.800	171.200	7.202	8.483	0.188	9.000
66.900	172.000	7.205	8.484	0.188	9.000
67.000	171.000	7.214	8.484	0.188	9.000
67.100	171.400	7.214	8.484	0.188	9.000
67.200	169.400	7.218	8.483	0.190	9.000
67.300	170.200	7.218	8.484	0.190	9.000
67.400	170.200	7.218	8.484	0.190	9.000
67.500	169.600	7.227	8.484	0.190	9.000
67.600	169.600	7.227	8.484	0.190	9.000
67.700	168.400	7.232	8.485	0.191	9.000
67.800	167.400	7.236	8.484	0.191	9.000
67.900	168.200	7.237	8.483	0.191	9.000
68.000	168.000	7.247	8.484	0.191	9.000
68.100	168.000	7.247	8.484	0.191	9.000
68.200	167.400	7.248	8.485	0.192	9.000
68.300	167.200	7.252	8.484	0.192	9.000
68.400	166.200	7.257	8.484	0.192	9.000
68.500	167.000	7.262	8.485	0.192	9.000
68.600	165.800	7.262	8.485	0.192	9.000
68.700	166.000	7.267	8.485	0.194	9.000
68.800	165.000	7.273	8.485	0.194	9.000
68.900	165.000	7.275	8.484	0.194	9.000
69.000	164.800	7.280	8.485	0.194	9.000
69.100	163.400	7.280	8.485	0.194	9.000
69.200	163.800	7.283	8.485	0.195	9.000
69.300	162.400	7.288	8.485	0.195	9.000
69.400	162.600	7.285	8.484	0.195	9.000
69.500	162.600	7.295	8.486	0.195	9.000
69.600	162.600	7.295	8.486	0.195	9.000
69.700	161.400	7.302	8.485	0.197	9.000
69.800	161.600	7.303	8.485	0.197	9.000
69.900	161.200	7.310	8.485	0.197	9.000
70.000	160.400	7.315	8.487	0.197	9.000
70.100	160.200	7.315	8.487	0.197	9.000
70.200	161.200	7.317	8.485	0.198	9.000
70.300	160.000	7.324	8.485	0.198	9.000
70.400	160.200	7.328	8.487	0.198	9.000
70.500	158.800	7.336	8.485	0.198	9.000
70.600	159.400	7.336	8.485	0.198	9.000
70.700	159.000	7.342	8.486	0.199	9.000
70.800	159.000	7.344	8.486	0.199	9.000
70.900	157.400	7.346	8.486	0.199	9.000
71.000	158.000	7.353	8.485	0.199	9.000
71.100	158.200	7.353	8.485	0.199	9.000
71.200	156.800	7.355	8.486	0.200	9.000
71.300	156.600	7.357	8.487	0.200	9.000
71.400	157.000	7.362	8.487	0.200	9.000
71.500	156.200	7.366	8.486	0.200	9.000
71.600	155.800	7.366	8.486	0.200	9.000
71.700	155.200	7.372	8.486	0.202	9.000
71.800	154.600	7.376	8.486	0.202	9.000
71.900	154.600	7.380	8.485	0.202	9.000
72.000	155.000	7.387	8.486	0.202	9.000
72.100	153.800	7.387	8.486	0.202	9.000
72.200	153.200	7.391	8.486	0.203	9.000
72.300	153.400	7.392	8.486	0.203	9.000
72.400	153.000	7.400	8.487	0.203	9.000
72.500	152.400	7.405	8.486	0.203	9.000
72.600	151.200	7.405	8.486	0.203	9.000
72.700	153.000	7.413	8.487	0.204	9.000
72.800	150.800	7.410	8.487	0.204	9.000
72.900	151.200	7.416	8.487	0.204	9.000
73.000	151.200	7.423	8.487	0.204	9.000
73.100	150.200	7.423	8.487	0.204	9.000
73.200	150.800	7.425	8.486	0.206	9.000
73.300	149.400	7.424	8.487	0.206	9.000
73.400	150.000	7.427	8.487	0.206	9.000
73.500	148.800	7.437	8.487	0.206	9.000
73.600	149.000	7.437	8.487	0.206	9.000
73.700	149.200	7.446	8.487	0.207	9.000
73.800	147.800	7.447	8.487	0.207	9.000
73.900	148.200	7.451	8.487	0.207	9.000
74.000	147.800	7.458	8.487	0.207	9.000
74.100	147.200	7.458	8.487	0.207	9.000
74.200	146.600	7.461	8.487	0.208	9.000
74.300	146.400	7.464	8.486	0.208	9.000
74.400	145.400	7.466	8.487	0.208	9.000
74.500	146.800	7.475	8.486	0.208	9.000
74.600	145.200	7.475	8.486	0.208	9.000
74.700	144.800	7.478	8.487	0.209	9.000
74.800	145.200	7.479	8.487	0.209	9.000
74.900	145.000	7.482	8.488	0.209	9.000
75.000	144.800	7.490	8.489	0.209	9.000
75.100	144.600	7.490	8.489	0.209	9.000
75.200	144.600	7.493	8.487	0.210	9.000
75.300	142.000	7.498	8.489	0.210	9.000
75.400	142.000	7.495	8.488	0.210	9.000
75.500	142.600	7.503	8.488	0.210	9.000
75.600	141.200	7.503	8.488	0.210	9.000
75.700	141.800	7.514	8.488	0.212	9.000
75.800	140.800	7.517	8.489	0.212	9.000
75.900	140.600	7.520	8.489	0.212	9.000
76.000	140.200	7.527	8.488	0.212	9.000
76.100	140.600	7.527	8.488	0.212	9.000
76.200	139.400	7.531	8.488	0.213	9.000
76.300	139.200	7.536	8.489	0.213	9.000
76.400	139.000	7.539	8.488	0.213	9.000
76.500	138.600	7.547	8.489	0.213	9.000
76.600	138.000	7.547	8.489	0.213	9.000
76.700	138.000	7.553	8.489	0.214	9.000
76.800	137.400	7.558	8.488	0.214	9.000
76.900	137.600	7.559	8.489	0.214	9.000
77.000	137.200	7.566	8.489	0.214	9.000
77.100	136.600	7.566	8.489	0.214	9.000
77.200	136.800	7.571	8.489	0.215	9.000
77.300	136.200	7.570	8.489	0.215	9.000
77.400	136.400	7.573	8.491	0.215	9.000
77.500	134.800	7.575	8.489	0.215	9.000
77.600	135.000	7.575	8.489	0.215	9.000
77.700	134.600	7.590	8.489	0.216	9.000
77.800	135.400	7.590	8.489	0.216	9.000
77.900	134.000	7.592	8.490	0.216	9.000
78.000	135.000	7.596	8.491	0.216	9.000
78.100	133.400	7.596	8.491	0.216	9.000
78.200	133.600	7.603	8.489	0.217	9.000
78.300	133.200	7.607	8.491	0.217	9.000
78.400	132.600	7.605	8.489	0.217	9.000
78.500	132.600	7.610	8.489	0.217	9.000
78.600	133.200	7.610	8.489	0.217	9.000
78.700	132.400	7.615	8.490	0.218	9.000
78.800	132.400	7.618	8.489	0.218	9.000
78.900	131.600	7.620	8.489	0.218	9.000
79.000	131.200	7.626	8.490	0.218	9.000
79.100	131.200	7.626	8.490	0.218	9.000
79.200	131.200	7.626	8.490	0.219	9.000
79.300	130.800	7.629	8.490	0.219	9.000
79.400	130.800	7.634	8.490	0.219	9.000
79.500	130.600	7.640	8.491	0.219	9.000
79.600	129.200	7.640	8.491	0.219	9.000
79.700	128.800	7.646	8.491	0.220	9.000
79.800	128.400	7.648	8.489	0.220	9.000
79.900	128.600	7.648	8.490	0.220	9.000
80.000	128.200	7.656	8.490	0.220	9.000
80.100	128.400	7.656	8.490	0.220	9.000
80.200	129.200	7.660	8.490	0.222	9.000
80.300	127.600	7.661	8.491	0.222	9.000
80.400	128.000	7.667	8.490	0.222	9.000
80.500	126.200	7.665	8.492	0.222	9.000
80.600	126.600	7.665	8.492	0.222	9.000
80.700	126.400	7.671	8.489	0.223	9.000
80.800	127.000	7.675	8.491	0.223	9.000
80.900	126.400	7.677	8.491	0.223	9.000
81.000	126.400	7.683	8.491	0.223	9.000
81.100	125.400	7.683	8.491	0.223	9.000
81.200	125.400	7.687	8.492	0.224	9.000
81.300	125.400	7.690	8.492	0.224	9.000
81.400	124.800	7.687	8.491	0.224	9.000
81.500	124.800	7.692	8.491	0.224	9.000
81.600	124.400	7.692	8.491	0.224	9.000
81.700	123.400	7.701	8.491	0.225	9.000
81.800	123.400	7.703	8.492	0.225	9.000
81.900	122.400	7.706	8.490	0.225	9.000
82.000	122.800	7.713	8.491	0.225	9.000
82.100	122.000	7.713	8.491	0.225	9.000
82.200	122.200	7.714	8.493	0.226	9.000
82.300	122.200	7.717	8.492	0.226	9.000
82.400	121.600	7.721	8.492	0.226	9.000
82.500	121.200	7.732	8.492	0.226	9.000
82.600	120.400	7.732	8.492	0.226	9.000
82.700	120.600	7.733	8.493	0.227	9.000
82.800	120.400	7.734	8.492	0.227	9.000
82.900	120.200	7.739	8.492	0.227	9.000
83.000	119.800	7.746	8.493	0.227	9.000
83.100	119.800	7.746	8.493	0.227	9.000
83.200	119.600	7.747	8.493	0.228	9.000
83.300	118.400	7.754	8.492	0.228	9.000
83.400	119.800	7.748	8.492	0.228	9.000
83.500	118.800	7.755	8.493	0.228	9.000
83.600	118.000	7.755	8.493	0.228	9.000
83.700	117.800	7.765	8.493	0.229	9.000
83.800	119.000	7.763	8.492	0.229	9.000
83.900	117.000	7.771	8.493	0.229	9.000
84.000	117.600	7.773	8.492	0.229	9.000
84.100	117.800	7.773	8.492	0.229	9.000
84.200	117.600	7.773	8.494	0.230	9.000
84.300	117.200	7.777	8.495	0.230	9.000
84.400	117.400	7.780	8.493	0.230	9.000
84.500	116.400	7.783	8.493	0.230	9.000
84.600	116.400	7.783	8.493	0.230	9.000
84.700	115.000	7.786	8.495	0.231	9.000
84.800	115.600	7.788	8.494	0.231	9.000
84.900	115.400	7.792	8.494	0.231	9.000
85.000	116.200	7.795	8.493	0.231	9.000
85.100	113.800	7.795	8.493	0.231	9.000
85.200	116.000	7.801	8.493	0.232	9.000
85.300	114.000	7.802	8.493	0.232	9.000
85.400	113.800	7.802	8.494	0.232	9.000
85.500	114.800	7.805	8.494	0.232	9.000
85.600	114.400	7.805	8.494	0.232	9.000
85.700	114.000	7.810	8.494	0.232	9.000
85.800	114.200	7.813	8.494	0.232	9.000
85.900	113.200	7.817	8.494	0.232	9.000
86.000	113.400	7.818	8.494	0.232	9.000
86.100	112.800	7.818	8.494	0.232	9.000
86.200	112.400	7.822	8.496	0.233	9.000
86.300	111.600	7.824	8.494	0.233	9.000
86.400	112.600	7.826	8.493	0.233	9.000
86.500	111.800	7.832	8.494	0.233	9.000
86.600	112.200	7.832	8.494	0.233	9.000
86.700	111.000	7.833	8.494	0.234	9.000
86.800	110.600	7.839	8.494	0.234	9.000
86.900	110.200	7.836	8.494	0.234	9.000
87.000	110.000	7.842	8.495	0.234	9.000
87.100	110.000	7.842	8.495	0.234	9.000
87.200	109.800	7.847	8.496	0.235	9.000
87.300	110.200	7.847	8.494	0.235	9.000
87.400	108.400	7.851	8.496	0.235	9.000
87.500	108.200	7.853	8.494	0.235	9.000
87.600	108.200	7.853	8.494	0.235	9.000
87.700	109.200	7.861	8.496	0.236	9.000
87.800	108.400	7.866	8.493	0.236	9.000
87.900	107.800	7.866	8.495	0.236	9.000
88.000	108.200	7.873	8.495	0.236	9.000
88.100	106.800	7.873	8.495	0.236	9.000
88.200	107.800	7.874	8.496	0.237	9.000
88.300	107.600	7.877	8.495	0.237	9.000
88.400	107.000	7.880	8.495	0.237	9.000
88.500	107.600	7.882	8.495	0.237	9.000
88.600	107.000	7.882	8.495	0.237	9.000
88.700	106.600	7.889	8.494	0.238	9.000
88.800	105.800	7.885	8.495	0.238	9.000
88.900	106.000	7.890	8.496	0.238	9.000
89.000	106.000	7.895	8.496	0.238	9.000
89.100	105.800	7.895	8.496	0.238	9.000
89.200	106.200	7.896	8.495	0.239	9.000
89.300	104.800	7.898	8.495	0.239	9.000
89.400	105.000	7.903	8.496	0.239	9.000
89.500	105.400	7.905	8.496	0.239	9.000
89.600	105.000	7.905	8.496	0.239	9.000
89.700	104.000	7.907	8.496	0.240	9.000
89.800	105.000	7.912	8.496	0.240	9.000
89.900	103.600	7.912	8.496	0.240	9.000
90.000	103.800	7.916	8.497	0.240	9.000
90.100	103.400	7.916	8.497	0.240	9.000
90.200	103.000	7.919	8.496	0.241	9.000
90.300	103.200	7.920	8.495	0.241	9.000
90.400	103.400	7.926	8.496	0.241	9.000
90.500	102.600	7.927	8.496	0.241	9.000
90.600	102.000	7.927	8.496	0.241	9.000
90.700	103.200	7.928	8.496	0.241	9.000
90.800	102.400	7.930	8.496	0.241	9.000
90.900	102.000	7.933	8.497	0.241	9.000
91.000	101.800	7.939	8.497	0.241	9.000
91.100	102.000	7.939	8.497	0.241	9.000
91.200	101.600	7.939	8.497	0.242	9.000
91.300	101.000	7.940	8.497	0.242	9.000
91.400	101.200	7.942	8.496	0.242	9.000
91.500	100.400	7.943	8.498	0.242	9.000
91.600	102.000	7.943	8.498	0.242	9.000
91.700	101.000	7.951	8.497	0.243	9.000
91.800	100.400	7.951	8.496	0.243	9.000
91.900	100.600	7.955	8.497	0.243	9.000
92.000	99.600	7.955	8.498	0.243	9.000
92.100	99.800	7.955	8.498	0.243	9.000
92.200	99.200	7.957	8.498	0.244	9.000
92.300	98.600	7.962	8.497	0.244	9.000
92.400	99.200	7.964	8.499	0.244	9.000
92.500	98.800	7.968	8.498	0.244	9.000
92.600	99.000	7.968	8.498	0.244	9.000
92.700	98.800	7.974	8.497	0.245	9.000
92.800	98.200	7.971	8.498	0.245	9.000
92.900	98.200	7.975	8.498	0.245	9.000
93.000	98.400	7.980	8.497	0.245	9.000
93.100	97.800	7.980	8.497	0.245	9.000
93.200	97.600	7.982	8.498	0.245	9.000
93.300	96.600	7.982	8.499	0.245	9.000
93.400	96.800	7.982	8.498	0.245	9.000
93.500	96.800	7.988	8.498	0.245	9.000
93.600	96.600	7.988	8.498	0.245	9.000
93.700	96.200	7.990	8.498	0.246	9.000
93.800	95.200	7.995	8.498	0.246	9.000
93.900	96.400	8.000	8.499	0.246	9.000
94.000	94.800	8.001	8.498	0.246	9.000
94.100	95.000	8.001	8.498	0.246	9.000
94.200	95.000	8.005	8.499	0.247	9.000
94.300	94.600	8.008	8.498	0.247	9.000
94.400	95.200	8.008	8.499	0.247	9.000
94.500	95.200	8.012	8.498	0.247	9.000
94.600	94.400	8.012	8.498	0.247	9.000
94.700	93.800	8.014	8.499	0.248	9.000
94.800	94.400	8.016	8.499	0.248	9.000
94.900	94.600	8.017	8.500	0.248	9.000
95.000	94.200	8.021	8.499	0.248	9.000
95.100	93.600	8.021	8.499	0.249	9.000
95.200	94.200	8.022	8.500	0.249	9.000
95.300	94.000	8.025	8.500	0.249	9.000
95.400	93.400	8.023	8.500	0.249	9.000
95.500	91.600	8.029	8.501	0.249	9.000
95.600	93.200	8.029	8.501	0.249	9.000
95.700	93.000	8.037	8.500	0.249	9.000
95.800	92.600	8.035	8.500	0.249	9.000
95.900	91.800	8.037	8.500	0.249	9.000
96.000	91.800	8.042	8.500	0.249	9.000
96.100	92.000	8.042	8.500	0.250	9.000
96.200	91.000	8.047	8.500	0.250	9.000
96.300	90.600	8.048	8.499	0.250	9.000
96.400	91.000	8.050	8.501	0.250	9.000
96.500	91.400	8.054	8.500	0.250	9.000
96.600	90.000	8.054	8.500	0.251	9.000
96.700	90.200	8.056	8.500	0.251	9.000
96.800	91.400	8.055	8.501	0.251	9.000
96.900	90.000	8.059	8.501	0.251	9.000
97.000	89.600	8.066	8.501	0.251	9.000
97.100	89.400	8.066	8.501	0.252	9.000
97.200	89.800	8.066	8.501	0.252	9.000
97.300	89.600	8.063	8.500	0.252	9.000
97.400	89.600	8.064	8.500	0.252	9.000
97.500	88.800	8.068	8.502	0.252	9.000
97.600	88.800	8.068	8.502	0.252	9.000
97.700	88.000	8.076	8.500	0.252	9.000
97.800	88.200	8.079	8.500	0.252	9.000
97.900	87.800	8.077	8.501	0.252	9.000
98.000	87.800	8.086	8.501	0.252	9.000
98.100	88.000	8.086	8.501	0.253	9.000
98.200	88.400	8.083	8.500	0.253	9.000
98.300	87.600	8.085	8.501	0.253	9.000
98.400	87.600	8.088	8.501	0.253	9.000
98.500	87.000	8.091	8.502	0.253	9.000
98.600	87.200	8.091	8.502	0.254	9.000
98.700	86.600	8.098	8.502	0.254	9.000
98.800	87.000	8.096	8.501	0.254	9.000
98.900	86.200	8.101	8.501	0.254	9.000
99.000	86.200	8.101	8.502	0.254	9.000
99.100	86.400	8.101	8.502	0.254	9.000
99.200	85.600	8.102	8.502	0.254	9.000
99.300	86.800	8.103	8.502	0.254	9.000
99.400	86.000	8.101	8.500	0.254	9.000
99.500	86.400	8.106	8.502	0.254	9.000
99.600	85.600	8.106	8.502	0.255	9.000
99.700	85.200	8.111	8.502	0.255	9.000
99.800	85.200	8.117	8.502	0.255	9.000
99.900	85.400	8.113	8.502	0.255	9.000
100.000	85.400	8.116	8.502	0.255	9.000
100.100	85.600	8.116	8.502	0.256	9.000
100.200	84.200	8.117	8.502	0.256	9.000
100.300	85.200	8.121	8.503	0.256	9.000
100.400	84.000	8.121	8.503	0.256	9.000
100.500	84.200	8.125	8.503	0.256	9.000
100.600	83.800	8.125	8.503	0.257	9.000
100.700	84.200	8.127	8.502	0.257	9.000
100.800	82.000	8.126	8.502	0.257	9.000
100.900	83.000	8.129	8.503	0.257	9.000
101.000	82.800	8.132	8.502	0.257	9.000
101.100	83.400	8.132	8.502	0.257	9.000
101.200	83.000	8.132	8.503	0.257	9.000
101.300	82.600	8.134	8.503	0.257	9.000
101.400	82.400	8.133	8.504	0.257	9.000
101.500	81.800	8.136	8.503	0.257	9.000
101.600	82.400	8.136	8.503	0.258	9.000
101.700	82.000	8.145	8.503	0.258	9.000
101.800	82.000	8.146	8.504	0.258	9.000
101.900	81.400	8.147	8.503	0.258	9.000
102.000	81.400	8.148	8.503	0.258	9.000
102.100	81.600	8.148	8.503	0.259	9.000
102.200	82.200	8.155	8.504	0.259	9.000
102.300	80.600	8.153	8.503	0.259	9.000
102.400	80.600	8.156	8.504	0.259	9.000
102.500	80.800	8.157	8.505	0.259	9.000
102.600	80.600	8.157	8.505	0.259	9.000
102.700	80.000	8.163	8.503	0.259	9.000
102.800	79.600	8.162	8.503	0.259	9.000
102.900	80.600	8.165	8.502	0.259	9.000
103.000	79.200	8.168	8.504	0.259	9.000
103.100	79.600	8.168	8.504	0.260	9.000
103.200	78.600	8.172	8.506	0.260	9.000
103.300	79.800	8.168	8.504	0.260	9.000
103.400	79.200	8.169	8.505	0.260	9.000
103.500	79.000	8.173	8.504	0.260	9.000
103.600	79.800	8.173	8.504	0.261	9.000
103.700	78.600	8.178	8.504	0.261	9.000
103.800	77.800	8.180	8.505	0.261	9.000
103.900	78.000	8.181	8.504	0.261	9.000
104.000	77.800	8.187	8.504	0.261	9.000
104.100	78.000	8.187	8.504	0.261	9.000
104.200	77.400	8.191	8.504	0.261	9.000
104.300	77.200	8.189	8.506	0.261	9.000
104.400	77.000	8.189	8.505	0.261	9.000
104.500	77.800	8.198	8.505	0.261	9.000
104.600	77.400	8.198	8.505	0.262	9.000
104.700	77.200	8.195	8.505	0.262	9.000
104.800	78.000	8.199	8.505	0.262	9.000
104.900	76.600	8.204	8.505	0.262	9.000
105.000	76.600	8.205	8.505	0.262	9.000
105.100	76.600	8.205	8.505	0.263	9.000
105.200	76.000	8.205	8.505	0.263	9.000
105.300	76.000	8.203	8.504	0.263	9.000
105.400	75.800	8.201	8.506	0.263	9.000
105.500	76.000	8.202	8.506	0.263	9.000
105.600	75.800	8.202	8.506	0.263	9.000
105.700	76.200	8.208	8.506	0.263	9.000
105.800	75.400	8.208	8.506	0.263	9.000
105.900	75.200	8.215	8.505	0.263	9.000
106.000	75.000	8.215	8.505	0.263	9.000
106.100	74.600	8.215	8.505	0.264	9.000
106.200	74.600	8.217	8.506	0.264	9.000
106.300	74.400	8.219	8.506	0.264	9.000
106.400	74.000	8.220	8.506	0.264	9.000
106.500	74.000	8.226	8.507	0.264	9.000
106.600	74.000	8.226	8.507	0.264	9.000
106.700	74.000	8.227	8.506	0.264	9.000
106.800	73.800	8.228	8.506	0.264	9.000
106.900	74.200	8.231	8.506	0.264	9.000
107.000	73.600	8.233	8.508	0.264	9.000
107.100	73.800	8.233	8.508	0.265	9.000
107.200	74.000	8.233	8.507	0.265	9.000
107.300	72.600	8.234	8.507	0.265	9.000
107.400	73.200	8.231	8.507	0.265	9.000
107.500	72.800	8.240	8.506	0.265	9.000
107.600	73.000	8.240	8.506	0.266	9.000
107.700	72.200	8.243	8.508	0.266	9.000
107.800	72.400	8.245	8.507	0.266	9.000
107.900	72.400	8.247	8.507	0.266	9.000
108.000	72.000	8.248	8.507	0.266	9.000
108.100	71.600	8.248	8.507	0.266	9.000
108.200	72.000	8.252	8.507	0.266	9.000
108.300	71.400	8.251	8.508	0.266	9.000
108.400	71.600	8.254	8.508	0.266	9.000
108.500	71.200	8.258	8.507	0.266	9.000
108.600	70.600	8.258	8.507	0.267	9.000
108.700	70.800	8.260	8.508	0.267	9.000
108.800	70.600	8.257	8.508	0.267	9.000
108.900	70.800	8.264	8.508	0.267	9.000
109.000	70.800	8.265	8.508	0.267	9.000
109.100	70.800	8.265	8.508	0.267	9.000
109.200	69.400	8.265	8.508	0.267	9.000
109.300	69.800	8.268	8.508	0.267	9.000
109.400	69.000	8.266	8.509	0.267	9.000
109.500	70.000	8.274	8.508	0.267	9.000
109.600	69.400	8.274	8.508	0.268	9.000
109.700	69.200	8.277	8.508	0.268	9.000
109.800	69.400	8.279	8.508	0.268	9.000
109.900	69.000	8.279	8.508	0.268	9.000
110.000	68.600	8.281	8.507	0.268	9.000
110.100	68.600	8.281	8.507	0.268	9.000
110.200	70.000	8.285	8.510	0.268	9.000
110.300	68.600	8.286	8.508	0.268	9.000
110.400	68.400	8.286	8.509	0.268	9.000
110.500	68.800	8.290	8.509	0.268	9.000
110.600	68.200	8.290	8.509	0.269	9.000
110.700	67.400	8.293	8.510	0.269	9.000
110.800	68.200	8.292	8.510	0.269	9.000
110.900	68.200	8.295	8.509	0.269	9.000
111.000	67.400	8.296	8.509	0.269	9.000
111.100	68.000	8.296	8.509	0.270	9.000
111.200	67.800	8.296	8.509	0.270	9.000
111.300	67.400	8.296	8.509	0.270	9.000
111.400	67.600	8.296	8.509	0.270	9.000
111.500	67.200	8.300	8.509	0.270	9.000
111.600	67.200	8.300	8.509	0.270	9.000
111.700	68.400	8.305	8.510	0.270	9.000
111.800	66.400	8.305	8.510	0.270	9.000
111.900	66.200	8.307	8.509	0.270	9.000
112.000	66.800	8.308	8.510	0.270	9.000
112.100	67.000	8.308	8.510	0.271	9.000
112.200	66.400	8.310	8.510	0.271	9.000
112.300	66.400	8.310	8.510	0.271	9.000
112.400	66.200	8.311	8.510	0.271	9.000
112.500	66.200	8.313	8.510	0.271	9.000
112.600	65.400	8.313	8.510	0.271	9.000
112.700	65.800	8.317	8.510	0.271	9.000
112.800	65.200	8.319	8.511	0.271	9.000
112.900	65.600	8.318	8.511	0.271	9.000
113.000	64.800	8.317	8.511	0.271	9.000
113.100	65.800	8.317	8.511	0.272	9.000
113.200	64.400	8.321	8.511	0.272	9.000
113.300	64.800	8.322	8.510	0.272	9.000
113.400	64.600	8.319	8.511	0.272	9.000
113.500	64.400	8.321	8.511	0.272	9.000
113.600	63.800	8.321	8.511	0.272	9.000
113.700	64.000	8.333	8.511	0.272	9.000
113.800	64.000	8.329	8.511	0.272	9.000
113.900	63.800	8.331	8.512	0.272	9.000
114.000	64.000	8.333	8.511	0.272	9.000
114.100	63.800	8.333	8.511	0.273	9.000
114.200	63.000	8.334	8.511	0.273	9.000
114.300	62.800	8.334	8.511	0.273	9.000
114.400	62.800	8.336	8.510	0.273	9.000
114.500	62.800	8.344	8.510	0.273	9.000
114.600	62.200	8.344	8.510	0.273	9.000
114.700	63.000	8.345	8.512	0.273	9.000
114.800	63.000	8.345	8.513	0.273	9.000
114.900	62.800	8.347	8.511	0.273	9.000
115.000	62.800	8.349	8.513	0.273	9.000
115.100	62.000	8.349	8.513	0.274	9.000
115.200	61.800	8.351	8.510	0.274	9.000
115.300	61.600	8.349	8.511	0.274	9.000
115.400	61.600	8.350	8.513	0.274	9.000
115.500	61.200	8.355	8.512	0.274	9.000
115.600	61.000	8.355	8.512	0.274	9.000
115.700	62.000	8.358	8.513	0.274	9.000
115.800	61.400	8.361	8.512	0.274	9.000
115.900	61.000	8.364	8.512	0.274	9.000
116.000	60.800	8.363	8.512	0.274	9.000
116.100	60.800	8.363	8.512	0.275	9.000
116.200	60.400	8.363	8.513	0.275	9.000
116.300	61.000	8.366	8.512	0.275	9.000
116.400	60.800	8.366	8.513	0.275	9.000
116.500	61.600	8.368	8.513	0.275	9.000
116.600	60.600	8.368	8.513	0.275	9.000
116.700	59.800	8.370	8.512	0.275	9.000
116.800	60.000	8.373	8.513	0.275	9.000
116.900	60.200	8.369	8.512	0.275	9.000
117.000	59.800	8.375	8.513	0.275	9.000
117.100	60.200	8.375	8.513	0.276	9.000
117.200	59.600	8.376	8.512	0.276	9.000
117.300	59.800	8.376	8.512	0.276	9.000
117.400	59.200	8.374	8.513	0.276	9.000
117.500	60.000	8.379	8.514	0.276	9.000
117.600	59.600	8.379	8.514	0.276	9.000
117.700	59.000	8.383	8.513	0.276	9.000
117.800	59.000	8.383	8.514	0.276	9.000
117.900	60.200	8.386	8.513	0.276	9.000
118.000	59.200	8.387	8.514	0.276	9.000
118.100	58.400	8.387	8.514	0.277	9.000
118.200	59.000	8.390	8.515	0.277	9.000
118.300	59.400	8.388	8.513	0.277	9.000
118.400	57.800	8.390	8.514	0.277	9.000
118.500	58.800	8.395	8.513	0.277	9.000
118.600	58.600	8.395	8.513	0.277	9.000
118.700	58.600	8.399	8.515	0.277	9.000
118.800	57.800	8.397	8.514	0.277	9.000
118.900	58.200	8.399	8.514	0.277	9.000
119.000	57.800	8.401	8.514	0.277	9.000
119.100	58.000	8.401	8.514	0.278	9.000
119.200	57.200	8.397	8.514	0.278	9.000
119.300	57.600	8.400	8.514	0.278	9.000
119.400	58.400	8.396	8.514	0.278	9.000
119.500	57.200	8.401	8.515	0.278	9.000
119.600	56.200	8.401	8.515	0.278	9.000
119.700	57.400	8.404	8.515	0.278	9.000
119.800	57.200	8.408	8.516	0.278	9.000
119.900	56.600	8.407	8.514	0.278	9.000
120.000	57.400	8.413	8.516	0.278	9.000
120.100	55.600	8.413	8.516	0.279	9.000
120.200	57.000	8.414	8.516	0.279	9.000
120.300	56.000	8.412	8.515	0.279	9.000
120.400	56.600	8.412	8.515	0.279	9.000
120.500	56.600	8.413	8.515	0.279	9.000
120.600	56.400	8.413	8.515	0.279	9.000
120.700	56.200	8.418	8.516	0.279	9.000
120.800	56.200	8.420	8.514	0.279	9.000
120.900	55.000	8.423	8.515	0.279	9.000
121.000	55.400	8.422	8.516	0.279	9.000
121.100	55.600	8.422	8.516	0.280	9.000
121.200	56.200	8.422	8.516	0.280	9.000
121.300	55.000	8.420	8.517	0.280	9.000
121.400	54.800	8.419	8.515	0.280	9.000
121.500	54.400	8.428	8.515	0.280	9.000
121.600	55.800	8.428	8.515	0.280	9.000
121.700	54.200	8.430	8.516	0.280	9.000
121.800	54.600	8.431	8.516	0.280	9.000
121.900	54.600	8.429	8.518	0.280	9.000
122.000	54.600	8.434	8.517	0.280	9.000
122.100	54.000	8.434	8.517	0.281	9.000
122.200	54.600	8.437	8.517	0.281	9.000
122.300	54.400	8.434	8.517	0.281	9.000
122.400	54.000	8.433	8.518	0.281	9.000
122.500	53.000	8.439	8.517	0.281	9.000
122.600	53.400	8.439	8.517	0.281	9.000
122.700	54.600	8.437	8.517	0.281	9.000
122.800	53.800	8.439	8.516	0.281	9.000
122.900	53.000	8.439	8.517	0.281	9.000
123.000	53.400	8.440	8.517	0.281	9.000
123.100	53.200	8.440	8.517	0.282	9.000
123.200	53.200	8.444	8.518	0.282	9.000
123.300	53.000	8.446	8.517	0.282	9.000
123.400	52.600	8.443	8.517	0.282	9.000
123.500	52.600	8.445	8.517	0.282	9.000
123.600	52.800	8.445	8.517	0.282	9.000
123.700	53.000	8.449	8.518	0.282	9.000
123.800	51.800	8.452	8.518	0.282	9.000
123.900	51.800	8.455	8.517	0.282	9.000
124.000	51.600	8.452	8.518	0.282	9.000
124.100	51.800	8.452	8.518	0.282	9.000
124.200	52.200	8.455	8.518	0.282	9.000
124.300	51.800	8.457	8.518	0.282	9.000
124.400	51.800	8.454	8.518	0.282	9.000
124.500	51.200	8.458	8.519	0.282	9.000
124.600	51.200	8.458	8.519	0.283	9.000
124.700	51.600	8.462	8.518	0.283	9.000
124.800	50.600	8.463	8.517	0.283	9.000
124.900	50.800	8.469	8.518	0.283	9.000
125.000	50.600	8.465	8.518	0.283	9.000
125.100	51.200	8.465	8.518	0.283	9.000
125.200	50.000	8.470	8.518	0.283	9.000
125.300	50.800	8.471	8.519	0.283	9.000
125.400	50.200	8.470	8.519	0.283	9.000
125.500	49.400	8.474	8.519	0.283	9.000
125.600	49.600	8.474	8.519	0.284	9.000
125.700	50.200	8.474	8.518	0.284	9.000
125.800	50.000	8.479	8.519	0.284	9.000
125.900	50.000	8.482	8.519	0.284	9.000
126.000	49.600	8.484	8.518	0.284	9.000
126.100	49.200	8.484	8.518	0.284	9.000
126.200	49.400	8.485	8.519	0.284	9.000
126.300	50.400	8.486	8.520	0.284	9.000
126.400	48.800	8.491	8.521	0.284	9.000
126.500	48.400	8.494	8.520	0.284	9.000
126.600	49.200	8.494	8.520	0.284	9.000
126.700	49.000	8.491	8.519	0.284	9.000
126.800	48.400	8.495	8.520	0.284	9.000
126.900	48.000	8.493	8.519	0.284	9.000
127.000	49.000	8.497	8.520	0.284	9.000
127.100	48.000	8.497	8.520	0.285	9.000
127.200	48.200	8.496	8.519	0.285	9.000
127.300	48.600	8.497	8.521	0.285	9.000
127.400	48.200	8.495	8.521	0.285	9.000
127.500	48.000	8.497	8.520	0.285	9.000
127.600	47.800	8.497	8.520	0.285	9.000
127.700	48.400	8.504	8.521	0.285	9.000
127.800	48.000	8.503	8.522	0.285	9.000
127.900	48.000	8.505	8.522	0.285	9.000
128.000	48.400	8.504	8.520	0.285	9.000
128.100	46.400	8.504	8.520	0.286	9.000
128.200	47.200	8.505	8.523	0.286	9.000
128.300	47.000	8.508	8.521	0.286	9.000
128.400	46.800	8.509	8.521	0.286	9.000
128.500	47.000	8.509	8.522	0.286	9.000
128.600	46.800	8.509	8.522	0.286	9.000
128.700	45.800	8.510	8.521	0.286	9.000
128.800	46.000	8.514	8.521	0.286	9.000
128.900	46.400	8.514	8.521	0.286	9.000
129.000	46.800	8.519	8.521	0.286	9.000
129.100	46.000	8.519	8.521	0.286	9.000
129.200	46.200	8.518	8.522	0.286	9.000
129.300	45.800	8.518	8.521	0.286	9.000
129.400	46.200	8.518	8.521	0.286	9.000
129.500	45.000	8.520	8.521	0.286	9.000
129.600	45.800	8.520	8.521	0.287	9.000
129.700	45.600	8.526	8.522	0.287	9.000
129.800	44.800	8.528	8.521	0.287	9.000
129.900	45.200	8.527	8.522	0.287	9.000
130.000	45.800	8.527	8.521	0.287	9.000
130.100	45.600	8.527	8.521	0.287	9.000
130.200	44.600	8.530	8.523	0.287	9.000
130.300	45.600	8.532	8.522	0.287	9.000
130.400	45.000	8.535	8.521	0.287	9.000
130.500	45.400	8.533	8.522	0.287	9.000
130.600	45.200	8.533	8.522	0.288	9.000
130.700	44.400	8.536	8.522	0.288	9.000
130.800	44.800	8.537	8.522	0.288	9.000
130.900	45.800	8.536	8.523	0.288	9.000
131.000	44.400	8.537	8.524	0.288	9.000
131.100	44.000	8.537	8.524	0.288	9.000
131.200	44.200	8.538	8.523	0.288	9.000
131.300	44.000	8.539	8.522	0.288	9.000
131.400	43.800	8.532	8.523	0.288	9.000
131.500	44.800	8.536	8.523	0.288	9.000
131.600	44.200	8.536	8.523	0.288	9.000
131.700	42.800	8.545	8.523	0.288	9.000
131.800	44.600	8.544	8.524	0.288	9.000
131.900	43.800	8.546	8.523	0.288	9.000
132.000	43.600	8.544	8.524	0.288	9.000
132.100	43.000	8.544	8.524	0.289	9.000
132.200	42.800	8.549	8.523	0.289	9.000
132.300	43.400	8.549	8.524	0.289	9.000
132.400	42.800	8.545	8.522	0.289	9.000
132.500	42.400	8.552	8.523	0.289	9.000
132.600	43.200	8.552	8.523	0.289	9.000
132.700	43.600	8.555	8.524	0.289	9.000
132.800	41.800	8.552	8.523	0.289	9.000
132.900	42.200	8.557	8.524	0.289	9.000
133.000	42.400	8.558	8.524	0.289	9.000
133.100	42.400	8.558	8.524	0.289	9.000
133.200	41.400	8.563	8.524	0.289	9.000
133.300	42.200	8.560	8.525	0.289	9.000
133.400	42.000	8.560	8.526	0.289	9.000
133.500	41.800	8.559	8.523	0.289	9.000
133.600	42.200	8.559	8.523	0.290	9.000
133.700	41.400	8.567	8.524	0.290	9.000
133.800	41.400	8.566	8.524	0.290	9.000
133.900	42.000	8.568	8.524	0.290	9.000
134.000	41.600	8.569	8.525	0.290	9.000
134.100	41.200	8.569	8.525	0.290	9.000
134.200	41.000	8.570	8.524	0.290	9.000
134.300	42.400	8.571	8.524	0.290	9.000
134.400	41.200	8.572	8.525	0.290	9.000
134.500	41.400	8.573	8.525	0.290	9.000
134.600	42.000	8.573	8.525	0.290	9.000
134.700	41.400	8.574	8.525	0.290	9.000
134.800	41.200	8.573	8.525	0.290	9.000
134.900	40.400	8.577	8.525	0.290	9.000
135.000	41.000	8.575	8.525	0.290	9.000
135.100	40.800	8.575	8.525	0.291	9.000
135.200	40.800	8.577	8.524	0.291	9.000
135.300	39.400	8.574	8.525	0.291	9.000
135.400	40.400	8.578	8.526	0.291	9.000
135.500	39.800	8.578	8.526	0.291	9.000
135.600	40.400	8.578	8.526	0.291	9.000
135.700	39.400	8.581	8.526	0.291	9.000
135.800	40.000	8.586	8.525	0.291	9.000
135.900	39.600	8.582	8.526	0.291	9.000
136.000	39.600	8.588	8.526	0.291	9.000
136.100	39.000	8.588	8.526	0.291	9.000
136.200	40.000	8.584	8.526	0.291	9.000
136.300	40.200	8.588	8.525	0.291	9.000
136.400	39.800	8.588	8.527	0.291	9.000
136.500	39.800	8.592	8.526	0.291	9.000
136.600	40.400	8.592	8.526	0.292	9.000
136.700	39.800	8.591	8.527	0.292	9.000
136.800	39.600	8.592	8.526	0.292	9.000
136.900	40.200	8.593	8.527	0.292	9.000
137.000	39.600	8.594	8.527	0.292	9.000
137.100	40.600	8.594	8.527	0.292	9.000
137.200	39.000	8.597	8.526	0.292	9.000
137.300	38.800	8.596	8.527	0.292	9.000
137.400	39.400	8.589	8.527	0.292	9.000
137.500	39.200	8.593	8.528	0.292	9.000
137.600	39.600	8.593	8.528	0.292	9.000
137.700	39.400	8.598	8.527	0.292	9.000
137.800	39.000	8.601	8.528	0.292	9.000
137.900	38.600	8.597	8.526	0.292	9.000
138.000	39.000	8.601	8.529	0.292	9.000
138.100	38.800	8.601	8.529	0.293	9.000
138.200	38.800	8.603	8.528	0.293	9.000
138.300	39.000	8.602	8.529	0.293	9.000
138.400	38.800	8.601	8.527	0.293	9.000
138.500	38.000	8.601	8.528	0.293	9.000
138.600	38.800	8.601	8.528	0.293	9.000
138.700	38.600	8.602	8.526	0.293	9.000
138.800	38.200	8.601	8.528	0.293	9.000
138.900	38.400	8.602	8.528	0.293	9.000
139.000	38.400	8.604	8.527	0.293	9.000
139.100	37.400	8.604	8.527	0.293	9.000
139.200	37.800	8.604	8.529	0.293	9.000
139.300	38.200	8.604	8.528	0.293	9.000
139.400	38.400	8.600	8.529	0.293	9.000
139.500	37.400	8.603	8.528	0.293	9.000
139.600	37.400	8.603	8.528	0.294	9.000
139.700	37.600	8.610	8.529	0.294	9.000
139.800	37.400	8.607	8.529	0.294	9.000
139.900	38.000	8.612	8.530	0.294	9.000
140.000	37.800	8.612	8.529	0.294	9.000
140.100	37.200	8.612	8.529	0.294	9.000
140.200	37.400	8.613	8.529	0.294	9.000
140.300	36.800	8.614	8.528	0.294	9.000
140.400	37.600	8.614	8.530	0.294	9.000
140.500	36.600	8.616	8.530	0.294	9.000
140.600	37.600	8.616	8.530	0.294	9.000
140.700	37.400	8.617	8.528	0.294	9.000
140.800	36.000	8.618	8.530	0.294	9.000
140.900	36.600	8.619	8.530	0.294	9.000
141.000	35.800	8.621	8.531	0.294	9.000
141.100	36.400	8.621	8.531	0.295	9.000
141.200	36.200	8.621	8.529	0.295	9.000
141.300	36.600	8.620	8.530	0.295	9.000
141.400	35.800	8.621	8.530	0.295	9.000
141.500	36.800	8.621	8.529	0.295	9.000
141.600	37.200	8.621	8.529	0.295	9.000
141.700	35.800	8.629	8.530	0.295	9.000
141.800	35.800	8.626	8.530	0.295	9.000
141.900	35.600	8.628	8.530	0.295	9.000
142.000	35.200	8.628	8.530	0.295	9.000
142.100	35.200	8.628	8.530	0.295	9.000
142.200	36.200	8.628	8.531	0.295	9.000
142.300	36.200	8.631	8.531	0.295	9.000
142.400	36.200	8.629	8.531	0.295	9.000
142.500	35.200	8.633	8.530	0.295	9.000
142.600	35.200	8.633	8.530	0.295	9.000
142.700	35.800	8.634	8.531	0.295	9.000
142.800	35.400	8.636	8.530	0.295	9.000
142.900	35.200	8.635	8.530	0.295	9.000
143.000	35.200	8.636	8.530	0.295	9.000
143.100	34.200	8.636	8.530	0.296	9.000
143.200	35.000	8.638	8.531	0.296	9.000
143.300	35.400	8.640	8.530	0.296	9.000
143.400	35.400	8.634	8.531	0.296	9.000
143.500	34.600	8.637	8.531	0.296	9.000
143.600	35.200	8.637	8.531	0.296	9.000
143.700	34.600	8.642	8.532	0.296	9.000
143.800	33.600	8.640	8.531	0.296	9.000
143.900	35.200	8.640	8.531	0.296	9.000
144.000	34.200	8.641	8.532	0.296	9.000
144.100	34.800	8.641	8.532	0.296	9.000
144.200	35.600	8.645	8.532	0.296	9.000
144.300	34.200	8.642	8.531	0.296	9.000
144.400	34.400	8.644	8.532	0.296	9.000
144.500	34.400	8.647	8.533	0.296	9.000
144.600	34.000	8.647	8.533	0.297	9.000
144.700	34.200	8.647	8.532	0.297	9.000
144.800	35.000	8.648	8.532	0.297	9.000
144.900	33.600	8.645	8.533	0.297	9.000
145.000	33.600	8.646	8.532	0.297	9.000
145.100	32.800	8.646	8.532	0.297	9.000
145.200	34.000	8.646	8.533	0.297	9.000
145.300	33.600	8.649	8.532	0.297	9.000
145.400	33.600	8.647	8.533	0.297	9.000
145.500	33.600	8.646	8.531	0.297	9.000
145.600	32.600	8.646	8.531	0.297	9.000
145.700	32.800	8.655	8.533	0.297	9.000
145.800	33.800	8.656	8.533	0.297	9.000
145.900	33.400	8.657	8.532	0.297	9.000
146.000	33.200	8.658	8.533	0.297	9.000
146.100	33.400	8.658	8.533	0.297	9.000
146.200	32.600	8.655	8.533	0.297	9.000
146.300	33.400	8.657	8.533	0.297	9.000
146.400	33.200	8.655	8.533	0.297	9.000
146.500	33.800	8.658	8.534	0.297	9.000
146.600	32.600	8.658	8.534	0.298	9.000
146.700	33.000	8.660	8.533	0.298	9.000
146.800	32.800	8.658	8.533	0.298	9.000
146.900	32.600	8.663	8.534	0.298	9.000
147.000	32.600	8.663	8.533	0.298	9.000
147.100	32.800	8.663	8.533	0.298	9.000
147.200	33.400	8.660	8.534	0.298	9.000
147.300	32.200	8.663	8.535	0.298	9.000
147.400	32.800	8.657	8.534	0.298	9.000
147.500	33.000	8.661	8.534	0.298	9.000
147.600	32.400	8.661	8.534	0.298	9.000
147.700	32.800	8.666	8.535	0.298	9.000
147.800	33.400	8.664	8.535	0.298	9.000
147.900	32.600	8.664	8.535	0.298	9.000
148.000	31.800	8.664	8.535	0.298	9.000
148.100	32.400	8.664	8.535	0.299	9.000
148.200	32.200	8.663	8.535	0.299	9.000
148.300	32.200	8.664	8.535	0.299	9.000
148.400	32.600	8.664	8.535	0.299	9.000
148.500	33.000	8.671	8.536	0.299	9.000
148.600	30.800	8.671	8.536	0.299	9.000
148.700	31.600	8.670	8.535	0.299	9.000
148.800	31.000	8.669	8.535	0.299	9.000
148.900	31.800	8.669	8.536	0.299	9.000
149.000	32.400	8.668	8.535	0.299	9.000
149.100	32.200	8.668	8.535	0.299	9.000
149.200	32.800	8.670	8.536	0.299	9.000
149.300	31.000	8.669	8.536	0.299	9.000
149.400	31.200	8.667	8.536	0.299	9.000
149.500	31.800	8.672	8.537	0.299	9.000
149.600	32.000	8.672	8.537	0.299	9.000
149.700	31.600	8.670	8.535	0.299	9.000
149.800	32.200	8.673	8.537	0.299	9.000
149.900	31.000	8.670	8.536	0.299	9.000
150.000	31.800	8.674	8.536	0.299	9.000
150.100	31.200	8.674	8.536	0.300	9.000
150.200	31.000	8.672	8.537	0.300	9.000
150.300	31.400	8.674	8.536	0.300	9.000
150.400	31.000	8.680	8.537	0.300	9.000
150.500	31.600	8.680	8.537	0.300	9.000
150.600	31.400	8.680	8.537	0.300	9.000
150.700	29.600	8.679	8.537	0.300	9.000
150.800	30.200	8.678	8.536	0.300	9.000
150.900	30.200	8.680	8.536	0.300	9.000
151.000	30.600	8.681	8.538	0.300	9.000
151.100	30.600	8.681	8.538	0.300	9.000
151.200	29.800	8.684	8.537	0.300	9.000
151.300	29.600	8.683	8.537	0.300	9.000
151.400	30.800	8.680	8.537	0.300	9.000
151.500	30.200	8.682	8.537	0.300	9.000
151.600	29.200	8.682	8.537	0.300	9.000
151.700	29.400	8.688	8.537	0.300	9.000
151.800	30.800	8.688	8.538	0.300	9.000
151.900	29.600	8.689	8.538	0.300	9.000
152.000	29.800	8.691	8.537	0.300	9.000
152.100	29.200	8.691	8.537	0.301	9.000
152.200	29.000	8.691	8.537	0.301	9.000
152.300	30.000	8.694	8.538	0.301	9.000
152.400	29.800	8.695	8.537	0.301	9.000
152.500	28.400	8.695	8.537	0.301	9.000
152.600	28.600	8.695	8.537	0.301	9.000
152.700	29.000	8.694	8.539	0.301	9.000
152.800	29.800	8.696	8.537	0.301	9.000
152.900	28.600	8.697	8.538	0.301	9.000
153.000	28.800	8.699	8.540	0.301	9.000
153.100	29.000	8.699	8.540	0.301	9.000
153.200	29.600	8.697	8.538	0.301	9.000
153.300	29.600	8.698	8.537	0.301	9.000
153.400	29.600	8.696	8.538	0.301	9.000
153.500	28.800	8.696	8.538	0.301	9.000
153.600	29.400	8.696	8.538	0.301	9.000
153.700	28.600	8.704	8.539	0.301	9.000
153.800	28.600	8.700	8.538	0.301	9.000
153.900	28.600	8.701	8.539	0.301	9.000
154.000	28.800	8.703	8.539	0.301	9.000
154.100	28.400	8.703	8.539	0.302	9.000
154.200	28.600	8.704	8.540	0.302	9.000
154.300	28.800	8.702	8.540	0.302	9.000
154.400	29.600	8.704	8.539	0.302	9.000
154.500	28.200	8.706	8.539	0.302	9.000
154.600	29.600	8.706	8.539	0.302	9.000
154.700	28.000	8.706	8.539	0.302	9.000
154.800	28.200	8.710	8.539	0.302	9.000
154.900	28.000	8.706	8.540	0.302	9.000
155.000	28.400	8.709	8.540	0.302	9.000
155.100	28.400	8.709	8.540	0.302	9.000
155.200	28.400	8.708	8.540	0.302	9.000
155.300	28.000	8.706	8.539	0.302	9.000
155.400	29.400	8.703	8.540	0.302	9.000
155.500	27.200	8.704	8.538	0.302	9.000
155.600	28.000	8.704	8.538	0.302	9.000
155.700	28.800	8.709	8.541	0.302	9.000
155.800	27.600	8.710	8.540	0.302	9.000
155.900	27.400	8.712	8.541	0.302	9.000
156.000	27.800	8.711	8.539	0.302	9.000
156.100	27.800	8.711	8.539	0.302	9.000
156.200	27.600	8.711	8.540	0.302	9.000
156.300	27.000	8.714	8.542	0.302	9.000
156.400	27.600	8.713	8.541	0.302	9.000
156.500	27.600	8.714	8.541	0.302	9.000
156.600	27.800	8.714	8.541	0.303	9.000
156.700	26.800	8.716	8.540	0.303	9.000
156.800	27.600	8.714	8.542	0.303	9.000
156.900	27.600	8.713	8.541	0.303	9.000
157.000	28.000	8.716	8.541	0.303	9.000
157.100	28.000	8.716	8.541	0.303	9.000
157.200	27.800	8.718	8.542	0.303	9.000
157.300	27.200	8.715	8.542	0.303	9.000
157.400	27.200	8.713	8.542	0.303	9.000
157.500	28.000	8.718	8.542	0.303	9.000
157.600	27.800	8.718	8.542	0.303	9.000
157.700	27.200	8.723	8.543	0.303	9.000
157.800	28.000	8.718	8.541	0.303	9.000
157.900	27.400	8.720	8.541	0.303	9.000
158.000	26.800	8.721	8.542	0.303	9.000
158.100	26.600	8.721	8.542	0.303	9.000
158.200	26.400	8.722	8.543	0.303	9.000
158.300	26.600	8.724	8.543	0.303	9.000
158.400	27.600	8.722	8.542	0.303	9.000
158.500	26.200	8.726	8.543	0.303	9.000
158.600	25.600	8.726	8.543	0.304	9.000
158.700	26.400	8.724	8.543	0.304	9.000
158.800	26.400	8.723	8.544	0.304	9.000
158.900	26.000	8.725	8.543	0.304	9.000
159.000	26.400	8.727	8.543	0.304	9.000
159.100	26.600	8.727	8.543	0.304	9.000
159.200	25.600	8.727	8.543	0.304	9.000
159.300	27.000	8.727	8.543	0.304	9.000
159.400	27.000	8.726	8.543	0.304	9.000
159.500	26.000	8.726	8.543	0.304	9.000
159.600	25.600	8.726	8.543	0.304	9.000
159.700	26.400	8.731	8.543	0.304	9.000
159.800	25.200	8.734	8.545	0.304	9.000
159.900	26.000	8.729	8.543	0.304	9.000
160.000	25.600	8.732	8.544	0.304	9.000
160.100	26.000	8.732	8.544	0.304	9.000
160.200	25.400	8.736	8.543	0.304	9.000
160.300	26.200	8.733	8.545	0.304	9.000
160.400	26.000	8.735	8.544	0.304	9.000
160.500	25.200	8.737	8.545	0.304	9.000
160.600	25.800	8.737	8.545	0.304	9.000
160.700	25.600	8.735	8.545	0.304	9.000
160.800	25.600	8.738	8.545	0.304	9.000
160.900	24.600	8.737	8.544	0.304	9.000
161.000	25.200	8.741	8.545	0.304	9.000
161.100	25.600	8.741	8.545	0.305	9.000
161.200	25.200	8.742	8.543	0.305	9.000
161.300	25.400	8.739	8.544	0.305	9.000
161.400	25.400	8.736	8.544	0.305	9.000
161.500	24.800	8.736	8.545	0.305	9.000
161.600	26.000	8.736	8.545	0.305	9.000
161.700	25.800	8.739	8.544	0.305	9.000
161.800	25.400	8.741	8.545	0.305	9.000
161.900	24.000	8.737	8.546	0.305	9.000
162.000	24.800	8.737	8.545	0.305	9.000
162.100	24.400	8.737	8.545	0.305	9.000
162.200	24.600	8.739	8.545	0.305	9.000
162.300	25.200	8.741	8.545	0.305	9.000
162.400	25.000	8.741	8.544	0.305	9.000
162.500	23.600	8.741	8.544	0.305	9.000
162.600	25.000	8.741	8.544	0.305	9.000
162.700	25.000	8.743	8.545	0.305	9.000
162.800	24.000	8.744	8.545	0.305	9.000
162.900	25.000	8.748	8.546	0.305	9.000
163.000	24.600	8.744	8.546	0.305	9.000
163.100	23.600	8.744	8.546	0.305	9.000
163.200	24.000	8.748	8.546	0.305	9.000
163.300	23.200	8.746	8.547	0.305	9.000
163.400	24.000	8.741	8.545	0.305	9.000
163.500	24.000	8.747	8.546	0.305	9.000
163.600	24.200	8.747	8.546	0.306	9.000
163.700	23.600	8.748	8.545	0.306	9.000
163.800	24.200	8.749	8.545	0.306	9.000
163.900	24.000	8.750	8.547	0.306	9.000
164.000	23.000	8.754	8.547	0.306	9.000
164.100	23.800	8.754	8.547	0.306	9.000
164.200	23.200	8.750	8.547	0.306	9.000
164.300	23.400	8.753	8.546	0.306	9.000
164.400	23.800	8.757	8.547	0.306	9.000
164.500	23.000	8.755	8.547	0.306	9.000
164.600	23.800	8.755	8.547	0.306	9.000
164.700	22.000	8.757	8.548	0.306	9.000
164.800	23.200	8.756	8.547	0.306	9.000
164.900	23.000	8.758	8.547	0.306	9.000
165.000	22.200	8.759	8.547	0.306	9.000
165.100	22.400	8.759	8.547	0.306	9.000
165.200	23.200	8.761	8.548	0.306	9.000
165.300	22.200	8.765	8.547	0.306	9.000
165.400	22.800	8.756	8.548	0.306	9.000
165.500	22.200	8.759	8.549	0.306	9.000
165.600	22.600	8.759	8.549	0.306	9.000
165.700	22.800	8.764	8.548	0.306	9.000
165.800	22.200	8.766	8.548	0.306	9.000
165.900	22.800	8.770	8.550	0.306	9.000
166.000	23.000	8.773	8.548	0.306	9.000
166.100	22.800	8.773	8.548	0.307	9.000
166.200	23.000	8.767	8.549	0.307	9.000
166.300	23.200	8.769	8.548	0.307	9.000
166.400	22.600	8.767	8.548	0.307	9.000
166.500	22.800	8.768	8.548	0.307	9.000
166.600	21.600	8.768	8.548	0.307	9.000
166.700	22.200	8.769	8.549	0.307	9.000
166.800	22.000	8.768	8.549	0.307	9.000
166.900	22.000	8.768	8.548	0.307	9.000
167.000	21.800	8.772	8.548	0.307	9.000
167.100	22.600	8.772	8.548	0.307	9.000
167.200	22.000	8.771	8.548	0.307	9.000
167.300	21.800	8.771	8.549	0.307	9.000
167.400	22.200	8.770	8.549	0.307	9.000
167.500	22.000	8.769	8.548	0.307	9.000
167.600	21.800	8.769	8.548	0.307	9.000
167.700	22.800	8.775	8.549	0.307	9.000
167.800	22.400	8.771	8.550	0.307	9.000
167.900	22.600	8.774	8.549	0.307	9.000
168.000	21.400	8.773	8.550	0.307	9.000
168.100	22.000	8.773	8.550	0.307	9.000
168.200	22.000	8.771	8.550	0.307	9.000
168.300	21.800	8.773	8.550	0.307	9.000
168.400	21.400	8.771	8.550	0.307	9.000
168.500	22.000	8.772	8.550	0.307	9.000
168.600	21.400	8.772	8.550	0.308	9.000
168.700	22.200	8.770	8.550	0.308	9.000
168.800	22.000	8.775	8.551	0.308	9.000
168.900	21.600	8.771	8.549	0.308	9.000
169.000	21.600	8.774	8.551	0.308	9.000
169.100	21.600	8.774	8.551	0.308	9.000
169.200	21.000	8.776	8.551	0.308	9.000
169.300	20.800	8.774	8.551	0.308	9.000
169.400	20.800	8.770	8.550	0.308	9.000
169.500	20.600	8.776	8.551	0.308	9.000
169.600	21.000	8.776	8.551	0.308	9.000
169.700	20.800	8.780	8.551	0.308	9.000
169.800	21.600	8.779	8.551	0.308	9.000
169.900	21.000	8.780	8.551	0.308	9.000
170.000	21.400	8.781	8.552	0.308	9.000
170.100	21.200	8.781	8.552	0.308	9.000
170.200	20.400	8.785	8.551	0.308	9.000
170.300	20.400	8.786	8.552	0.308	9.000
170.400	21.000	8.787	8.552	0.308	9.000
170.500	20.400	8.783	8.552	0.308	9.000
170.600	20.600	8.783	8.552	0.308	9.000
170.700	20.800	8.784	8.552	0.308	9.000
170.800	21.400	8.787	8.551	0.308	9.000
170.900	20.200	8.784	8.551	0.308	9.000
171.000	22.000	8.789	8.552	0.308	9.000
171.100	21.400	8.789	8.552	0.308	9.000
171.200	20.600	8.784	8.551	0.308	9.000
171.300	21.000	8.785	8.553	0.308	9.000
171.400	20.400	8.786	8.552	0.308	9.000
171.500	20.400	8.784	8.553	0.308	9.000
171.600	22.400	8.784	8.553	0.309	9.000
171.700	21.000	8.790	8.553	0.309	9.000
171.800	20.800	8.786	8.552	0.309	9.000
171.900	20.400	8.785	8.552	0.309	9.000
172.000	20.800	8.787	8.553	0.309	9.000
172.100	21.000	8.787	8.553	0.309	9.000
172.200	21.200	8.787	8.552	0.309	9.000
172.300	20.400	8.786	8.553	0.309	9.000
172.400	20.400	8.787	8.554	0.309	9.000
172.500	21.200	8.784	8.552	0.309	9.000
172.600	20.400	8.784	8.552	0.309	9.000
172.700	21.200	8.786	8.553	0.309	9.000
172.800	20.800	8.786	8.554	0.309	9.000
172.900	21.400	8.785	8.554	0.309	9.000
173.000	20.400	8.786	8.553	0.309	9.000
173.100	20.800	8.786	8.553	0.309	9.000
173.200	20.400	8.788	8.553	0.309	9.000
173.300	20.600	8.785	8.554	0.309	9.000
173.400	20.000	8.784	8.553	0.309	9.000
173.500	19.600	8.784	8.553	0.309	9.000
173.600	21.400	8.784	8.553	0.309	9.000
173.700	19.800	8.786	8.555	0.309	9.000
173.800	19.800	8.790	8.555	0.309	9.000
173.900	20.200	8.789	8.554	0.309	9.000
174.000	19.200	8.786	8.554	0.309	9.000
174.100	20.000	8.786	8.554	0.309	9.000
174.200	20.000	8.791	8.553	0.309	9.000
174.300	19.800	8.792	8.554	0.309	9.000
174.400	20.200	8.794	8.554	0.309	9.000
174.500	19.400	8.793	8.555	0.309	9.000
174.600	19.800	8.793	8.555	0.310	9.000
174.700	19.800	8.796	8.555	0.310	9.000
174.800	19.400	8.797	8.555	0.310	9.000
174.900	20.200	8.795	8.555	0.310	9.000
175.000	19.800	8.797	8.554	0.310	9.000
175.100	19.400	8.797	8.554	0.310	9.000
175.200	19.200	8.803	8.555	0.310	9.000
175.300	19.400	8.798	8.556	0.310	9.000
175.400	19.600	8.795	8.556	0.310	9.000
175.500	20.200	8.793	8.555	0.310	9.000
175.600	18.400	8.793	8.555	0.310	9.000
175.700	19.200	8.799	8.556	0.310	9.000
175.800	19.400	8.801	8.556	0.310	9.000
175.900	20.200	8.802	8.556	0.310	9.000
176.000	19.800	8.800	8.555	0.310	9.000
176.100	19.600	8.800	8.555	0.310	9.000
176.200	19.400	8.801	8.557	0.310	9.000
176.300	19.000	8.808	8.556	0.310	9.000
176.400	19.000	8.805	8.557	0.310	9.000
176.500	19.000	8.801	8.556	0.310	9.000
176.600	18.800	8.801	8.556	0.310	9.000
176.700	18.800	8.804	8.556	0.310	9.000
176.800	18.400	8.805	8.556	0.310	9.000
176.900	19.200	8.807	8.556	0.310	9.000
177.000	19.200	8.803	8.556	0.310	9.000
177.100	18.400	8.803	8.556	0.310	9.000
177.200	18.600	8.809	8.556	0.310	9.000
177.300	18.600	8.804	8.556	0.310	9.000
177.400	19.000	8.804	8.557	0.310	9.000
177.500	19.600	8.807	8.557	0.310	9.000
177.600	18.600	8.807	8.557	0.311	9.000
177.700	18.400	8.809	8.557	0.311	9.000
177.800	18.800	8.809	8.558	0.311	9.000
177.900	18.200	8.808	8.557	0.311	9.000
178.000	17.800	8.812	8.557	0.311	9.000
178.100	18.200	8.812	8.557	0.311	9.000
178.200	18.200	8.812	8.558	0.311	9.000
178.300	18.000	8.813	8.557	0.311	9.000
178.400	18.600	8.811	8.557	0.311	9.000
178.500	17.800	8.813	8.558	0.311	9.000
178.600	17.800	8.813	8.558	0.311	9.000
178.700	18.400	8.812	8.557	0.311	9.000
178.800	18.200	8.815	8.558	0.311	9.000
178.900	18.200	8.815	8.558	0.311	9.000
179.000	16.800	8.812	8.559	0.311	9.000
179.100	17.800	8.812	8.559	0.311	9.000
179.200	18.200	8.814	8.558	0.311	9.000
179.300	17.000	8.815	8.558	0.311	9.000
179.400	18.000	8.807	8.558	0.311	9.000
179.500	17.800	8.813	8.558	0.311	9.000
179.600	18.200	8.813	8.558	0.311	9.000
179.700	18.400	8.813	8.559	0.311	9.000
179.800	18.000	8.812	8.559	0.311	9.000
179.900	18.000	8.814	8.558	0.311	9.000
180.000	18.000	8.816	8.558	0.311	9.000
180.100	18.000	8.816	8.558	0.311	9.000
180.200	18.000	8.819	8.559	0.311	9.000
180.300	17.800	8.817	8.559	0.311	9.000
180.400	17.400	8.815	8.560	0.311	9.000
180.500	18.000	8.812	8.559	0.311	9.000
180.600	17.200	8.812	8.559	0.311	9.000
180.700	18.000	8.816	8.560	0.311	9.000
180.800	17.800	8.815	8.559	0.311	9.000
180.900	17.000	8.816	8.559	0.311	9.000
181.000	17.800	8.820	8.559	0.311	9.000
181.100	18.600	8.820	8.559	0.312	9.000
181.200	17.200	8.816	8.561	0.312	9.000
181.300	18.600	8.818	8.559	0.312	9.000
181.400	17.000	8.812	8.559	0.312	9.000
181.500	18.000	8.815	8.560	0.312	9.000
181.600	17.200	8.815	8.560	0.312	9.000
181.700	18.200	8.819	8.560	0.312	9.000
181.800	17.400	8.820	8.561	0.312	9.000
181.900	17.600	8.820	8.560	0.312	9.000
182.000	16.600	8.816	8.561	0.312	9.000
182.100	17.800	8.816	8.561	0.312	9.000
182.200	17.200	8.818	8.561	0.312	9.000
182.300	16.600	8.818	8.562	0.312	9.000
182.400	17.600	8.822	8.559	0.312	9.000
182.500	17.600	8.820	8.561	0.312	9.000
182.600	17.200	8.820	8.561	0.312	9.000
182.700	17.000	8.824	8.560	0.312	9.000
182.800	17.200	8.820	8.562	0.312	9.000
182.900	18.200	8.822	8.561	0.312	9.000
183.000	16.800	8.821	8.562	0.312	9.000
183.100	16.800	8.821	8.562	0.312	9.000
183.200	17.000	8.820	8.561	0.312	9.000
183.300	17.400	8.823	8.561	0.312	9.000
183.400	16.600	8.815	8.562	0.312	9.000
183.500	17.400	8.818	8.562	0.312	9.000
183.600	18.000	8.818	8.562	0.312	9.000
183.700	17.400	8.826	8.562	0.312	9.000
183.800	17.200	8.824	8.562	0.312	9.000
183.900	17.000	8.825	8.562	0.312	9.000
184.000	17.400	8.825	8.562	0.312	9.000
184.100	17.400	8.825	8.562	0.312	9.000
184.200	17.200	8.825	8.562	0.312	9.000
184.300	16.200	8.826	8.561	0.312	9.000
184.400	15.400	8.830	8.561	0.312	9.000
184.500	16.600	8.828	8.563	0.312	9.000
184.600	16.800	8.828	8.563	0.313	9.000
184.700	15.200	8.829	8.563	0.313	9.000
184.800	16.000	8.830	8.562	0.313	9.000
184.900	16.400	8.831	8.563	0.313	9.000
185.000	15.000	8.831	8.562	0.313	9.000
185.100	15.800	8.831	8.562	0.313	9.000
185.200	16.000	8.831	8.563	0.313	9.000
185.300	16.400	8.830	8.562	0.313	9.000
185.400	16.000	8.827	8.563	0.313	9.000
185.500	15.600	8.830	8.563	0.313	9.000
185.600	15.200	8.830	8.563	0.313	9.000
185.700	17.000	8.832	8.563	0.313	9.000
185.800	15.600	8.835	8.564	0.313	9.000
185.900	15.400	8.835	8.563	0.313	9.000
186.000	15.400	8.836	8.564	0.313	9.000
186.100	14.800	8.836	8.564	0.313	9.000
186.200	15.800	8.836	8.564	0.313	9.000
186.300	16.000	8.840	8.563	0.313	9.000
186.400	15.800	8.838	8.564	0.313	9.000
186.500	15.800	8.838	8.563	0.313	9.000
186.600	15.200	8.838	8.563	0.313	9.000
186.700	14.600	8.836	8.564	0.313	9.000
186.800	15.400	8.840	8.564	0.313	9.000
186.900	15.400	8.839	8.565	0.313	9.000
187.000	14.600	8.840	8.565	0.313	9.000
187.100	14.800	8.840	8.565	0.313	9.000
187.200	15.200	8.838	8.564	0.313	9.000
187.300	14.800	8.842	8.565	0.313	9.000
187.400	14.800	8.838	8.564	0.313	9.000
187.500	14.400	8.839	8.565	0.313	9.000
187.600	14.400	8.839	8.565	0.313	9.000
187.700	14.400	8.845	8.565	0.313	9.000
187.800	15.000	8.846	8.566	0.313	9.000
187.900	14.200	8.848	8.566	0.313	9.000
188.000	14.400	8.850	8.566	0.313	9.000
188.100	13.000	8.850	8.566	0.313	9.000
188.200	14.600	8.849	8.564	0.313	9.000
188.300	13.800	8.849	8.565	0.313	9.000
188.400	14.200	8.855	8.566	0.313	9.000
188.500	12.800	8.855	8.565	0.314	9.000
188.600	13.000	8.855	8.565	0.314	9.000
188.700	14.600	8.851	8.567	0.314	9.000
188.800	13.200	8.853	8.566	0.314	9.000
188.900	13.800	8.853	8.565	0.314	9.000
189.000	13.600	8.859	8.566	0.314	9.000
189.100	14.000	8.859	8.566	0.314	9.000
189.200	14.200	8.857	8.566	0.314	9.000
189.300	13.200	8.856	8.566	0.314	9.000
189.400	14.000	8.854	8.566	0.314	9.000
189.500	13.800	8.850	8.566	0.314	9.000
189.600	13.800	8.850	8.566	0.314	9.000
189.700	13.800	8.862	8.566	0.314	9.000
189.800	13.200	8.861	8.566	0.314	9.000
189.900	13.800	8.859	8.566	0.314	9.000
190.000	14.200	8.857	8.566	0.314	9.000
190.100	14.200	8.857	8.566	0.314	9.000
190.200	12.600	8.865	8.568	0.314	9.000
190.300	13.800	8.857	8.566	0.314	9.000
190.400	14.000	8.860	8.566	0.314	9.000
190.500	13.800	8.861	8.567	0.314	9.000
190.600	12.800	8.861	8.567	0.314	9.000
190.700	14.200	8.861	8.567	0.314	9.000
190.800	13.800	8.863	8.567	0.314	9.000
190.900	13.800	8.865	8.567	0.314	9.000
191.000	12.800	8.865	8.568	0.314	9.000
191.100	13.800	8.865	8.568	0.314	9.000
191.200	12.800	8.861	8.568	0.314	9.000
191.300	14.000	8.861	8.568	0.314	9.000
191.400	13.000	8.857	8.568	0.314	9.000
191.500	12.600	8.863	8.568	0.314	9.000
191.600	12.400	8.863	8.568	0.314	9.000
191.700	14.000	8.865	8.568	0.314	9.000
191.800	13.000	8.865	8.569	0.314	9.000
191.900	13.200	8.864	8.568	0.314	9.000
192.000	13.000	8.862	8.569	0.314	9.000
192.100	13.800	8.862	8.569	0.314	9.000
192.200	13.600	8.862	8.569	0.314	9.000
192.300	12.600	8.863	8.568	0.314	9.000
192.400	14.000	8.868	8.569	0.314	9.000
192.500	13.400	8.864	8.568	0.315	9.000
192.600	12.400	8.864	8.568	0.315	9.000
192.700	13.800	8.867	8.568	0.315	9.000
192.800	13.000	8.865	8.570	0.315	9.000
192.900	12.800	8.867	8.569	0.315	9.000
193.000	13.000	8.866	8.570	0.315	9.000
193.100	13.800	8.866	8.570	0.315	9.000
193.200	13.600	8.863	8.568	0.315	9.000
193.300	13.200	8.865	8.570	0.315	9.000
193.400	13.400	8.860	8.569	0.315	9.000
193.500	13.200	8.863	8.569	0.315	9.000
193.600	12.800	8.863	8.569	0.315	9.000
193.700	12.200	8.867	8.569	0.315	9.000
193.800	13.600	8.865	8.570	0.315	9.000
193.900	13.000	8.870	8.570	0.315	9.000
194.000	13.200	8.867	8.570	0.315	9.000
194.100	13.000	8.867	8.570	0.315	9.000
194.200	12.400	8.868	8.569	0.315	9.000
194.300	12.600	8.869	8.570	0.315	9.000
194.400	12.600	8.867	8.572	0.315	9.000
194.500	13.800	8.872	8.570	0.315	9.000
194.600	12.800	8.872	8.570	0.315	9.000
194.700	12.000	8.870	8.569	0.315	9.000
194.800	12.200	8.866	8.570	0.315	9.000
194.900	12.600	8.866	8.570	0.315	9.000
195.000	12.800	8.869	8.571	0.315	9.000
195.100	12.200	8.869	8.571	0.315	9.000
195.200	11.800	8.869	8.570	0.315	9.000
195.300	11.800	8.867	8.572	0.315	9.000
195.400	12.600	8.864	8.571	0.315	9.000
195.500	13.000	8.867	8.572	0.315	9.000
195.600	12.800	8.867	8.572	0.315	9.000
195.700	14.200	8.871	8.572	0.315	9.000
195.800	12.600	8.870	8.572	0.315	9.000
195.900	13.400	8.869	8.571	0.315	9.000
196.000	12.600	8.869	8.572	0.315	9.000
196.100	13.000	8.869	8.572	0.315	9.000
196.200	12.800	8.868	8.571	0.315	9.000
196.300	13.000	8.870	8.572	0.315	9.000
196.400	13.000	8.871	8.572	0.315	9.000
196.500	12.800	8.869	8.572	0.315	9.000
196.600	12.800	8.869	8.572	0.315	9.000
196.700	14.000	8.870	8.572	0.315	9.000
196.800	12.200	8.870	8.571	0.315	9.000
196.900	12.600	8.871	8.571	0.315	9.000
197.000	12.600	8.870	8.572	0.315	9.000
197.100	13.000	8.870	8.572	0.315	9.000
197.200	13.000	8.873	8.572	0.315	9.000
197.300	12.600	8.866	8.573	0.315	9.000
197.400	12.600	8.867	8.572	0.315	9.000
197.500	12.400	8.865	8.572	0.316	9.000
197.600	12.400	8.865	8.572	0.316	9.000
197.700	12.600	8.870	8.573	0.316	9.000
197.800	12.800	8.867	8.573	0.316	9.000
197.900	12.400	8.872	8.572	0.316	9.000
198.000	13.200	8.872	8.573	0.316	9.000
198.100	12.200	8.872	8.573	0.316	9.000
198.200	12.400	8.869	8.572	0.316	9.000
198.300	11.800	8.870	8.574	0.316	9.000
198.400	12.600	8.872	8.574	0.316	9.000
198.500	12.000	8.873	8.574	0.316	9.000
198.600	11.400	8.873	8.574	0.316	9.000
198.700	12.200	8.874	8.573	0.316	9.000
198.800	12.000	8.873	8.573	0.316	9.000
198.900	11.800	8.876	8.574	0.316	9.000
199.000	12.200	8.871	8.574	0.316	9.000
199.100	12.000	8.871	8.574	0.316	9.000
199.200	12.000	8.875	8.575	0.316	9.000
199.300	12.400	8.872	8.574	0.316	9.000
199.400	11.800	8.871	8.573	0.316	9.000
199.500	11.600	8.870	8.573	0.316	9.000
199.600	11.600	8.870	8.573	0.316	9.000
199.700	11.800	8.877	8.574	0.316	9.000
199.800	12.200	8.879	8.574	0.316	9.000
199.900	10.800	8.875	8.574	0.316	9.000
[truncated: 90,405 more rows]
