# Supplementary material for: Measurement of Outflow Facility Using iPerfusion
Source: PLoS One. 2016 Mar 7;11(3):e0150694. doi: 10.1371/journal.pone.0150694 (PMC4780770; doi:10.1371/journal.pone.0150694)
Supplement: S4 File — The raw data from the perfusion traces along with the steady state values for each pressure step. (ZIP) [file pone.0150694.s004.zip › S3/ControlIndividuals/eye11/Eye_P15CL-12/Parameters.txt]

Q	dQ	P	dP	R	dR	C	dC	FT	dFT	N/A	FV
30.8941	5.0559	8.7435	0.0406	0.2830	0.0472	3.5334	0.5897	0.0000	0.0000	8.9750	0.0000
10.7574	5.0517	4.3986	0.0403	0.4089	0.1958	2.4456	1.1710	0.0000	0.0000	4.4889	0.0000
24.4732	5.0524	5.7762	0.0404	0.2360	0.0497	4.2369	0.8921	0.0000	0.0000	6.0070	0.0000
38.5102	5.0896	7.1445	0.0408	0.1855	0.0250	5.3902	0.7267	0.0000	0.0000	7.4925	0.0000
60.9840	5.0647	8.4149	0.0405	0.1380	0.0117	7.2472	0.6145	0.0000	0.0000	8.9925	0.0000
85.0734	5.0812	9.6786	0.0407	0.1138	0.0069	8.7899	0.5363	0.0000	0.0000	10.5070	0.0000
112.0582	5.2983	10.9073	0.0409	0.0973	0.0047	10.2737	0.4958	0.0000	0.0000	12.0070	0.0000
170.2078	5.2315	13.3180	0.0427	0.0782	0.0025	12.7803	0.4020	0.0000	0.0000	14.9850	0.0000
278.6215	6.6901	15.2371	0.0578	0.0547	0.0013	18.2858	0.4493	0.0000	0.0000	17.9850	0.0000
381.4448	6.6215	17.2384	0.0571	0.0452	0.0008	22.1276	0.3953	0.0000	0.0000	20.9850	0.0000
