# Supplementary material for: Measurement of Outflow Facility Using iPerfusion
Source: PLoS One. 2016 Mar 7;11(3):e0150694. doi: 10.1371/journal.pone.0150694 (PMC4780770; doi:10.1371/journal.pone.0150694)
Supplement: S4 File — The raw data from the perfusion traces along with the steady state values for each pressure step. (ZIP) [file pone.0150694.s004.zip › S3/ControlIndividuals/eye12/CapPre_P15CR-14/Data.txt]

0.000	-2.800	-0.001	8.267	-0.000	0.000
0.100	-1.000	-0.001	8.267	-0.000	0.000
0.200	0.200	0.001	8.266	-0.000	0.000
0.300	0.600	-0.001	8.267	-0.000	0.000
0.400	0.800	-0.000	8.267	0.000	0.000
0.500	-0.000	-0.000	8.268	0.000	0.000
0.600	0.800	-0.000	8.268	0.000	0.000
0.700	0.200	-0.002	8.266	0.000	0.000
0.800	1.600	-0.004	8.266	0.000	0.000
0.900	0.200	0.002	8.266	0.000	0.000
1.000	1.000	-0.001	8.267	0.000	0.000
1.100	0.600	-0.001	8.267	0.000	0.000
1.200	0.600	-0.004	8.267	0.000	0.000
1.300	1.000	0.003	8.266	0.000	0.000
1.400	1.600	0.002	8.267	0.000	0.000
1.500	1.000	-0.000	8.266	0.000	0.000
1.600	1.800	-0.000	8.266	0.000	0.000
1.700	0.200	0.001	8.267	0.000	0.000
1.800	1.000	0.001	8.267	0.000	0.000
1.900	1.600	-0.002	8.268	0.000	0.000
2.000	1.000	0.001	8.268	0.000	0.000
2.100	0.400	0.001	8.268	0.000	0.000
2.200	1.400	-0.004	8.267	0.000	0.000
2.300	1.400	0.007	8.268	0.000	0.000
2.400	0.800	-0.004	8.266	0.000	0.000
2.500	0.600	-0.002	8.266	0.000	0.000
2.600	1.400	-0.002	8.266	0.000	0.000
2.700	0.400	0.000	8.266	0.000	0.000
2.800	2.000	0.005	8.266	0.000	0.000
2.900	0.400	-0.002	8.267	0.000	0.000
3.000	1.000	-0.001	8.267	0.000	0.000
3.100	0.800	-0.001	8.267	0.000	0.000
3.200	2.000	0.006	8.268	0.000	0.000
3.300	-0.200	-0.002	8.266	0.000	0.000
3.400	0.400	0.008	8.267	0.000	0.000
3.500	0.200	0.006	8.267	0.000	0.000
3.600	0.600	0.006	8.267	0.000	0.000
3.700	0.200	-0.001	8.267	0.000	0.000
3.800	1.000	-0.000	8.266	0.000	0.000
3.900	-0.000	0.002	8.267	0.000	0.000
4.000	1.200	0.005	8.267	0.000	0.000
4.100	0.400	0.005	8.267	0.000	0.000
4.200	1.000	-0.004	8.266	0.000	0.000
4.300	1.000	0.003	8.266	0.000	0.000
4.400	1.000	0.002	8.267	0.000	0.000
4.500	1.200	0.003	8.267	0.000	0.000
4.600	1.400	0.003	8.267	0.000	0.000
4.700	0.200	-0.001	8.267	0.000	0.000
4.800	2.400	0.005	8.267	0.000	0.000
4.900	0.600	-0.004	8.267	0.000	0.000
5.000	1.600	0.002	8.267	0.000	0.000
5.100	2.400	0.002	8.267	0.000	0.000
5.200	0.800	0.001	8.266	0.000	0.000
5.300	1.400	0.002	8.267	0.000	0.000
5.400	1.200	-0.000	8.267	0.000	0.000
5.500	1.400	-0.001	8.266	0.000	0.000
5.600	0.400	-0.001	8.266	0.000	0.000
5.700	1.200	0.003	8.267	0.000	0.000
5.800	1.400	-0.002	8.266	0.000	0.000
5.900	2.000	0.002	8.267	0.000	0.000
6.000	1.000	0.001	8.267	0.000	0.000
6.100	2.200	0.001	8.267	0.000	0.000
6.200	1.400	0.002	8.267	0.000	0.000
6.300	0.800	-0.000	8.267	0.000	0.000
6.400	2.000	0.001	8.267	0.000	0.000
6.500	0.600	0.005	8.267	0.000	0.000
6.600	2.800	0.005	8.267	0.000	0.000
6.700	0.800	-0.001	8.267	0.000	0.000
6.800	1.000	0.005	8.267	0.000	0.000
6.900	0.200	-0.002	8.267	0.000	0.000
7.000	2.000	0.002	8.267	0.000	0.000
7.100	1.000	0.002	8.267	0.000	0.000
7.200	1.200	-0.000	8.267	0.000	0.000
7.300	0.400	0.001	8.267	0.016	0.000
7.400	2.400	-0.003	8.267	0.016	0.000
7.500	2.000	-0.002	8.267	0.016	0.000
7.600	92.400	-0.002	8.267	0.016	0.000
7.700	4742.000	0.003	8.266	0.016	0.000
7.800	4456.000	0.002	8.267	0.008	0.000
7.900	1728.400	-0.002	8.267	0.008	0.000
8.000	-4849.400	0.002	8.266	0.008	0.000
8.100	-3514.000	0.002	8.266	0.008	0.000
8.200	-1559.400	0.003	8.267	0.008	0.000
8.300	3741.600	-0.001	8.267	0.012	0.000
8.400	5398.800	0.007	8.267	0.012	0.000
8.500	4674.000	-0.001	8.267	0.012	0.000
8.600	1965.200	-0.001	8.267	0.012	0.000
8.700	-5264.800	0.007	8.266	0.012	0.000
8.800	-4612.400	-0.016	8.267	-0.000	0.000
8.900	-874.000	-0.023	8.266	-0.000	0.000
9.000	-1218.000	-2.245	8.266	-0.000	0.000
9.100	-1649.600	-2.245	8.266	-0.000	0.000
9.200	-1765.400	-2.893	8.267	-0.000	0.000
9.300	-1645.400	-0.007	8.267	-0.000	0.000
9.400	-1510.200	0.043	8.267	-0.010	0.000
9.500	-1468.400	0.004	8.267	-0.010	0.000
9.600	-1157.000	0.004	8.267	-0.010	0.000
9.700	-903.000	0.000	8.267	-0.010	0.000
9.800	-888.200	0.001	8.267	-0.018	0.000
9.900	-845.000	-0.016	8.268	-0.018	0.000
10.000	-835.600	-0.534	8.267	-0.018	0.000
10.100	-824.400	-0.534	8.267	-0.018	0.000
10.200	-962.200	-3.412	8.267	-0.018	0.000
10.300	-1211.800	0.327	8.266	-0.025	0.000
10.400	-1256.800	8.804	8.267	-0.025	0.000
10.500	-1199.200	16.533	8.268	-0.025	0.000
10.600	-1002.800	16.533	8.268	-0.025	0.000
10.700	-425.800	16.101	8.269	-0.025	0.000
10.800	-405.200	14.693	8.268	-0.025	0.000
10.900	-399.800	13.974	8.268	-0.028	0.000
11.000	-391.600	9.130	8.267	-0.028	0.000
11.100	-382.000	9.130	8.267	-0.028	0.000
11.200	-370.400	8.391	8.268	-0.028	0.000
11.300	-358.200	8.123	8.268	-0.028	0.000
11.400	-346.600	7.886	8.268	-0.031	0.000
11.500	-335.200	8.282	8.267	-0.031	0.000
11.600	-323.800	8.282	8.267	-0.031	0.000
11.700	-312.200	10.241	8.270	-0.031	0.000
11.800	-302.400	11.900	8.267	-0.031	0.000
11.900	-291.600	11.526	8.268	-0.033	0.000
12.000	-281.200	5.950	8.267	-0.033	0.000
12.100	-270.600	5.950	8.267	-0.033	0.000
12.200	-259.400	3.741	8.268	-0.033	0.000
12.300	-250.400	3.796	8.267	-0.033	0.000
12.400	-241.800	3.738	8.267	-0.035	0.000
12.500	-233.200	3.540	8.268	-0.035	0.000
12.600	-226.000	3.540	8.268	-0.035	0.000
12.700	-217.200	3.418	8.268	-0.035	0.000
12.800	-210.000	3.315	8.267	-0.035	0.000
12.900	-202.600	3.195	8.266	-0.037	0.000
13.000	-197.200	2.983	8.267	-0.037	0.000
13.100	-189.400	2.983	8.267	-0.037	0.000
13.200	-184.400	2.881	8.268	-0.037	0.000
13.300	-179.400	2.785	8.269	-0.037	0.000
13.400	-174.000	2.698	8.267	-0.038	0.000
13.500	-168.800	2.499	8.267	-0.038	0.000
13.600	-164.000	2.499	8.267	-0.038	0.000
13.700	-159.600	2.392	8.268	-0.038	0.000
13.800	-156.000	2.316	8.267	-0.038	0.000
13.900	-151.800	2.234	8.268	-0.039	0.000
14.000	-147.000	2.083	8.267	-0.039	0.000
14.100	-142.800	2.083	8.267	-0.039	0.000
14.200	-138.400	1.995	8.267	-0.039	0.000
14.300	-135.400	1.950	8.267	-0.039	0.000
14.400	-132.600	1.862	8.268	-0.040	0.000
14.500	-127.400	1.757	8.267	-0.040	0.000
14.600	-122.200	1.757	8.267	-0.040	0.000
14.700	-118.000	1.709	8.267	-0.040	0.000
14.800	-116.600	1.650	8.268	-0.040	0.000
14.900	-113.800	1.596	8.267	-0.041	0.000
15.000	-110.000	1.513	8.267	-0.041	0.000
15.100	-107.600	1.513	8.267	-0.041	0.000
15.200	-105.000	1.472	8.267	-0.041	0.000
15.300	-101.600	1.421	8.267	-0.041	0.000
15.400	-100.000	1.390	8.266	-0.042	0.000
15.500	-97.200	1.305	8.267	-0.042	0.000
15.600	-95.000	1.305	8.267	-0.042	0.000
15.700	-90.400	1.274	8.268	-0.042	0.000
15.800	-90.000	1.231	8.268	-0.042	0.000
15.900	-87.000	1.198	8.268	-0.043	0.000
16.000	-84.800	1.127	8.267	-0.043	0.000
16.100	-81.400	1.127	8.267	-0.043	0.000
16.200	-80.800	1.092	8.266	-0.043	0.000
16.300	-79.800	1.059	8.267	-0.043	0.000
16.400	-76.800	1.032	8.268	-0.043	0.000
16.500	-76.400	0.984	8.267	-0.043	0.000
16.600	-74.600	0.984	8.267	-0.043	0.000
16.700	-72.800	0.957	8.267	-0.043	0.000
16.800	-71.600	0.932	8.267	-0.043	0.000
16.900	-69.600	0.902	8.266	-0.044	0.000
17.000	-67.800	0.856	8.269	-0.044	0.000
17.100	-66.400	0.856	8.269	-0.044	0.000
17.200	-65.600	0.834	8.266	-0.044	0.000
17.300	-65.200	0.790	8.267	-0.044	0.000
17.400	-64.400	0.821	8.267	-0.044	0.000
17.500	-62.200	0.748	8.268	-0.044	0.000
17.600	-60.600	0.748	8.268	-0.044	0.000
17.700	-59.600	0.741	8.268	-0.044	0.000
17.800	-59.200	0.716	8.266	-0.044	0.000
17.900	-59.000	0.718	8.267	-0.045	0.000
18.000	-56.800	0.680	8.268	-0.045	0.000
18.100	-55.800	0.680	8.268	-0.045	0.000
18.200	-55.200	0.661	8.267	-0.045	0.000
18.300	-52.600	0.646	8.268	-0.045	0.000
18.400	-53.000	0.636	8.268	-0.045	0.000
18.500	-52.400	0.613	8.267	-0.045	0.000
18.600	-52.200	0.613	8.267	-0.045	0.000
18.700	-51.400	0.597	8.267	-0.045	0.000
18.800	-48.800	0.593	8.266	-0.045	0.000
18.900	-49.600	0.575	8.267	-0.045	0.000
19.000	-49.200	0.558	8.267	-0.045	0.000
19.100	-48.200	0.558	8.267	-0.045	0.000
19.200	-45.800	0.550	8.267	-0.045	0.000
19.300	-45.000	0.538	8.266	-0.045	0.000
19.400	-46.000	0.526	8.266	-0.046	0.000
19.500	-44.400	0.513	8.267	-0.046	0.000
19.600	-43.000	0.513	8.267	-0.046	0.000
19.700	-43.000	0.501	8.267	-0.046	0.000
19.800	-42.800	0.492	8.268	-0.046	0.000
19.900	-40.600	0.486	8.268	-0.046	0.000
20.000	-40.600	0.470	8.267	-0.046	0.000
20.100	-39.600	0.470	8.267	-0.046	0.000
20.200	-40.000	0.462	8.268	-0.046	0.000
20.300	-40.000	0.452	8.268	-0.046	0.000
20.400	-40.400	0.448	8.268	-0.047	0.000
20.500	-37.800	0.434	8.267	-0.047	0.000
20.600	-37.400	0.434	8.267	-0.047	0.000
20.700	-35.800	0.419	8.268	-0.047	0.000
20.800	-36.200	0.421	8.267	-0.047	0.000
20.900	-36.400	0.412	8.267	-0.047	0.000
21.000	-35.000	0.399	8.268	-0.047	0.000
21.100	-34.000	0.399	8.268	-0.047	0.000
21.200	-35.400	0.394	8.268	-0.047	0.000
21.300	-34.200	0.386	8.267	-0.047	0.000
21.400	-34.600	0.383	8.266	-0.047	0.000
21.500	-34.000	0.371	8.266	-0.047	0.000
21.600	-34.000	0.371	8.266	-0.047	0.000
21.700	-32.800	0.363	8.267	-0.047	0.000
21.800	-33.200	0.359	8.267	-0.047	0.000
21.900	-31.600	0.356	8.268	-0.047	0.000
22.000	-33.400	0.347	8.267	-0.047	0.000
22.100	-31.800	0.347	8.267	-0.047	0.000
22.200	-32.800	0.340	8.267	-0.047	0.000
22.300	-31.600	0.336	8.267	-0.047	0.000
22.400	-31.600	0.332	8.268	-0.048	0.000
22.500	-31.000	0.325	8.268	-0.048	0.000
22.600	-31.200	0.325	8.268	-0.048	0.000
22.700	-32.400	0.324	8.267	-0.048	0.000
22.800	-30.800	0.321	8.267	-0.048	0.000
22.900	-30.600	0.316	8.266	-0.048	0.000
23.000	-29.200	0.309	8.267	-0.048	0.000
23.100	-29.600	0.309	8.267	-0.048	0.000
23.200	-29.800	0.309	8.268	-0.048	0.000
23.300	-28.600	0.302	8.267	-0.048	0.000
23.400	-29.400	0.303	8.267	-0.048	0.000
23.500	-27.800	0.301	8.267	-0.048	0.000
23.600	-28.800	0.301	8.267	-0.048	0.000
23.700	-28.400	0.295	8.269	-0.048	0.000
23.800	-28.000	0.293	8.268	-0.048	0.000
23.900	-27.200	0.289	8.267	-0.048	0.000
24.000	-26.800	0.288	8.267	-0.048	0.000
24.100	-27.200	0.288	8.267	-0.048	0.000
24.200	-28.200	0.282	8.267	-0.048	0.000
24.300	-27.800	0.285	8.266	-0.048	0.000
24.400	-27.400	0.278	8.267	-0.049	0.000
24.500	-27.000	0.275	8.266	-0.049	0.000
24.600	-26.800	0.275	8.266	-0.049	0.000
24.700	-26.600	0.272	8.267	-0.049	0.000
24.800	-25.800	0.274	8.267	-0.049	0.000
24.900	-27.000	0.267	8.267	-0.049	0.000
25.000	-26.000	0.263	8.267	-0.049	0.000
25.100	-25.400	0.263	8.267	-0.049	0.000
25.200	-25.400	0.263	8.267	-0.049	0.000
25.300	-26.200	0.258	8.266	-0.049	0.000
25.400	-24.600	0.262	8.268	-0.049	0.000
25.500	-25.400	0.256	8.268	-0.049	0.000
25.600	-24.800	0.256	8.268	-0.049	0.000
25.700	-25.400	0.252	8.267	-0.049	0.000
25.800	-25.200	0.253	8.267	-0.049	0.000
25.900	-25.400	0.247	8.267	-0.049	0.000
26.000	-25.600	0.246	8.266	-0.049	0.000
26.100	-24.000	0.246	8.266	-0.049	0.000
26.200	-25.400	0.241	8.267	-0.049	0.000
26.300	-24.400	0.241	8.267	-0.049	0.000
26.400	-24.600	0.240	8.268	-0.049	0.000
26.500	-24.200	0.240	8.267	-0.049	0.000
26.600	-25.000	0.240	8.267	-0.049	0.000
26.700	-23.600	0.237	8.268	-0.049	0.000
26.800	-23.600	0.238	8.268	-0.049	0.000
26.900	-23.600	0.237	8.267	-0.050	0.000
27.000	-23.600	0.235	8.266	-0.050	0.000
27.100	-23.400	0.235	8.266	-0.050	0.000
27.200	-24.000	0.234	8.268	-0.050	0.000
27.300	-22.800	0.232	8.268	-0.050	0.000
27.400	-22.600	0.235	8.267	-0.050	0.000
27.500	-22.600	0.230	8.265	-0.050	0.000
27.600	-21.600	0.230	8.265	-0.050	0.000
27.700	-23.000	0.227	8.268	-0.050	0.000
27.800	-22.000	0.228	8.268	-0.050	0.000
27.900	-22.400	0.225	8.268	-0.050	0.000
28.000	-22.400	0.223	8.268	-0.050	0.000
28.100	-21.000	0.223	8.268	-0.050	0.000
28.200	-22.200	0.221	8.268	-0.050	0.000
28.300	-21.600	0.223	8.268	-0.050	0.000
28.400	-21.600	0.222	8.267	-0.050	0.000
28.500	-20.400	0.213	8.267	-0.050	0.000
28.600	-21.400	0.213	8.267	-0.050	0.000
28.700	-21.200	0.214	8.266	-0.050	0.000
28.800	-20.000	0.213	8.267	-0.050	0.000
28.900	-20.600	0.209	8.268	-0.050	0.000
29.000	-21.000	0.208	8.268	-0.050	0.000
29.100	-19.800	0.208	8.268	-0.050	0.000
29.200	-20.200	0.206	8.267	-0.050	0.000
29.300	-20.000	0.204	8.268	-0.050	0.000
29.400	-19.400	0.202	8.267	-0.050	0.000
29.500	-18.600	0.196	8.268	-0.050	0.000
29.600	-18.200	0.196	8.268	-0.050	0.000
29.700	-17.200	0.197	8.267	-0.050	0.000
29.800	-18.400	0.195	8.267	-0.050	0.000
29.900	-17.000	0.196	8.267	-0.051	0.000
30.000	-17.600	0.189	8.267	-0.051	0.000
30.100	-16.000	0.189	8.267	-0.051	0.000
30.200	-18.200	0.187	8.268	-0.051	0.000
30.300	-16.400	0.187	8.267	-0.051	0.000
30.400	-17.000	0.181	8.267	-0.051	0.000
30.500	-16.600	0.176	8.267	-0.051	0.000
30.600	-16.600	0.176	8.267	-0.051	0.000
30.700	-17.000	0.180	8.268	-0.051	0.000
30.800	-16.200	0.171	8.267	-0.051	0.000
30.900	-15.200	0.171	8.267	-0.051	0.000
31.000	-17.200	0.167	8.268	-0.051	0.000
31.100	-14.400	0.167	8.268	-0.051	0.000
31.200	-16.200	0.161	8.268	-0.051	0.000
31.300	-16.400	0.158	8.267	-0.051	0.000
31.400	-14.400	0.160	8.268	-0.051	0.000
31.500	-15.000	0.155	8.267	-0.051	0.000
31.600	-15.000	0.155	8.267	-0.051	0.000
31.700	-15.200	0.152	8.267	-0.051	0.000
31.800	-16.000	0.155	8.268	-0.051	0.000
31.900	-15.000	0.150	8.269	-0.051	0.000
32.000	-14.400	0.143	8.268	-0.051	0.000
32.100	-15.600	0.143	8.268	-0.051	0.000
32.200	-13.600	0.145	8.267	-0.051	0.000
32.300	-15.200	0.144	8.268	-0.051	0.000
32.400	-14.000	0.142	8.267	-0.051	0.000
32.500	-15.000	0.142	8.268	-0.051	0.000
32.600	-13.200	0.142	8.268	-0.051	0.000
32.700	-14.200	0.137	8.266	-0.051	0.000
32.800	-12.800	0.139	8.267	-0.051	0.000
32.900	-14.400	0.139	8.267	-0.051	0.000
33.000	-13.400	0.138	8.268	-0.051	0.000
33.100	-13.400	0.138	8.268	-0.051	0.000
33.200	-12.800	0.134	8.267	-0.051	0.000
33.300	-14.200	0.131	8.267	-0.051	0.000
33.400	-12.800	0.133	8.267	-0.051	0.000
33.500	-13.000	0.133	8.267	-0.051	0.000
33.600	-12.600	0.133	8.267	-0.051	0.000
33.700	-13.400	0.126	8.267	-0.051	0.000
33.800	-12.400	0.130	8.267	-0.051	0.000
33.900	-13.200	0.125	8.267	-0.052	0.000
34.000	-12.400	0.126	8.267	-0.052	0.000
34.100	-13.600	0.126	8.267	-0.052	0.000
34.200	-12.800	0.122	8.268	-0.052	0.000
34.300	-12.000	0.124	8.266	-0.052	0.000
34.400	-12.800	0.120	8.267	-0.052	0.000
34.500	-12.600	0.118	8.266	-0.052	0.000
34.600	-12.400	0.118	8.266	-0.052	0.000
34.700	-12.600	0.118	8.267	-0.052	0.000
34.800	-11.000	0.116	8.266	-0.052	0.000
34.900	-12.200	0.116	8.267	-0.052	0.000
35.000	-12.000	0.118	8.266	-0.052	0.000
35.100	-11.200	0.118	8.266	-0.052	0.000
35.200	-11.600	0.113	8.267	-0.052	0.000
35.300	-12.000	0.112	8.267	-0.052	0.000
35.400	-11.200	0.116	8.267	-0.052	0.000
35.500	-12.600	0.113	8.267	-0.052	0.000
35.600	-11.400	0.113	8.267	-0.052	0.000
35.700	-10.800	0.109	8.266	-0.052	0.000
35.800	-11.800	0.112	8.266	-0.052	0.000
35.900	-11.400	0.108	8.267	-0.052	0.000
36.000	-11.200	0.103	8.267	-0.052	0.000
36.100	-12.200	0.103	8.267	-0.052	0.000
36.200	-10.200	0.106	8.268	-0.052	0.000
36.300	-10.800	0.104	8.266	-0.052	0.000
36.400	-9.600	0.105	8.267	-0.052	0.000
36.500	-11.400	0.101	8.268	-0.052	0.000
36.600	-10.200	0.101	8.268	-0.052	0.000
36.700	-11.200	0.105	8.267	-0.052	0.000
36.800	-10.600	0.102	8.267	-0.052	0.000
36.900	-11.600	0.101	8.267	-0.052	0.000
37.000	-10.600	0.098	8.267	-0.052	0.000
37.100	-12.000	0.098	8.267	-0.052	0.000
37.200	-9.400	0.099	8.266	-0.052	0.000
37.300	-11.000	0.100	8.266	-0.052	0.000
37.400	-11.800	0.101	8.267	-0.052	0.000
37.500	-11.000	0.095	8.267	-0.052	0.000
37.600	-11.200	0.095	8.267	-0.052	0.000
37.700	-10.600	0.096	8.268	-0.052	0.000
37.800	-10.200	0.097	8.267	-0.052	0.000
37.900	-10.200	0.098	8.267	-0.052	0.000
38.000	-10.000	0.097	8.266	-0.052	0.000
38.100	-12.000	0.097	8.266	-0.052	0.000
38.200	-10.200	0.098	8.267	-0.052	0.000
38.300	-10.400	0.100	8.266	-0.052	0.000
38.400	-10.400	0.096	8.267	-0.052	0.000
38.500	-9.200	0.093	8.267	-0.052	0.000
38.600	-11.000	0.093	8.267	-0.052	0.000
38.700	-9.200	0.097	8.267	-0.052	0.000
38.800	-10.400	0.093	8.266	-0.052	0.000
38.900	-9.800	0.095	8.267	-0.052	0.000
39.000	-11.000	0.095	8.267	-0.052	0.000
39.100	-9.800	0.095	8.267	-0.052	0.000
39.200	-11.400	0.094	8.266	-0.052	0.000
39.300	-8.800	0.095	8.267	-0.052	0.000
39.400	-10.000	0.093	8.267	-0.053	0.000
39.500	-9.000	0.094	8.267	-0.053	0.000
39.600	-9.400	0.094	8.267	-0.053	0.000
39.700	-8.800	0.093	8.266	-0.053	0.000
39.800	-9.400	0.093	8.267	-0.053	0.000
39.900	-8.000	0.089	8.267	-0.053	0.000
40.000	-8.600	0.084	8.267	-0.053	0.000
40.100	-7.000	0.084	8.267	-0.053	0.000
40.200	-8.200	0.086	8.267	-0.053	0.000
40.300	-8.000	0.085	8.267	-0.053	0.000
40.400	-7.400	0.085	8.267	-0.053	0.000
40.500	-7.200	0.083	8.267	-0.053	0.000
40.600	-7.600	0.083	8.267	-0.053	0.000
40.700	-6.600	0.085	8.267	-0.053	0.000
40.800	-7.000	0.082	8.266	-0.053	0.000
40.900	-6.400	0.082	8.267	-0.053	0.000
41.000	-5.600	0.079	8.266	-0.053	0.000
41.100	-6.200	0.079	8.266	-0.053	0.000
41.200	-6.000	0.074	8.267	-0.053	0.000
41.300	-5.400	0.074	8.266	-0.053	0.000
41.400	-5.200	0.072	8.266	-0.053	0.000
41.500	-5.800	0.070	8.265	-0.053	0.000
41.600	-4.000	0.070	8.265	-0.053	0.000
41.700	-4.600	0.072	8.266	-0.053	0.000
41.800	-3.400	0.065	8.268	-0.053	0.000
41.900	-4.800	0.066	8.267	-0.053	0.000
42.000	-3.400	0.058	8.267	-0.053	0.000
42.100	-2.200	0.058	8.267	-0.053	0.000
42.200	-3.600	0.059	8.267	-0.053	0.000
42.300	-4.000	0.056	8.267	-0.053	0.000
42.400	-2.200	0.054	8.267	-0.053	0.000
42.500	-3.600	0.050	8.267	-0.053	0.000
42.600	-2.200	0.050	8.267	-0.053	0.000
42.700	-2.200	0.047	8.268	-0.053	0.000
42.800	-3.000	0.045	8.266	-0.053	0.000
42.900	-1.600	0.043	8.268	-0.053	0.000
43.000	-1.400	0.040	8.266	-0.053	0.000
43.100	-2.000	0.040	8.266	-0.053	0.000
43.200	-1.400	0.031	8.266	-0.053	0.000
43.300	-3.000	0.035	8.267	-0.053	0.000
43.400	-0.400	0.026	8.266	-0.053	0.000
43.500	-0.600	0.025	8.267	-0.053	0.000
43.600	-0.400	0.025	8.267	-0.053	0.000
43.700	-1.000	0.024	8.267	-0.053	0.000
43.800	-0.800	0.023	8.268	-0.053	0.000
43.900	-1.200	0.021	8.267	-0.053	0.000
44.000	0.600	0.017	8.266	-0.053	0.000
44.100	-0.800	0.017	8.266	-0.053	0.000
44.200	1.600	0.017	8.267	-0.053	0.000
44.300	-0.600	0.016	8.267	-0.053	0.000
44.400	0.200	0.015	8.266	-0.053	0.000
44.500	-0.200	0.010	8.267	-0.053	0.000
44.600	0.200	0.010	8.267	-0.053	0.000
44.700	-0.800	0.008	8.267	-0.053	0.000
44.800	-0.600	0.009	8.267	-0.053	0.000
44.900	-0.600	0.005	8.267	-0.053	0.000
45.000	1.200	0.004	8.267	-0.053	0.000
45.100	-0.400	0.004	8.267	-0.053	0.000
45.200	-0.200	-0.001	8.266	-0.053	0.000
45.300	-0.800	0.003	8.267	-0.053	0.000
45.400	-0.800	-0.004	8.267	-0.053	0.000
45.500	-0.800	-0.003	8.267	-0.053	0.000
45.600	-0.600	-0.003	8.267	-0.053	0.000
45.700	-1.000	0.002	8.267	-0.053	0.000
45.800	-0.800	0.001	8.268	-0.053	0.000
45.900	-1.400	0.001	8.266	-0.053	0.000
46.000	-1.400	-0.001	8.267	-0.053	0.000
46.100	-1.200	-0.001	8.267	-0.053	0.000
46.200	-0.400	-0.002	8.268	-0.053	0.000
46.300	-1.400	-0.004	8.266	-0.053	0.000
46.400	-1.600	0.000	8.268	-0.053	0.000
46.500	-1.200	0.001	8.267	-0.053	0.000
46.600	-1.400	0.001	8.267	-0.053	0.000
46.700	-0.600	-0.002	8.267	-0.053	0.000
46.800	-2.200	-0.002	8.266	-0.053	0.000
46.900	-1.400	-0.001	8.267	-0.053	0.000
47.000	-2.200	0.007	8.266	-0.053	0.000
47.100	-1.400	0.007	8.266	-0.053	0.000
47.200	-3.400	0.003	8.267	-0.053	0.000
47.300	-2.000	0.007	8.268	-0.053	0.000
47.400	-3.200	0.005	8.266	-0.053	0.000
47.500	-2.000	0.008	8.266	-0.053	0.000
47.600	-3.400	0.008	8.266	-0.053	0.000
47.700	-2.200	0.010	8.267	-0.053	0.000
47.800	-4.400	0.012	8.267	-0.053	0.000
47.900	-2.200	0.013	8.268	-0.053	0.000
48.000	-4.000	0.015	8.267	-0.053	0.000
48.100	-3.600	0.015	8.267	-0.053	0.000
48.200	-3.600	0.017	8.267	-0.053	0.000
48.300	-2.800	0.017	8.266	-0.053	0.000
48.400	-3.600	0.019	8.266	-0.053	0.000
48.500	-3.400	0.020	8.267	-0.053	0.000
48.600	-3.600	0.020	8.267	-0.053	0.000
48.700	-3.800	0.019	8.267	-0.053	0.000
48.800	-2.400	0.023	8.266	-0.053	0.000
48.900	-4.400	0.024	8.266	-0.053	0.000
49.000	-4.000	0.019	8.267	-0.053	0.000
49.100	-5.200	0.019	8.267	-0.053	0.000
49.200	-3.200	0.022	8.265	-0.053	0.000
49.300	-3.800	0.021	8.267	-0.053	0.000
49.400	-3.800	0.026	8.267	-0.053	0.000
49.500	-3.800	0.025	8.267	-0.053	0.000
49.600	-2.200	0.025	8.267	-0.053	0.000
49.700	-3.200	0.025	8.266	-0.053	0.000
49.800	-3.200	0.023	8.266	-0.053	0.000
49.900	-4.200	0.026	8.266	-0.053	0.000
50.000	-3.200	0.024	8.266	-0.053	0.000
50.100	-3.400	0.024	8.266	-0.053	0.000
50.200	-4.000	0.029	8.266	-0.053	0.000
50.300	-4.000	0.026	8.267	-0.053	0.000
50.400	-4.400	0.029	8.267	-0.053	0.000
50.500	-3.600	0.031	8.267	-0.053	0.000
50.600	-5.000	0.031	8.267	-0.053	0.000
50.700	-3.000	0.027	8.267	-0.053	0.000
50.800	-3.600	0.028	8.267	-0.053	0.000
50.900	-5.000	0.030	8.267	-0.053	0.000
51.000	-3.800	0.035	8.266	-0.053	0.000
51.100	-5.200	0.035	8.266	-0.053	0.000
51.200	-4.800	0.031	8.267	-0.053	0.000
51.300	-5.600	0.031	8.267	-0.053	0.000
51.400	-4.000	0.032	8.267	-0.053	0.000
51.500	-5.400	0.033	8.267	-0.053	0.000
51.600	-4.400	0.033	8.267	-0.053	0.000
51.700	-5.200	0.034	8.266	-0.053	0.000
51.800	-5.800	0.035	8.267	-0.053	0.000
51.900	-6.400	0.032	8.268	-0.053	0.000
52.000	-6.000	0.032	8.267	-0.053	0.000
52.100	-7.000	0.032	8.267	-0.053	0.000
52.200	-7.600	0.039	8.267	-0.053	0.000
52.300	-7.000	0.036	8.267	-0.053	0.000
52.400	-6.000	0.038	8.267	-0.053	0.000
52.500	-7.000	0.037	8.267	-0.053	0.000
52.600	-5.800	0.037	8.267	-0.053	0.000
52.700	-7.200	0.042	8.265	-0.053	0.000
52.800	-6.400	0.041	8.267	-0.053	0.000
52.900	-7.600	0.047	8.266	-0.053	0.000
53.000	-6.200	0.044	8.267	-0.053	0.000
53.100	-7.200	0.044	8.267	-0.053	0.000
53.200	-6.800	0.049	8.267	-0.053	0.000
53.300	-7.800	0.051	8.267	-0.053	0.000
53.400	-6.200	0.051	8.266	-0.053	0.000
53.500	-8.000	0.056	8.266	-0.053	0.000
53.600	-7.200	0.056	8.266	-0.053	0.000
53.700	-8.600	0.054	8.267	-0.053	0.000
53.800	-7.800	0.055	8.266	-0.053	0.000
53.900	-7.800	0.055	8.267	-0.053	0.000
54.000	-8.200	0.056	8.268	-0.053	0.000
54.100	-9.000	0.056	8.268	-0.053	0.000
54.200	-7.000	0.060	8.267	-0.053	0.000
54.300	-9.200	0.060	8.267	-0.053	0.000
54.400	-8.200	0.066	8.267	-0.054	0.000
54.500	-8.800	0.062	8.267	-0.054	0.000
54.600	-8.200	0.062	8.267	-0.054	0.000
54.700	-8.800	0.066	8.267	-0.054	0.000
54.800	-8.000	0.063	8.266	-0.054	0.000
54.900	-9.600	0.064	8.267	-0.054	0.000
55.000	-8.400	0.068	8.267	-0.054	0.000
55.100	-8.800	0.068	8.267	-0.054	0.000
55.200	-8.000	0.069	8.266	-0.054	0.000
55.300	-11.000	0.067	8.267	-0.054	0.000
55.400	-8.600	0.068	8.266	-0.054	0.000
55.500	-9.600	0.072	8.267	-0.054	0.000
55.600	-9.000	0.072	8.267	-0.054	0.000
55.700	-10.400	0.070	8.266	-0.054	0.000
55.800	-8.800	0.071	8.267	-0.054	0.000
55.900	-10.200	0.072	8.266	-0.054	0.000
56.000	-8.600	0.074	8.267	-0.054	0.000
56.100	-9.800	0.074	8.267	-0.054	0.000
56.200	-9.200	0.074	8.267	-0.054	0.000
56.300	-10.200	0.076	8.266	-0.054	0.000
56.400	-9.800	0.072	8.267	-0.054	0.000
56.500	-9.400	0.076	8.267	-0.054	0.000
56.600	-10.200	0.076	8.267	-0.054	0.000
56.700	-10.600	0.077	8.266	-0.054	0.000
56.800	-9.200	0.076	8.266	-0.054	0.000
56.900	-9.800	0.080	8.267	-0.054	0.000
57.000	-9.600	0.081	8.267	-0.054	0.000
57.100	-9.200	0.081	8.267	-0.054	0.000
57.200	-9.200	0.081	8.268	-0.054	0.000
57.300	-10.200	0.084	8.268	-0.054	0.000
57.400	-9.200	0.079	8.267	-0.054	0.000
57.500	-10.400	0.082	8.268	-0.054	0.000
57.600	-9.000	0.082	8.268	-0.054	0.000
57.700	-11.200	0.080	8.266	-0.054	0.000
57.800	-9.000	0.083	8.265	-0.054	0.000
57.900	-10.400	0.084	8.267	-0.054	0.000
58.000	-8.800	0.082	8.266	-0.054	0.000
58.100	-11.000	0.082	8.266	-0.054	0.000
58.200	-9.600	0.083	8.266	-0.054	0.000
58.300	-9.400	0.085	8.267	-0.054	0.000
58.400	-10.400	0.084	8.266	-0.054	0.000
58.500	-9.800	0.082	8.267	-0.054	0.000
58.600	-11.000	0.082	8.267	-0.054	0.000
58.700	-10.200	0.086	8.266	-0.054	0.000
58.800	-9.600	0.080	8.267	-0.054	0.000
58.900	-8.800	0.089	8.267	-0.054	0.000
59.000	-9.600	0.086	8.266	-0.054	0.000
59.100	-10.400	0.086	8.266	-0.054	0.000
59.200	-9.800	0.085	8.267	-0.054	0.000
59.300	-10.000	0.088	8.267	-0.054	0.000
59.400	-10.000	0.082	8.267	-0.054	0.000
59.500	-9.600	0.085	8.267	-0.054	0.000
59.600	-10.000	0.085	8.267	-0.054	0.000
59.700	-10.000	0.084	8.267	-0.054	0.000
59.800	-9.600	0.082	8.266	-0.054	0.000
59.900	-9.400	0.087	8.266	-0.054	0.000
60.000	-10.200	0.087	8.266	-0.054	0.000
60.100	-8.600	0.087	8.266	-0.054	0.000
60.200	-10.200	0.081	8.267	-0.054	0.000
60.300	-10.400	0.086	8.267	-0.054	0.000
60.400	-9.800	0.085	8.266	-0.055	0.000
60.500	-10.000	0.085	8.267	-0.055	0.000
60.600	-8.800	0.085	8.267	-0.055	0.000
60.700	-9.800	0.082	8.266	-0.055	0.000
60.800	-9.600	0.086	8.267	-0.055	0.000
60.900	-10.400	0.083	8.267	-0.055	0.000
61.000	-9.600	0.084	8.266	-0.055	0.000
61.100	-10.000	0.084	8.266	-0.055	0.000
61.200	-10.600	0.086	8.268	-0.055	0.000
61.300	-10.200	0.089	8.267	-0.055	0.000
61.400	-9.800	0.084	8.266	-0.055	0.000
61.500	-10.600	0.087	8.267	-0.055	0.000
61.600	-10.000	0.087	8.267	-0.055	0.000
61.700	-11.200	0.085	8.266	-0.055	0.000
61.800	-9.800	0.088	8.268	-0.055	0.000
61.900	-9.600	0.088	8.267	-0.055	0.000
62.000	-8.800	0.087	8.267	-0.055	0.000
62.100	-10.400	0.087	8.267	-0.055	0.000
62.200	-10.000	0.088	8.266	-0.055	0.000
62.300	-9.800	0.085	8.265	-0.055	0.000
62.400	-9.000	0.086	8.267	-0.055	0.000
62.500	-9.400	0.088	8.266	-0.055	0.000
62.600	-10.800	0.088	8.266	-0.055	0.000
62.700	-9.400	0.086	8.267	-0.055	0.000
62.800	-9.200	0.088	8.266	-0.055	0.000
62.900	-10.000	0.086	8.268	-0.055	0.000
63.000	-9.000	0.085	8.266	-0.055	0.000
63.100	-9.400	0.085	8.266	-0.055	0.000
63.200	-10.400	0.083	8.266	-0.055	0.000
63.300	-10.600	0.090	8.266	-0.055	0.000
63.400	-9.400	0.086	8.267	-0.055	0.000
63.500	-8.800	0.088	8.266	-0.055	0.000
63.600	-8.800	0.088	8.266	-0.055	0.000
63.700	-9.200	0.086	8.266	-0.055	0.000
63.800	-9.400	0.087	8.267	-0.055	0.000
63.900	-9.400	0.087	8.268	-0.055	0.000
64.000	-9.400	0.087	8.267	-0.055	0.000
64.100	-8.600	0.087	8.267	-0.055	0.000
64.200	-9.000	0.084	8.266	-0.055	0.000
64.300	-8.600	0.083	8.266	-0.055	0.000
64.400	-9.600	0.084	8.267	-0.055	0.000
64.500	-9.200	0.084	8.267	-0.055	0.000
64.600	-9.000	0.084	8.267	-0.055	0.000
64.700	-8.400	0.084	8.267	-0.055	0.000
64.800	-9.600	0.085	8.267	-0.055	0.000
64.900	-8.800	0.082	8.267	-0.055	0.000
65.000	-9.800	0.083	8.267	-0.055	0.000
65.100	-8.000	0.083	8.267	-0.055	0.000
65.200	-9.800	0.083	8.266	-0.055	0.000
65.300	-8.800	0.081	8.267	-0.055	0.000
65.400	-9.800	0.081	8.266	-0.055	0.000
65.500	-7.800	0.078	8.266	-0.055	0.000
65.600	-9.600	0.078	8.266	-0.055	0.000
65.700	-9.600	0.077	8.266	-0.055	0.000
65.800	-9.800	0.077	8.266	-0.055	0.000
65.900	-8.200	0.077	8.267	-0.055	0.000
66.000	-8.600	0.077	8.267	-0.055	0.000
66.100	-9.200	0.077	8.267	-0.055	0.000
66.200	-9.200	0.080	8.266	-0.055	0.000
66.300	-9.400	0.077	8.267	-0.055	0.000
66.400	-9.200	0.077	8.267	-0.055	0.000
66.500	-9.600	0.080	8.267	-0.055	0.000
66.600	-9.000	0.080	8.267	-0.055	0.000
66.700	-8.400	0.079	8.268	-0.055	0.000
66.800	-8.600	0.081	8.266	-0.055	0.000
66.900	-11.000	0.075	8.266	-0.056	0.000
67.000	-8.400	0.080	8.266	-0.056	0.000
67.100	-8.000	0.080	8.266	-0.056	0.000
67.200	-8.800	0.078	8.267	-0.056	0.000
67.300	-8.600	0.082	8.267	-0.056	0.000
67.400	-9.200	0.077	8.266	-0.056	0.000
67.500	-9.600	0.077	8.266	-0.056	0.000
67.600	-9.000	0.077	8.266	-0.056	0.000
67.700	-9.400	0.081	8.266	-0.056	0.000
67.800	-9.600	0.081	8.267	-0.056	0.000
67.900	-9.600	0.080	8.268	-0.056	0.000
68.000	-9.400	0.080	8.268	-0.056	0.000
68.100	-10.200	0.080	8.268	-0.056	0.000
68.200	-9.000	0.080	8.267	-0.056	0.000
68.300	-9.600	0.077	8.267	-0.056	0.000
68.400	-8.600	0.080	8.267	-0.056	0.000
68.500	-9.800	0.080	8.267	-0.056	0.000
68.600	-8.800	0.080	8.267	-0.056	0.000
68.700	-9.000	0.078	8.266	-0.056	0.000
68.800	-9.600	0.079	8.267	-0.056	0.000
68.900	-10.000	0.080	8.267	-0.056	0.000
69.000	-9.200	0.082	8.266	-0.056	0.000
69.100	-9.400	0.082	8.266	-0.056	0.000
69.200	-9.000	0.080	8.266	-0.056	0.000
69.300	-8.000	0.081	8.265	-0.056	0.000
69.400	-8.400	0.080	8.267	-0.056	0.000
69.500	-9.000	0.080	8.266	-0.056	0.000
69.600	-7.800	0.080	8.266	-0.056	0.000
69.700	-7.800	0.082	8.267	-0.056	0.000
69.800	-9.200	0.081	8.267	-0.056	0.000
69.900	-9.800	0.079	8.266	-0.056	0.000
70.000	-8.400	0.083	8.267	-0.056	0.000
70.100	-9.200	0.083	8.267	-0.056	0.000
70.200	-7.800	0.076	8.267	-0.056	0.000
70.300	-10.400	0.080	8.266	-0.056	0.000
70.400	-8.600	0.078	8.267	-0.056	0.000
70.500	-8.600	0.078	8.266	-0.056	0.000
70.600	-8.800	0.078	8.266	-0.056	0.000
70.700	-8.800	0.080	8.266	-0.056	0.000
70.800	-8.800	0.081	8.266	-0.056	0.000
70.900	-9.200	0.079	8.266	-0.056	0.000
71.000	-8.000	0.080	8.267	-0.056	0.000
71.100	-7.800	0.080	8.267	-0.056	0.000
71.200	-8.600	0.080	8.266	-0.056	0.000
71.300	-8.000	0.080	8.267	-0.056	0.000
71.400	-8.600	0.080	8.267	-0.056	0.000
71.500	-7.600	0.080	8.266	-0.056	0.000
71.600	-8.800	0.080	8.266	-0.056	0.000
71.700	-8.800	0.078	8.266	-0.056	0.000
71.800	-9.000	0.080	8.267	-0.056	0.000
71.900	-8.400	0.075	8.266	-0.056	0.000
72.000	-8.000	0.075	8.267	-0.056	0.000
72.100	-8.800	0.075	8.267	-0.056	0.000
72.200	-8.800	0.077	8.266	-0.056	0.000
72.300	-8.200	0.074	8.266	-0.056	0.000
72.400	-8.400	0.078	8.268	-0.056	0.000
72.500	-7.800	0.077	8.267	-0.056	0.000
72.600	-9.800	0.077	8.267	-0.056	0.000
72.700	-8.600	0.075	8.266	-0.056	0.000
72.800	-7.800	0.077	8.266	-0.056	0.000
72.900	-8.000	0.075	8.267	-0.056	0.000
73.000	-8.400	0.074	8.266	-0.056	0.000
73.100	-8.600	0.074	8.266	-0.056	0.000
73.200	-8.800	0.075	8.267	-0.056	0.000
73.300	-8.600	0.071	8.266	-0.056	0.000
73.400	-9.600	0.079	8.267	-0.056	0.000
73.500	-7.600	0.074	8.267	-0.056	0.000
73.600	-8.000	0.074	8.267	-0.056	0.000
73.700	-8.200	0.076	8.267	-0.056	0.000
73.800	-8.400	0.076	8.266	-0.056	0.000
73.900	-8.800	0.075	8.266	-0.057	0.000
74.000	-8.600	0.075	8.266	-0.057	0.000
74.100	-8.200	0.075	8.266	-0.057	0.000
74.200	-7.600	0.074	8.267	-0.057	0.000
74.300	-8.000	0.077	8.267	-0.057	0.000
74.400	-8.400	0.073	8.267	-0.057	0.000
74.500	-8.800	0.076	8.267	-0.057	0.000
74.600	-7.600	0.076	8.267	-0.057	0.000
74.700	-7.800	0.072	8.266	-0.057	0.000
74.800	-7.400	0.074	8.267	-0.057	0.000
74.900	-7.800	0.076	8.266	-0.057	0.000
75.000	-8.400	0.073	8.266	-0.057	0.000
75.100	-7.200	0.073	8.266	-0.057	0.000
75.200	-8.600	0.074	8.267	-0.057	0.000
75.300	-8.600	0.070	8.266	-0.057	0.000
75.400	-8.800	0.076	8.267	-0.057	0.000
75.500	-8.400	0.073	8.267	-0.057	0.000
75.600	-8.400	0.073	8.267	-0.057	0.000
75.700	-6.800	0.073	8.267	-0.057	0.000
75.800	-9.200	0.071	8.266	-0.057	0.000
75.900	-8.200	0.070	8.267	-0.057	0.000
76.000	-9.800	0.076	8.267	-0.057	0.000
76.100	-7.200	0.076	8.267	-0.057	0.000
76.200	-8.800	0.072	8.266	-0.057	0.000
76.300	-7.800	0.074	8.267	-0.057	0.000
76.400	-9.600	0.073	8.266	-0.057	0.000
76.500	-7.800	0.073	8.267	-0.057	0.000
76.600	-9.000	0.073	8.267	-0.057	0.000
76.700	-7.200	0.072	8.267	-0.057	0.000
76.800	-9.000	0.074	8.268	-0.057	0.000
76.900	-8.200	0.071	8.266	-0.057	0.000
77.000	-9.000	0.068	8.267	-0.057	0.000
77.100	-8.000	0.068	8.267	-0.057	0.000
77.200	-9.400	0.074	8.266	-0.057	0.000
77.300	-7.400	0.072	8.267	-0.057	0.000
77.400	-9.200	0.073	8.266	-0.057	0.000
77.500	-7.800	0.073	8.266	-0.057	0.000
77.600	-8.600	0.073	8.266	-0.057	0.000
77.700	-8.200	0.072	8.267	-0.057	0.000
77.800	-8.000	0.074	8.266	-0.057	0.000
77.900	-7.000	0.073	8.266	-0.057	0.000
78.000	-8.000	0.072	8.267	-0.057	0.000
78.100	-7.800	0.072	8.267	-0.057	0.000
78.200	-8.800	0.070	8.267	-0.057	0.000
78.300	-7.200	0.073	8.266	-0.057	0.000
78.400	-8.000	0.072	8.266	-0.057	0.000
78.500	-6.800	0.075	8.268	-0.057	0.000
78.600	-7.800	0.075	8.268	-0.057	0.000
78.700	-8.600	0.070	8.265	-0.057	0.000
78.800	-7.800	0.072	8.267	-0.057	0.000
78.900	-7.800	0.071	8.266	-0.057	0.000
79.000	-7.800	0.068	8.266	-0.057	0.000
79.100	-7.000	0.068	8.266	-0.057	0.000
79.200	-7.800	0.071	8.267	-0.057	0.000
79.300	-7.000	0.067	8.267	-0.057	0.000
79.400	-7.400	0.071	8.266	-0.057	0.000
79.500	-7.200	0.069	8.266	-0.057	0.000
79.600	-7.800	0.069	8.266	-0.057	0.000
79.700	-6.800	0.070	8.267	-0.057	0.000
79.800	-7.400	0.069	8.267	-0.057	0.000
79.900	-6.400	0.068	8.267	-0.057	0.000
80.000	-7.200	0.066	8.267	-0.057	0.000
80.100	-8.000	0.066	8.267	-0.057	0.000
80.200	-7.000	0.069	8.267	-0.057	0.000
80.300	-8.400	0.066	8.266	-0.057	0.000
80.400	-7.200	0.065	8.266	-0.057	0.000
80.500	-6.200	0.067	8.266	-0.057	0.000
80.600	-6.400	0.067	8.266	-0.057	0.000
80.700	-7.400	0.064	8.267	-0.057	0.000
80.800	-6.000	0.067	8.267	-0.057	0.000
80.900	-7.200	0.064	8.266	-0.057	0.000
81.000	-6.000	0.064	8.267	-0.057	0.000
81.100	-6.400	0.064	8.267	-0.057	0.000
81.200	-7.600	0.066	8.266	-0.057	0.000
81.300	-5.600	0.063	8.265	-0.057	0.000
81.400	-7.000	0.063	8.267	-0.058	0.000
81.500	-6.000	0.062	8.266	-0.058	0.000
81.600	-7.000	0.062	8.266	-0.058	0.000
81.700	-5.600	0.057	8.266	-0.058	0.000
81.800	-6.000	0.060	8.268	-0.058	0.000
81.900	-5.400	0.060	8.267	-0.058	0.000
82.000	-7.000	0.058	8.266	-0.058	0.000
82.100	-6.000	0.058	8.266	-0.058	0.000
82.200	-6.400	0.057	8.267	-0.058	0.000
82.300	-6.600	0.057	8.267	-0.058	0.000
82.400	-5.600	0.055	8.266	-0.058	0.000
82.500	-6.200	0.054	8.266	-0.058	0.000
82.600	-7.200	0.054	8.266	-0.058	0.000
82.700	-3.800	0.056	8.266	-0.058	0.000
82.800	-6.600	0.060	8.267	-0.058	0.000
82.900	-5.200	0.056	8.265	-0.058	0.000
83.000	-6.200	0.054	8.266	-0.058	0.000
83.100	-3.800	0.054	8.266	-0.058	0.000
83.200	-6.400	0.053	8.266	-0.058	0.000
83.300	-5.200	0.050	8.266	-0.058	0.000
83.400	-6.600	0.058	8.266	-0.058	0.000
83.500	-5.000	0.055	8.267	-0.058	0.000
83.600	-7.200	0.055	8.267	-0.058	0.000
83.700	-5.200	0.049	8.266	-0.058	0.000
83.800	-7.400	0.054	8.267	-0.058	0.000
83.900	-5.200	0.049	8.267	-0.058	0.000
84.000	-6.400	0.051	8.266	-0.058	0.000
84.100	-5.600	0.051	8.266	-0.058	0.000
84.200	-6.200	0.051	8.266	-0.058	0.000
84.300	-4.800	0.053	8.267	-0.058	0.000
84.400	-5.000	0.050	8.267	-0.058	0.000
84.500	-5.000	0.052	8.267	-0.058	0.000
84.600	-6.200	0.052	8.267	-0.058	0.000
84.700	-5.000	0.052	8.267	-0.058	0.000
84.800	-6.200	0.048	8.267	-0.058	0.000
84.900	-5.000	0.051	8.266	-0.058	0.000
85.000	-6.800	0.047	8.267	-0.058	0.000
85.100	-5.600	0.047	8.267	-0.058	0.000
85.200	-7.000	0.049	8.266	-0.058	0.000
85.300	-6.200	0.046	8.267	-0.058	0.000
85.400	-5.600	0.050	8.267	-0.058	0.000
85.500	-5.800	0.050	8.267	-0.058	0.000
85.600	-6.000	0.050	8.267	-0.058	0.000
85.700	-5.400	0.048	8.266	-0.058	0.000
85.800	-6.600	0.047	8.265	-0.058	0.000
85.900	-7.000	0.049	8.266	-0.058	0.000
86.000	-7.000	0.050	8.267	-0.058	0.000
86.100	-6.400	0.050	8.267	-0.058	0.000
86.200	-6.400	0.051	8.266	-0.058	0.000
86.300	-6.200	0.053	8.266	-0.058	0.000
86.400	-7.400	0.045	8.264	-0.058	0.000
86.500	-5.600	0.050	8.267	-0.058	0.000
86.600	-5.800	0.050	8.267	-0.058	0.000
86.700	-6.600	0.052	8.266	-0.058	0.000
86.800	-5.600	0.048	8.267	-0.058	0.000
86.900	-7.200	0.051	8.267	-0.058	0.000
87.000	-5.200	0.054	8.267	-0.058	0.000
87.100	-6.400	0.054	8.267	-0.058	0.000
87.200	-6.400	0.052	8.266	-0.058	0.000
87.300	-6.200	0.050	8.266	-0.058	0.000
87.400	-5.200	0.051	8.268	-0.058	0.000
87.500	-6.800	0.053	8.267	-0.058	0.000
87.600	-5.600	0.053	8.267	-0.058	0.000
87.700	-5.800	0.052	8.266	-0.058	0.000
87.800	-5.000	0.054	8.266	-0.058	0.000
87.900	-5.600	0.052	8.267	-0.058	0.000
88.000	-5.600	0.053	8.266	-0.058	0.000
88.100	-6.000	0.053	8.266	-0.058	0.000
88.200	-4.600	0.053	8.267	-0.058	0.000
88.300	-5.600	0.054	8.266	-0.058	0.000
88.400	-5.400	0.051	8.266	-0.058	0.000
88.500	-6.000	0.051	8.267	-0.058	0.000
88.600	-6.400	0.051	8.267	-0.058	0.000
88.700	-5.000	0.053	8.266	-0.058	0.000
88.800	-5.400	0.052	8.267	-0.058	0.000
88.900	-5.200	0.053	8.265	-0.058	0.000
89.000	-3.600	0.051	8.267	-0.058	0.000
89.100	-6.200	0.051	8.267	-0.058	0.000
89.200	-4.800	0.052	8.266	-0.058	0.000
89.300	-5.600	0.048	8.266	-0.058	0.000
89.400	-5.400	0.048	8.265	-0.058	0.000
89.500	-5.000	0.046	8.265	-0.058	0.000
89.600	-3.800	0.046	8.265	-0.058	0.000
89.700	-4.400	0.047	8.267	-0.058	0.000
89.800	-4.600	0.046	8.266	-0.058	0.000
89.900	-6.000	0.048	8.267	-0.058	0.000
90.000	-4.800	0.046	8.267	-0.058	0.000
90.100	-4.800	0.046	8.267	-0.058	0.000
90.200	-5.200	0.047	8.266	-0.058	0.000
90.300	-4.000	0.042	8.266	-0.058	0.000
90.400	-3.600	0.046	8.267	-0.058	0.000
90.500	-4.400	0.044	8.266	-0.058	0.000
90.600	-4.000	0.044	8.266	-0.058	0.000
90.700	-4.000	0.044	8.268	-0.058	0.000
90.800	-4.200	0.040	8.267	-0.058	0.000
90.900	-4.400	0.044	8.267	-0.058	0.000
91.000	-3.600	0.042	8.268	-0.058	0.000
91.100	-4.600	0.042	8.268	-0.058	0.000
91.200	-3.200	0.038	8.266	-0.058	0.000
91.300	-4.600	0.039	8.266	-0.058	0.000
91.400	-4.400	0.039	8.266	-0.058	0.000
91.500	-5.000	0.038	8.266	-0.058	0.000
91.600	-4.200	0.038	8.266	-0.058	0.000
91.700	-4.000	0.037	8.266	-0.058	0.000
91.800	-3.200	0.038	8.267	-0.058	0.000
91.900	-6.200	0.035	8.266	-0.058	0.000
92.000	-4.000	0.035	8.266	-0.058	0.000
92.100	-4.400	0.035	8.266	-0.058	0.000
92.200	-4.800	0.035	8.266	-0.058	0.000
92.300	-5.400	0.038	8.265	-0.058	0.000
92.400	-4.600	0.034	8.267	-0.059	0.000
92.500	-6.000	0.035	8.266	-0.059	0.000
92.600	-4.400	0.035	8.266	-0.059	0.000
92.700	-4.600	0.037	8.266	-0.059	0.000
92.800	-4.600	0.036	8.267	-0.059	0.000
92.900	-4.600	0.034	8.266	-0.059	0.000
93.000	-4.800	0.036	8.267	-0.059	0.000
93.100	-5.400	0.036	8.267	-0.059	0.000
93.200	-5.400	0.034	8.266	-0.059	0.000
93.300	-6.000	0.036	8.266	-0.059	0.000
93.400	-3.800	0.037	8.264	-0.059	0.000
93.500	-5.800	0.038	8.266	-0.059	0.000
93.600	-3.600	0.038	8.266	-0.059	0.000
93.700	-4.800	0.038	8.266	-0.059	0.000
93.800	-5.200	0.040	8.266	-0.059	0.000
93.900	-6.200	0.037	8.266	-0.059	0.000
94.000	-4.400	0.040	8.265	-0.059	0.000
94.100	-5.000	0.040	8.265	-0.059	0.000
94.200	-5.200	0.041	8.266	-0.059	0.000
94.300	-6.200	0.045	8.267	-0.059	0.000
94.400	-5.400	0.040	8.266	-0.059	0.000
94.500	-5.600	0.039	8.268	-0.059	0.000
94.600	-4.800	0.039	8.268	-0.059	0.000
94.700	-6.200	0.042	8.266	-0.059	0.000
94.800	-4.800	0.044	8.266	-0.059	0.000
94.900	-6.600	0.045	8.267	-0.059	0.000
95.000	-5.600	0.042	8.267	-0.059	0.000
95.100	-6.400	0.042	8.267	-0.059	0.000
95.200	-7.000	0.047	8.266	-0.059	0.000
95.300	-6.000	0.043	8.267	-0.059	0.000
95.400	-5.200	0.047	8.267	-0.059	0.000
95.500	-5.400	0.047	8.266	-0.059	0.000
95.600	-3.600	0.047	8.266	-0.059	0.000
95.700	-5.400	0.048	8.267	-0.059	0.000
95.800	-4.800	0.045	8.266	-0.059	0.000
95.900	-6.200	0.052	8.267	-0.059	0.000
96.000	-5.200	0.049	8.266	-0.059	0.000
96.100	-4.800	0.049	8.266	-0.059	0.000
96.200	-4.600	0.045	8.267	-0.059	0.000
96.300	-5.200	0.049	8.266	-0.059	0.000
96.400	-5.000	0.047	8.268	-0.059	0.000
96.500	-5.600	0.050	8.266	-0.059	0.000
96.600	-4.400	0.050	8.266	-0.059	0.000
96.700	-4.400	0.049	8.267	-0.059	0.000
96.800	-4.400	0.050	8.267	-0.059	0.000
96.900	-5.000	0.044	8.266	-0.059	0.000
97.000	-3.200	0.045	8.266	-0.059	0.000
97.100	-5.400	0.045	8.266	-0.059	0.000
97.200	-4.600	0.045	8.267	-0.059	0.000
97.300	-4.800	0.043	8.266	-0.059	0.000
97.400	-4.400	0.045	8.267	-0.059	0.000
97.500	-5.000	0.043	8.267	-0.059	0.000
97.600	-5.400	0.043	8.267	-0.059	0.000
97.700	-4.800	0.044	8.267	-0.059	0.000
97.800	-4.000	0.043	8.267	-0.059	0.000
97.900	-5.200	0.041	8.265	-0.059	0.000
98.000	-4.600	0.041	8.266	-0.059	0.000
98.100	-4.600	0.041	8.266	-0.059	0.000
98.200	-4.400	0.042	8.266	-0.059	0.000
98.300	-4.200	0.041	8.266	-0.059	0.000
98.400	-4.600	0.039	8.268	-0.059	0.000
98.500	-5.600	0.039	8.267	-0.059	0.000
98.600	-4.800	0.039	8.267	-0.059	0.000
98.700	-4.600	0.039	8.267	-0.059	0.000
98.800	-4.800	0.039	8.267	-0.059	0.000
98.900	-4.600	0.036	8.267	-0.059	0.000
99.000	-4.200	0.037	8.266	-0.059	0.000
99.100	-4.400	0.037	8.266	-0.059	0.000
99.200	-4.000	0.042	8.265	-0.059	0.000
99.300	-5.200	0.038	8.267	-0.059	0.000
99.400	-4.400	0.039	8.266	-0.059	0.000
99.500	-6.000	0.038	8.267	-0.059	0.000
99.600	-5.000	0.038	8.267	-0.059	0.000
99.700	-5.400	0.041	8.266	-0.059	0.000
99.800	-6.000	0.036	8.267	-0.059	0.000
99.900	-5.200	0.039	8.267	-0.059	0.000
100.000	-4.800	0.040	8.266	-0.059	0.000
100.100	-6.200	0.040	8.266	-0.059	0.000
100.200	-6.400	0.040	8.266	-0.059	0.000
100.300	-5.800	0.042	8.266	-0.059	0.000
100.400	-6.200	0.042	8.267	-0.059	0.000
100.500	-6.000	0.041	8.267	-0.059	0.000
100.600	-6.000	0.041	8.267	-0.059	0.000
100.700	-7.200	0.042	8.267	-0.059	0.000
100.800	-5.400	0.047	8.266	-0.059	0.000
100.900	-6.200	0.049	8.267	-0.059	0.000
101.000	-6.000	0.045	8.267	-0.059	0.000
101.100	-6.600	0.045	8.267	-0.059	0.000
101.200	-6.000	0.046	8.267	-0.059	0.000
101.300	-6.000	0.047	8.267	-0.059	0.000
101.400	-6.400	0.051	8.267	-0.059	0.000
101.500	-7.200	0.053	8.267	-0.059	0.000
101.600	-7.400	0.053	8.267	-0.059	0.000
101.700	-7.800	0.051	8.265	-0.059	0.000
101.800	-5.400	0.052	8.267	-0.059	0.000
101.900	-6.400	0.052	8.266	-0.059	0.000
102.000	-7.600	0.057	8.267	-0.059	0.000
102.100	-7.600	0.057	8.267	-0.059	0.000
102.200	-6.000	0.057	8.266	-0.059	0.000
102.300	-6.800	0.057	8.266	-0.059	0.000
102.400	-6.200	0.055	8.266	-0.059	0.000
102.500	-6.400	0.058	8.267	-0.059	0.000
102.600	-5.400	0.058	8.267	-0.059	0.000
102.700	-6.000	0.055	8.266	-0.059	0.000
102.800	-5.600	0.056	8.266	-0.059	0.000
102.900	-6.400	0.057	8.267	-0.059	0.000
103.000	-6.200	0.057	8.266	-0.059	0.000
103.100	-5.800	0.057	8.266	-0.059	0.000
103.200	-4.800	0.058	8.267	-0.059	0.000
103.300	-5.400	0.057	8.267	-0.059	0.000
103.400	-4.600	0.058	8.266	-0.059	0.000
103.500	-6.200	0.058	8.267	-0.059	0.000
103.600	-5.200	0.058	8.267	-0.059	0.000
103.700	-5.800	0.053	8.266	-0.059	0.000
103.800	-3.600	0.056	8.266	-0.059	0.000
103.900	-4.600	0.052	8.267	-0.060	0.000
104.000	-4.800	0.053	8.267	-0.060	0.000
104.100	-5.200	0.053	8.267	-0.060	0.000
104.200	-4.600	0.053	8.267	-0.060	0.000
104.300	-4.800	0.054	8.267	-0.060	0.000
104.400	-4.400	0.050	8.266	-0.060	0.000
104.500	-3.600	0.045	8.267	-0.060	0.000
104.600	-3.800	0.045	8.267	-0.060	0.000
104.700	-4.400	0.048	8.266	-0.060	0.000
104.800	-4.000	0.045	8.267	-0.060	0.000
104.900	-4.200	0.048	8.266	-0.060	0.000
105.000	-4.200	0.046	8.267	-0.060	0.000
105.100	-4.800	0.046	8.267	-0.060	0.000
105.200	-3.000	0.042	8.265	-0.060	0.000
105.300	-4.400	0.040	8.267	-0.060	0.000
105.400	-3.000	0.043	8.267	-0.060	0.000
105.500	-3.800	0.042	8.267	-0.060	0.000
105.600	-3.200	0.042	8.267	-0.060	0.000
105.700	-2.400	0.037	8.267	-0.060	0.000
105.800	-4.000	0.037	8.267	-0.060	0.000
105.900	-4.000	0.034	8.266	-0.060	0.000
106.000	-3.200	0.036	8.265	-0.060	0.000
106.100	-3.800	0.036	8.265	-0.060	0.000
106.200	-3.600	0.035	8.266	-0.060	0.000
106.300	-4.000	0.033	8.267	-0.060	0.000
106.400	-2.600	0.031	8.267	-0.060	0.000
106.500	-4.000	0.034	8.267	-0.060	0.000
106.600	-3.600	0.034	8.267	-0.060	0.000
106.700	-4.400	0.030	8.267	-0.060	0.000
106.800	-2.400	0.031	8.266	-0.060	0.000
106.900	-3.400	0.032	8.266	-0.060	0.000
107.000	-3.600	0.031	8.266	-0.060	0.000
107.100	-4.000	0.031	8.266	-0.060	0.000
107.200	-2.200	0.032	8.267	-0.060	0.000
107.300	-3.600	0.026	8.266	-0.060	0.000
107.400	-3.000	0.031	8.265	-0.060	0.000
107.500	-5.400	0.029	8.266	-0.060	0.000
107.600	-2.400	0.029	8.266	-0.060	0.000
107.700	-3.600	0.028	8.266	-0.060	0.000
107.800	-3.600	0.027	8.267	-0.060	0.000
107.900	-4.000	0.028	8.267	-0.060	0.000
108.000	-3.400	0.025	8.267	-0.060	0.000
108.100	-4.400	0.025	8.267	-0.060	0.000
108.200	-2.800	0.029	8.266	-0.060	0.000
108.300	-3.800	0.026	8.267	-0.060	0.000
108.400	-3.000	0.028	8.267	-0.060	0.000
108.500	-5.000	0.029	8.266	-0.060	0.000
108.600	-2.800	0.029	8.266	-0.060	0.000
108.700	-4.200	0.030	8.265	-0.060	0.000
108.800	-3.600	0.025	8.266	-0.060	0.000
108.900	-5.200	0.030	8.267	-0.060	0.000
109.000	-3.200	0.031	8.267	-0.060	0.000
109.100	-4.600	0.031	8.267	-0.060	0.000
109.200	-3.800	0.027	8.266	-0.060	0.000
109.300	-4.000	0.032	8.266	-0.060	0.000
109.400	-4.400	0.029	8.267	-0.060	0.000
109.500	-5.200	0.029	8.266	-0.060	0.000
109.600	-5.200	0.029	8.266	-0.060	0.000
109.700	-4.800	0.033	8.266	-0.060	0.000
109.800	-4.000	0.033	8.267	-0.060	0.000
109.900	-5.400	0.035	8.267	-0.060	0.000
110.000	-4.800	0.034	8.266	-0.060	0.000
110.100	-5.800	0.034	8.266	-0.060	0.000
110.200	-4.400	0.035	8.267	-0.060	0.000
110.300	-4.600	0.036	8.266	-0.060	0.000
110.400	-3.800	0.036	8.267	-0.060	0.000
110.500	-6.000	0.034	8.266	-0.060	0.000
110.600	-3.200	0.034	8.266	-0.060	0.000
110.700	-5.400	0.035	8.267	-0.060	0.000
110.800	-5.200	0.037	8.266	-0.060	0.000
110.900	-5.200	0.036	8.265	-0.060	0.000
111.000	-4.600	0.038	8.267	-0.060	0.000
111.100	-5.800	0.038	8.267	-0.060	0.000
111.200	-3.800	0.038	8.267	-0.060	0.000
111.300	-5.400	0.041	8.267	-0.060	0.000
111.400	-6.400	0.034	8.266	-0.060	0.000
111.500	-3.800	0.037	8.266	-0.060	0.000
111.600	-6.000	0.037	8.266	-0.060	0.000
111.700	-4.400	0.042	8.266	-0.060	0.000
111.800	-4.800	0.042	8.265	-0.060	0.000
111.900	-4.800	0.039	8.267	-0.060	0.000
112.000	-4.400	0.039	8.266	-0.060	0.000
112.100	-5.400	0.039	8.266	-0.060	0.000
112.200	-6.600	0.044	8.266	-0.060	0.000
112.300	-4.400	0.042	8.267	-0.060	0.000
112.400	-4.200	0.041	8.266	-0.060	0.000
112.500	-4.800	0.045	8.267	-0.060	0.000
112.600	-7.000	0.045	8.267	-0.060	0.000
112.700	-4.600	0.041	8.267	-0.060	0.000
112.800	-5.800	0.044	8.266	-0.060	0.000
112.900	-5.800	0.041	8.267	-0.060	0.000
113.000	-5.400	0.042	8.268	-0.060	0.000
113.100	-5.000	0.042	8.268	-0.060	0.000
113.200	-5.400	0.041	8.265	-0.060	0.000
113.300	-5.600	0.043	8.267	-0.060	0.000
113.400	-6.200	0.043	8.266	-0.060	0.000
113.500	-5.000	0.045	8.267	-0.060	0.000
113.600	-5.400	0.045	8.267	-0.060	0.000
113.700	-4.600	0.043	8.266	-0.060	0.000
113.800	-5.400	0.042	8.265	-0.060	0.000
113.900	-4.800	0.044	8.266	-0.060	0.000
114.000	-5.600	0.043	8.266	-0.060	0.000
114.100	-4.400	0.043	8.266	-0.060	0.000
114.200	-5.800	0.045	8.267	-0.060	0.000
114.300	-5.800	0.048	8.267	-0.060	0.000
114.400	-5.800	0.044	8.265	-0.060	0.000
114.500	-5.000	0.045	8.267	-0.060	0.000
114.600	-4.600	0.045	8.267	-0.060	0.000
114.700	-5.400	0.046	8.267	-0.060	0.000
114.800	-5.800	0.045	8.267	-0.060	0.000
114.900	-4.000	0.041	8.266	-0.060	0.000
115.000	-4.800	0.040	8.267	-0.060	0.000
115.100	-4.400	0.040	8.267	-0.060	0.000
115.200	-5.800	0.047	8.267	-0.060	0.000
115.300	-4.800	0.044	8.266	-0.060	0.000
115.400	-5.000	0.046	8.265	-0.060	0.000
115.500	-4.800	0.043	8.267	-0.060	0.000
115.600	-5.000	0.043	8.267	-0.060	0.000
115.700	-4.800	0.043	8.266	-0.060	0.000
115.800	-4.600	0.043	8.267	-0.060	0.000
115.900	-5.400	0.046	8.267	-0.060	0.000
116.000	-4.000	0.044	8.265	-0.060	0.000
116.100	-4.000	0.044	8.265	-0.060	0.000
116.200	-4.800	0.043	8.266	-0.060	0.000
116.300	-4.600	0.046	8.267	-0.060	0.000
116.400	-5.600	0.042	8.266	-0.060	0.000
116.500	-3.800	0.040	8.267	-0.060	0.000
116.600	-4.600	0.040	8.267	-0.060	0.000
116.700	-4.600	0.041	8.267	-0.060	0.000
116.800	-4.200	0.043	8.266	-0.060	0.000
116.900	-4.600	0.038	8.266	-0.061	0.000
117.000	-4.800	0.040	8.267	-0.061	0.000
117.100	-4.000	0.040	8.267	-0.061	0.000
117.200	-4.000	0.043	8.266	-0.061	0.000
117.300	-3.800	0.039	8.267	-0.061	0.000
117.400	-3.800	0.040	8.266	-0.061	0.000
117.500	-3.600	0.038	8.265	-0.061	0.000
117.600	-4.000	0.038	8.265	-0.061	0.000
117.700	-3.000	0.041	8.267	-0.061	0.000
117.800	-3.800	0.037	8.266	-0.061	0.000
117.900	-3.200	0.037	8.266	-0.061	0.000
118.000	-5.400	0.038	8.266	-0.061	0.000
118.100	-3.400	0.038	8.266	-0.061	0.000
118.200	-5.400	0.037	8.265	-0.061	0.000
118.300	-3.800	0.037	8.267	-0.061	0.000
118.400	-4.800	0.034	8.267	-0.061	0.000
118.500	-4.400	0.036	8.266	-0.061	0.000
118.600	-4.400	0.036	8.266	-0.061	0.000
118.700	-3.200	0.030	8.267	-0.061	0.000
118.800	-5.000	0.037	8.266	-0.061	0.000
118.900	-3.000	0.030	8.266	-0.061	0.000
119.000	-4.600	0.033	8.267	-0.061	0.000
119.100	-3.800	0.033	8.267	-0.061	0.000
119.200	-4.400	0.033	8.266	-0.061	0.000
119.300	-3.800	0.032	8.266	-0.061	0.000
119.400	-4.000	0.033	8.267	-0.061	0.000
119.500	-3.200	0.031	8.267	-0.061	0.000
119.600	-3.600	0.031	8.267	-0.061	0.000
119.700	-3.000	0.032	8.266	-0.061	0.000
119.800	-3.800	0.032	8.267	-0.061	0.000
119.900	-3.400	0.033	8.267	-0.061	0.000
120.000	-3.800	0.033	8.266	-0.061	0.000
120.100	-3.800	0.033	8.266	-0.061	0.000
120.200	-3.200	0.032	8.268	-0.061	0.000
120.300	-2.200	0.031	8.266	-0.061	0.000
120.400	-4.200	0.032	8.266	-0.061	0.000
120.500	-3.400	0.035	8.267	-0.061	0.000
120.600	-4.000	0.035	8.267	-0.061	0.000
120.700	-3.000	0.030	8.266	-0.061	0.000
120.800	-3.800	0.031	8.267	-0.061	0.000
120.900	-3.000	0.027	8.267	-0.061	0.000
121.000	-3.200	0.028	8.266	-0.061	0.000
121.100	-3.200	0.028	8.266	-0.061	0.000
121.200	-3.600	0.029	8.266	-0.061	0.000
121.300	-3.600	0.031	8.266	-0.061	0.000
121.400	-3.800	0.031	8.266	-0.061	0.000
121.500	-2.800	0.028	8.267	-0.061	0.000
121.600	-4.000	0.028	8.267	-0.061	0.000
121.700	-4.600	0.032	8.267	-0.061	0.000
121.800	-3.400	0.028	8.267	-0.061	0.000
121.900	-2.000	0.030	8.265	-0.061	0.000
122.000	-4.200	0.029	8.266	-0.061	0.000
122.100	-4.000	0.029	8.266	-0.061	0.000
122.200	-4.000	0.027	8.267	-0.061	0.000
122.300	-3.600	0.027	8.265	-0.061	0.000
122.400	-4.200	0.028	8.266	-0.061	0.000
122.500	-4.000	0.028	8.267	-0.061	0.000
122.600	-5.600	0.028	8.267	-0.061	0.000
122.700	-2.600	0.029	8.266	-0.061	0.000
122.800	-4.600	0.027	8.266	-0.061	0.000
122.900	-3.600	0.026	8.267	-0.061	0.000
123.000	-4.000	0.028	8.267	-0.061	0.000
123.100	-3.600	0.028	8.267	-0.061	0.000
123.200	-5.000	0.030	8.266	-0.061	0.000
123.300	-3.600	0.029	8.267	-0.061	0.000
123.400	-4.400	0.029	8.266	-0.061	0.000
123.500	-3.800	0.027	8.266	-0.061	0.000
123.600	-4.600	0.027	8.266	-0.061	0.000
123.700	-3.800	0.030	8.267	-0.061	0.000
123.800	-4.000	0.030	8.268	-0.061	0.000
123.900	-3.400	0.032	8.267	-0.061	0.000
124.000	-3.000	0.032	8.266	-0.061	0.000
124.100	-3.000	0.032	8.266	-0.061	0.000
124.200	-4.800	0.031	8.266	-0.061	0.000
124.300	-3.000	0.031	8.266	-0.061	0.000
124.400	-4.800	0.032	8.266	-0.061	0.000
124.500	-3.800	0.031	8.266	-0.061	0.000
124.600	-4.400	0.031	8.266	-0.061	0.000
124.700	-3.800	0.033	8.268	-0.061	0.000
124.800	-5.000	0.033	8.266	-0.061	0.000
124.900	-3.800	0.033	8.268	-0.061	0.000
125.000	-4.600	0.034	8.266	-0.061	0.000
125.100	-4.000	0.034	8.266	-0.061	0.000
125.200	-5.000	0.036	8.267	-0.061	0.000
125.300	-3.600	0.032	8.266	-0.061	0.000
125.400	-3.400	0.034	8.267	-0.061	0.000
125.500	-3.200	0.034	8.266	-0.061	0.000
125.600	-4.000	0.034	8.266	-0.061	0.000
125.700	-3.600	0.033	8.266	-0.061	0.000
125.800	-4.200	0.035	8.267	-0.061	0.000
125.900	-2.200	0.033	8.267	-0.061	0.000
126.000	-4.000	0.034	8.267	-0.061	0.000
126.100	-4.400	0.034	8.267	-0.061	0.000
126.200	-4.000	0.033	8.266	-0.061	0.000
126.300	-3.800	0.034	8.266	-0.061	0.000
126.400	-4.400	0.033	8.266	-0.061	0.000
126.500	-4.000	0.034	8.266	-0.061	0.000
126.600	-3.200	0.034	8.266	-0.061	0.000
126.700	-3.800	0.033	8.267	-0.061	0.000
126.800	-4.600	0.032	8.267	-0.061	0.000
126.900	-3.000	0.034	8.267	-0.061	0.000
127.000	-4.000	0.033	8.266	-0.061	0.000
127.100	-3.200	0.033	8.266	-0.061	0.000
127.200	-3.800	0.032	8.268	-0.061	0.000
127.300	-3.000	0.026	8.266	-0.061	0.000
127.400	-4.000	0.034	8.266	-0.061	0.000
127.500	-3.800	0.033	8.266	-0.061	0.000
127.600	-3.600	0.033	8.266	-0.061	0.000
127.700	-2.600	0.027	8.267	-0.061	0.000
127.800	-2.800	0.033	8.265	-0.061	0.000
127.900	-3.800	0.028	8.266	-0.061	0.000
128.000	-3.400	0.029	8.266	-0.061	0.000
128.100	-2.400	0.029	8.266	-0.061	0.000
128.200	-3.800	0.028	8.267	-0.061	0.000
128.300	-3.400	0.023	8.267	-0.061	0.000
128.400	-4.400	0.029	8.267	-0.061	0.000
128.500	-3.200	0.030	8.266	-0.061	0.000
128.600	-4.000	0.030	8.266	-0.061	0.000
128.700	-3.400	0.025	8.267	-0.061	0.000
128.800	-3.000	0.030	8.266	-0.061	0.000
128.900	-2.400	0.025	8.266	-0.061	0.000
129.000	-4.200	0.027	8.267	-0.061	0.000
129.100	-3.800	0.027	8.267	-0.061	0.000
129.200	-3.000	0.026	8.267	-0.061	0.000
129.300	-4.200	0.024	8.267	-0.061	0.000
129.400	-3.200	0.023	8.267	-0.061	0.000
129.500	-3.600	0.028	8.268	-0.061	0.000
129.600	-3.600	0.028	8.268	-0.061	0.000
129.700	-4.000	0.028	8.267	-0.061	0.000
129.800	-3.000	0.028	8.266	-0.061	0.000
129.900	-4.400	0.023	8.267	-0.061	0.000
130.000	-2.400	0.029	8.268	-0.061	0.000
130.100	-4.400	0.029	8.268	-0.061	0.000
130.200	-3.600	0.029	8.265	-0.061	0.000
130.300	-4.000	0.026	8.266	-0.061	0.000
130.400	-3.600	0.029	8.266	-0.061	0.000
130.500	-4.600	0.030	8.266	-0.061	0.000
130.600	-3.200	0.030	8.266	-0.061	0.000
130.700	-4.400	0.027	8.266	-0.061	0.000
130.800	-3.800	0.030	8.266	-0.061	0.000
130.900	-5.000	0.032	8.266	-0.061	0.000
131.000	-4.400	0.027	8.266	-0.061	0.000
131.100	-4.200	0.027	8.266	-0.061	0.000
131.200	-4.200	0.032	8.267	-0.061	0.000
131.300	-4.400	0.028	8.267	-0.061	0.000
131.400	-3.400	0.031	8.266	-0.061	0.000
131.500	-4.000	0.034	8.267	-0.061	0.000
131.600	-3.800	0.034	8.267	-0.061	0.000
131.700	-3.400	0.029	8.266	-0.061	0.000
131.800	-4.400	0.034	8.266	-0.061	0.000
131.900	-4.600	0.036	8.267	-0.061	0.000
132.000	-2.800	0.034	8.267	-0.061	0.000
132.100	-4.400	0.034	8.267	-0.061	0.000
132.200	-4.400	0.031	8.266	-0.061	0.000
132.300	-4.400	0.035	8.267	-0.061	0.000
132.400	-4.000	0.033	8.266	-0.061	0.000
132.500	-4.800	0.033	8.266	-0.061	0.000
132.600	-4.600	0.033	8.266	-0.061	0.000
132.700	-4.400	0.036	8.267	-0.061	0.000
132.800	-4.600	0.034	8.267	-0.061	0.000
132.900	-4.800	0.034	8.266	-0.062	0.000
133.000	-4.000	0.032	8.266	-0.062	0.000
133.100	-4.600	0.032	8.266	-0.062	0.000
133.200	-4.000	0.035	8.267	-0.062	0.000
133.300	-2.400	0.034	8.267	-0.062	0.000
133.400	-3.800	0.034	8.266	-0.062	0.000
133.500	-4.400	0.035	8.267	-0.062	0.000
133.600	-3.200	0.035	8.267	-0.062	0.000
133.700	-3.600	0.032	8.266	-0.062	0.000
133.800	-3.800	0.034	8.266	-0.062	0.000
133.900	-3.400	0.031	8.266	-0.062	0.000
134.000	-3.400	0.030	8.266	-0.062	0.000
134.100	-3.800	0.030	8.266	-0.062	0.000
134.200	-3.600	0.032	8.266	-0.062	0.000
134.300	-4.600	0.030	8.266	-0.062	0.000
134.400	-3.600	0.033	8.266	-0.062	0.000
134.500	-3.800	0.031	8.266	-0.062	0.000
134.600	-3.200	0.031	8.266	-0.062	0.000
134.700	-5.400	0.033	8.268	-0.062	0.000
134.800	-4.400	0.032	8.268	-0.062	0.000
134.900	-4.400	0.033	8.267	-0.062	0.000
135.000	-4.800	0.035	8.266	-0.062	0.000
135.100	-4.800	0.035	8.266	-0.062	0.000
135.200	-3.800	0.031	8.267	-0.062	0.000
135.300	-4.800	0.030	8.266	-0.062	0.000
135.400	-3.600	0.033	8.267	-0.062	0.000
135.500	-4.400	0.031	8.267	-0.062	0.000
135.600	-4.400	0.031	8.267	-0.062	0.000
135.700	-3.200	0.032	8.266	-0.062	0.000
135.800	-4.000	0.032	8.265	-0.062	0.000
135.900	-4.200	0.035	8.267	-0.062	0.000
136.000	-2.600	0.033	8.267	-0.062	0.000
136.100	-4.800	0.033	8.267	-0.062	0.000
136.200	-3.800	0.031	8.267	-0.062	0.000
136.300	-4.200	0.035	8.266	-0.062	0.000
136.400	-3.200	0.032	8.265	-0.062	0.000
136.500	-3.800	0.033	8.266	-0.062	0.000
136.600	-3.000	0.033	8.266	-0.062	0.000
136.700	-4.200	0.034	8.266	-0.062	0.000
136.800	-3.600	0.029	8.266	-0.062	0.000
136.900	-4.000	0.034	8.267	-0.062	0.000
137.000	-3.000	0.031	8.267	-0.062	0.000
137.100	-4.800	0.031	8.267	-0.062	0.000
137.200	-2.400	0.029	8.267	-0.062	0.000
137.300	-3.200	0.027	8.266	-0.062	0.000
137.400	-3.400	0.032	8.267	-0.062	0.000
137.500	-5.000	0.032	8.267	-0.062	0.000
137.600	-3.200	0.032	8.267	-0.062	0.000
137.700	-4.000	0.029	8.265	-0.062	0.000
137.800	-3.000	0.036	8.267	-0.062	0.000
137.900	-4.000	0.029	8.265	-0.062	0.000
138.000	-3.600	0.031	8.267	-0.062	0.000
138.100	-3.800	0.031	8.267	-0.062	0.000
138.200	-3.600	0.034	8.266	-0.062	0.000
138.300	-6.000	0.030	8.267	-0.062	0.000
138.400	-3.600	0.031	8.266	-0.062	0.000
138.500	-4.400	0.033	8.266	-0.062	0.000
138.600	-3.800	0.033	8.266	-0.062	0.000
138.700	-5.400	0.033	8.267	-0.062	0.000
138.800	-4.400	0.033	8.266	-0.062	0.000
138.900	-3.200	0.028	8.266	-0.062	0.000
139.000	-4.800	0.032	8.267	-0.062	0.000
139.100	-3.200	0.032	8.267	-0.062	0.000
139.200	-3.600	0.030	8.267	-0.062	0.000
139.300	-3.800	0.037	8.266	-0.062	0.000
139.400	-4.600	0.034	8.267	-0.062	0.000
139.500	-4.000	0.031	8.266	-0.062	0.000
139.600	-2.600	0.031	8.266	-0.062	0.000
139.700	-4.200	0.033	8.266	-0.062	0.000
139.800	-4.800	0.034	8.266	-0.062	0.000
139.900	-3.600	0.033	8.267	-0.062	0.000
140.000	-4.200	0.029	8.266	-0.062	0.000
140.100	-3.600	0.029	8.266	-0.062	0.000
140.200	-4.000	0.032	8.266	-0.062	0.000
140.300	-3.400	0.031	8.266	-0.062	0.000
140.400	-4.000	0.034	8.267	-0.062	0.000
140.500	-3.800	0.034	8.266	-0.062	0.000
140.600	-4.400	0.034	8.266	-0.062	0.000
140.700	-3.600	0.032	8.265	-0.062	0.000
140.800	-4.800	0.031	8.267	-0.062	0.000
140.900	-3.000	0.032	8.266	-0.062	0.000
141.000	-4.000	0.028	8.266	-0.062	0.000
141.100	-2.400	0.028	8.266	-0.062	0.000
141.200	-3.800	0.026	8.267	-0.062	0.000
141.300	-2.400	0.027	8.266	-0.062	0.000
141.400	-2.800	0.029	8.266	-0.062	0.000
141.500	-2.200	0.031	8.267	-0.062	0.000
141.600	-3.800	0.031	8.267	-0.062	0.000
141.700	-3.600	0.029	8.267	-0.062	0.000
141.800	-3.200	0.028	8.266	-0.062	0.000
141.900	-3.600	0.028	8.266	-0.062	0.000
142.000	-2.400	0.028	8.267	-0.062	0.000
142.100	-1.800	0.028	8.267	-0.062	0.000
142.200	-4.600	0.030	8.266	-0.062	0.000
142.300	-2.200	0.027	8.267	-0.062	0.000
142.400	-2.800	0.030	8.267	-0.062	0.000
142.500	-3.000	0.025	8.267	-0.062	0.000
142.600	-3.000	0.025	8.267	-0.062	0.000
142.700	-2.600	0.027	8.268	-0.062	0.000
142.800	-3.800	0.027	8.267	-0.062	0.000
142.900	-3.600	0.029	8.267	-0.062	0.000
143.000	-3.200	0.024	8.266	-0.062	0.000
143.100	-2.200	0.024	8.266	-0.062	0.000
143.200	-4.000	0.025	8.267	-0.062	0.000
143.300	-2.600	0.026	8.267	-0.062	0.000
143.400	-3.600	0.024	8.268	-0.062	0.000
143.500	-2.200	0.025	8.267	-0.062	0.000
143.600	-3.000	0.025	8.267	-0.062	0.000
143.700	-2.600	0.022	8.268	-0.062	0.000
143.800	-2.400	0.024	8.267	-0.062	0.000
143.900	-2.800	0.022	8.266	-0.062	0.000
144.000	-2.800	0.026	8.267	-0.062	0.000
144.100	-1.800	0.026	8.267	-0.062	0.000
144.200	-2.200	0.022	8.266	-0.062	0.000
144.300	-2.400	0.023	8.266	-0.062	0.000
144.400	-3.200	0.023	8.266	-0.062	0.000
144.500	-3.000	0.020	8.267	-0.062	0.000
144.600	-2.600	0.020	8.267	-0.062	0.000
144.700	-2.400	0.020	8.266	-0.062	0.000
144.800	-1.600	0.022	8.267	-0.062	0.000
144.900	-3.000	0.020	8.266	-0.062	0.000
145.000	-2.800	0.020	8.267	-0.062	0.000
145.100	-2.000	0.020	8.267	-0.062	0.000
145.200	-2.200	0.023	8.267	-0.062	0.000
145.300	-2.600	0.019	8.266	-0.062	0.000
145.400	-2.600	0.018	8.267	-0.062	0.000
145.500	-2.200	0.020	8.268	-0.062	0.000
145.600	-3.200	0.020	8.268	-0.062	0.000
145.700	-2.200	0.020	8.267	-0.062	0.000
145.800	-3.200	0.016	8.266	-0.062	0.000
145.900	-1.400	0.018	8.267	-0.062	0.000
146.000	-1.400	0.018	8.267	-0.062	0.000
146.100	-2.400	0.018	8.267	-0.062	0.000
146.200	-2.600	0.017	8.266	-0.062	0.000
146.300	-2.200	0.014	8.266	-0.062	0.000
146.400	-2.800	0.020	8.267	-0.062	0.000
146.500	-1.800	0.020	8.265	-0.062	0.000
146.600	-3.600	0.020	8.265	-0.062	0.000
146.700	-3.600	0.015	8.267	-0.062	0.000
146.800	-3.200	0.017	8.267	-0.062	0.000
146.900	-2.400	0.017	8.267	-0.062	0.000
147.000	-4.000	0.017	8.266	-0.062	0.000
147.100	-1.400	0.017	8.266	-0.062	0.000
147.200	-3.400	0.017	8.267	-0.062	0.000
147.300	-3.200	0.018	8.267	-0.062	0.000
147.400	-3.400	0.014	8.267	-0.062	0.000
147.500	-1.600	0.014	8.267	-0.062	0.000
147.600	-3.000	0.014	8.267	-0.062	0.000
147.700	-1.800	0.019	8.267	-0.062	0.000
147.800	-3.400	0.015	8.267	-0.062	0.000
147.900	-2.200	0.019	8.266	-0.062	0.000
148.000	-2.200	0.020	8.267	-0.062	0.000
148.100	-4.000	0.020	8.267	-0.062	0.000
148.200	-2.200	0.021	8.267	-0.062	0.000
148.300	-3.200	0.020	8.266	-0.062	0.000
148.400	-2.400	0.023	8.266	-0.062	0.000
148.500	-3.000	0.021	8.266	-0.062	0.000
148.600	-3.600	0.021	8.266	-0.062	0.000
148.700	-3.200	0.019	8.266	-0.062	0.000
148.800	-3.200	0.021	8.267	-0.062	0.000
148.900	-2.600	0.020	8.266	-0.062	0.000
149.000	-2.200	0.024	8.267	-0.062	0.000
149.100	-3.200	0.024	8.267	-0.062	0.000
149.200	-2.400	0.023	8.266	-0.062	0.000
149.300	-3.600	0.022	8.266	-0.062	0.000
149.400	-3.200	0.021	8.267	-0.062	0.000
149.500	-5.000	0.022	8.266	-0.062	0.000
149.600	-2.000	0.022	8.266	-0.062	0.000
149.700	-4.400	0.023	8.266	-0.062	0.000
149.800	-2.800	0.021	8.266	-0.062	0.000
149.900	-5.000	0.026	8.267	-0.062	0.000
150.000	-3.800	0.024	8.267	-0.062	0.000
150.100	-3.400	0.024	8.267	-0.062	0.000
150.200	-2.600	0.026	8.267	-0.062	0.000
150.300	-3.600	0.024	8.267	-0.062	0.000
150.400	-3.600	0.027	8.266	-0.062	0.000
150.500	-3.000	0.026	8.267	-0.062	0.000
150.600	-3.200	0.026	8.267	-0.062	0.000
150.700	-4.800	0.023	8.265	-0.062	0.000
150.800	-3.600	0.025	8.268	-0.062	0.000
150.900	-4.000	0.024	8.266	-0.062	0.000
151.000	-4.200	0.024	8.267	-0.063	0.000
151.100	-4.000	0.024	8.267	-0.063	0.000
151.200	-3.600	0.023	8.266	-0.063	0.000
151.300	-4.800	0.026	8.267	-0.063	0.000
151.400	-3.800	0.026	8.266	-0.063	0.000
151.500	-4.800	0.028	8.266	-0.063	0.000
151.600	-3.600	0.028	8.266	-0.063	0.000
151.700	-4.600	0.026	8.266	-0.063	0.000
151.800	-4.800	0.027	8.267	-0.063	0.000
151.900	-4.800	0.031	8.267	-0.063	0.000
152.000	-4.600	0.030	8.265	-0.063	0.000
152.100	-6.400	0.030	8.265	-0.063	0.000
152.200	-5.200	0.029	8.265	-0.063	0.000
152.300	-6.000	0.036	8.267	-0.063	0.000
152.400	-4.600	0.029	8.266	-0.063	0.000
152.500	-4.800	0.029	8.266	-0.063	0.000
152.600	-5.000	0.029	8.266	-0.063	0.000
152.700	-6.400	0.035	8.267	-0.063	0.000
152.800	-4.400	0.034	8.266	-0.063	0.000
152.900	-5.400	0.036	8.268	-0.063	0.000
153.000	-4.400	0.038	8.266	-0.063	0.000
153.100	-5.600	0.038	8.266	-0.063	0.000
153.200	-4.800	0.039	8.266	-0.063	0.000
153.300	-5.200	0.036	8.267	-0.063	0.000
153.400	-5.200	0.040	8.267	-0.063	0.000
153.500	-5.400	0.037	8.267	-0.063	0.000
153.600	-4.800	0.037	8.267	-0.063	0.000
153.700	-5.600	0.041	8.266	-0.063	0.000
153.800	-4.400	0.041	8.267	-0.063	0.000
153.900	-6.000	0.041	8.265	-0.063	0.000
154.000	-4.600	0.042	8.266	-0.063	0.000
154.100	-4.800	0.042	8.266	-0.063	0.000
154.200	-4.800	0.042	8.267	-0.063	0.000
154.300	-6.800	0.040	8.266	-0.063	0.000
154.400	-5.200	0.044	8.266	-0.063	0.000
154.500	-6.000	0.046	8.268	-0.063	0.000
154.600	-6.200	0.046	8.268	-0.063	0.000
154.700	-5.600	0.046	8.267	-0.063	0.000
154.800	-4.400	0.041	8.266	-0.063	0.000
154.900	-6.200	0.045	8.266	-0.063	0.000
155.000	-4.600	0.043	8.265	-0.063	0.000
155.100	-6.600	0.043	8.265	-0.063	0.000
155.200	-4.600	0.039	8.266	-0.063	0.000
155.300	-5.600	0.044	8.266	-0.063	0.000
155.400	-5.600	0.044	8.265	-0.063	0.000
155.500	-5.000	0.048	8.266	-0.063	0.000
155.600	-4.800	0.048	8.266	-0.063	0.000
155.700	-5.600	0.045	8.267	-0.063	0.000
155.800	-4.000	0.047	8.266	-0.063	0.000
155.900	-5.600	0.047	8.267	-0.063	0.000
156.000	-4.800	0.045	8.267	-0.063	0.000
156.100	-5.600	0.045	8.267	-0.063	0.000
156.200	-4.800	0.045	8.266	-0.063	0.000
156.300	-6.400	0.045	8.268	-0.063	0.000
156.400	-5.800	0.047	8.267	-0.063	0.000
156.500	-5.400	0.044	8.267	-0.063	0.000
156.600	-4.800	0.044	8.267	-0.063	0.000
156.700	-6.400	0.048	8.267	-0.063	0.000
156.800	-5.600	0.040	8.266	-0.063	0.000
156.900	-6.800	0.044	8.265	-0.063	0.000
157.000	-6.400	0.046	8.267	-0.063	0.000
157.100	-6.200	0.046	8.267	-0.063	0.000
157.200	-4.800	0.043	8.267	-0.063	0.000
157.300	-5.200	0.043	8.267	-0.063	0.000
157.400	-4.200	0.042	8.266	-0.063	0.000
157.500	-5.800	0.043	8.266	-0.063	0.000
157.600	-5.000	0.043	8.266	-0.063	0.000
157.700	-6.400	0.043	8.267	-0.063	0.000
157.800	-4.800	0.044	8.265	-0.063	0.000
157.900	-6.200	0.042	8.266	-0.063	0.000
158.000	-5.600	0.044	8.266	-0.063	0.000
158.100	-6.400	0.044	8.266	-0.063	0.000
158.200	-5.600	0.043	8.268	-0.063	0.000
158.300	-6.600	0.045	8.266	-0.063	0.000
158.400	-5.400	0.045	8.266	-0.063	0.000
158.500	-6.800	0.047	8.267	-0.063	0.000
158.600	-5.600	0.047	8.267	-0.063	0.000
158.700	-6.200	0.047	8.266	-0.063	0.000
158.800	-5.600	0.047	8.266	-0.063	0.000
158.900	-6.200	0.049	8.266	-0.063	0.000
159.000	-5.400	0.051	8.266	-0.063	0.000
159.100	-5.600	0.051	8.266	-0.063	0.000
159.200	-6.000	0.047	8.267	-0.063	0.000
159.300	-6.800	0.048	8.266	-0.063	0.000
159.400	-5.000	0.044	8.266	-0.063	0.000
159.500	-6.000	0.048	8.267	-0.063	0.000
159.600	-4.800	0.048	8.267	-0.063	0.000
159.700	-6.000	0.051	8.267	-0.063	0.000
159.800	-4.800	0.048	8.266	-0.063	0.000
159.900	-6.400	0.050	8.266	-0.063	0.000
160.000	-5.400	0.046	8.267	-0.063	0.000
160.100	-5.400	0.046	8.267	-0.063	0.000
160.200	-3.800	0.050	8.266	-0.063	0.000
160.300	-5.200	0.048	8.266	-0.063	0.000
160.400	-4.400	0.047	8.267	-0.063	0.000
160.500	-5.600	0.046	8.267	-0.063	0.000
160.600	-3.800	0.046	8.267	-0.063	0.000
160.700	-4.400	0.045	8.267	-0.063	0.000
160.800	-4.200	0.046	8.266	-0.063	0.000
160.900	-4.600	0.044	8.267	-0.063	0.000
161.000	-3.800	0.045	8.266	-0.063	0.000
161.100	-4.600	0.045	8.266	-0.063	0.000
161.200	-4.000	0.041	8.267	-0.063	0.000
161.300	-4.400	0.046	8.266	-0.063	0.000
161.400	-3.800	0.038	8.266	-0.063	0.000
161.500	-3.600	0.038	8.266	-0.063	0.000
161.600	-3.800	0.038	8.266	-0.063	0.000
161.700	-3.400	0.040	8.266	-0.063	0.000
161.800	-4.200	0.038	8.266	-0.063	0.000
161.900	-3.000	0.036	8.266	-0.063	0.000
162.000	-4.600	0.038	8.267	-0.063	0.000
162.100	-3.600	0.038	8.267	-0.063	0.000
162.200	-3.600	0.035	8.267	-0.063	0.000
162.300	-3.400	0.033	8.266	-0.063	0.000
162.400	-3.600	0.031	8.266	-0.063	0.000
162.500	-2.000	0.031	8.267	-0.063	0.000
162.600	-2.200	0.031	8.267	-0.063	0.000
162.700	-2.400	0.034	8.267	-0.063	0.000
162.800	-3.000	0.027	8.267	-0.063	0.000
162.900	-2.600	0.032	8.267	-0.063	0.000
163.000	-3.400	0.027	8.265	-0.064	0.000
163.100	-2.400	0.027	8.265	-0.064	0.000
163.200	-3.200	0.028	8.266	-0.064	0.000
163.300	-2.000	0.028	8.268	-0.064	0.000
163.400	-3.400	0.029	8.267	-0.064	0.000
163.500	-3.000	0.023	8.267	-0.064	0.000
163.600	-2.800	0.023	8.267	-0.064	0.000
163.700	-3.000	0.025	8.267	-0.064	0.000
163.800	-3.200	0.022	8.267	-0.064	0.000
163.900	-2.000	0.025	8.267	-0.064	0.000
164.000	-2.400	0.021	8.266	-0.064	0.000
164.100	-1.600	0.021	8.266	-0.064	0.000
164.200	-2.400	0.021	8.267	-0.064	0.000
164.300	-1.400	0.020	8.266	-0.064	0.000
164.400	-2.400	0.020	8.266	-0.064	0.000
164.500	-0.600	0.018	8.266	-0.064	0.000
164.600	-2.400	0.018	8.266	-0.064	0.000
164.700	-2.600	0.017	8.266	-0.064	0.000
164.800	-2.400	0.016	8.266	-0.064	0.000
164.900	-1.800	0.016	8.265	-0.064	0.000
165.000	-1.800	0.017	8.268	-0.064	0.000
165.100	-1.600	0.017	8.268	-0.064	0.000
165.200	-1.400	0.012	8.267	-0.064	0.000
165.300	-2.000	0.015	8.266	-0.064	0.000
165.400	-2.200	0.012	8.265	-0.064	0.000
165.500	-0.400	0.011	8.266	-0.064	0.000
165.600	-2.200	0.011	8.266	-0.064	0.000
165.700	-1.200	0.014	8.268	-0.064	0.000
165.800	-0.800	0.011	8.266	-0.064	0.000
165.900	-1.200	0.010	8.266	-0.064	0.000
166.000	-1.400	0.009	8.267	-0.064	0.000
166.100	-1.000	0.009	8.267	-0.064	0.000
166.200	-1.600	0.010	8.266	-0.064	0.000
166.300	-0.600	0.010	8.266	-0.064	0.000
166.400	-2.000	0.008	8.266	-0.064	0.000
166.500	-1.200	0.007	8.267	-0.064	0.000
166.600	-2.800	0.007	8.267	-0.064	0.000
166.700	-0.200	0.009	8.267	-0.064	0.000
166.800	-2.200	0.009	8.266	-0.064	0.000
166.900	-1.400	0.007	8.266	-0.064	0.000
167.000	-1.600	0.008	8.267	-0.064	0.000
167.100	-2.000	0.008	8.267	-0.064	0.000
167.200	-2.800	0.011	8.266	-0.064	0.000
167.300	-1.400	0.009	8.266	-0.064	0.000
167.400	-2.400	0.008	8.267	-0.064	0.000
167.500	-1.200	0.007	8.266	-0.064	0.000
167.600	-3.000	0.007	8.266	-0.064	0.000
167.700	-2.000	0.013	8.267	-0.064	0.000
167.800	-2.800	0.007	8.266	-0.064	0.000
167.900	-0.400	0.011	8.267	-0.064	0.000
168.000	-3.000	0.009	8.266	-0.064	0.000
168.100	-1.200	0.009	8.266	-0.064	0.000
168.200	-2.200	0.006	8.267	-0.064	0.000
168.300	-2.200	0.008	8.266	-0.064	0.000
168.400	-2.600	0.012	8.267	-0.064	0.000
168.500	-2.000	0.010	8.267	-0.064	0.000
168.600	-2.400	0.010	8.267	-0.064	0.000
168.700	-1.600	0.010	8.266	-0.064	0.000
168.800	-2.400	0.008	8.266	-0.064	0.000
168.900	-2.800	0.012	8.266	-0.064	0.000
169.000	-2.000	0.015	8.267	-0.064	0.000
169.100	-1.400	0.015	8.267	-0.064	0.000
169.200	-2.400	0.012	8.266	-0.064	0.000
169.300	-2.800	0.014	8.267	-0.064	0.000
169.400	-3.000	0.010	8.266	-0.064	0.000
169.500	-2.200	0.011	8.266	-0.064	0.000
169.600	-2.600	0.011	8.266	-0.064	0.000
169.700	-2.000	0.013	8.266	-0.064	0.000
169.800	-2.200	0.015	8.267	-0.064	0.000
169.900	-1.400	0.016	8.266	-0.064	0.000
170.000	-2.800	0.017	8.267	-0.064	0.177
170.100	-6.400	0.017	8.267	-0.064	0.177
170.200	6.400	0.015	8.267	-0.064	0.177
170.300	17.400	0.014	8.266	-0.064	0.177
170.400	20.000	0.014	8.266	-0.064	0.177
170.500	12.200	0.014	8.266	-0.064	0.471
170.600	14.400	0.014	8.266	-0.064	0.471
170.700	15.200	0.014	8.266	-0.064	0.471
170.800	20.000	0.016	8.267	-0.064	0.471
170.900	23.800	0.013	8.267	-0.064	0.471
171.000	23.000	0.015	8.265	-0.063	0.765
171.100	24.600	0.015	8.265	-0.063	0.765
171.200	25.800	0.012	8.266	-0.063	0.765
171.300	29.600	0.017	8.267	-0.063	0.765
171.400	32.600	0.004	8.265	-0.063	0.765
171.500	38.000	-0.060	8.265	-0.063	1.059
171.600	35.200	-0.060	8.265	-0.063	1.059
171.700	41.000	-0.029	8.265	-0.063	1.059
171.800	47.800	0.058	8.264	-0.063	1.059
171.900	44.600	0.138	8.267	-0.063	1.059
172.000	51.400	0.192	8.265	-0.063	1.353
172.100	52.000	0.192	8.265	-0.063	1.353
172.200	55.800	0.201	8.266	-0.063	1.353
172.300	55.600	0.242	8.265	-0.063	1.353
172.400	57.200	0.275	8.266	-0.063	1.353
172.500	61.400	0.336	8.266	-0.062	1.648
172.600	57.800	0.336	8.266	-0.062	1.648
172.700	57.800	0.367	8.265	-0.062	1.648
172.800	65.800	0.366	8.267	-0.062	1.648
172.900	62.400	0.439	8.265	-0.062	1.648
173.000	64.800	0.452	8.265	-0.061	1.942
173.100	61.800	0.452	8.265	-0.061	1.942
173.200	72.600	0.512	8.264	-0.061	1.942
173.300	50.400	0.517	8.265	-0.061	1.942
173.400	68.400	0.566	8.265	-0.061	1.942
173.500	86.800	0.634	8.266	-0.061	2.236
173.600	85.200	0.634	8.266	-0.061	2.236
173.700	95.200	0.698	8.265	-0.061	2.236
173.800	91.400	0.718	8.264	-0.061	2.236
173.900	94.800	0.763	8.265	-0.061	2.236
174.000	95.000	0.828	8.264	-0.060	2.530
174.100	91.400	0.828	8.264	-0.060	2.530
174.200	101.200	0.895	8.265	-0.060	2.530
174.300	111.200	0.891	8.266	-0.060	2.530
174.400	104.200	0.961	8.265	-0.060	2.530
174.500	106.400	1.005	8.265	-0.059	2.825
174.600	102.600	1.005	8.265	-0.059	2.825
174.700	115.400	1.054	8.267	-0.059	2.825
174.800	114.600	1.088	8.264	-0.059	2.825
174.900	121.200	1.142	8.265	-0.059	2.825
175.000	105.000	1.213	8.265	-0.058	3.119
175.100	115.800	1.213	8.265	-0.058	3.119
175.200	123.800	1.269	8.267	-0.058	3.119
175.300	128.200	1.289	8.265	-0.058	3.119
175.400	125.000	1.336	8.266	-0.058	3.119
175.500	133.600	1.410	8.266	-0.057	3.413
175.600	128.000	1.410	8.266	-0.057	3.413
175.700	128.200	1.477	8.266	-0.057	3.413
175.800	135.600	1.483	8.265	-0.057	3.413
175.900	132.400	1.531	8.266	-0.057	3.413
176.000	138.400	1.603	8.265	-0.056	3.707
176.100	136.400	1.603	8.265	-0.056	3.707
176.200	140.600	1.657	8.265	-0.056	3.707
176.300	139.000	1.691	8.266	-0.056	3.707
176.400	139.000	1.728	8.267	-0.056	3.707
176.500	148.200	1.774	8.266	-0.054	4.001
176.600	140.800	1.774	8.266	-0.054	4.001
176.700	151.000	1.828	8.265	-0.054	4.001
176.800	136.400	1.872	8.265	-0.054	4.001
176.900	145.600	1.908	8.265	-0.054	4.001
177.000	160.600	1.994	8.265	-0.053	4.296
177.100	150.000	1.994	8.265	-0.053	4.296
177.200	150.600	2.043	8.265	-0.053	4.296
177.300	168.800	2.088	8.267	-0.053	4.296
177.400	154.800	2.131	8.265	-0.053	4.296
177.500	171.200	2.204	8.266	-0.052	4.590
177.600	156.400	2.204	8.266	-0.052	4.590
177.700	160.600	2.248	8.266	-0.052	4.590
177.800	161.600	2.310	8.267	-0.052	4.590
177.900	156.800	2.354	8.268	-0.052	4.590
178.000	178.000	2.443	8.266	-0.050	4.884
178.100	166.400	2.443	8.266	-0.050	4.884
178.200	181.000	2.487	8.266	-0.050	4.884
178.300	166.400	2.538	8.266	-0.050	4.884
178.400	162.200	2.569	8.267	-0.050	4.884
178.500	190.200	2.668	8.265	-0.049	5.000
178.600	163.200	2.668	8.265	-0.049	5.000
178.700	165.800	2.724	8.265	-0.049	5.000
178.800	162.800	2.767	8.268	-0.049	5.000
178.900	158.000	2.814	8.266	-0.049	5.000
179.000	154.000	2.908	8.265	-0.048	5.000
179.100	150.200	2.908	8.265	-0.048	5.000
179.200	146.000	2.958	8.265	-0.048	5.000
179.300	142.400	3.008	8.264	-0.048	5.000
179.400	138.400	3.051	8.266	-0.048	5.000
179.500	135.400	3.144	8.266	-0.047	5.000
179.600	132.200	3.144	8.266	-0.047	5.000
179.700	129.400	3.198	8.265	-0.047	5.000
179.800	125.600	3.248	8.266	-0.047	5.000
179.900	123.600	3.292	8.267	-0.047	5.000
180.000	117.600	3.386	8.268	-0.046	5.000
180.100	120.200	3.386	8.268	-0.046	5.000
180.200	116.200	3.428	8.266	-0.046	5.000
180.300	113.600	3.465	8.267	-0.046	5.000
180.400	111.000	3.502	8.266	-0.046	5.000
180.500	110.800	3.575	8.267	-0.045	5.000
180.600	109.200	3.575	8.267	-0.045	5.000
180.700	104.400	3.608	8.267	-0.045	5.000
180.800	103.200	3.640	8.267	-0.045	5.000
180.900	100.000	3.668	8.268	-0.045	5.000
181.000	100.000	3.727	8.267	-0.044	5.000
181.100	98.600	3.727	8.267	-0.044	5.000
181.200	96.200	3.756	8.267	-0.044	5.000
181.300	93.600	3.775	8.267	-0.044	5.000
181.400	93.400	3.803	8.267	-0.044	5.000
181.500	92.000	3.853	8.267	-0.043	5.000
181.600	89.800	3.853	8.267	-0.043	5.000
181.700	89.000	3.879	8.267	-0.043	5.000
181.800	84.400	3.892	8.266	-0.043	5.000
181.900	87.200	3.915	8.267	-0.043	5.000
182.000	84.000	3.952	8.268	-0.043	5.000
182.100	78.600	3.952	8.268	-0.043	5.000
182.200	84.200	3.971	8.268	-0.043	5.000
182.300	82.000	3.988	8.266	-0.043	5.000
182.400	80.800	4.006	8.267	-0.043	5.000
182.500	79.200	4.040	8.268	-0.042	5.000
182.600	78.200	4.040	8.268	-0.042	5.000
182.700	76.400	4.047	8.268	-0.042	5.000
182.800	77.000	4.067	8.267	-0.042	5.000
182.900	74.600	4.076	8.267	-0.042	5.000
183.000	71.800	4.108	8.266	-0.041	5.000
183.100	75.000	4.108	8.266	-0.041	5.000
183.200	73.400	4.110	8.268	-0.041	5.000
183.300	71.400	4.125	8.267	-0.041	5.000
183.400	72.600	4.134	8.267	-0.041	5.000
183.500	71.200	4.161	8.266	-0.041	5.000
183.600	70.200	4.161	8.266	-0.041	5.000
183.700	72.400	4.170	8.267	-0.041	5.000
183.800	70.800	4.178	8.267	-0.041	5.000
183.900	68.600	4.184	8.268	-0.041	5.000
184.000	67.800	4.206	8.268	-0.040	5.000
184.100	69.400	4.206	8.268	-0.040	5.000
184.200	66.800	4.213	8.267	-0.040	5.000
184.300	67.400	4.219	8.269	-0.040	5.000
184.400	64.600	4.228	8.267	-0.040	5.000
184.500	68.200	4.240	8.267	-0.040	5.000
184.600	65.600	4.240	8.267	-0.040	5.000
184.700	65.200	4.252	8.267	-0.040	5.000
184.800	65.200	4.253	8.267	-0.040	5.000
184.900	64.400	4.261	8.269	-0.040	5.000
185.000	63.200	4.273	8.266	-0.039	5.000
185.100	60.400	4.273	8.266	-0.039	5.000
185.200	63.600	4.285	8.267	-0.039	5.000
185.300	62.400	4.286	8.267	-0.039	5.000
185.400	62.200	4.294	8.265	-0.039	5.000
185.500	63.200	4.305	8.268	-0.039	5.000
185.600	61.600	4.305	8.268	-0.039	5.000
185.700	62.600	4.305	8.267	-0.039	5.000
185.800	60.800	4.313	8.269	-0.039	5.000
185.900	60.400	4.317	8.265	-0.039	5.000
186.000	59.200	4.325	8.266	-0.038	5.000
186.100	61.400	4.325	8.266	-0.038	5.000
186.200	61.000	4.328	8.267	-0.038	5.000
186.300	60.600	4.333	8.267	-0.038	5.000
186.400	59.800	4.336	8.267	-0.038	5.000
186.500	59.600	4.345	8.268	-0.038	5.000
186.600	58.800	4.345	8.268	-0.038	5.000
186.700	60.400	4.347	8.268	-0.038	5.000
186.800	58.800	4.349	8.268	-0.038	5.000
186.900	58.600	4.350	8.267	-0.038	5.000
187.000	59.000	4.354	8.267	-0.037	5.000
187.100	57.800	4.354	8.267	-0.037	5.000
187.200	59.600	4.358	8.266	-0.037	5.000
187.300	59.000	4.359	8.267	-0.037	5.000
187.400	58.000	4.360	8.266	-0.037	5.000
187.500	58.600	4.365	8.267	-0.037	5.000
187.600	57.600	4.365	8.267	-0.037	5.000
187.700	56.800	4.364	8.268	-0.037	5.000
187.800	57.600	4.368	8.268	-0.037	5.000
187.900	56.600	4.372	8.267	-0.037	5.000
188.000	57.200	4.376	8.266	-0.036	5.000
188.100	57.200	4.376	8.266	-0.036	5.000
188.200	56.800	4.376	8.267	-0.036	5.000
188.300	57.400	4.377	8.268	-0.036	5.000
188.400	57.000	4.379	8.267	-0.036	5.000
188.500	56.600	4.382	8.267	-0.036	5.000
188.600	57.200	4.382	8.267	-0.036	5.000
188.700	55.200	4.381	8.266	-0.036	5.000
188.800	55.400	4.386	8.266	-0.036	5.000
188.900	55.800	4.385	8.267	-0.036	5.000
189.000	56.000	4.387	8.267	-0.035	5.000
189.100	54.400	4.387	8.267	-0.035	5.000
189.200	55.800	4.395	8.266	-0.035	5.000
189.300	56.600	4.392	8.266	-0.035	5.000
189.400	54.400	4.394	8.267	-0.035	5.000
189.500	55.000	4.398	8.267	-0.035	5.000
189.600	55.200	4.398	8.267	-0.035	5.000
189.700	53.400	4.400	8.267	-0.035	5.000
189.800	54.600	4.403	8.267	-0.035	5.000
189.900	54.400	4.404	8.268	-0.035	5.000
190.000	54.200	4.407	8.266	-0.034	5.000
190.100	54.600	4.407	8.266	-0.034	5.000
190.200	53.400	4.408	8.267	-0.034	5.000
190.300	54.000	4.407	8.267	-0.034	5.000
190.400	54.200	4.410	8.267	-0.034	5.000
190.500	53.000	4.413	8.268	-0.034	5.000
190.600	54.000	4.413	8.268	-0.034	5.000
190.700	52.800	4.416	8.267	-0.034	5.000
190.800	54.600	4.416	8.267	-0.034	5.000
190.900	53.000	4.418	8.267	-0.034	5.000
191.000	54.400	4.417	8.268	-0.034	5.000
191.100	52.400	4.417	8.268	-0.034	5.000
191.200	54.000	4.424	8.267	-0.034	5.000
191.300	53.000	4.421	8.267	-0.034	5.000
191.400	53.800	4.426	8.267	-0.034	5.000
191.500	54.000	4.430	8.267	-0.033	5.000
191.600	52.400	4.430	8.267	-0.033	5.000
191.700	52.800	4.427	8.267	-0.033	5.000
191.800	52.600	4.426	8.268	-0.033	5.000
191.900	53.000	4.428	8.268	-0.033	5.000
192.000	52.600	4.432	8.267	-0.033	5.000
192.100	52.600	4.432	8.267	-0.033	5.000
192.200	52.400	4.431	8.268	-0.033	5.000
192.300	52.800	4.432	8.267	-0.033	5.000
192.400	53.400	4.431	8.266	-0.033	5.000
192.500	53.000	4.432	8.267	-0.032	5.000
192.600	52.600	4.432	8.267	-0.032	5.000
192.700	54.000	4.434	8.267	-0.032	5.000
192.800	52.200	4.434	8.268	-0.032	5.000
192.900	53.400	4.435	8.267	-0.032	5.000
193.000	53.400	4.429	8.266	-0.032	5.000
193.100	53.200	4.429	8.266	-0.032	5.000
193.200	52.200	4.437	8.267	-0.032	5.000
193.300	53.600	4.433	8.267	-0.032	5.000
193.400	52.800	4.437	8.268	-0.032	5.000
193.500	52.400	4.438	8.267	-0.031	5.000
193.600	52.800	4.438	8.267	-0.031	5.000
193.700	51.800	4.434	8.268	-0.031	5.000
193.800	52.800	4.437	8.268	-0.031	5.000
193.900	53.400	4.437	8.268	-0.031	5.000
194.000	52.000	4.434	8.267	-0.031	5.000
194.100	53.200	4.434	8.267	-0.031	5.000
194.200	52.200	4.439	8.268	-0.031	5.000
194.300	52.000	4.437	8.267	-0.031	5.000
194.400	53.400	4.436	8.267	-0.031	5.000
194.500	52.600	4.436	8.267	-0.030	5.000
194.600	53.200	4.436	8.267	-0.030	5.000
194.700	53.000	4.434	8.267	-0.030	5.000
194.800	54.200	4.434	8.266	-0.030	5.000
194.900	51.800	4.435	8.267	-0.030	5.000
195.000	53.000	4.436	8.267	-0.030	5.000
195.100	53.600	4.436	8.267	-0.030	5.000
195.200	53.400	4.434	8.267	-0.030	5.000
195.300	53.400	4.437	8.267	-0.030	5.000
195.400	53.200	4.438	8.267	-0.030	5.000
195.500	52.600	4.435	8.268	-0.030	5.000
195.600	53.200	4.435	8.268	-0.030	5.000
195.700	51.800	4.432	8.266	-0.030	5.000
195.800	53.000	4.436	8.267	-0.030	5.000
195.900	53.200	4.435	8.267	-0.030	5.000
196.000	53.400	4.433	8.267	-0.029	5.000
196.100	53.000	4.433	8.267	-0.029	5.000
196.200	53.400	4.436	8.267	-0.029	5.000
196.300	53.400	4.434	8.267	-0.029	5.000
196.400	52.400	4.435	8.266	-0.029	5.000
196.500	52.600	4.435	8.266	-0.029	5.000
196.600	53.600	4.435	8.266	-0.029	5.000
196.700	53.600	4.437	8.266	-0.029	5.000
196.800	53.000	4.431	8.267	-0.029	5.000
196.900	53.400	4.434	8.267	-0.029	5.000
197.000	52.200	4.436	8.267	-0.028	5.000
197.100	53.800	4.436	8.267	-0.028	5.000
197.200	52.600	4.435	8.268	-0.028	5.000
197.300	52.600	4.437	8.267	-0.028	5.000
197.400	52.600	4.433	8.267	-0.028	5.000
197.500	52.200	4.434	8.267	-0.028	5.000
197.600	52.800	4.434	8.267	-0.028	5.000
197.700	52.600	4.436	8.267	-0.028	5.000
197.800	51.800	4.434	8.268	-0.028	5.000
197.900	53.000	4.434	8.268	-0.028	5.000
198.000	52.200	4.438	8.268	-0.027	5.000
198.100	51.800	4.438	8.268	-0.027	5.000
198.200	51.800	4.435	8.267	-0.027	5.000
198.300	52.000	4.433	8.267	-0.027	5.000
198.400	53.000	4.435	8.266	-0.027	5.000
198.500	51.800	4.435	8.267	-0.027	5.000
198.600	52.400	4.435	8.267	-0.027	5.000
198.700	51.400	4.437	8.267	-0.027	5.000
198.800	51.600	4.438	8.268	-0.027	5.000
198.900	50.400	4.436	8.267	-0.027	5.000
199.000	51.000	4.438	8.268	-0.026	5.000
199.100	53.000	4.438	8.268	-0.026	5.000
199.200	51.200	4.440	8.266	-0.026	5.000
199.300	51.800	4.437	8.267	-0.026	5.000
199.400	51.000	4.441	8.268	-0.026	5.000
199.500	51.400	4.440	8.268	-0.026	5.000
199.600	52.000	4.440	8.268	-0.026	5.000
199.700	50.600	4.441	8.267	-0.026	5.000
199.800	51.400	4.441	8.267	-0.026	5.000
199.900	51.000	4.444	8.267	-0.026	5.000
[truncated: 8,367 more rows]
