# Supplementary material for: Measurement of Outflow Facility Using iPerfusion
Source: PLoS One. 2016 Mar 7;11(3):e0150694. doi: 10.1371/journal.pone.0150694 (PMC4780770; doi:10.1371/journal.pone.0150694)
Supplement: S4 File — The raw data from the perfusion traces along with the steady state values for each pressure step. (ZIP) [file pone.0150694.s004.zip › S3/ControlIndividuals/eye12/CapPre_P15CR-14/Parameters.txt]

Q 	 dQ 	 P 	 dP 	 R 	 dR 	 C 	 dC 	 FT 	 dFT 	 N/A 	 FV 	 
-3.8447	5.1556	0.0310	0.0412	0.0066	0.0115	150.7104	260.6823	0.0000	0.0000	0.0112	0.0000
49.2460	5.1177	4.4721	0.0410	0.0774	0.0069	12.9155	1.1505	0.0000	0.0000	4.9867	0.0000
109.8283	5.1719	8.8880	0.0418	0.0751	0.0033	13.3147	0.5853	0.0000	0.0000	9.9788	0.0000
171.3930	5.1403	13.3009	0.0414	0.0739	0.0021	13.5259	0.3888	0.0000	0.0000	14.9750	0.0000
231.6780	5.1189	17.7289	0.0410	0.0738	0.0016	13.5480	0.2904	0.0000	0.0000	19.9750	0.0000
294.6413	5.4200	22.1182	0.0451	0.0730	0.0013	13.7061	0.2466	0.0000	0.0000	24.9750	0.0000
