# Supplementary material for: Measurement of Outflow Facility Using iPerfusion
Source: PLoS One. 2016 Mar 7;11(3):e0150694. doi: 10.1371/journal.pone.0150694 (PMC4780770; doi:10.1371/journal.pone.0150694)
Supplement: S4 File — The raw data from the perfusion traces along with the steady state values for each pressure step. (ZIP) [file pone.0150694.s004.zip › S3/ControlIndividuals/eye12/Eye_P15CR-14/Data.txt]

0.000	-2.800	4.015	8.472	-0.000	4.000
0.100	-0.600	4.015	8.472	-0.000	4.000
0.200	1.000	4.018	8.473	0.000	4.000
0.300	-0.400	4.012	8.473	0.000	4.000
0.400	1.200	4.012	8.472	0.000	4.000
0.500	0.200	4.017	8.474	0.000	4.000
0.600	1.000	4.017	8.474	0.000	4.000
0.700	1.600	4.018	8.473	0.000	4.000
0.800	1.200	4.015	8.473	0.000	4.000
0.900	1.000	4.014	8.474	0.000	4.000
1.000	-0.000	4.014	8.474	0.000	4.000
1.100	1.000	4.014	8.474	0.000	4.000
1.200	0.800	4.016	8.474	0.000	4.000
1.300	2.000	4.016	8.474	0.000	4.000
1.400	1.000	4.017	8.475	0.000	4.000
1.500	1.400	4.014	8.473	0.000	4.000
1.600	0.200	4.014	8.473	0.000	4.000
1.700	1.400	4.018	8.474	0.000	4.000
1.800	0.800	4.013	8.475	0.000	4.000
1.900	2.200	4.014	8.474	0.000	4.000
2.000	1.000	4.020	8.474	0.000	4.000
2.100	2.400	4.020	8.474	0.000	4.000
2.200	1.800	4.018	8.475	0.000	4.000
2.300	2.200	4.018	8.474	0.000	4.000
2.400	1.800	4.015	8.474	0.000	4.000
2.500	0.800	4.012	8.475	0.000	4.000
2.600	2.000	4.012	8.475	0.000	4.000
2.700	2.000	4.018	8.475	0.000	4.000
2.800	1.200	4.013	8.475	0.000	4.000
2.900	0.200	4.019	8.475	0.000	4.000
3.000	1.200	4.016	8.476	0.000	4.000
3.100	1.200	4.016	8.476	0.000	4.000
3.200	0.400	4.012	8.476	0.000	4.000
3.300	1.600	4.017	8.475	0.000	4.000
3.400	1.000	4.016	8.476	0.000	4.000
3.500	2.400	4.014	8.477	0.000	4.000
3.600	0.400	4.014	8.477	0.000	4.000
3.700	1.400	4.016	8.476	0.000	4.000
3.800	0.600	4.015	8.476	0.000	4.000
3.900	1.200	4.016	8.476	0.000	4.000
4.000	0.200	4.016	8.476	0.000	4.000
4.100	1.000	4.016	8.476	0.000	4.000
4.200	1.200	4.020	8.476	0.000	4.000
4.300	2.000	4.012	8.476	0.000	4.000
4.400	1.000	4.016	8.477	0.000	4.000
4.500	0.800	4.017	8.477	0.000	4.000
4.600	0.600	4.017	8.477	0.000	4.000
4.700	1.600	4.014	8.476	0.000	4.000
4.800	0.800	4.016	8.475	0.000	4.000
4.900	1.200	4.014	8.478	0.000	4.000
5.000	2.200	4.018	8.477	0.000	4.000
5.100	2.000	4.018	8.477	0.000	4.000
5.200	0.600	4.018	8.477	0.000	4.000
5.300	1.600	4.014	8.477	0.000	4.000
5.400	0.800	4.014	8.477	0.000	4.000
5.500	1.000	4.018	8.478	0.000	4.000
5.600	0.800	4.018	8.478	0.000	4.000
5.700	2.000	4.015	8.477	0.000	4.000
5.800	0.800	4.015	8.479	0.000	4.000
5.900	2.000	4.018	8.478	0.000	4.000
6.000	0.400	4.019	8.478	0.000	4.000
6.100	1.000	4.019	8.478	0.000	4.000
6.200	1.400	4.016	8.478	0.000	4.000
6.300	1.000	4.019	8.477	0.000	4.000
6.400	1.400	4.014	8.478	0.000	4.000
6.500	2.600	4.012	8.478	0.000	4.000
6.600	0.200	4.012	8.478	0.000	4.000
6.700	1.800	4.012	8.479	0.000	4.000
6.800	0.600	4.016	8.479	0.000	4.000
6.900	1.000	4.014	8.480	0.000	4.000
7.000	0.600	4.015	8.479	0.000	4.000
7.100	2.000	4.015	8.479	0.000	4.000
7.200	0.200	4.014	8.479	0.000	4.000
7.300	0.800	4.018	8.479	0.000	4.000
7.400	0.200	4.015	8.479	0.000	4.000
7.500	2.400	4.013	8.480	0.000	4.000
7.600	1.000	4.013	8.480	0.000	4.000
7.700	2.000	4.016	8.481	0.000	4.000
7.800	1.000	4.018	8.479	0.000	4.000
7.900	2.600	4.015	8.479	0.000	4.000
8.000	1.000	4.022	8.479	0.000	4.000
8.100	1.400	4.022	8.479	0.000	4.000
8.200	1.400	4.019	8.481	0.000	4.000
8.300	1.800	4.018	8.479	0.000	4.000
8.400	1.400	4.017	8.481	0.000	4.000
8.500	1.200	4.016	8.482	0.000	4.000
8.600	0.600	4.016	8.482	0.000	4.000
8.700	2.400	4.014	8.480	0.000	4.000
8.800	1.800	4.015	8.480	0.000	4.000
8.900	0.800	4.013	8.481	0.000	4.000
9.000	1.000	4.017	8.480	0.000	4.000
9.100	1.600	4.017	8.480	0.000	4.000
9.200	2.400	4.017	8.481	0.000	4.000
9.300	0.800	4.013	8.481	0.000	4.000
9.400	1.200	4.017	8.481	0.000	4.000
9.500	1.600	4.018	8.480	0.000	4.000
9.600	1.600	4.018	8.480	0.000	4.000
9.700	1.600	4.014	8.481	0.000	4.000
9.800	0.800	4.016	8.482	0.000	4.000
9.900	2.000	4.012	8.482	0.000	4.000
10.000	1.200	4.019	8.481	0.000	4.000
10.100	1.600	4.019	8.481	0.000	4.000
10.200	1.000	4.017	8.482	0.000	4.000
10.300	1.000	4.017	8.482	0.000	4.000
10.400	1.000	4.020	8.482	0.000	4.000
10.500	1.600	4.013	8.482	0.000	4.000
10.600	-0.200	4.013	8.482	0.000	4.000
10.700	1.000	4.014	8.481	0.000	4.000
10.800	1.400	4.018	8.482	0.000	4.000
10.900	1.600	4.016	8.482	0.000	4.000
11.000	1.400	4.018	8.483	0.000	4.000
11.100	1.600	4.018	8.483	0.000	4.000
11.200	1.400	4.014	8.482	0.000	4.000
11.300	2.800	4.017	8.483	0.000	4.000
11.400	1.600	4.016	8.483	0.000	4.000
11.500	1.600	4.016	8.484	0.000	4.000
11.600	1.400	4.016	8.484	0.000	4.000
11.700	1.000	4.014	8.483	0.000	4.000
11.800	1.800	4.017	8.483	0.000	4.000
11.900	1.400	4.017	8.482	0.000	4.000
12.000	2.600	4.019	8.482	0.000	4.000
12.100	0.800	4.019	8.482	0.000	4.000
12.200	1.200	4.022	8.483	0.000	4.000
12.300	0.800	4.016	8.483	0.000	4.000
12.400	1.200	4.014	8.483	0.000	4.000
12.500	0.600	4.010	8.484	0.000	4.000
12.600	1.600	4.010	8.484	0.000	4.000
12.700	1.200	4.016	8.484	0.000	4.000
12.800	2.000	4.017	8.484	0.000	4.000
12.900	0.800	4.017	8.484	0.000	4.000
13.000	0.400	4.018	8.484	0.000	4.000
13.100	0.600	4.018	8.484	0.000	4.000
13.200	1.200	4.015	8.485	0.000	4.000
13.300	0.800	4.017	8.484	0.000	4.000
13.400	1.200	4.018	8.484	0.000	4.000
13.500	1.000	4.017	8.485	0.000	4.000
13.600	-0.400	4.017	8.485	0.000	4.000
13.700	0.400	4.016	8.486	0.000	4.000
13.800	0.600	4.017	8.483	0.000	4.000
13.900	2.000	4.014	8.486	0.000	4.000
14.000	1.600	4.020	8.485	0.000	4.000
14.100	1.000	4.020	8.485	0.000	4.000
14.200	1.200	4.017	8.486	0.000	4.000
14.300	1.600	4.015	8.485	0.000	4.000
14.400	0.800	4.015	8.485	0.000	4.000
14.500	1.200	4.017	8.486	0.000	4.000
14.600	-0.200	4.017	8.486	0.000	4.000
14.700	-0.000	4.012	8.486	0.000	4.000
14.800	1.600	4.018	8.487	0.000	4.000
14.900	1.000	4.014	8.486	0.000	4.000
15.000	1.600	4.019	8.487	0.000	4.000
15.100	1.000	4.019	8.487	0.000	4.000
15.200	1.800	4.016	8.487	0.000	4.000
15.300	1.600	4.016	8.486	0.000	4.000
15.400	1.600	4.020	8.486	0.000	4.000
15.500	0.800	4.018	8.487	0.000	4.000
15.600	1.600	4.018	8.487	0.000	4.000
15.700	1.600	4.018	8.487	0.000	4.000
15.800	2.000	4.016	8.486	0.000	4.000
15.900	0.200	4.018	8.487	0.000	4.000
16.000	1.200	4.022	8.487	0.000	4.000
16.100	2.000	4.022	8.487	0.000	4.000
16.200	0.800	4.014	8.488	0.000	4.000
16.300	1.000	4.021	8.488	0.000	4.000
16.400	0.800	4.007	8.487	0.000	4.000
16.500	0.800	4.006	8.488	0.000	4.000
16.600	1.000	4.006	8.488	0.000	4.000
16.700	1.200	4.019	8.488	0.000	4.000
16.800	0.600	4.013	8.488	0.000	4.000
16.900	1.200	4.020	8.489	0.000	4.000
17.000	0.800	4.014	8.489	0.000	4.000
17.100	2.400	4.014	8.489	0.000	4.000
17.200	0.800	4.019	8.489	0.000	4.000
17.300	1.800	4.015	8.488	0.000	4.000
17.400	0.200	4.019	8.489	0.000	4.000
17.500	1.200	4.019	8.489	0.000	4.000
17.600	-0.200	4.019	8.489	0.000	4.000
17.700	1.400	4.015	8.489	0.000	4.000
17.800	2.800	4.016	8.489	0.000	4.000
17.900	1.000	4.017	8.489	0.000	4.000
18.000	0.800	4.019	8.489	0.000	4.000
18.100	2.000	4.019	8.489	0.000	4.000
18.200	1.600	4.021	8.489	0.000	4.000
18.300	0.800	4.018	8.488	0.000	4.000
18.400	1.200	4.019	8.489	0.000	4.000
18.500	0.200	4.024	8.489	0.000	4.000
18.600	1.200	4.024	8.489	0.000	4.000
18.700	0.800	4.009	8.490	0.000	4.000
18.800	1.800	4.022	8.490	0.000	4.000
18.900	1.800	4.016	8.490	0.000	4.000
19.000	1.200	4.021	8.491	0.000	4.000
19.100	1.200	4.021	8.491	0.000	4.000
19.200	2.000	4.014	8.490	0.000	4.000
19.300	1.200	4.023	8.491	0.000	4.000
19.400	1.200	4.014	8.491	0.000	4.000
19.500	1.200	4.015	8.491	0.000	4.000
19.600	1.600	4.015	8.491	0.000	4.000
19.700	1.400	4.018	8.491	0.000	4.000
19.800	2.000	4.019	8.491	0.000	4.000
19.900	1.000	4.014	8.490	0.000	4.000
20.000	1.000	4.018	8.491	0.000	4.000
20.100	1.200	4.018	8.491	0.000	4.000
20.200	2.000	4.020	8.491	0.000	4.000
20.300	-0.400	4.017	8.491	0.000	4.000
20.400	2.600	4.011	8.490	0.000	4.000
20.500	0.400	4.013	8.492	0.000	4.000
20.600	0.200	4.013	8.492	0.000	4.000
20.700	2.200	4.018	8.491	0.000	4.000
20.800	2.000	4.016	8.491	0.000	4.000
20.900	1.200	4.019	8.492	0.000	4.000
21.000	2.000	4.017	8.492	0.000	4.000
21.100	-1.000	4.017	8.492	0.000	4.000
21.200	1.200	4.017	8.493	0.000	4.000
21.300	1.600	4.018	8.493	0.000	4.000
21.400	3.200	4.018	8.493	0.000	4.000
21.500	1.600	4.019	8.492	0.000	4.000
21.600	2.400	4.019	8.492	0.000	4.000
21.700	0.800	4.014	8.493	0.000	4.000
21.800	1.800	4.016	8.492	0.000	4.000
21.900	0.600	4.018	8.492	0.000	4.000
22.000	1.200	4.021	8.493	0.000	4.000
22.100	0.400	4.021	8.493	0.000	4.000
22.200	1.800	4.020	8.493	0.000	4.000
22.300	1.000	4.018	8.493	0.000	4.000
22.400	2.400	4.016	8.493	0.000	4.000
22.500	1.200	4.012	8.494	0.000	4.000
22.600	1.800	4.012	8.494	0.000	4.000
22.700	1.000	4.015	8.493	0.000	4.000
22.800	1.200	4.026	8.493	0.000	4.000
22.900	1.400	4.010	8.494	0.000	4.000
23.000	1.200	4.007	8.494	0.000	4.000
23.100	1.000	4.007	8.494	0.000	4.000
23.200	1.600	4.031	8.493	0.000	4.000
23.300	1.800	3.996	8.496	0.000	4.000
23.400	1.600	4.033	8.494	0.000	4.000
23.500	1.000	4.034	8.496	0.000	4.000
23.600	1.800	4.034	8.496	0.000	4.000
23.700	0.800	4.013	8.494	0.000	4.000
23.800	2.000	4.010	8.494	0.000	4.000
23.900	1.200	4.028	8.494	0.000	4.000
24.000	0.600	4.017	8.493	0.000	4.000
24.100	1.000	4.017	8.493	0.000	4.000
24.200	1.600	4.020	8.493	0.001	4.000
24.300	1.200	4.010	8.494	0.001	4.000
24.400	2.000	4.014	8.493	0.001	4.000
24.500	0.200	4.019	8.494	0.001	4.000
24.600	1.400	4.019	8.494	0.001	4.000
24.700	1.000	4.015	8.495	0.001	4.000
24.800	1.600	4.011	8.495	0.001	4.000
24.900	-0.200	4.016	8.495	0.001	4.000
25.000	1.200	4.015	8.496	0.001	4.000
25.100	0.800	4.015	8.496	0.001	4.000
25.200	1.200	4.009	8.496	0.001	4.000
25.300	1.200	4.017	8.495	0.001	4.000
25.400	1.600	4.014	8.496	0.001	4.000
25.500	2.600	4.020	8.496	0.001	4.000
25.600	1.200	4.020	8.496	0.001	4.000
25.700	1.000	4.010	8.495	0.001	4.000
25.800	2.400	4.013	8.497	0.001	4.000
25.900	1.200	4.013	8.496	0.001	4.000
26.000	1.400	4.014	8.496	0.001	4.000
26.100	0.800	4.014	8.496	0.001	4.000
26.200	2.000	4.012	8.495	0.001	4.000
26.300	1.200	4.015	8.496	0.001	4.000
26.400	1.600	3.998	8.496	0.001	4.000
26.500	1.000	4.008	8.496	0.001	4.000
26.600	2.200	4.008	8.496	0.001	4.000
26.700	1.000	4.023	8.497	0.001	4.000
26.800	1.000	4.006	8.497	0.001	4.000
26.900	2.400	4.014	8.497	0.001	4.000
27.000	0.800	4.012	8.498	0.001	4.000
27.100	1.800	4.012	8.498	0.001	4.000
27.200	1.600	4.012	8.498	0.024	4.000
27.300	1.600	4.015	8.499	0.024	4.000
27.400	4918.000	4.015	8.497	0.024	4.000
27.500	5029.400	4.013	8.497	0.024	4.000
27.600	4328.400	4.013	8.497	0.024	4.000
27.700	-3765.600	4.007	8.500	0.026	4.000
27.800	-3492.800	4.014	8.498	0.026	4.000
27.900	-291.600	3.974	8.499	0.026	4.000
28.000	4261.400	3.969	8.498	0.026	4.000
28.100	4140.200	3.969	8.498	0.026	4.000
28.200	-3497.400	3.365	8.500	0.008	4.000
28.300	-4905.600	3.059	8.496	0.008	4.000
28.400	-1256.200	3.874	8.497	0.008	4.000
28.500	-352.200	4.008	8.499	0.008	4.000
28.600	-363.800	4.008	8.499	0.008	4.000
28.700	-287.000	4.020	8.498	0.007	4.000
28.800	-187.000	4.002	8.498	0.007	4.000
28.900	-147.200	3.973	8.499	0.007	4.000
29.000	-108.400	3.114	8.499	0.007	4.000
29.100	4.600	3.114	8.499	0.007	4.000
29.200	-11.200	4.465	8.498	0.007	4.000
29.300	-33.200	6.698	8.501	0.007	4.000
29.400	-38.200	7.391	8.499	0.007	4.000
29.500	-82.600	5.946	8.500	0.007	4.000
29.600	-125.600	5.946	8.500	0.007	4.000
29.700	-57.400	5.436	8.499	0.007	4.000
29.800	25.400	5.171	8.500	0.007	4.000
29.900	0.400	4.197	8.498	0.007	4.000
30.000	-14.600	4.255	8.500	0.007	4.000
30.100	-24.200	4.255	8.500	0.007	4.000
30.200	-29.000	4.468	8.501	0.006	4.000
30.300	-32.200	4.650	8.500	0.006	4.000
30.400	-36.600	5.069	8.502	0.006	4.000
30.500	-38.800	3.711	8.501	0.006	4.000
30.600	-40.400	3.711	8.501	0.006	4.000
30.700	-41.000	3.980	8.499	0.006	4.000
30.800	-41.800	4.146	8.501	0.006	4.000
30.900	-46.200	4.233	8.501	0.006	4.000
31.000	-35.800	4.331	8.499	0.006	4.177
31.100	-26.200	4.331	8.499	0.006	4.177
31.200	-27.400	4.358	8.501	0.006	4.177
31.300	-17.200	4.386	8.500	0.006	4.177
31.400	-13.000	4.401	8.500	0.006	4.177
31.500	-7.000	4.418	8.501	0.006	4.471
31.600	1.600	4.418	8.501	0.006	4.471
31.700	0.200	4.436	8.501	0.006	4.471
31.800	14.400	4.466	8.501	0.006	4.471
31.900	18.400	4.444	8.501	0.006	4.471
32.000	24.600	4.447	8.502	0.006	4.765
32.100	30.000	4.447	8.502	0.006	4.765
32.200	30.800	4.440	8.503	0.006	4.765
32.300	36.800	4.440	8.504	0.006	4.765
32.400	40.400	4.443	8.503	0.006	4.765
32.500	46.400	4.441	8.504	0.006	5.059
32.600	55.600	4.441	8.504	0.006	5.059
32.700	55.200	4.438	8.503	0.007	5.059
32.800	57.000	4.456	8.502	0.007	5.059
32.900	63.200	4.450	8.503	0.007	5.059
33.000	72.600	4.459	8.503	0.007	5.353
33.100	73.800	4.459	8.503	0.007	5.353
33.200	77.600	4.458	8.503	0.008	5.353
33.300	90.200	4.479	8.502	0.008	5.353
33.400	92.000	4.472	8.503	0.008	5.353
33.500	92.000	4.493	8.503	0.008	5.648
33.600	102.400	4.493	8.503	0.008	5.648
33.700	107.400	4.495	8.504	0.009	5.648
33.800	112.600	4.492	8.501	0.009	5.648
33.900	119.200	4.515	8.505	0.009	5.648
34.000	121.400	4.526	8.502	0.009	5.942
34.100	133.200	4.526	8.502	0.009	5.942
34.200	131.400	4.530	8.505	0.010	5.942
34.300	144.000	4.540	8.504	0.010	5.942
34.400	148.400	4.538	8.505	0.010	5.942
34.500	150.800	4.542	8.504	0.010	6.236
34.600	159.200	4.542	8.504	0.010	6.236
34.700	158.600	4.550	8.504	0.011	6.236
34.800	167.000	4.555	8.502	0.011	6.236
34.900	171.000	4.551	8.504	0.011	6.236
35.000	176.000	4.549	8.506	0.011	6.530
35.100	183.600	4.549	8.506	0.011	6.530
35.200	181.400	4.561	8.503	0.013	6.530
35.300	201.400	4.556	8.504	0.013	6.530
35.400	193.600	4.563	8.504	0.013	6.530
35.500	200.400	4.573	8.506	0.013	6.825
35.600	198.800	4.573	8.506	0.013	6.825
35.700	207.200	4.576	8.505	0.015	6.825
35.800	225.600	4.585	8.505	0.015	6.825
35.900	221.000	4.599	8.507	0.015	6.825
36.000	234.000	4.617	8.504	0.015	7.119
36.100	235.600	4.617	8.504	0.015	7.119
36.200	233.800	4.606	8.506	0.017	7.119
36.300	247.000	4.630	8.506	0.017	7.119
36.400	250.200	4.616	8.508	0.017	7.119
36.500	262.000	4.628	8.507	0.017	7.413
36.600	246.800	4.628	8.507	0.017	7.413
36.700	254.400	4.641	8.506	0.019	7.413
36.800	265.000	4.642	8.507	0.019	7.413
36.900	266.600	4.650	8.505	0.019	7.413
37.000	280.600	4.669	8.507	0.019	7.707
37.100	264.200	4.669	8.507	0.019	7.707
37.200	266.200	4.666	8.507	0.022	7.707
37.300	278.800	4.687	8.507	0.022	7.707
37.400	291.800	4.687	8.506	0.022	7.707
37.500	288.600	4.703	8.507	0.022	8.001
37.600	291.600	4.703	8.507	0.022	8.001
37.700	288.800	4.711	8.508	0.024	8.001
37.800	310.600	4.720	8.507	0.024	8.001
37.900	296.200	4.715	8.507	0.024	8.001
38.000	328.000	4.725	8.510	0.024	8.296
38.100	316.400	4.725	8.510	0.024	8.296
38.200	305.200	4.731	8.507	0.027	8.296
38.300	339.400	4.742	8.506	0.027	8.296
38.400	322.400	4.738	8.508	0.027	8.296
38.500	352.800	4.754	8.508	0.027	8.590
38.600	345.600	4.754	8.508	0.027	8.590
38.700	339.200	4.755	8.508	0.030	8.590
38.800	356.200	4.771	8.508	0.030	8.590
38.900	362.800	4.771	8.510	0.030	8.590
39.000	375.400	4.800	8.509	0.030	8.884
39.100	379.800	4.800	8.509	0.030	8.884
39.200	367.800	4.797	8.509	0.033	8.884
39.300	378.200	4.810	8.509	0.033	8.884
39.400	362.000	4.820	8.509	0.033	8.884
39.500	387.000	4.845	8.507	0.033	9.000
39.600	386.400	4.845	8.507	0.033	9.000
39.700	383.000	4.842	8.509	0.036	9.000
39.800	383.600	4.855	8.509	0.036	9.000
39.900	382.000	4.856	8.508	0.036	9.000
40.000	383.600	4.877	8.510	0.036	9.000
40.100	382.400	4.877	8.510	0.036	9.000
40.200	381.400	4.889	8.509	0.039	9.000
40.300	380.600	4.881	8.509	0.039	9.000
40.400	380.400	4.894	8.509	0.039	9.000
40.500	379.600	4.903	8.510	0.039	9.000
40.600	378.200	4.903	8.510	0.039	9.000
40.700	379.600	4.906	8.510	0.043	9.000
40.800	377.800	4.915	8.510	0.043	9.000
40.900	377.400	4.923	8.510	0.043	9.000
41.000	376.800	4.931	8.510	0.043	9.000
41.100	376.400	4.931	8.510	0.043	9.000
41.200	375.800	4.937	8.509	0.046	9.000
41.300	376.600	4.945	8.509	0.046	9.000
41.400	374.600	4.951	8.510	0.046	9.000
41.500	374.800	4.964	8.510	0.046	9.000
41.600	373.600	4.964	8.510	0.046	9.000
41.700	374.600	4.967	8.510	0.049	9.000
41.800	373.000	4.978	8.510	0.049	9.000
41.900	373.800	4.980	8.511	0.049	9.000
42.000	373.600	4.994	8.510	0.049	9.000
42.100	372.600	4.994	8.510	0.049	9.000
42.200	372.000	5.001	8.511	0.052	9.000
42.300	372.800	5.003	8.512	0.052	9.000
42.400	371.400	5.005	8.510	0.052	9.000
42.500	371.400	5.017	8.510	0.052	9.000
42.600	370.200	5.017	8.510	0.052	9.000
42.700	371.000	5.019	8.512	0.055	9.000
42.800	370.400	5.021	8.510	0.055	9.000
42.900	369.200	5.027	8.512	0.055	9.000
43.000	369.600	5.034	8.511	0.055	9.000
43.100	368.800	5.034	8.511	0.055	9.000
43.200	368.000	5.033	8.512	0.058	9.000
43.300	367.000	5.034	8.511	0.058	9.000
43.400	367.200	5.041	8.512	0.058	9.000
43.500	367.800	5.049	8.512	0.058	9.000
43.600	366.800	5.049	8.512	0.058	9.000
43.700	366.200	5.056	8.512	0.061	9.000
43.800	364.800	5.064	8.512	0.061	9.000
43.900	365.600	5.066	8.512	0.061	9.000
44.000	365.200	5.079	8.513	0.061	9.000
44.100	363.600	5.079	8.513	0.061	9.000
44.200	363.600	5.084	8.512	0.064	9.000
44.300	364.200	5.084	8.513	0.064	9.000
44.400	362.600	5.093	8.513	0.064	9.000
44.500	361.600	5.105	8.512	0.064	9.000
44.600	360.200	5.105	8.512	0.064	9.000
44.700	361.000	5.105	8.513	0.067	9.000
44.800	361.000	5.112	8.513	0.067	9.000
44.900	362.000	5.118	8.513	0.067	9.000
45.000	360.200	5.128	8.513	0.067	9.000
45.100	359.200	5.128	8.513	0.067	9.000
45.200	360.400	5.135	8.513	0.070	9.000
45.300	358.200	5.138	8.514	0.070	9.000
45.400	358.000	5.143	8.514	0.070	9.000
45.500	357.200	5.148	8.513	0.070	9.000
45.600	357.800	5.148	8.513	0.070	9.000
45.700	357.000	5.155	8.514	0.073	9.000
45.800	357.400	5.160	8.513	0.073	9.000
45.900	356.800	5.163	8.514	0.073	9.000
46.000	356.000	5.174	8.514	0.073	9.000
46.100	355.400	5.174	8.514	0.073	9.000
46.200	355.600	5.178	8.515	0.076	9.000
46.300	354.200	5.183	8.514	0.076	9.000
46.400	353.200	5.187	8.513	0.076	9.000
46.500	353.600	5.197	8.514	0.076	9.000
46.600	352.600	5.197	8.514	0.076	9.000
46.700	352.200	5.203	8.515	0.079	9.000
46.800	352.200	5.208	8.515	0.079	9.000
46.900	352.200	5.210	8.513	0.079	9.000
47.000	350.800	5.223	8.514	0.079	9.000
47.100	351.200	5.223	8.514	0.079	9.000
47.200	350.400	5.230	8.515	0.082	9.000
47.300	349.800	5.233	8.515	0.082	9.000
47.400	349.200	5.239	8.516	0.082	9.000
47.500	348.400	5.250	8.514	0.082	9.000
47.600	348.600	5.250	8.514	0.082	9.000
47.700	348.200	5.253	8.516	0.085	9.000
47.800	347.400	5.259	8.515	0.085	9.000
47.900	346.800	5.261	8.514	0.085	9.000
48.000	346.400	5.274	8.516	0.085	9.000
48.100	346.600	5.274	8.516	0.085	9.000
48.200	346.400	5.279	8.515	0.088	9.000
48.300	345.200	5.283	8.516	0.088	9.000
48.400	344.200	5.286	8.516	0.088	9.000
48.500	344.200	5.295	8.516	0.088	9.000
48.600	345.000	5.295	8.516	0.088	9.000
48.700	343.000	5.300	8.515	0.090	9.000
48.800	342.600	5.306	8.516	0.090	9.000
48.900	342.000	5.310	8.517	0.090	9.000
49.000	340.800	5.318	8.516	0.090	9.000
49.100	342.000	5.318	8.516	0.090	9.000
49.200	341.200	5.322	8.517	0.093	9.000
49.300	340.800	5.333	8.517	0.093	9.000
49.400	340.200	5.335	8.517	0.093	9.000
49.500	339.200	5.346	8.516	0.093	9.000
49.600	339.400	5.346	8.516	0.093	9.000
49.700	339.200	5.354	8.516	0.096	9.000
49.800	338.000	5.356	8.517	0.096	9.000
49.900	337.400	5.361	8.518	0.096	9.000
50.000	337.400	5.377	8.518	0.096	9.000
50.100	337.000	5.377	8.518	0.096	9.000
50.200	336.200	5.379	8.516	0.099	9.000
50.300	337.200	5.379	8.516	0.099	9.000
50.400	336.200	5.387	8.517	0.099	9.000
50.500	334.800	5.397	8.517	0.099	9.000
50.600	335.400	5.397	8.517	0.099	9.000
50.700	334.800	5.400	8.517	0.102	9.000
50.800	332.600	5.406	8.518	0.102	9.000
50.900	333.600	5.408	8.517	0.102	9.000
51.000	333.600	5.418	8.518	0.102	9.000
51.100	333.400	5.418	8.518	0.102	9.000
51.200	333.600	5.424	8.518	0.104	9.000
51.300	331.200	5.425	8.518	0.104	9.000
51.400	331.600	5.432	8.518	0.104	9.000
51.500	330.600	5.441	8.518	0.104	9.000
51.600	331.000	5.441	8.518	0.104	9.000
51.700	330.600	5.444	8.518	0.107	9.000
51.800	329.400	5.450	8.518	0.107	9.000
51.900	329.800	5.453	8.518	0.107	9.000
52.000	329.600	5.465	8.518	0.107	9.000
52.100	328.800	5.465	8.518	0.107	9.000
52.200	328.200	5.470	8.519	0.110	9.000
52.300	327.400	5.469	8.518	0.110	9.000
52.400	327.000	5.476	8.519	0.110	9.000
52.500	326.600	5.484	8.518	0.110	9.000
52.600	326.600	5.484	8.518	0.110	9.000
52.700	326.000	5.490	8.519	0.113	9.000
52.800	325.400	5.495	8.519	0.113	9.000
52.900	325.200	5.496	8.520	0.113	9.000
53.000	324.800	5.508	8.519	0.113	9.000
53.100	324.200	5.508	8.519	0.113	9.000
53.200	323.200	5.511	8.519	0.115	9.000
53.300	323.600	5.517	8.520	0.115	9.000
53.400	323.200	5.522	8.519	0.115	9.000
53.500	323.000	5.528	8.520	0.115	9.000
53.600	322.000	5.528	8.520	0.115	9.000
53.700	321.400	5.537	8.519	0.118	9.000
53.800	320.800	5.540	8.519	0.118	9.000
53.900	320.000	5.550	8.520	0.118	9.000
54.000	320.600	5.561	8.519	0.118	9.000
54.100	319.800	5.561	8.519	0.118	9.000
54.200	318.200	5.564	8.519	0.121	9.000
54.300	318.200	5.570	8.520	0.121	9.000
54.400	318.200	5.573	8.520	0.121	9.000
54.500	318.600	5.582	8.520	0.121	9.000
54.600	316.400	5.582	8.520	0.121	9.000
54.700	316.000	5.590	8.521	0.123	9.000
54.800	315.400	5.593	8.521	0.123	9.000
54.900	316.800	5.596	8.521	0.123	9.000
55.000	316.200	5.605	8.521	0.123	9.000
55.100	316.000	5.605	8.521	0.123	9.000
55.200	315.400	5.611	8.521	0.126	9.000
55.300	314.600	5.612	8.520	0.126	9.000
55.400	314.400	5.621	8.520	0.126	9.000
55.500	313.400	5.629	8.520	0.126	9.000
55.600	312.800	5.629	8.520	0.126	9.000
55.700	312.800	5.631	8.521	0.128	9.000
55.800	312.400	5.637	8.520	0.128	9.000
55.900	311.800	5.641	8.521	0.128	9.000
56.000	311.800	5.649	8.522	0.128	9.000
56.100	311.000	5.649	8.522	0.128	9.000
56.200	310.400	5.657	8.521	0.131	9.000
56.300	310.400	5.659	8.522	0.131	9.000
56.400	310.000	5.663	8.521	0.131	9.000
56.500	310.000	5.667	8.521	0.131	9.000
56.600	309.600	5.667	8.521	0.131	9.000
56.700	309.200	5.674	8.521	0.134	9.000
56.800	309.000	5.680	8.523	0.134	9.000
56.900	308.800	5.684	8.521	0.134	9.000
57.000	308.800	5.693	8.523	0.134	9.000
57.100	308.600	5.693	8.523	0.134	9.000
57.200	307.200	5.697	8.523	0.136	9.000
57.300	307.800	5.701	8.522	0.136	9.000
57.400	306.200	5.703	8.521	0.136	9.000
57.500	306.200	5.712	8.522	0.136	9.000
57.600	306.600	5.712	8.522	0.136	9.000
57.700	306.200	5.718	8.523	0.139	9.000
57.800	305.000	5.719	8.523	0.139	9.000
57.900	304.800	5.725	8.524	0.139	9.000
58.000	304.400	5.736	8.523	0.139	9.000
58.100	303.800	5.736	8.523	0.139	9.000
58.200	304.200	5.741	8.523	0.142	9.000
58.300	303.200	5.742	8.523	0.142	9.000
58.400	302.600	5.747	8.523	0.142	9.000
58.500	303.600	5.754	8.523	0.142	9.000
58.600	302.800	5.754	8.523	0.142	9.000
58.700	302.200	5.758	8.522	0.144	9.000
58.800	301.600	5.760	8.525	0.144	9.000
58.900	301.400	5.763	8.524	0.144	9.000
59.000	300.200	5.771	8.524	0.144	9.000
59.100	300.400	5.771	8.524	0.144	9.000
59.200	300.000	5.777	8.523	0.146	9.000
59.300	301.400	5.779	8.524	0.146	9.000
59.400	299.000	5.783	8.524	0.146	9.000
59.500	298.200	5.794	8.524	0.146	9.000
59.600	299.000	5.794	8.524	0.146	9.000
59.700	298.200	5.793	8.523	0.149	9.000
59.800	296.600	5.800	8.524	0.149	9.000
59.900	296.800	5.804	8.525	0.149	9.000
60.000	296.800	5.814	8.525	0.149	9.000
60.100	297.200	5.814	8.525	0.149	9.000
60.200	296.400	5.822	8.525	0.152	9.000
60.300	296.200	5.820	8.525	0.152	9.000
60.400	295.800	5.822	8.526	0.152	9.000
60.500	294.800	5.834	8.525	0.152	9.000
60.600	295.200	5.834	8.525	0.152	9.000
60.700	294.400	5.837	8.525	0.154	9.000
60.800	293.400	5.838	8.526	0.154	9.000
60.900	293.200	5.843	8.526	0.154	9.000
61.000	293.400	5.853	8.525	0.154	9.000
61.100	293.000	5.853	8.525	0.154	9.000
61.200	293.000	5.858	8.525	0.156	9.000
61.300	292.600	5.859	8.526	0.156	9.000
61.400	292.000	5.866	8.525	0.156	9.000
61.500	291.800	5.872	8.526	0.156	9.000
61.600	290.800	5.872	8.526	0.156	9.000
61.700	291.200	5.875	8.525	0.159	9.000
61.800	290.600	5.878	8.526	0.159	9.000
61.900	289.200	5.885	8.526	0.159	9.000
62.000	289.800	5.899	8.527	0.159	9.000
62.100	288.000	5.899	8.527	0.159	9.000
62.200	289.200	5.901	8.526	0.161	9.000
62.300	288.400	5.905	8.527	0.161	9.000
62.400	287.600	5.904	8.527	0.161	9.000
62.500	287.800	5.914	8.528	0.161	9.000
62.600	286.800	5.914	8.528	0.161	9.000
62.700	285.600	5.922	8.527	0.163	9.000
62.800	286.200	5.922	8.528	0.163	9.000
62.900	285.200	5.929	8.527	0.163	9.000
63.000	284.800	5.936	8.527	0.163	9.000
63.100	285.600	5.936	8.527	0.163	9.000
63.200	284.000	5.942	8.528	0.166	9.000
63.300	284.400	5.947	8.527	0.166	9.000
63.400	284.200	5.949	8.529	0.166	9.000
63.500	284.400	5.957	8.528	0.166	9.000
63.600	283.200	5.957	8.528	0.166	9.000
63.700	281.800	5.963	8.528	0.168	9.000
63.800	283.200	5.968	8.527	0.168	9.000
63.900	282.400	5.971	8.528	0.168	9.000
64.000	282.600	5.980	8.529	0.168	9.000
64.100	281.400	5.980	8.529	0.168	9.000
64.200	281.400	5.984	8.528	0.170	9.000
64.300	282.000	5.984	8.528	0.170	9.000
64.400	281.600	5.990	8.528	0.170	9.000
64.500	281.000	5.992	8.527	0.170	9.000
64.600	280.200	5.992	8.527	0.170	9.000
64.700	279.800	5.999	8.529	0.173	9.000
64.800	279.200	6.003	8.528	0.173	9.000
64.900	278.400	6.007	8.529	0.173	9.000
65.000	279.400	6.012	8.529	0.173	9.000
65.100	277.800	6.012	8.529	0.173	9.000
65.200	278.600	6.016	8.529	0.175	9.000
65.300	278.000	6.017	8.530	0.175	9.000
65.400	277.400	6.021	8.530	0.175	9.000
65.500	278.200	6.029	8.529	0.175	9.000
65.600	277.800	6.029	8.529	0.175	9.000
65.700	276.800	6.029	8.529	0.177	9.000
65.800	276.200	6.034	8.530	0.177	9.000
65.900	276.200	6.037	8.528	0.177	9.000
66.000	275.600	6.045	8.530	0.177	9.000
66.100	275.200	6.045	8.530	0.177	9.000
66.200	275.400	6.051	8.530	0.180	9.000
66.300	275.000	6.056	8.531	0.180	9.000
66.400	274.800	6.053	8.530	0.180	9.000
66.500	275.400	6.065	8.530	0.180	9.000
66.600	274.400	6.065	8.530	0.180	9.000
66.700	274.600	6.068	8.531	0.182	9.000
66.800	273.000	6.071	8.530	0.182	9.000
66.900	273.600	6.071	8.531	0.182	9.000
67.000	272.400	6.077	8.531	0.182	9.000
67.100	272.000	6.077	8.531	0.182	9.000
67.200	271.400	6.081	8.530	0.185	9.000
67.300	272.400	6.087	8.531	0.185	9.000
67.400	270.400	6.089	8.531	0.185	9.000
67.500	270.200	6.099	8.531	0.185	9.000
67.600	271.600	6.099	8.531	0.185	9.000
67.700	270.000	6.100	8.531	0.186	9.000
67.800	269.400	6.104	8.532	0.186	9.000
67.900	270.200	6.110	8.530	0.186	9.000
68.000	269.200	6.118	8.531	0.186	9.000
68.100	268.400	6.118	8.531	0.186	9.000
68.200	268.800	6.120	8.532	0.189	9.000
68.300	268.600	6.124	8.531	0.189	9.000
68.400	267.400	6.127	8.531	0.189	9.000
68.500	265.800	6.137	8.532	0.189	9.000
68.600	267.400	6.137	8.532	0.189	9.000
68.700	266.600	6.141	8.533	0.191	9.000
68.800	266.000	6.144	8.532	0.191	9.000
68.900	266.800	6.149	8.532	0.191	9.000
69.000	264.400	6.159	8.532	0.191	9.000
69.100	265.600	6.159	8.532	0.191	9.000
69.200	264.400	6.160	8.535	0.193	9.000
69.300	264.800	6.164	8.533	0.193	9.000
69.400	264.000	6.170	8.533	0.193	9.000
69.500	264.200	6.177	8.534	0.193	9.000
69.600	263.600	6.177	8.534	0.193	9.000
69.700	264.000	6.178	8.532	0.195	9.000
69.800	263.000	6.184	8.533	0.195	9.000
69.900	262.600	6.185	8.533	0.195	9.000
70.000	262.400	6.196	8.533	0.195	9.000
70.100	261.600	6.196	8.533	0.195	9.000
70.200	261.800	6.200	8.533	0.198	9.000
70.300	261.000	6.200	8.535	0.198	9.000
70.400	259.800	6.205	8.534	0.198	9.000
70.500	261.400	6.211	8.534	0.198	9.000
70.600	259.600	6.211	8.534	0.198	9.000
70.700	260.200	6.216	8.534	0.200	9.000
70.800	258.800	6.218	8.534	0.200	9.000
70.900	258.400	6.219	8.534	0.200	9.000
71.000	258.200	6.228	8.535	0.200	9.000
71.100	259.000	6.228	8.535	0.200	9.000
71.200	258.000	6.236	8.534	0.202	9.000
71.300	257.200	6.236	8.534	0.202	9.000
71.400	258.000	6.239	8.534	0.202	9.000
71.500	257.200	6.248	8.535	0.202	9.000
71.600	255.600	6.248	8.535	0.202	9.000
71.700	256.600	6.251	8.535	0.204	9.000
71.800	255.600	6.256	8.534	0.204	9.000
71.900	255.600	6.259	8.534	0.204	9.000
72.000	255.400	6.268	8.536	0.204	9.000
72.100	255.600	6.268	8.536	0.204	9.000
72.200	254.200	6.270	8.536	0.206	9.000
72.300	256.000	6.274	8.536	0.206	9.000
72.400	254.200	6.275	8.536	0.206	9.000
72.500	254.200	6.282	8.536	0.206	9.000
72.600	254.000	6.282	8.536	0.206	9.000
72.700	253.800	6.284	8.536	0.208	9.000
72.800	253.200	6.287	8.536	0.208	9.000
72.900	253.400	6.294	8.537	0.208	9.000
73.000	252.400	6.297	8.536	0.208	9.000
73.100	253.600	6.297	8.536	0.208	9.000
73.200	251.600	6.299	8.536	0.210	9.000
73.300	250.800	6.303	8.538	0.210	9.000
73.400	251.200	6.308	8.537	0.210	9.000
73.500	250.800	6.315	8.537	0.210	9.000
73.600	251.600	6.315	8.537	0.210	9.000
73.700	250.200	6.317	8.538	0.213	9.000
73.800	249.600	6.320	8.537	0.213	9.000
73.900	249.000	6.325	8.536	0.213	9.000
74.000	249.000	6.330	8.537	0.213	9.000
74.100	248.800	6.330	8.537	0.213	9.000
74.200	248.600	6.336	8.537	0.215	9.000
74.300	249.400	6.336	8.536	0.215	9.000
74.400	248.200	6.339	8.537	0.215	9.000
74.500	247.000	6.345	8.539	0.215	9.000
74.600	247.400	6.345	8.539	0.215	9.000
74.700	248.800	6.349	8.537	0.217	9.000
74.800	246.400	6.355	8.538	0.217	9.000
74.900	246.600	6.358	8.538	0.217	9.000
75.000	247.000	6.362	8.538	0.217	9.000
75.100	246.600	6.362	8.538	0.217	9.000
75.200	245.800	6.366	8.539	0.219	9.000
75.300	245.200	6.370	8.539	0.219	9.000
75.400	244.600	6.372	8.538	0.219	9.000
75.500	245.200	6.380	8.537	0.219	9.000
75.600	244.000	6.380	8.537	0.219	9.000
75.700	245.400	6.381	8.539	0.221	9.000
75.800	244.200	6.386	8.538	0.221	9.000
75.900	243.800	6.389	8.539	0.221	9.000
76.000	243.600	6.400	8.540	0.221	9.000
76.100	242.600	6.400	8.540	0.221	9.000
76.200	243.400	6.399	8.539	0.223	9.000
76.300	242.600	6.405	8.539	0.223	9.000
76.400	241.600	6.404	8.539	0.223	9.000
76.500	240.800	6.412	8.540	0.223	9.000
76.600	241.400	6.412	8.540	0.223	9.000
76.700	240.600	6.417	8.541	0.224	9.000
76.800	240.600	6.420	8.540	0.224	9.000
76.900	240.200	6.420	8.538	0.224	9.000
77.000	240.000	6.431	8.539	0.224	9.000
77.100	239.600	6.431	8.539	0.224	9.000
77.200	239.400	6.434	8.540	0.227	9.000
77.300	238.800	6.435	8.541	0.227	9.000
77.400	237.800	6.442	8.539	0.227	9.000
77.500	238.200	6.447	8.540	0.227	9.000
77.600	238.400	6.447	8.540	0.227	9.000
77.700	237.200	6.451	8.540	0.229	9.000
77.800	237.000	6.457	8.540	0.229	9.000
77.900	237.000	6.457	8.542	0.229	9.000
78.000	237.200	6.469	8.541	0.229	9.000
78.100	235.800	6.469	8.541	0.229	9.000
78.200	235.600	6.472	8.541	0.230	9.000
78.300	236.000	6.472	8.542	0.230	9.000
78.400	235.400	6.476	8.541	0.230	9.000
78.500	234.200	6.485	8.541	0.230	9.000
78.600	235.600	6.485	8.541	0.230	9.000
78.700	234.400	6.481	8.542	0.233	9.000
78.800	234.000	6.487	8.541	0.233	9.000
78.900	234.400	6.490	8.541	0.233	9.000
79.000	233.600	6.499	8.542	0.233	9.000
79.100	234.000	6.499	8.542	0.233	9.000
79.200	232.200	6.499	8.542	0.235	9.000
79.300	233.800	6.503	8.543	0.235	9.000
79.400	233.000	6.506	8.543	0.235	9.000
79.500	231.800	6.515	8.543	0.235	9.000
79.600	231.000	6.515	8.543	0.235	9.000
79.700	231.800	6.520	8.542	0.237	9.000
79.800	230.400	6.521	8.542	0.237	9.000
79.900	230.000	6.526	8.542	0.237	9.000
80.000	230.800	6.534	8.542	0.237	9.000
80.100	231.000	6.534	8.542	0.237	9.000
80.200	230.400	6.536	8.542	0.238	9.000
80.300	230.000	6.539	8.543	0.238	9.000
80.400	229.400	6.542	8.544	0.238	9.000
80.500	229.200	6.546	8.544	0.238	9.000
80.600	228.600	6.546	8.544	0.238	9.000
80.700	228.800	6.553	8.543	0.240	9.000
80.800	229.000	6.549	8.543	0.240	9.000
80.900	228.000	6.556	8.543	0.240	9.000
81.000	228.000	6.564	8.544	0.240	9.000
81.100	227.400	6.564	8.544	0.240	9.000
81.200	228.000	6.567	8.543	0.242	9.000
81.300	227.000	6.569	8.544	0.242	9.000
81.400	226.400	6.571	8.544	0.242	9.000
81.500	226.200	6.579	8.544	0.242	9.000
81.600	226.600	6.579	8.544	0.242	9.000
81.700	227.200	6.579	8.544	0.244	9.000
81.800	224.200	6.584	8.544	0.244	9.000
81.900	224.600	6.586	8.545	0.244	9.000
82.000	225.200	6.594	8.545	0.244	9.000
82.100	223.400	6.594	8.545	0.244	9.000
82.200	224.400	6.599	8.544	0.246	9.000
82.300	223.200	6.600	8.544	0.246	9.000
82.400	223.600	6.603	8.544	0.246	9.000
82.500	223.000	6.610	8.545	0.246	9.000
82.600	223.400	6.610	8.545	0.246	9.000
82.700	223.600	6.612	8.545	0.248	9.000
82.800	223.200	6.614	8.545	0.248	9.000
82.900	222.600	6.619	8.546	0.248	9.000
83.000	221.400	6.627	8.545	0.248	9.000
83.100	221.400	6.627	8.545	0.248	9.000
83.200	220.200	6.627	8.546	0.250	9.000
83.300	220.800	6.631	8.546	0.250	9.000
83.400	220.000	6.631	8.547	0.250	9.000
83.500	221.000	6.640	8.547	0.250	9.000
83.600	220.600	6.640	8.547	0.250	9.000
83.700	220.000	6.641	8.546	0.251	9.000
83.800	219.000	6.645	8.547	0.251	9.000
83.900	219.400	6.648	8.546	0.251	9.000
84.000	218.600	6.658	8.546	0.251	9.000
84.100	219.000	6.658	8.546	0.251	9.000
84.200	219.200	6.663	8.546	0.253	9.000
84.300	219.000	6.663	8.547	0.253	9.000
84.400	218.600	6.664	8.547	0.253	9.000
84.500	217.600	6.671	8.546	0.253	9.000
84.600	217.400	6.671	8.546	0.253	9.000
84.700	216.400	6.671	8.547	0.255	9.000
84.800	216.200	6.679	8.547	0.255	9.000
84.900	216.000	6.677	8.548	0.255	9.000
85.000	215.800	6.684	8.547	0.255	9.000
85.100	215.000	6.684	8.547	0.255	9.000
85.200	215.400	6.684	8.547	0.257	9.000
85.300	215.600	6.689	8.549	0.257	9.000
85.400	214.400	6.694	8.547	0.257	9.000
85.500	214.600	6.698	8.548	0.257	9.000
85.600	213.600	6.698	8.548	0.257	9.000
85.700	214.400	6.702	8.547	0.259	9.000
85.800	213.400	6.708	8.549	0.259	9.000
85.900	214.000	6.710	8.548	0.259	9.000
86.000	213.200	6.720	8.549	0.259	9.000
86.100	212.800	6.720	8.549	0.259	9.000
86.200	212.400	6.722	8.549	0.260	9.000
86.300	211.400	6.721	8.550	0.260	9.000
86.400	211.600	6.722	8.548	0.260	9.000
86.500	211.400	6.730	8.548	0.260	9.000
86.600	211.200	6.730	8.548	0.260	9.000
86.700	209.600	6.735	8.549	0.262	9.000
86.800	211.000	6.739	8.548	0.262	9.000
86.900	211.000	6.738	8.550	0.262	9.000
87.000	211.000	6.741	8.549	0.262	9.000
87.100	209.600	6.741	8.549	0.262	9.000
87.200	210.200	6.748	8.549	0.264	9.000
87.300	208.200	6.752	8.549	0.264	9.000
87.400	209.600	6.756	8.550	0.264	9.000
87.500	209.400	6.760	8.550	0.264	9.000
87.600	208.000	6.760	8.550	0.264	9.000
87.700	208.400	6.763	8.549	0.266	9.000
87.800	207.800	6.765	8.550	0.266	9.000
87.900	207.600	6.771	8.550	0.266	9.000
88.000	207.000	6.782	8.550	0.266	9.000
88.100	207.400	6.782	8.550	0.266	9.000
88.200	207.000	6.783	8.550	0.267	9.000
88.300	206.800	6.783	8.551	0.267	9.000
88.400	206.800	6.783	8.551	0.267	9.000
88.500	206.800	6.790	8.550	0.267	9.000
88.600	206.200	6.790	8.550	0.267	9.000
88.700	205.800	6.795	8.551	0.269	9.000
88.800	204.800	6.798	8.551	0.269	9.000
88.900	205.200	6.800	8.550	0.269	9.000
89.000	205.800	6.807	8.551	0.269	9.000
89.100	204.200	6.807	8.551	0.269	9.000
89.200	204.600	6.808	8.552	0.271	9.000
89.300	203.800	6.813	8.552	0.271	9.000
89.400	204.000	6.817	8.552	0.271	9.000
89.500	203.200	6.818	8.553	0.271	9.000
89.600	202.200	6.818	8.553	0.271	9.000
89.700	202.400	6.821	8.553	0.272	9.000
89.800	202.000	6.827	8.553	0.272	9.000
89.900	202.600	6.828	8.552	0.272	9.000
90.000	202.600	6.835	8.551	0.272	9.000
90.100	201.000	6.835	8.551	0.272	9.000
90.200	202.600	6.841	8.552	0.272	9.000
90.300	200.800	6.840	8.553	0.274	9.000
90.400	200.800	6.842	8.552	0.274	9.000
90.500	200.800	6.850	8.552	0.274	9.000
90.600	200.600	6.850	8.552	0.274	9.000
90.700	199.400	6.848	8.553	0.274	9.000
90.800	199.400	6.854	8.553	0.276	9.000
90.900	200.200	6.857	8.554	0.276	9.000
91.000	199.200	6.863	8.553	0.276	9.000
91.100	199.400	6.863	8.553	0.276	9.000
91.200	199.400	6.862	8.553	0.276	9.000
91.300	199.400	6.865	8.554	0.277	9.000
91.400	199.400	6.869	8.553	0.277	9.000
91.500	198.600	6.876	8.555	0.277	9.000
91.600	198.200	6.876	8.555	0.277	9.000
91.700	197.600	6.880	8.555	0.277	9.000
91.800	197.800	6.878	8.555	0.279	9.000
91.900	197.400	6.883	8.556	0.279	9.000
92.000	197.200	6.894	8.554	0.279	9.000
92.100	197.200	6.894	8.554	0.279	9.000
92.200	197.400	6.898	8.556	0.279	9.000
92.300	196.200	6.894	8.554	0.281	9.000
92.400	196.200	6.899	8.555	0.281	9.000
92.500	196.600	6.907	8.555	0.281	9.000
92.600	195.600	6.907	8.555	0.281	9.000
92.700	194.800	6.907	8.556	0.281	9.000
92.800	195.200	6.907	8.556	0.282	9.000
92.900	194.400	6.908	8.555	0.282	9.000
93.000	195.000	6.916	8.555	0.282	9.000
93.100	195.600	6.916	8.555	0.282	9.000
93.200	194.400	6.915	8.555	0.282	9.000
93.300	194.200	6.917	8.556	0.284	9.000
93.400	193.800	6.920	8.555	0.284	9.000
93.500	194.200	6.932	8.557	0.284	9.000
93.600	193.000	6.932	8.557	0.284	9.000
93.700	192.800	6.931	8.556	0.284	9.000
93.800	192.800	6.937	8.556	0.286	9.000
93.900	192.600	6.935	8.556	0.286	9.000
94.000	192.400	6.947	8.557	0.286	9.000
94.100	192.400	6.947	8.557	0.286	9.000
94.200	191.800	6.949	8.557	0.286	9.000
94.300	191.800	6.945	8.556	0.287	9.000
94.400	193.000	6.948	8.556	0.287	9.000
94.500	191.600	6.953	8.556	0.287	9.000
94.600	191.000	6.953	8.556	0.287	9.000
94.700	190.800	6.957	8.556	0.287	9.000
94.800	191.800	6.959	8.558	0.289	9.000
94.900	190.600	6.960	8.556	0.289	9.000
95.000	189.600	6.964	8.557	0.289	9.000
95.100	189.000	6.964	8.557	0.289	9.000
95.200	189.800	6.973	8.557	0.289	9.000
95.300	189.000	6.971	8.557	0.290	9.000
95.400	188.600	6.975	8.558	0.290	9.000
95.500	189.200	6.980	8.557	0.290	9.000
95.600	189.400	6.980	8.557	0.290	9.000
95.700	188.800	6.985	8.558	0.290	9.000
95.800	187.800	6.985	8.558	0.292	9.000
95.900	189.000	6.991	8.558	0.292	9.000
96.000	187.800	6.999	8.559	0.292	9.000
96.100	186.800	6.999	8.559	0.292	9.000
96.200	187.000	6.997	8.559	0.292	9.000
96.300	187.000	7.002	8.558	0.293	9.000
96.400	187.400	7.000	8.559	0.293	9.000
96.500	186.000	7.002	8.559	0.293	9.000
96.600	186.800	7.002	8.559	0.293	9.000
96.700	186.000	7.003	8.559	0.293	9.000
96.800	186.200	7.012	8.559	0.295	9.000
96.900	185.800	7.016	8.560	0.295	9.000
97.000	185.000	7.015	8.559	0.295	9.000
97.100	185.000	7.015	8.559	0.295	9.000
97.200	185.600	7.020	8.559	0.295	9.000
97.300	185.200	7.023	8.559	0.297	9.000
97.400	184.600	7.027	8.561	0.297	9.000
97.500	183.800	7.031	8.559	0.297	9.000
97.600	183.600	7.031	8.559	0.297	9.000
97.700	183.000	7.035	8.560	0.297	9.000
97.800	182.600	7.040	8.560	0.298	9.000
97.900	183.600	7.039	8.560	0.298	9.000
98.000	182.600	7.049	8.561	0.298	9.000
98.100	183.400	7.049	8.561	0.298	9.000
98.200	182.600	7.050	8.561	0.298	9.000
98.300	181.200	7.052	8.562	0.300	9.000
98.400	182.000	7.055	8.560	0.300	9.000
98.500	181.400	7.056	8.561	0.300	9.000
98.600	182.200	7.056	8.561	0.300	9.000
98.700	181.200	7.057	8.561	0.300	9.000
98.800	181.000	7.058	8.561	0.301	9.000
98.900	181.000	7.064	8.561	0.301	9.000
99.000	180.600	7.069	8.561	0.301	9.000
99.100	180.400	7.069	8.561	0.301	9.000
99.200	178.800	7.073	8.561	0.301	9.000
99.300	179.000	7.077	8.562	0.303	9.000
99.400	179.800	7.080	8.562	0.303	9.000
99.500	180.000	7.083	8.562	0.303	9.000
99.600	179.400	7.083	8.562	0.303	9.000
99.700	177.800	7.088	8.562	0.303	9.000
99.800	179.000	7.086	8.561	0.304	9.000
99.900	178.600	7.090	8.562	0.304	9.000
100.000	178.600	7.098	8.562	0.304	9.000
100.100	177.200	7.098	8.562	0.304	9.000
100.200	178.000	7.098	8.562	0.304	9.000
100.300	177.200	7.102	8.562	0.306	9.000
100.400	177.000	7.100	8.562	0.306	9.000
100.500	176.800	7.109	8.563	0.306	9.000
100.600	176.400	7.109	8.563	0.306	9.000
100.700	177.800	7.111	8.563	0.306	9.000
100.800	176.000	7.111	8.564	0.307	9.000
100.900	175.600	7.116	8.562	0.307	9.000
101.000	175.600	7.119	8.564	0.307	9.000
101.100	175.600	7.119	8.564	0.307	9.000
101.200	175.200	7.125	8.564	0.307	9.000
101.300	175.000	7.122	8.563	0.308	9.000
101.400	174.600	7.127	8.563	0.308	9.000
101.500	175.600	7.132	8.564	0.308	9.000
101.600	175.400	7.132	8.564	0.308	9.000
101.700	174.600	7.133	8.566	0.308	9.000
101.800	173.800	7.139	8.564	0.310	9.000
101.900	174.200	7.138	8.564	0.310	9.000
102.000	173.000	7.146	8.564	0.310	9.000
102.100	174.000	7.146	8.564	0.310	9.000
102.200	173.000	7.147	8.564	0.310	9.000
102.300	174.200	7.144	8.564	0.311	9.000
102.400	172.400	7.148	8.564	0.311	9.000
102.500	172.800	7.155	8.566	0.311	9.000
102.600	172.400	7.155	8.566	0.311	9.000
102.700	172.400	7.154	8.564	0.311	9.000
102.800	172.400	7.160	8.564	0.313	9.000
102.900	171.600	7.165	8.565	0.313	9.000
103.000	171.600	7.164	8.565	0.313	9.000
103.100	171.000	7.164	8.565	0.313	9.000
103.200	171.800	7.164	8.566	0.313	9.000
103.300	171.000	7.168	8.565	0.314	9.000
103.400	171.600	7.167	8.566	0.314	9.000
103.500	170.400	7.174	8.567	0.314	9.000
103.600	170.800	7.174	8.567	0.314	9.000
103.700	170.000	7.180	8.566	0.314	9.000
103.800	170.600	7.181	8.567	0.316	9.000
103.900	170.000	7.181	8.567	0.316	9.000
104.000	169.600	7.186	8.567	0.316	9.000
104.100	169.200	7.186	8.567	0.316	9.000
104.200	169.000	7.191	8.567	0.316	9.000
104.300	169.400	7.193	8.566	0.317	9.000
104.400	168.400	7.193	8.566	0.317	9.000
104.500	167.200	7.196	8.567	0.317	9.000
104.600	167.000	7.196	8.567	0.317	9.000
104.700	167.000	7.197	8.566	0.317	9.000
104.800	167.800	7.204	8.566	0.318	9.000
104.900	168.400	7.202	8.567	0.318	9.000
105.000	168.400	7.205	8.567	0.318	9.000
105.100	167.000	7.205	8.567	0.318	9.000
105.200	167.200	7.216	8.567	0.318	9.000
105.300	167.000	7.213	8.567	0.320	9.000
105.400	167.200	7.215	8.567	0.320	9.000
105.500	167.000	7.217	8.569	0.320	9.000
105.600	167.000	7.217	8.569	0.320	9.000
105.700	166.000	7.219	8.567	0.320	9.000
105.800	165.200	7.223	8.567	0.321	9.000
105.900	166.200	7.223	8.567	0.321	9.000
106.000	165.400	7.234	8.568	0.321	9.000
106.100	165.000	7.234	8.568	0.321	9.000
106.200	165.000	7.234	8.568	0.321	9.000
106.300	164.400	7.235	8.568	0.323	9.000
106.400	164.400	7.235	8.567	0.323	9.000
106.500	164.800	7.238	8.568	0.323	9.000
106.600	164.200	7.238	8.568	0.323	9.000
106.700	164.800	7.240	8.568	0.323	9.000
106.800	163.400	7.245	8.569	0.324	9.000
106.900	163.600	7.246	8.569	0.324	9.000
107.000	163.000	7.249	8.569	0.324	9.000
107.100	163.400	7.249	8.569	0.324	9.000
107.200	162.000	7.253	8.570	0.324	9.000
107.300	163.400	7.253	8.569	0.325	9.000
107.400	162.400	7.255	8.570	0.325	9.000
107.500	162.400	7.260	8.568	0.325	9.000
107.600	163.600	7.260	8.568	0.325	9.000
107.700	162.200	7.262	8.570	0.325	9.000
107.800	161.600	7.266	8.569	0.327	9.000
107.900	161.600	7.266	8.569	0.327	9.000
108.000	161.800	7.273	8.569	0.327	9.000
108.100	160.000	7.273	8.569	0.327	9.000
108.200	161.000	7.278	8.570	0.327	9.000
108.300	160.400	7.276	8.570	0.328	9.000
108.400	160.200	7.278	8.569	0.328	9.000
108.500	160.800	7.280	8.570	0.328	9.000
108.600	160.200	7.280	8.570	0.328	9.000
108.700	159.400	7.284	8.571	0.328	9.000
108.800	159.400	7.286	8.572	0.329	9.000
108.900	158.800	7.291	8.571	0.329	9.000
109.000	158.600	7.296	8.571	0.329	9.000
109.100	159.000	7.296	8.571	0.329	9.000
109.200	158.800	7.297	8.571	0.329	9.000
109.300	158.000	7.300	8.570	0.331	9.000
109.400	159.200	7.299	8.570	0.331	9.000
109.500	158.000	7.302	8.570	0.331	9.000
109.600	159.000	7.302	8.570	0.331	9.000
109.700	157.400	7.310	8.571	0.331	9.000
109.800	158.600	7.307	8.570	0.332	9.000
109.900	157.200	7.314	8.572	0.332	9.000
110.000	156.800	7.315	8.571	0.332	9.000
110.100	157.000	7.315	8.571	0.332	9.000
110.200	157.000	7.320	8.572	0.332	9.000
110.300	156.800	7.321	8.572	0.333	9.000
110.400	157.400	7.318	8.571	0.333	9.000
110.500	155.000	7.325	8.572	0.333	9.000
110.600	156.600	7.325	8.572	0.333	9.000
110.700	154.800	7.325	8.573	0.333	9.000
110.800	155.600	7.331	8.572	0.334	9.000
110.900	155.000	7.330	8.573	0.334	9.000
111.000	155.400	7.336	8.573	0.334	9.000
111.100	155.000	7.336	8.573	0.334	9.000
111.200	154.800	7.334	8.573	0.334	9.000
111.300	154.800	7.340	8.573	0.336	9.000
111.400	155.400	7.342	8.573	0.336	9.000
111.500	155.000	7.348	8.574	0.336	9.000
111.600	154.200	7.348	8.574	0.336	9.000
111.700	154.200	7.347	8.574	0.336	9.000
111.800	154.200	7.354	8.572	0.337	9.000
111.900	153.600	7.351	8.573	0.337	9.000
112.000	153.200	7.359	8.573	0.337	9.000
112.100	153.400	7.359	8.573	0.337	9.000
112.200	152.800	7.363	8.573	0.337	9.000
112.300	152.600	7.364	8.575	0.338	9.000
112.400	153.600	7.364	8.573	0.338	9.000
112.500	152.400	7.367	8.575	0.338	9.000
112.600	153.000	7.367	8.575	0.338	9.000
112.700	152.200	7.370	8.574	0.338	9.000
112.800	152.000	7.368	8.574	0.340	9.000
112.900	151.800	7.371	8.575	0.340	9.000
113.000	151.800	7.376	8.575	0.340	9.000
113.100	151.600	7.376	8.575	0.340	9.000
113.200	151.400	7.378	8.576	0.340	9.000
113.300	151.000	7.380	8.575	0.341	9.000
113.400	152.000	7.380	8.574	0.341	9.000
113.500	151.000	7.384	8.575	0.341	9.000
113.600	149.600	7.384	8.575	0.341	9.000
113.700	150.200	7.387	8.574	0.341	9.000
113.800	150.200	7.389	8.575	0.342	9.000
113.900	150.200	7.393	8.576	0.342	9.000
114.000	149.400	7.400	8.576	0.342	9.000
114.100	149.200	7.400	8.576	0.342	9.000
114.200	149.600	7.400	8.575	0.342	9.000
114.300	149.600	7.399	8.576	0.343	9.000
114.400	149.400	7.406	8.576	0.343	9.000
114.500	148.600	7.408	8.576	0.343	9.000
114.600	148.600	7.408	8.576	0.343	9.000
114.700	148.000	7.404	8.576	0.343	9.000
114.800	148.400	7.409	8.577	0.345	9.000
114.900	148.400	7.411	8.576	0.345	9.000
115.000	147.800	7.411	8.577	0.345	9.000
115.100	148.800	7.411	8.577	0.345	9.000
115.200	148.400	7.420	8.577	0.345	9.000
115.300	146.800	7.420	8.576	0.346	9.000
115.400	147.000	7.418	8.576	0.346	9.000
115.500	147.200	7.426	8.576	0.346	9.000
115.600	146.400	7.426	8.576	0.346	9.000
115.700	146.400	7.428	8.578	0.346	9.000
115.800	147.200	7.429	8.577	0.347	9.000
115.900	145.400	7.431	8.579	0.347	9.000
116.000	146.000	7.437	8.577	0.347	9.000
116.100	146.400	7.437	8.577	0.347	9.000
116.200	145.000	7.437	8.578	0.347	9.000
116.300	145.600	7.441	8.577	0.348	9.000
116.400	144.600	7.443	8.577	0.348	9.000
116.500	145.200	7.444	8.578	0.348	9.000
116.600	144.800	7.444	8.578	0.348	9.000
116.700	144.400	7.448	8.578	0.348	9.000
116.800	144.600	7.446	8.578	0.349	9.000
116.900	144.000	7.450	8.578	0.349	9.000
117.000	144.800	7.459	8.579	0.349	9.000
117.100	143.800	7.459	8.579	0.349	9.000
117.200	144.000	7.458	8.579	0.349	9.000
117.300	143.400	7.461	8.579	0.351	9.000
117.400	144.400	7.459	8.579	0.351	9.000
117.500	143.400	7.464	8.579	0.351	9.000
117.600	143.000	7.464	8.579	0.351	9.000
117.700	142.400	7.470	8.579	0.351	9.000
117.800	141.600	7.471	8.579	0.352	9.000
117.900	142.400	7.472	8.579	0.352	9.000
118.000	142.600	7.480	8.579	0.352	9.000
118.100	141.800	7.480	8.579	0.352	9.000
118.200	142.600	7.482	8.579	0.352	9.000
118.300	141.000	7.479	8.580	0.353	9.000
118.400	141.200	7.482	8.579	0.353	9.000
118.500	141.200	7.487	8.579	0.353	9.000
118.600	141.400	7.487	8.579	0.353	9.000
118.700	141.400	7.488	8.581	0.353	9.000
118.800	141.000	7.490	8.580	0.354	9.000
118.900	141.000	7.490	8.579	0.354	9.000
119.000	140.200	7.496	8.581	0.354	9.000
119.100	140.200	7.496	8.581	0.354	9.000
119.200	140.000	7.498	8.580	0.354	9.000
119.300	140.000	7.496	8.581	0.355	9.000
119.400	139.400	7.503	8.580	0.355	9.000
119.500	139.200	7.507	8.580	0.355	9.000
119.600	139.400	7.507	8.580	0.355	9.000
119.700	139.200	7.509	8.581	0.355	9.000
119.800	137.600	7.508	8.580	0.356	9.000
119.900	139.200	7.513	8.580	0.356	9.000
120.000	137.400	7.518	8.581	0.356	9.000
120.100	137.400	7.518	8.581	0.356	9.000
120.200	138.000	7.520	8.582	0.356	9.000
120.300	138.000	7.520	8.581	0.358	9.000
120.400	137.800	7.520	8.582	0.358	9.000
120.500	137.600	7.525	8.582	0.358	9.000
120.600	137.200	7.525	8.582	0.358	9.000
120.700	137.200	7.529	8.581	0.358	9.000
120.800	135.800	7.525	8.582	0.359	9.000
120.900	137.200	7.531	8.582	0.359	9.000
121.000	137.200	7.536	8.582	0.359	9.000
121.100	136.800	7.536	8.582	0.359	9.000
121.200	135.400	7.537	8.582	0.359	9.000
121.300	136.600	7.537	8.582	0.360	9.000
121.400	136.200	7.543	8.582	0.360	9.000
121.500	135.600	7.548	8.583	0.360	9.000
121.600	136.200	7.548	8.583	0.360	9.000
121.700	134.600	7.545	8.582	0.360	9.000
121.800	135.800	7.551	8.582	0.361	9.000
121.900	135.000	7.550	8.583	0.361	9.000
122.000	134.800	7.558	8.583	0.361	9.000
122.100	134.800	7.558	8.583	0.361	9.000
122.200	133.400	7.560	8.583	0.361	9.000
122.300	135.200	7.559	8.583	0.362	9.000
122.400	133.400	7.562	8.583	0.362	9.000
122.500	134.200	7.566	8.584	0.362	9.000
122.600	133.400	7.566	8.584	0.362	9.000
122.700	133.800	7.566	8.583	0.362	9.000
122.800	133.800	7.567	8.584	0.363	9.000
122.900	132.600	7.571	8.584	0.363	9.000
123.000	132.800	7.575	8.583	0.363	9.000
123.100	132.400	7.575	8.583	0.363	9.000
123.200	132.000	7.577	8.585	0.363	9.000
123.300	131.600	7.578	8.584	0.364	9.000
123.400	130.600	7.581	8.584	0.364	9.000
123.500	132.200	7.583	8.585	0.364	9.000
123.600	131.600	7.583	8.585	0.364	9.000
123.700	131.600	7.587	8.585	0.364	9.000
123.800	130.800	7.587	8.585	0.365	9.000
123.900	131.000	7.590	8.585	0.365	9.000
124.000	131.400	7.596	8.586	0.365	9.000
124.100	131.200	7.596	8.586	0.365	9.000
124.200	131.400	7.599	8.584	0.365	9.000
124.300	130.600	7.599	8.586	0.366	9.000
124.400	130.600	7.598	8.586	0.366	9.000
124.500	130.000	7.602	8.585	0.366	9.000
124.600	129.800	7.602	8.585	0.366	9.000
124.700	130.600	7.604	8.585	0.366	9.000
124.800	128.800	7.607	8.586	0.368	9.000
124.900	130.600	7.605	8.586	0.368	9.000
125.000	129.400	7.610	8.586	0.368	9.000
125.100	129.400	7.610	8.586	0.368	9.000
125.200	130.000	7.614	8.586	0.368	9.000
125.300	127.800	7.610	8.586	0.369	9.000
125.400	128.600	7.618	8.586	0.369	9.000
125.500	127.800	7.621	8.586	0.369	9.000
125.600	129.600	7.621	8.586	0.369	9.000
125.700	129.600	7.620	8.586	0.369	9.000
125.800	128.000	7.624	8.588	0.370	9.000
125.900	128.600	7.622	8.588	0.370	9.000
126.000	127.200	7.629	8.587	0.370	9.000
126.100	128.600	7.629	8.587	0.370	9.000
126.200	126.800	7.633	8.587	0.370	9.000
126.300	126.400	7.634	8.587	0.371	9.000
126.400	126.000	7.633	8.586	0.371	9.000
126.500	126.400	7.638	8.586	0.371	9.000
126.600	127.000	7.638	8.586	0.371	9.000
126.700	126.200	7.639	8.588	0.371	9.000
126.800	126.800	7.640	8.588	0.372	9.000
126.900	125.600	7.644	8.587	0.372	9.000
127.000	126.400	7.645	8.588	0.372	9.000
127.100	126.400	7.645	8.588	0.372	9.000
127.200	126.600	7.646	8.589	0.372	9.000
127.300	125.600	7.653	8.587	0.373	9.000
127.400	126.000	7.652	8.588	0.373	9.000
127.500	124.200	7.654	8.587	0.373	9.000
127.600	125.200	7.654	8.587	0.373	9.000
127.700	124.800	7.656	8.588	0.373	9.000
127.800	124.800	7.656	8.588	0.374	9.000
127.900	125.600	7.660	8.588	0.374	9.000
128.000	125.200	7.669	8.589	0.374	9.000
128.100	124.000	7.669	8.589	0.374	9.000
128.200	124.200	7.665	8.589	0.374	9.000
128.300	125.000	7.672	8.589	0.375	9.000
128.400	123.200	7.668	8.589	0.375	9.000
128.500	123.000	7.671	8.588	0.375	9.000
128.600	122.600	7.671	8.588	0.375	9.000
128.700	122.400	7.675	8.590	0.375	9.000
128.800	123.000	7.676	8.588	0.376	9.000
128.900	123.200	7.675	8.589	0.376	9.000
129.000	123.800	7.679	8.590	0.376	9.000
129.100	121.600	7.679	8.590	0.376	9.000
129.200	123.400	7.685	8.589	0.376	9.000
129.300	122.400	7.681	8.591	0.377	9.000
129.400	123.000	7.687	8.590	0.377	9.000
129.500	123.000	7.689	8.590	0.377	9.000
129.600	122.200	7.689	8.590	0.377	9.000
129.700	122.400	7.689	8.590	0.377	9.000
129.800	120.800	7.693	8.591	0.378	9.000
129.900	122.400	7.691	8.590	0.378	9.000
130.000	121.000	7.699	8.590	0.378	9.000
130.100	120.800	7.699	8.590	0.378	9.000
130.200	122.200	7.700	8.591	0.378	9.000
130.300	121.600	7.699	8.591	0.379	9.000
130.400	121.400	7.701	8.592	0.379	9.000
130.500	120.000	7.705	8.591	0.379	9.000
130.600	120.600	7.705	8.591	0.379	9.000
130.700	120.600	7.701	8.591	0.379	9.000
130.800	120.000	7.705	8.592	0.380	9.000
130.900	119.000	7.708	8.592	0.380	9.000
131.000	120.000	7.711	8.590	0.380	9.000
131.100	120.000	7.711	8.590	0.380	9.000
131.200	119.400	7.710	8.593	0.380	9.000
131.300	119.600	7.713	8.592	0.381	9.000
131.400	118.400	7.713	8.591	0.381	9.000
131.500	119.000	7.714	8.592	0.381	9.000
131.600	119.800	7.714	8.592	0.381	9.000
131.700	118.600	7.720	8.593	0.381	9.000
131.800	120.000	7.716	8.592	0.382	9.000
131.900	119.200	7.719	8.592	0.382	9.000
132.000	119.000	7.729	8.592	0.382	9.000
132.100	118.600	7.729	8.592	0.382	9.000
132.200	118.600	7.728	8.592	0.382	9.000
132.300	118.800	7.731	8.593	0.383	9.000
132.400	119.000	7.728	8.593	0.383	9.000
132.500	117.800	7.732	8.593	0.383	9.000
132.600	117.200	7.732	8.593	0.383	9.000
132.700	118.200	7.733	8.594	0.383	9.000
132.800	117.600	7.737	8.594	0.384	9.000
132.900	117.200	7.735	8.594	0.384	9.000
133.000	118.600	7.734	8.593	0.384	9.000
133.100	118.200	7.734	8.593	0.384	9.000
133.200	117.600	7.740	8.593	0.384	9.000
133.300	117.200	7.739	8.593	0.385	9.000
133.400	116.800	7.746	8.593	0.385	9.000
133.500	116.800	7.746	8.595	0.385	9.000
133.600	116.200	7.746	8.595	0.385	9.000
133.700	116.200	7.746	8.594	0.385	9.000
133.800	116.600	7.751	8.593	0.386	9.000
133.900	116.200	7.751	8.595	0.386	9.000
134.000	116.200	7.758	8.594	0.386	9.000
134.100	115.200	7.758	8.594	0.386	9.000
134.200	115.600	7.760	8.595	0.386	9.000
134.300	115.400	7.762	8.595	0.387	9.000
134.400	115.200	7.755	8.595	0.387	9.000
134.500	115.200	7.763	8.596	0.387	9.000
134.600	114.800	7.763	8.596	0.387	9.000
134.700	115.200	7.765	8.595	0.387	9.000
134.800	115.600	7.765	8.595	0.388	9.000
134.900	114.800	7.768	8.594	0.388	9.000
135.000	114.000	7.770	8.595	0.388	9.000
135.100	114.600	7.770	8.595	0.388	9.000
135.200	114.400	7.771	8.594	0.388	9.000
135.300	114.200	7.774	8.595	0.389	9.000
135.400	113.600	7.773	8.596	0.389	9.000
135.500	114.000	7.780	8.597	0.389	9.000
135.600	113.600	7.780	8.597	0.389	9.000
135.700	113.000	7.776	8.595	0.389	9.000
135.800	113.000	7.781	8.596	0.390	9.000
135.900	113.000	7.781	8.595	0.390	9.000
136.000	112.400	7.787	8.596	0.390	9.000
136.100	113.000	7.787	8.596	0.390	9.000
136.200	111.600	7.789	8.596	0.390	9.000
136.300	112.400	7.789	8.597	0.391	9.000
136.400	112.600	7.791	8.596	0.391	9.000
136.500	112.200	7.794	8.597	0.391	9.000
136.600	111.600	7.794	8.597	0.391	9.000
136.700	111.000	7.793	8.597	0.391	9.000
136.800	111.200	7.798	8.596	0.392	9.000
136.900	111.800	7.796	8.597	0.392	9.000
137.000	110.800	7.802	8.598	0.392	9.000
137.100	111.800	7.802	8.598	0.392	9.000
137.200	111.600	7.802	8.596	0.392	9.000
137.300	110.400	7.802	8.597	0.392	9.000
137.400	111.600	7.806	8.597	0.392	9.000
137.500	110.800	7.811	8.598	0.392	9.000
137.600	111.400	7.811	8.598	0.392	9.000
137.700	111.000	7.811	8.598	0.392	9.000
137.800	110.400	7.816	8.598	0.393	9.000
137.900	110.200	7.815	8.597	0.393	9.000
138.000	110.600	7.820	8.598	0.393	9.000
138.100	110.200	7.820	8.598	0.393	9.000
138.200	109.400	7.820	8.597	0.393	9.000
138.300	109.400	7.823	8.599	0.394	9.000
138.400	109.400	7.821	8.599	0.394	9.000
138.500	109.800	7.824	8.599	0.394	9.000
138.600	110.000	7.824	8.599	0.394	9.000
138.700	108.600	7.825	8.598	0.394	9.000
138.800	109.200	7.827	8.598	0.395	9.000
138.900	109.200	7.828	8.599	0.395	9.000
139.000	108.600	7.833	8.599	0.395	9.000
139.100	108.400	7.833	8.599	0.395	9.000
139.200	109.200	7.836	8.600	0.395	9.000
139.300	107.600	7.833	8.599	0.396	9.000
139.400	108.400	7.837	8.599	0.396	9.000
139.500	107.800	7.839	8.599	0.396	9.000
139.600	107.800	7.839	8.599	0.396	9.000
139.700	108.000	7.839	8.600	0.396	9.000
139.800	108.000	7.841	8.599	0.397	9.000
139.900	108.200	7.843	8.599	0.397	9.000
140.000	107.600	7.851	8.599	0.397	9.000
140.100	107.200	7.851	8.599	0.397	9.000
140.200	107.600	7.851	8.600	0.397	9.000
140.300	107.600	7.848	8.600	0.398	9.000
140.400	107.000	7.852	8.600	0.398	9.000
140.500	105.800	7.850	8.601	0.398	9.000
140.600	106.600	7.850	8.601	0.398	9.000
140.700	107.000	7.855	8.600	0.398	9.000
140.800	105.600	7.856	8.600	0.399	9.000
140.900	106.400	7.858	8.599	0.399	9.000
141.000	105.600	7.860	8.601	0.399	9.000
141.100	106.000	7.860	8.601	0.399	9.000
141.200	106.400	7.862	8.601	0.399	9.000
141.300	106.200	7.864	8.600	0.400	9.000
141.400	105.600	7.863	8.602	0.400	9.000
141.500	105.400	7.864	8.602	0.400	9.000
141.600	105.600	7.864	8.602	0.400	9.000
141.700	106.000	7.870	8.602	0.400	9.000
141.800	104.800	7.867	8.602	0.401	9.000
141.900	105.400	7.874	8.601	0.401	9.000
142.000	105.400	7.877	8.602	0.401	9.000
142.100	104.600	7.877	8.602	0.401	9.000
142.200	104.400	7.877	8.601	0.401	9.000
142.300	103.000	7.880	8.602	0.401	9.000
142.400	103.800	7.877	8.604	0.401	9.000
142.500	105.400	7.881	8.603	0.401	9.000
142.600	103.000	7.881	8.603	0.401	9.000
142.700	104.200	7.882	8.603	0.401	9.000
142.800	103.800	7.883	8.603	0.402	9.000
142.900	102.200	7.884	8.603	0.402	9.000
143.000	103.800	7.885	8.603	0.402	9.000
143.100	103.200	7.885	8.603	0.402	9.000
143.200	103.200	7.888	8.603	0.402	9.000
143.300	103.000	7.891	8.603	0.403	9.000
143.400	102.400	7.892	8.604	0.403	9.000
143.500	102.400	7.891	8.603	0.403	9.000
143.600	103.000	7.891	8.603	0.403	9.000
143.700	103.000	7.897	8.604	0.403	9.000
143.800	102.200	7.900	8.603	0.404	9.000
143.900	102.400	7.898	8.604	0.404	9.000
144.000	102.400	7.902	8.605	0.404	9.000
144.100	102.000	7.902	8.605	0.404	9.000
144.200	101.800	7.907	8.604	0.404	9.000
144.300	102.000	7.907	8.604	0.405	9.000
144.400	101.400	7.907	8.605	0.405	9.000
144.500	101.800	7.907	8.604	0.405	9.000
144.600	100.800	7.907	8.604	0.405	9.000
144.700	100.800	7.911	8.605	0.405	9.000
144.800	100.800	7.910	8.604	0.406	9.000
144.900	101.800	7.918	8.605	0.406	9.000
145.000	101.200	7.917	8.604	0.406	9.000
145.100	100.600	7.917	8.604	0.406	9.000
145.200	100.600	7.917	8.606	0.406	9.000
145.300	99.800	7.921	8.604	0.406	9.000
145.400	100.000	7.921	8.605	0.406	9.000
145.500	101.000	7.921	8.606	0.406	9.000
145.600	100.200	7.921	8.606	0.406	9.000
145.700	99.600	7.929	8.605	0.406	9.000
145.800	100.000	7.928	8.606	0.407	9.000
145.900	100.200	7.926	8.606	0.407	9.000
146.000	99.800	7.933	8.606	0.407	9.000
146.100	99.600	7.933	8.606	0.407	9.000
146.200	99.200	7.934	8.606	0.407	9.000
146.300	97.800	7.935	8.607	0.408	9.000
146.400	99.000	7.936	8.606	0.408	9.000
146.500	98.600	7.937	8.606	0.408	9.000
146.600	98.200	7.937	8.606	0.408	9.000
146.700	98.400	7.936	8.607	0.408	9.000
146.800	98.600	7.941	8.607	0.409	9.000
146.900	99.200	7.941	8.607	0.409	9.000
147.000	98.000	7.942	8.606	0.409	9.000
147.100	98.400	7.942	8.606	0.409	9.000
147.200	97.800	7.944	8.607	0.409	9.000
147.300	99.200	7.944	8.607	0.410	9.000
147.400	97.600	7.949	8.607	0.410	9.000
147.500	98.000	7.950	8.607	0.410	9.000
147.600	97.200	7.950	8.607	0.410	9.000
147.700	97.400	7.949	8.607	0.410	9.000
147.800	97.000	7.954	8.607	0.411	9.000
147.900	97.800	7.951	8.608	0.411	9.000
148.000	96.800	7.961	8.608	0.411	9.000
148.100	96.000	7.961	8.608	0.411	9.000
148.200	97.000	7.958	8.608	0.411	9.000
148.300	97.200	7.960	8.608	0.411	9.000
148.400	96.200	7.960	8.608	0.411	9.000
148.500	96.800	7.962	8.609	0.411	9.000
148.600	96.000	7.962	8.609	0.411	9.000
148.700	96.200	7.962	8.608	0.411	9.000
148.800	96.000	7.964	8.608	0.412	9.000
148.900	97.000	7.962	8.609	0.412	9.000
149.000	95.000	7.969	8.610	0.412	9.000
149.100	96.200	7.969	8.610	0.412	9.000
149.200	96.000	7.970	8.609	0.412	9.000
149.300	95.800	7.969	8.609	0.413	9.000
149.400	95.000	7.973	8.610	0.413	9.000
149.500	95.600	7.973	8.609	0.413	9.000
149.600	95.600	7.973	8.609	0.413	9.000
149.700	94.800	7.978	8.610	0.413	9.000
149.800	95.600	7.976	8.610	0.414	9.000
149.900	95.600	7.978	8.609	0.414	9.000
150.000	94.200	7.985	8.611	0.414	9.000
150.100	95.000	7.985	8.611	0.414	9.000
150.200	93.800	7.979	8.610	0.414	9.000
150.300	94.800	7.984	8.611	0.415	9.000
150.400	94.000	7.983	8.610	0.415	9.000
150.500	95.000	7.983	8.610	0.415	9.000
150.600	94.800	7.983	8.610	0.415	9.000
150.700	95.000	7.988	8.610	0.415	9.000
150.800	93.400	7.987	8.610	0.415	9.000
150.900	94.000	7.990	8.610	0.415	9.000
151.000	93.800	7.991	8.610	0.415	9.000
151.100	93.400	7.991	8.610	0.415	9.000
151.200	93.600	7.994	8.610	0.415	9.000
151.300	93.400	7.995	8.611	0.416	9.000
151.400	92.000	7.998	8.610	0.416	9.000
151.500	93.400	7.999	8.612	0.416	9.000
151.600	92.400	7.999	8.612	0.416	9.000
151.700	93.600	7.998	8.611	0.416	9.000
151.800	92.600	8.001	8.612	0.417	9.000
151.900	92.000	7.999	8.612	0.417	9.000
152.000	93.400	8.009	8.612	0.417	9.000
152.100	92.400	8.009	8.612	0.417	9.000
152.200	93.200	8.010	8.613	0.417	9.000
152.300	91.600	8.006	8.612	0.418	9.000
152.400	92.600	8.012	8.613	0.418	9.000
152.500	92.000	8.010	8.612	0.418	9.000
152.600	92.000	8.010	8.612	0.418	9.000
152.700	90.800	8.008	8.612	0.418	9.000
152.800	91.400	8.014	8.612	0.418	9.000
152.900	92.000	8.015	8.612	0.418	9.000
153.000	90.000	8.018	8.612	0.418	9.000
153.100	91.000	8.018	8.612	0.418	9.000
153.200	91.400	8.017	8.613	0.418	9.000
153.300	90.800	8.019	8.613	0.419	9.000
153.400	91.200	8.019	8.612	0.419	9.000
153.500	91.000	8.020	8.613	0.419	9.000
153.600	91.200	8.020	8.613	0.419	9.000
153.700	90.400	8.025	8.614	0.419	9.000
153.800	90.200	8.023	8.613	0.420	9.000
153.900	89.800	8.026	8.612	0.420	9.000
154.000	90.400	8.031	8.613	0.420	9.000
154.100	89.200	8.031	8.613	0.420	9.000
154.200	89.000	8.031	8.614	0.420	9.000
154.300	90.400	8.034	8.614	0.421	9.000
154.400	89.800	8.033	8.615	0.421	9.000
154.500	89.800	8.034	8.613	0.421	9.000
154.600	89.800	8.034	8.613	0.421	9.000
154.700	89.400	8.037	8.614	0.421	9.000
154.800	88.800	8.035	8.615	0.421	9.000
154.900	87.800	8.041	8.615	0.421	9.000
155.000	89.000	8.044	8.615	0.421	9.000
155.100	88.800	8.044	8.615	0.421	9.000
155.200	89.000	8.044	8.615	0.421	9.000
155.300	88.000	8.043	8.615	0.422	9.000
155.400	88.000	8.044	8.614	0.422	9.000
155.500	88.000	8.045	8.616	0.422	9.000
155.600	89.200	8.045	8.616	0.422	9.000
155.700	88.200	8.052	8.615	0.422	9.000
155.800	88.400	8.050	8.615	0.423	9.000
155.900	87.800	8.051	8.616	0.423	9.000
156.000	88.000	8.061	8.615	0.423	9.000
156.100	87.600	8.061	8.615	0.423	9.000
156.200	87.400	8.057	8.616	0.423	9.000
156.300	87.400	8.057	8.616	0.424	9.000
156.400	87.600	8.058	8.616	0.424	9.000
156.500	86.800	8.061	8.616	0.424	9.000
156.600	87.400	8.061	8.616	0.424	9.000
156.700	86.000	8.061	8.616	0.424	9.000
156.800	87.800	8.061	8.616	0.424	9.000
156.900	86.000	8.059	8.616	0.424	9.000
157.000	86.400	8.064	8.616	0.424	9.000
157.100	86.000	8.064	8.616	0.424	9.000
157.200	86.800	8.067	8.616	0.424	9.000
157.300	86.400	8.065	8.618	0.425	9.000
157.400	86.400	8.069	8.617	0.425	9.000
157.500	86.000	8.069	8.617	0.425	9.000
157.600	85.800	8.069	8.617	0.425	9.000
157.700	85.600	8.067	8.618	0.425	9.000
157.800	86.000	8.075	8.618	0.426	9.000
157.900	85.800	8.070	8.617	0.426	9.000
158.000	85.800	8.076	8.618	0.426	9.000
158.100	85.600	8.076	8.618	0.426	9.000
158.200	85.200	8.082	8.618	0.426	9.000
158.300	85.200	8.075	8.618	0.426	9.000
158.400	86.600	8.076	8.618	0.426	9.000
158.500	84.400	8.078	8.618	0.426	9.000
158.600	86.000	8.078	8.618	0.426	9.000
158.700	85.200	8.082	8.618	0.426	9.000
158.800	86.400	8.080	8.618	0.427	9.000
158.900	84.400	8.082	8.618	0.427	9.000
159.000	84.600	8.087	8.619	0.427	9.000
159.100	85.000	8.087	8.619	0.427	9.000
159.200	84.400	8.084	8.620	0.427	9.000
159.300	85.000	8.089	8.619	0.428	9.000
159.400	85.200	8.088	8.618	0.428	9.000
159.500	84.800	8.087	8.619	0.428	9.000
159.600	84.800	8.087	8.619	0.428	9.000
159.700	84.400	8.094	8.619	0.428	9.000
159.800	84.400	8.089	8.620	0.429	9.000
159.900	85.000	8.093	8.620	0.429	9.000
160.000	84.800	8.097	8.620	0.429	9.000
160.100	84.200	8.097	8.620	0.429	9.000
160.200	85.000	8.096	8.620	0.429	9.000
160.300	83.600	8.100	8.619	0.429	9.000
160.400	84.400	8.097	8.620	0.429	9.000
160.500	83.600	8.096	8.621	0.429	9.000
160.600	83.400	8.096	8.621	0.429	9.000
160.700	84.400	8.097	8.620	0.429	9.000
160.800	83.200	8.102	8.619	0.430	9.000
160.900	82.200	8.098	8.620	0.430	9.000
161.000	84.000	8.104	8.620	0.430	9.000
161.100	82.000	8.104	8.620	0.430	9.000
161.200	83.400	8.103	8.620	0.430	9.000
161.300	82.800	8.106	8.622	0.431	9.000
161.400	83.400	8.107	8.621	0.431	9.000
161.500	82.400	8.111	8.621	0.431	9.000
161.600	83.000	8.111	8.621	0.431	9.000
161.700	82.400	8.109	8.622	0.431	9.000
161.800	83.000	8.113	8.621	0.431	9.000
161.900	82.000	8.114	8.622	0.431	9.000
162.000	82.400	8.119	8.622	0.431	9.000
162.100	81.400	8.119	8.622	0.431	9.000
162.200	82.000	8.119	8.621	0.431	9.000
162.300	81.800	8.119	8.622	0.432	9.000
162.400	81.000	8.118	8.622	0.432	9.000
162.500	81.200	8.120	8.623	0.432	9.000
162.600	82.800	8.120	8.623	0.432	9.000
162.700	80.800	8.118	8.622	0.432	9.000
162.800	80.800	8.120	8.621	0.433	9.000
162.900	82.000	8.123	8.622	0.433	9.000
163.000	80.600	8.122	8.622	0.433	9.000
163.100	79.600	8.122	8.622	0.433	9.000
163.200	80.600	8.129	8.623	0.433	9.000
163.300	81.200	8.125	8.622	0.433	9.000
163.400	80.800	8.132	8.623	0.433	9.000
163.500	80.000	8.132	8.622	0.433	9.000
163.600	79.600	8.132	8.622	0.433	9.000
163.700	79.800	8.128	8.623	0.433	9.000
163.800	79.800	8.134	8.624	0.434	9.000
163.900	79.200	8.132	8.623	0.434	9.000
164.000	79.800	8.136	8.624	0.434	9.000
164.100	80.200	8.136	8.624	0.434	9.000
164.200	80.400	8.141	8.624	0.434	9.000
164.300	80.800	8.137	8.624	0.435	9.000
164.400	79.000	8.139	8.624	0.435	9.000
164.500	80.800	8.139	8.624	0.435	9.000
164.600	78.400	8.139	8.624	0.435	9.000
164.700	78.600	8.142	8.624	0.435	9.000
164.800	79.800	8.143	8.624	0.435	9.000
164.900	78.600	8.146	8.624	0.435	9.000
165.000	78.600	8.144	8.624	0.435	9.000
165.100	79.000	8.144	8.624	0.435	9.000
165.200	79.000	8.145	8.625	0.435	9.000
165.300	78.800	8.148	8.624	0.436	9.000
165.400	78.200	8.148	8.626	0.436	9.000
165.500	79.600	8.152	8.625	0.436	9.000
165.600	78.400	8.152	8.625	0.436	9.000
165.700	78.400	8.154	8.625	0.436	9.000
165.800	77.600	8.153	8.625	0.437	9.000
165.900	77.800	8.158	8.625	0.437	9.000
166.000	78.800	8.159	8.626	0.437	9.000
166.100	78.200	8.159	8.626	0.437	9.000
166.200	78.200	8.159	8.625	0.437	9.000
166.300	78.400	8.163	8.626	0.437	9.000
166.400	77.000	8.155	8.626	0.437	9.000
166.500	77.800	8.163	8.625	0.437	9.000
166.600	77.600	8.163	8.625	0.437	9.000
166.700	78.200	8.162	8.626	0.437	9.000
166.800	77.400	8.164	8.625	0.438	9.000
166.900	76.800	8.165	8.625	0.438	9.000
167.000	76.200	8.167	8.626	0.438	9.000
167.100	77.000	8.167	8.626	0.438	9.000
167.200	76.200	8.167	8.627	0.438	9.000
167.300	77.800	8.171	8.625	0.439	9.000
167.400	77.400	8.170	8.627	0.439	9.000
167.500	76.200	8.175	8.627	0.439	9.000
167.600	76.200	8.175	8.627	0.439	9.000
167.700	76.200	8.174	8.627	0.439	9.000
167.800	76.600	8.175	8.627	0.439	9.000
167.900	76.600	8.176	8.627	0.439	9.000
168.000	77.000	8.181	8.627	0.439	9.000
168.100	76.200	8.181	8.627	0.439	9.000
168.200	75.200	8.183	8.627	0.439	9.000
168.300	76.400	8.179	8.627	0.440	9.000
168.400	75.000	8.182	8.627	0.440	9.000
168.500	74.800	8.184	8.627	0.440	9.000
168.600	75.200	8.184	8.627	0.440	9.000
168.700	75.000	8.185	8.628	0.440	9.000
168.800	76.000	8.183	8.627	0.440	9.000
168.900	75.000	8.185	8.629	0.440	9.000
169.000	74.800	8.189	8.629	0.440	9.000
169.100	75.200	8.189	8.629	0.440	9.000
169.200	75.400	8.191	8.629	0.440	9.000
169.300	75.600	8.188	8.628	0.441	9.000
169.400	74.200	8.191	8.628	0.441	9.000
169.500	74.800	8.192	8.629	0.441	9.000
169.600	73.800	8.192	8.629	0.441	9.000
169.700	74.400	8.194	8.629	0.441	9.000
169.800	73.000	8.198	8.628	0.442	9.000
169.900	74.200	8.193	8.628	0.442	9.000
170.000	74.400	8.199	8.628	0.442	9.000
170.100	75.000	8.199	8.628	0.442	9.000
170.200	74.600	8.202	8.630	0.442	9.000
170.300	74.600	8.202	8.630	0.442	9.000
170.400	74.400	8.202	8.630	0.442	9.000
170.500	73.400	8.201	8.629	0.442	9.000
170.600	73.400	8.201	8.629	0.442	9.000
170.700	73.400	8.201	8.629	0.442	9.000
170.800	73.400	8.203	8.630	0.443	9.000
170.900	73.400	8.203	8.629	0.443	9.000
171.000	74.400	8.203	8.630	0.443	9.000
171.100	73.400	8.203	8.630	0.443	9.000
171.200	73.800	8.208	8.631	0.443	9.000
171.300	73.400	8.205	8.630	0.444	9.000
171.400	73.400	8.210	8.629	0.444	9.000
171.500	73.000	8.209	8.630	0.444	9.000
171.600	73.800	8.209	8.630	0.444	9.000
171.700	72.200	8.208	8.630	0.444	9.000
171.800	72.800	8.212	8.630	0.444	9.000
171.900	72.800	8.211	8.630	0.444	9.000
172.000	73.400	8.216	8.632	0.444	9.000
172.100	72.800	8.216	8.632	0.444	9.000
172.200	72.400	8.218	8.631	0.444	9.000
172.300	72.200	8.212	8.631	0.445	9.000
172.400	72.200	8.219	8.631	0.445	9.000
172.500	71.200	8.217	8.631	0.445	9.000
172.600	73.800	8.217	8.631	0.445	9.000
172.700	71.600	8.216	8.631	0.445	9.000
172.800	72.200	8.220	8.631	0.445	9.000
172.900	71.600	8.222	8.632	0.445	9.000
173.000	71.600	8.221	8.632	0.445	9.000
173.100	71.600	8.221	8.632	0.445	9.000
173.200	72.200	8.223	8.633	0.445	9.000
173.300	71.400	8.226	8.632	0.446	9.000
173.400	71.200	8.227	8.631	0.446	9.000
173.500	70.800	8.229	8.631	0.446	9.000
173.600	71.000	8.229	8.631	0.446	9.000
173.700	70.400	8.230	8.632	0.446	9.000
173.800	70.000	8.231	8.633	0.447	9.000
173.900	71.400	8.234	8.633	0.447	9.000
174.000	71.400	8.240	8.634	0.447	9.000
174.100	70.600	8.240	8.634	0.447	9.000
174.200	71.000	8.236	8.633	0.447	9.000
174.300	70.200	8.239	8.633	0.447	9.000
174.400	70.800	8.237	8.633	0.447	9.000
174.500	71.400	8.240	8.633	0.447	9.000
174.600	70.400	8.240	8.633	0.447	9.000
174.700	70.000	8.242	8.634	0.447	9.000
174.800	70.200	8.242	8.634	0.448	9.000
174.900	69.600	8.244	8.634	0.448	9.000
175.000	71.000	8.244	8.634	0.448	9.000
175.100	69.000	8.244	8.634	0.448	9.000
175.200	70.000	8.247	8.634	0.448	9.000
175.300	68.600	8.247	8.634	0.448	9.000
175.400	68.400	8.246	8.635	0.448	9.000
175.500	70.000	8.253	8.636	0.448	9.000
175.600	69.800	8.253	8.636	0.448	9.000
175.700	68.800	8.250	8.634	0.448	9.000
175.800	69.200	8.254	8.635	0.449	9.000
175.900	70.000	8.251	8.634	0.449	9.000
176.000	69.600	8.256	8.635	0.449	9.000
176.100	67.600	8.256	8.635	0.449	9.000
176.200	68.200	8.257	8.634	0.449	9.000
176.300	68.800	8.253	8.635	0.449	9.000
176.400	68.600	8.257	8.635	0.449	9.000
176.500	69.400	8.258	8.636	0.449	9.000
176.600	69.200	8.258	8.636	0.449	9.000
176.700	67.200	8.260	8.636	0.449	9.000
176.800	68.000	8.260	8.635	0.450	9.000
176.900	69.400	8.264	8.636	0.450	9.000
177.000	67.400	8.257	8.636	0.450	9.000
177.100	68.600	8.257	8.636	0.450	9.000
177.200	69.200	8.262	8.636	0.450	9.000
177.300	68.200	8.261	8.636	0.451	9.000
177.400	67.200	8.263	8.636	0.451	9.000
177.500	68.400	8.260	8.636	0.451	9.000
177.600	69.400	8.260	8.636	0.451	9.000
177.700	67.800	8.266	8.637	0.451	9.000
177.800	66.400	8.263	8.636	0.451	9.000
177.900	67.400	8.267	8.637	0.451	9.000
178.000	68.000	8.269	8.637	0.451	9.000
178.100	69.400	8.269	8.637	0.451	9.000
178.200	68.400	8.270	8.637	0.451	9.000
178.300	68.000	8.267	8.636	0.452	9.000
178.400	68.400	8.269	8.638	0.452	9.000
178.500	67.200	8.271	8.638	0.452	9.000
178.600	67.600	8.271	8.638	0.452	9.000
178.700	67.200	8.270	8.637	0.452	9.000
178.800	68.000	8.270	8.637	0.452	9.000
178.900	67.200	8.271	8.637	0.452	9.000
179.000	66.600	8.272	8.637	0.452	9.000
179.100	67.600	8.272	8.637	0.452	9.000
179.200	68.200	8.275	8.638	0.452	9.000
179.300	67.200	8.273	8.638	0.453	9.000
179.400	67.000	8.276	8.638	0.453	9.000
179.500	65.800	8.274	8.638	0.453	9.000
179.600	66.200	8.274	8.638	0.453	9.000
179.700	67.200	8.275	8.638	0.453	9.000
179.800	67.600	8.277	8.638	0.453	9.000
179.900	66.200	8.274	8.639	0.453	9.000
180.000	66.400	8.283	8.639	0.453	9.000
180.100	67.800	8.283	8.639	0.453	9.000
180.200	67.600	8.284	8.639	0.453	9.000
180.300	67.400	8.279	8.639	0.454	9.000
180.400	67.000	8.281	8.639	0.454	9.000
180.500	66.400	8.280	8.639	0.454	9.000
180.600	67.400	8.280	8.639	0.454	9.000
180.700	66.600	8.280	8.639	0.454	9.000
180.800	65.600	8.282	8.639	0.454	9.000
180.900	65.800	8.283	8.639	0.454	9.000
181.000	67.200	8.285	8.640	0.454	9.000
181.100	65.800	8.285	8.640	0.454	9.000
181.200	66.400	8.286	8.640	0.454	9.000
181.300	66.200	8.279	8.639	0.455	9.000
181.400	66.400	8.284	8.640	0.455	9.000
181.500	66.400	8.286	8.640	0.455	9.000
181.600	66.600	8.286	8.640	0.455	9.000
181.700	66.000	8.283	8.641	0.455	9.000
181.800	66.200	8.287	8.640	0.456	9.000
181.900	66.200	8.285	8.641	0.456	9.000
182.000	65.000	8.291	8.641	0.456	9.000
182.100	65.800	8.291	8.641	0.456	9.000
182.200	66.000	8.291	8.641	0.456	9.000
182.300	64.400	8.289	8.642	0.456	9.000
182.400	65.400	8.293	8.640	0.456	9.000
182.500	64.800	8.290	8.640	0.456	9.000
182.600	65.600	8.290	8.640	0.456	9.000
182.700	65.000	8.291	8.641	0.456	9.000
182.800	65.400	8.293	8.641	0.457	9.000
182.900	65.000	8.290	8.642	0.457	9.000
183.000	65.400	8.293	8.642	0.457	9.000
183.100	65.800	8.293	8.642	0.457	9.000
183.200	64.800	8.297	8.643	0.457	9.000
183.300	65.200	8.295	8.641	0.457	9.000
183.400	65.400	8.296	8.642	0.457	9.000
183.500	65.400	8.298	8.642	0.457	9.000
183.600	66.200	8.298	8.642	0.457	9.000
183.700	64.200	8.300	8.642	0.457	9.000
183.800	66.600	8.297	8.643	0.458	9.000
183.900	65.000	8.302	8.642	0.458	9.000
184.000	64.400	8.305	8.642	0.458	9.000
184.100	64.800	8.305	8.642	0.458	9.000
184.200	65.800	8.308	8.642	0.458	9.000
184.300	64.400	8.303	8.644	0.458	9.000
184.400	63.800	8.301	8.643	0.458	9.000
184.500	63.400	8.303	8.644	0.458	9.000
184.600	64.400	8.303	8.644	0.458	9.000
184.700	64.000	8.307	8.643	0.458	9.000
184.800	63.400	8.305	8.643	0.459	9.000
184.900	63.200	8.309	8.644	0.459	9.000
185.000	64.800	8.308	8.643	0.459	9.000
185.100	63.000	8.308	8.643	0.459	9.000
185.200	65.200	8.312	8.644	0.459	9.000
185.300	63.600	8.313	8.644	0.459	9.000
185.400	63.000	8.311	8.644	0.459	9.000
185.500	62.600	8.312	8.643	0.459	9.000
185.600	63.600	8.312	8.643	0.459	9.000
185.700	63.400	8.316	8.645	0.459	9.000
185.800	62.400	8.316	8.644	0.460	9.000
185.900	62.600	8.315	8.643	0.460	9.000
186.000	63.200	8.321	8.645	0.460	9.000
186.100	62.200	8.321	8.645	0.460	9.000
186.200	63.800	8.322	8.644	0.460	9.000
186.300	63.600	8.320	8.645	0.460	9.000
186.400	62.600	8.319	8.644	0.460	9.000
186.500	63.000	8.320	8.645	0.460	9.000
186.600	63.400	8.320	8.645	0.460	9.000
186.700	62.800	8.322	8.645	0.460	9.000
186.800	61.800	8.324	8.646	0.461	9.000
186.900	62.000	8.324	8.645	0.461	9.000
187.000	63.200	8.328	8.645	0.461	9.000
187.100	63.200	8.328	8.645	0.461	9.000
187.200	62.000	8.327	8.645	0.461	9.000
187.300	62.200	8.328	8.646	0.461	9.000
187.400	61.800	8.332	8.646	0.461	9.000
187.500	62.600	8.331	8.646	0.461	9.000
187.600	62.800	8.331	8.646	0.461	9.000
187.700	62.000	8.329	8.646	0.461	9.000
187.800	62.000	8.334	8.647	0.462	9.000
187.900	62.200	8.332	8.646	0.462	9.000
188.000	62.000	8.336	8.646	0.462	9.000
188.100	61.000	8.336	8.646	0.462	9.000
188.200	60.600	8.338	8.646	0.462	9.000
188.300	61.600	8.333	8.647	0.462	9.000
188.400	61.200	8.336	8.645	0.462	9.000
188.500	61.200	8.336	8.647	0.462	9.000
188.600	61.000	8.336	8.647	0.462	9.000
188.700	60.400	8.336	8.648	0.462	9.000
188.800	61.800	8.339	8.648	0.463	9.000
188.900	60.200	8.338	8.648	0.463	9.000
189.000	60.400	8.340	8.647	0.463	9.000
189.100	60.400	8.340	8.647	0.463	9.000
189.200	61.800	8.343	8.647	0.463	9.000
189.300	61.400	8.340	8.647	0.463	9.000
189.400	60.200	8.343	8.648	0.463	9.000
189.500	61.000	8.345	8.648	0.463	9.000
189.600	61.200	8.345	8.648	0.463	9.000
189.700	60.000	8.344	8.648	0.463	9.000
189.800	61.800	8.347	8.647	0.464	9.000
189.900	60.800	8.344	8.648	0.464	9.000
190.000	60.200	8.350	8.649	0.464	9.000
190.100	61.600	8.350	8.649	0.464	9.000
190.200	60.200	8.349	8.649	0.464	9.000
190.300	60.200	8.347	8.649	0.464	9.000
190.400	60.800	8.346	8.649	0.464	9.000
190.500	59.000	8.349	8.649	0.464	9.000
190.600	59.400	8.349	8.649	0.464	9.000
190.700	60.400	8.352	8.650	0.464	9.000
190.800	59.600	8.347	8.649	0.465	9.000
190.900	59.800	8.352	8.649	0.465	9.000
191.000	60.800	8.354	8.649	0.465	9.000
191.100	58.600	8.354	8.649	0.465	9.000
191.200	60.200	8.355	8.649	0.465	9.000
191.300	59.000	8.353	8.649	0.465	9.000
191.400	59.400	8.353	8.650	0.465	9.000
191.500	59.600	8.355	8.652	0.465	9.000
191.600	59.400	8.355	8.652	0.465	9.000
191.700	59.200	8.358	8.650	0.465	9.000
191.800	59.600	8.359	8.650	0.466	9.000
191.900	59.000	8.357	8.650	0.466	9.000
192.000	59.400	8.363	8.651	0.466	9.000
192.100	58.200	8.363	8.651	0.466	9.000
192.200	58.000	8.364	8.650	0.466	9.000
192.300	58.800	8.361	8.651	0.466	9.000
192.400	58.800	8.360	8.650	0.466	9.000
192.500	59.000	8.365	8.650	0.466	9.000
192.600	59.200	8.365	8.650	0.466	9.000
192.700	58.800	8.358	8.651	0.466	9.000
192.800	57.800	8.366	8.651	0.467	9.000
192.900	59.000	8.361	8.652	0.467	9.000
193.000	58.200	8.367	8.651	0.467	9.000
193.100	58.200	8.367	8.651	0.467	9.000
193.200	57.800	8.369	8.652	0.467	9.000
193.300	58.200	8.367	8.652	0.467	9.000
193.400	58.800	8.365	8.652	0.467	9.000
193.500	58.600	8.367	8.653	0.467	9.000
193.600	58.600	8.367	8.653	0.467	9.000
193.700	58.200	8.369	8.651	0.467	9.000
193.800	58.600	8.368	8.653	0.468	9.000
193.900	59.400	8.372	8.652	0.468	9.000
194.000	58.000	8.375	8.652	0.468	9.000
194.100	58.400	8.375	8.652	0.468	9.000
194.200	56.600	8.377	8.652	0.468	9.000
194.300	57.800	8.374	8.652	0.468	9.000
194.400	57.000	8.375	8.652	0.468	9.000
194.500	57.800	8.373	8.652	0.468	9.000
194.600	57.200	8.373	8.652	0.468	9.000
194.700	57.400	8.373	8.653	0.468	9.000
194.800	57.000	8.374	8.653	0.469	9.000
194.900	58.200	8.375	8.654	0.469	9.000
195.000	58.600	8.377	8.654	0.469	9.000
195.100	57.400	8.377	8.654	0.469	9.000
195.200	57.000	8.377	8.653	0.469	9.000
195.300	58.000	8.377	8.654	0.469	9.000
195.400	57.200	8.376	8.653	0.469	9.000
195.500	57.400	8.379	8.654	0.469	9.000
195.600	56.600	8.379	8.654	0.469	9.000
195.700	57.400	8.382	8.654	0.469	9.000
195.800	56.600	8.380	8.655	0.470	9.000
195.900	57.400	8.383	8.653	0.470	9.000
196.000	56.600	8.387	8.654	0.470	9.000
196.100	56.400	8.387	8.654	0.470	9.000
196.200	55.800	8.387	8.656	0.470	9.000
196.300	57.000	8.384	8.655	0.470	9.000
196.400	56.400	8.384	8.655	0.470	9.000
196.500	55.800	8.387	8.654	0.470	9.000
196.600	56.600	8.387	8.654	0.470	9.000
196.700	57.400	8.389	8.655	0.470	9.000
196.800	57.000	8.385	8.655	0.471	9.000
196.900	56.600	8.387	8.655	0.471	9.000
197.000	56.600	8.388	8.655	0.471	9.000
197.100	56.000	8.388	8.655	0.471	9.000
197.200	55.600	8.389	8.655	0.471	9.000
197.300	56.800	8.391	8.655	0.471	9.000
197.400	56.400	8.389	8.655	0.471	9.000
197.500	56.000	8.390	8.657	0.471	9.000
197.600	57.000	8.390	8.657	0.471	9.000
197.700	56.400	8.390	8.656	0.471	9.000
197.800	56.400	8.397	8.656	0.472	9.000
197.900	55.800	8.392	8.656	0.472	9.000
198.000	55.800	8.398	8.657	0.472	9.000
198.100	57.000	8.398	8.657	0.472	9.000
198.200	54.800	8.398	8.657	0.472	9.000
198.300	56.400	8.394	8.656	0.472	9.000
198.400	55.200	8.396	8.657	0.472	9.000
198.500	56.400	8.399	8.657	0.472	9.000
198.600	56.000	8.399	8.657	0.472	9.000
198.700	55.200	8.396	8.656	0.472	9.000
198.800	54.400	8.398	8.657	0.473	9.000
198.900	55.600	8.399	8.657	0.473	9.000
199.000	55.800	8.400	8.656	0.473	9.000
199.100	56.000	8.400	8.656	0.473	9.000
199.200	55.000	8.401	8.658	0.473	9.000
199.300	55.600	8.402	8.658	0.473	9.000
199.400	55.000	8.405	8.658	0.473	9.000
199.500	55.400	8.405	8.656	0.473	9.000
199.600	54.800	8.405	8.656	0.473	9.000
199.700	54.600	8.405	8.658	0.473	9.000
199.800	54.800	8.403	8.656	0.474	9.000
199.900	55.800	8.405	8.658	0.474	9.000
[truncated: 88,888 more rows]
