# Supplementary material for: Measurement of Outflow Facility Using iPerfusion
Source: PLoS One. 2016 Mar 7;11(3):e0150694. doi: 10.1371/journal.pone.0150694 (PMC4780770; doi:10.1371/journal.pone.0150694)
Supplement: S4 File — The raw data from the perfusion traces along with the steady state values for each pressure step. (ZIP) [file pone.0150694.s004.zip › S3/ControlIndividuals/eye12/Eye_P15CR-14/Parameters.txt]

Q	dQ	P	dP	R	dR	C	dC	FT	dFT	N/A	FV
46.5452	5.1370	8.5305	0.0427	0.1833	0.0206	5.4563	0.6141	0.0000	0.0000	8.9750	0.0000
6.4238	5.1283	4.4916	0.0420	0.6992	0.5687	1.4302	1.1633	0.0000	0.0000	4.5300	0.0000
20.6912	5.0612	5.8116	0.0405	0.2809	0.0701	3.5603	0.8881	0.0000	0.0000	6.0075	0.0000
31.6993	5.0937	7.1486	0.0417	0.2255	0.0370	4.4343	0.7266	0.0000	0.0000	7.5075	0.0000
46.0124	5.1719	8.4261	0.0432	0.1831	0.0210	5.4607	0.6258	0.0000	0.0000	9.0075	0.0000
72.1265	5.1048	9.8502	0.0425	0.1366	0.0099	7.3223	0.5290	0.0000	0.0000	10.5075	0.0000
96.0927	5.1165	11.1134	0.0434	0.1157	0.0063	8.6466	0.4703	0.0000	0.0000	12.0150	0.0000
143.5727	5.2155	13.6703	0.0475	0.0952	0.0035	10.5025	0.3902	0.0000	0.0000	15.0150	0.0000
200.0859	5.3555	16.1329	0.0516	0.0806	0.0022	12.4024	0.3400	0.0000	0.0000	18.0150	0.0000
259.2283	5.6308	18.5436	0.0609	0.0715	0.0016	13.9794	0.3118	0.0000	0.0000	20.9726	0.0000
74.2427	5.1476	7.3763	0.0509	0.0994	0.0071	10.0651	0.7143	0.0000	0.0000	8.0362	0.0000
