# Supplementary material for: Measurement of Outflow Facility Using iPerfusion
Source: PLoS One. 2016 Mar 7;11(3):e0150694. doi: 10.1371/journal.pone.0150694 (PMC4780770; doi:10.1371/journal.pone.0150694)
Supplement: S4 File — The raw data from the perfusion traces along with the steady state values for each pressure step. (ZIP) [file pone.0150694.s004.zip › S3/ControlIndividuals/eye13/CapPre_P15CL-15/Data.txt]

0.000	-4.200	0.002	8.692	-0.000	0.000
0.100	-0.600	0.002	8.692	-0.000	0.000
0.200	0.800	-0.003	8.691	-0.000	0.000
0.300	1.800	0.001	8.692	0.000	0.000
0.400	0.800	-0.000	8.693	0.000	0.000
0.500	1.000	0.002	8.692	0.000	0.000
0.600	0.800	0.002	8.692	0.000	0.000
0.700	0.600	-0.003	8.692	0.000	0.000
0.800	1.800	-0.000	8.692	0.000	0.000
0.900	0.400	-0.005	8.693	0.000	0.000
1.000	0.600	-0.002	8.693	0.000	0.000
1.100	1.200	-0.002	8.693	0.000	0.000
1.200	1.800	0.002	8.692	0.000	0.000
1.300	1.600	-0.002	8.693	0.000	0.000
1.400	1.000	-0.006	8.692	0.000	0.000
1.500	1.200	-0.002	8.692	0.000	0.000
1.600	-0.200	-0.002	8.692	0.000	0.000
1.700	0.800	0.002	8.692	0.000	0.000
1.800	0.800	0.002	8.693	0.000	0.000
1.900	2.000	-0.000	8.693	0.000	0.000
2.000	0.800	-0.003	8.692	0.000	0.000
2.100	1.600	-0.003	8.692	0.000	0.000
2.200	0.400	0.000	8.693	0.000	0.000
2.300	1.600	-0.001	8.692	0.000	0.000
2.400	1.400	0.002	8.693	0.000	0.000
2.500	1.200	-0.006	8.692	0.000	0.000
2.600	0.400	-0.006	8.692	0.000	0.000
2.700	0.600	0.004	8.693	0.000	0.000
2.800	2.000	-0.001	8.692	0.000	0.000
2.900	2.000	0.001	8.692	0.000	0.000
3.000	1.000	0.003	8.692	0.000	0.000
3.100	0.800	0.003	8.692	0.000	0.000
3.200	2.400	0.002	8.693	0.000	0.000
3.300	0.200	0.001	8.693	0.000	0.000
3.400	1.600	-0.001	8.693	0.000	0.000
3.500	0.400	0.000	8.692	0.000	0.000
3.600	0.600	0.000	8.692	0.000	0.000
3.700	1.800	-0.002	8.692	0.000	0.000
3.800	1.400	0.002	8.693	0.000	0.000
3.900	1.600	-0.000	8.692	0.000	0.000
4.000	1.800	-0.004	8.692	0.000	0.000
4.100	1.800	-0.004	8.692	0.000	0.000
4.200	1.400	-0.004	8.694	0.000	0.000
4.300	1.000	0.002	8.692	0.000	0.000
4.400	0.600	-0.001	8.692	0.000	0.000
4.500	2.800	0.002	8.692	0.000	0.000
4.600	1.600	0.002	8.692	0.000	0.000
4.700	2.000	-0.002	8.692	0.000	0.000
4.800	1.400	-0.001	8.692	0.008	0.000
4.900	249.800	-0.004	8.693	0.008	0.000
5.000	4274.000	-0.005	8.691	0.008	0.000
5.100	3550.200	-0.005	8.691	0.008	0.000
5.200	-3265.400	0.009	8.692	0.008	0.000
5.300	-2888.600	0.001	8.693	0.005	0.000
5.400	3817.600	-0.012	8.693	0.005	0.000
5.500	3597.000	-0.035	8.692	0.005	0.000
5.600	-1926.400	-0.035	8.692	0.005	0.000
5.700	-4403.600	-2.295	8.691	0.005	0.000
5.800	-881.800	-2.038	8.693	-0.005	0.000
5.900	-1343.600	0.063	8.692	-0.005	0.000
6.000	-1480.800	-0.005	8.692	-0.005	0.000
6.100	-1328.800	-0.005	8.692	-0.005	0.000
6.200	-1284.200	-0.029	8.693	-0.005	0.000
6.300	-1058.800	-0.022	8.693	-0.013	0.000
6.400	-989.000	-2.805	8.692	-0.013	0.000
6.500	-935.800	9.050	8.693	-0.013	0.000
6.600	-920.600	9.050	8.693	-0.013	0.000
6.700	-906.000	14.025	8.695	-0.013	0.000
6.800	-979.800	12.658	8.694	-0.022	0.000
6.900	-1146.800	11.967	8.693	-0.022	0.000
7.000	-1250.200	9.321	8.694	-0.022	0.000
7.100	-1183.600	9.321	8.694	-0.022	0.000
7.200	-759.800	8.852	8.693	-0.022	0.000
7.300	-495.400	8.561	8.693	-0.026	0.000
7.400	-471.600	8.212	8.694	-0.026	0.000
7.500	-455.800	9.802	8.694	-0.026	0.000
7.600	-439.400	9.802	8.694	-0.026	0.000
7.700	-421.000	11.193	8.692	-0.026	0.000
7.800	-402.800	11.438	8.694	-0.029	0.000
7.900	-386.400	9.421	8.693	-0.029	0.000
8.000	-370.800	4.349	8.692	-0.029	0.000
8.100	-354.600	4.349	8.692	-0.029	0.000
8.200	-340.400	4.280	8.692	-0.029	0.000
8.300	-325.600	4.132	8.694	-0.032	0.000
8.400	-312.400	3.968	8.692	-0.032	0.000
8.500	-298.800	3.642	8.692	-0.032	0.000
8.600	-286.400	3.642	8.692	-0.032	0.000
8.700	-276.000	3.492	8.694	-0.032	0.000
8.800	-264.400	3.341	8.693	-0.034	0.000
8.900	-253.200	3.201	8.694	-0.034	0.000
9.000	-242.800	2.947	8.692	-0.034	0.000
9.100	-233.400	2.947	8.692	-0.034	0.000
9.200	-223.200	2.806	8.691	-0.034	0.000
9.300	-214.800	2.706	8.693	-0.035	0.000
9.400	-207.000	2.583	8.693	-0.035	0.000
9.500	-197.800	2.384	8.693	-0.035	0.000
9.600	-189.400	2.384	8.693	-0.035	0.000
9.700	-181.800	2.278	8.692	-0.035	0.000
9.800	-173.600	2.201	8.692	-0.037	0.000
9.900	-166.400	2.101	8.693	-0.037	0.000
10.000	-158.600	1.938	8.692	-0.037	0.000
10.100	-152.200	1.938	8.692	-0.037	0.000
10.200	-145.400	1.863	8.692	-0.037	0.000
10.300	-139.600	1.789	8.693	-0.038	0.000
10.400	-133.000	1.707	8.692	-0.038	0.000
10.500	-126.400	1.564	8.691	-0.038	0.000
10.600	-121.600	1.564	8.691	-0.038	0.000
10.700	-115.800	1.501	8.692	-0.038	0.000
10.800	-110.000	1.432	8.692	-0.039	0.000
10.900	-104.200	1.369	8.693	-0.039	0.000
11.000	-98.200	1.243	8.692	-0.039	0.000
11.100	-94.200	1.243	8.692	-0.039	0.000
11.200	-89.800	1.196	8.692	-0.039	0.000
11.300	-85.600	1.132	8.692	-0.039	0.000
11.400	-82.000	1.082	8.692	-0.039	0.000
11.500	-78.600	0.979	8.691	-0.039	0.000
11.600	-75.000	0.979	8.691	-0.039	0.000
11.700	-72.400	0.931	8.692	-0.039	0.000
11.800	-69.400	0.878	8.692	-0.040	0.000
11.900	-66.000	0.848	8.692	-0.040	0.000
12.000	-63.000	0.774	8.691	-0.040	0.000
12.100	-62.000	0.774	8.691	-0.040	0.000
12.200	-59.000	0.739	8.692	-0.040	0.000
12.300	-54.200	0.714	8.691	-0.040	0.000
12.400	-47.000	0.681	8.693	-0.040	0.000
12.500	-45.000	0.628	8.692	-0.040	0.000
12.600	-42.600	0.628	8.692	-0.040	0.000
12.700	-42.400	0.609	8.692	-0.040	0.000
12.800	-39.200	0.574	8.692	-0.040	0.000
12.900	-38.200	0.543	8.692	-0.040	0.000
13.000	-36.200	0.448	8.691	-0.040	0.000
13.100	-36.800	0.448	8.691	-0.040	0.000
13.200	-35.400	0.426	8.692	-0.040	0.000
13.300	-35.000	0.426	8.692	-0.041	0.000
13.400	-33.000	0.395	8.691	-0.041	0.000
13.500	-30.200	0.359	8.691	-0.041	0.000
13.600	-29.600	0.359	8.691	-0.041	0.000
13.700	-27.600	0.354	8.691	-0.041	0.000
13.800	-28.000	0.327	8.691	-0.041	0.000
13.900	-27.800	0.353	8.693	-0.041	0.000
14.000	-28.000	0.316	8.692	-0.041	0.000
14.100	-29.800	0.316	8.692	-0.041	0.000
14.200	-30.200	0.297	8.691	-0.041	0.000
14.300	-29.200	0.278	8.692	-0.041	0.000
14.400	-29.200	0.280	8.693	-0.041	0.000
14.500	-29.800	0.268	8.692	-0.041	0.000
14.600	-29.800	0.268	8.692	-0.041	0.000
14.700	-29.000	0.257	8.691	-0.041	0.000
14.800	-27.600	0.268	8.692	-0.041	0.000
14.900	-29.200	0.276	8.691	-0.041	0.000
15.000	-28.000	0.267	8.691	-0.041	0.000
15.100	-26.800	0.267	8.691	-0.041	0.000
15.200	-28.600	0.269	8.692	-0.041	0.000
15.300	-28.600	0.268	8.692	-0.042	0.000
15.400	-28.000	0.267	8.692	-0.042	0.000
15.500	-26.600	0.257	8.692	-0.042	0.000
15.600	-26.200	0.257	8.692	-0.042	0.000
15.700	-26.400	0.250	8.692	-0.042	0.000
15.800	-29.400	0.258	8.692	-0.042	0.000
15.900	-28.000	0.252	8.691	-0.042	0.000
16.000	-27.600	0.252	8.692	-0.042	0.000
16.100	-25.200	0.252	8.692	-0.042	0.000
16.200	-28.200	0.261	8.690	-0.042	0.000
16.300	-28.000	0.226	8.692	-0.042	0.000
16.400	-27.600	0.262	8.690	-0.042	0.000
16.500	-27.200	0.241	8.690	-0.042	0.000
16.600	-26.800	0.241	8.690	-0.042	0.000
16.700	-26.600	0.247	8.692	-0.042	0.000
16.800	-27.600	0.245	8.691	-0.042	0.000
16.900	-27.000	0.256	8.692	-0.042	0.000
17.000	-27.600	0.249	8.691	-0.042	0.000
17.100	-28.200	0.249	8.691	-0.042	0.000
17.200	-27.200	0.248	8.692	-0.042	0.000
17.300	-27.800	0.245	8.691	-0.043	0.000
17.400	-26.800	0.254	8.691	-0.043	0.000
17.500	-27.000	0.251	8.691	-0.043	0.000
17.600	-26.800	0.251	8.691	-0.043	0.000
17.700	-27.800	0.242	8.691	-0.043	0.000
17.800	-26.600	0.249	8.690	-0.043	0.000
17.900	-26.800	0.251	8.690	-0.043	0.000
18.000	-26.800	0.252	8.691	-0.043	0.000
18.100	-26.400	0.252	8.691	-0.043	0.000
18.200	-27.200	0.243	8.690	-0.043	0.000
18.300	-26.600	0.246	8.690	-0.043	0.000
18.400	-26.000	0.245	8.691	-0.043	0.000
18.500	-25.800	0.244	8.691	-0.043	0.000
18.600	-25.600	0.244	8.691	-0.043	0.000
18.700	-25.200	0.242	8.691	-0.043	0.000
18.800	-27.200	0.244	8.690	-0.043	0.000
18.900	-25.600	0.239	8.690	-0.043	0.000
19.000	-25.000	0.234	8.692	-0.043	0.000
19.100	-24.800	0.234	8.692	-0.043	0.000
19.200	-25.000	0.239	8.691	-0.043	0.000
19.300	-24.400	0.232	8.690	-0.043	0.000
19.400	-24.600	0.235	8.691	-0.043	0.000
19.500	-25.800	0.230	8.690	-0.043	0.000
19.600	-24.400	0.230	8.690	-0.043	0.000
19.700	-24.400	0.228	8.690	-0.043	0.000
19.800	-24.000	0.225	8.691	-0.044	0.000
19.900	-23.400	0.227	8.689	-0.044	0.000
20.000	-23.000	0.223	8.690	-0.044	0.000
20.100	-24.800	0.223	8.690	-0.044	0.000
20.200	-23.800	0.221	8.692	-0.044	0.000
20.300	-25.600	0.219	8.690	-0.044	0.000
20.400	-24.000	0.220	8.690	-0.044	0.000
20.500	-24.600	0.220	8.690	-0.044	0.000
20.600	-23.600	0.220	8.690	-0.044	0.000
20.700	-24.200	0.213	8.690	-0.044	0.000
20.800	-24.000	0.217	8.690	-0.044	0.000
20.900	-24.800	0.214	8.691	-0.044	0.000
21.000	-24.200	0.221	8.689	-0.044	0.000
21.100	-25.200	0.221	8.689	-0.044	0.000
21.200	-25.600	0.216	8.691	-0.044	0.000
21.300	-24.800	0.216	8.691	-0.044	0.000
21.400	-22.400	0.215	8.690	-0.044	0.000
21.500	-24.200	0.218	8.691	-0.044	0.000
21.600	-23.800	0.218	8.691	-0.044	0.000
21.700	-22.800	0.215	8.691	-0.044	0.000
21.800	-22.800	0.219	8.690	-0.044	0.000
21.900	-24.000	0.213	8.691	-0.044	0.000
22.000	-23.600	0.212	8.689	-0.044	0.000
22.100	-23.200	0.212	8.689	-0.044	0.000
22.200	-23.400	0.212	8.689	-0.044	0.000
22.300	-22.800	0.213	8.691	-0.045	0.000
22.400	-22.400	0.209	8.691	-0.045	0.000
22.500	-22.800	0.207	8.690	-0.045	0.000
22.600	-22.400	0.207	8.690	-0.045	0.000
22.700	-22.000	0.210	8.690	-0.045	0.000
22.800	-22.000	0.203	8.691	-0.045	0.000
22.900	-20.800	0.205	8.691	-0.045	0.000
23.000	-21.200	0.204	8.690	-0.045	0.000
23.100	-22.200	0.204	8.690	-0.045	0.000
23.200	-21.600	0.200	8.690	-0.045	0.000
23.300	-21.200	0.195	8.690	-0.045	0.000
23.400	-21.200	0.196	8.691	-0.045	0.000
23.500	-21.000	0.193	8.690	-0.045	0.000
23.600	-20.000	0.193	8.690	-0.045	0.000
23.700	-20.000	0.188	8.689	-0.045	0.000
23.800	-20.400	0.189	8.690	-0.045	0.000
23.900	-19.200	0.194	8.690	-0.045	0.000
24.000	-19.600	0.188	8.690	-0.045	0.000
24.100	-19.200	0.188	8.690	-0.045	0.000
24.200	-19.600	0.181	8.690	-0.045	0.000
24.300	-19.600	0.181	8.691	-0.045	0.000
24.400	-18.600	0.176	8.690	-0.045	0.000
24.500	-19.600	0.176	8.690	-0.045	0.000
24.600	-19.200	0.176	8.690	-0.045	0.000
24.700	-18.800	0.173	8.690	-0.045	0.000
24.800	-18.800	0.176	8.690	-0.045	0.000
24.900	-18.600	0.169	8.690	-0.045	0.000
25.000	-18.600	0.170	8.690	-0.045	0.000
25.100	-18.200	0.170	8.690	-0.045	0.000
25.200	-18.600	0.167	8.690	-0.045	0.000
25.300	-18.800	0.165	8.689	-0.046	0.000
25.400	-18.400	0.166	8.690	-0.046	0.000
25.500	-18.400	0.164	8.691	-0.046	0.000
25.600	-18.000	0.164	8.691	-0.046	0.000
25.700	-17.600	0.163	8.690	-0.046	0.000
25.800	-18.600	0.160	8.691	-0.046	0.000
25.900	-17.600	0.162	8.691	-0.046	0.000
26.000	-18.000	0.164	8.691	-0.046	0.000
26.100	-17.600	0.164	8.691	-0.046	0.000
26.200	-18.400	0.158	8.690	-0.046	0.000
26.300	-17.200	0.162	8.690	-0.046	0.000
26.400	-17.800	0.153	8.690	-0.046	0.000
26.500	-18.400	0.154	8.690	-0.046	0.000
26.600	-17.600	0.154	8.690	-0.046	0.000
26.700	-17.600	0.153	8.689	-0.046	0.000
26.800	-16.600	0.152	8.689	-0.046	0.000
26.900	-18.000	0.149	8.690	-0.046	0.000
27.000	-15.200	0.149	8.690	-0.046	0.000
27.100	-17.200	0.149	8.690	-0.046	0.000
27.200	-17.400	0.149	8.688	-0.046	0.000
27.300	-16.000	0.151	8.690	-0.046	0.000
27.400	-16.800	0.146	8.691	-0.046	0.000
27.500	-15.600	0.142	8.689	-0.046	0.000
27.600	-16.400	0.142	8.689	-0.046	0.000
27.700	-17.000	0.149	8.690	-0.046	0.000
27.800	-17.400	0.146	8.691	-0.046	0.000
27.900	-15.600	0.145	8.690	-0.046	0.000
28.000	-16.600	0.143	8.690	-0.046	0.000
28.100	-16.200	0.143	8.690	-0.046	0.000
28.200	-16.600	0.146	8.691	-0.046	0.000
28.300	-16.400	0.145	8.690	-0.046	0.000
28.400	-17.200	0.144	8.690	-0.046	0.000
28.500	-16.000	0.142	8.690	-0.046	0.000
28.600	-15.800	0.142	8.690	-0.046	0.000
28.700	-15.800	0.143	8.690	-0.046	0.000
28.800	-15.800	0.143	8.691	-0.047	0.000
28.900	-16.000	0.139	8.690	-0.047	0.000
29.000	-15.200	0.138	8.689	-0.047	0.000
29.100	-15.000	0.138	8.689	-0.047	0.000
29.200	-15.600	0.138	8.691	-0.047	0.000
29.300	-15.200	0.139	8.689	-0.047	0.000
29.400	-15.600	0.138	8.690	-0.047	0.000
29.500	-16.000	0.135	8.689	-0.047	0.000
29.600	-14.800	0.135	8.689	-0.047	0.000
29.700	-15.800	0.136	8.689	-0.047	0.000
29.800	-14.600	0.136	8.691	-0.047	0.000
29.900	-14.400	0.134	8.690	-0.047	0.000
30.000	-15.000	0.132	8.690	-0.047	0.000
30.100	-14.800	0.132	8.690	-0.047	0.000
30.200	-14.200	0.134	8.690	-0.047	0.000
30.300	-14.000	0.135	8.690	-0.047	0.000
30.400	-15.400	0.128	8.690	-0.047	0.000
30.500	-14.600	0.127	8.690	-0.047	0.000
30.600	-14.800	0.127	8.690	-0.047	0.000
30.700	-14.200	0.129	8.690	-0.047	0.000
30.800	-14.200	0.127	8.690	-0.047	0.000
30.900	-13.600	0.123	8.690	-0.047	0.000
31.000	-14.400	0.122	8.690	-0.047	0.000
31.100	-12.000	0.122	8.690	-0.047	0.000
31.200	-14.600	0.122	8.689	-0.047	0.000
31.300	-13.200	0.120	8.689	-0.047	0.000
31.400	-14.600	0.122	8.690	-0.047	0.000
31.500	-14.200	0.118	8.690	-0.047	0.000
31.600	-13.000	0.118	8.690	-0.047	0.000
31.700	-13.000	0.116	8.690	-0.047	0.000
31.800	-14.000	0.118	8.689	-0.047	0.000
31.900	-13.200	0.116	8.689	-0.047	0.000
32.000	-13.600	0.114	8.689	-0.047	0.000
32.100	-13.200	0.114	8.689	-0.047	0.000
32.200	-13.600	0.117	8.690	-0.047	0.000
32.300	-13.000	0.113	8.690	-0.047	0.000
32.400	-13.200	0.113	8.690	-0.047	0.000
32.500	-13.400	0.113	8.689	-0.047	0.000
32.600	-13.200	0.113	8.689	-0.047	0.000
32.700	-12.600	0.109	8.690	-0.047	0.000
32.800	-13.200	0.112	8.690	-0.048	0.000
32.900	-13.000	0.112	8.690	-0.048	0.000
33.000	-12.600	0.111	8.689	-0.048	0.000
33.100	-13.200	0.111	8.689	-0.048	0.000
33.200	-12.600	0.109	8.689	-0.048	0.000
33.300	-12.600	0.109	8.689	-0.048	0.000
33.400	-12.400	0.108	8.689	-0.048	0.000
33.500	-13.800	0.108	8.689	-0.048	0.000
33.600	-12.400	0.108	8.689	-0.048	0.000
33.700	-13.200	0.108	8.689	-0.048	0.000
33.800	-12.200	0.107	8.689	-0.048	0.000
33.900	-12.600	0.108	8.689	-0.048	0.000
34.000	-12.200	0.107	8.689	-0.048	0.000
34.100	-12.600	0.107	8.689	-0.048	0.000
34.200	-12.200	0.101	8.690	-0.048	0.000
34.300	-13.600	0.109	8.690	-0.048	0.000
34.400	-11.400	0.106	8.689	-0.048	0.000
34.500	-12.400	0.106	8.689	-0.048	0.000
34.600	-12.200	0.106	8.689	-0.048	0.000
34.700	-11.600	0.097	8.689	-0.048	0.000
34.800	-12.400	0.104	8.689	-0.048	0.000
34.900	-12.400	0.106	8.689	-0.048	0.000
35.000	-12.400	0.103	8.689	-0.048	0.000
35.100	-12.400	0.103	8.689	-0.048	0.000
35.200	-11.600	0.102	8.689	-0.048	0.000
35.300	-12.200	0.103	8.690	-0.048	0.000
35.400	-11.200	0.105	8.689	-0.048	0.000
35.500	-13.000	0.101	8.689	-0.048	0.000
35.600	-12.400	0.101	8.689	-0.048	0.000
35.700	-13.400	0.102	8.689	-0.048	0.000
35.800	-12.400	0.104	8.690	-0.048	0.000
35.900	-13.200	0.109	8.690	-0.048	0.000
36.000	-11.400	0.108	8.689	-0.048	0.000
36.100	-12.600	0.108	8.689	-0.048	0.000
36.200	-12.400	0.104	8.689	-0.048	0.000
36.300	-12.400	0.106	8.689	-0.048	0.000
36.400	-12.200	0.107	8.689	-0.048	0.000
36.500	-12.400	0.105	8.689	-0.048	0.000
36.600	-11.600	0.105	8.689	-0.048	0.000
36.700	-12.200	0.109	8.690	-0.048	0.000
36.800	-12.800	0.109	8.689	-0.048	0.000
36.900	-12.400	0.109	8.690	-0.048	0.000
37.000	-14.000	0.108	8.690	-0.048	0.000
37.100	-12.200	0.108	8.690	-0.048	0.000
37.200	-13.400	0.110	8.690	-0.048	0.000
37.300	-10.600	0.109	8.689	-0.048	0.000
37.400	-12.200	0.109	8.688	-0.048	0.000
37.500	-11.600	0.104	8.690	-0.048	0.000
37.600	-12.400	0.104	8.690	-0.048	0.000
37.700	-11.400	0.107	8.690	-0.048	0.000
37.800	-12.800	0.103	8.690	-0.049	0.000
37.900	-11.800	0.105	8.688	-0.049	0.000
38.000	-12.600	0.105	8.689	-0.049	0.000
38.100	-11.400	0.105	8.689	-0.049	0.000
38.200	-12.400	0.103	8.689	-0.049	0.000
38.300	-11.400	0.102	8.690	-0.049	0.000
38.400	-11.400	0.101	8.689	-0.049	0.000
38.500	-11.400	0.103	8.689	-0.049	0.000
38.600	-11.600	0.103	8.689	-0.049	0.000
38.700	-12.800	0.098	8.688	-0.049	0.000
38.800	-11.800	0.100	8.690	-0.049	0.000
38.900	-11.200	0.098	8.689	-0.049	0.000
39.000	-11.600	0.100	8.689	-0.049	0.000
39.100	-10.200	0.100	8.689	-0.049	0.000
39.200	-11.600	0.096	8.689	-0.049	0.000
39.300	-10.000	0.093	8.689	-0.049	0.000
39.400	-11.000	0.097	8.690	-0.049	0.000
39.500	-10.200	0.095	8.689	-0.049	0.000
39.600	-10.000	0.095	8.689	-0.049	0.000
39.700	-10.400	0.090	8.689	-0.049	0.000
39.800	-11.400	0.095	8.690	-0.049	0.000
39.900	-10.200	0.089	8.689	-0.049	0.000
40.000	-10.600	0.089	8.690	-0.049	0.000
40.100	-8.800	0.089	8.690	-0.049	0.000
40.200	-11.000	0.087	8.689	-0.049	0.000
40.300	-10.000	0.086	8.689	-0.049	0.000
40.400	-10.000	0.083	8.689	-0.049	0.000
40.500	-9.200	0.082	8.688	-0.049	0.000
40.600	-9.400	0.082	8.688	-0.049	0.000
40.700	-8.200	0.079	8.688	-0.049	0.000
40.800	-8.400	0.086	8.690	-0.049	0.000
40.900	-9.000	0.079	8.690	-0.049	0.000
41.000	-8.400	0.076	8.688	-0.049	0.000
41.100	-9.400	0.076	8.688	-0.049	0.000
41.200	-9.000	0.078	8.688	-0.049	0.000
41.300	-8.400	0.071	8.688	-0.049	0.000
41.400	-7.800	0.074	8.689	-0.049	0.000
41.500	-8.200	0.072	8.690	-0.049	0.000
41.600	-8.600	0.072	8.690	-0.049	0.000
41.700	-8.600	0.071	8.688	-0.049	0.000
41.800	-6.800	0.071	8.689	-0.049	0.000
41.900	-8.200	0.070	8.688	-0.049	0.000
42.000	-7.600	0.069	8.688	-0.049	0.000
42.100	-8.400	0.069	8.688	-0.049	0.000
42.200	-7.800	0.068	8.689	-0.049	0.000
42.300	-8.200	0.067	8.689	-0.049	0.000
42.400	-7.600	0.067	8.689	-0.049	0.000
42.500	-8.200	0.069	8.689	-0.049	0.000
42.600	-7.400	0.069	8.689	-0.049	0.000
42.700	-8.200	0.065	8.690	-0.049	0.000
42.800	-6.800	0.063	8.689	-0.049	0.000
42.900	-7.800	0.063	8.689	-0.049	0.000
43.000	-6.800	0.065	8.689	-0.049	0.000
43.100	-7.600	0.065	8.689	-0.049	0.000
43.200	-7.400	0.065	8.690	-0.049	0.000
43.300	-8.200	0.063	8.689	-0.049	0.000
43.400	-7.000	0.058	8.690	-0.049	0.000
43.500	-7.800	0.058	8.688	-0.049	0.000
43.600	-6.600	0.058	8.688	-0.049	0.000
43.700	-8.400	0.057	8.690	-0.049	0.000
43.800	-7.000	0.059	8.688	-0.049	0.000
43.900	-8.400	0.054	8.687	-0.049	0.000
44.000	-7.600	0.061	8.689	-0.049	0.000
44.100	-7.800	0.061	8.689	-0.049	0.000
44.200	-6.800	0.060	8.690	-0.049	0.000
44.300	-9.000	0.062	8.689	-0.050	0.000
44.400	-6.600	0.060	8.688	-0.050	0.000
44.500	-8.400	0.057	8.689	-0.050	0.000
44.600	-6.600	0.057	8.689	-0.050	0.000
44.700	-8.000	0.061	8.688	-0.050	0.000
44.800	-8.000	0.060	8.688	-0.050	0.000
44.900	-7.400	0.062	8.689	-0.050	0.000
45.000	-7.400	0.059	8.689	-0.050	0.000
45.100	-8.000	0.059	8.689	-0.050	0.000
45.200	-8.000	0.061	8.688	-0.050	0.000
45.300	-8.000	0.064	8.689	-0.050	0.000
45.400	-7.600	0.060	8.688	-0.050	0.000
45.500	-6.200	0.063	8.688	-0.050	0.000
45.600	-7.400	0.063	8.688	-0.050	0.000
45.700	-9.600	0.060	8.688	-0.050	0.000
45.800	-7.800	0.060	8.690	-0.050	0.000
45.900	-7.800	0.066	8.689	-0.050	0.000
46.000	-8.200	0.060	8.690	-0.050	0.000
46.100	-7.400	0.060	8.690	-0.050	0.000
46.200	-8.600	0.063	8.688	-0.050	0.000
46.300	-7.400	0.058	8.687	-0.050	0.000
46.400	-8.000	0.061	8.687	-0.050	0.000
46.500	-8.000	0.064	8.689	-0.050	0.000
46.600	-8.600	0.064	8.689	-0.050	0.000
46.700	-7.600	0.061	8.689	-0.050	0.000
46.800	-8.600	0.063	8.688	-0.050	0.000
46.900	-7.600	0.059	8.687	-0.050	0.000
47.000	-8.400	0.061	8.687	-0.050	0.000
47.100	-7.200	0.061	8.687	-0.050	0.000
47.200	-8.000	0.065	8.688	-0.050	0.000
47.300	-7.000	0.065	8.689	-0.050	0.000
47.400	-7.600	0.066	8.690	-0.050	0.000
47.500	-7.600	0.062	8.688	-0.050	0.000
47.600	-8.200	0.062	8.688	-0.050	0.000
47.700	-7.800	0.063	8.689	-0.050	0.000
47.800	-8.400	0.064	8.688	-0.050	0.000
47.900	-7.000	0.061	8.689	-0.050	0.000
48.000	-7.600	0.062	8.689	-0.050	0.000
48.100	-7.000	0.062	8.689	-0.050	0.000
48.200	-9.200	0.064	8.688	-0.050	0.000
48.300	-7.000	0.058	8.689	-0.050	0.000
48.400	-8.600	0.064	8.689	-0.050	0.000
48.500	-7.200	0.063	8.688	-0.050	0.000
48.600	-8.200	0.063	8.688	-0.050	0.000
48.700	-6.400	0.065	8.690	-0.050	0.000
48.800	-8.400	0.058	8.689	-0.050	0.000
48.900	-6.600	0.063	8.688	-0.050	0.000
49.000	-7.600	0.060	8.689	-0.050	0.000
49.100	-6.000	0.060	8.689	-0.050	0.000
49.200	-6.800	0.058	8.689	-0.050	0.000
49.300	-6.600	0.059	8.689	-0.050	0.000
49.400	-7.800	0.060	8.688	-0.050	0.000
49.500	-6.400	0.059	8.688	-0.050	0.000
49.600	-7.600	0.059	8.688	-0.050	0.000
49.700	-6.800	0.055	8.689	-0.050	0.000
49.800	-6.800	0.058	8.688	-0.050	0.000
49.900	-7.200	0.056	8.688	-0.050	0.000
50.000	-8.200	0.054	8.688	-0.050	0.000
50.100	-6.200	0.054	8.688	-0.050	0.000
50.200	-7.600	0.058	8.689	-0.050	0.000
50.300	-6.600	0.055	8.688	-0.050	0.000
50.400	-7.200	0.054	8.688	-0.050	0.000
50.500	-7.000	0.055	8.689	-0.050	0.000
50.600	-6.200	0.055	8.689	-0.050	0.000
50.700	-7.800	0.057	8.689	-0.050	0.000
50.800	-6.600	0.054	8.689	-0.050	0.000
50.900	-7.200	0.052	8.689	-0.050	0.000
51.000	-7.000	0.053	8.687	-0.050	0.000
51.100	-6.400	0.053	8.687	-0.050	0.000
51.200	-5.800	0.056	8.689	-0.050	0.000
51.300	-6.600	0.052	8.688	-0.050	0.000
51.400	-6.400	0.054	8.688	-0.050	0.000
51.500	-6.600	0.050	8.688	-0.050	0.000
51.600	-6.000	0.050	8.688	-0.050	0.000
51.700	-6.400	0.052	8.688	-0.050	0.000
51.800	-7.400	0.051	8.688	-0.050	0.000
51.900	-6.800	0.052	8.687	-0.050	0.000
52.000	-7.600	0.054	8.688	-0.050	0.000
52.100	-6.400	0.054	8.688	-0.050	0.000
52.200	-6.800	0.051	8.689	-0.050	0.000
52.300	-6.000	0.054	8.689	-0.051	0.000
52.400	-6.800	0.052	8.689	-0.051	0.000
52.500	-6.200	0.051	8.687	-0.051	0.000
52.600	-7.600	0.051	8.687	-0.051	0.000
52.700	-6.000	0.052	8.687	-0.051	0.000
52.800	-7.000	0.050	8.689	-0.051	0.000
52.900	-6.000	0.054	8.688	-0.051	0.000
53.000	-5.800	0.052	8.689	-0.051	0.000
53.100	-6.000	0.052	8.689	-0.051	0.000
53.200	-6.000	0.056	8.689	-0.051	0.000
53.300	-5.800	0.054	8.687	-0.051	0.000
53.400	-5.800	0.051	8.688	-0.051	0.000
53.500	-6.600	0.052	8.688	-0.051	0.000
53.600	-7.600	0.052	8.688	-0.051	0.000
53.700	-6.400	0.053	8.688	-0.051	0.000
53.800	-7.000	0.050	8.688	-0.051	0.000
53.900	-6.200	0.052	8.688	-0.051	0.000
54.000	-7.200	0.053	8.688	-0.051	0.000
54.100	-6.200	0.053	8.688	-0.051	0.000
54.200	-6.600	0.051	8.688	-0.051	0.000
54.300	-5.200	0.052	8.689	-0.051	0.000
54.400	-7.000	0.051	8.689	-0.051	0.000
54.500	-6.000	0.047	8.688	-0.051	0.000
54.600	-6.000	0.047	8.688	-0.051	0.000
54.700	-7.400	0.051	8.688	-0.051	0.000
54.800	-7.600	0.050	8.689	-0.051	0.000
54.900	-5.200	0.051	8.688	-0.051	0.000
55.000	-6.800	0.047	8.688	-0.051	0.000
55.100	-6.000	0.047	8.688	-0.051	0.000
55.200	-6.400	0.049	8.689	-0.051	0.000
55.300	-6.400	0.047	8.689	-0.051	0.000
55.400	-6.600	0.048	8.688	-0.051	0.000
55.500	-5.400	0.049	8.688	-0.051	0.000
55.600	-5.800	0.049	8.688	-0.051	0.000
55.700	-6.400	0.046	8.688	-0.051	0.000
55.800	-6.000	0.048	8.689	-0.051	0.000
55.900	-5.200	0.043	8.688	-0.051	0.000
56.000	-7.000	0.044	8.689	-0.051	0.000
56.100	-4.800	0.044	8.689	-0.051	0.000
56.200	-5.800	0.046	8.687	-0.051	0.000
56.300	-5.800	0.046	8.688	-0.051	0.000
56.400	-6.200	0.046	8.688	-0.051	0.000
56.500	-6.000	0.046	8.687	-0.051	0.000
56.600	-6.600	0.046	8.687	-0.051	0.000
56.700	-6.200	0.050	8.688	-0.051	0.000
56.800	-7.000	0.045	8.688	-0.051	0.000
56.900	-5.600	0.050	8.688	-0.051	0.000
57.000	-6.200	0.047	8.689	-0.051	0.000
57.100	-4.800	0.047	8.689	-0.051	0.000
57.200	-5.600	0.047	8.689	-0.051	0.000
57.300	-7.000	0.046	8.689	-0.051	0.000
57.400	-6.200	0.048	8.688	-0.051	0.000
57.500	-6.200	0.049	8.688	-0.051	0.000
57.600	-5.800	0.049	8.688	-0.051	0.000
57.700	-5.800	0.046	8.688	-0.051	0.000
57.800	-5.200	0.048	8.688	-0.051	0.000
57.900	-6.400	0.047	8.688	-0.051	0.000
58.000	-5.000	0.047	8.689	-0.051	0.000
58.100	-5.800	0.047	8.689	-0.051	0.000
58.200	-3.800	0.044	8.688	-0.051	0.000
58.300	-5.800	0.050	8.687	-0.051	0.000
58.400	-5.000	0.047	8.687	-0.051	0.000
58.500	-6.800	0.050	8.687	-0.051	0.000
58.600	-5.000	0.050	8.687	-0.051	0.000
58.700	-5.200	0.041	8.687	-0.051	0.000
58.800	-4.600	0.050	8.688	-0.051	0.000
58.900	-5.200	0.041	8.688	-0.051	0.000
59.000	-5.400	0.042	8.688	-0.051	0.000
59.100	-5.800	0.042	8.688	-0.051	0.000
59.200	-5.200	0.047	8.688	-0.051	0.000
59.300	-5.400	0.041	8.688	-0.051	0.000
59.400	-5.600	0.043	8.688	-0.051	0.000
59.500	-5.200	0.042	8.689	-0.051	0.000
59.600	-3.800	0.042	8.689	-0.051	0.000
59.700	-5.200	0.040	8.688	-0.051	0.000
59.800	-4.600	0.038	8.688	-0.051	0.000
59.900	-4.200	0.040	8.688	-0.051	0.000
60.000	-3.200	0.036	8.688	-0.051	0.000
60.100	-4.800	0.036	8.688	-0.051	0.000
60.200	-3.800	0.035	8.688	-0.051	0.000
60.300	-3.800	0.038	8.688	-0.051	0.000
60.400	-4.600	0.036	8.688	-0.051	0.000
60.500	-4.200	0.032	8.689	-0.051	0.000
60.600	-3.600	0.032	8.689	-0.051	0.000
60.700	-4.400	0.029	8.688	-0.051	0.000
60.800	-3.600	0.029	8.688	-0.051	0.000
60.900	-3.400	0.031	8.688	-0.051	0.000
61.000	-2.200	0.030	8.687	-0.051	0.000
61.100	-3.400	0.030	8.687	-0.051	0.000
61.200	-3.000	0.027	8.688	-0.051	0.000
61.300	-3.800	0.028	8.688	-0.051	0.000
61.400	-2.600	0.026	8.688	-0.051	0.000
61.500	-3.400	0.023	8.687	-0.051	0.000
61.600	-2.800	0.023	8.687	-0.051	0.000
61.700	-4.400	0.022	8.689	-0.051	0.000
61.800	-2.800	0.026	8.688	-0.051	0.000
61.900	-3.200	0.018	8.689	-0.051	0.000
62.000	-1.800	0.019	8.688	-0.051	0.000
62.100	-3.000	0.019	8.688	-0.051	0.000
62.200	-3.000	0.021	8.689	-0.051	0.000
62.300	-2.600	0.022	8.688	-0.051	0.000
62.400	-2.600	0.025	8.688	-0.051	0.000
62.500	-3.400	0.017	8.688	-0.051	0.000
62.600	-2.400	0.017	8.688	-0.051	0.000
62.700	-2.600	0.022	8.688	-0.051	0.000
62.800	-2.600	0.019	8.688	-0.051	0.000
62.900	-3.800	0.020	8.688	-0.051	0.000
63.000	-2.200	0.020	8.688	-0.051	0.000
63.100	-3.800	0.020	8.688	-0.051	0.000
63.200	-3.000	0.023	8.689	-0.051	0.000
63.300	-3.400	0.021	8.688	-0.051	0.000
63.400	-3.000	0.020	8.689	-0.051	0.000
63.500	-4.000	0.022	8.689	-0.051	0.000
63.600	-3.400	0.022	8.689	-0.051	0.000
63.700	-3.200	0.021	8.687	-0.051	0.000
63.800	-3.200	0.021	8.688	-0.051	0.000
63.900	-3.800	0.022	8.688	-0.051	0.000
64.000	-4.400	0.025	8.688	-0.051	0.000
64.100	-4.200	0.025	8.688	-0.051	0.000
64.200	-2.800	0.026	8.688	-0.051	0.000
64.300	-3.800	0.024	8.688	-0.051	0.000
64.400	-4.000	0.025	8.688	-0.051	0.000
64.500	-4.400	0.024	8.689	-0.051	0.000
64.600	-3.400	0.024	8.689	-0.051	0.000
64.700	-4.800	0.027	8.689	-0.051	0.000
64.800	-2.800	0.026	8.688	-0.052	0.000
64.900	-4.400	0.027	8.688	-0.052	0.000
65.000	-3.800	0.027	8.689	-0.052	0.000
65.100	-4.400	0.027	8.689	-0.052	0.000
65.200	-4.600	0.030	8.689	-0.052	0.000
65.300	-4.600	0.029	8.688	-0.052	0.000
65.400	-3.600	0.024	8.688	-0.052	0.000
65.500	-4.800	0.029	8.689	-0.052	0.000
65.600	-4.600	0.029	8.689	-0.052	0.000
65.700	-3.400	0.029	8.687	-0.052	0.000
65.800	-4.400	0.030	8.687	-0.052	0.000
65.900	-5.000	0.029	8.689	-0.052	0.000
66.000	-3.800	0.032	8.688	-0.052	0.000
66.100	-4.400	0.032	8.688	-0.052	0.000
66.200	-3.400	0.031	8.688	-0.052	0.000
66.300	-5.000	0.029	8.687	-0.052	0.000
66.400	-4.400	0.032	8.688	-0.052	0.000
66.500	-5.400	0.031	8.688	-0.052	0.000
66.600	-3.800	0.031	8.688	-0.052	0.000
66.700	-4.200	0.032	8.688	-0.052	0.000
66.800	-4.800	0.034	8.688	-0.052	0.000
66.900	-3.800	0.032	8.689	-0.052	0.000
67.000	-4.200	0.032	8.688	-0.052	0.000
67.100	-4.200	0.032	8.688	-0.052	0.000
67.200	-4.000	0.030	8.689	-0.052	0.000
67.300	-4.800	0.032	8.688	-0.052	0.000
67.400	-3.800	0.029	8.688	-0.052	0.000
67.500	-5.400	0.028	8.688	-0.052	0.000
67.600	-4.200	0.028	8.688	-0.052	0.000
67.700	-5.200	0.035	8.689	-0.052	0.000
67.800	-4.400	0.032	8.688	-0.052	0.000
67.900	-5.600	0.034	8.687	-0.052	0.000
68.000	-3.400	0.032	8.687	-0.052	0.000
68.100	-5.400	0.032	8.687	-0.052	0.000
68.200	-4.200	0.033	8.688	-0.052	0.000
68.300	-5.400	0.034	8.687	-0.052	0.000
68.400	-3.600	0.036	8.688	-0.052	0.000
68.500	-5.400	0.035	8.688	-0.052	0.000
68.600	-3.000	0.035	8.688	-0.052	0.000
68.700	-6.200	0.035	8.688	-0.052	0.000
68.800	-4.000	0.038	8.687	-0.052	0.000
68.900	-5.400	0.033	8.688	-0.052	0.000
69.000	-4.400	0.035	8.689	-0.052	0.000
69.100	-4.400	0.035	8.689	-0.052	0.000
69.200	-4.000	0.036	8.688	-0.052	0.000
69.300	-4.800	0.040	8.687	-0.052	0.000
69.400	-4.600	0.035	8.687	-0.052	0.000
69.500	-6.000	0.035	8.687	-0.052	0.000
69.600	-4.000	0.035	8.687	-0.052	0.000
69.700	-5.400	0.036	8.687	-0.052	0.000
69.800	-4.200	0.036	8.688	-0.052	0.000
69.900	-4.400	0.038	8.689	-0.052	0.000
70.000	-3.800	0.034	8.688	-0.052	0.000
70.100	-5.200	0.034	8.688	-0.052	0.000
70.200	-3.600	0.033	8.687	-0.052	0.000
70.300	-4.400	0.032	8.688	-0.052	0.000
70.400	-4.400	0.038	8.688	-0.052	0.000
70.500	-4.400	0.032	8.687	-0.052	0.000
70.600	-2.600	0.032	8.687	-0.052	0.000
70.700	-4.200	0.029	8.687	-0.052	0.000
70.800	-3.600	0.033	8.688	-0.052	0.000
70.900	-3.800	0.030	8.689	-0.052	0.000
71.000	-2.800	0.029	8.687	-0.052	0.000
71.100	-4.400	0.029	8.687	-0.052	0.000
71.200	-4.400	0.030	8.687	-0.052	0.000
71.300	-4.000	0.033	8.688	-0.052	0.000
71.400	-3.000	0.031	8.688	-0.052	0.000
71.500	-3.800	0.029	8.688	-0.052	0.000
71.600	-3.200	0.029	8.688	-0.052	0.000
71.700	-4.400	0.027	8.688	-0.052	0.000
71.800	-3.600	0.025	8.687	-0.052	0.000
71.900	-3.800	0.025	8.688	-0.052	0.000
72.000	-2.000	0.024	8.689	-0.052	0.000
72.100	-4.400	0.024	8.689	-0.052	0.000
72.200	-3.200	0.028	8.687	-0.052	0.000
72.300	-4.400	0.024	8.687	-0.052	0.000
72.400	-2.400	0.029	8.688	-0.052	0.000
72.500	-4.400	0.023	8.686	-0.052	0.000
72.600	-2.800	0.023	8.686	-0.052	0.000
72.700	-3.400	0.024	8.688	-0.052	0.000
72.800	-3.000	0.023	8.687	-0.052	0.000
72.900	-4.000	0.022	8.688	-0.052	0.000
73.000	-2.800	0.023	8.687	-0.052	0.000
73.100	-3.600	0.023	8.687	-0.052	0.000
73.200	-2.200	0.025	8.687	-0.052	0.000
73.300	-3.200	0.022	8.687	-0.052	0.000
73.400	-2.400	0.026	8.689	-0.052	0.000
73.500	-3.600	0.022	8.687	-0.052	0.000
73.600	-3.400	0.022	8.687	-0.052	0.000
73.700	-3.800	0.022	8.687	-0.052	0.000
73.800	-3.200	0.020	8.687	-0.052	0.000
73.900	-3.800	0.022	8.687	-0.052	0.000
74.000	-2.600	0.025	8.687	-0.052	0.000
74.100	-2.400	0.025	8.687	-0.052	0.000
74.200	-4.200	0.021	8.687	-0.052	0.000
74.300	-3.600	0.021	8.686	-0.052	0.000
74.400	-3.800	0.024	8.687	-0.052	0.000
74.500	-3.600	0.023	8.687	-0.052	0.000
74.600	-2.800	0.023	8.687	-0.052	0.000
74.700	-3.400	0.023	8.686	-0.052	0.000
74.800	-3.400	0.026	8.686	-0.052	0.000
74.900	-4.200	0.021	8.689	-0.052	0.000
75.000	-2.200	0.022	8.687	-0.052	0.000
75.100	-2.800	0.022	8.687	-0.052	0.000
75.200	-3.000	0.024	8.688	-0.052	0.000
75.300	-3.400	0.024	8.688	-0.052	0.000
75.400	-3.400	0.021	8.687	-0.052	0.000
75.500	-4.800	0.026	8.689	-0.052	0.000
75.600	-2.000	0.026	8.689	-0.052	0.000
75.700	-2.800	0.023	8.688	-0.052	0.000
75.800	-1.800	0.024	8.689	-0.052	0.000
75.900	-3.000	0.020	8.687	-0.052	0.000
76.000	-3.600	0.021	8.687	-0.052	0.000
76.100	-3.800	0.021	8.687	-0.052	0.000
76.200	-2.400	0.020	8.687	-0.052	0.000
76.300	-3.000	0.019	8.688	-0.052	0.000
76.400	-2.800	0.020	8.687	-0.052	0.000
76.500	-2.000	0.021	8.686	-0.052	0.000
76.600	-1.200	0.021	8.686	-0.052	0.000
76.700	-2.200	0.018	8.687	-0.052	0.000
76.800	-2.200	0.020	8.687	-0.052	0.000
76.900	-2.200	0.017	8.687	-0.052	0.000
77.000	-2.000	0.016	8.688	-0.052	0.000
77.100	-2.800	0.016	8.688	-0.052	0.000
77.200	-2.800	0.022	8.688	-0.052	0.000
77.300	-1.800	0.016	8.688	-0.052	0.000
77.400	-2.200	0.019	8.687	-0.052	0.000
77.500	-3.000	0.022	8.687	-0.052	0.000
77.600	-1.600	0.022	8.687	-0.052	0.000
77.700	-3.000	0.016	8.687	-0.052	0.000
77.800	-2.600	0.020	8.687	-0.052	0.000
77.900	-3.600	0.020	8.687	-0.052	0.000
78.000	-2.200	0.021	8.688	-0.052	0.000
78.100	-3.200	0.021	8.688	-0.052	0.000
78.200	-3.000	0.017	8.687	-0.052	0.000
78.300	-4.600	0.018	8.687	-0.052	0.000
78.400	-3.000	0.019	8.687	-0.052	0.000
78.500	-4.000	0.020	8.686	-0.052	0.000
78.600	-1.400	0.020	8.686	-0.052	0.000
78.700	-3.400	0.020	8.687	-0.052	0.000
78.800	-2.600	0.021	8.687	-0.052	0.000
78.900	-3.200	0.018	8.686	-0.052	0.000
79.000	-3.000	0.018	8.686	-0.052	0.000
79.100	-3.000	0.018	8.686	-0.052	0.000
79.200	-2.200	0.017	8.687	-0.052	0.000
79.300	-2.200	0.022	8.686	-0.052	0.000
79.400	-3.000	0.022	8.688	-0.052	0.000
79.500	-3.000	0.019	8.687	-0.052	0.000
79.600	-2.800	0.019	8.687	-0.052	0.000
79.700	-2.600	0.019	8.687	-0.052	0.000
79.800	-3.000	0.017	8.686	-0.052	0.000
79.900	-3.000	0.023	8.687	-0.052	0.000
80.000	-2.600	0.020	8.687	-0.052	0.000
80.100	-2.600	0.020	8.687	-0.052	0.000
80.200	-3.600	0.017	8.688	-0.052	0.000
80.300	-3.400	0.022	8.687	-0.052	0.000
80.400	-3.000	0.019	8.686	-0.052	0.000
80.500	-3.000	0.017	8.687	-0.052	0.000
80.600	-2.600	0.017	8.687	-0.052	0.000
80.700	-2.200	0.020	8.687	-0.052	0.000
80.800	-2.200	0.021	8.687	-0.052	0.000
80.900	-3.000	0.017	8.686	-0.052	0.000
81.000	-3.400	0.019	8.687	-0.052	0.000
81.100	-2.200	0.019	8.687	-0.052	0.000
81.200	-3.000	0.019	8.687	-0.052	0.000
81.300	-3.600	0.018	8.687	-0.052	0.000
81.400	-2.200	0.017	8.686	-0.052	0.000
81.500	-3.400	0.015	8.686	-0.052	0.000
81.600	-2.600	0.015	8.686	-0.052	0.000
81.700	-3.800	0.022	8.686	-0.052	0.000
81.800	-2.000	0.017	8.686	-0.053	0.000
81.900	-3.800	0.018	8.686	-0.053	0.000
82.000	-1.200	0.019	8.687	-0.053	0.000
82.100	-3.000	0.019	8.687	-0.053	0.000
82.200	-2.000	0.019	8.687	-0.053	0.000
82.300	-3.000	0.020	8.686	-0.053	0.000
82.400	-2.600	0.018	8.687	-0.053	0.000
82.500	-2.400	0.016	8.686	-0.053	0.000
82.600	-3.200	0.016	8.686	-0.053	0.000
82.700	-3.400	0.022	8.687	-0.053	0.000
82.800	-3.000	0.016	8.687	-0.053	0.000
82.900	-2.800	0.018	8.687	-0.053	0.000
83.000	-2.800	0.018	8.686	-0.053	0.000
83.100	-3.400	0.018	8.686	-0.053	0.000
83.200	-2.600	0.018	8.686	-0.053	0.000
83.300	-4.200	0.022	8.686	-0.053	0.000
83.400	-3.000	0.013	8.686	-0.053	0.000
83.500	-3.600	0.018	8.687	-0.053	0.000
83.600	-2.200	0.018	8.687	-0.053	0.000
83.700	-3.200	0.024	8.686	-0.053	0.000
83.800	-1.800	0.023	8.687	-0.053	0.000
83.900	-4.200	0.020	8.687	-0.053	0.000
84.000	-3.000	0.020	8.687	-0.053	0.000
84.100	-3.600	0.020	8.687	-0.053	0.000
84.200	-2.600	0.017	8.687	-0.053	0.000
84.300	-3.000	0.022	8.686	-0.053	0.000
84.400	-2.200	0.019	8.686	-0.053	0.000
84.500	-5.200	0.020	8.687	-0.053	0.000
84.600	-2.800	0.020	8.687	-0.053	0.000
84.700	-2.200	0.022	8.687	-0.053	0.000
84.800	-3.800	0.022	8.687	-0.053	0.000
84.900	-3.400	0.020	8.686	-0.053	0.000
85.000	-3.400	0.023	8.686	-0.053	0.000
85.100	-3.600	0.023	8.686	-0.053	0.000
85.200	-4.000	0.022	8.685	-0.053	0.000
85.300	-3.600	0.022	8.687	-0.053	0.000
85.400	-2.800	0.019	8.688	-0.053	0.000
85.500	-2.000	0.023	8.687	-0.053	0.000
85.600	-3.400	0.023	8.687	-0.053	0.000
85.700	-3.400	0.022	8.687	-0.053	0.000
85.800	-3.800	0.022	8.686	-0.053	0.000
85.900	-2.600	0.026	8.686	-0.053	0.000
86.000	-4.200	0.026	8.687	-0.053	0.000
86.100	-2.600	0.026	8.687	-0.053	0.000
86.200	-4.000	0.020	8.687	-0.053	0.000
86.300	-3.400	0.025	8.687	-0.053	0.000
86.400	-3.800	0.021	8.687	-0.053	0.000
86.500	-3.000	0.027	8.686	-0.053	0.000
86.600	-3.800	0.027	8.686	-0.053	0.000
86.700	-3.000	0.021	8.685	-0.053	0.000
86.800	-3.000	0.024	8.686	-0.053	0.000
86.900	-2.800	0.023	8.686	-0.053	0.000
87.000	-3.200	0.020	8.687	-0.053	0.000
87.100	-3.600	0.020	8.687	-0.053	0.000
87.200	-2.800	0.021	8.686	-0.053	0.000
87.300	-4.400	0.019	8.686	-0.053	0.000
87.400	-2.000	0.020	8.687	-0.053	0.000
87.500	-3.000	0.023	8.685	-0.053	0.000
87.600	-2.000	0.023	8.685	-0.053	0.000
87.700	-4.200	0.019	8.686	-0.053	0.000
87.800	-3.400	0.021	8.686	-0.053	0.000
87.900	-3.400	0.023	8.687	-0.053	0.000
88.000	-3.400	0.018	8.687	-0.053	0.000
88.100	-3.400	0.018	8.687	-0.053	0.000
88.200	-4.400	0.024	8.686	-0.053	0.000
88.300	-3.800	0.020	8.687	-0.053	0.000
88.400	-2.200	0.021	8.685	-0.053	0.000
88.500	-3.400	0.021	8.686	-0.053	0.000
88.600	-3.200	0.021	8.686	-0.053	0.000
88.700	-3.200	0.023	8.686	-0.053	0.000
88.800	-1.400	0.019	8.686	-0.053	0.000
88.900	-2.600	0.017	8.686	-0.053	0.000
89.000	-2.200	0.015	8.687	-0.053	0.000
89.100	-2.600	0.015	8.687	-0.053	0.000
89.200	-2.600	0.020	8.686	-0.053	0.000
89.300	-3.200	0.020	8.686	-0.053	0.000
89.400	-2.800	0.018	8.686	-0.053	0.000
89.500	-2.200	0.015	8.686	-0.053	0.000
89.600	-3.400	0.015	8.686	-0.053	0.000
89.700	-1.800	0.018	8.685	-0.053	0.000
89.800	-2.200	0.017	8.686	-0.053	0.000
89.900	-2.200	0.019	8.686	-0.053	0.000
90.000	-2.200	0.015	8.687	-0.053	0.000
90.100	-2.200	0.015	8.687	-0.053	0.000
90.200	-3.400	0.017	8.687	-0.053	0.000
90.300	-1.200	0.018	8.685	-0.053	0.000
90.400	-2.800	0.020	8.686	-0.053	0.000
90.500	-2.400	0.019	8.686	-0.053	0.000
90.600	-2.600	0.019	8.686	-0.053	0.000
90.700	-3.400	0.014	8.686	-0.053	0.000
90.800	-3.600	0.018	8.688	-0.053	0.000
90.900	-2.800	0.015	8.687	-0.053	0.000
91.000	-4.200	0.018	8.686	-0.053	0.000
91.100	-3.600	0.018	8.686	-0.053	0.000
91.200	-3.200	0.016	8.686	-0.053	0.000
91.300	-2.200	0.019	8.686	-0.053	0.000
91.400	-2.600	0.016	8.686	-0.053	0.000
91.500	-3.200	0.019	8.686	-0.053	0.000
91.600	-3.400	0.019	8.686	-0.053	0.000
91.700	-2.200	0.021	8.685	-0.053	0.000
91.800	-2.200	0.020	8.687	-0.053	0.000
91.900	-4.600	0.014	8.685	-0.053	0.000
92.000	-3.200	0.019	8.685	-0.053	0.000
92.100	-3.000	0.019	8.685	-0.053	0.000
92.200	-3.800	0.020	8.686	-0.053	0.000
92.300	-3.600	0.023	8.685	-0.053	0.000
92.400	-2.000	0.016	8.687	-0.053	0.000
92.500	-3.000	0.017	8.685	-0.053	0.000
92.600	-3.600	0.017	8.685	-0.053	0.000
92.700	-3.800	0.021	8.685	-0.053	0.000
92.800	-3.200	0.020	8.686	-0.053	0.000
92.900	-3.600	0.021	8.685	-0.053	0.000
93.000	-2.600	0.024	8.685	-0.053	0.000
93.100	-3.200	0.024	8.685	-0.053	0.000
93.200	-3.200	0.023	8.687	-0.053	0.000
93.300	-4.800	0.021	8.686	-0.053	0.000
93.400	-3.800	0.023	8.685	-0.053	0.000
93.500	-3.800	0.023	8.686	-0.053	0.000
93.600	-3.800	0.023	8.686	-0.053	0.000
93.700	-3.600	0.024	8.685	-0.053	0.000
93.800	-4.600	0.027	8.686	-0.053	0.000
93.900	-4.000	0.023	8.686	-0.053	0.000
94.000	-5.000	0.029	8.686	-0.053	0.000
94.100	-3.600	0.029	8.686	-0.053	0.000
94.200	-5.600	0.026	8.687	-0.053	0.000
94.300	-4.000	0.032	8.686	-0.053	0.000
94.400	-4.400	0.030	8.686	-0.053	0.000
94.500	-4.400	0.033	8.685	-0.053	0.000
94.600	-6.000	0.033	8.685	-0.053	0.000
94.700	-4.200	0.032	8.686	-0.053	0.000
94.800	-4.400	0.036	8.685	-0.053	0.000
94.900	-3.600	0.032	8.686	-0.053	0.000
95.000	-5.600	0.031	8.685	-0.053	0.000
95.100	-4.400	0.031	8.685	-0.053	0.000
95.200	-3.800	0.039	8.687	-0.053	0.000
95.300	-2.800	0.031	8.686	-0.053	0.000
95.400	-4.600	0.032	8.686	-0.053	0.000
95.500	-4.000	0.030	8.686	-0.053	0.000
95.600	-4.400	0.030	8.686	-0.053	0.000
95.700	-3.200	0.030	8.684	-0.053	0.000
95.800	-4.600	0.030	8.685	-0.053	0.000
95.900	-3.400	0.034	8.686	-0.053	0.000
96.000	-4.000	0.031	8.686	-0.053	0.000
96.100	-3.600	0.031	8.686	-0.053	0.000
96.200	-3.800	0.029	8.685	-0.053	0.000
96.300	-3.400	0.035	8.686	-0.053	0.000
96.400	-4.400	0.032	8.686	-0.053	0.000
96.500	-3.800	0.029	8.685	-0.053	0.000
96.600	-5.000	0.029	8.685	-0.053	0.000
96.700	-4.000	0.027	8.686	-0.053	0.000
96.800	-5.200	0.028	8.686	-0.053	0.000
96.900	-2.800	0.027	8.686	-0.053	0.000
97.000	-3.800	0.026	8.686	-0.053	0.000
97.100	-3.000	0.026	8.686	-0.053	0.000
97.200	-4.600	0.025	8.685	-0.053	0.000
97.300	-5.000	0.027	8.686	-0.053	0.000
97.400	-4.200	0.028	8.685	-0.053	0.000
97.500	-3.400	0.029	8.686	-0.053	0.000
97.600	-3.600	0.029	8.686	-0.053	0.000
97.700	-3.600	0.028	8.686	-0.053	0.000
97.800	-4.200	0.030	8.686	-0.053	0.000
97.900	-3.600	0.026	8.684	-0.053	0.000
98.000	-4.200	0.028	8.684	-0.053	0.000
98.100	-4.000	0.028	8.684	-0.053	0.000
98.200	-4.000	0.033	8.685	-0.053	0.000
98.300	-4.200	0.024	8.685	-0.053	0.000
98.400	-3.600	0.031	8.686	-0.053	0.000
98.500	-4.800	0.031	8.686	-0.053	0.000
98.600	-5.200	0.031	8.686	-0.053	0.000
98.700	-3.600	0.028	8.686	-0.053	0.000
98.800	-3.400	0.031	8.685	-0.053	0.000
98.900	-3.400	0.029	8.686	-0.053	0.000
99.000	-4.400	0.032	8.686	-0.053	0.000
99.100	-3.200	0.032	8.686	-0.053	0.000
99.200	-4.000	0.025	8.686	-0.053	0.000
99.300	-2.000	0.029	8.685	-0.054	0.000
99.400	-4.400	0.028	8.686	-0.054	0.000
99.500	-4.400	0.029	8.684	-0.054	0.000
99.600	-3.000	0.029	8.684	-0.054	0.000
99.700	-2.400	0.031	8.686	-0.054	0.000
99.800	-5.200	0.030	8.686	-0.054	0.000
99.900	-3.600	0.027	8.684	-0.054	0.000
100.000	-4.600	0.031	8.686	-0.054	0.000
100.100	-3.800	0.031	8.686	-0.054	0.000
100.200	-4.400	0.028	8.685	-0.054	0.000
100.300	-4.400	0.030	8.684	-0.054	0.000
100.400	-4.400	0.028	8.685	-0.054	0.000
100.500	-2.800	0.029	8.685	-0.054	0.000
100.600	-3.000	0.029	8.685	-0.054	0.000
100.700	-2.000	0.026	8.685	-0.054	0.000
100.800	-3.000	0.025	8.686	-0.054	0.000
100.900	-3.200	0.025	8.684	-0.054	0.000
101.000	-3.800	0.025	8.685	-0.054	0.000
101.100	-4.200	0.025	8.685	-0.054	0.000
101.200	-4.600	0.027	8.685	-0.054	0.000
101.300	-2.600	0.025	8.686	-0.054	0.000
101.400	-3.600	0.021	8.685	-0.054	0.000
101.500	-3.600	0.024	8.684	-0.054	0.000
101.600	-4.400	0.024	8.684	-0.054	0.000
101.700	-2.000	0.025	8.686	-0.054	0.000
101.800	-3.600	0.026	8.685	-0.054	0.000
101.900	-3.000	0.027	8.685	-0.054	0.000
102.000	-4.200	0.025	8.686	-0.054	0.000
102.100	-3.000	0.025	8.686	-0.054	0.000
102.200	-3.200	0.025	8.686	-0.054	0.000
102.300	-2.800	0.023	8.685	-0.054	0.000
102.400	-3.600	0.026	8.686	-0.054	0.000
102.500	-2.200	0.022	8.685	-0.054	0.000
102.600	-3.000	0.022	8.685	-0.054	0.000
102.700	-3.400	0.025	8.685	-0.054	0.000
102.800	-4.200	0.020	8.685	-0.054	0.000
102.900	-3.000	0.023	8.685	-0.054	0.000
103.000	-3.400	0.023	8.685	-0.054	0.000
103.100	-1.800	0.023	8.685	-0.054	0.000
103.200	-4.000	0.020	8.686	-0.054	0.000
103.300	-1.800	0.024	8.686	-0.054	0.000
103.400	-4.200	0.019	8.685	-0.054	0.000
103.500	-2.800	0.021	8.686	-0.054	0.000
103.600	-1.800	0.021	8.686	-0.054	0.000
103.700	-3.000	0.019	8.685	-0.054	0.000
103.800	-1.800	0.019	8.686	-0.054	0.000
103.900	-3.400	0.020	8.686	-0.054	0.000
104.000	-3.600	0.020	8.685	-0.054	0.000
104.100	-2.600	0.020	8.685	-0.054	0.000
104.200	-3.000	0.017	8.685	-0.054	0.000
104.300	-3.000	0.022	8.685	-0.054	0.000
104.400	-4.400	0.019	8.684	-0.054	0.000
104.500	-2.400	0.018	8.684	-0.054	0.000
104.600	-2.400	0.018	8.684	-0.054	0.000
104.700	-2.600	0.015	8.685	-0.054	0.000
104.800	-3.000	0.020	8.684	-0.054	0.000
104.900	-2.200	0.019	8.685	-0.054	0.000
105.000	-3.400	0.016	8.685	-0.054	0.000
105.100	-2.200	0.016	8.685	-0.054	0.000
105.200	-2.600	0.019	8.685	-0.054	0.000
105.300	-2.000	0.016	8.684	-0.054	0.000
105.400	-3.000	0.018	8.686	-0.054	0.000
105.500	-1.800	0.015	8.684	-0.054	0.000
105.600	-2.600	0.015	8.684	-0.054	0.000
105.700	-2.600	0.016	8.683	-0.054	0.000
105.800	-2.000	0.016	8.684	-0.054	0.000
105.900	-2.800	0.015	8.685	-0.054	0.000
106.000	-3.000	0.015	8.684	-0.054	0.000
106.100	-1.200	0.015	8.684	-0.054	0.000
106.200	-2.200	0.017	8.685	-0.054	0.000
106.300	-2.800	0.013	8.685	-0.054	0.000
106.400	-2.200	0.018	8.685	-0.054	0.000
106.500	-2.600	0.019	8.685	-0.054	0.000
106.600	-2.800	0.019	8.685	-0.054	0.000
106.700	-2.200	0.017	8.685	-0.054	0.000
106.800	-2.600	0.016	8.683	-0.054	0.000
106.900	-3.600	0.014	8.684	-0.054	0.000
107.000	-2.400	0.017	8.684	-0.054	0.000
107.100	-3.400	0.017	8.684	-0.054	0.000
107.200	-1.800	0.017	8.684	-0.054	0.000
107.300	-3.000	0.013	8.685	-0.054	0.000
107.400	-1.400	0.019	8.685	-0.054	0.000
107.500	-3.000	0.019	8.684	-0.054	0.000
107.600	-2.600	0.019	8.684	-0.054	0.000
107.700	-3.200	0.015	8.686	-0.054	0.000
107.800	-2.200	0.015	8.684	-0.054	0.000
107.900	-2.200	0.011	8.684	-0.054	0.000
108.000	-2.000	0.014	8.685	-0.054	0.000
108.100	-2.200	0.014	8.685	-0.054	0.000
108.200	-2.000	0.015	8.684	-0.054	0.000
108.300	-3.800	0.017	8.683	-0.054	0.000
108.400	-2.000	0.016	8.686	-0.054	0.000
108.500	-2.600	0.014	8.685	-0.054	0.000
108.600	-1.200	0.014	8.685	-0.054	0.000
108.700	-2.800	0.015	8.685	-0.054	0.000
108.800	-2.800	0.012	8.684	-0.054	0.000
108.900	-3.400	0.014	8.686	-0.054	0.000
109.000	-2.600	0.013	8.684	-0.054	0.000
109.100	-2.400	0.013	8.684	-0.054	0.000
109.200	-3.000	0.016	8.684	-0.054	0.000
109.300	-2.200	0.014	8.685	-0.054	0.000
109.400	-2.400	0.014	8.685	-0.054	0.000
109.500	-3.400	0.016	8.684	-0.054	0.000
109.600	-2.200	0.016	8.684	-0.054	0.000
109.700	-2.600	0.018	8.683	-0.054	0.000
109.800	-1.800	0.020	8.684	-0.054	0.000
109.900	-3.600	0.014	8.684	-0.054	0.000
110.000	-2.200	0.015	8.685	-0.054	0.000
110.100	-3.200	0.015	8.685	-0.054	0.000
110.200	-1.400	0.010	8.685	-0.054	0.000
110.300	-2.400	0.012	8.685	-0.054	0.000
110.400	-1.600	0.016	8.684	-0.054	0.000
110.500	-3.800	0.012	8.685	-0.054	0.000
110.600	-1.600	0.012	8.685	-0.054	0.000
110.700	-3.000	0.013	8.684	-0.054	0.000
110.800	-2.000	0.010	8.685	-0.054	0.000
110.900	-3.200	0.015	8.684	-0.054	0.000
111.000	-1.000	0.011	8.684	-0.054	0.000
111.100	-3.400	0.011	8.684	-0.054	0.000
111.200	-1.200	0.012	8.685	-0.054	0.000
111.300	-3.000	0.011	8.684	-0.054	0.000
111.400	-2.400	0.011	8.685	-0.054	0.000
111.500	-3.000	0.012	8.684	-0.054	0.000
111.600	-2.600	0.012	8.684	-0.054	0.000
111.700	-2.600	0.015	8.684	-0.054	0.000
111.800	-1.600	0.013	8.684	-0.054	0.000
111.900	-2.000	0.012	8.685	-0.054	0.000
112.000	-2.200	0.009	8.684	-0.054	0.000
112.100	-2.200	0.009	8.684	-0.054	0.000
112.200	-1.400	0.014	8.684	-0.054	0.000
112.300	-2.000	0.011	8.684	-0.054	0.000
112.400	-2.200	0.011	8.684	-0.054	0.000
112.500	-0.800	0.010	8.683	-0.054	0.000
112.600	-1.600	0.010	8.683	-0.054	0.000
112.700	-2.600	0.012	8.683	-0.054	0.000
112.800	-1.800	0.011	8.684	-0.054	0.000
112.900	-3.000	0.013	8.684	-0.054	0.000
113.000	-1.800	0.009	8.684	-0.054	0.000
113.100	-2.600	0.009	8.684	-0.054	0.000
113.200	-3.000	0.012	8.683	-0.054	0.000
113.300	-2.600	0.013	8.685	-0.054	0.000
113.400	-1.200	0.013	8.684	-0.054	0.000
113.500	-3.000	0.012	8.684	-0.054	0.000
113.600	-1.400	0.012	8.684	-0.054	0.000
113.700	-2.000	0.012	8.684	-0.054	0.000
113.800	-2.200	0.009	8.685	-0.054	0.000
113.900	-2.800	0.011	8.685	-0.054	0.000
114.000	-2.200	0.010	8.685	-0.054	0.000
114.100	-3.400	0.010	8.685	-0.054	0.000
114.200	-1.200	0.013	8.684	-0.054	0.000
114.300	-3.400	0.016	8.683	-0.054	0.000
114.400	-1.400	0.017	8.686	-0.054	0.000
114.500	-2.800	0.015	8.685	-0.054	0.000
114.600	-2.600	0.015	8.685	-0.054	0.000
114.700	-2.800	0.018	8.685	-0.054	0.000
114.800	-2.000	0.017	8.684	-0.054	0.000
114.900	-3.200	0.012	8.683	-0.054	0.000
115.000	-0.600	0.017	8.683	-0.054	0.000
115.100	-4.400	0.017	8.683	-0.054	0.000
115.200	-2.600	0.018	8.684	-0.054	0.000
115.300	-2.200	0.017	8.685	-0.054	0.000
115.400	-2.400	0.016	8.683	-0.054	0.000
115.500	-1.800	0.017	8.683	-0.054	0.000
115.600	-2.000	0.017	8.683	-0.054	0.000
115.700	-2.600	0.015	8.683	-0.054	0.000
115.800	-0.800	0.017	8.684	-0.054	0.000
115.900	-2.600	0.013	8.684	-0.054	0.000
116.000	-1.400	0.014	8.684	-0.054	0.000
116.100	-2.200	0.014	8.684	-0.054	0.000
116.200	-1.800	0.013	8.684	-0.054	0.000
116.300	-2.000	0.017	8.683	-0.054	0.000
116.400	-1.200	0.013	8.684	-0.054	0.000
116.500	-3.400	0.011	8.684	-0.054	0.000
116.600	-1.800	0.011	8.684	-0.054	0.000
116.700	-2.000	0.016	8.683	-0.054	0.000
116.800	-1.800	0.009	8.685	-0.054	0.000
116.900	-2.000	0.014	8.684	-0.054	0.000
117.000	-1.400	0.013	8.684	-0.054	0.000
117.100	-2.200	0.013	8.684	-0.054	0.000
117.200	-1.400	0.010	8.683	-0.054	0.000
117.300	-1.800	0.013	8.684	-0.054	0.000
117.400	-2.000	0.012	8.684	-0.054	0.000
117.500	-1.400	0.009	8.684	-0.054	0.000
117.600	-1.400	0.009	8.684	-0.054	0.000
117.700	-2.600	0.009	8.684	-0.054	0.000
117.800	-1.200	0.008	8.683	-0.054	0.000
117.900	-2.400	0.011	8.684	-0.054	0.000
118.000	-1.600	0.010	8.683	-0.054	0.000
118.100	-1.200	0.010	8.683	-0.054	0.000
118.200	-1.000	0.010	8.684	-0.054	0.000
118.300	-1.600	0.011	8.684	-0.054	0.000
118.400	-1.400	0.010	8.684	-0.054	0.000
118.500	-1.600	0.008	8.684	-0.054	0.000
118.600	-1.200	0.008	8.684	-0.054	0.000
118.700	-2.800	0.004	8.683	-0.054	0.000
118.800	-1.000	0.009	8.683	-0.054	0.000
118.900	-1.800	0.010	8.684	-0.054	0.000
119.000	-1.200	0.008	8.683	-0.054	0.000
119.100	-2.800	0.008	8.683	-0.054	0.000
119.200	-0.800	0.007	8.684	-0.054	0.000
119.300	-1.400	0.008	8.684	-0.054	0.000
119.400	-0.800	0.008	8.683	-0.054	0.000
119.500	-2.400	0.008	8.683	-0.054	0.000
119.600	-1.800	0.008	8.683	-0.054	0.000
119.700	-3.000	0.007	8.684	-0.054	0.000
119.800	-1.800	0.009	8.684	-0.054	0.000
119.900	-1.200	0.006	8.683	-0.054	0.000
120.000	-1.400	0.007	8.684	-0.054	0.000
120.100	-1.400	0.007	8.684	-0.054	0.000
120.200	-1.600	0.010	8.684	-0.054	0.000
120.300	-2.200	0.007	8.684	-0.054	0.000
120.400	-0.800	0.009	8.683	-0.054	0.000
120.500	-2.600	0.005	8.683	-0.054	0.000
120.600	-2.000	0.005	8.683	-0.054	0.000
120.700	-1.000	0.007	8.684	-0.054	0.000
120.800	-1.600	0.004	8.684	-0.054	0.000
120.900	-1.600	0.005	8.683	-0.054	0.000
121.000	-0.800	0.007	8.683	-0.054	0.000
121.100	-3.000	0.007	8.683	-0.054	0.000
121.200	-1.400	0.006	8.684	-0.054	0.000
121.300	-2.200	0.006	8.684	-0.054	0.000
121.400	0.200	0.007	8.683	-0.054	0.000
121.500	-1.800	0.005	8.685	-0.054	0.000
121.600	-2.000	0.005	8.685	-0.054	0.000
121.700	-1.800	0.005	8.682	-0.054	0.000
121.800	-2.000	0.003	8.684	-0.054	0.000
121.900	-2.400	0.005	8.682	-0.054	0.000
122.000	-0.600	0.008	8.683	-0.054	0.000
122.100	-1.600	0.008	8.683	-0.054	0.000
122.200	-1.800	0.002	8.684	-0.054	0.000
122.300	-1.400	0.008	8.683	-0.054	0.000
122.400	0.200	0.006	8.683	-0.054	0.000
122.500	-0.600	0.003	8.683	-0.054	0.000
122.600	-2.000	0.003	8.683	-0.054	0.000
122.700	-2.000	0.005	8.683	-0.054	0.000
122.800	-0.600	0.006	8.682	-0.054	0.000
122.900	-1.400	0.004	8.684	-0.054	0.000
123.000	-1.000	0.006	8.684	-0.054	0.000
123.100	-1.200	0.006	8.684	-0.054	0.000
123.200	-1.400	0.004	8.682	-0.054	0.000
123.300	-2.800	0.007	8.683	-0.054	0.000
123.400	-0.800	0.003	8.683	-0.054	0.000
123.500	-2.000	-0.002	8.684	-0.054	0.000
123.600	-1.200	-0.002	8.684	-0.054	0.000
123.700	-1.400	0.009	8.682	-0.054	0.000
123.800	-0.800	0.004	8.683	-0.054	0.000
123.900	-2.000	0.003	8.683	-0.054	0.000
124.000	-0.600	0.002	8.683	-0.054	0.000
124.100	-1.200	0.002	8.683	-0.054	0.000
124.200	-2.400	0.009	8.683	-0.054	0.000
124.300	-1.800	-0.001	8.682	-0.054	0.000
124.400	-0.400	0.005	8.683	-0.054	0.000
124.500	-1.200	0.006	8.683	-0.054	0.000
124.600	-0.600	0.006	8.683	-0.054	0.000
124.700	-1.800	0.007	8.683	-0.054	0.000
124.800	-2.400	0.005	8.683	-0.054	0.000
124.900	-1.000	0.006	8.683	-0.054	0.000
125.000	-1.600	0.006	8.684	-0.054	0.000
125.100	-1.000	0.006	8.684	-0.054	0.000
125.200	-2.400	0.004	8.682	-0.054	0.000
125.300	-1.000	0.001	8.683	-0.054	0.000
125.400	0.200	0.010	8.684	-0.054	0.000
125.500	-0.800	0.004	8.683	-0.054	0.000
125.600	-2.200	0.004	8.683	-0.054	0.000
125.700	-0.400	0.003	8.684	-0.054	0.000
125.800	-1.200	0.002	8.684	-0.054	0.000
125.900	-1.000	0.006	8.683	-0.054	0.000
126.000	-0.600	0.007	8.683	-0.054	0.000
126.100	-1.400	0.007	8.683	-0.054	0.000
126.200	-2.200	0.002	8.683	-0.054	0.000
126.300	-0.200	0.004	8.682	-0.054	0.000
126.400	-2.000	0.004	8.683	-0.055	0.000
126.500	-2.000	0.006	8.682	-0.055	0.000
126.600	-1.200	0.006	8.682	-0.055	0.000
126.700	-1.200	0.005	8.682	-0.055	0.000
126.800	-2.400	0.007	8.682	-0.055	0.000
126.900	1.200	0.006	8.683	-0.055	0.000
127.000	-2.400	0.004	8.682	-0.055	0.000
127.100	-1.200	0.004	8.682	-0.055	0.000
127.200	-2.600	0.005	8.683	-0.055	0.000
127.300	0.200	0.005	8.683	-0.055	0.000
127.400	-0.800	0.005	8.683	-0.055	0.000
127.500	-1.400	0.009	8.683	-0.055	0.000
127.600	-0.400	0.009	8.683	-0.055	0.000
127.700	-1.000	0.003	8.682	-0.055	0.000
127.800	-2.000	0.006	8.682	-0.055	0.000
127.900	-1.000	0.003	8.683	-0.055	0.000
128.000	-1.400	0.007	8.683	-0.055	0.000
128.100	-1.400	0.007	8.683	-0.055	0.000
128.200	-1.200	0.008	8.682	-0.055	0.000
128.300	-2.200	0.006	8.682	-0.055	0.000
128.400	-2.600	0.004	8.682	-0.055	0.000
128.500	-0.600	0.007	8.683	-0.055	0.000
128.600	-2.600	0.007	8.683	-0.055	0.000
128.700	-1.400	0.006	8.683	-0.055	0.000
128.800	-2.800	0.010	8.682	-0.055	0.000
128.900	-0.600	0.010	8.683	-0.055	0.000
129.000	-2.200	0.005	8.681	-0.055	0.000
129.100	-0.600	0.005	8.681	-0.055	0.000
129.200	-2.200	0.007	8.684	-0.055	0.000
129.300	-1.600	0.010	8.683	-0.055	0.000
129.400	-1.400	0.005	8.682	-0.055	0.000
129.500	-1.200	0.008	8.683	-0.055	0.000
129.600	-2.000	0.008	8.683	-0.055	0.000
129.700	-1.200	0.009	8.681	-0.055	0.000
129.800	-3.200	0.011	8.682	-0.055	0.000
129.900	-1.400	0.011	8.683	-0.055	0.000
130.000	-1.800	0.010	8.682	-0.055	0.000
130.100	-2.000	0.010	8.682	-0.055	0.000
130.200	-2.000	0.009	8.683	-0.055	0.000
130.300	-2.200	0.011	8.682	-0.055	0.000
130.400	-2.400	0.014	8.682	-0.055	0.000
130.500	-1.800	0.013	8.682	-0.055	0.000
130.600	-0.800	0.013	8.682	-0.055	0.000
130.700	-0.600	0.012	8.683	-0.055	0.000
130.800	-3.000	0.013	8.682	-0.055	0.000
130.900	-1.800	0.011	8.683	-0.055	0.000
131.000	-3.000	0.011	8.682	-0.055	0.000
131.100	-2.200	0.011	8.682	-0.055	0.000
131.200	-2.400	0.011	8.682	-0.055	0.000
131.300	-1.800	0.015	8.682	-0.055	0.000
131.400	-1.800	0.011	8.682	-0.055	0.000
131.500	-2.200	0.012	8.683	-0.055	0.000
131.600	-2.800	0.012	8.683	-0.055	0.000
131.700	-1.400	0.012	8.682	-0.055	0.000
131.800	-2.600	0.015	8.681	-0.055	0.000
131.900	-3.400	0.012	8.682	-0.055	0.000
132.000	-3.200	0.015	8.682	-0.055	0.000
132.100	-2.400	0.015	8.682	-0.055	0.000
132.200	-3.400	0.014	8.682	-0.055	0.000
132.300	-2.000	0.014	8.681	-0.055	0.000
132.400	-4.200	0.012	8.682	-0.055	0.000
132.500	-2.000	0.017	8.682	-0.055	0.000
132.600	-2.600	0.017	8.682	-0.055	0.000
132.700	-3.000	0.014	8.683	-0.055	0.000
132.800	-3.000	0.015	8.683	-0.055	0.000
132.900	-2.400	0.016	8.681	-0.055	0.000
133.000	-2.400	0.015	8.682	-0.055	0.000
133.100	-2.400	0.015	8.682	-0.055	0.000
133.200	-2.000	0.013	8.683	-0.055	0.000
133.300	-1.400	0.016	8.682	-0.055	0.000
133.400	-2.200	0.014	8.682	-0.055	0.000
133.500	-2.400	0.015	8.682	-0.055	0.000
133.600	-2.000	0.015	8.682	-0.055	0.000
133.700	-2.000	0.016	8.683	-0.055	0.000
133.800	-2.200	0.013	8.681	-0.055	0.000
133.900	-1.400	0.015	8.682	-0.055	0.000
134.000	-3.000	0.013	8.682	-0.055	0.000
134.100	-2.200	0.013	8.682	-0.055	0.000
134.200	-2.200	0.018	8.683	-0.055	0.000
134.300	-1.800	0.015	8.681	-0.055	0.000
134.400	-3.200	0.012	8.682	-0.055	0.000
134.500	-2.600	0.015	8.681	-0.055	0.000
134.600	-2.600	0.015	8.681	-0.055	0.000
134.700	-1.800	0.014	8.682	-0.055	0.000
134.800	-2.400	0.012	8.683	-0.055	0.000
134.900	-1.800	0.013	8.682	-0.055	0.000
135.000	-2.600	0.013	8.683	-0.055	0.000
135.100	-2.000	0.013	8.683	-0.055	0.000
135.200	-2.800	0.014	8.682	-0.055	0.000
135.300	-0.800	0.014	8.682	-0.055	0.000
135.400	-2.600	0.014	8.681	-0.055	0.000
135.500	-1.800	0.015	8.683	-0.055	0.000
135.600	-2.000	0.015	8.683	-0.055	0.000
135.700	-2.200	0.013	8.682	-0.055	0.000
135.800	-2.000	0.015	8.682	-0.055	0.000
135.900	-2.200	0.016	8.682	-0.055	0.000
136.000	-3.200	0.014	8.682	-0.055	0.000
136.100	-1.800	0.014	8.682	-0.055	0.000
136.200	-1.800	0.016	8.681	-0.055	0.000
136.300	-1.200	0.012	8.683	-0.055	0.000
136.400	-1.800	0.012	8.682	-0.055	0.000
136.500	-2.000	0.014	8.681	-0.055	0.000
136.600	-3.200	0.014	8.681	-0.055	0.000
136.700	-2.200	0.015	8.682	-0.055	0.000
136.800	-1.200	0.015	8.682	-0.055	0.000
136.900	-1.800	0.012	8.682	-0.055	0.000
137.000	-2.600	0.015	8.681	-0.055	0.000
137.100	-1.200	0.015	8.681	-0.055	0.000
137.200	-1.400	0.014	8.681	-0.055	0.000
137.300	-1.400	0.012	8.682	-0.055	0.000
137.400	-2.000	0.011	8.682	-0.055	0.000
137.500	-2.200	0.013	8.682	-0.055	0.000
137.600	-2.000	0.013	8.682	-0.055	0.000
137.700	-1.200	0.012	8.682	-0.055	0.000
137.800	-2.000	0.010	8.681	-0.055	0.000
137.900	-1.200	0.013	8.682	-0.055	0.000
138.000	-3.000	0.013	8.682	-0.055	0.000
138.100	-2.200	0.013	8.682	-0.055	0.000
138.200	-2.800	0.013	8.681	-0.055	0.000
138.300	-2.000	0.010	8.680	-0.055	0.000
138.400	-1.800	0.014	8.682	-0.055	0.000
138.500	-1.200	0.013	8.682	-0.055	0.000
138.600	-2.800	0.013	8.682	-0.055	0.000
138.700	-1.000	0.010	8.681	-0.055	0.000
138.800	-1.400	0.014	8.681	-0.055	0.000
138.900	-1.000	0.016	8.682	-0.055	0.000
139.000	-2.000	0.012	8.682	-0.055	0.000
139.100	-1.800	0.012	8.682	-0.055	0.000
139.200	-3.400	0.014	8.682	-0.055	0.000
139.300	-1.800	0.009	8.681	-0.055	0.000
139.400	-2.400	0.011	8.681	-0.055	0.000
139.500	-2.000	0.016	8.682	-0.055	0.000
139.600	-2.600	0.016	8.682	-0.055	0.000
139.700	-2.000	0.013	8.683	-0.055	0.000
139.800	-3.600	0.014	8.681	-0.055	0.000
139.900	-1.000	0.010	8.681	-0.055	0.000
140.000	-3.800	0.010	8.680	-0.055	0.000
140.100	-2.800	0.010	8.680	-0.055	0.000
140.200	-2.000	0.015	8.682	-0.055	0.000
140.300	-2.200	0.012	8.681	-0.055	0.000
140.400	-2.600	0.015	8.682	-0.055	0.000
140.500	-1.400	0.013	8.681	-0.055	0.000
140.600	-2.600	0.013	8.681	-0.055	0.000
140.700	-1.800	0.014	8.682	-0.055	0.000
140.800	-2.800	0.013	8.681	-0.055	0.000
140.900	-2.000	0.015	8.681	-0.055	0.000
141.000	-2.000	0.017	8.681	-0.055	0.000
141.100	-3.400	0.017	8.681	-0.055	0.000
141.200	-3.000	0.015	8.682	-0.055	0.000
141.300	-1.200	0.015	8.682	-0.055	0.000
141.400	-1.800	0.017	8.681	-0.055	0.000
141.500	-1.800	0.015	8.681	-0.055	0.000
141.600	-3.000	0.015	8.681	-0.055	0.000
141.700	-1.000	0.014	8.682	-0.055	0.000
141.800	-2.200	0.015	8.682	-0.055	0.000
141.900	-2.400	0.015	8.682	-0.055	0.000
142.000	-3.400	0.014	8.681	-0.055	0.000
142.100	-1.800	0.014	8.681	-0.055	0.000
142.200	-2.400	0.016	8.681	-0.055	0.000
142.300	-1.800	0.017	8.681	-0.055	0.000
142.400	-2.800	0.016	8.682	-0.055	0.000
142.500	-2.400	0.017	8.682	-0.055	0.000
142.600	-3.600	0.017	8.682	-0.055	0.000
142.700	-1.800	0.014	8.681	-0.055	0.000
142.800	-3.000	0.018	8.681	-0.055	0.000
142.900	-0.800	0.015	8.681	-0.055	0.000
143.000	-3.000	0.019	8.681	-0.055	0.000
143.100	-2.200	0.019	8.681	-0.055	0.000
143.200	-1.800	0.014	8.681	-0.055	0.000
143.300	-3.000	0.016	8.681	-0.055	0.000
143.400	-2.800	0.018	8.681	-0.055	0.000
143.500	-1.800	0.018	8.681	-0.055	0.000
143.600	-3.000	0.018	8.681	-0.055	0.000
143.700	-1.800	0.018	8.679	-0.055	0.000
143.800	-2.200	0.015	8.680	-0.055	0.000
143.900	-2.800	0.020	8.681	-0.055	0.000
144.000	-2.600	0.016	8.682	-0.055	0.000
144.100	-2.000	0.016	8.682	-0.055	0.000
144.200	-1.800	0.016	8.680	-0.055	0.000
144.300	-1.000	0.014	8.681	-0.055	0.000
144.400	-3.200	0.014	8.680	-0.055	0.000
144.500	-2.000	0.013	8.681	-0.055	0.000
144.600	-3.200	0.013	8.681	-0.055	0.000
144.700	-1.200	0.017	8.681	-0.055	0.000
144.800	-2.200	0.014	8.682	-0.055	0.000
144.900	-1.800	0.017	8.680	-0.055	0.000
145.000	-2.800	0.015	8.681	-0.055	0.000
145.100	-2.800	0.015	8.681	-0.055	0.000
145.200	-3.000	0.016	8.682	-0.055	0.000
145.300	-1.800	0.013	8.681	-0.055	0.000
145.400	-2.600	0.016	8.681	-0.055	0.000
145.500	-1.600	0.016	8.681	-0.055	0.000
145.600	-2.200	0.016	8.681	-0.055	0.000
145.700	-1.400	0.016	8.680	-0.055	0.000
145.800	-3.800	0.017	8.681	-0.055	0.000
145.900	-1.000	0.019	8.681	-0.055	0.000
146.000	-3.400	0.012	8.681	-0.055	0.000
146.100	-1.600	0.012	8.681	-0.055	0.000
146.200	-2.800	0.017	8.681	-0.055	0.000
146.300	-1.000	0.014	8.680	-0.055	0.000
146.400	-2.600	0.016	8.680	-0.055	0.000
146.500	-2.400	0.014	8.681	-0.055	0.000
146.600	-3.000	0.014	8.681	-0.055	0.000
146.700	-1.800	0.015	8.680	-0.055	0.000
146.800	-2.400	0.015	8.680	-0.055	0.000
146.900	-2.400	0.015	8.680	-0.055	0.000
147.000	-2.600	0.013	8.680	-0.055	0.000
147.100	-1.200	0.013	8.680	-0.055	0.000
147.200	-3.000	0.015	8.680	-0.055	0.000
147.300	-1.200	0.013	8.681	-0.055	0.000
147.400	-2.400	0.014	8.681	-0.055	0.000
147.500	-2.400	0.016	8.681	-0.055	0.000
147.600	-2.600	0.016	8.681	-0.055	0.000
147.700	-2.600	0.016	8.680	-0.055	0.000
147.800	-3.000	0.015	8.681	-0.055	0.000
147.900	-1.400	0.019	8.681	-0.055	0.000
148.000	-2.600	0.021	8.680	-0.055	0.000
148.100	-0.800	0.021	8.680	-0.055	0.000
148.200	-2.600	0.013	8.681	-0.055	0.000
148.300	-2.200	0.012	8.680	-0.055	0.000
148.400	-2.200	0.015	8.680	-0.055	0.000
148.500	-2.200	0.016	8.680	-0.055	0.000
148.600	-2.200	0.016	8.680	-0.055	0.000
148.700	-2.200	0.016	8.681	-0.055	0.000
148.800	-2.600	0.014	8.681	-0.055	0.000
148.900	-1.800	0.016	8.680	-0.055	0.000
149.000	-1.400	0.013	8.681	-0.055	0.000
149.100	-2.800	0.013	8.681	-0.055	0.000
149.200	-1.800	0.014	8.680	-0.055	0.000
149.300	-2.800	0.014	8.682	-0.055	0.000
149.400	-1.200	0.014	8.680	-0.055	0.000
149.500	-2.000	0.015	8.681	-0.055	0.000
149.600	-1.800	0.015	8.681	-0.055	0.000
149.700	-2.600	0.013	8.679	-0.055	0.000
149.800	-0.800	0.011	8.679	-0.055	0.000
149.900	-2.000	0.013	8.681	-0.055	0.000
150.000	-2.800	0.013	8.679	-0.055	0.000
150.100	-2.400	0.013	8.679	-0.055	0.000
150.200	-2.400	0.015	8.680	-0.055	0.000
150.300	-2.000	0.012	8.679	-0.055	0.000
150.400	-2.400	0.013	8.680	-0.055	0.000
150.500	-1.000	0.012	8.681	-0.055	0.000
150.600	-2.800	0.012	8.681	-0.055	0.000
150.700	-1.800	0.011	8.680	-0.055	0.000
150.800	-2.800	0.013	8.680	-0.055	0.000
150.900	-1.400	0.014	8.681	-0.055	0.000
151.000	-2.400	0.012	8.681	-0.055	0.000
151.100	-2.000	0.012	8.681	-0.055	0.000
151.200	-2.800	0.014	8.680	-0.055	0.000
151.300	-1.000	0.015	8.680	-0.055	0.000
151.400	-3.000	0.015	8.681	-0.055	0.000
151.500	-2.600	0.012	8.680	-0.055	0.000
151.600	-1.800	0.012	8.680	-0.055	0.000
151.700	-0.800	0.011	8.680	-0.055	0.000
151.800	-2.400	0.011	8.680	-0.055	0.000
151.900	-0.600	0.010	8.680	-0.055	0.000
152.000	-1.800	0.014	8.680	-0.055	0.000
152.100	-1.800	0.014	8.680	-0.055	0.000
152.200	-2.200	0.008	8.679	-0.055	0.000
152.300	-1.600	0.012	8.680	-0.055	0.000
152.400	-2.000	0.008	8.680	-0.055	0.000
152.500	-1.200	0.010	8.680	-0.055	0.000
152.600	-2.200	0.010	8.680	-0.055	0.000
152.700	-1.200	0.011	8.681	-0.055	0.000
152.800	-1.600	0.008	8.679	-0.055	0.000
152.900	-1.800	0.012	8.680	-0.055	0.000
153.000	-1.200	0.010	8.679	-0.055	0.000
153.100	-1.400	0.010	8.679	-0.055	0.000
153.200	-1.800	0.008	8.681	-0.055	0.000
153.300	-2.000	0.010	8.680	-0.055	0.000
153.400	-0.600	0.006	8.680	-0.055	0.000
153.500	-2.200	0.008	8.681	-0.055	0.000
153.600	-1.000	0.008	8.681	-0.055	0.000
153.700	-1.000	0.009	8.679	-0.055	0.000
153.800	-2.800	0.008	8.681	-0.055	0.000
153.900	-1.800	0.006	8.680	-0.055	0.000
154.000	-1.800	0.008	8.679	-0.055	0.000
154.100	-0.200	0.008	8.679	-0.055	0.000
154.200	-2.000	0.008	8.680	-0.055	0.000
154.300	-1.200	0.005	8.680	-0.055	0.000
154.400	-1.600	0.010	8.680	-0.055	0.000
154.500	-1.200	0.010	8.681	-0.055	0.000
154.600	-1.800	0.010	8.681	-0.055	0.000
154.700	-3.400	0.011	8.680	-0.055	0.000
154.800	-0.800	0.005	8.680	-0.055	0.000
154.900	-1.800	0.006	8.681	-0.055	0.000
155.000	-0.800	0.005	8.680	-0.055	0.000
155.100	-2.200	0.005	8.680	-0.055	0.000
155.200	-0.800	0.010	8.680	-0.055	0.000
155.300	-2.200	0.003	8.680	-0.055	0.000
155.400	-0.800	0.009	8.679	-0.055	0.000
155.500	-2.200	0.008	8.680	-0.055	0.000
155.600	-1.400	0.008	8.680	-0.055	0.000
155.700	-2.000	0.008	8.681	-0.055	0.000
155.800	-0.600	0.007	8.680	-0.055	0.000
155.900	-1.200	0.007	8.678	-0.056	0.000
156.000	-1.200	0.009	8.680	-0.056	0.000
156.100	-1.800	0.009	8.680	-0.056	0.000
156.200	-1.000	0.007	8.680	-0.056	0.000
156.300	-1.400	0.005	8.679	-0.056	0.000
156.400	-1.200	0.007	8.679	-0.056	0.000
156.500	-1.400	0.008	8.680	-0.056	0.000
156.600	-0.200	0.008	8.680	-0.056	0.000
156.700	-1.600	0.005	8.680	-0.056	0.000
156.800	-1.000	0.006	8.679	-0.056	0.000
156.900	-2.600	0.007	8.680	-0.056	0.000
157.000	-1.800	0.006	8.680	-0.056	0.000
157.100	-1.400	0.006	8.680	-0.056	0.000
157.200	-1.000	0.007	8.678	-0.056	0.000
157.300	-1.000	0.007	8.680	-0.056	0.000
157.400	-1.400	0.004	8.679	-0.056	0.000
157.500	-2.000	0.010	8.680	-0.056	0.000
157.600	-2.000	0.010	8.680	-0.056	0.000
157.700	-1.200	0.003	8.680	-0.056	0.000
157.800	-0.800	0.009	8.679	-0.056	0.000
157.900	-1.800	0.006	8.680	-0.056	0.000
158.000	-0.600	0.008	8.679	-0.056	0.000
158.100	-3.400	0.008	8.679	-0.056	0.000
158.200	-0.600	0.008	8.681	-0.056	0.000
158.300	-1.400	0.008	8.680	-0.056	0.000
158.400	-1.000	0.005	8.680	-0.056	0.000
158.500	-1.200	0.008	8.680	-0.056	0.000
158.600	-1.000	0.008	8.680	-0.056	0.000
158.700	-1.200	0.004	8.679	-0.056	0.000
158.800	-1.200	0.006	8.680	-0.056	0.000
158.900	-1.000	0.007	8.679	-0.056	0.000
159.000	-0.800	0.006	8.680	-0.056	0.000
159.100	-2.000	0.006	8.680	-0.056	0.000
159.200	-1.400	0.010	8.680	-0.056	0.000
159.300	-1.600	0.005	8.679	-0.056	0.000
159.400	-0.600	0.009	8.680	-0.056	0.000
159.500	-2.600	0.009	8.678	-0.056	0.000
159.600	-0.600	0.009	8.678	-0.056	0.000
159.700	-2.800	0.007	8.678	-0.056	0.000
159.800	-1.600	0.007	8.679	-0.056	0.000
159.900	-1.200	0.007	8.679	-0.056	0.000
160.000	-1.200	0.008	8.680	-0.056	0.000
160.100	-1.800	0.008	8.680	-0.056	0.000
160.200	-1.000	0.009	8.678	-0.056	0.000
160.300	-1.800	0.009	8.679	-0.056	0.000
160.400	-2.200	0.008	8.679	-0.056	0.000
160.500	-1.200	0.008	8.679	-0.056	0.000
160.600	-2.400	0.008	8.679	-0.056	0.000
160.700	-2.600	0.012	8.680	-0.056	0.000
160.800	-2.200	0.006	8.679	-0.056	0.000
160.900	-2.200	0.012	8.679	-0.056	0.000
161.000	-1.800	0.012	8.679	-0.056	0.000
161.100	-2.200	0.012	8.679	-0.056	0.000
161.200	-2.000	0.009	8.680	-0.056	0.000
161.300	-2.200	0.008	8.679	-0.056	0.000
161.400	-1.600	0.011	8.679	-0.056	0.000
161.500	-2.200	0.009	8.680	-0.056	0.000
161.600	-2.200	0.009	8.680	-0.056	0.000
161.700	-2.800	0.015	8.680	-0.056	0.000
161.800	-1.600	0.011	8.679	-0.056	0.000
161.900	-2.800	0.013	8.678	-0.056	0.000
162.000	-1.000	0.011	8.679	-0.056	0.000
162.100	-2.000	0.011	8.679	-0.056	0.000
162.200	-1.200	0.011	8.679	-0.056	0.000
162.300	-2.200	0.012	8.679	-0.056	0.000
162.400	-1.800	0.011	8.680	-0.056	0.000
162.500	-3.200	0.015	8.679	-0.056	0.000
162.600	-2.600	0.015	8.679	-0.056	0.000
162.700	-2.600	0.014	8.680	-0.056	0.000
162.800	-1.400	0.015	8.678	-0.056	0.000
162.900	-3.200	0.013	8.679	-0.056	0.000
163.000	-1.600	0.016	8.679	-0.056	0.000
163.100	-2.200	0.016	8.679	-0.056	0.000
163.200	-1.200	0.013	8.678	-0.056	0.000
163.300	-2.000	0.019	8.679	-0.056	0.000
163.400	-2.000	0.015	8.679	-0.056	0.000
163.500	-2.200	0.016	8.679	-0.056	0.000
163.600	-1.200	0.016	8.679	-0.056	0.000
163.700	-3.400	0.015	8.679	-0.056	0.000
163.800	-3.200	0.016	8.679	-0.056	0.000
163.900	-2.400	0.014	8.680	-0.056	0.000
164.000	-2.600	0.017	8.679	-0.056	0.000
164.100	-2.000	0.017	8.679	-0.056	0.000
164.200	-2.800	0.019	8.679	-0.056	0.000
164.300	-3.400	0.019	8.679	-0.056	0.000
164.400	-2.400	0.016	8.680	-0.056	0.000
164.500	-3.000	0.018	8.679	-0.056	0.000
164.600	-2.200	0.018	8.679	-0.056	0.000
164.700	-3.600	0.015	8.678	-0.056	0.000
164.800	-1.000	0.018	8.678	-0.056	0.000
164.900	-2.800	0.016	8.679	-0.056	0.000
165.000	-2.200	0.015	8.679	-0.056	0.000
165.100	-2.200	0.015	8.679	-0.056	0.000
165.200	-3.400	0.015	8.679	-0.056	0.000
165.300	-1.800	0.014	8.680	-0.056	0.000
165.400	-2.400	0.020	8.678	-0.056	0.000
165.500	-2.600	0.017	8.678	-0.056	0.000
165.600	-2.600	0.017	8.678	-0.056	0.000
165.700	-3.000	0.017	8.679	-0.056	0.000
165.800	-3.000	0.018	8.678	-0.056	0.000
165.900	-1.000	0.015	8.679	-0.056	0.000
166.000	-3.000	0.016	8.679	-0.056	0.000
166.100	-2.000	0.016	8.679	-0.056	0.000
166.200	-2.600	0.016	8.679	-0.056	0.000
166.300	-2.000	0.020	8.679	-0.056	0.000
166.400	-2.200	0.018	8.679	-0.056	0.000
166.500	-1.800	0.021	8.679	-0.056	0.000
166.600	-2.000	0.021	8.679	-0.056	0.000
166.700	-3.000	0.018	8.679	-0.056	0.000
166.800	-2.800	0.018	8.679	-0.056	0.000
166.900	-2.400	0.015	8.679	-0.056	0.000
167.000	-2.800	0.016	8.678	-0.056	0.000
167.100	-2.000	0.016	8.678	-0.056	0.000
167.200	-2.200	0.016	8.678	-0.056	0.000
167.300	-1.400	0.016	8.679	-0.056	0.000
167.400	-3.000	0.019	8.678	-0.056	0.000
167.500	-2.200	0.015	8.677	-0.056	0.000
167.600	-2.000	0.015	8.677	-0.056	0.000
167.700	-2.200	0.015	8.680	-0.056	0.000
167.800	-2.200	0.016	8.678	-0.056	0.000
167.900	-3.000	0.014	8.679	-0.056	0.000
168.000	-2.800	0.014	8.679	-0.056	0.000
168.100	-2.200	0.014	8.679	-0.056	0.000
168.200	-2.000	0.016	8.679	-0.056	0.000
168.300	-2.600	0.014	8.678	-0.056	0.000
168.400	-3.400	0.016	8.679	-0.056	0.000
168.500	-1.600	0.017	8.678	-0.056	0.000
168.600	-3.400	0.017	8.678	-0.056	0.000
168.700	-1.400	0.015	8.678	-0.056	0.000
168.800	-2.000	0.016	8.679	-0.056	0.000
168.900	-1.200	0.018	8.678	-0.056	0.000
169.000	-5.800	0.013	8.678	-0.056	0.177
169.100	11.200	0.013	8.678	-0.056	0.177
169.200	14.800	0.016	8.678	-0.056	0.177
169.300	21.400	0.013	8.679	-0.056	0.177
169.400	17.400	0.015	8.678	-0.056	0.177
169.500	10.200	0.014	8.679	-0.056	0.471
169.600	20.000	0.014	8.679	-0.056	0.471
169.700	14.000	-0.021	8.679	-0.056	0.471
169.800	17.000	-0.058	8.678	-0.056	0.471
169.900	20.600	-0.057	8.677	-0.056	0.471
170.000	18.800	0.096	8.678	-0.056	0.765
170.100	25.200	0.096	8.678	-0.056	0.765
170.200	28.600	0.127	8.679	-0.056	0.765
170.300	28.200	0.157	8.679	-0.056	0.765
170.400	31.600	0.181	8.679	-0.055	0.765
170.500	30.800	0.231	8.679	-0.055	1.059
170.600	39.200	0.231	8.679	-0.055	1.059
170.700	37.600	0.244	8.678	-0.055	1.059
170.800	39.000	0.286	8.679	-0.055	1.059
170.900	42.600	0.309	8.679	-0.055	1.059
171.000	42.600	0.370	8.680	-0.055	1.353
171.100	45.800	0.370	8.680	-0.055	1.353
171.200	49.000	0.381	8.679	-0.055	1.353
171.300	50.200	0.424	8.678	-0.055	1.353
171.400	53.600	0.457	8.678	-0.054	1.353
171.500	53.000	0.537	8.678	-0.054	1.648
171.600	60.400	0.537	8.678	-0.054	1.648
171.700	58.600	0.549	8.678	-0.054	1.648
171.800	59.800	0.570	8.678	-0.054	1.648
171.900	64.400	0.625	8.680	-0.054	1.648
172.000	63.200	0.687	8.677	-0.054	1.942
172.100	82.000	0.687	8.677	-0.054	1.942
172.200	76.400	0.715	8.678	-0.054	1.942
172.300	79.800	0.750	8.678	-0.054	1.942
172.400	89.000	0.797	8.679	-0.053	1.942
172.500	82.000	0.865	8.680	-0.053	2.236
172.600	91.600	0.865	8.680	-0.053	2.236
172.700	82.400	0.902	8.679	-0.053	2.236
172.800	95.400	0.946	8.680	-0.053	2.236
172.900	100.600	0.984	8.679	-0.052	2.236
173.000	91.400	1.079	8.678	-0.052	2.530
173.100	97.200	1.079	8.678	-0.052	2.530
173.200	96.200	1.100	8.679	-0.052	2.530
173.300	105.600	1.150	8.680	-0.052	2.530
173.400	112.000	1.183	8.676	-0.051	2.530
173.500	108.600	1.268	8.678	-0.051	2.825
173.600	119.600	1.268	8.678	-0.051	2.825
173.700	117.400	1.314	8.679	-0.051	2.825
173.800	121.400	1.348	8.678	-0.051	2.825
173.900	125.600	1.375	8.679	-0.050	2.825
174.000	118.200	1.452	8.679	-0.050	3.119
174.100	131.000	1.452	8.679	-0.050	3.119
174.200	124.000	1.493	8.680	-0.050	3.119
174.300	134.800	1.532	8.678	-0.050	3.119
174.400	137.200	1.570	8.678	-0.049	3.119
174.500	132.400	1.669	8.678	-0.049	3.413
174.600	142.800	1.669	8.678	-0.049	3.413
174.700	140.800	1.706	8.677	-0.049	3.413
174.800	143.200	1.753	8.678	-0.049	3.413
174.900	146.800	1.781	8.678	-0.048	3.413
175.000	141.000	1.861	8.679	-0.048	3.707
175.100	149.800	1.861	8.679	-0.048	3.707
175.200	151.800	1.915	8.678	-0.048	3.707
175.300	149.400	1.953	8.678	-0.048	3.707
175.400	157.200	2.010	8.677	-0.047	3.707
175.500	143.400	2.093	8.680	-0.047	4.001
175.600	155.400	2.093	8.680	-0.047	4.001
175.700	156.400	2.139	8.678	-0.047	4.001
175.800	153.600	2.187	8.680	-0.047	4.001
175.900	161.800	2.230	8.678	-0.045	4.001
176.000	153.200	2.316	8.678	-0.045	4.296
176.100	161.000	2.316	8.678	-0.045	4.296
176.200	164.200	2.372	8.677	-0.045	4.296
176.300	161.600	2.420	8.679	-0.045	4.296
176.400	163.400	2.481	8.678	-0.044	4.296
176.500	153.400	2.543	8.680	-0.044	4.590
176.600	171.400	2.543	8.680	-0.044	4.590
176.700	174.200	2.596	8.678	-0.044	4.590
176.800	164.200	2.647	8.678	-0.044	4.590
176.900	169.000	2.703	8.678	-0.042	4.590
177.000	164.200	2.787	8.678	-0.042	4.884
177.100	172.200	2.787	8.678	-0.042	4.884
177.200	173.400	2.829	8.677	-0.042	4.884
177.300	167.600	2.885	8.678	-0.042	4.884
177.400	182.400	2.931	8.678	-0.041	4.884
177.500	173.400	3.031	8.677	-0.041	5.000
177.600	170.200	3.031	8.677	-0.041	5.000
177.700	166.600	3.069	8.678	-0.041	5.000
177.800	166.200	3.109	8.679	-0.041	5.000
177.900	161.200	3.167	8.679	-0.040	5.000
178.000	156.200	3.264	8.680	-0.040	5.000
178.100	151.600	3.264	8.680	-0.040	5.000
178.200	148.400	3.312	8.677	-0.040	5.000
178.300	144.800	3.362	8.677	-0.040	5.000
178.400	141.400	3.397	8.676	-0.039	5.000
178.500	138.200	3.477	8.677	-0.039	5.000
178.600	136.200	3.477	8.677	-0.039	5.000
178.700	132.800	3.513	8.678	-0.039	5.000
178.800	131.000	3.547	8.679	-0.039	5.000
178.900	128.000	3.578	8.678	-0.038	5.000
179.000	124.200	3.643	8.677	-0.038	5.000
179.100	122.000	3.643	8.677	-0.038	5.000
179.200	120.600	3.668	8.677	-0.038	5.000
179.300	117.200	3.702	8.676	-0.038	5.000
179.400	116.000	3.729	8.676	-0.037	5.000
179.500	113.600	3.780	8.678	-0.037	5.000
179.600	112.000	3.780	8.678	-0.037	5.000
179.700	109.800	3.801	8.677	-0.037	5.000
179.800	108.200	3.825	8.679	-0.037	5.000
179.900	106.200	3.845	8.678	-0.036	5.000
180.000	104.000	3.887	8.677	-0.036	5.000
180.100	103.400	3.887	8.677	-0.036	5.000
180.200	101.200	3.902	8.678	-0.036	5.000
180.300	100.200	3.923	8.676	-0.036	5.000
180.400	99.400	3.937	8.677	-0.035	5.000
180.500	96.200	3.971	8.678	-0.035	5.000
180.600	96.000	3.971	8.678	-0.035	5.000
180.700	94.800	3.990	8.678	-0.035	5.000
180.800	93.400	4.001	8.678	-0.035	5.000
180.900	91.600	4.017	8.678	-0.034	5.000
181.000	89.800	4.039	8.677	-0.034	5.000
181.100	90.800	4.039	8.677	-0.034	5.000
181.200	88.400	4.056	8.677	-0.034	5.000
181.300	88.600	4.062	8.677	-0.034	5.000
181.400	87.800	4.075	8.677	-0.033	5.000
181.500	87.600	4.096	8.677	-0.033	5.000
181.600	84.200	4.096	8.677	-0.033	5.000
181.700	83.600	4.110	8.677	-0.033	5.000
181.800	84.000	4.121	8.679	-0.033	5.000
181.900	82.000	4.127	8.677	-0.033	5.000
182.000	81.000	4.146	8.677	-0.033	5.000
182.100	80.200	4.146	8.677	-0.033	5.000
182.200	80.000	4.155	8.678	-0.033	5.000
182.300	80.000	4.163	8.677	-0.033	5.000
182.400	79.600	4.170	8.677	-0.032	5.000
182.500	78.200	4.187	8.678	-0.032	5.000
182.600	77.000	4.187	8.678	-0.032	5.000
182.700	77.000	4.193	8.676	-0.032	5.000
182.800	75.400	4.197	8.678	-0.032	5.000
182.900	75.600	4.209	8.676	-0.032	5.000
183.000	74.400	4.221	8.678	-0.032	5.000
183.100	73.800	4.221	8.678	-0.032	5.000
183.200	73.600	4.225	8.677	-0.032	5.000
183.300	73.600	4.234	8.678	-0.032	5.000
183.400	71.400	4.238	8.677	-0.031	5.000
183.500	71.400	4.255	8.677	-0.031	5.000
183.600	70.200	4.255	8.677	-0.031	5.000
183.700	69.800	4.257	8.678	-0.031	5.000
183.800	69.000	4.263	8.677	-0.031	5.000
183.900	69.200	4.271	8.677	-0.030	5.000
184.000	68.800	4.280	8.677	-0.030	5.000
184.100	69.000	4.280	8.677	-0.030	5.000
184.200	67.000	4.288	8.677	-0.030	5.000
184.300	67.600	4.293	8.677	-0.030	5.000
184.400	66.600	4.297	8.677	-0.030	5.000
184.500	65.400	4.307	8.676	-0.030	5.000
184.600	65.400	4.307	8.676	-0.030	5.000
184.700	66.000	4.313	8.677	-0.030	5.000
184.800	66.200	4.316	8.677	-0.030	5.000
184.900	66.200	4.322	8.678	-0.029	5.000
185.000	64.000	4.330	8.676	-0.029	5.000
185.100	65.000	4.330	8.676	-0.029	5.000
185.200	64.400	4.334	8.678	-0.029	5.000
185.300	64.000	4.336	8.677	-0.029	5.000
185.400	64.200	4.339	8.677	-0.029	5.000
185.500	64.000	4.345	8.678	-0.029	5.000
185.600	63.000	4.345	8.678	-0.029	5.000
185.700	62.800	4.347	8.677	-0.029	5.000
185.800	63.000	4.351	8.678	-0.029	5.000
185.900	62.600	4.352	8.677	-0.028	5.000
186.000	62.200	4.357	8.678	-0.028	5.000
186.100	62.800	4.357	8.678	-0.028	5.000
186.200	62.400	4.361	8.677	-0.028	5.000
186.300	61.400	4.360	8.677	-0.028	5.000
186.400	61.200	4.362	8.677	-0.028	5.000
186.500	62.000	4.371	8.676	-0.028	5.000
186.600	61.400	4.371	8.676	-0.028	5.000
186.700	62.000	4.367	8.677	-0.028	5.000
186.800	61.400	4.372	8.676	-0.028	5.000
186.900	61.000	4.371	8.677	-0.027	5.000
187.000	61.400	4.375	8.677	-0.027	5.000
187.100	60.800	4.375	8.677	-0.027	5.000
187.200	62.000	4.378	8.676	-0.027	5.000
187.300	60.800	4.378	8.677	-0.027	5.000
187.400	61.600	4.377	8.678	-0.027	5.000
187.500	60.600	4.378	8.678	-0.027	5.000
187.600	60.600	4.378	8.678	-0.027	5.000
187.700	59.800	4.384	8.677	-0.027	5.000
187.800	60.400	4.383	8.677	-0.027	5.000
187.900	60.200	4.384	8.677	-0.026	5.000
188.000	60.800	4.386	8.676	-0.026	5.000
188.100	61.400	4.386	8.676	-0.026	5.000
188.200	60.000	4.385	8.676	-0.026	5.000
188.300	59.200	4.386	8.678	-0.026	5.000
188.400	59.800	4.389	8.677	-0.026	5.000
188.500	59.800	4.385	8.677	-0.026	5.000
188.600	60.000	4.385	8.677	-0.026	5.000
188.700	59.800	4.392	8.677	-0.026	5.000
188.800	60.200	4.390	8.678	-0.026	5.000
188.900	59.800	4.390	8.677	-0.025	5.000
189.000	59.800	4.390	8.677	-0.025	5.000
189.100	60.200	4.390	8.677	-0.025	5.000
189.200	59.800	4.392	8.677	-0.025	5.000
189.300	59.200	4.389	8.677	-0.025	5.000
189.400	60.000	4.394	8.677	-0.025	5.000
189.500	58.600	4.392	8.676	-0.025	5.000
189.600	59.400	4.392	8.676	-0.025	5.000
189.700	60.400	4.392	8.677	-0.025	5.000
189.800	60.600	4.391	8.677	-0.025	5.000
189.900	60.000	4.392	8.676	-0.024	5.000
190.000	60.800	4.393	8.677	-0.024	5.000
190.100	58.600	4.393	8.677	-0.024	5.000
190.200	59.000	4.390	8.676	-0.024	5.000
190.300	58.000	4.394	8.677	-0.024	5.000
190.400	59.400	4.393	8.677	-0.024	5.000
190.500	59.800	4.395	8.678	-0.024	5.000
190.600	59.800	4.395	8.678	-0.024	5.000
190.700	59.000	4.394	8.677	-0.024	5.000
190.800	59.200	4.398	8.678	-0.024	5.000
190.900	59.000	4.395	8.676	-0.023	5.000
191.000	59.400	4.396	8.676	-0.023	5.000
191.100	59.200	4.396	8.676	-0.023	5.000
191.200	58.600	4.395	8.677	-0.023	5.000
191.300	59.400	4.398	8.676	-0.023	5.000
191.400	59.000	4.389	8.677	-0.023	5.000
191.500	59.600	4.392	8.677	-0.023	5.000
191.600	59.200	4.392	8.677	-0.023	5.000
191.700	60.000	4.393	8.676	-0.023	5.000
191.800	59.000	4.394	8.677	-0.023	5.000
191.900	59.800	4.397	8.676	-0.022	5.000
192.000	59.400	4.397	8.677	-0.022	5.000
192.100	59.400	4.397	8.677	-0.022	5.000
192.200	60.200	4.396	8.677	-0.022	5.000
192.300	59.400	4.398	8.676	-0.022	5.000
192.400	60.000	4.395	8.675	-0.022	5.000
192.500	59.200	4.394	8.676	-0.022	5.000
192.600	59.400	4.394	8.676	-0.022	5.000
192.700	59.200	4.397	8.675	-0.022	5.000
192.800	59.800	4.394	8.677	-0.022	5.000
192.900	58.400	4.397	8.676	-0.021	5.000
193.000	58.800	4.395	8.675	-0.021	5.000
193.100	58.800	4.395	8.675	-0.021	5.000
193.200	59.400	4.397	8.676	-0.021	5.000
193.300	59.600	4.397	8.676	-0.021	5.000
193.400	59.000	4.399	8.676	-0.021	5.000
193.500	60.000	4.398	8.678	-0.021	5.000
193.600	59.200	4.398	8.678	-0.021	5.000
193.700	58.400	4.396	8.676	-0.021	5.000
193.800	57.800	4.397	8.676	-0.021	5.000
193.900	58.600	4.398	8.677	-0.020	5.000
194.000	57.600	4.395	8.677	-0.020	5.000
194.100	59.400	4.395	8.677	-0.020	5.000
194.200	59.200	4.397	8.675	-0.020	5.000
194.300	59.600	4.399	8.676	-0.020	5.000
194.400	58.000	4.398	8.676	-0.020	5.000
194.500	57.800	4.397	8.676	-0.020	5.000
194.600	58.400	4.397	8.676	-0.020	5.000
194.700	57.800	4.402	8.677	-0.020	5.000
194.800	59.000	4.398	8.676	-0.020	5.000
194.900	57.200	4.399	8.677	-0.019	5.000
195.000	57.200	4.400	8.674	-0.019	5.000
195.100	57.800	4.400	8.674	-0.019	5.000
195.200	57.200	4.401	8.676	-0.019	5.000
195.300	58.400	4.399	8.676	-0.019	5.000
195.400	57.200	4.402	8.676	-0.019	5.000
195.500	57.200	4.399	8.676	-0.019	5.000
195.600	57.800	4.399	8.676	-0.019	5.000
195.700	58.400	4.400	8.677	-0.019	5.000
195.800	57.800	4.398	8.675	-0.019	5.000
195.900	57.800	4.398	8.675	-0.018	5.000
196.000	58.000	4.399	8.676	-0.018	5.000
196.100	58.200	4.399	8.676	-0.018	5.000
196.200	58.000	4.393	8.675	-0.018	5.000
196.300	57.600	4.397	8.676	-0.018	5.000
196.400	57.200	4.393	8.676	-0.018	5.000
196.500	58.000	4.395	8.675	-0.018	5.000
196.600	58.400	4.395	8.675	-0.018	5.000
196.700	57.800	4.393	8.676	-0.018	5.000
196.800	58.600	4.395	8.675	-0.018	5.000
196.900	58.000	4.393	8.676	-0.017	5.000
197.000	58.400	4.396	8.676	-0.017	5.000
197.100	59.000	4.396	8.676	-0.017	5.000
197.200	58.000	4.393	8.677	-0.017	5.000
197.300	57.800	4.392	8.676	-0.017	5.000
197.400	58.400	4.393	8.675	-0.017	5.000
197.500	57.000	4.393	8.676	-0.017	5.000
197.600	58.200	4.393	8.676	-0.017	5.000
197.700	59.400	4.396	8.675	-0.017	5.000
197.800	58.000	4.390	8.675	-0.017	5.000
197.900	59.400	4.391	8.676	-0.016	5.000
198.000	58.000	4.391	8.676	-0.016	5.000
198.100	58.400	4.391	8.676	-0.016	5.000
198.200	58.800	4.390	8.676	-0.016	5.000
198.300	59.800	4.392	8.676	-0.016	5.000
198.400	58.200	4.389	8.676	-0.016	5.000
198.500	58.400	4.389	8.676	-0.016	5.000
198.600	59.200	4.389	8.676	-0.016	5.000
198.700	57.800	4.396	8.676	-0.016	5.000
198.800	58.200	4.390	8.676	-0.016	5.000
198.900	58.600	4.389	8.675	-0.015	5.000
199.000	58.400	4.388	8.675	-0.015	5.000
199.100	58.400	4.388	8.675	-0.015	5.000
199.200	59.400	4.392	8.675	-0.015	5.000
199.300	58.400	4.390	8.676	-0.015	5.000
199.400	59.200	4.389	8.675	-0.015	5.000
199.500	59.200	4.388	8.675	-0.015	5.000
199.600	57.800	4.388	8.675	-0.015	5.000
199.700	58.000	4.391	8.675	-0.015	5.000
199.800	58.000	4.387	8.675	-0.015	5.000
199.900	58.800	4.395	8.676	-0.014	5.000
[truncated: 11,163 more rows]
