# Supplementary material for: Measurement of Outflow Facility Using iPerfusion
Source: PLoS One. 2016 Mar 7;11(3):e0150694. doi: 10.1371/journal.pone.0150694 (PMC4780770; doi:10.1371/journal.pone.0150694)
Supplement: S4 File — The raw data from the perfusion traces along with the steady state values for each pressure step. (ZIP) [file pone.0150694.s004.zip › S3/ControlIndividuals/eye13/CapPre_P15CL-15/Parameters.txt]

Q 	 dQ 	 P 	 dP 	 R 	 dR 	 C 	 dC 	 FT 	 dFT 	 N/A 	 FV 	 
-1.9680	5.0613	0.0116	0.0402	0.0084	0.0423	119.5043	603.7696	0.0000	0.0000	0.0250	0.0000
55.3453	5.2559	4.4242	0.0420	0.0754	0.0068	13.2667	1.1946	0.0000	0.0000	5.0035	0.0000
117.6220	5.2007	8.8398	0.0419	0.0731	0.0032	13.6848	0.5919	0.0000	0.0000	9.9788	0.0000
181.7547	5.1474	13.2406	0.0414	0.0715	0.0020	13.9800	0.3912	0.0000	0.0000	14.9750	0.0000
242.8810	5.2923	17.6614	0.0430	0.0717	0.0016	13.9418	0.3016	0.0000	0.0000	19.9750	0.0000
300.1257	5.2848	22.1201	0.0430	0.0729	0.0013	13.7195	0.2404	0.0000	0.0000	24.9750	0.0000
