# Supplementary material for: Measurement of Outflow Facility Using iPerfusion
Source: PLoS One. 2016 Mar 7;11(3):e0150694. doi: 10.1371/journal.pone.0150694 (PMC4780770; doi:10.1371/journal.pone.0150694)
Supplement: S4 File — The raw data from the perfusion traces along with the steady state values for each pressure step. (ZIP) [file pone.0150694.s004.zip › S3/ControlIndividuals/eye13/Eye_P15CL-15/Data.txt]

0.000	-3.800	4.014	8.544	-0.000	4.000
0.100	-0.200	4.014	8.544	-0.000	4.000
0.200	0.800	4.010	8.544	-0.000	4.000
0.300	1.200	4.014	8.545	0.000	4.000
0.400	1.800	4.013	8.545	0.000	4.000
0.500	1.200	4.015	8.545	0.000	4.000
0.600	1.000	4.015	8.545	0.000	4.000
0.700	0.400	4.012	8.543	0.000	4.000
0.800	1.600	4.014	8.543	0.000	4.000
0.900	0.800	4.013	8.544	0.000	4.000
1.000	1.000	4.014	8.544	0.000	4.000
1.100	0.400	4.014	8.544	0.000	4.000
1.200	2.200	4.018	8.545	0.000	4.000
1.300	0.200	4.016	8.544	0.000	4.000
1.400	0.800	4.017	8.545	0.000	4.000
1.500	1.000	4.015	8.545	0.000	4.000
1.600	0.800	4.015	8.545	0.000	4.000
1.700	1.800	4.008	8.545	0.000	4.000
1.800	1.200	4.015	8.544	0.000	4.000
1.900	0.800	4.012	8.545	0.000	4.000
2.000	2.400	4.011	8.546	0.000	4.000
2.100	0.400	4.011	8.546	0.000	4.000
2.200	1.800	4.013	8.544	0.000	4.000
2.300	0.800	4.014	8.545	0.000	4.000
2.400	2.200	4.011	8.544	0.000	4.000
2.500	0.400	4.015	8.545	0.000	4.000
2.600	1.600	4.015	8.545	0.000	4.000
2.700	1.600	4.015	8.544	0.000	4.000
2.800	1.600	4.015	8.544	0.000	4.000
2.900	1.200	4.011	8.544	0.000	4.000
3.000	1.800	4.015	8.544	0.000	4.000
3.100	2.200	4.015	8.544	0.000	4.000
3.200	1.200	4.015	8.545	0.000	4.000
3.300	2.200	4.019	8.545	0.000	4.000
3.400	0.400	4.015	8.545	0.000	4.000
3.500	2.600	4.010	8.544	0.000	4.000
3.600	1.000	4.010	8.544	0.000	4.000
3.700	2.000	4.015	8.544	0.000	4.000
3.800	-0.000	4.011	8.545	0.000	4.000
3.900	3.200	4.015	8.545	0.000	4.000
4.000	1.800	4.014	8.545	0.000	4.000
4.100	1.800	4.014	8.545	0.000	4.000
4.200	0.400	4.015	8.544	0.000	4.000
4.300	2.200	4.011	8.545	0.000	4.000
4.400	-0.600	4.017	8.545	0.000	4.000
4.500	1.000	4.012	8.545	0.000	4.000
4.600	1.200	4.012	8.545	0.000	4.000
4.700	2.000	4.011	8.544	0.000	4.000
4.800	1.400	4.012	8.545	0.000	4.000
4.900	1.400	4.013	8.546	0.000	4.000
5.000	1.000	4.015	8.546	0.000	4.000
5.100	2.200	4.015	8.546	0.000	4.000
5.200	2.400	4.017	8.545	0.000	4.000
5.300	2.000	4.014	8.546	0.000	4.000
5.400	1.200	4.017	8.546	0.000	4.000
5.500	2.000	4.017	8.545	0.000	4.000
5.600	0.600	4.017	8.545	0.000	4.000
5.700	1.000	4.011	8.546	0.000	4.000
5.800	-0.000	4.013	8.546	0.000	4.000
5.900	1.600	4.015	8.546	0.000	4.000
6.000	0.800	4.016	8.545	0.000	4.000
6.100	1.200	4.016	8.545	0.000	4.000
6.200	0.600	4.014	8.545	0.000	4.000
6.300	1.600	4.010	8.545	0.000	4.000
6.400	0.400	4.010	8.545	0.000	4.000
6.500	2.400	4.014	8.546	0.000	4.000
6.600	0.800	4.014	8.546	0.000	4.000
6.700	1.800	4.009	8.545	0.000	4.000
6.800	0.400	4.012	8.545	0.000	4.000
6.900	2.000	4.015	8.546	0.000	4.000
7.000	1.000	4.014	8.545	0.000	4.000
7.100	1.800	4.014	8.545	0.000	4.000
7.200	1.600	4.014	8.546	0.000	4.000
7.300	2.000	4.015	8.546	0.000	4.000
7.400	0.800	4.014	8.546	0.000	4.000
7.500	1.800	4.015	8.546	0.000	4.000
7.600	0.800	4.015	8.546	0.000	4.000
7.700	1.800	4.011	8.546	0.000	4.000
7.800	0.400	4.016	8.546	0.000	4.000
7.900	2.000	4.012	8.547	0.000	4.000
8.000	0.200	4.014	8.546	0.000	4.000
8.100	1.000	4.014	8.546	0.000	4.000
8.200	1.600	4.010	8.546	0.000	4.000
8.300	1.800	4.015	8.547	0.000	4.000
8.400	0.800	4.009	8.547	0.000	4.000
8.500	1.400	4.013	8.547	0.000	4.000
8.600	-0.000	4.013	8.547	0.000	4.000
8.700	1.800	4.015	8.545	0.000	4.000
8.800	1.000	4.015	8.547	0.000	4.000
8.900	1.400	4.013	8.547	0.000	4.000
9.000	1.000	4.012	8.546	0.000	4.000
9.100	0.600	4.012	8.546	0.000	4.000
9.200	2.000	4.014	8.547	0.000	4.000
9.300	1.000	4.016	8.547	0.000	4.000
9.400	1.800	4.015	8.546	0.000	4.000
9.500	0.800	4.013	8.547	0.000	4.000
9.600	1.800	4.013	8.547	0.000	4.000
9.700	1.400	4.012	8.546	0.000	4.000
9.800	1.000	4.011	8.547	0.000	4.000
9.900	1.200	4.016	8.547	0.000	4.000
10.000	1.800	4.013	8.548	0.000	4.000
10.100	1.800	4.013	8.548	0.000	4.000
10.200	1.200	4.011	8.547	0.000	4.000
10.300	0.200	4.022	8.547	0.000	4.000
10.400	1.000	4.000	8.546	0.000	4.000
10.500	1.000	3.997	8.547	0.000	4.000
10.600	1.800	3.997	8.547	0.000	4.000
10.700	1.200	4.020	8.546	0.000	4.000
10.800	1.400	4.016	8.546	0.000	4.000
10.900	0.800	4.015	8.547	0.000	4.000
11.000	1.800	4.008	8.548	0.000	4.000
11.100	1.000	4.008	8.548	0.000	4.000
11.200	1.400	4.015	8.547	0.000	4.000
11.300	1.000	4.021	8.547	0.000	4.000
11.400	1.200	4.016	8.547	0.000	4.000
11.500	0.800	4.008	8.547	0.000	4.000
11.600	1.400	4.008	8.547	0.000	4.000
11.700	1.200	4.021	8.547	0.000	4.000
11.800	1.800	4.013	8.548	0.000	4.000
11.900	1.400	4.011	8.548	0.000	4.000
12.000	2.200	4.008	8.547	0.000	4.000
12.100	-0.000	4.008	8.547	0.000	4.000
12.200	1.400	4.026	8.547	0.000	4.000
12.300	1.800	4.012	8.548	0.000	4.000
12.400	1.200	4.014	8.546	0.000	4.000
12.500	0.200	4.006	8.547	0.000	4.000
12.600	1.200	4.006	8.547	0.000	4.000
12.700	1.600	4.026	8.548	0.000	4.000
12.800	1.000	4.005	8.547	0.000	4.000
12.900	1.000	4.024	8.548	0.000	4.000
13.000	1.600	4.018	8.547	0.000	4.000
13.100	0.800	4.018	8.547	0.000	4.000
13.200	2.000	4.016	8.548	0.000	4.000
13.300	1.200	4.013	8.548	0.000	4.000
13.400	1.800	4.019	8.548	0.000	4.000
13.500	1.800	4.013	8.548	0.000	4.000
13.600	1.800	4.013	8.548	0.000	4.000
13.700	0.600	4.016	8.548	0.000	4.000
13.800	1.400	4.016	8.548	0.000	4.000
13.900	1.000	4.015	8.547	0.000	4.000
14.000	1.400	4.013	8.548	0.000	4.000
14.100	1.000	4.013	8.548	0.000	4.000
14.200	2.400	4.017	8.548	0.000	4.000
14.300	1.000	4.018	8.548	0.000	4.000
14.400	0.600	4.007	8.548	0.000	4.000
14.500	0.600	4.007	8.547	0.000	4.000
14.600	2.400	4.007	8.547	0.000	4.000
14.700	1.200	4.018	8.549	0.000	4.000
14.800	1.000	4.017	8.548	0.000	4.000
14.900	0.800	4.012	8.549	0.000	4.000
15.000	1.400	4.006	8.548	0.000	4.000
15.100	2.000	4.006	8.548	0.000	4.000
15.200	0.200	4.019	8.548	0.000	4.000
15.300	1.400	4.015	8.547	0.000	4.000
15.400	0.800	4.021	8.549	0.000	4.000
15.500	2.000	4.016	8.548	0.000	4.000
15.600	1.200	4.016	8.548	0.000	4.000
15.700	1.800	4.021	8.550	0.000	4.000
15.800	0.600	4.005	8.548	0.000	4.000
15.900	2.400	4.025	8.549	0.000	4.000
16.000	0.400	4.020	8.548	0.000	4.000
16.100	1.600	4.020	8.548	0.000	4.000
16.200	0.600	4.013	8.549	0.000	4.000
16.300	2.800	4.017	8.549	0.000	4.000
16.400	1.000	4.011	8.549	0.000	4.000
16.500	1.800	4.011	8.548	0.000	4.000
16.600	1.200	4.011	8.548	0.000	4.000
16.700	1.000	4.017	8.549	0.000	4.000
16.800	1.800	4.011	8.549	0.000	4.000
16.900	0.600	4.019	8.549	0.000	4.000
17.000	1.800	4.013	8.548	0.000	4.000
17.100	1.200	4.013	8.548	0.000	4.000
17.200	1.400	4.021	8.549	0.000	4.000
17.300	0.800	4.018	8.548	0.000	4.000
17.400	1.000	4.023	8.549	0.000	4.000
17.500	1.200	4.018	8.550	0.000	4.000
17.600	1.200	4.018	8.550	0.000	4.000
17.700	0.600	4.021	8.550	0.000	4.000
17.800	2.600	4.005	8.548	0.000	4.000
17.900	1.200	4.029	8.550	0.000	4.000
18.000	2.600	4.032	8.550	0.000	4.000
18.100	0.800	4.032	8.550	0.000	4.000
18.200	1.400	4.012	8.550	0.000	4.000
18.300	1.200	4.017	8.550	0.000	4.000
18.400	1.000	4.013	8.550	0.000	4.000
18.500	1.200	4.012	8.550	0.000	4.000
18.600	1.200	4.012	8.550	0.000	4.000
18.700	1.600	4.029	8.548	0.000	4.000
18.800	1.000	4.004	8.549	0.000	4.000
18.900	1.200	4.021	8.548	0.000	4.000
19.000	1.600	4.022	8.550	0.000	4.000
19.100	-0.200	4.022	8.550	0.000	4.000
19.200	1.000	4.007	8.549	0.000	4.000
19.300	0.800	4.010	8.550	0.000	4.000
19.400	1.200	4.016	8.550	0.000	4.000
19.500	1.800	4.026	8.551	0.000	4.000
19.600	1.200	4.026	8.551	0.000	4.000
19.700	1.800	3.997	8.551	0.000	4.000
19.800	1.600	4.016	8.549	0.000	4.000
19.900	0.600	4.004	8.549	0.000	4.000
20.000	-0.000	4.015	8.549	0.000	4.000
20.100	1.600	4.015	8.549	0.000	4.000
20.200	0.600	4.006	8.549	0.000	4.000
20.300	1.200	4.020	8.551	0.000	4.000
20.400	1.200	3.999	8.551	0.000	4.000
20.500	1.200	4.001	8.550	0.000	4.000
20.600	0.600	4.001	8.550	0.000	4.000
20.700	2.200	4.017	8.552	0.000	4.000
20.800	-0.000	4.013	8.551	0.000	4.000
20.900	1.200	3.990	8.551	0.000	4.000
21.000	1.200	3.999	8.553	0.000	4.000
21.100	1.000	3.999	8.553	0.000	4.000
21.200	1.400	4.022	8.552	0.000	4.000
21.300	1.200	4.007	8.551	0.000	4.000
21.400	1.400	4.005	8.551	0.000	4.000
21.500	1.200	4.009	8.551	0.000	4.000
21.600	2.600	4.009	8.551	0.000	4.000
21.700	1.000	4.015	8.552	0.000	4.000
21.800	1.800	4.007	8.553	0.000	4.000
21.900	2.400	4.007	8.553	0.000	4.000
22.000	1.600	4.009	8.552	0.000	4.000
22.100	-0.400	4.009	8.552	0.000	4.000
22.200	2.000	4.018	8.552	0.000	4.000
22.300	0.400	4.012	8.551	0.000	4.000
22.400	1.400	4.007	8.549	0.000	4.000
22.500	1.200	4.013	8.551	0.000	4.000
22.600	1.200	4.013	8.551	0.000	4.000
22.700	1.800	4.007	8.552	0.000	4.000
22.800	2.600	4.006	8.552	0.000	4.000
22.900	1.200	4.017	8.553	0.000	4.000
23.000	1.800	4.015	8.552	0.000	4.000
23.100	1.200	4.015	8.552	0.000	4.000
23.200	2.600	4.003	8.553	0.000	4.000
23.300	0.800	4.015	8.553	0.015	4.000
23.400	1.600	4.003	8.554	0.015	4.000
23.500	3.200	4.009	8.553	0.015	4.000
23.600	4617.400	4.009	8.553	0.015	4.000
23.700	4073.600	4.013	8.552	0.015	4.000
23.800	714.000	4.012	8.554	0.015	4.000
23.900	-3898.200	4.003	8.554	0.015	4.000
24.000	-3426.400	3.974	8.553	0.015	4.000
24.100	3348.400	3.974	8.553	0.015	4.000
24.200	3502.000	3.956	8.553	0.015	4.000
24.300	-680.400	3.084	8.553	0.004	4.000
24.400	-4652.800	3.624	8.553	0.004	4.000
24.500	-852.800	4.019	8.553	0.004	4.000
24.600	-402.400	4.019	8.553	0.004	4.000
24.700	-340.000	4.017	8.556	0.004	4.000
24.800	-227.400	4.008	8.551	0.003	4.000
24.900	-183.800	3.978	8.553	0.003	4.000
25.000	-123.400	3.160	8.554	0.003	4.000
25.100	-35.600	3.160	8.554	0.003	4.000
25.200	-46.400	4.657	8.554	0.003	4.000
25.300	-54.200	7.230	8.554	0.002	4.000
25.400	-51.800	7.404	8.553	0.002	4.000
25.500	-89.200	5.785	8.555	0.002	4.000
25.600	-60.000	5.785	8.555	0.002	4.000
25.700	-23.600	5.387	8.554	0.002	4.000
25.800	-33.000	4.334	8.553	0.002	4.000
25.900	-38.200	4.444	8.555	0.002	4.000
26.000	-40.400	4.533	8.556	0.002	4.000
26.100	-41.800	4.533	8.556	0.002	4.000
26.200	-43.800	4.751	8.555	0.002	4.000
26.300	-45.200	4.732	8.555	0.002	4.000
26.400	-46.800	4.154	8.555	0.002	4.000
26.500	-47.800	4.373	8.555	0.002	4.000
26.600	-49.200	4.373	8.555	0.002	4.000
26.700	-48.600	4.404	8.555	0.002	4.000
26.800	-54.800	4.420	8.555	0.001	4.000
26.900	-43.000	4.432	8.556	0.001	4.000
27.000	-36.800	4.462	8.555	0.001	4.294
27.100	-31.200	4.462	8.555	0.001	4.294
27.200	-25.000	4.473	8.555	0.001	4.294
27.300	-22.600	4.482	8.556	0.001	4.294
27.400	-13.600	4.487	8.556	0.001	4.294
27.500	-8.600	4.529	8.554	0.001	4.588
27.600	-5.800	4.529	8.554	0.001	4.588
27.700	5.800	4.529	8.556	0.001	4.588
27.800	6.600	4.537	8.558	0.001	4.588
27.900	17.800	4.533	8.557	0.001	4.588
28.000	23.600	4.548	8.556	0.001	4.883
28.100	27.000	4.548	8.556	0.001	4.883
28.200	29.800	4.546	8.558	0.001	4.883
28.300	36.600	4.551	8.556	0.002	4.883
28.400	39.800	4.548	8.555	0.002	4.883
28.500	45.400	4.545	8.557	0.002	5.177
28.600	55.200	4.545	8.557	0.002	5.177
28.700	57.400	4.543	8.558	0.002	5.177
28.800	61.400	4.532	8.558	0.002	5.177
28.900	68.600	4.537	8.558	0.002	5.177
29.000	74.200	4.550	8.558	0.002	5.471
29.100	78.200	4.550	8.558	0.002	5.471
29.200	84.800	4.560	8.558	0.002	5.471
29.300	91.600	4.555	8.558	0.003	5.471
29.400	96.600	4.575	8.556	0.003	5.471
29.500	109.800	4.592	8.557	0.003	5.765
29.600	109.200	4.592	8.557	0.003	5.765
29.700	118.000	4.582	8.558	0.003	5.765
29.800	119.200	4.596	8.559	0.004	5.765
29.900	132.600	4.609	8.557	0.004	5.765
30.000	134.800	4.613	8.558	0.004	6.060
30.100	146.200	4.613	8.558	0.004	6.060
30.200	145.000	4.614	8.556	0.004	6.060
30.300	147.200	4.612	8.557	0.006	6.060
30.400	152.600	4.615	8.558	0.006	6.060
30.500	162.000	4.622	8.558	0.006	6.354
30.600	163.600	4.622	8.558	0.006	6.354
30.700	179.600	4.625	8.557	0.006	6.354
30.800	172.800	4.634	8.559	0.007	6.354
30.900	188.400	4.636	8.558	0.007	6.354
31.000	188.400	4.643	8.558	0.007	6.648
31.100	195.000	4.643	8.558	0.007	6.648
31.200	203.400	4.654	8.558	0.007	6.648
31.300	201.000	4.656	8.558	0.009	6.648
31.400	220.400	4.658	8.559	0.009	6.648
31.500	214.600	4.665	8.561	0.009	6.942
31.600	225.000	4.665	8.561	0.009	6.942
31.700	234.000	4.679	8.557	0.009	6.942
31.800	222.400	4.683	8.559	0.011	6.942
31.900	247.400	4.684	8.559	0.011	6.942
32.000	247.800	4.699	8.559	0.011	7.236
32.100	250.600	4.699	8.559	0.011	7.236
32.200	255.200	4.696	8.559	0.011	7.236
32.300	251.400	4.704	8.560	0.013	7.236
32.400	267.400	4.707	8.559	0.013	7.236
32.500	270.000	4.720	8.559	0.013	7.531
32.600	280.000	4.720	8.559	0.013	7.531
32.700	284.400	4.719	8.560	0.013	7.531
32.800	283.800	4.731	8.558	0.016	7.531
32.900	308.600	4.730	8.561	0.016	7.531
33.000	307.000	4.740	8.560	0.016	7.825
33.100	306.200	4.740	8.560	0.016	7.825
33.200	316.600	4.754	8.558	0.016	7.825
33.300	306.400	4.753	8.559	0.019	7.825
33.400	327.400	4.758	8.559	0.019	7.825
33.500	328.200	4.767	8.560	0.019	8.119
33.600	338.200	4.767	8.560	0.019	8.119
33.700	343.000	4.773	8.559	0.019	8.119
33.800	349.800	4.782	8.562	0.022	8.119
33.900	353.400	4.797	8.561	0.022	8.119
34.000	360.400	4.813	8.561	0.022	8.413
34.100	375.200	4.813	8.561	0.022	8.413
34.200	343.800	4.819	8.561	0.022	8.413
34.300	345.000	4.827	8.561	0.025	8.413
34.400	374.000	4.836	8.560	0.025	8.413
34.500	380.200	4.862	8.561	0.025	8.708
34.600	405.000	4.862	8.561	0.025	8.708
34.700	389.600	4.865	8.562	0.025	8.708
34.800	379.800	4.876	8.561	0.028	8.708
34.900	388.400	4.883	8.559	0.028	8.708
35.000	406.600	4.893	8.561	0.028	9.002
35.100	430.200	4.893	8.561	0.028	9.002
35.200	423.800	4.906	8.561	0.028	9.002
35.300	420.400	4.918	8.561	0.032	9.002
35.400	430.200	4.923	8.561	0.032	9.002
35.500	429.800	4.935	8.561	0.032	9.000
35.600	424.000	4.935	8.561	0.032	9.000
35.700	426.400	4.940	8.562	0.032	9.000
35.800	424.000	4.951	8.563	0.035	9.000
35.900	426.000	4.956	8.562	0.035	9.000
36.000	423.800	4.965	8.561	0.035	9.000
36.100	424.800	4.965	8.561	0.035	9.000
36.200	423.000	4.980	8.562	0.035	9.000
36.300	422.600	4.982	8.562	0.039	9.000
36.400	421.400	4.992	8.562	0.039	9.000
36.500	421.000	5.002	8.561	0.039	9.000
36.600	421.000	5.002	8.561	0.039	9.000
36.700	421.000	5.009	8.561	0.039	9.000
36.800	419.800	5.012	8.562	0.042	9.000
36.900	419.000	5.019	8.561	0.042	9.000
37.000	417.600	5.030	8.562	0.042	9.000
37.100	417.800	5.030	8.562	0.042	9.000
37.200	417.400	5.039	8.562	0.042	9.000
37.300	417.000	5.044	8.561	0.046	9.000
37.400	415.800	5.050	8.562	0.046	9.000
37.500	416.000	5.056	8.562	0.046	9.000
37.600	415.200	5.056	8.562	0.046	9.000
37.700	415.000	5.061	8.562	0.046	9.000
37.800	413.000	5.066	8.561	0.049	9.000
37.900	413.800	5.072	8.564	0.049	9.000
38.000	412.400	5.082	8.563	0.049	9.000
38.100	412.400	5.082	8.563	0.049	9.000
38.200	412.400	5.087	8.562	0.049	9.000
38.300	412.400	5.094	8.562	0.053	9.000
38.400	411.600	5.099	8.562	0.053	9.000
38.500	411.400	5.107	8.563	0.053	9.000
38.600	410.000	5.107	8.563	0.053	9.000
38.700	410.200	5.112	8.564	0.053	9.000
38.800	408.600	5.118	8.563	0.056	9.000
38.900	408.600	5.122	8.562	0.056	9.000
39.000	408.200	5.129	8.563	0.056	9.000
39.100	406.800	5.129	8.563	0.056	9.000
39.200	406.400	5.137	8.565	0.056	9.000
39.300	407.600	5.141	8.563	0.059	9.000
39.400	406.400	5.149	8.563	0.059	9.000
39.500	405.600	5.154	8.564	0.059	9.000
39.600	405.400	5.154	8.564	0.059	9.000
39.700	405.800	5.157	8.564	0.059	9.000
39.800	404.600	5.165	8.564	0.063	9.000
39.900	404.400	5.170	8.564	0.063	9.000
40.000	402.600	5.179	8.564	0.063	9.000
40.100	403.800	5.179	8.564	0.063	9.000
40.200	402.600	5.185	8.563	0.063	9.000
40.300	402.000	5.190	8.564	0.066	9.000
40.400	402.600	5.192	8.564	0.066	9.000
40.500	401.000	5.202	8.564	0.066	9.000
40.600	400.200	5.202	8.564	0.066	9.000
40.700	400.200	5.208	8.565	0.066	9.000
40.800	399.000	5.212	8.564	0.069	9.000
40.900	400.200	5.215	8.565	0.069	9.000
41.000	398.400	5.226	8.565	0.069	9.000
41.100	397.800	5.226	8.565	0.069	9.000
41.200	397.800	5.231	8.565	0.069	9.000
41.300	397.600	5.239	8.563	0.073	9.000
41.400	397.000	5.242	8.565	0.073	9.000
41.500	397.200	5.250	8.564	0.073	9.000
41.600	396.600	5.250	8.564	0.073	9.000
41.700	396.800	5.252	8.565	0.073	9.000
41.800	394.400	5.257	8.565	0.076	9.000
41.900	395.600	5.260	8.564	0.076	9.000
42.000	394.000	5.268	8.566	0.076	9.000
42.100	394.600	5.268	8.566	0.076	9.000
42.200	393.000	5.271	8.565	0.076	9.000
42.300	392.800	5.276	8.564	0.079	9.000
42.400	391.600	5.282	8.565	0.079	9.000
42.500	390.800	5.292	8.564	0.079	9.000
42.600	390.600	5.292	8.564	0.079	9.000
42.700	389.000	5.296	8.565	0.079	9.000
42.800	389.600	5.308	8.566	0.083	9.000
42.900	389.400	5.310	8.565	0.083	9.000
43.000	388.400	5.322	8.565	0.083	9.000
43.100	388.000	5.322	8.565	0.083	9.000
43.200	387.200	5.333	8.566	0.083	9.000
43.300	386.600	5.340	8.566	0.086	9.000
43.400	386.400	5.343	8.566	0.086	9.000
43.500	387.200	5.347	8.565	0.086	9.000
43.600	386.000	5.347	8.565	0.086	9.000
43.700	384.200	5.353	8.567	0.086	9.000
43.800	384.600	5.356	8.565	0.089	9.000
43.900	383.600	5.361	8.566	0.089	9.000
44.000	382.400	5.372	8.566	0.089	9.000
44.100	381.800	5.372	8.566	0.089	9.000
44.200	382.200	5.377	8.565	0.089	9.000
44.300	380.800	5.382	8.566	0.092	9.000
44.400	380.800	5.389	8.566	0.092	9.000
44.500	379.800	5.401	8.567	0.092	9.000
44.600	379.000	5.401	8.567	0.092	9.000
44.700	379.400	5.409	8.566	0.092	9.000
44.800	378.400	5.414	8.566	0.096	9.000
44.900	378.600	5.420	8.566	0.096	9.000
45.000	376.800	5.428	8.566	0.096	9.000
45.100	378.000	5.428	8.566	0.096	9.000
45.200	378.000	5.436	8.566	0.096	9.000
45.300	377.200	5.442	8.567	0.098	9.000
45.400	375.000	5.444	8.567	0.098	9.000
45.500	376.000	5.451	8.566	0.098	9.000
45.600	374.200	5.451	8.566	0.098	9.000
45.700	374.400	5.453	8.568	0.098	9.000
45.800	373.800	5.457	8.567	0.102	9.000
45.900	373.800	5.460	8.566	0.102	9.000
46.000	372.400	5.470	8.566	0.102	9.000
46.100	372.400	5.470	8.566	0.102	9.000
46.200	370.600	5.477	8.568	0.102	9.000
46.300	371.200	5.480	8.566	0.105	9.000
46.400	371.200	5.485	8.566	0.105	9.000
46.500	370.200	5.498	8.568	0.105	9.000
46.600	368.800	5.498	8.568	0.105	9.000
46.700	369.200	5.503	8.566	0.105	9.000
46.800	368.000	5.511	8.567	0.108	9.000
46.900	368.400	5.511	8.568	0.108	9.000
47.000	366.800	5.523	8.567	0.108	9.000
47.100	367.200	5.523	8.567	0.108	9.000
47.200	366.600	5.532	8.567	0.108	9.000
47.300	366.200	5.538	8.567	0.111	9.000
47.400	365.000	5.540	8.567	0.111	9.000
47.500	366.000	5.547	8.567	0.111	9.000
47.600	363.400	5.547	8.567	0.111	9.000
47.700	365.000	5.552	8.567	0.111	9.000
47.800	364.200	5.555	8.567	0.114	9.000
47.900	363.200	5.559	8.568	0.114	9.000
48.000	361.400	5.570	8.568	0.114	9.000
48.100	361.200	5.570	8.568	0.114	9.000
48.200	361.200	5.576	8.567	0.114	9.000
48.300	360.400	5.578	8.567	0.117	9.000
48.400	359.400	5.584	8.566	0.117	9.000
48.500	359.000	5.594	8.567	0.117	9.000
48.600	357.000	5.594	8.567	0.117	9.000
48.700	358.200	5.604	8.567	0.117	9.000
48.800	358.000	5.610	8.568	0.120	9.000
48.900	357.000	5.613	8.568	0.120	9.000
49.000	356.000	5.627	8.568	0.120	9.000
49.100	357.000	5.627	8.568	0.120	9.000
49.200	355.400	5.635	8.567	0.120	9.000
49.300	354.400	5.640	8.569	0.123	9.000
49.400	355.400	5.643	8.568	0.123	9.000
49.500	354.600	5.650	8.569	0.123	9.000
49.600	354.200	5.650	8.569	0.123	9.000
49.700	354.000	5.659	8.568	0.123	9.000
49.800	353.000	5.659	8.569	0.126	9.000
49.900	352.000	5.663	8.569	0.126	9.000
50.000	352.000	5.671	8.569	0.126	9.000
50.100	351.800	5.671	8.569	0.126	9.000
50.200	351.200	5.677	8.569	0.126	9.000
50.300	351.000	5.680	8.569	0.129	9.000
50.400	350.200	5.690	8.569	0.129	9.000
50.500	348.800	5.696	8.570	0.129	9.000
50.600	349.400	5.696	8.570	0.129	9.000
50.700	347.600	5.706	8.569	0.129	9.000
50.800	347.400	5.711	8.569	0.131	9.000
50.900	346.200	5.713	8.569	0.131	9.000
51.000	345.600	5.719	8.569	0.131	9.000
51.100	346.200	5.719	8.569	0.131	9.000
51.200	346.000	5.729	8.569	0.131	9.000
51.300	345.400	5.737	8.569	0.134	9.000
51.400	346.000	5.738	8.569	0.134	9.000
51.500	343.600	5.746	8.571	0.134	9.000
51.600	344.000	5.746	8.571	0.134	9.000
51.700	343.400	5.751	8.570	0.134	9.000
51.800	343.000	5.759	8.570	0.138	9.000
51.900	343.600	5.762	8.570	0.138	9.000
52.000	341.800	5.770	8.571	0.138	9.000
52.100	341.800	5.770	8.571	0.138	9.000
52.200	341.000	5.775	8.569	0.138	9.000
52.300	340.800	5.779	8.569	0.140	9.000
52.400	340.400	5.782	8.571	0.140	9.000
52.500	340.000	5.792	8.572	0.140	9.000
52.600	339.000	5.792	8.572	0.140	9.000
52.700	338.600	5.795	8.570	0.140	9.000
52.800	338.200	5.801	8.570	0.143	9.000
52.900	338.200	5.802	8.570	0.143	9.000
53.000	337.400	5.816	8.571	0.143	9.000
53.100	336.600	5.816	8.571	0.143	9.000
53.200	336.200	5.819	8.570	0.143	9.000
53.300	335.400	5.824	8.570	0.146	9.000
53.400	336.600	5.830	8.572	0.146	9.000
53.500	333.800	5.836	8.570	0.146	9.000
53.600	334.800	5.836	8.570	0.146	9.000
53.700	333.600	5.840	8.571	0.146	9.000
53.800	334.000	5.845	8.572	0.149	9.000
53.900	333.800	5.847	8.570	0.149	9.000
54.000	333.400	5.855	8.571	0.149	9.000
54.100	332.000	5.855	8.571	0.149	9.000
54.200	332.200	5.860	8.571	0.149	9.000
54.300	331.800	5.863	8.570	0.151	9.000
54.400	330.200	5.867	8.573	0.151	9.000
54.500	330.000	5.873	8.570	0.151	9.000
54.600	329.400	5.873	8.570	0.151	9.000
54.700	329.400	5.882	8.572	0.151	9.000
54.800	328.200	5.886	8.571	0.154	9.000
54.900	327.800	5.894	8.572	0.154	9.000
55.000	328.200	5.904	8.572	0.154	9.000
55.100	326.600	5.904	8.572	0.154	9.000
55.200	326.200	5.914	8.572	0.154	9.000
55.300	325.600	5.914	8.572	0.157	9.000
55.400	325.000	5.923	8.573	0.157	9.000
55.500	324.800	5.929	8.572	0.157	9.000
55.600	325.400	5.929	8.572	0.157	9.000
55.700	324.800	5.937	8.571	0.157	9.000
55.800	323.600	5.936	8.572	0.160	9.000
55.900	323.000	5.946	8.573	0.160	9.000
56.000	322.200	5.954	8.573	0.160	9.000
56.100	322.200	5.954	8.573	0.160	9.000
56.200	321.600	5.960	8.573	0.160	9.000
56.300	321.000	5.966	8.572	0.162	9.000
56.400	319.200	5.972	8.572	0.162	9.000
56.500	320.400	5.980	8.573	0.162	9.000
56.600	318.400	5.980	8.573	0.162	9.000
56.700	318.400	5.986	8.572	0.162	9.000
56.800	318.600	5.989	8.572	0.165	9.000
56.900	318.600	5.996	8.572	0.165	9.000
57.000	317.200	6.007	8.574	0.165	9.000
57.100	316.400	6.007	8.574	0.165	9.000
57.200	314.600	6.011	8.572	0.165	9.000
57.300	315.800	6.019	8.572	0.168	9.000
57.400	316.200	6.024	8.573	0.168	9.000
57.500	314.800	6.030	8.574	0.168	9.000
57.600	314.000	6.030	8.574	0.168	9.000
57.700	313.000	6.036	8.573	0.168	9.000
57.800	314.000	6.039	8.573	0.170	9.000
57.900	313.800	6.045	8.573	0.170	9.000
58.000	312.000	6.053	8.573	0.170	9.000
58.100	311.600	6.053	8.573	0.170	9.000
58.200	311.400	6.059	8.573	0.170	9.000
58.300	311.000	6.064	8.573	0.172	9.000
58.400	311.000	6.067	8.574	0.172	9.000
58.500	310.200	6.079	8.575	0.172	9.000
58.600	309.400	6.079	8.575	0.172	9.000
58.700	309.400	6.081	8.574	0.172	9.000
58.800	307.600	6.086	8.573	0.175	9.000
58.900	307.200	6.089	8.573	0.175	9.000
59.000	308.800	6.096	8.574	0.175	9.000
59.100	306.400	6.096	8.574	0.175	9.000
59.200	306.600	6.106	8.573	0.175	9.000
59.300	306.000	6.109	8.575	0.178	9.000
59.400	306.600	6.116	8.574	0.178	9.000
59.500	304.800	6.122	8.575	0.178	9.000
59.600	303.800	6.122	8.575	0.178	9.000
59.700	304.200	6.124	8.574	0.178	9.000
59.800	304.200	6.131	8.574	0.180	9.000
59.900	303.200	6.136	8.575	0.180	9.000
60.000	302.600	6.143	8.575	0.180	9.000
60.100	301.400	6.143	8.575	0.180	9.000
60.200	302.000	6.147	8.574	0.180	9.000
60.300	300.400	6.154	8.574	0.183	9.000
60.400	301.200	6.156	8.575	0.183	9.000
60.500	300.200	6.165	8.574	0.183	9.000
60.600	299.600	6.165	8.574	0.183	9.000
60.700	299.600	6.171	8.575	0.183	9.000
60.800	299.200	6.175	8.574	0.185	9.000
60.900	299.000	6.178	8.574	0.185	9.000
61.000	298.000	6.190	8.575	0.185	9.000
61.100	297.600	6.190	8.575	0.185	9.000
61.200	296.600	6.194	8.575	0.185	9.000
61.300	296.600	6.203	8.575	0.188	9.000
61.400	295.400	6.206	8.575	0.188	9.000
61.500	295.800	6.214	8.575	0.188	9.000
61.600	295.000	6.214	8.575	0.188	9.000
61.700	294.200	6.216	8.575	0.188	9.000
61.800	295.000	6.224	8.576	0.190	9.000
61.900	293.000	6.226	8.576	0.190	9.000
62.000	293.000	6.236	8.574	0.190	9.000
62.100	292.800	6.236	8.574	0.190	9.000
62.200	290.800	6.243	8.575	0.190	9.000
62.300	290.600	6.249	8.576	0.193	9.000
62.400	291.200	6.250	8.574	0.193	9.000
62.500	289.600	6.262	8.576	0.193	9.000
62.600	289.400	6.262	8.576	0.193	9.000
62.700	289.200	6.266	8.576	0.193	9.000
62.800	289.000	6.271	8.577	0.195	9.000
62.900	288.800	6.274	8.576	0.195	9.000
63.000	288.000	6.285	8.576	0.195	9.000
63.100	287.400	6.285	8.576	0.195	9.000
63.200	288.400	6.293	8.577	0.195	9.000
63.300	287.000	6.299	8.576	0.197	9.000
63.400	286.400	6.302	8.577	0.197	9.000
63.500	285.600	6.304	8.577	0.197	9.000
63.600	285.200	6.304	8.577	0.197	9.000
63.700	284.400	6.312	8.576	0.197	9.000
63.800	284.600	6.315	8.577	0.200	9.000
63.900	283.600	6.318	8.577	0.200	9.000
64.000	283.200	6.326	8.577	0.200	9.000
64.100	283.600	6.326	8.577	0.200	9.000
64.200	282.200	6.335	8.577	0.200	9.000
64.300	282.200	6.338	8.578	0.202	9.000
64.400	281.800	6.337	8.577	0.202	9.000
64.500	283.000	6.347	8.577	0.202	9.000
64.600	281.000	6.347	8.577	0.202	9.000
64.700	281.400	6.353	8.578	0.202	9.000
64.800	280.800	6.357	8.578	0.205	9.000
64.900	280.000	6.359	8.577	0.205	9.000
65.000	279.000	6.367	8.578	0.205	9.000
65.100	278.400	6.367	8.578	0.205	9.000
65.200	278.200	6.375	8.578	0.205	9.000
65.300	277.400	6.380	8.577	0.207	9.000
65.400	276.600	6.384	8.578	0.207	9.000
65.500	278.000	6.389	8.577	0.207	9.000
65.600	277.000	6.389	8.577	0.207	9.000
65.700	276.200	6.394	8.579	0.207	9.000
65.800	274.800	6.398	8.577	0.209	9.000
65.900	275.400	6.403	8.578	0.209	9.000
66.000	274.400	6.412	8.578	0.209	9.000
66.100	274.000	6.412	8.578	0.209	9.000
66.200	274.600	6.418	8.577	0.209	9.000
66.300	274.000	6.418	8.578	0.211	9.000
66.400	272.800	6.425	8.577	0.211	9.000
66.500	272.200	6.429	8.579	0.211	9.000
66.600	272.800	6.429	8.579	0.211	9.000
66.700	272.000	6.435	8.578	0.211	9.000
66.800	272.400	6.440	8.578	0.214	9.000
66.900	270.200	6.445	8.578	0.214	9.000
67.000	272.200	6.450	8.578	0.214	9.000
67.100	270.200	6.450	8.578	0.214	9.000
67.200	270.200	6.459	8.579	0.214	9.000
67.300	270.000	6.461	8.579	0.216	9.000
67.400	269.400	6.467	8.579	0.216	9.000
67.500	268.800	6.470	8.580	0.216	9.000
67.600	269.000	6.470	8.580	0.216	9.000
67.700	268.400	6.474	8.578	0.216	9.000
67.800	268.800	6.473	8.579	0.218	9.000
67.900	268.200	6.478	8.579	0.218	9.000
68.000	266.800	6.486	8.578	0.218	9.000
68.100	266.200	6.486	8.578	0.218	9.000
68.200	266.400	6.493	8.579	0.218	9.000
68.300	266.000	6.494	8.580	0.220	9.000
68.400	265.000	6.499	8.580	0.220	9.000
68.500	265.000	6.508	8.580	0.220	9.000
68.600	265.200	6.508	8.580	0.220	9.000
68.700	263.200	6.506	8.580	0.220	9.000
68.800	263.000	6.513	8.581	0.222	9.000
68.900	263.000	6.519	8.580	0.222	9.000
69.000	263.400	6.525	8.581	0.222	9.000
69.100	261.800	6.525	8.581	0.222	9.000
69.200	261.000	6.534	8.579	0.222	9.000
69.300	261.000	6.538	8.579	0.225	9.000
69.400	260.600	6.541	8.581	0.225	9.000
69.500	260.800	6.550	8.580	0.225	9.000
69.600	259.200	6.550	8.580	0.225	9.000
69.700	259.000	6.555	8.580	0.225	9.000
69.800	259.000	6.561	8.580	0.227	9.000
69.900	258.000	6.564	8.580	0.227	9.000
70.000	257.600	6.573	8.580	0.227	9.000
70.100	257.000	6.573	8.580	0.227	9.000
70.200	257.400	6.577	8.580	0.227	9.000
70.300	255.800	6.579	8.580	0.229	9.000
70.400	257.400	6.588	8.579	0.229	9.000
70.500	255.400	6.593	8.580	0.229	9.000
70.600	255.000	6.593	8.580	0.229	9.000
70.700	254.400	6.597	8.582	0.229	9.000
70.800	254.200	6.601	8.582	0.231	9.000
70.900	254.000	6.607	8.580	0.231	9.000
71.000	254.600	6.617	8.582	0.231	9.000
71.100	253.600	6.617	8.582	0.231	9.000
71.200	253.600	6.619	8.580	0.231	9.000
71.300	251.200	6.626	8.581	0.233	9.000
71.400	252.200	6.627	8.582	0.233	9.000
71.500	251.000	6.632	8.582	0.233	9.000
71.600	251.800	6.632	8.582	0.233	9.000
71.700	251.000	6.638	8.581	0.233	9.000
71.800	250.400	6.639	8.582	0.235	9.000
71.900	249.000	6.644	8.582	0.235	9.000
72.000	249.600	6.653	8.582	0.235	9.000
72.100	249.600	6.653	8.582	0.235	9.000
72.200	248.800	6.656	8.581	0.235	9.000
72.300	249.400	6.659	8.582	0.237	9.000
72.400	247.800	6.664	8.583	0.237	9.000
72.500	249.000	6.670	8.583	0.237	9.000
72.600	247.600	6.670	8.583	0.237	9.000
72.700	247.400	6.669	8.583	0.237	9.000
72.800	247.000	6.677	8.583	0.237	9.000
72.900	247.000	6.676	8.582	0.239	9.000
73.000	246.600	6.686	8.583	0.239	9.000
73.100	245.000	6.686	8.583	0.239	9.000
73.200	244.000	6.693	8.582	0.239	9.000
73.300	244.800	6.698	8.583	0.239	9.000
73.400	243.000	6.701	8.583	0.241	9.000
73.500	243.800	6.708	8.583	0.241	9.000
73.600	243.800	6.708	8.583	0.241	9.000
73.700	242.800	6.709	8.584	0.241	9.000
73.800	242.400	6.714	8.583	0.241	9.000
73.900	241.400	6.716	8.583	0.243	9.000
74.000	241.200	6.726	8.583	0.243	9.000
74.100	240.400	6.726	8.583	0.243	9.000
74.200	240.600	6.734	8.583	0.243	9.000
74.300	238.800	6.737	8.583	0.243	9.000
74.400	239.200	6.738	8.583	0.245	9.000
74.500	239.000	6.746	8.583	0.245	9.000
74.600	238.000	6.746	8.583	0.245	9.000
74.700	238.200	6.748	8.583	0.245	9.000
74.800	237.600	6.759	8.583	0.245	9.000
74.900	237.600	6.758	8.584	0.247	9.000
75.000	237.000	6.764	8.584	0.247	9.000
75.100	236.600	6.764	8.584	0.247	9.000
75.200	235.800	6.775	8.584	0.247	9.000
75.300	235.400	6.781	8.585	0.247	9.000
75.400	235.600	6.783	8.584	0.249	9.000
75.500	235.400	6.787	8.585	0.249	9.000
75.600	234.000	6.787	8.585	0.249	9.000
75.700	234.000	6.795	8.585	0.249	9.000
75.800	233.200	6.799	8.585	0.249	9.000
75.900	233.600	6.800	8.584	0.251	9.000
76.000	232.400	6.807	8.584	0.251	9.000
76.100	233.200	6.807	8.584	0.251	9.000
76.200	232.200	6.808	8.584	0.251	9.000
76.300	231.400	6.818	8.585	0.251	9.000
76.400	231.600	6.817	8.585	0.253	9.000
76.500	231.200	6.824	8.583	0.253	9.000
76.600	230.400	6.824	8.583	0.253	9.000
76.700	230.600	6.828	8.586	0.253	9.000
76.800	230.200	6.832	8.585	0.253	9.000
76.900	229.200	6.836	8.586	0.255	9.000
77.000	229.600	6.843	8.585	0.255	9.000
77.100	228.000	6.843	8.585	0.255	9.000
77.200	228.200	6.851	8.585	0.255	9.000
77.300	228.600	6.856	8.586	0.255	9.000
77.400	228.800	6.861	8.586	0.257	9.000
77.500	227.600	6.863	8.586	0.257	9.000
77.600	227.600	6.863	8.586	0.257	9.000
77.700	227.400	6.868	8.585	0.257	9.000
77.800	226.400	6.871	8.587	0.257	9.000
77.900	226.000	6.871	8.585	0.259	9.000
78.000	225.600	6.880	8.586	0.259	9.000
78.100	225.200	6.880	8.586	0.259	9.000
78.200	225.200	6.885	8.587	0.259	9.000
78.300	224.200	6.890	8.586	0.259	9.000
78.400	224.000	6.888	8.587	0.261	9.000
78.500	223.600	6.893	8.587	0.261	9.000
78.600	224.800	6.893	8.587	0.261	9.000
78.700	224.000	6.899	8.588	0.261	9.000
78.800	222.600	6.902	8.587	0.261	9.000
78.900	223.600	6.906	8.587	0.262	9.000
79.000	222.400	6.910	8.586	0.262	9.000
79.100	221.000	6.910	8.586	0.262	9.000
79.200	221.600	6.916	8.586	0.262	9.000
79.300	221.000	6.923	8.588	0.262	9.000
79.400	221.600	6.923	8.588	0.264	9.000
79.500	221.600	6.927	8.588	0.264	9.000
79.600	220.200	6.927	8.588	0.264	9.000
79.700	220.200	6.931	8.587	0.264	9.000
79.800	218.600	6.933	8.588	0.264	9.000
79.900	219.000	6.940	8.586	0.266	9.000
80.000	218.400	6.946	8.588	0.266	9.000
80.100	218.800	6.946	8.588	0.266	9.000
80.200	217.400	6.945	8.588	0.266	9.000
80.300	218.400	6.949	8.587	0.266	9.000
80.400	217.000	6.952	8.588	0.268	9.000
80.500	216.800	6.958	8.588	0.268	9.000
80.600	217.200	6.958	8.588	0.268	9.000
80.700	216.800	6.962	8.588	0.268	9.000
80.800	216.200	6.965	8.589	0.268	9.000
80.900	215.800	6.969	8.588	0.270	9.000
81.000	215.000	6.975	8.589	0.270	9.000
81.100	214.200	6.975	8.589	0.270	9.000
81.200	215.200	6.983	8.589	0.270	9.000
81.300	214.600	6.985	8.588	0.270	9.000
81.400	214.800	6.990	8.590	0.272	9.000
81.500	213.600	6.996	8.589	0.272	9.000
81.600	212.600	6.996	8.589	0.272	9.000
81.700	212.800	6.999	8.588	0.272	9.000
81.800	211.400	7.000	8.589	0.272	9.000
81.900	212.600	7.005	8.589	0.273	9.000
82.000	212.200	7.012	8.590	0.273	9.000
82.100	210.800	7.012	8.590	0.273	9.000
82.200	211.600	7.019	8.590	0.273	9.000
82.300	210.400	7.019	8.589	0.273	9.000
82.400	209.600	7.024	8.589	0.275	9.000
82.500	209.200	7.030	8.590	0.275	9.000
82.600	208.800	7.030	8.590	0.275	9.000
82.700	208.600	7.038	8.589	0.275	9.000
82.800	209.400	7.035	8.589	0.275	9.000
82.900	208.000	7.041	8.590	0.277	9.000
83.000	207.000	7.049	8.590	0.277	9.000
83.100	206.400	7.049	8.590	0.277	9.000
83.200	207.200	7.055	8.591	0.277	9.000
83.300	206.400	7.059	8.591	0.277	9.000
83.400	205.400	7.062	8.591	0.278	9.000
83.500	205.600	7.069	8.591	0.278	9.000
83.600	206.200	7.069	8.591	0.278	9.000
83.700	206.000	7.068	8.590	0.278	9.000
83.800	205.200	7.073	8.590	0.278	9.000
83.900	204.600	7.073	8.591	0.280	9.000
84.000	205.000	7.084	8.591	0.280	9.000
84.100	203.800	7.084	8.591	0.280	9.000
84.200	203.200	7.082	8.591	0.280	9.000
84.300	203.200	7.089	8.592	0.280	9.000
84.400	203.600	7.090	8.591	0.282	9.000
84.500	202.400	7.098	8.591	0.282	9.000
84.600	201.800	7.098	8.591	0.282	9.000
84.700	201.800	7.102	8.592	0.282	9.000
84.800	201.000	7.107	8.590	0.282	9.000
84.900	201.400	7.105	8.591	0.284	9.000
85.000	200.400	7.113	8.592	0.284	9.000
85.100	200.400	7.113	8.592	0.284	9.000
85.200	200.800	7.119	8.591	0.284	9.000
85.300	199.400	7.125	8.592	0.284	9.000
85.400	200.400	7.127	8.593	0.285	9.000
85.500	200.200	7.130	8.592	0.285	9.000
85.600	198.200	7.130	8.592	0.285	9.000
85.700	198.400	7.134	8.591	0.285	9.000
85.800	196.800	7.137	8.593	0.285	9.000
85.900	197.800	7.141	8.592	0.287	9.000
86.000	197.200	7.147	8.592	0.287	9.000
86.100	196.600	7.147	8.592	0.287	9.000
86.200	196.600	7.153	8.593	0.287	9.000
86.300	196.400	7.155	8.592	0.287	9.000
86.400	196.200	7.162	8.592	0.288	9.000
86.500	195.200	7.166	8.593	0.288	9.000
86.600	194.000	7.166	8.593	0.288	9.000
86.700	194.000	7.170	8.592	0.288	9.000
86.800	194.000	7.174	8.593	0.288	9.000
86.900	193.200	7.179	8.594	0.290	9.000
87.000	193.600	7.182	8.593	0.290	9.000
87.100	192.800	7.182	8.593	0.290	9.000
87.200	193.000	7.191	8.593	0.290	9.000
87.300	192.000	7.190	8.593	0.290	9.000
87.400	192.000	7.197	8.592	0.292	9.000
87.500	192.400	7.199	8.592	0.292	9.000
87.600	192.000	7.199	8.592	0.292	9.000
87.700	190.800	7.203	8.593	0.292	9.000
87.800	191.200	7.204	8.593	0.292	9.000
87.900	191.400	7.212	8.594	0.293	9.000
88.000	189.800	7.215	8.594	0.293	9.000
88.100	189.800	7.215	8.594	0.293	9.000
88.200	189.200	7.221	8.593	0.293	9.000
88.300	190.000	7.217	8.594	0.293	9.000
88.400	188.800	7.222	8.594	0.295	9.000
88.500	189.400	7.226	8.595	0.295	9.000
88.600	189.000	7.226	8.595	0.295	9.000
88.700	187.800	7.232	8.594	0.295	9.000
88.800	187.800	7.236	8.594	0.295	9.000
88.900	188.000	7.240	8.593	0.296	9.000
89.000	187.200	7.246	8.596	0.296	9.000
89.100	187.400	7.246	8.596	0.296	9.000
89.200	186.200	7.250	8.596	0.296	9.000
89.300	186.400	7.252	8.596	0.296	9.000
89.400	185.600	7.256	8.594	0.298	9.000
89.500	185.800	7.259	8.595	0.298	9.000
89.600	185.400	7.259	8.595	0.298	9.000
89.700	185.000	7.260	8.596	0.298	9.000
89.800	184.200	7.265	8.595	0.298	9.000
89.900	184.600	7.265	8.596	0.299	9.000
90.000	183.800	7.275	8.596	0.299	9.000
90.100	183.800	7.275	8.596	0.299	9.000
90.200	184.000	7.271	8.596	0.299	9.000
90.300	183.800	7.278	8.596	0.299	9.000
90.400	183.200	7.279	8.596	0.301	9.000
90.500	183.200	7.286	8.596	0.301	9.000
90.600	183.000	7.286	8.596	0.301	9.000
90.700	181.800	7.286	8.596	0.301	9.000
90.800	181.600	7.290	8.596	0.301	9.000
90.900	181.800	7.294	8.596	0.302	9.000
91.000	180.800	7.302	8.597	0.302	9.000
91.100	179.400	7.302	8.597	0.302	9.000
91.200	182.000	7.305	8.597	0.302	9.000
91.300	179.600	7.308	8.596	0.302	9.000
91.400	179.800	7.310	8.596	0.304	9.000
91.500	179.400	7.314	8.597	0.304	9.000
91.600	180.000	7.314	8.597	0.304	9.000
91.700	178.400	7.314	8.597	0.304	9.000
91.800	179.200	7.319	8.597	0.304	9.000
91.900	178.600	7.322	8.596	0.305	9.000
92.000	177.600	7.330	8.596	0.305	9.000
92.100	177.600	7.330	8.596	0.305	9.000
92.200	177.200	7.330	8.597	0.305	9.000
92.300	177.600	7.334	8.597	0.305	9.000
92.400	177.200	7.338	8.596	0.307	9.000
92.500	176.200	7.346	8.597	0.307	9.000
92.600	175.200	7.346	8.597	0.307	9.000
92.700	175.200	7.345	8.598	0.307	9.000
92.800	175.200	7.353	8.597	0.307	9.000
92.900	174.800	7.354	8.598	0.308	9.000
93.000	173.200	7.360	8.597	0.308	9.000
93.100	173.600	7.360	8.597	0.308	9.000
93.200	174.400	7.367	8.598	0.308	9.000
93.300	173.200	7.372	8.598	0.308	9.000
93.400	173.600	7.376	8.598	0.310	9.000
93.500	172.600	7.377	8.599	0.310	9.000
93.600	171.800	7.377	8.599	0.310	9.000
93.700	172.600	7.382	8.598	0.310	9.000
93.800	172.000	7.383	8.599	0.310	9.000
93.900	171.800	7.387	8.599	0.311	9.000
94.000	171.000	7.393	8.598	0.311	9.000
94.100	170.400	7.393	8.598	0.311	9.000
94.200	170.600	7.394	8.599	0.311	9.000
94.300	171.000	7.400	8.599	0.311	9.000
94.400	171.000	7.399	8.599	0.313	9.000
94.500	170.800	7.407	8.599	0.313	9.000
94.600	171.400	7.407	8.599	0.313	9.000
94.700	170.600	7.404	8.599	0.313	9.000
94.800	170.200	7.407	8.599	0.313	9.000
94.900	170.000	7.410	8.599	0.314	9.000
95.000	168.800	7.414	8.599	0.314	9.000
95.100	169.800	7.414	8.599	0.314	9.000
95.200	168.400	7.417	8.599	0.314	9.000
95.300	169.200	7.419	8.599	0.314	9.000
95.400	169.400	7.418	8.600	0.315	9.000
95.500	168.400	7.422	8.600	0.315	9.000
95.600	169.200	7.422	8.600	0.315	9.000
95.700	168.600	7.424	8.600	0.315	9.000
95.800	168.400	7.428	8.599	0.315	9.000
95.900	167.600	7.426	8.600	0.317	9.000
96.000	167.000	7.427	8.600	0.317	9.000
96.100	167.400	7.427	8.600	0.317	9.000
96.200	166.400	7.435	8.600	0.317	9.000
96.300	166.800	7.433	8.600	0.317	9.000
96.400	166.800	7.438	8.601	0.318	9.000
96.500	166.200	7.441	8.600	0.318	9.000
96.600	166.200	7.441	8.600	0.318	9.000
96.700	166.000	7.446	8.601	0.318	9.000
96.800	166.000	7.445	8.601	0.318	9.000
96.900	164.600	7.446	8.600	0.320	9.000
97.000	164.400	7.451	8.602	0.320	9.000
97.100	165.400	7.451	8.602	0.320	9.000
97.200	162.800	7.461	8.600	0.320	9.000
97.300	164.800	7.464	8.601	0.320	9.000
97.400	163.800	7.466	8.600	0.321	9.000
97.500	163.400	7.467	8.601	0.321	9.000
97.600	162.800	7.467	8.601	0.321	9.000
97.700	162.200	7.476	8.601	0.321	9.000
97.800	162.800	7.472	8.602	0.321	9.000
97.900	162.400	7.475	8.602	0.322	9.000
98.000	161.200	7.481	8.602	0.322	9.000
98.100	161.400	7.481	8.602	0.322	9.000
98.200	160.800	7.487	8.602	0.322	9.000
98.300	160.200	7.486	8.602	0.322	9.000
98.400	160.600	7.491	8.602	0.324	9.000
98.500	160.400	7.493	8.603	0.324	9.000
98.600	160.800	7.493	8.603	0.324	9.000
98.700	159.800	7.497	8.601	0.324	9.000
98.800	159.800	7.498	8.602	0.324	9.000
98.900	159.400	7.504	8.603	0.325	9.000
99.000	159.400	7.506	8.601	0.325	9.000
99.100	158.200	7.506	8.601	0.325	9.000
99.200	158.400	7.511	8.603	0.325	9.000
99.300	157.800	7.517	8.602	0.325	9.000
99.400	159.000	7.520	8.603	0.326	9.000
99.500	157.200	7.518	8.603	0.326	9.000
99.600	157.400	7.518	8.603	0.326	9.000
99.700	156.800	7.527	8.603	0.326	9.000
99.800	156.600	7.526	8.603	0.326	9.000
99.900	156.600	7.530	8.604	0.328	9.000
100.000	155.800	7.537	8.602	0.328	9.000
100.100	155.200	7.537	8.602	0.328	9.000
100.200	155.200	7.540	8.603	0.328	9.000
100.300	155.200	7.540	8.604	0.328	9.000
100.400	155.400	7.547	8.603	0.329	9.000
100.500	154.000	7.551	8.604	0.329	9.000
100.600	154.200	7.551	8.604	0.329	9.000
100.700	154.000	7.553	8.605	0.329	9.000
100.800	154.000	7.558	8.603	0.329	9.000
100.900	151.800	7.557	8.604	0.330	9.000
101.000	152.200	7.567	8.605	0.330	9.000
101.100	152.000	7.567	8.605	0.330	9.000
101.200	152.400	7.573	8.604	0.330	9.000
101.300	150.800	7.575	8.604	0.330	9.000
101.400	151.600	7.578	8.604	0.331	9.000
101.500	151.400	7.580	8.604	0.331	9.000
101.600	150.400	7.580	8.604	0.331	9.000
101.700	150.200	7.583	8.604	0.331	9.000
101.800	150.000	7.582	8.605	0.331	9.000
101.900	150.400	7.590	8.604	0.333	9.000
102.000	149.400	7.594	8.604	0.333	9.000
102.100	149.600	7.594	8.604	0.333	9.000
102.200	147.800	7.596	8.605	0.333	9.000
102.300	148.800	7.601	8.605	0.333	9.000
102.400	148.200	7.602	8.606	0.334	9.000
102.500	147.600	7.610	8.606	0.334	9.000
102.600	147.400	7.610	8.606	0.334	9.000
102.700	147.200	7.613	8.606	0.334	9.000
102.800	145.800	7.616	8.605	0.334	9.000
102.900	145.800	7.617	8.606	0.335	9.000
103.000	146.000	7.627	8.606	0.335	9.000
103.100	146.400	7.627	8.606	0.335	9.000
103.200	146.200	7.628	8.606	0.335	9.000
103.300	146.000	7.634	8.606	0.335	9.000
103.400	145.400	7.635	8.607	0.336	9.000
103.500	145.400	7.641	8.605	0.336	9.000
103.600	144.200	7.641	8.605	0.336	9.000
103.700	142.600	7.642	8.606	0.336	9.000
103.800	144.200	7.646	8.606	0.336	9.000
103.900	144.800	7.649	8.606	0.337	9.000
104.000	144.000	7.653	8.606	0.337	9.000
104.100	143.400	7.653	8.606	0.337	9.000
104.200	143.000	7.656	8.607	0.337	9.000
104.300	143.000	7.655	8.607	0.337	9.000
104.400	142.400	7.659	8.607	0.339	9.000
104.500	143.400	7.665	8.606	0.339	9.000
104.600	141.800	7.665	8.606	0.339	9.000
104.700	141.800	7.666	8.608	0.339	9.000
104.800	141.600	7.668	8.607	0.339	9.000
104.900	141.800	7.668	8.608	0.340	9.000
105.000	142.400	7.675	8.608	0.340	9.000
105.100	141.800	7.675	8.608	0.340	9.000
105.200	141.400	7.679	8.608	0.340	9.000
105.300	140.800	7.681	8.608	0.340	9.000
105.400	140.800	7.683	8.606	0.341	9.000
105.500	140.200	7.681	8.608	0.341	9.000
105.600	140.400	7.681	8.608	0.341	9.000
105.700	139.800	7.684	8.608	0.341	9.000
105.800	139.800	7.687	8.608	0.341	9.000
105.900	139.600	7.688	8.608	0.342	9.000
106.000	138.800	7.692	8.608	0.342	9.000
106.100	139.000	7.692	8.608	0.342	9.000
106.200	139.400	7.692	8.609	0.342	9.000
106.300	138.000	7.697	8.608	0.342	9.000
106.400	139.600	7.694	8.607	0.343	9.000
106.500	138.400	7.699	8.608	0.343	9.000
106.600	138.800	7.699	8.608	0.343	9.000
106.700	138.600	7.704	8.609	0.343	9.000
106.800	137.200	7.708	8.608	0.343	9.000
106.900	138.200	7.706	8.609	0.344	9.000
107.000	137.600	7.709	8.609	0.344	9.000
107.100	137.000	7.709	8.609	0.344	9.000
107.200	138.400	7.714	8.609	0.344	9.000
107.300	136.600	7.719	8.610	0.344	9.000
107.400	136.000	7.715	8.608	0.346	9.000
107.500	136.400	7.720	8.609	0.346	9.000
107.600	135.600	7.720	8.609	0.346	9.000
107.700	135.200	7.722	8.608	0.346	9.000
107.800	135.400	7.724	8.610	0.346	9.000
107.900	135.600	7.727	8.609	0.347	9.000
108.000	135.400	7.730	8.609	0.347	9.000
108.100	134.600	7.730	8.609	0.347	9.000
108.200	134.400	7.735	8.610	0.347	9.000
108.300	134.200	7.734	8.610	0.347	9.000
108.400	134.000	7.734	8.609	0.348	9.000
108.500	133.400	7.739	8.609	0.348	9.000
108.600	132.800	7.739	8.609	0.348	9.000
108.700	133.000	7.744	8.611	0.348	9.000
108.800	132.000	7.745	8.610	0.348	9.000
108.900	132.000	7.748	8.611	0.349	9.000
109.000	131.600	7.753	8.610	0.349	9.000
109.100	131.200	7.753	8.610	0.349	9.000
109.200	131.800	7.755	8.611	0.349	9.000
109.300	130.800	7.759	8.611	0.349	9.000
109.400	130.800	7.763	8.611	0.350	9.000
109.500	130.800	7.765	8.611	0.350	9.000
109.600	130.600	7.765	8.611	0.350	9.000
109.700	130.000	7.769	8.611	0.350	9.000
109.800	129.600	7.769	8.611	0.350	9.000
109.900	129.600	7.774	8.613	0.351	9.000
110.000	129.000	7.777	8.611	0.351	9.000
110.100	130.600	7.777	8.611	0.351	9.000
110.200	128.400	7.780	8.612	0.351	9.000
110.300	128.600	7.784	8.611	0.351	9.000
110.400	128.200	7.787	8.611	0.352	9.000
110.500	128.800	7.792	8.612	0.352	9.000
110.600	128.400	7.792	8.612	0.352	9.000
110.700	127.200	7.796	8.612	0.352	9.000
110.800	127.400	7.797	8.611	0.352	9.000
110.900	127.400	7.801	8.612	0.353	9.000
111.000	127.400	7.806	8.613	0.353	9.000
111.100	127.400	7.806	8.613	0.353	9.000
111.200	127.800	7.812	8.612	0.353	9.000
111.300	126.000	7.811	8.612	0.353	9.000
111.400	127.200	7.811	8.613	0.354	9.000
111.500	125.400	7.812	8.612	0.354	9.000
111.600	126.200	7.812	8.612	0.354	9.000
111.700	126.600	7.816	8.611	0.354	9.000
111.800	125.600	7.818	8.612	0.354	9.000
111.900	124.400	7.822	8.613	0.355	9.000
112.000	124.400	7.823	8.612	0.355	9.000
112.100	124.800	7.823	8.612	0.355	9.000
112.200	125.400	7.825	8.612	0.355	9.000
112.300	125.600	7.828	8.613	0.355	9.000
112.400	124.800	7.830	8.612	0.356	9.000
112.500	124.800	7.833	8.612	0.356	9.000
112.600	124.000	7.833	8.612	0.356	9.000
112.700	123.600	7.834	8.614	0.356	9.000
112.800	124.200	7.835	8.613	0.356	9.000
112.900	123.200	7.839	8.613	0.357	9.000
113.000	123.400	7.843	8.613	0.357	9.000
113.100	122.800	7.843	8.613	0.357	9.000
113.200	122.400	7.844	8.614	0.357	9.000
113.300	122.600	7.848	8.614	0.357	9.000
113.400	124.000	7.847	8.614	0.358	9.000
113.500	122.000	7.848	8.615	0.358	9.000
113.600	122.400	7.848	8.615	0.358	9.000
113.700	122.400	7.853	8.615	0.358	9.000
113.800	121.200	7.855	8.615	0.358	9.000
113.900	121.600	7.857	8.615	0.359	9.000
114.000	121.600	7.856	8.615	0.359	9.000
114.100	121.800	7.856	8.615	0.359	9.000
114.200	120.200	7.860	8.615	0.359	9.000
114.300	120.800	7.860	8.615	0.359	9.000
114.400	120.200	7.861	8.615	0.360	9.000
114.500	120.000	7.869	8.615	0.360	9.000
114.600	119.600	7.869	8.615	0.360	9.000
114.700	119.200	7.867	8.614	0.360	9.000
114.800	120.200	7.874	8.615	0.360	9.000
114.900	120.200	7.872	8.615	0.361	9.000
115.000	119.000	7.878	8.616	0.361	9.000
115.100	120.200	7.878	8.616	0.361	9.000
115.200	119.800	7.880	8.615	0.361	9.000
115.300	119.000	7.887	8.616	0.361	9.000
115.400	118.400	7.882	8.616	0.362	9.000
115.500	118.800	7.887	8.615	0.362	9.000
115.600	119.000	7.887	8.615	0.362	9.000
115.700	118.600	7.888	8.616	0.362	9.000
115.800	118.200	7.891	8.616	0.362	9.000
115.900	116.400	7.893	8.617	0.363	9.000
116.000	118.800	7.893	8.616	0.363	9.000
116.100	117.800	7.893	8.616	0.363	9.000
116.200	116.600	7.894	8.617	0.363	9.000
116.300	118.000	7.899	8.617	0.363	9.000
116.400	117.800	7.899	8.616	0.364	9.000
116.500	117.000	7.900	8.617	0.364	9.000
116.600	117.000	7.900	8.617	0.364	9.000
116.700	117.200	7.904	8.616	0.364	9.000
116.800	116.600	7.905	8.617	0.364	9.000
116.900	115.600	7.907	8.617	0.365	9.000
117.000	116.200	7.911	8.618	0.365	9.000
117.100	115.600	7.911	8.618	0.365	9.000
117.200	114.400	7.918	8.617	0.365	9.000
117.300	114.800	7.919	8.617	0.365	9.000
117.400	115.000	7.920	8.616	0.366	9.000
117.500	115.200	7.918	8.618	0.366	9.000
117.600	115.800	7.918	8.618	0.366	9.000
117.700	114.400	7.921	8.617	0.366	9.000
117.800	114.000	7.919	8.617	0.366	9.000
117.900	114.200	7.919	8.616	0.367	9.000
118.000	114.200	7.926	8.619	0.367	9.000
118.100	113.600	7.926	8.619	0.367	9.000
118.200	114.000	7.929	8.618	0.367	9.000
118.300	114.200	7.927	8.618	0.367	9.000
118.400	114.000	7.933	8.618	0.368	9.000
118.500	112.800	7.937	8.617	0.368	9.000
118.600	113.400	7.937	8.617	0.368	9.000
118.700	112.600	7.939	8.618	0.368	9.000
118.800	113.600	7.938	8.618	0.368	9.000
118.900	113.800	7.941	8.618	0.369	9.000
119.000	112.600	7.943	8.618	0.369	9.000
119.100	112.600	7.943	8.618	0.369	9.000
119.200	111.000	7.950	8.619	0.369	9.000
119.300	110.400	7.950	8.619	0.369	9.000
119.400	111.000	7.950	8.618	0.370	9.000
119.500	112.400	7.952	8.619	0.370	9.000
119.600	111.400	7.952	8.619	0.370	9.000
119.700	111.000	7.954	8.619	0.370	9.000
119.800	109.800	7.956	8.619	0.370	9.000
119.900	110.600	7.959	8.619	0.371	9.000
120.000	110.000	7.961	8.619	0.371	9.000
120.100	109.600	7.961	8.619	0.371	9.000
120.200	107.800	7.963	8.619	0.371	9.000
120.300	109.600	7.966	8.618	0.371	9.000
120.400	109.200	7.966	8.619	0.372	9.000
120.500	109.000	7.972	8.619	0.372	9.000
120.600	109.400	7.972	8.619	0.372	9.000
120.700	109.000	7.972	8.620	0.372	9.000
120.800	109.000	7.976	8.620	0.372	9.000
120.900	108.000	7.978	8.621	0.373	9.000
121.000	109.200	7.981	8.620	0.373	9.000
121.100	108.000	7.981	8.620	0.373	9.000
121.200	107.400	7.982	8.621	0.373	9.000
121.300	108.000	7.986	8.621	0.373	9.000
121.400	107.400	7.989	8.621	0.374	9.000
121.500	108.200	7.989	8.621	0.374	9.000
121.600	107.000	7.989	8.621	0.374	9.000
121.700	108.000	7.988	8.621	0.374	9.000
121.800	107.400	7.993	8.622	0.374	9.000
121.900	107.600	7.992	8.621	0.375	9.000
122.000	106.600	7.998	8.620	0.375	9.000
122.100	107.400	7.998	8.620	0.375	9.000
122.200	106.600	7.997	8.621	0.375	9.000
122.300	106.000	7.998	8.621	0.375	9.000
122.400	105.400	7.998	8.621	0.375	9.000
122.500	105.400	8.002	8.621	0.375	9.000
122.600	105.400	8.002	8.621	0.375	9.000
122.700	106.200	8.002	8.620	0.375	9.000
122.800	105.000	8.007	8.621	0.375	9.000
122.900	105.200	8.005	8.622	0.376	9.000
123.000	104.800	8.011	8.621	0.376	9.000
123.100	105.000	8.011	8.621	0.376	9.000
123.200	105.200	8.015	8.621	0.376	9.000
123.300	104.600	8.017	8.622	0.376	9.000
123.400	103.200	8.018	8.622	0.377	9.000
123.500	104.000	8.019	8.622	0.377	9.000
123.600	102.200	8.019	8.622	0.377	9.000
123.700	104.400	8.022	8.623	0.377	9.000
123.800	103.400	8.027	8.621	0.377	9.000
123.900	102.400	8.026	8.621	0.378	9.000
124.000	102.800	8.030	8.622	0.378	9.000
124.100	103.400	8.030	8.622	0.378	9.000
124.200	101.800	8.031	8.623	0.378	9.000
124.300	102.600	8.033	8.622	0.378	9.000
124.400	102.000	8.036	8.623	0.379	9.000
124.500	102.000	8.040	8.624	0.379	9.000
124.600	101.600	8.040	8.624	0.379	9.000
124.700	101.000	8.042	8.622	0.379	9.000
124.800	101.000	8.044	8.622	0.379	9.000
124.900	100.800	8.047	8.622	0.380	9.000
125.000	102.000	8.049	8.623	0.380	9.000
125.100	100.400	8.049	8.623	0.380	9.000
125.200	101.800	8.056	8.623	0.380	9.000
125.300	101.200	8.055	8.623	0.380	9.000
125.400	99.800	8.055	8.622	0.381	9.000
125.500	100.200	8.055	8.623	0.381	9.000
125.600	99.000	8.055	8.623	0.381	9.000
125.700	99.000	8.057	8.623	0.381	9.000
125.800	100.400	8.060	8.624	0.381	9.000
125.900	99.800	8.062	8.624	0.381	9.000
126.000	100.200	8.058	8.623	0.381	9.000
126.100	100.400	8.058	8.623	0.381	9.000
126.200	98.600	8.062	8.624	0.381	9.000
126.300	98.200	8.063	8.624	0.381	9.000
126.400	98.800	8.068	8.624	0.382	9.000
126.500	99.000	8.068	8.624	0.382	9.000
126.600	97.200	8.068	8.624	0.382	9.000
126.700	97.600	8.069	8.624	0.382	9.000
126.800	98.200	8.069	8.624	0.382	9.000
126.900	97.600	8.074	8.624	0.383	9.000
127.000	98.200	8.076	8.624	0.383	9.000
127.100	98.600	8.076	8.624	0.383	9.000
127.200	97.800	8.083	8.624	0.383	9.000
127.300	97.400	8.081	8.625	0.383	9.000
127.400	97.200	8.084	8.626	0.384	9.000
127.500	96.600	8.086	8.625	0.384	9.000
127.600	97.000	8.086	8.625	0.384	9.000
127.700	97.400	8.083	8.624	0.384	9.000
127.800	96.400	8.087	8.625	0.384	9.000
127.900	96.400	8.090	8.624	0.385	9.000
128.000	96.600	8.093	8.625	0.385	9.000
128.100	96.200	8.093	8.625	0.385	9.000
128.200	96.400	8.094	8.625	0.385	9.000
128.300	96.000	8.093	8.626	0.385	9.000
128.400	96.000	8.092	8.626	0.385	9.000
128.500	95.200	8.098	8.625	0.385	9.000
128.600	96.000	8.098	8.625	0.385	9.000
128.700	94.200	8.098	8.625	0.385	9.000
128.800	95.200	8.103	8.626	0.385	9.000
128.900	95.600	8.103	8.626	0.386	9.000
129.000	95.600	8.107	8.627	0.386	9.000
129.100	94.800	8.107	8.627	0.386	9.000
129.200	94.400	8.105	8.626	0.386	9.000
129.300	94.800	8.115	8.627	0.386	9.000
129.400	93.600	8.111	8.626	0.387	9.000
129.500	94.600	8.110	8.627	0.387	9.000
129.600	94.800	8.110	8.627	0.387	9.000
129.700	93.800	8.115	8.628	0.387	9.000
129.800	93.000	8.116	8.627	0.387	9.000
129.900	92.400	8.120	8.628	0.388	9.000
130.000	93.800	8.122	8.627	0.388	9.000
130.100	93.000	8.122	8.627	0.388	9.000
130.200	92.800	8.124	8.627	0.388	9.000
130.300	92.000	8.123	8.626	0.388	9.000
130.400	91.200	8.130	8.628	0.388	9.000
130.500	91.400	8.133	8.627	0.388	9.000
130.600	91.400	8.133	8.627	0.388	9.000
130.700	91.600	8.137	8.626	0.388	9.000
130.800	90.800	8.138	8.628	0.388	9.000
130.900	90.600	8.140	8.627	0.389	9.000
131.000	90.000	8.143	8.627	0.389	9.000
131.100	90.000	8.143	8.627	0.389	9.000
131.200	90.600	8.147	8.628	0.389	9.000
131.300	90.600	8.148	8.628	0.389	9.000
131.400	89.600	8.153	8.628	0.390	9.000
131.500	88.800	8.153	8.629	0.390	9.000
131.600	89.800	8.153	8.629	0.390	9.000
131.700	88.800	8.156	8.628	0.390	9.000
131.800	88.800	8.157	8.629	0.390	9.000
131.900	88.600	8.160	8.629	0.391	9.000
132.000	88.400	8.164	8.628	0.391	9.000
132.100	89.000	8.164	8.628	0.391	9.000
132.200	89.000	8.161	8.629	0.391	9.000
132.300	88.600	8.167	8.629	0.391	9.000
132.400	87.400	8.169	8.628	0.391	9.000
132.500	88.200	8.174	8.629	0.391	9.000
132.600	87.600	8.174	8.629	0.391	9.000
132.700	86.200	8.169	8.629	0.391	9.000
132.800	86.800	8.175	8.629	0.391	9.000
132.900	86.600	8.174	8.630	0.392	9.000
133.000	86.600	8.181	8.629	0.392	9.000
133.100	86.000	8.181	8.629	0.392	9.000
133.200	85.400	8.186	8.630	0.392	9.000
133.300	85.800	8.187	8.629	0.392	9.000
133.400	85.400	8.187	8.630	0.393	9.000
133.500	85.600	8.192	8.631	0.393	9.000
133.600	85.400	8.192	8.631	0.393	9.000
133.700	85.400	8.188	8.630	0.393	9.000
133.800	86.200	8.193	8.631	0.393	9.000
133.900	85.400	8.193	8.630	0.394	9.000
134.000	85.000	8.198	8.629	0.394	9.000
134.100	83.600	8.198	8.629	0.394	9.000
134.200	84.600	8.199	8.630	0.394	9.000
134.300	83.600	8.202	8.630	0.394	9.000
134.400	83.600	8.202	8.629	0.394	9.000
134.500	83.200	8.202	8.630	0.394	9.000
134.600	83.800	8.202	8.630	0.394	9.000
134.700	84.000	8.205	8.631	0.394	9.000
134.800	82.600	8.210	8.631	0.394	9.000
134.900	82.200	8.211	8.631	0.395	9.000
135.000	82.200	8.213	8.631	0.395	9.000
135.100	82.400	8.213	8.631	0.395	9.000
135.200	82.400	8.221	8.631	0.395	9.000
135.300	81.200	8.227	8.632	0.395	9.000
135.400	82.400	8.223	8.631	0.396	9.000
135.500	81.600	8.224	8.631	0.396	9.000
135.600	82.400	8.224	8.631	0.396	9.000
135.700	81.400	8.225	8.631	0.396	9.000
135.800	81.600	8.230	8.632	0.396	9.000
135.900	81.200	8.230	8.631	0.396	9.000
136.000	81.800	8.235	8.633	0.396	9.000
136.100	80.600	8.235	8.633	0.396	9.000
136.200	80.400	8.235	8.632	0.396	9.000
136.300	81.400	8.233	8.633	0.396	9.000
136.400	81.200	8.235	8.632	0.397	9.000
136.500	80.200	8.239	8.632	0.397	9.000
136.600	81.400	8.239	8.632	0.397	9.000
136.700	80.400	8.241	8.633	0.397	9.000
136.800	80.800	8.239	8.632	0.397	9.000
136.900	80.400	8.239	8.632	0.398	9.000
137.000	80.200	8.243	8.632	0.398	9.000
137.100	79.400	8.243	8.632	0.398	9.000
137.200	80.400	8.250	8.632	0.398	9.000
137.300	79.800	8.247	8.633	0.398	9.000
137.400	80.800	8.247	8.633	0.398	9.000
137.500	80.200	8.248	8.634	0.398	9.000
137.600	79.400	8.248	8.634	0.398	9.000
137.700	79.800	8.246	8.633	0.398	9.000
137.800	79.800	8.245	8.633	0.398	9.000
137.900	79.200	8.252	8.634	0.399	9.000
138.000	78.000	8.252	8.634	0.399	9.000
138.100	78.600	8.252	8.634	0.399	9.000
138.200	80.000	8.252	8.633	0.399	9.000
138.300	78.800	8.252	8.634	0.399	9.000
138.400	79.000	8.258	8.634	0.400	9.000
138.500	77.800	8.260	8.635	0.400	9.000
138.600	77.000	8.260	8.635	0.400	9.000
138.700	78.600	8.256	8.635	0.400	9.000
138.800	77.800	8.259	8.634	0.400	9.000
138.900	77.800	8.264	8.636	0.400	9.000
139.000	78.600	8.263	8.633	0.400	9.000
139.100	78.000	8.263	8.633	0.400	9.000
139.200	77.400	8.266	8.635	0.400	9.000
139.300	77.200	8.267	8.634	0.400	9.000
139.400	77.600	8.271	8.635	0.401	9.000
139.500	76.600	8.269	8.635	0.401	9.000
139.600	78.400	8.269	8.635	0.401	9.000
139.700	77.000	8.270	8.635	0.401	9.000
139.800	77.200	8.274	8.635	0.401	9.000
139.900	77.000	8.275	8.635	0.402	9.000
140.000	77.200	8.277	8.636	0.402	9.000
140.100	76.400	8.277	8.636	0.402	9.000
140.200	75.200	8.276	8.635	0.402	9.000
140.300	76.200	8.275	8.635	0.402	9.000
140.400	76.000	8.279	8.635	0.402	9.000
140.500	76.400	8.280	8.636	0.402	9.000
140.600	75.600	8.280	8.636	0.402	9.000
140.700	75.000	8.283	8.636	0.402	9.000
140.800	75.400	8.286	8.637	0.402	9.000
140.900	75.000	8.284	8.636	0.403	9.000
141.000	75.600	8.286	8.636	0.403	9.000
141.100	74.000	8.286	8.636	0.403	9.000
141.200	74.200	8.290	8.637	0.403	9.000
141.300	74.200	8.293	8.636	0.403	9.000
141.400	75.800	8.294	8.637	0.403	9.000
141.500	74.400	8.296	8.636	0.403	9.000
141.600	74.800	8.296	8.636	0.403	9.000
141.700	74.200	8.297	8.637	0.403	9.000
141.800	75.200	8.296	8.637	0.403	9.000
141.900	72.800	8.297	8.636	0.404	9.000
142.000	74.800	8.299	8.637	0.404	9.000
142.100	74.600	8.299	8.637	0.404	9.000
142.200	74.800	8.296	8.637	0.404	9.000
142.300	73.200	8.300	8.637	0.404	9.000
142.400	73.600	8.301	8.637	0.405	9.000
142.500	73.400	8.302	8.636	0.405	9.000
142.600	74.200	8.302	8.636	0.405	9.000
142.700	73.600	8.301	8.637	0.405	9.000
142.800	73.400	8.304	8.637	0.405	9.000
142.900	73.200	8.305	8.640	0.405	9.000
143.000	73.600	8.305	8.637	0.405	9.000
143.100	72.800	8.305	8.637	0.405	9.000
143.200	73.400	8.305	8.638	0.405	9.000
143.300	72.200	8.307	8.638	0.405	9.000
143.400	73.400	8.309	8.639	0.406	9.000
143.500	73.000	8.312	8.638	0.406	9.000
143.600	72.600	8.312	8.638	0.406	9.000
143.700	72.400	8.308	8.637	0.406	9.000
143.800	72.200	8.311	8.639	0.406	9.000
143.900	73.400	8.311	8.638	0.406	9.000
144.000	74.000	8.311	8.638	0.406	9.000
144.100	72.600	8.311	8.638	0.406	9.000
144.200	72.000	8.314	8.638	0.406	9.000
144.300	72.600	8.316	8.640	0.406	9.000
144.400	72.000	8.312	8.638	0.407	9.000
144.500	72.200	8.315	8.639	0.407	9.000
144.600	72.000	8.315	8.639	0.407	9.000
144.700	71.200	8.318	8.639	0.407	9.000
144.800	72.800	8.318	8.638	0.407	9.000
144.900	72.600	8.315	8.639	0.408	9.000
145.000	71.800	8.321	8.640	0.408	9.000
145.100	71.000	8.321	8.640	0.408	9.000
145.200	70.800	8.326	8.640	0.408	9.000
145.300	70.600	8.327	8.639	0.408	9.000
145.400	69.800	8.324	8.641	0.408	9.000
145.500	70.400	8.324	8.640	0.408	9.000
145.600	70.200	8.324	8.640	0.408	9.000
145.700	70.200	8.329	8.640	0.408	9.000
145.800	69.600	8.333	8.641	0.408	9.000
145.900	69.800	8.335	8.641	0.409	9.000
146.000	69.200	8.338	8.641	0.409	9.000
146.100	70.400	8.338	8.641	0.409	9.000
146.200	69.600	8.334	8.640	0.409	9.000
146.300	69.800	8.342	8.641	0.409	9.000
146.400	69.600	8.338	8.641	0.409	9.000
146.500	68.400	8.343	8.642	0.409	9.000
146.600	68.400	8.343	8.642	0.409	9.000
146.700	68.600	8.345	8.641	0.409	9.000
146.800	68.600	8.349	8.640	0.409	9.000
146.900	68.200	8.349	8.641	0.410	9.000
147.000	67.400	8.353	8.641	0.410	9.000
147.100	66.600	8.353	8.641	0.410	9.000
147.200	68.000	8.356	8.641	0.410	9.000
147.300	66.800	8.357	8.642	0.410	9.000
147.400	67.800	8.358	8.642	0.411	9.000
147.500	68.200	8.357	8.642	0.411	9.000
147.600	68.000	8.357	8.642	0.411	9.000
147.700	67.600	8.359	8.642	0.411	9.000
147.800	68.000	8.361	8.641	0.411	9.000
147.900	67.000	8.361	8.643	0.411	9.000
148.000	67.600	8.362	8.642	0.411	9.000
148.100	66.600	8.362	8.642	0.411	9.000
148.200	67.600	8.367	8.642	0.411	9.000
148.300	67.400	8.363	8.642	0.411	9.000
148.400	66.400	8.366	8.642	0.412	9.000
148.500	67.600	8.365	8.643	0.412	9.000
148.600	66.800	8.365	8.643	0.412	9.000
148.700	66.200	8.366	8.642	0.412	9.000
148.800	66.200	8.365	8.642	0.412	9.000
148.900	66.200	8.366	8.643	0.412	9.000
149.000	67.200	8.368	8.643	0.412	9.000
149.100	66.400	8.368	8.643	0.412	9.000
149.200	66.000	8.374	8.644	0.412	9.000
149.300	66.600	8.375	8.643	0.412	9.000
149.400	66.600	8.373	8.643	0.413	9.000
149.500	66.000	8.370	8.643	0.413	9.000
149.600	66.000	8.370	8.643	0.413	9.000
149.700	67.200	8.375	8.643	0.413	9.000
149.800	66.200	8.374	8.644	0.413	9.000
149.900	66.800	8.375	8.644	0.413	9.000
150.000	65.200	8.373	8.642	0.413	9.000
150.100	65.400	8.373	8.642	0.413	9.000
150.200	64.600	8.375	8.644	0.413	9.000
150.300	66.600	8.373	8.643	0.413	9.000
150.400	65.000	8.377	8.643	0.414	9.000
150.500	65.200	8.376	8.645	0.414	9.000
150.600	65.200	8.376	8.645	0.414	9.000
150.700	64.600	8.381	8.644	0.414	9.000
150.800	65.200	8.377	8.644	0.414	9.000
150.900	64.600	8.382	8.645	0.414	9.000
151.000	63.800	8.385	8.645	0.414	9.000
151.100	63.400	8.385	8.645	0.414	9.000
151.200	64.200	8.388	8.644	0.414	9.000
151.300	63.000	8.391	8.644	0.414	9.000
151.400	63.200	8.392	8.645	0.415	9.000
151.500	62.400	8.395	8.644	0.415	9.000
151.600	62.800	8.395	8.644	0.415	9.000
151.700	62.800	8.395	8.646	0.415	9.000
151.800	62.400	8.398	8.645	0.415	9.000
151.900	62.000	8.402	8.645	0.415	9.000
152.000	62.200	8.408	8.645	0.415	9.000
152.100	61.400	8.408	8.645	0.415	9.000
152.200	60.600	8.406	8.646	0.415	9.000
152.300	61.400	8.410	8.646	0.415	9.000
152.400	60.800	8.412	8.646	0.416	9.000
152.500	61.200	8.416	8.646	0.416	9.000
152.600	60.400	8.416	8.646	0.416	9.000
152.700	61.400	8.417	8.646	0.416	9.000
152.800	59.800	8.417	8.647	0.416	9.000
152.900	60.600	8.418	8.646	0.416	9.000
153.000	60.200	8.427	8.646	0.416	9.000
153.100	60.800	8.427	8.646	0.416	9.000
153.200	59.400	8.428	8.647	0.416	9.000
153.300	59.000	8.432	8.646	0.416	9.000
153.400	58.600	8.432	8.646	0.417	9.000
153.500	58.400	8.432	8.647	0.417	9.000
153.600	58.800	8.432	8.647	0.417	9.000
153.700	58.000	8.437	8.647	0.417	9.000
153.800	59.000	8.439	8.647	0.417	9.000
153.900	58.400	8.438	8.647	0.417	9.000
154.000	58.400	8.442	8.647	0.417	9.000
154.100	58.000	8.442	8.647	0.417	9.000
154.200	58.600	8.444	8.647	0.417	9.000
154.300	58.600	8.444	8.646	0.417	9.000
154.400	59.000	8.443	8.648	0.418	9.000
154.500	57.000	8.443	8.647	0.418	9.000
154.600	58.000	8.443	8.647	0.418	9.000
154.700	58.800	8.447	8.648	0.418	9.000
154.800	56.200	8.448	8.648	0.418	9.000
154.900	57.800	8.450	8.648	0.418	9.000
155.000	56.800	8.452	8.648	0.418	9.000
155.100	56.200	8.452	8.648	0.418	9.000
155.200	57.400	8.457	8.648	0.418	9.000
155.300	58.800	8.455	8.648	0.418	9.000
155.400	57.600	8.458	8.648	0.419	9.000
155.500	58.000	8.458	8.649	0.419	9.000
155.600	57.200	8.458	8.649	0.419	9.000
155.700	57.800	8.459	8.648	0.419	9.000
155.800	56.800	8.458	8.649	0.419	9.000
155.900	57.200	8.459	8.649	0.419	9.000
156.000	58.000	8.460	8.649	0.419	9.000
156.100	56.200	8.460	8.649	0.419	9.000
156.200	58.400	8.459	8.649	0.419	9.000
156.300	57.600	8.461	8.649	0.419	9.000
156.400	57.200	8.458	8.649	0.420	9.000
156.500	58.400	8.460	8.649	0.420	9.000
156.600	56.800	8.460	8.649	0.420	9.000
156.700	56.800	8.459	8.650	0.420	9.000
156.800	56.800	8.461	8.649	0.420	9.000
156.900	57.200	8.463	8.650	0.420	9.000
157.000	55.400	8.459	8.649	0.420	9.000
157.100	56.800	8.459	8.649	0.420	9.000
157.200	57.400	8.466	8.650	0.420	9.000
157.300	55.800	8.466	8.650	0.420	9.000
157.400	56.400	8.465	8.651	0.421	9.000
157.500	56.000	8.467	8.650	0.421	9.000
157.600	56.000	8.467	8.650	0.421	9.000
157.700	55.800	8.470	8.651	0.421	9.000
157.800	55.200	8.470	8.649	0.421	9.000
157.900	55.600	8.473	8.651	0.421	9.000
158.000	55.200	8.474	8.650	0.421	9.000
158.100	54.200	8.474	8.650	0.421	9.000
158.200	54.600	8.476	8.650	0.421	9.000
158.300	55.200	8.475	8.650	0.421	9.000
158.400	54.400	8.481	8.652	0.422	9.000
158.500	54.600	8.479	8.651	0.422	9.000
158.600	55.000	8.479	8.651	0.422	9.000
158.700	53.400	8.480	8.651	0.422	9.000
158.800	54.200	8.480	8.652	0.422	9.000
158.900	54.200	8.483	8.651	0.422	9.000
159.000	53.000	8.487	8.651	0.422	9.000
159.100	53.200	8.487	8.651	0.422	9.000
159.200	54.600	8.489	8.652	0.422	9.000
159.300	53.000	8.490	8.652	0.422	9.000
159.400	53.000	8.491	8.653	0.423	9.000
159.500	53.400	8.495	8.651	0.423	9.000
159.600	52.800	8.495	8.651	0.423	9.000
159.700	53.400	8.490	8.652	0.423	9.000
159.800	53.000	8.491	8.652	0.423	9.000
159.900	52.000	8.493	8.652	0.423	9.000
160.000	51.800	8.495	8.653	0.423	9.000
160.100	52.200	8.495	8.653	0.423	9.000
160.200	52.200	8.499	8.651	0.423	9.000
160.300	52.400	8.495	8.653	0.423	9.000
160.400	53.000	8.497	8.652	0.423	9.000
160.500	51.800	8.500	8.652	0.423	9.000
160.600	51.600	8.500	8.652	0.423	9.000
160.700	51.800	8.501	8.653	0.423	9.000
160.800	51.000	8.507	8.652	0.423	9.000
160.900	52.600	8.504	8.652	0.424	9.000
161.000	51.800	8.508	8.653	0.424	9.000
161.100	52.200	8.508	8.653	0.424	9.000
161.200	51.000	8.513	8.652	0.424	9.000
161.300	51.800	8.514	8.653	0.424	9.000
161.400	52.000	8.514	8.654	0.424	9.000
161.500	52.400	8.509	8.654	0.424	9.000
161.600	52.600	8.509	8.654	0.424	9.000
161.700	51.800	8.511	8.653	0.424	9.000
161.800	54.200	8.510	8.654	0.424	9.000
161.900	52.400	8.507	8.655	0.425	9.000
162.000	51.600	8.509	8.655	0.425	9.000
162.100	52.200	8.509	8.655	0.425	9.000
162.200	51.600	8.505	8.655	0.425	9.000
162.300	52.600	8.503	8.654	0.425	9.000
162.400	51.600	8.506	8.655	0.425	9.000
162.500	52.400	8.502	8.654	0.425	9.000
162.600	52.400	8.502	8.654	0.425	9.000
162.700	52.600	8.505	8.655	0.425	9.000
162.800	52.200	8.504	8.654	0.425	9.000
162.900	51.800	8.503	8.655	0.426	9.000
163.000	51.800	8.501	8.653	0.426	9.000
163.100	53.000	8.501	8.653	0.426	9.000
163.200	52.200	8.505	8.656	0.426	9.000
163.300	52.200	8.507	8.656	0.426	9.000
163.400	52.400	8.506	8.655	0.426	9.000
163.500	52.400	8.505	8.656	0.426	9.000
163.600	53.000	8.505	8.656	0.426	9.000
163.700	52.800	8.501	8.655	0.426	9.000
163.800	51.200	8.505	8.657	0.426	9.000
163.900	50.200	8.507	8.655	0.426	9.000
164.000	51.800	8.505	8.657	0.426	9.000
164.100	51.800	8.505	8.657	0.426	9.000
164.200	51.600	8.507	8.656	0.426	9.000
164.300	51.000	8.506	8.656	0.426	9.000
164.400	50.800	8.505	8.657	0.427	9.000
164.500	51.000	8.508	8.657	0.427	9.000
164.600	51.600	8.508	8.657	0.427	9.000
164.700	51.400	8.508	8.657	0.427	9.000
164.800	51.600	8.510	8.657	0.427	9.000
164.900	50.200	8.509	8.657	0.427	9.000
165.000	51.400	8.511	8.658	0.427	9.000
165.100	51.800	8.511	8.658	0.427	9.000
165.200	50.600	8.515	8.657	0.427	9.000
165.300	50.000	8.515	8.658	0.427	9.000
165.400	50.800	8.515	8.657	0.428	9.000
165.500	51.200	8.512	8.658	0.428	9.000
165.600	50.800	8.512	8.658	0.428	9.000
165.700	49.600	8.512	8.659	0.428	9.000
165.800	49.800	8.517	8.659	0.428	9.000
165.900	50.400	8.512	8.658	0.428	9.000
166.000	49.800	8.516	8.659	0.428	9.000
166.100	50.800	8.516	8.659	0.428	9.000
166.200	50.200	8.518	8.658	0.428	9.000
166.300	50.400	8.517	8.657	0.428	9.000
166.400	49.800	8.516	8.657	0.429	9.000
166.500	50.400	8.518	8.658	0.429	9.000
166.600	50.400	8.518	8.658	0.429	9.000
166.700	50.000	8.523	8.658	0.429	9.000
166.800	50.200	8.521	8.659	0.429	9.000
166.900	50.800	8.521	8.658	0.429	9.000
167.000	49.600	8.520	8.658	0.429	9.000
167.100	49.800	8.520	8.658	0.429	9.000
167.200	50.200	8.528	8.659	0.429	9.000
167.300	50.000	8.531	8.660	0.429	9.000
167.400	48.600	8.528	8.660	0.429	9.000
167.500	50.000	8.526	8.659	0.429	9.000
167.600	50.000	8.526	8.659	0.429	9.000
167.700	49.400	8.531	8.659	0.429	9.000
167.800	48.400	8.528	8.659	0.429	9.000
167.900	49.400	8.529	8.659	0.430	9.000
168.000	49.200	8.531	8.661	0.430	9.000
168.100	49.200	8.531	8.661	0.430	9.000
168.200	48.800	8.533	8.660	0.430	9.000
168.300	48.600	8.532	8.661	0.430	9.000
168.400	48.200	8.536	8.660	0.430	9.000
168.500	48.800	8.536	8.661	0.430	9.000
168.600	48.800	8.536	8.661	0.430	9.000
168.700	48.400	8.536	8.660	0.430	9.000
168.800	47.800	8.535	8.659	0.430	9.000
168.900	47.200	8.539	8.660	0.431	9.000
169.000	48.000	8.540	8.660	0.431	9.000
169.100	48.400	8.540	8.660	0.431	9.000
169.200	48.000	8.542	8.661	0.431	9.000
169.300	46.600	8.544	8.661	0.431	9.000
169.400	46.200	8.547	8.661	0.431	9.000
169.500	46.400	8.546	8.662	0.431	9.000
169.600	47.000	8.546	8.662	0.431	9.000
169.700	47.400	8.543	8.661	0.431	9.000
169.800	46.600	8.546	8.662	0.431	9.000
169.900	47.200	8.549	8.661	0.431	9.000
170.000	47.600	8.549	8.662	0.431	9.000
170.100	46.000	8.549	8.662	0.431	9.000
170.200	45.400	8.550	8.662	0.431	9.000
170.300	45.800	8.550	8.662	0.431	9.000
170.400	45.400	8.553	8.662	0.432	9.000
170.500	46.200	8.553	8.663	0.432	9.000
170.600	47.000	8.553	8.663	0.432	9.000
170.700	45.600	8.554	8.662	0.432	9.000
170.800	47.000	8.556	8.663	0.432	9.000
170.900	46.200	8.555	8.662	0.432	9.000
171.000	45.600	8.559	8.664	0.432	9.000
171.100	45.800	8.559	8.664	0.432	9.000
171.200	45.400	8.561	8.663	0.432	9.000
171.300	45.200	8.569	8.663	0.432	9.000
171.400	44.600	8.561	8.662	0.433	9.000
171.500	44.800	8.564	8.663	0.433	9.000
171.600	43.800	8.564	8.663	0.433	9.000
171.700	45.000	8.568	8.664	0.433	9.000
171.800	44.600	8.568	8.664	0.433	9.000
171.900	45.000	8.567	8.663	0.433	9.000
172.000	44.200	8.570	8.663	0.433	9.000
172.100	44.000	8.570	8.663	0.433	9.000
172.200	45.000	8.573	8.663	0.433	9.000
172.300	44.200	8.575	8.663	0.433	9.000
172.400	45.000	8.573	8.663	0.433	9.000
172.500	44.400	8.574	8.663	0.433	9.000
172.600	44.400	8.574	8.663	0.433	9.000
172.700	44.400	8.577	8.664	0.433	9.000
172.800	43.800	8.578	8.665	0.433	9.000
172.900	43.600	8.576	8.664	0.434	9.000
173.000	43.200	8.577	8.665	0.434	9.000
173.100	44.000	8.577	8.665	0.434	9.000
173.200	43.200	8.587	8.664	0.434	9.000
173.300	43.400	8.584	8.664	0.434	9.000
173.400	42.600	8.585	8.665	0.434	9.000
173.500	43.800	8.587	8.664	0.434	9.000
173.600	42.400	8.587	8.664	0.434	9.000
173.700	43.400	8.588	8.664	0.434	9.000
173.800	42.000	8.587	8.663	0.434	9.000
173.900	42.800	8.590	8.665	0.434	9.000
174.000	42.400	8.589	8.666	0.434	9.000
174.100	41.600	8.589	8.666	0.434	9.000
174.200	41.400	8.593	8.665	0.434	9.000
174.300	41.800	8.592	8.666	0.434	9.000
174.400	42.400	8.597	8.665	0.435	9.000
174.500	42.600	8.597	8.664	0.435	9.000
174.600	41.000	8.597	8.664	0.435	9.000
174.700	41.600	8.598	8.666	0.435	9.000
174.800	42.000	8.599	8.666	0.435	9.000
174.900	41.400	8.598	8.666	0.435	9.000
175.000	40.800	8.604	8.665	0.435	9.000
175.100	40.200	8.604	8.665	0.435	9.000
175.200	40.800	8.602	8.666	0.435	9.000
175.300	41.600	8.607	8.666	0.435	9.000
175.400	40.600	8.608	8.668	0.435	9.000
175.500	40.600	8.609	8.667	0.435	9.000
175.600	40.400	8.609	8.667	0.435	9.000
175.700	40.000	8.607	8.667	0.435	9.000
175.800	41.000	8.610	8.666	0.435	9.000
175.900	40.400	8.612	8.667	0.436	9.000
176.000	39.600	8.612	8.666	0.436	9.000
176.100	39.400	8.612	8.666	0.436	9.000
176.200	40.600	8.610	8.666	0.436	9.000
176.300	39.000	8.616	8.666	0.436	9.000
176.400	39.600	8.614	8.667	0.436	9.000
176.500	39.600	8.618	8.668	0.436	9.000
176.600	38.600	8.618	8.668	0.436	9.000
176.700	39.400	8.618	8.667	0.436	9.000
176.800	40.200	8.619	8.667	0.436	9.000
176.900	40.600	8.619	8.667	0.436	9.000
177.000	39.400	8.621	8.667	0.436	9.000
177.100	39.400	8.621	8.667	0.436	9.000
177.200	39.800	8.626	8.668	0.436	9.000
177.300	38.800	8.628	8.668	0.436	9.000
177.400	38.800	8.624	8.667	0.437	9.000
177.500	38.800	8.624	8.668	0.437	9.000
177.600	40.400	8.624	8.668	0.437	9.000
177.700	39.800	8.622	8.669	0.437	9.000
177.800	39.200	8.626	8.669	0.437	9.000
177.900	39.400	8.621	8.668	0.437	9.000
178.000	39.400	8.621	8.669	0.437	9.000
178.100	39.000	8.621	8.669	0.437	9.000
178.200	39.400	8.623	8.669	0.437	9.000
178.300	39.600	8.623	8.668	0.437	9.000
178.400	39.800	8.619	8.669	0.437	9.000
178.500	39.600	8.620	8.669	0.437	9.000
178.600	38.800	8.620	8.669	0.437	9.000
178.700	39.400	8.617	8.669	0.437	9.000
178.800	39.000	8.625	8.669	0.437	9.000
178.900	40.400	8.618	8.670	0.438	9.000
179.000	39.600	8.617	8.669	0.438	9.000
179.100	40.200	8.617	8.669	0.438	9.000
179.200	39.400	8.620	8.669	0.438	9.000
179.300	39.400	8.623	8.670	0.438	9.000
179.400	39.400	8.623	8.670	0.438	9.000
179.500	41.600	8.618	8.670	0.438	9.000
179.600	39.800	8.618	8.670	0.438	9.000
179.700	39.400	8.620	8.671	0.438	9.000
179.800	40.200	8.618	8.670	0.438	9.000
179.900	40.400	8.619	8.669	0.438	9.000
180.000	39.200	8.616	8.671	0.438	9.000
180.100	39.600	8.616	8.671	0.438	9.000
180.200	40.200	8.618	8.670	0.438	9.000
180.300	39.000	8.617	8.670	0.438	9.000
180.400	40.200	8.617	8.672	0.439	9.000
180.500	39.400	8.619	8.671	0.439	9.000
180.600	40.200	8.619	8.671	0.439	9.000
180.700	39.400	8.621	8.670	0.439	9.000
180.800	39.000	8.616	8.670	0.439	9.000
180.900	39.000	8.620	8.670	0.439	9.000
181.000	39.800	8.620	8.670	0.439	9.000
181.100	39.000	8.620	8.670	0.439	9.000
181.200	39.400	8.624	8.672	0.439	9.000
181.300	38.200	8.622	8.671	0.439	9.000
181.400	40.200	8.628	8.672	0.439	9.000
181.500	38.800	8.626	8.672	0.439	9.000
181.600	40.200	8.626	8.672	0.439	9.000
181.700	38.800	8.626	8.673	0.439	9.000
181.800	38.000	8.628	8.671	0.439	9.000
181.900	39.000	8.629	8.672	0.440	9.000
182.000	39.000	8.633	8.672	0.440	9.000
182.100	38.200	8.633	8.672	0.440	9.000
182.200	38.800	8.628	8.672	0.440	9.000
182.300	37.400	8.631	8.672	0.440	9.000
182.400	38.200	8.631	8.673	0.440	9.000
182.500	38.000	8.634	8.672	0.440	9.000
182.600	37.600	8.634	8.672	0.440	9.000
182.700	37.600	8.633	8.673	0.440	9.000
182.800	38.400	8.636	8.674	0.440	9.000
182.900	37.200	8.639	8.674	0.440	9.000
183.000	36.800	8.642	8.672	0.440	9.000
183.100	36.400	8.642	8.672	0.440	9.000
183.200	36.800	8.643	8.673	0.440	9.000
183.300	36.000	8.645	8.672	0.440	9.000
183.400	37.200	8.646	8.674	0.441	9.000
183.500	36.600	8.646	8.674	0.441	9.000
183.600	36.400	8.646	8.674	0.441	9.000
183.700	35.800	8.645	8.673	0.441	9.000
183.800	36.400	8.648	8.674	0.441	9.000
183.900	36.400	8.649	8.673	0.441	9.000
184.000	35.800	8.653	8.673	0.441	9.000
184.100	37.200	8.653	8.673	0.441	9.000
184.200	36.400	8.652	8.673	0.441	9.000
184.300	36.400	8.651	8.674	0.441	9.000
184.400	36.400	8.654	8.675	0.441	9.000
184.500	35.400	8.651	8.673	0.441	9.000
184.600	36.600	8.651	8.673	0.441	9.000
184.700	36.800	8.651	8.674	0.441	9.000
184.800	37.400	8.654	8.673	0.441	9.000
184.900	36.400	8.650	8.676	0.442	9.000
185.000	37.000	8.651	8.676	0.442	9.000
185.100	36.000	8.651	8.676	0.442	9.000
185.200	37.000	8.655	8.674	0.442	9.000
185.300	36.600	8.656	8.676	0.442	9.000
185.400	36.600	8.654	8.675	0.442	9.000
185.500	36.400	8.652	8.675	0.442	9.000
185.600	36.800	8.652	8.675	0.442	9.000
185.700	36.600	8.651	8.675	0.442	9.000
185.800	36.800	8.654	8.676	0.442	9.000
185.900	36.800	8.652	8.675	0.442	9.000
186.000	36.800	8.651	8.676	0.442	9.000
186.100	36.000	8.651	8.676	0.442	9.000
186.200	36.600	8.650	8.675	0.442	9.000
186.300	36.000	8.651	8.675	0.442	9.000
186.400	36.000	8.651	8.676	0.442	9.000
186.500	35.600	8.652	8.677	0.442	9.000
186.600	35.200	8.652	8.677	0.442	9.000
186.700	35.800	8.658	8.676	0.442	9.000
186.800	35.600	8.652	8.677	0.442	9.000
186.900	35.800	8.656	8.676	0.443	9.000
187.000	35.200	8.660	8.677	0.443	9.000
187.100	35.600	8.660	8.677	0.443	9.000
187.200	34.600	8.662	8.676	0.443	9.000
187.300	35.400	8.662	8.676	0.443	9.000
187.400	35.200	8.663	8.677	0.443	9.000
187.500	35.400	8.663	8.676	0.443	9.000
187.600	34.800	8.663	8.676	0.443	9.000
187.700	34.600	8.665	8.677	0.443	9.000
187.800	34.600	8.662	8.677	0.443	9.000
187.900	34.200	8.663	8.677	0.443	9.000
188.000	34.000	8.666	8.678	0.443	9.000
188.100	34.400	8.666	8.678	0.443	9.000
188.200	35.000	8.667	8.678	0.443	9.000
188.300	34.400	8.667	8.678	0.443	9.000
188.400	33.800	8.668	8.677	0.443	9.000
188.500	34.400	8.670	8.678	0.444	9.000
188.600	33.800	8.670	8.678	0.444	9.000
188.700	34.600	8.671	8.678	0.444	9.000
188.800	33.000	8.673	8.678	0.444	9.000
188.900	34.000	8.671	8.678	0.444	9.000
189.000	33.000	8.676	8.678	0.444	9.000
189.100	33.600	8.676	8.678	0.444	9.000
189.200	33.000	8.678	8.679	0.444	9.000
189.300	34.200	8.678	8.678	0.444	9.000
189.400	33.400	8.679	8.680	0.444	9.000
189.500	32.800	8.675	8.680	0.444	9.000
189.600	33.600	8.675	8.680	0.444	9.000
189.700	34.000	8.680	8.679	0.444	9.000
189.800	34.200	8.676	8.679	0.444	9.000
189.900	33.800	8.678	8.679	0.444	9.000
190.000	33.800	8.680	8.678	0.444	9.000
190.100	33.000	8.680	8.678	0.444	9.000
190.200	33.000	8.680	8.679	0.444	9.000
190.300	33.000	8.677	8.679	0.444	9.000
190.400	34.400	8.674	8.680	0.444	9.000
190.500	34.200	8.676	8.681	0.445	9.000
190.600	33.800	8.676	8.681	0.445	9.000
190.700	33.200	8.676	8.679	0.445	9.000
190.800	34.200	8.677	8.679	0.445	9.000
190.900	33.600	8.678	8.679	0.445	9.000
191.000	33.600	8.676	8.681	0.445	9.000
191.100	33.200	8.676	8.681	0.445	9.000
191.200	33.600	8.683	8.680	0.445	9.000
191.300	33.000	8.679	8.680	0.445	9.000
191.400	33.600	8.681	8.680	0.445	9.000
191.500	33.800	8.677	8.681	0.445	9.000
191.600	33.000	8.677	8.681	0.445	9.000
191.700	34.000	8.681	8.680	0.445	9.000
191.800	33.400	8.680	8.681	0.445	9.000
191.900	33.600	8.682	8.681	0.445	9.000
192.000	33.400	8.683	8.680	0.446	9.000
192.100	33.400	8.683	8.680	0.446	9.000
192.200	32.800	8.683	8.682	0.446	9.000
192.300	32.600	8.681	8.681	0.446	9.000
192.400	32.200	8.683	8.681	0.446	9.000
192.500	33.200	8.683	8.682	0.446	9.000
192.600	32.000	8.683	8.682	0.446	9.000
192.700	32.000	8.686	8.681	0.446	9.000
192.800	31.600	8.684	8.681	0.446	9.000
192.900	32.800	8.689	8.681	0.446	9.000
193.000	32.800	8.691	8.681	0.446	9.000
193.100	31.800	8.691	8.681	0.446	9.000
193.200	32.000	8.693	8.682	0.446	9.000
193.300	31.200	8.693	8.682	0.446	9.000
193.400	31.400	8.695	8.682	0.446	9.000
193.500	32.000	8.692	8.681	0.446	9.000
193.600	32.200	8.692	8.681	0.446	9.000
193.700	31.600	8.690	8.682	0.446	9.000
193.800	31.600	8.694	8.682	0.446	9.000
193.900	32.200	8.694	8.683	0.446	9.000
194.000	31.200	8.694	8.684	0.447	9.000
194.100	32.400	8.694	8.684	0.447	9.000
194.200	32.800	8.693	8.683	0.447	9.000
194.300	31.200	8.694	8.682	0.447	9.000
194.400	32.600	8.692	8.683	0.447	9.000
194.500	32.200	8.693	8.683	0.447	9.000
194.600	31.200	8.693	8.683	0.447	9.000
194.700	32.200	8.691	8.683	0.447	9.000
194.800	32.200	8.694	8.683	0.447	9.000
194.900	32.600	8.692	8.682	0.447	9.000
195.000	32.400	8.693	8.684	0.447	9.000
195.100	31.600	8.693	8.684	0.447	9.000
195.200	32.000	8.695	8.683	0.447	9.000
195.300	32.000	8.698	8.684	0.447	9.000
195.400	33.400	8.695	8.684	0.447	9.000
195.500	31.400	8.696	8.685	0.447	9.000
195.600	32.200	8.696	8.685	0.447	9.000
195.700	32.000	8.691	8.684	0.447	9.000
195.800	32.000	8.696	8.684	0.447	9.000
195.900	30.800	8.694	8.685	0.447	9.000
196.000	32.400	8.693	8.684	0.448	9.000
196.100	31.800	8.693	8.684	0.448	9.000
196.200	32.800	8.694	8.684	0.448	9.000
196.300	32.000	8.697	8.686	0.448	9.000
196.400	33.000	8.693	8.684	0.448	9.000
196.500	32.800	8.692	8.684	0.448	9.000
196.600	32.200	8.692	8.684	0.448	9.000
196.700	32.200	8.694	8.685	0.448	9.000
196.800	33.200	8.690	8.684	0.448	9.000
196.900	31.200	8.691	8.685	0.448	9.000
197.000	32.800	8.694	8.686	0.448	9.000
197.100	32.400	8.694	8.686	0.448	9.000
197.200	32.000	8.694	8.686	0.448	9.000
197.300	32.600	8.696	8.684	0.448	9.000
197.400	31.200	8.693	8.685	0.448	9.000
197.500	32.800	8.693	8.686	0.448	9.000
197.600	32.200	8.693	8.686	0.448	9.000
197.700	32.200	8.693	8.686	0.448	9.000
197.800	31.600	8.692	8.686	0.448	9.000
197.900	33.000	8.690	8.686	0.448	9.000
198.000	33.000	8.691	8.687	0.449	9.000
198.100	32.000	8.691	8.687	0.449	9.000
198.200	32.800	8.693	8.687	0.449	9.000
198.300	31.800	8.692	8.687	0.449	9.000
198.400	32.200	8.689	8.686	0.449	9.000
198.500	32.800	8.689	8.688	0.449	9.000
198.600	32.200	8.689	8.688	0.449	9.000
198.700	33.200	8.695	8.687	0.449	9.000
198.800	33.000	8.688	8.686	0.449	9.000
198.900	31.200	8.691	8.687	0.449	9.000
199.000	31.800	8.693	8.687	0.449	9.000
199.100	32.800	8.693	8.687	0.449	9.000
199.200	32.800	8.695	8.687	0.449	9.000
199.300	32.200	8.693	8.688	0.449	9.000
199.400	32.800	8.698	8.687	0.449	9.000
199.500	32.800	8.693	8.688	0.450	9.000
199.600	33.000	8.693	8.688	0.450	9.000
199.700	31.600	8.691	8.688	0.450	9.000
199.800	32.600	8.690	8.688	0.450	9.000
199.900	33.600	8.693	8.687	0.450	9.000
[truncated: 89,771 more rows]
