# Supplementary material for: Measurement of Outflow Facility Using iPerfusion
Source: PLoS One. 2016 Mar 7;11(3):e0150694. doi: 10.1371/journal.pone.0150694 (PMC4780770; doi:10.1371/journal.pone.0150694)
Supplement: S4 File — The raw data from the perfusion traces along with the steady state values for each pressure step. (ZIP) [file pone.0150694.s004.zip › S3/ControlIndividuals/eye13/Eye_P15CL-15/Parameters.txt]

Q	dQ	P	dP	R	dR	C	dC	FT	dFT	N/A	FV
37.7053	5.5131	8.6853	0.0459	0.2303	0.0343	4.3413	0.6455	0.0000	0.0000	8.9720	0.0000
7.7904	5.0646	4.4821	0.0409	0.5753	0.3813	1.7381	1.1519	0.0000	0.0000	4.5075	0.0000
21.3805	5.1401	5.8525	0.0414	0.2737	0.0671	3.6532	0.8951	0.0000	0.0000	6.0075	0.0000
32.0539	5.1299	7.2589	0.0419	0.2265	0.0369	4.4158	0.7205	0.0000	0.0000	7.5075	0.0000
47.8312	5.2070	8.6139	0.0438	0.1801	0.0200	5.5528	0.6162	0.0000	0.0000	9.0075	0.0000
66.7562	5.1490	9.9363	0.0438	0.1488	0.0117	6.7184	0.5287	0.0000	0.0000	10.5075	0.0000
84.5504	5.1973	11.2652	0.0492	0.1332	0.0084	7.5055	0.4710	0.0000	0.0000	12.0150	0.0000
127.7855	5.3161	13.8626	0.0536	0.1085	0.0046	9.2180	0.3918	0.0000	0.0000	15.0150	0.0000
165.5310	5.3324	16.4975	0.0580	0.0997	0.0033	10.0337	0.3307	0.0000	0.0000	18.0150	0.0000
208.3308	5.4816	19.0718	0.0617	0.0915	0.0025	10.9235	0.2943	0.0000	0.0000	20.9682	0.0000
60.0393	5.0897	7.4541	0.0408	0.1242	0.0107	8.0545	0.6973	0.0000	0.0000	8.0318	0.0000
