# Supplementary material for: Measurement of Outflow Facility Using iPerfusion
Source: PLoS One. 2016 Mar 7;11(3):e0150694. doi: 10.1371/journal.pone.0150694 (PMC4780770; doi:10.1371/journal.pone.0150694)
Supplement: S4 File — The raw data from the perfusion traces along with the steady state values for each pressure step. (ZIP) [file pone.0150694.s004.zip › S3/ControlIndividuals/eye14/CapPre_P16CL-02/Data.txt]

0.000	-3.600	-0.000	8.169	-0.000	0.000
0.100	-3.600	-0.000	8.169	-0.000	0.000
0.200	-3.600	0.002	8.168	-0.000	0.000
0.300	-2.800	0.003	8.169	-0.000	0.000
0.400	-3.400	0.002	8.168	-0.000	0.000
0.500	-2.800	0.004	8.168	-0.000	0.000
0.600	-3.400	0.004	8.168	-0.000	0.000
0.700	-2.600	0.004	8.170	-0.000	0.000
0.800	-2.400	0.002	8.170	-0.000	0.000
0.900	-3.400	0.004	8.169	-0.000	0.000
1.000	-3.600	0.002	8.168	-0.000	0.000
1.100	-2.400	0.002	8.168	-0.000	0.000
1.200	-3.400	0.002	8.169	-0.000	0.000
1.300	-2.400	0.001	8.169	-0.000	0.000
1.400	-2.200	0.001	8.169	-0.000	0.000
1.500	-3.400	0.003	8.169	-0.000	0.000
1.600	-3.400	0.003	8.169	-0.000	0.000
1.700	-3.200	0.002	8.168	-0.000	0.000
1.800	-3.000	0.005	8.169	-0.000	0.000
1.900	-2.000	0.000	8.169	-0.000	0.000
2.000	-2.600	0.003	8.170	-0.000	0.000
2.100	-3.200	0.003	8.170	-0.000	0.000
2.200	-2.200	0.001	8.169	-0.000	0.000
2.300	-3.000	0.001	8.169	-0.000	0.000
2.400	-3.000	-0.000	8.169	-0.000	0.000
2.500	-3.000	-0.001	8.169	-0.000	0.000
2.600	-2.400	-0.001	8.169	-0.000	0.000
2.700	-2.200	0.001	8.169	-0.000	0.000
2.800	-2.200	-0.001	8.170	-0.000	0.000
2.900	-2.600	-0.006	8.168	-0.000	0.000
3.000	-2.800	0.001	8.169	-0.000	0.000
3.100	-3.200	0.001	8.169	-0.000	0.000
3.200	-3.600	-0.000	8.169	-0.000	0.000
3.300	-2.800	0.002	8.169	-0.000	0.000
3.400	-3.000	0.002	8.169	-0.000	0.000
3.500	-2.600	0.001	8.170	-0.000	0.000
3.600	-2.400	0.001	8.170	-0.000	0.000
3.700	-3.400	-0.002	8.169	-0.000	0.000
3.800	-3.000	-0.001	8.167	-0.000	0.000
3.900	-2.000	-0.001	8.169	-0.000	0.000
4.000	-2.800	0.001	8.169	-0.000	0.000
4.100	-3.000	0.001	8.169	-0.000	0.000
4.200	-3.000	0.000	8.170	-0.000	0.000
4.300	-2.800	0.006	8.169	-0.000	0.000
4.400	-3.200	-0.000	8.169	-0.000	0.000
4.500	-2.400	0.003	8.171	-0.000	0.000
4.600	-3.800	0.003	8.171	-0.000	0.000
4.700	-3.400	-0.003	8.169	-0.000	0.000
4.800	-2.200	0.004	8.170	-0.000	0.000
4.900	-2.600	-0.008	8.169	-0.000	0.000
5.000	-3.400	-0.006	8.169	-0.000	0.000
5.100	-3.000	-0.006	8.169	-0.000	0.000
5.200	-3.600	0.002	8.170	-0.000	0.000
5.300	-3.000	-0.002	8.169	-0.000	0.000
5.400	-3.400	0.007	8.169	-0.000	0.000
5.500	-3.000	0.007	8.168	-0.000	0.000
5.600	-2.600	0.007	8.168	-0.000	0.000
5.700	-2.400	-0.000	8.170	-0.000	0.000
5.800	-2.600	0.004	8.169	-0.000	0.000
5.900	-2.400	-0.006	8.169	-0.000	0.000
6.000	-2.400	-0.001	8.170	-0.000	0.000
6.100	-3.000	-0.001	8.170	-0.000	0.000
6.200	-2.800	0.006	8.169	-0.000	0.000
6.300	-2.400	-0.002	8.169	-0.000	0.000
6.400	-2.800	0.003	8.170	-0.000	0.000
6.500	-3.000	0.000	8.168	-0.000	0.000
6.600	-2.600	0.000	8.168	-0.000	0.000
6.700	-3.200	0.002	8.169	-0.000	0.000
6.800	-2.400	-0.005	8.169	-0.000	0.000
6.900	-2.800	0.006	8.170	-0.000	0.000
7.000	-3.200	0.006	8.169	-0.000	0.000
7.100	-3.000	0.006	8.169	-0.000	0.000
7.200	-3.200	-0.007	8.169	-0.000	0.000
7.300	-2.800	0.012	8.169	-0.000	0.000
7.400	-2.400	-0.011	8.169	-0.000	0.000
7.500	-3.000	0.001	8.168	-0.000	0.000
7.600	-3.600	0.001	8.168	-0.000	0.000
7.700	-2.800	-0.009	8.169	-0.000	0.000
7.800	-3.000	0.015	8.169	-0.000	0.000
7.900	-4.000	-0.012	8.169	-0.000	0.000
8.000	-3.200	-0.005	8.169	0.014	0.000
8.100	-2.000	-0.005	8.169	0.014	0.000
8.200	7.800	0.013	8.169	0.014	0.000
8.300	3226.800	-0.006	8.169	0.014	0.000
8.400	5145.400	0.009	8.169	0.014	0.000
8.500	3145.000	0.022	8.168	0.021	0.000
8.600	-2251.800	0.022	8.168	0.021	0.000
8.700	-2544.200	-0.020	8.170	0.021	0.000
8.800	1529.400	-0.005	8.171	0.021	0.000
8.900	4406.400	0.010	8.169	0.021	0.000
9.000	3370.000	0.009	8.169	0.023	0.000
9.100	161.400	0.009	8.169	0.023	0.000
9.200	-688.400	-0.005	8.169	0.023	0.000
9.300	-825.200	0.008	8.169	0.023	0.000
9.400	-734.400	0.005	8.169	0.023	0.000
9.500	-685.400	-0.059	8.169	0.018	0.000
9.600	-614.800	-0.059	8.169	0.018	0.000
9.700	-564.000	-2.274	8.170	0.018	0.000
9.800	-618.400	-0.350	8.169	0.018	0.000
9.900	-594.600	0.003	8.169	0.018	0.000
10.000	-578.000	0.021	8.168	0.013	0.000
10.100	-585.800	0.021	8.168	0.013	0.000
10.200	-566.200	-0.004	8.169	0.013	0.000
10.300	-616.200	-0.033	8.169	0.013	0.000
10.400	-629.400	-1.237	8.168	0.013	0.000
10.500	-630.600	6.622	8.170	0.009	0.000
10.600	-557.600	6.622	8.170	0.009	0.000
10.700	-416.400	8.189	8.169	0.009	0.000
10.800	-346.600	7.127	8.170	0.009	0.000
10.900	-342.400	6.669	8.170	0.009	0.000
11.000	-334.000	5.493	8.170	0.006	0.000
11.100	-326.800	5.493	8.170	0.006	0.000
11.200	-320.400	6.053	8.169	0.006	0.000
11.300	-312.800	5.784	8.170	0.006	0.000
11.400	-307.200	5.653	8.170	0.006	0.000
11.500	-300.200	5.542	8.169	0.004	0.000
11.600	-294.200	5.542	8.169	0.004	0.000
11.700	-287.800	5.861	8.171	0.004	0.000
11.800	-281.400	6.108	8.170	0.004	0.000
11.900	-275.000	6.077	8.169	0.004	0.000
12.000	-270.400	4.171	8.170	0.002	0.000
12.100	-264.200	4.171	8.170	0.002	0.000
12.200	-258.800	3.330	8.169	0.002	0.000
12.300	-252.800	3.314	8.170	0.002	0.000
12.400	-249.200	3.248	8.170	0.002	0.000
12.500	-244.000	3.101	8.171	-0.000	0.000
12.600	-240.400	3.101	8.171	-0.000	0.000
12.700	-233.800	3.028	8.171	-0.000	0.000
12.800	-230.000	2.969	8.169	-0.000	0.000
12.900	-224.600	2.901	8.170	-0.000	0.000
13.000	-221.400	2.785	8.170	-0.002	0.000
13.100	-216.600	2.785	8.170	-0.002	0.000
13.200	-211.400	2.725	8.170	-0.002	0.000
13.300	-209.400	2.665	8.169	-0.002	0.000
13.400	-204.000	2.611	8.170	-0.002	0.000
13.500	-201.600	2.498	8.169	-0.004	0.000
13.600	-196.200	2.498	8.169	-0.004	0.000
13.700	-193.000	2.445	8.170	-0.004	0.000
13.800	-188.000	2.398	8.171	-0.004	0.000
13.900	-184.200	2.356	8.170	-0.004	0.000
14.000	-180.200	2.254	8.170	-0.005	0.000
14.100	-177.400	2.254	8.170	-0.005	0.000
14.200	-174.600	2.215	8.169	-0.005	0.000
14.300	-169.800	2.166	8.169	-0.005	0.000
14.400	-167.400	2.133	8.170	-0.005	0.000
14.500	-165.800	2.044	8.170	-0.006	0.000
14.600	-161.400	2.044	8.170	-0.006	0.000
14.700	-156.400	2.019	8.169	-0.006	0.000
14.800	-154.600	1.961	8.170	-0.006	0.000
14.900	-152.600	1.934	8.169	-0.006	0.000
15.000	-149.600	1.848	8.169	-0.008	0.000
15.100	-146.000	1.848	8.169	-0.008	0.000
15.200	-144.200	1.805	8.170	-0.008	0.000
15.300	-142.200	1.769	8.169	-0.008	0.000
15.400	-138.000	1.728	8.170	-0.008	0.000
15.500	-135.800	1.662	8.169	-0.009	0.000
15.600	-134.400	1.662	8.169	-0.009	0.000
15.700	-132.000	1.634	8.171	-0.009	0.000
15.800	-129.200	1.611	8.170	-0.009	0.000
15.900	-125.000	1.577	8.170	-0.009	0.000
16.000	-122.600	1.501	8.169	-0.010	0.000
16.100	-122.400	1.501	8.169	-0.010	0.000
16.200	-121.400	1.484	8.170	-0.010	0.000
16.300	-118.200	1.463	8.171	-0.010	0.000
16.400	-114.600	1.428	8.171	-0.010	0.000
16.500	-113.400	1.370	8.171	-0.011	0.000
16.600	-112.600	1.370	8.171	-0.011	0.000
16.700	-110.400	1.355	8.169	-0.011	0.000
16.800	-109.800	1.320	8.170	-0.011	0.000
16.900	-106.600	1.298	8.169	-0.011	0.000
17.000	-106.200	1.252	8.169	-0.011	0.000
17.100	-103.600	1.252	8.169	-0.011	0.000
17.200	-102.000	1.227	8.170	-0.011	0.000
17.300	-98.800	1.204	8.169	-0.011	0.000
17.400	-100.000	1.184	8.171	-0.011	0.000
17.500	-96.600	1.153	8.171	-0.012	0.000
17.600	-95.600	1.153	8.171	-0.012	0.000
17.700	-94.400	1.116	8.170	-0.012	0.000
17.800	-94.400	1.113	8.170	-0.012	0.000
17.900	-91.800	1.081	8.170	-0.012	0.000
18.000	-89.800	1.033	8.168	-0.013	0.000
18.100	-88.400	1.033	8.168	-0.013	0.000
18.200	-88.200	1.051	8.170	-0.013	0.000
18.300	-86.800	1.002	8.170	-0.013	0.000
18.400	-85.600	1.010	8.170	-0.013	0.000
18.500	-85.000	0.974	8.170	-0.014	0.000
18.600	-84.400	0.974	8.170	-0.014	0.000
18.700	-82.200	0.955	8.170	-0.014	0.000
18.800	-81.800	0.936	8.170	-0.014	0.000
18.900	-81.000	0.925	8.170	-0.014	0.000
19.000	-80.000	0.898	8.170	-0.014	0.000
19.100	-78.400	0.898	8.170	-0.014	0.000
19.200	-77.400	0.878	8.171	-0.014	0.000
19.300	-76.400	0.872	8.170	-0.014	0.000
19.400	-76.400	0.853	8.171	-0.014	0.000
19.500	-74.400	0.833	8.170	-0.015	0.000
19.600	-73.800	0.833	8.170	-0.015	0.000
19.700	-72.600	0.818	8.169	-0.015	0.000
19.800	-70.400	0.809	8.170	-0.015	0.000
19.900	-70.800	0.798	8.170	-0.015	0.000
20.000	-70.200	0.776	8.169	-0.015	0.000
20.100	-70.000	0.776	8.169	-0.015	0.000
20.200	-68.200	0.766	8.170	-0.015	0.000
20.300	-67.200	0.757	8.170	-0.015	0.000
20.400	-66.800	0.749	8.169	-0.015	0.000
20.500	-66.600	0.728	8.170	-0.016	0.000
20.600	-65.600	0.728	8.170	-0.016	0.000
20.700	-64.600	0.720	8.169	-0.016	0.000
20.800	-63.600	0.711	8.170	-0.016	0.000
20.900	-62.200	0.701	8.170	-0.016	0.000
21.000	-61.800	0.682	8.171	-0.017	0.000
21.100	-61.400	0.682	8.171	-0.017	0.000
21.200	-60.800	0.669	8.170	-0.017	0.000
21.300	-60.400	0.663	8.170	-0.017	0.000
21.400	-60.000	0.655	8.170	-0.017	0.000
21.500	-59.800	0.637	8.169	-0.017	0.000
21.600	-58.000	0.637	8.169	-0.017	0.000
21.700	-56.800	0.628	8.171	-0.017	0.000
21.800	-57.000	0.623	8.170	-0.017	0.000
21.900	-56.000	0.613	8.169	-0.017	0.000
22.000	-56.800	0.600	8.170	-0.017	0.000
22.100	-55.600	0.600	8.170	-0.017	0.000
22.200	-55.400	0.589	8.170	-0.017	0.000
22.300	-54.800	0.584	8.171	-0.017	0.000
22.400	-54.400	0.580	8.171	-0.017	0.000
22.500	-54.200	0.567	8.170	-0.018	0.000
22.600	-53.000	0.567	8.170	-0.018	0.000
22.700	-53.200	0.554	8.170	-0.018	0.000
22.800	-53.600	0.555	8.170	-0.018	0.000
22.900	-52.800	0.543	8.170	-0.018	0.000
23.000	-52.200	0.531	8.171	-0.018	0.000
23.100	-52.400	0.531	8.171	-0.018	0.000
23.200	-51.800	0.534	8.170	-0.018	0.000
23.300	-51.800	0.522	8.170	-0.018	0.000
23.400	-51.400	0.518	8.170	-0.018	0.000
23.500	-50.400	0.510	8.169	-0.019	0.000
23.600	-50.000	0.510	8.169	-0.019	0.000
23.700	-50.200	0.503	8.170	-0.019	0.000
23.800	-49.600	0.500	8.170	-0.019	0.000
23.900	-49.400	0.495	8.169	-0.019	0.000
24.000	-49.600	0.485	8.170	-0.019	0.000
24.100	-49.000	0.485	8.170	-0.019	0.000
24.200	-48.800	0.487	8.170	-0.019	0.000
24.300	-47.600	0.480	8.171	-0.019	0.000
24.400	-47.800	0.482	8.171	-0.019	0.000
24.500	-47.000	0.475	8.169	-0.020	0.000
24.600	-47.600	0.475	8.169	-0.020	0.000
24.700	-47.400	0.471	8.171	-0.020	0.000
24.800	-46.400	0.470	8.170	-0.020	0.000
24.900	-46.600	0.463	8.170	-0.020	0.000
25.000	-47.000	0.458	8.170	-0.020	0.000
25.100	-44.800	0.458	8.170	-0.020	0.000
25.200	-45.800	0.454	8.169	-0.020	0.000
25.300	-45.000	0.449	8.169	-0.020	0.000
25.400	-45.400	0.449	8.170	-0.020	0.000
25.500	-44.800	0.444	8.171	-0.020	0.000
25.600	-44.400	0.444	8.171	-0.020	0.000
25.700	-44.600	0.435	8.169	-0.020	0.000
25.800	-44.000	0.438	8.170	-0.020	0.000
25.900	-44.800	0.435	8.171	-0.020	0.000
26.000	-47.000	0.427	8.170	-0.021	0.000
26.100	-44.200	0.427	8.170	-0.021	0.000
26.200	-43.600	0.427	8.171	-0.021	0.000
26.300	-43.800	0.425	8.170	-0.021	0.000
26.400	-42.800	0.423	8.170	-0.021	0.000
26.500	-43.400	0.418	8.170	-0.021	0.000
26.600	-42.600	0.418	8.170	-0.021	0.000
26.700	-42.400	0.415	8.169	-0.021	0.000
26.800	-42.200	0.412	8.170	-0.021	0.000
26.900	-43.000	0.412	8.170	-0.021	0.000
27.000	-42.000	0.405	8.170	-0.021	0.000
27.100	-41.200	0.405	8.170	-0.021	0.000
27.200	-41.000	0.402	8.169	-0.021	0.000
27.300	-40.800	0.403	8.169	-0.021	0.000
27.400	-40.600	0.400	8.170	-0.021	0.000
27.500	-40.000	0.397	8.171	-0.022	0.000
27.600	-40.000	0.397	8.171	-0.022	0.000
27.700	-39.800	0.396	8.170	-0.022	0.000
27.800	-39.800	0.392	8.170	-0.022	0.000
27.900	-39.400	0.389	8.171	-0.022	0.000
28.000	-39.600	0.391	8.170	-0.022	0.000
28.100	-39.600	0.391	8.170	-0.022	0.000
28.200	-38.800	0.383	8.170	-0.022	0.000
28.300	-39.000	0.383	8.169	-0.022	0.000
28.400	-40.000	0.380	8.170	-0.022	0.000
28.500	-40.200	0.374	8.171	-0.022	0.000
28.600	-37.400	0.374	8.171	-0.022	0.000
28.700	-38.000	0.371	8.169	-0.022	0.000
28.800	-36.200	0.369	8.170	-0.022	0.000
28.900	-35.200	0.366	8.170	-0.022	0.000
29.000	-35.400	0.364	8.170	-0.023	0.000
29.100	-34.200	0.364	8.170	-0.023	0.000
29.200	-33.800	0.360	8.170	-0.023	0.000
29.300	-33.400	0.353	8.169	-0.023	0.000
29.400	-33.400	0.356	8.171	-0.023	0.000
29.500	-32.800	0.352	8.171	-0.023	0.000
29.600	-33.000	0.352	8.171	-0.023	0.000
29.700	-32.800	0.347	8.170	-0.023	0.000
29.800	-31.800	0.358	8.169	-0.023	0.000
29.900	-32.200	0.359	8.170	-0.023	0.000
30.000	-32.200	0.340	8.170	-0.023	0.000
30.100	-31.000	0.340	8.170	-0.023	0.000
30.200	-31.400	0.328	8.170	-0.023	0.000
30.300	-31.400	0.317	8.169	-0.023	0.000
30.400	-30.600	0.311	8.169	-0.023	0.000
30.500	-30.000	0.302	8.169	-0.023	0.000
30.600	-30.800	0.302	8.169	-0.023	0.000
30.700	-29.600	0.294	8.170	-0.023	0.000
30.800	-30.600	0.292	8.170	-0.023	0.000
30.900	-29.200	0.288	8.170	-0.023	0.000
31.000	-29.800	0.281	8.170	-0.024	0.000
31.100	-30.000	0.281	8.170	-0.024	0.000
31.200	-29.000	0.279	8.169	-0.024	0.000
31.300	-29.200	0.279	8.169	-0.024	0.000
31.400	-29.000	0.274	8.169	-0.024	0.000
31.500	-28.400	0.267	8.170	-0.024	0.000
31.600	-29.200	0.267	8.170	-0.024	0.000
31.700	-27.800	0.268	8.171	-0.024	0.000
31.800	-26.400	0.259	8.169	-0.024	0.000
31.900	-27.400	0.262	8.171	-0.024	0.000
32.000	-26.800	0.258	8.170	-0.024	0.000
32.100	-27.000	0.258	8.170	-0.024	0.000
32.200	-26.800	0.256	8.170	-0.024	0.000
32.300	-26.000	0.254	8.169	-0.024	0.000
32.400	-26.400	0.250	8.171	-0.024	0.000
32.500	-25.800	0.244	8.170	-0.024	0.000
32.600	-26.200	0.244	8.170	-0.024	0.000
32.700	-26.200	0.246	8.170	-0.024	0.000
32.800	-26.600	0.241	8.170	-0.024	0.000
32.900	-26.000	0.238	8.170	-0.024	0.000
33.000	-26.600	0.233	8.170	-0.025	0.000
33.100	-27.600	0.233	8.170	-0.025	0.000
33.200	-25.600	0.231	8.169	-0.025	0.000
33.300	-27.400	0.229	8.170	-0.025	0.000
33.400	-26.600	0.226	8.171	-0.025	0.000
33.500	-26.600	0.222	8.170	-0.025	0.000
33.600	-26.800	0.222	8.170	-0.025	0.000
33.700	-25.800	0.222	8.169	-0.025	0.000
33.800	-25.400	0.218	8.169	-0.025	0.000
33.900	-25.400	0.218	8.169	-0.025	0.000
34.000	-24.800	0.220	8.170	-0.025	0.000
34.100	-25.200	0.220	8.170	-0.025	0.000
34.200	-26.000	0.221	8.169	-0.025	0.000
34.300	-23.600	0.220	8.170	-0.025	0.000
34.400	-23.600	0.223	8.169	-0.025	0.000
34.500	-23.200	0.220	8.169	-0.025	0.000
34.600	-22.400	0.220	8.169	-0.025	0.000
34.700	-24.200	0.218	8.169	-0.025	0.000
34.800	-22.800	0.221	8.169	-0.025	0.000
34.900	-22.600	0.218	8.170	-0.025	0.000
35.000	-22.000	0.210	8.171	-0.025	0.000
35.100	-22.800	0.210	8.171	-0.025	0.000
35.200	-22.800	0.215	8.171	-0.025	0.000
35.300	-20.600	0.216	8.170	-0.025	0.000
35.400	-20.600	0.205	8.169	-0.025	0.000
35.500	-22.200	0.201	8.170	-0.026	0.000
35.600	-21.400	0.201	8.170	-0.026	0.000
35.700	-21.000	0.203	8.169	-0.026	0.000
35.800	-19.800	0.195	8.169	-0.026	0.000
35.900	-20.400	0.194	8.169	-0.026	0.000
36.000	-20.400	0.186	8.170	-0.026	0.000
36.100	-19.600	0.186	8.170	-0.026	0.000
36.200	-19.200	0.183	8.170	-0.026	0.000
36.300	-19.600	0.181	8.168	-0.026	0.000
36.400	-18.800	0.182	8.170	-0.026	0.000
36.500	-18.400	0.172	8.169	-0.026	0.000
36.600	-18.600	0.172	8.169	-0.026	0.000
36.700	-19.600	0.176	8.170	-0.026	0.000
36.800	-18.200	0.168	8.170	-0.026	0.000
36.900	-17.600	0.171	8.169	-0.026	0.000
37.000	-18.200	0.165	8.170	-0.026	0.000
37.100	-17.200	0.165	8.170	-0.026	0.000
37.200	-17.200	0.160	8.169	-0.026	0.000
37.300	-17.200	0.162	8.170	-0.026	0.000
37.400	-17.000	0.159	8.169	-0.026	0.000
37.500	-17.000	0.157	8.169	-0.026	0.000
37.600	-17.000	0.157	8.169	-0.026	0.000
37.700	-15.800	0.156	8.170	-0.026	0.000
37.800	-16.800	0.152	8.168	-0.026	0.000
37.900	-16.600	0.155	8.170	-0.026	0.000
38.000	-15.000	0.149	8.169	-0.026	0.000
38.100	-16.000	0.149	8.169	-0.026	0.000
38.200	-16.000	0.144	8.169	-0.026	0.000
38.300	-15.600	0.142	8.169	-0.026	0.000
38.400	-16.600	0.140	8.168	-0.026	0.000
38.500	-15.600	0.136	8.170	-0.026	0.000
38.600	-15.000	0.136	8.170	-0.026	0.000
38.700	-15.400	0.133	8.169	-0.026	0.000
38.800	-15.000	0.133	8.169	-0.026	0.000
38.900	-14.600	0.130	8.170	-0.026	0.000
39.000	-14.600	0.128	8.171	-0.026	0.000
39.100	-13.600	0.128	8.171	-0.026	0.000
39.200	-14.000	0.128	8.172	-0.026	0.000
39.300	-13.800	0.122	8.169	-0.026	0.000
39.400	-14.000	0.119	8.170	-0.026	0.000
39.500	-13.000	0.117	8.169	-0.027	0.000
39.600	-13.800	0.117	8.169	-0.027	0.000
39.700	-12.800	0.116	8.170	-0.027	0.000
39.800	-13.400	0.113	8.170	-0.027	0.000
39.900	-13.200	0.111	8.169	-0.027	0.000
40.000	-13.400	0.109	8.170	-0.027	0.000
40.100	-12.400	0.109	8.170	-0.027	0.000
40.200	-13.800	0.102	8.168	-0.027	0.000
40.300	-13.600	0.102	8.170	-0.027	0.000
40.400	-13.400	0.105	8.170	-0.027	0.000
40.500	-13.400	0.102	8.170	-0.027	0.000
40.600	-13.000	0.102	8.170	-0.027	0.000
40.700	-12.600	0.101	8.169	-0.027	0.000
40.800	-13.200	0.103	8.169	-0.027	0.000
40.900	-12.800	0.095	8.169	-0.027	0.000
41.000	-12.400	0.094	8.169	-0.027	0.000
41.100	-12.800	0.094	8.169	-0.027	0.000
41.200	-13.000	0.096	8.169	-0.027	0.000
41.300	-12.200	0.091	8.169	-0.027	0.000
41.400	-12.800	0.094	8.169	-0.027	0.000
41.500	-12.600	0.091	8.171	-0.027	0.000
41.600	-11.600	0.091	8.171	-0.027	0.000
41.700	-12.600	0.091	8.169	-0.027	0.000
41.800	-11.600	0.092	8.170	-0.027	0.000
41.900	-11.400	0.089	8.171	-0.027	0.000
42.000	-11.800	0.088	8.169	-0.027	0.000
42.100	-11.400	0.088	8.169	-0.027	0.000
42.200	-11.200	0.090	8.169	-0.027	0.000
42.300	-11.800	0.089	8.169	-0.027	0.000
42.400	-11.800	0.086	8.169	-0.027	0.000
42.500	-12.400	0.081	8.169	-0.027	0.000
42.600	-11.200	0.081	8.169	-0.027	0.000
42.700	-10.800	0.086	8.170	-0.027	0.000
42.800	-11.400	0.083	8.169	-0.027	0.000
42.900	-11.800	0.087	8.169	-0.027	0.000
43.000	-12.000	0.083	8.169	-0.027	0.000
43.100	-11.400	0.083	8.169	-0.027	0.000
43.200	-11.600	0.079	8.169	-0.027	0.000
43.300	-11.600	0.079	8.169	-0.027	0.000
43.400	-11.400	0.078	8.169	-0.027	0.000
43.500	-10.800	0.082	8.170	-0.027	0.000
43.600	-10.600	0.082	8.170	-0.027	0.000
43.700	-11.200	0.074	8.169	-0.027	0.000
43.800	-10.800	0.077	8.169	-0.027	0.000
43.900	-11.400	0.077	8.168	-0.027	0.000
44.000	-11.200	0.075	8.169	-0.027	0.000
44.100	-11.200	0.075	8.169	-0.027	0.000
44.200	-11.200	0.072	8.170	-0.027	0.000
44.300	-10.600	0.072	8.170	-0.027	0.000
44.400	-10.400	0.072	8.169	-0.027	0.000
44.500	-10.400	0.072	8.171	-0.028	0.000
44.600	-10.000	0.072	8.171	-0.028	0.000
44.700	-11.600	0.072	8.169	-0.028	0.000
44.800	-10.600	0.068	8.169	-0.028	0.000
44.900	-10.800	0.069	8.170	-0.028	0.000
45.000	-10.400	0.071	8.169	-0.028	0.000
45.100	-9.800	0.071	8.169	-0.028	0.000
45.200	-10.000	0.071	8.169	-0.028	0.000
45.300	-10.600	0.069	8.168	-0.028	0.000
45.400	-11.400	0.067	8.169	-0.028	0.000
45.500	-10.800	0.068	8.169	-0.028	0.000
45.600	-10.600	0.068	8.169	-0.028	0.000
45.700	-11.200	0.068	8.169	-0.028	0.000
45.800	-12.600	0.068	8.170	-0.028	0.000
45.900	-10.600	0.067	8.169	-0.028	0.000
46.000	-10.800	0.065	8.169	-0.028	0.000
46.100	-11.200	0.065	8.169	-0.028	0.000
46.200	-10.800	0.067	8.169	-0.028	0.000
46.300	-10.600	0.066	8.169	-0.028	0.000
46.400	-11.400	0.065	8.169	-0.028	0.000
46.500	-11.400	0.069	8.169	-0.028	0.000
46.600	-12.000	0.069	8.169	-0.028	0.000
46.700	-11.800	0.067	8.170	-0.028	0.000
46.800	-10.800	0.064	8.169	-0.028	0.000
46.900	-12.400	0.066	8.170	-0.028	0.000
47.000	-12.200	0.067	8.168	-0.028	0.000
47.100	-12.000	0.067	8.168	-0.028	0.000
47.200	-12.000	0.070	8.170	-0.028	0.000
47.300	-12.400	0.072	8.170	-0.028	0.000
47.400	-10.800	0.071	8.168	-0.028	0.000
47.500	-11.400	0.069	8.169	-0.028	0.000
47.600	-12.000	0.069	8.169	-0.028	0.000
47.700	-11.200	0.074	8.169	-0.028	0.000
47.800	-11.600	0.072	8.169	-0.028	0.000
47.900	-12.400	0.077	8.170	-0.028	0.000
48.000	-13.000	0.074	8.169	-0.028	0.000
48.100	-11.400	0.074	8.169	-0.028	0.000
48.200	-11.800	0.073	8.169	-0.028	0.000
48.300	-11.600	0.076	8.168	-0.028	0.000
48.400	-12.400	0.076	8.168	-0.028	0.000
48.500	-13.200	0.075	8.169	-0.028	0.000
48.600	-12.800	0.075	8.169	-0.028	0.000
48.700	-12.200	0.077	8.169	-0.028	0.000
48.800	-12.600	0.077	8.169	-0.028	0.000
48.900	-12.200	0.080	8.169	-0.028	0.000
49.000	-11.000	0.080	8.167	-0.028	0.000
49.100	-12.200	0.080	8.167	-0.028	0.000
49.200	-12.400	0.082	8.169	-0.028	0.000
49.300	-12.000	0.084	8.169	-0.028	0.000
49.400	-12.400	0.079	8.170	-0.028	0.000
49.500	-12.600	0.081	8.169	-0.029	0.000
49.600	-12.400	0.081	8.169	-0.029	0.000
49.700	-13.000	0.085	8.169	-0.029	0.000
49.800	-12.000	0.088	8.169	-0.029	0.000
49.900	-12.400	0.084	8.170	-0.029	0.000
50.000	-12.000	0.087	8.168	-0.029	0.000
50.100	-12.600	0.087	8.168	-0.029	0.000
50.200	-11.800	0.087	8.169	-0.029	0.000
50.300	-12.400	0.087	8.169	-0.029	0.000
50.400	-11.200	0.084	8.169	-0.029	0.000
50.500	-11.800	0.088	8.168	-0.029	0.000
50.600	-11.400	0.088	8.168	-0.029	0.000
50.700	-12.200	0.084	8.169	-0.029	0.000
50.800	-12.000	0.086	8.168	-0.029	0.000
50.900	-11.200	0.085	8.169	-0.029	0.000
51.000	-11.200	0.085	8.168	-0.029	0.000
51.100	-12.200	0.085	8.168	-0.029	0.000
51.200	-10.800	0.082	8.169	-0.029	0.000
51.300	-11.800	0.087	8.168	-0.029	0.000
51.400	-11.600	0.083	8.169	-0.029	0.000
51.500	-11.200	0.078	8.170	-0.029	0.000
51.600	-11.200	0.078	8.170	-0.029	0.000
51.700	-11.600	0.083	8.169	-0.029	0.000
51.800	-11.200	0.079	8.168	-0.029	0.000
51.900	-11.000	0.084	8.169	-0.029	0.000
52.000	-12.200	0.081	8.170	-0.029	0.000
52.100	-10.400	0.081	8.170	-0.029	0.000
52.200	-11.600	0.078	8.170	-0.029	0.000
52.300	-10.600	0.077	8.168	-0.029	0.000
52.400	-11.200	0.082	8.169	-0.029	0.000
52.500	-11.400	0.077	8.169	-0.029	0.000
52.600	-11.800	0.077	8.169	-0.029	0.000
52.700	-10.200	0.079	8.169	-0.029	0.000
52.800	-11.000	0.075	8.170	-0.029	0.000
52.900	-10.800	0.074	8.169	-0.029	0.000
53.000	-10.600	0.074	8.169	-0.029	0.000
53.100	-10.400	0.074	8.169	-0.029	0.000
53.200	-10.200	0.074	8.169	-0.029	0.000
53.300	-10.400	0.073	8.169	-0.029	0.000
53.400	-10.200	0.073	8.168	-0.029	0.000
53.500	-10.200	0.069	8.168	-0.029	0.000
53.600	-10.200	0.069	8.168	-0.029	0.000
53.700	-10.400	0.069	8.169	-0.029	0.000
53.800	-10.800	0.067	8.170	-0.029	0.000
53.900	-9.400	0.071	8.168	-0.029	0.000
54.000	-10.600	0.070	8.170	-0.029	0.000
54.100	-9.400	0.070	8.170	-0.029	0.000
54.200	-10.200	0.067	8.169	-0.029	0.000
54.300	-9.800	0.067	8.169	-0.029	0.000
54.400	-10.800	0.069	8.169	-0.029	0.000
54.500	-9.800	0.067	8.169	-0.029	0.000
54.600	-10.200	0.067	8.169	-0.029	0.000
54.700	-9.400	0.062	8.169	-0.029	0.000
54.800	-11.000	0.067	8.169	-0.029	0.000
54.900	-9.800	0.063	8.169	-0.029	0.000
55.000	-9.400	0.061	8.169	-0.030	0.000
55.100	-9.800	0.061	8.169	-0.030	0.000
55.200	-8.800	0.067	8.168	-0.030	0.000
55.300	-9.800	0.065	8.169	-0.030	0.000
55.400	-9.600	0.062	8.169	-0.030	0.000
55.500	-8.800	0.063	8.168	-0.030	0.000
55.600	-9.600	0.063	8.168	-0.030	0.000
55.700	-9.600	0.059	8.169	-0.030	0.000
55.800	-9.200	0.061	8.169	-0.030	0.000
55.900	-9.000	0.059	8.169	-0.030	0.000
56.000	-8.400	0.061	8.168	-0.030	0.000
56.100	-8.800	0.061	8.168	-0.030	0.000
56.200	-8.400	0.063	8.169	-0.030	0.000
56.300	-8.400	0.059	8.169	-0.030	0.000
56.400	-8.800	0.056	8.169	-0.030	0.000
56.500	-8.000	0.058	8.169	-0.030	0.000
56.600	-8.600	0.058	8.169	-0.030	0.000
56.700	-9.800	0.052	8.169	-0.030	0.000
56.800	-7.800	0.057	8.169	-0.030	0.000
56.900	-9.200	0.056	8.169	-0.030	0.000
57.000	-9.800	0.049	8.169	-0.030	0.000
57.100	-11.200	0.049	8.169	-0.030	0.000
57.200	-10.600	0.054	8.168	-0.030	0.000
57.300	-8.600	0.051	8.168	-0.030	0.000
57.400	-8.800	0.054	8.169	-0.030	0.000
57.500	-7.200	0.048	8.168	-0.030	0.000
57.600	-5.600	0.048	8.168	-0.030	0.000
57.700	-6.200	0.048	8.169	-0.030	0.000
57.800	-6.000	0.046	8.169	-0.030	0.000
57.900	-5.400	0.046	8.168	-0.030	0.000
58.000	-5.400	0.046	8.169	-0.030	0.000
58.100	-5.600	0.046	8.169	-0.030	0.000
58.200	-5.000	0.049	8.168	-0.030	0.000
58.300	-4.800	0.045	8.169	-0.030	0.000
58.400	-4.200	0.059	8.170	-0.030	0.000
58.500	-4.600	0.066	8.169	-0.030	0.000
58.600	-5.600	0.066	8.169	-0.030	0.000
58.700	-5.400	0.057	8.169	-0.030	0.000
58.800	-5.400	0.046	8.168	-0.030	0.000
58.900	-4.600	0.035	8.168	-0.030	0.000
59.000	-5.200	0.018	8.169	-0.030	0.000
59.100	-4.400	0.018	8.169	-0.030	0.000
59.200	-4.600	0.016	8.169	-0.030	0.000
59.300	-4.400	0.014	8.170	-0.030	0.000
59.400	-4.800	0.014	8.168	-0.030	0.000
59.500	-5.400	0.013	8.170	-0.030	0.000
59.600	-4.800	0.013	8.170	-0.030	0.000
59.700	-4.800	0.007	8.169	-0.030	0.000
59.800	-5.000	0.009	8.169	-0.030	0.000
59.900	-4.400	0.010	8.170	-0.030	0.000
60.000	-3.800	0.008	8.168	-0.030	0.000
60.100	-4.000	0.008	8.168	-0.030	0.000
60.200	-4.000	0.008	8.168	-0.030	0.000
60.300	-4.400	0.010	8.169	-0.030	0.000
60.400	-4.200	0.009	8.167	-0.030	0.000
60.500	-4.800	0.007	8.170	-0.030	0.000
60.600	-4.400	0.007	8.170	-0.030	0.000
60.700	-4.000	0.004	8.168	-0.030	0.000
60.800	-4.200	0.009	8.168	-0.030	0.000
60.900	-5.000	0.005	8.169	-0.030	0.000
61.000	-4.200	0.005	8.169	-0.030	0.000
61.100	-4.200	0.005	8.169	-0.030	0.000
61.200	-5.400	0.007	8.170	-0.030	0.000
61.300	-5.000	0.005	8.169	-0.030	0.000
61.400	-6.200	0.003	8.169	-0.030	0.000
61.500	-7.000	0.005	8.169	-0.030	0.000
61.600	-6.800	0.005	8.169	-0.030	0.000
61.700	-6.400	0.004	8.169	-0.030	0.000
61.800	-7.000	0.000	8.168	-0.030	0.000
61.900	-7.200	0.004	8.169	-0.030	0.000
62.000	-7.600	0.003	8.167	-0.030	0.000
62.100	-7.800	0.003	8.167	-0.030	0.000
62.200	-7.400	0.005	8.168	-0.030	0.000
62.300	-7.800	0.007	8.169	-0.030	0.000
62.400	-7.800	0.005	8.169	-0.030	0.000
62.500	-7.000	0.012	8.169	-0.030	0.000
62.600	-7.200	0.012	8.169	-0.030	0.000
62.700	-7.000	0.016	8.169	-0.030	0.000
62.800	-7.800	0.022	8.169	-0.030	0.000
62.900	-6.000	0.023	8.169	-0.030	0.000
63.000	-6.800	0.027	8.168	-0.030	0.000
63.100	-6.200	0.027	8.168	-0.030	0.000
63.200	-6.000	0.028	8.169	-0.030	0.000
63.300	-5.600	0.029	8.169	-0.030	0.000
63.400	-5.600	0.033	8.169	-0.030	0.000
63.500	-5.800	0.028	8.168	-0.030	0.000
63.600	-5.800	0.028	8.168	-0.030	0.000
63.700	-5.800	0.028	8.169	-0.030	0.000
63.800	-5.800	0.042	8.168	-0.030	0.000
63.900	-7.400	0.030	8.167	-0.030	0.000
64.000	-5.400	0.024	8.169	-0.031	0.000
64.100	-5.800	0.024	8.169	-0.031	0.000
64.200	-5.400	0.031	8.169	-0.031	0.000
64.300	-5.400	0.019	8.169	-0.031	0.000
64.400	-5.800	0.029	8.170	-0.031	0.000
64.500	-5.600	0.029	8.168	-0.031	0.000
64.600	-6.000	0.029	8.168	-0.031	0.000
64.700	-5.400	0.014	8.168	-0.031	0.000
64.800	-6.200	0.024	8.169	-0.031	0.000
64.900	-4.800	0.017	8.169	-0.031	0.000
65.000	-4.800	0.019	8.169	-0.031	0.000
65.100	-6.000	0.019	8.169	-0.031	0.000
65.200	-6.000	0.022	8.168	-0.031	0.000
65.300	-5.000	0.016	8.168	-0.031	0.000
65.400	-5.600	0.019	8.168	-0.031	0.000
65.500	-6.400	0.020	8.168	-0.031	0.000
65.600	-6.200	0.020	8.168	-0.031	0.000
65.700	-5.400	0.017	8.168	-0.031	0.000
65.800	-5.600	0.017	8.168	-0.031	0.000
65.900	-5.000	0.016	8.169	-0.031	0.000
66.000	-5.200	0.013	8.169	-0.031	0.000
66.100	-5.000	0.013	8.169	-0.031	0.000
66.200	-5.200	0.016	8.169	-0.031	0.000
66.300	-5.000	0.017	8.168	-0.031	0.000
66.400	-5.000	0.017	8.169	-0.031	0.000
66.500	-4.800	0.016	8.168	-0.031	0.000
66.600	-5.600	0.016	8.168	-0.031	0.000
66.700	-4.200	0.019	8.169	-0.031	0.000
66.800	-6.000	0.014	8.168	-0.031	0.000
66.900	-5.600	0.016	8.168	-0.031	0.000
67.000	-5.200	0.016	8.168	-0.031	0.000
67.100	-5.000	0.016	8.168	-0.031	0.000
67.200	-5.200	0.014	8.167	-0.031	0.000
67.300	-5.000	0.015	8.168	-0.031	0.000
67.400	-5.800	0.015	8.167	-0.031	0.000
67.500	-5.600	0.012	8.167	-0.031	0.000
67.600	-5.800	0.012	8.167	-0.031	0.000
67.700	-5.800	0.015	8.169	-0.031	0.000
67.800	-6.000	0.009	8.168	-0.031	0.000
67.900	-6.600	0.014	8.169	-0.031	0.000
68.000	-4.800	0.012	8.169	-0.031	0.000
68.100	-5.000	0.012	8.169	-0.031	0.000
68.200	-4.800	0.011	8.169	-0.031	0.000
68.300	-4.800	0.008	8.168	-0.031	0.000
68.400	-4.800	0.012	8.169	-0.031	0.000
68.500	-4.800	0.010	8.169	-0.031	0.000
68.600	-4.800	0.010	8.169	-0.031	0.000
68.700	-5.400	0.010	8.169	-0.031	0.000
68.800	-4.400	0.009	8.169	-0.031	0.000
68.900	-5.200	0.011	8.169	-0.031	0.000
69.000	-4.200	0.012	8.168	-0.031	0.000
69.100	-4.800	0.012	8.168	-0.031	0.000
69.200	-4.600	0.006	8.169	-0.031	0.000
69.300	-5.000	0.016	8.168	-0.031	0.000
69.400	-4.800	0.008	8.168	-0.031	0.000
69.500	-5.800	0.006	8.167	-0.031	0.000
69.600	-5.000	0.006	8.167	-0.031	0.000
69.700	-5.000	0.008	8.169	-0.031	0.000
69.800	-5.600	0.010	8.168	-0.031	0.000
69.900	-5.600	0.010	8.168	-0.031	0.000
70.000	-5.000	0.007	8.168	-0.031	0.000
70.100	-4.800	0.007	8.168	-0.031	0.000
70.200	-5.200	0.008	8.169	-0.031	0.000
70.300	-4.800	0.008	8.168	-0.031	0.000
70.400	-5.000	0.010	8.168	-0.031	0.000
70.500	-4.000	0.009	8.167	-0.031	0.000
70.600	-4.400	0.009	8.167	-0.031	0.000
70.700	-4.000	0.008	8.168	-0.031	0.000
70.800	-4.000	0.009	8.169	-0.031	0.000
70.900	-4.000	0.009	8.170	-0.031	0.000
71.000	-4.400	0.011	8.168	-0.031	0.000
71.100	-3.600	0.011	8.168	-0.031	0.000
71.200	-4.800	0.009	8.169	-0.031	0.000
71.300	-5.000	0.003	8.168	-0.031	0.000
71.400	-4.400	0.010	8.169	-0.031	0.000
71.500	-5.200	0.008	8.168	-0.031	0.000
71.600	-3.400	0.008	8.168	-0.031	0.000
71.700	-4.600	0.008	8.169	-0.031	0.000
71.800	-4.600	0.006	8.167	-0.031	0.000
71.900	-4.000	0.006	8.167	-0.031	0.000
72.000	-5.400	0.005	8.168	-0.031	0.000
72.100	-4.400	0.005	8.168	-0.031	0.000
72.200	-3.800	0.007	8.168	-0.031	0.000
72.300	-4.400	0.004	8.168	-0.031	0.000
72.400	-4.400	0.002	8.167	-0.031	0.000
72.500	-4.200	0.003	8.168	-0.031	0.000
72.600	-4.000	0.003	8.168	-0.031	0.000
72.700	-4.200	0.002	8.168	-0.031	0.000
72.800	-4.200	0.007	8.169	-0.031	0.000
72.900	-4.200	0.007	8.169	-0.031	0.000
73.000	-4.200	0.003	8.168	-0.031	0.000
73.100	-5.200	0.003	8.168	-0.031	0.000
73.200	-4.800	0.004	8.168	-0.031	0.000
73.300	-4.400	0.004	8.169	-0.031	0.000
73.400	-4.000	0.000	8.168	-0.031	0.000
73.500	-4.400	0.002	8.169	-0.031	0.000
73.600	-4.000	0.002	8.169	-0.031	0.000
73.700	-3.600	0.004	8.168	-0.031	0.000
73.800	-3.800	0.003	8.168	-0.031	0.000
73.900	-4.400	0.002	8.168	-0.031	0.000
74.000	-3.600	0.002	8.168	-0.031	0.000
74.100	-3.600	0.002	8.168	-0.031	0.000
74.200	-4.000	0.001	8.168	-0.031	0.000
74.300	-3.600	0.001	8.168	-0.031	0.000
74.400	-4.600	0.002	8.169	-0.031	0.000
74.500	-4.600	-0.002	8.168	-0.031	0.000
74.600	-3.400	-0.002	8.168	-0.031	0.000
74.700	-4.000	-0.004	8.167	-0.031	0.000
74.800	-4.200	-0.001	8.167	-0.031	0.000
74.900	-3.600	-0.004	8.168	-0.031	0.000
75.000	-3.400	-0.006	8.167	-0.031	0.000
75.100	-3.600	-0.006	8.167	-0.031	0.000
75.200	-3.200	-0.001	8.169	-0.031	0.000
75.300	-3.600	-0.007	8.167	-0.031	0.000
75.400	-3.200	-0.002	8.169	-0.031	0.000
75.500	-2.000	0.001	8.168	-0.031	0.000
75.600	-3.800	0.001	8.168	-0.031	0.000
75.700	-2.200	-0.004	8.170	-0.031	0.000
75.800	-3.600	-0.002	8.168	-0.031	0.000
75.900	-2.800	0.001	8.167	-0.031	0.000
76.000	-3.600	-0.003	8.168	-0.031	0.000
76.100	-3.200	-0.003	8.168	-0.031	0.000
76.200	-3.600	-0.009	8.168	-0.031	0.000
76.300	-3.400	-0.004	8.169	-0.031	0.000
76.400	-3.400	-0.006	8.168	-0.031	0.000
76.500	-3.400	-0.005	8.169	-0.031	0.000
76.600	-3.600	-0.005	8.169	-0.031	0.000
76.700	-3.000	-0.006	8.169	-0.031	0.000
76.800	-2.200	-0.004	8.168	-0.031	0.000
76.900	-3.000	-0.008	8.168	-0.031	0.000
77.000	-2.000	-0.007	8.167	-0.031	0.000
77.100	-3.000	-0.007	8.167	-0.031	0.000
77.200	-2.400	-0.006	8.168	-0.031	0.000
77.300	-3.200	-0.008	8.169	-0.031	0.000
77.400	-2.000	-0.008	8.168	-0.031	0.000
77.500	-3.200	-0.009	8.168	-0.032	0.000
77.600	-2.200	-0.009	8.168	-0.032	0.000
77.700	-2.800	-0.005	8.169	-0.032	0.000
77.800	-2.600	-0.008	8.168	-0.032	0.000
77.900	-2.600	-0.013	8.169	-0.032	0.000
78.000	-2.600	-0.013	8.169	-0.032	0.000
78.100	-1.800	-0.013	8.169	-0.032	0.000
78.200	-3.000	-0.012	8.168	-0.032	0.000
78.300	-3.000	-0.014	8.168	-0.032	0.000
78.400	-2.200	-0.008	8.168	-0.032	0.000
78.500	-2.800	-0.013	8.168	-0.032	0.000
78.600	-1.400	-0.013	8.168	-0.032	0.000
78.700	-3.400	-0.012	8.168	-0.032	0.000
78.800	-2.800	-0.014	8.168	-0.032	0.000
78.900	-2.000	-0.014	8.168	-0.032	0.000
79.000	-1.200	-0.014	8.168	-0.032	0.000
79.100	-2.400	-0.014	8.168	-0.032	0.000
79.200	-3.200	-0.012	8.168	-0.032	0.000
79.300	-2.800	-0.017	8.168	-0.032	0.000
79.400	-2.200	-0.013	8.168	-0.032	0.000
79.500	-2.800	-0.013	8.169	-0.032	0.000
79.600	-2.400	-0.013	8.169	-0.032	0.000
79.700	-2.200	-0.017	8.168	-0.032	0.000
79.800	-2.000	-0.017	8.169	-0.032	0.000
79.900	-2.200	-0.016	8.167	-0.032	0.000
80.000	-1.800	-0.016	8.168	-0.032	0.000
80.100	-2.800	-0.016	8.168	-0.032	0.000
80.200	-2.200	-0.016	8.168	-0.032	0.000
80.300	-2.800	-0.013	8.169	-0.032	0.000
80.400	-2.000	-0.017	8.168	-0.032	0.000
80.500	-1.600	-0.017	8.168	-0.032	0.000
80.600	-1.800	-0.017	8.168	-0.032	0.000
80.700	-2.400	-0.017	8.168	-0.032	0.000
80.800	-2.800	-0.016	8.168	-0.032	0.000
80.900	-2.400	-0.019	8.168	-0.032	0.000
81.000	-1.800	-0.019	8.168	-0.032	0.000
81.100	-2.400	-0.019	8.168	-0.032	0.000
81.200	-1.600	-0.017	8.168	-0.032	0.000
81.300	-1.600	-0.019	8.168	-0.032	0.000
81.400	-1.600	-0.021	8.167	-0.032	0.000
81.500	-1.800	-0.021	8.168	-0.032	0.000
81.600	-1.000	-0.021	8.168	-0.032	0.000
81.700	-2.000	-0.022	8.168	-0.032	0.000
81.800	-1.200	-0.023	8.168	-0.032	0.000
81.900	-1.600	-0.024	8.169	-0.032	0.000
82.000	-1.000	-0.024	8.169	-0.032	0.000
82.100	-1.000	-0.024	8.169	-0.032	0.000
82.200	-2.200	-0.019	8.169	-0.032	0.000
82.300	-1.800	-0.026	8.169	-0.032	0.000
82.400	-1.200	-0.020	8.167	-0.032	0.000
82.500	-1.000	-0.022	8.168	-0.032	0.000
82.600	-0.800	-0.022	8.168	-0.032	0.000
82.700	-1.200	-0.025	8.168	-0.032	0.000
82.800	-1.200	-0.023	8.166	-0.032	0.000
82.900	-1.200	-0.023	8.169	-0.032	0.000
83.000	-1.800	-0.027	8.168	-0.032	0.000
83.100	-1.400	-0.027	8.168	-0.032	0.000
83.200	-1.400	-0.026	8.169	-0.032	0.000
83.300	-2.600	-0.025	8.169	-0.032	0.000
83.400	-0.400	-0.027	8.168	-0.032	0.000
83.500	-0.200	-0.023	8.169	-0.032	0.000
83.600	-1.400	-0.023	8.169	-0.032	0.000
83.700	-1.200	-0.023	8.168	-0.032	0.000
83.800	-0.400	-0.028	8.168	-0.032	0.000
83.900	-1.600	-0.025	8.168	-0.032	0.000
84.000	-1.600	-0.025	8.167	-0.032	0.000
84.100	-0.800	-0.025	8.167	-0.032	0.000
84.200	-2.000	-0.029	8.167	-0.032	0.000
84.300	-1.200	-0.026	8.168	-0.032	0.000
84.400	-1.200	-0.030	8.169	-0.032	0.000
84.500	-0.800	-0.030	8.167	-0.032	0.000
84.600	-2.000	-0.030	8.167	-0.032	0.000
84.700	-0.800	-0.027	8.169	-0.032	0.000
84.800	-1.600	-0.027	8.167	-0.032	0.000
84.900	-1.400	-0.026	8.168	-0.032	0.000
85.000	-1.200	-0.025	8.168	-0.032	0.000
85.100	-1.200	-0.025	8.168	-0.032	0.000
85.200	-1.400	-0.028	8.168	-0.032	0.000
85.300	-1.000	-0.026	8.168	-0.032	0.000
85.400	-1.400	-0.030	8.167	-0.032	0.000
85.500	-1.800	-0.031	8.168	-0.032	0.000
85.600	-1.800	-0.031	8.168	-0.032	0.000
85.700	-1.200	-0.027	8.168	-0.032	0.000
85.800	-1.200	-0.031	8.168	-0.032	0.000
85.900	-0.600	-0.026	8.167	-0.032	0.000
86.000	-1.000	-0.027	8.168	-0.032	0.000
86.100	-2.000	-0.027	8.168	-0.032	0.000
86.200	-1.800	-0.031	8.168	-0.032	0.000
86.300	-1.000	-0.030	8.168	-0.032	0.000
86.400	-1.800	-0.025	8.168	-0.032	0.000
86.500	-1.600	-0.025	8.169	-0.032	0.000
86.600	-2.200	-0.025	8.169	-0.032	0.000
86.700	-2.400	-0.028	8.166	-0.032	0.000
86.800	-1.600	-0.026	8.168	-0.032	0.000
86.900	-1.600	-0.026	8.167	-0.032	0.000
87.000	-2.200	-0.022	8.168	-0.032	0.000
87.100	-1.400	-0.022	8.168	-0.032	0.000
87.200	-2.400	-0.026	8.168	-0.032	0.000
87.300	-3.400	-0.025	8.169	-0.032	0.000
87.400	-3.000	-0.025	8.169	-0.032	0.000
87.500	-1.400	-0.024	8.167	-0.032	0.000
87.600	-1.600	-0.024	8.167	-0.032	0.000
87.700	-1.400	-0.027	8.168	-0.032	0.000
87.800	-1.800	-0.022	8.168	-0.032	0.000
87.900	-2.000	-0.024	8.168	-0.032	0.000
88.000	-1.400	-0.025	8.167	-0.032	0.000
88.100	-2.000	-0.025	8.167	-0.032	0.000
88.200	-2.000	-0.025	8.168	-0.032	0.000
88.300	-1.800	-0.024	8.169	-0.032	0.000
88.400	-1.400	-0.022	8.169	-0.032	0.000
88.500	-1.600	-0.023	8.167	-0.032	0.000
88.600	-3.200	-0.023	8.167	-0.032	0.000
88.700	-2.800	-0.025	8.168	-0.032	0.000
88.800	-1.200	-0.023	8.168	-0.032	0.000
88.900	-0.200	-0.023	8.167	-0.032	0.000
89.000	-1.200	-0.024	8.169	-0.032	0.000
89.100	-1.200	-0.024	8.169	-0.032	0.000
89.200	-1.200	-0.020	8.168	-0.032	0.000
89.300	-0.200	-0.020	8.169	-0.032	0.000
89.400	-1.600	-0.022	8.168	-0.032	0.000
89.500	-1.200	-0.021	8.169	-0.032	0.000
89.600	-1.400	-0.021	8.169	-0.032	0.000
89.700	-1.000	-0.024	8.168	-0.032	0.000
89.800	-1.400	-0.020	8.168	-0.032	0.000
89.900	-1.000	-0.018	8.166	-0.032	0.000
90.000	-1.400	-0.018	8.169	-0.032	0.000
90.100	-1.600	-0.018	8.169	-0.032	0.000
90.200	-1.400	-0.023	8.168	-0.032	0.000
90.300	-1.400	-0.022	8.169	-0.032	0.000
90.400	-1.600	-0.021	8.167	-0.032	0.000
90.500	-1.000	-0.025	8.168	-0.032	0.000
90.600	-1.400	-0.025	8.168	-0.032	0.000
90.700	-2.000	-0.020	8.168	-0.032	0.000
90.800	-1.000	-0.027	8.169	-0.032	0.000
90.900	-1.000	-0.020	8.168	-0.032	0.000
91.000	-0.000	-0.026	8.168	-0.032	0.000
91.100	-1.400	-0.026	8.168	-0.032	0.000
91.200	-0.200	-0.027	8.168	-0.032	0.000
91.300	-1.400	-0.027	8.167	-0.032	0.000
91.400	-0.800	-0.028	8.168	-0.032	0.000
91.500	-1.000	-0.029	8.168	-0.032	0.000
91.600	-0.800	-0.029	8.168	-0.032	0.000
91.700	-1.400	-0.029	8.168	-0.032	0.000
91.800	-0.400	-0.029	8.168	-0.032	0.000
91.900	-0.800	-0.027	8.168	-0.032	0.000
92.000	-1.000	-0.029	8.167	-0.032	0.000
92.100	-1.800	-0.029	8.167	-0.032	0.000
92.200	-0.600	-0.030	8.168	-0.032	0.000
92.300	-1.600	-0.032	8.168	-0.032	0.000
92.400	-0.400	-0.030	8.167	-0.032	0.000
92.500	-0.000	-0.029	8.168	-0.032	0.000
92.600	-0.800	-0.029	8.168	-0.032	0.000
92.700	-1.000	-0.030	8.167	-0.032	0.000
92.800	-1.000	-0.030	8.168	-0.032	0.000
92.900	-0.800	-0.028	8.168	-0.032	0.000
93.000	-0.200	-0.029	8.168	-0.032	0.000
93.100	-2.200	-0.029	8.168	-0.032	0.000
93.200	-0.800	-0.033	8.169	-0.032	0.000
93.300	-1.600	-0.030	8.168	-0.032	0.000
93.400	-1.400	-0.032	8.168	-0.032	0.000
93.500	-0.800	-0.028	8.168	-0.032	0.000
93.600	-1.800	-0.028	8.168	-0.032	0.000
93.700	-1.600	-0.029	8.168	-0.032	0.000
93.800	-1.800	-0.030	8.168	-0.032	0.000
93.900	-2.000	-0.035	8.168	-0.032	0.000
94.000	-1.000	-0.030	8.168	-0.032	0.000
94.100	-0.600	-0.030	8.168	-0.032	0.000
94.200	-1.200	-0.032	8.168	-0.032	0.000
94.300	-2.200	-0.032	8.167	-0.032	0.000
94.400	-1.400	-0.027	8.168	-0.032	0.000
94.500	-1.000	-0.028	8.168	-0.032	0.000
94.600	0.400	-0.028	8.168	-0.032	0.000
94.700	-1.600	-0.033	8.168	-0.032	0.000
94.800	-1.200	-0.034	8.168	-0.032	0.000
94.900	-0.000	-0.030	8.167	-0.032	0.000
95.000	-1.200	-0.026	8.167	-0.032	0.000
95.100	-0.400	-0.026	8.167	-0.032	0.000
95.200	-1.200	-0.028	8.167	-0.032	0.000
95.300	-0.800	-0.031	8.167	-0.032	0.000
95.400	-0.400	-0.028	8.168	-0.032	0.000
95.500	-1.800	-0.030	8.169	-0.032	0.000
95.600	-1.400	-0.030	8.169	-0.032	0.000
95.700	-1.200	-0.029	8.168	-0.032	0.000
95.800	-1.800	-0.036	8.169	-0.032	0.000
95.900	-0.200	-0.028	8.169	-0.032	0.000
96.000	-1.600	-0.030	8.168	-0.032	0.000
96.100	-1.400	-0.030	8.168	-0.032	0.000
96.200	-1.600	-0.028	8.168	-0.032	0.000
96.300	-0.400	-0.031	8.168	-0.032	0.000
96.400	-1.200	-0.033	8.169	-0.032	0.000
96.500	-1.200	-0.034	8.168	-0.032	0.000
96.600	-1.400	-0.034	8.168	-0.032	0.000
96.700	-0.600	-0.033	8.167	-0.032	0.000
96.800	-0.800	-0.029	8.167	-0.032	0.000
96.900	-0.400	-0.032	8.167	-0.032	0.000
97.000	-1.400	-0.035	8.169	-0.032	0.000
97.100	-0.800	-0.035	8.169	-0.032	0.000
97.200	-0.600	-0.033	8.168	-0.032	0.000
97.300	0.200	-0.032	8.167	-0.032	0.000
97.400	-1.000	-0.036	8.168	-0.032	0.000
97.500	-0.200	-0.034	8.169	-0.032	0.000
97.600	-1.200	-0.034	8.169	-0.032	0.000
97.700	-0.600	-0.035	8.168	-0.032	0.000
97.800	-1.200	-0.036	8.167	-0.032	0.000
97.900	-0.600	-0.034	8.168	-0.032	0.000
98.000	-0.000	-0.034	8.167	-0.032	0.000
98.100	-0.000	-0.034	8.167	-0.032	0.000
98.200	-0.800	-0.035	8.168	-0.032	0.000
98.300	-0.200	-0.029	8.168	-0.032	0.000
98.400	0.200	-0.034	8.167	-0.032	0.000
98.500	-0.000	-0.037	8.168	-0.032	0.000
98.600	0.200	-0.037	8.168	-0.032	0.000
98.700	-0.000	-0.034	8.167	-0.032	0.000
98.800	0.800	-0.034	8.168	-0.032	0.000
98.900	-0.600	-0.036	8.168	-0.032	0.000
99.000	-0.600	-0.039	8.168	-0.032	0.000
99.100	0.400	-0.039	8.168	-0.032	0.000
99.200	-0.200	-0.037	8.169	-0.032	0.000
99.300	-0.600	-0.040	8.168	-0.032	0.000
99.400	-0.600	-0.036	8.168	-0.032	0.000
99.500	-1.000	-0.036	8.168	-0.032	0.000
99.600	-0.400	-0.036	8.168	-0.032	0.000
99.700	0.800	-0.040	8.167	-0.032	0.000
99.800	0.400	-0.036	8.167	-0.032	0.000
99.900	0.600	-0.043	8.166	-0.032	0.000
100.000	0.800	-0.043	8.168	-0.032	0.000
100.100	0.800	-0.043	8.168	-0.032	0.000
100.200	1.400	-0.038	8.167	-0.032	0.000
100.300	-0.000	-0.037	8.167	-0.032	0.000
100.400	-0.400	-0.039	8.167	-0.032	0.000
100.500	-0.000	-0.041	8.167	-0.032	0.000
100.600	0.400	-0.041	8.167	-0.032	0.000
100.700	1.200	-0.043	8.167	-0.032	0.000
100.800	-0.400	-0.036	8.168	-0.032	0.000
100.900	0.800	-0.036	8.168	-0.032	0.000
101.000	0.400	-0.042	8.168	-0.032	0.000
101.100	0.400	-0.042	8.168	-0.032	0.000
101.200	0.400	-0.040	8.168	-0.032	0.000
101.300	0.200	-0.044	8.168	-0.032	0.000
101.400	1.400	-0.042	8.169	-0.032	0.000
101.500	-0.000	-0.043	8.168	-0.032	0.000
101.600	0.600	-0.043	8.168	-0.032	0.000
101.700	-0.600	-0.045	8.168	-0.032	0.000
101.800	0.400	-0.043	8.168	-0.032	0.000
101.900	-0.400	-0.044	8.168	-0.032	0.000
102.000	0.200	-0.043	8.168	-0.032	0.000
102.100	0.400	-0.043	8.168	-0.032	0.000
102.200	1.000	-0.041	8.168	-0.032	0.000
102.300	-0.400	-0.041	8.167	-0.032	0.000
102.400	-0.400	-0.045	8.168	-0.032	0.000
102.500	0.200	-0.041	8.168	-0.032	0.000
102.600	-0.200	-0.041	8.168	-0.032	0.000
102.700	1.000	-0.042	8.167	-0.032	0.000
102.800	0.800	-0.045	8.168	-0.032	0.000
102.900	-0.400	-0.041	8.168	-0.032	0.000
103.000	0.400	-0.044	8.169	-0.032	0.000
103.100	-0.400	-0.044	8.169	-0.032	0.000
103.200	-0.000	-0.042	8.168	-0.032	0.000
103.300	-0.000	-0.043	8.168	-0.032	0.000
103.400	-0.000	-0.038	8.168	-0.032	0.000
103.500	-1.000	-0.042	8.168	-0.032	0.000
103.600	-0.800	-0.042	8.168	-0.032	0.000
103.700	-0.400	-0.040	8.168	-0.032	0.000
103.800	-0.400	-0.042	8.166	-0.032	0.000
103.900	-1.000	-0.044	8.168	-0.032	0.000
104.000	0.600	-0.037	8.168	-0.032	0.000
104.100	-0.800	-0.037	8.168	-0.032	0.000
104.200	-0.800	-0.042	8.167	-0.032	0.000
104.300	-1.200	-0.036	8.167	-0.032	0.000
104.400	-0.800	-0.039	8.167	-0.032	0.000
104.500	-0.000	-0.041	8.169	-0.032	0.000
104.600	0.600	-0.041	8.169	-0.032	0.000
104.700	-0.600	-0.039	8.167	-0.032	0.000
104.800	0.400	-0.043	8.168	-0.032	0.000
104.900	-0.200	-0.041	8.168	-0.032	0.000
105.000	-0.800	-0.042	8.167	-0.032	0.000
105.100	-1.000	-0.042	8.167	-0.032	0.000
105.200	0.400	-0.038	8.168	-0.032	0.000
105.300	-0.000	-0.040	8.168	-0.032	0.000
105.400	0.200	-0.039	8.167	-0.032	0.000
105.500	0.200	-0.039	8.166	-0.032	0.000
105.600	-0.400	-0.039	8.166	-0.032	0.000
105.700	-0.600	-0.041	8.168	-0.032	0.000
105.800	-0.800	-0.035	8.168	-0.032	0.000
105.900	-1.200	-0.040	8.168	-0.032	0.000
106.000	-0.800	-0.039	8.168	-0.032	0.000
106.100	-0.400	-0.039	8.168	-0.032	0.000
106.200	1.000	-0.040	8.166	-0.032	0.000
106.300	-1.200	-0.038	8.167	-0.032	0.000
106.400	-0.800	-0.036	8.169	-0.032	0.000
106.500	-0.800	-0.040	8.167	-0.032	0.000
106.600	-0.400	-0.040	8.167	-0.032	0.000
106.700	-1.400	-0.038	8.167	-0.032	0.000
106.800	-0.800	-0.040	8.167	-0.032	0.000
106.900	-1.600	-0.039	8.168	-0.032	0.000
107.000	-1.000	-0.036	8.168	-0.032	0.000
107.100	-0.600	-0.036	8.168	-0.032	0.000
107.200	-1.400	-0.038	8.168	-0.032	0.000
107.300	-1.200	-0.038	8.167	-0.032	0.000
107.400	-0.400	-0.037	8.167	-0.032	0.000
107.500	-1.200	-0.037	8.168	-0.032	0.000
107.600	0.200	-0.037	8.168	-0.032	0.000
107.700	-1.000	-0.038	8.167	-0.032	0.000
107.800	-0.800	-0.036	8.169	-0.032	0.000
107.900	-1.400	-0.032	8.168	-0.032	0.000
108.000	-0.800	-0.034	8.167	-0.032	0.000
108.100	-1.800	-0.034	8.167	-0.032	0.000
108.200	-1.000	-0.034	8.167	-0.032	0.000
108.300	-1.000	-0.032	8.168	-0.032	0.000
108.400	0.200	-0.035	8.167	-0.032	0.000
108.500	-2.200	-0.032	8.167	-0.032	0.000
108.600	-1.000	-0.032	8.167	-0.032	0.000
108.700	-1.000	-0.029	8.168	-0.032	0.000
108.800	-1.400	-0.032	8.168	-0.032	0.000
108.900	-1.000	-0.030	8.166	-0.032	0.000
109.000	-1.600	-0.032	8.167	-0.032	0.000
109.100	-1.200	-0.032	8.167	-0.032	0.000
109.200	-1.600	-0.029	8.167	-0.032	0.000
109.300	-1.800	-0.029	8.168	-0.032	0.000
109.400	-1.400	-0.031	8.167	-0.032	0.000
109.500	-1.400	-0.028	8.168	-0.032	0.000
109.600	-1.800	-0.028	8.168	-0.032	0.000
109.700	-1.400	-0.029	8.168	-0.032	0.000
109.800	-1.200	-0.028	8.167	-0.032	0.000
109.900	-0.600	-0.030	8.169	-0.032	0.000
110.000	-1.000	-0.028	8.167	-0.032	0.000
110.100	-1.400	-0.028	8.167	-0.032	0.000
110.200	-1.800	-0.024	8.168	-0.032	0.000
110.300	-1.800	-0.029	8.168	-0.032	0.000
110.400	-1.600	-0.027	8.167	-0.032	0.000
110.500	-1.800	-0.027	8.168	-0.032	0.000
110.600	-1.600	-0.027	8.168	-0.032	0.000
110.700	-2.000	-0.025	8.167	-0.032	0.000
110.800	-2.200	-0.028	8.168	-0.032	0.000
110.900	-1.400	-0.025	8.167	-0.032	0.000
111.000	-1.000	-0.026	8.168	-0.032	0.000
111.100	-1.400	-0.026	8.168	-0.032	0.000
111.200	-1.200	-0.027	8.168	-0.032	0.000
111.300	-1.200	-0.024	8.169	-0.032	0.000
111.400	-1.200	-0.028	8.168	-0.032	0.000
111.500	-1.800	-0.027	8.166	-0.032	0.000
111.600	-1.400	-0.027	8.166	-0.032	0.000
111.700	-1.400	-0.027	8.168	-0.032	0.000
111.800	-2.200	-0.025	8.167	-0.032	0.000
111.900	-2.000	-0.022	8.167	-0.032	0.000
112.000	-1.200	-0.026	8.168	-0.032	0.000
112.100	-1.000	-0.026	8.168	-0.032	0.000
112.200	-2.000	-0.023	8.168	-0.032	0.000
112.300	-2.000	-0.019	8.168	-0.032	0.000
112.400	-1.400	-0.027	8.167	-0.032	0.000
112.500	-1.400	-0.025	8.168	-0.032	0.000
112.600	-1.400	-0.025	8.168	-0.032	0.000
112.700	-1.600	-0.028	8.167	-0.032	0.000
112.800	-1.400	-0.022	8.168	-0.032	0.000
112.900	-1.000	-0.017	8.169	-0.032	0.000
113.000	-1.000	-0.024	8.166	-0.032	0.000
113.100	-1.600	-0.024	8.166	-0.032	0.000
113.200	-2.000	-0.027	8.167	-0.032	0.000
113.300	-1.000	-0.023	8.167	-0.032	0.000
113.400	-1.000	-0.024	8.167	-0.032	0.000
113.500	-1.000	-0.026	8.168	-0.032	0.000
113.600	-0.600	-0.026	8.168	-0.032	0.000
113.700	-0.600	-0.024	8.167	-0.032	0.000
113.800	-0.600	-0.024	8.168	-0.032	0.000
113.900	-0.800	-0.031	8.167	-0.032	0.000
114.000	-0.600	-0.023	8.168	-0.032	0.000
114.100	-1.000	-0.023	8.168	-0.032	0.000
114.200	-1.000	-0.028	8.168	-0.032	0.000
114.300	-0.200	-0.029	8.166	-0.032	0.000
114.400	-0.800	-0.030	8.168	-0.032	0.000
114.500	-0.600	-0.030	8.168	-0.032	0.000
114.600	-0.200	-0.030	8.168	-0.032	0.000
114.700	-1.200	-0.031	8.167	-0.032	0.000
114.800	-0.800	-0.030	8.167	-0.032	0.000
114.900	-1.000	-0.030	8.168	-0.032	0.000
115.000	-0.000	-0.034	8.167	-0.032	0.000
115.100	-0.400	-0.034	8.167	-0.032	0.000
115.200	-0.800	-0.032	8.167	-0.032	0.000
115.300	-0.200	-0.032	8.167	-0.032	0.000
115.400	0.800	-0.035	8.168	-0.032	0.000
115.500	-1.000	-0.033	8.168	-0.032	0.000
115.600	-1.000	-0.033	8.168	-0.032	0.000
115.700	-0.400	-0.035	8.167	-0.032	0.000
115.800	-1.000	-0.037	8.167	-0.032	0.000
115.900	-0.200	-0.033	8.168	-0.032	0.000
116.000	-0.800	-0.032	8.166	-0.032	0.000
116.100	-0.800	-0.032	8.166	-0.032	0.000
116.200	-0.200	-0.035	8.167	-0.032	0.000
116.300	0.200	-0.036	8.168	-0.032	0.000
116.400	-1.000	-0.035	8.168	-0.032	0.000
116.500	-0.000	-0.034	8.166	-0.032	0.000
116.600	-0.400	-0.034	8.166	-0.032	0.000
116.700	0.200	-0.037	8.167	-0.032	0.000
116.800	0.200	-0.034	8.167	-0.032	0.000
116.900	-0.800	-0.038	8.168	-0.032	0.000
117.000	-0.200	-0.035	8.169	-0.032	0.000
117.100	-0.600	-0.035	8.169	-0.032	0.000
117.200	0.400	-0.037	8.168	-0.032	0.000
117.300	0.400	-0.039	8.167	-0.032	0.000
117.400	-0.000	-0.036	8.167	-0.032	0.000
117.500	-0.400	-0.033	8.167	-0.032	0.000
117.600	-0.800	-0.033	8.167	-0.032	0.000
117.700	0.400	-0.037	8.168	-0.032	0.000
117.800	-0.400	-0.037	8.167	-0.032	0.000
117.900	-0.600	-0.038	8.168	-0.032	0.000
118.000	-0.000	-0.042	8.167	-0.032	0.000
118.100	-0.000	-0.042	8.167	-0.032	0.000
118.200	0.800	-0.036	8.167	-0.032	0.000
118.300	-0.400	-0.037	8.167	-0.032	0.000
118.400	0.400	-0.040	8.168	-0.032	0.000
118.500	-0.200	-0.039	8.168	-0.032	0.000
118.600	-0.600	-0.039	8.168	-0.032	0.000
118.700	-0.400	-0.039	8.167	-0.032	0.000
118.800	-0.200	-0.037	8.167	-0.032	0.000
118.900	-0.000	-0.037	8.167	-0.032	0.000
119.000	0.600	-0.038	8.167	-0.032	0.000
119.100	-0.800	-0.038	8.167	-0.032	0.000
119.200	-1.200	-0.040	8.167	-0.032	0.000
119.300	-1.000	-0.037	8.169	-0.032	0.000
119.400	-0.400	-0.038	8.167	-0.032	0.000
119.500	-0.200	-0.040	8.168	-0.032	0.000
119.600	0.600	-0.040	8.168	-0.032	0.000
119.700	-0.600	-0.040	8.167	-0.032	0.000
119.800	-0.400	-0.039	8.169	-0.032	0.000
119.900	-0.600	-0.039	8.169	-0.032	0.000
120.000	-0.400	-0.039	8.167	-0.032	0.000
120.100	-1.000	-0.039	8.167	-0.032	0.000
120.200	-0.000	-0.035	8.167	-0.032	0.000
120.300	-0.800	-0.040	8.168	-0.032	0.000
120.400	-0.000	-0.038	8.168	-0.032	0.000
120.500	-0.200	-0.036	8.167	-0.032	0.000
120.600	-0.200	-0.036	8.167	-0.032	0.000
120.700	0.800	-0.039	8.167	-0.032	0.000
120.800	0.600	-0.044	8.168	-0.032	0.000
120.900	-1.000	-0.039	8.167	-0.032	0.000
121.000	-1.200	-0.038	8.168	-0.032	0.000
121.100	-0.800	-0.038	8.168	-0.032	0.000
121.200	-0.000	-0.040	8.168	-0.032	0.000
121.300	-0.600	-0.037	8.167	-0.032	0.000
121.400	-0.600	-0.037	8.167	-0.032	0.000
121.500	0.200	-0.040	8.167	-0.032	0.000
121.600	-0.200	-0.040	8.167	-0.032	0.000
121.700	-0.400	-0.035	8.167	-0.032	0.000
121.800	0.600	-0.039	8.167	-0.032	0.000
121.900	0.200	-0.034	8.167	-0.032	0.000
122.000	-0.200	-0.037	8.166	-0.032	0.000
122.100	-0.800	-0.037	8.166	-0.032	0.000
122.200	-0.200	-0.040	8.167	-0.032	0.000
122.300	-0.600	-0.035	8.167	-0.032	0.000
122.400	-0.600	-0.037	8.167	-0.032	0.000
122.500	0.800	-0.042	8.168	-0.032	0.000
122.600	-0.200	-0.042	8.168	-0.032	0.000
122.700	-0.600	-0.035	8.167	-0.032	0.000
122.800	-0.600	-0.039	8.168	-0.032	0.000
122.900	-0.800	-0.038	8.168	-0.032	0.000
123.000	0.600	-0.043	8.165	-0.032	0.000
123.100	1.200	-0.043	8.165	-0.032	0.000
123.200	0.200	-0.042	8.167	-0.032	0.000
123.300	0.400	-0.041	8.166	-0.032	0.000
123.400	0.800	-0.044	8.167	-0.032	0.000
123.500	-0.200	-0.041	8.167	-0.032	0.000
123.600	-0.400	-0.041	8.167	-0.032	0.000
123.700	0.600	-0.039	8.167	-0.032	0.000
123.800	0.400	-0.040	8.168	-0.032	0.000
123.900	1.000	-0.041	8.167	-0.032	0.000
124.000	-0.000	-0.044	8.167	-0.032	0.000
124.100	0.400	-0.044	8.167	-0.032	0.000
124.200	0.800	-0.043	8.166	-0.032	0.000
124.300	1.000	-0.043	8.166	-0.032	0.000
124.400	1.600	-0.042	8.167	-0.032	0.000
124.500	1.000	-0.046	8.167	-0.032	0.000
124.600	0.600	-0.046	8.167	-0.032	0.000
124.700	1.000	-0.044	8.167	-0.032	0.000
124.800	1.000	-0.043	8.166	-0.032	0.000
124.900	0.400	-0.043	8.166	-0.032	0.000
125.000	1.200	-0.044	8.167	-0.032	0.000
125.100	2.000	-0.044	8.167	-0.032	0.000
125.200	0.200	-0.044	8.167	-0.032	0.000
125.300	0.400	-0.046	8.168	-0.032	0.000
125.400	1.000	-0.047	8.168	-0.032	0.000
125.500	1.000	-0.048	8.168	-0.032	0.000
125.600	2.000	-0.048	8.168	-0.032	0.000
125.700	1.200	-0.048	8.167	-0.032	0.000
125.800	1.600	-0.047	8.168	-0.032	0.000
125.900	1.200	-0.049	8.167	-0.032	0.000
126.000	0.800	-0.048	8.168	-0.032	0.000
126.100	1.800	-0.048	8.168	-0.032	0.000
126.200	2.400	-0.049	8.167	-0.032	0.000
126.300	1.000	-0.048	8.167	-0.032	0.000
126.400	1.800	-0.048	8.168	-0.032	0.000
126.500	1.800	-0.049	8.166	-0.032	0.000
126.600	1.400	-0.049	8.166	-0.032	0.000
126.700	1.200	-0.049	8.168	-0.032	0.000
126.800	1.400	-0.053	8.166	-0.032	0.000
126.900	1.800	-0.050	8.168	-0.032	0.000
127.000	1.800	-0.048	8.168	-0.032	0.000
127.100	0.800	-0.048	8.168	-0.032	0.000
127.200	1.400	-0.048	8.167	-0.032	0.000
127.300	2.400	-0.051	8.167	-0.032	0.000
127.400	1.800	-0.054	8.167	-0.032	0.000
127.500	2.200	-0.057	8.167	-0.032	0.000
127.600	1.400	-0.057	8.167	-0.032	0.000
127.700	1.200	-0.054	8.168	-0.032	0.000
127.800	1.400	-0.059	8.168	-0.032	0.000
127.900	1.000	-0.054	8.166	-0.032	0.000
128.000	1.800	-0.050	8.167	-0.032	0.000
128.100	1.200	-0.050	8.167	-0.032	0.000
128.200	2.000	-0.060	8.168	-0.032	0.000
128.300	1.400	-0.055	8.167	-0.032	0.000
128.400	2.200	-0.059	8.167	-0.032	0.000
128.500	1.600	-0.057	8.168	-0.032	0.000
128.600	2.200	-0.057	8.168	-0.032	0.000
128.700	1.400	-0.059	8.166	-0.032	0.000
128.800	1.800	-0.058	8.167	-0.032	0.000
128.900	2.400	-0.058	8.168	-0.032	0.000
129.000	1.600	-0.057	8.168	-0.032	0.000
129.100	3.200	-0.057	8.168	-0.032	0.000
129.200	1.800	-0.058	8.167	-0.032	0.000
129.300	2.600	-0.060	8.168	-0.032	0.000
129.400	2.000	-0.061	8.168	-0.032	0.000
129.500	1.800	-0.058	8.168	-0.032	0.000
129.600	1.800	-0.058	8.168	-0.032	0.000
129.700	1.400	-0.058	8.166	-0.032	0.000
129.800	2.200	-0.059	8.167	-0.032	0.000
129.900	2.800	-0.060	8.167	-0.032	0.000
130.000	2.800	-0.062	8.167	-0.032	0.000
130.100	2.400	-0.062	8.167	-0.032	0.000
130.200	3.200	-0.061	8.167	-0.032	0.000
130.300	1.600	-0.060	8.167	-0.032	0.000
130.400	2.200	-0.061	8.169	-0.032	0.000
130.500	2.800	-0.061	8.167	-0.032	0.000
130.600	1.000	-0.061	8.167	-0.032	0.000
130.700	2.000	-0.059	8.167	-0.032	0.000
130.800	2.000	-0.062	8.166	-0.032	0.000
130.900	1.600	-0.062	8.167	-0.032	0.000
131.000	1.800	-0.060	8.165	-0.032	0.000
131.100	1.800	-0.060	8.165	-0.032	0.000
131.200	1.800	-0.061	8.167	-0.032	0.000
131.300	2.200	-0.062	8.168	-0.032	0.000
131.400	2.000	-0.058	8.166	-0.032	0.000
131.500	1.600	-0.062	8.168	-0.032	0.000
131.600	2.000	-0.062	8.168	-0.032	0.000
131.700	2.600	-0.063	8.167	-0.032	0.000
131.800	2.600	-0.062	8.168	-0.032	0.000
131.900	1.400	-0.065	8.168	-0.032	0.000
132.000	1.600	-0.065	8.167	-0.032	0.000
132.100	2.400	-0.065	8.167	-0.032	0.000
132.200	2.600	-0.060	8.168	-0.032	0.000
132.300	1.800	-0.061	8.167	-0.032	0.000
132.400	2.200	-0.059	8.166	-0.032	0.000
132.500	0.600	-0.061	8.167	-0.032	0.000
132.600	2.200	-0.061	8.167	-0.032	0.000
132.700	2.200	-0.059	8.167	-0.032	0.000
132.800	1.600	-0.058	8.167	-0.032	0.000
132.900	2.400	-0.061	8.166	-0.032	0.000
133.000	1.400	-0.062	8.168	-0.032	0.000
133.100	2.600	-0.062	8.168	-0.032	0.000
133.200	1.800	-0.057	8.168	-0.032	0.000
133.300	1.200	-0.060	8.167	-0.032	0.000
133.400	2.000	-0.059	8.168	-0.032	0.000
133.500	2.200	-0.058	8.168	-0.032	0.000
133.600	1.800	-0.058	8.168	-0.032	0.000
133.700	1.200	-0.060	8.167	-0.032	0.000
133.800	2.000	-0.059	8.167	-0.032	0.000
133.900	1.600	-0.059	8.167	-0.032	0.000
134.000	1.400	-0.058	8.167	-0.032	0.000
134.100	2.200	-0.058	8.167	-0.032	0.000
134.200	1.400	-0.059	8.166	-0.032	0.000
134.300	1.800	-0.057	8.168	-0.032	0.000
134.400	1.400	-0.062	8.167	-0.032	0.000
134.500	2.000	-0.061	8.168	-0.032	0.000
134.600	1.000	-0.061	8.168	-0.032	0.000
134.700	1.800	-0.058	8.166	-0.032	0.000
134.800	1.200	-0.061	8.167	-0.032	0.000
134.900	2.400	-0.060	8.167	-0.032	0.000
135.000	1.600	-0.059	8.168	-0.032	0.000
135.100	2.600	-0.059	8.168	-0.032	0.000
135.200	2.200	-0.058	8.167	-0.032	0.000
135.300	1.800	-0.061	8.166	-0.032	0.000
135.400	1.000	-0.059	8.167	-0.032	0.000
135.500	1.200	-0.058	8.167	-0.032	0.000
135.600	2.000	-0.058	8.167	-0.032	0.000
135.700	2.000	-0.060	8.167	-0.032	0.000
135.800	2.000	-0.059	8.166	-0.032	0.000
135.900	1.000	-0.057	8.168	-0.032	0.000
136.000	1.600	-0.058	8.167	-0.032	0.000
136.100	1.200	-0.058	8.167	-0.032	0.000
136.200	2.600	-0.058	8.167	-0.032	0.000
136.300	1.400	-0.058	8.167	-0.032	0.000
136.400	1.400	-0.057	8.168	-0.032	0.000
136.500	1.800	-0.057	8.168	-0.032	0.000
136.600	2.800	-0.057	8.168	-0.032	0.000
136.700	1.600	-0.060	8.167	-0.032	0.000
136.800	2.000	-0.059	8.167	-0.032	0.000
136.900	2.200	-0.059	8.168	-0.032	0.000
137.000	1.600	-0.058	8.166	-0.032	0.000
137.100	1.800	-0.058	8.166	-0.032	0.000
137.200	2.000	-0.059	8.167	-0.032	0.000
137.300	0.800	-0.060	8.166	-0.032	0.000
137.400	1.400	-0.059	8.167	-0.032	0.000
137.500	1.000	-0.061	8.167	-0.032	0.000
137.600	1.200	-0.061	8.167	-0.032	0.000
137.700	1.200	-0.059	8.167	-0.032	0.000
137.800	1.200	-0.059	8.166	-0.032	0.000
137.900	1.400	-0.058	8.168	-0.032	0.000
138.000	1.200	-0.060	8.167	-0.032	0.000
138.100	1.600	-0.060	8.167	-0.032	0.000
138.200	2.000	-0.054	8.168	-0.032	0.000
138.300	0.400	-0.056	8.168	-0.032	0.000
138.400	1.200	-0.050	8.168	-0.032	0.000
138.500	1.400	-0.056	8.167	-0.032	0.000
138.600	1.200	-0.056	8.167	-0.032	0.000
138.700	1.200	-0.058	8.168	-0.032	0.000
138.800	1.400	-0.060	8.167	-0.032	0.000
138.900	1.800	-0.055	8.168	-0.032	0.000
139.000	2.000	-0.057	8.167	-0.032	0.000
139.100	0.800	-0.057	8.167	-0.032	0.000
139.200	0.600	-0.056	8.167	-0.032	0.000
139.300	1.200	-0.055	8.167	-0.032	0.000
139.400	1.400	-0.056	8.166	-0.032	0.000
139.500	0.800	-0.052	8.168	-0.032	0.000
139.600	-0.200	-0.052	8.168	-0.032	0.000
139.700	0.600	-0.056	8.167	-0.032	0.000
139.800	0.800	-0.056	8.167	-0.032	0.000
139.900	1.800	-0.054	8.168	-0.032	0.000
140.000	1.000	-0.051	8.167	-0.032	0.000
140.100	1.400	-0.051	8.167	-0.032	0.000
140.200	1.200	-0.054	8.167	-0.032	0.000
140.300	0.800	-0.054	8.167	-0.032	0.000
140.400	1.000	-0.053	8.168	-0.032	0.000
140.500	1.600	-0.054	8.167	-0.032	0.000
140.600	0.200	-0.054	8.167	-0.032	0.000
140.700	0.800	-0.053	8.167	-0.032	0.000
140.800	0.200	-0.052	8.167	-0.032	0.000
140.900	1.800	-0.052	8.167	-0.032	0.000
141.000	0.200	-0.051	8.168	-0.032	0.000
141.100	1.400	-0.051	8.168	-0.032	0.000
141.200	1.000	-0.052	8.168	-0.032	0.000
141.300	0.600	-0.053	8.166	-0.032	0.000
141.400	0.600	-0.050	8.167	-0.032	0.000
141.500	0.800	-0.050	8.166	-0.032	0.000
141.600	0.600	-0.050	8.166	-0.032	0.000
141.700	0.600	-0.048	8.168	-0.032	0.000
141.800	0.600	-0.050	8.166	-0.032	0.000
141.900	1.200	-0.053	8.167	-0.032	0.000
142.000	1.600	-0.051	8.167	-0.032	0.000
142.100	1.000	-0.051	8.167	-0.032	0.000
142.200	1.400	-0.052	8.167	-0.032	0.000
142.300	1.600	-0.051	8.168	-0.032	0.000
142.400	1.000	-0.050	8.167	-0.032	0.000
142.500	1.800	-0.048	8.167	-0.032	0.000
142.600	1.600	-0.048	8.167	-0.032	0.000
142.700	0.200	-0.049	8.167	-0.032	0.000
142.800	1.600	-0.049	8.166	-0.032	0.000
142.900	-0.400	-0.048	8.166	-0.032	0.000
143.000	0.200	-0.048	8.167	-0.032	0.000
143.100	1.600	-0.048	8.167	-0.032	0.000
143.200	-0.000	-0.050	8.167	-0.032	0.000
143.300	0.800	-0.047	8.167	-0.032	0.000
143.400	0.400	-0.050	8.167	-0.032	0.000
143.500	1.400	-0.047	8.167	-0.032	0.000
143.600	1.000	-0.047	8.167	-0.032	0.000
143.700	1.000	-0.050	8.166	-0.032	0.000
143.800	0.400	-0.049	8.168	-0.032	0.000
143.900	1.200	-0.048	8.168	-0.032	0.000
144.000	1.000	-0.050	8.167	-0.032	0.000
144.100	1.000	-0.050	8.167	-0.032	0.000
144.200	1.000	-0.044	8.168	-0.032	0.000
144.300	0.600	-0.051	8.166	-0.032	0.000
144.400	-0.200	-0.050	8.167	-0.032	0.000
144.500	0.600	-0.045	8.167	-0.032	0.000
144.600	1.000	-0.045	8.167	-0.032	0.000
144.700	0.600	-0.047	8.167	-0.032	0.000
144.800	1.800	-0.050	8.166	-0.032	0.000
144.900	1.000	-0.048	8.167	-0.032	0.000
145.000	1.400	-0.049	8.167	-0.032	0.000
145.100	0.200	-0.049	8.167	-0.032	0.000
145.200	0.400	-0.046	8.167	-0.032	0.000
145.300	0.800	-0.047	8.169	-0.032	0.000
145.400	0.200	-0.046	8.167	-0.032	0.000
145.500	-0.200	-0.046	8.167	-0.032	0.000
145.600	0.400	-0.046	8.167	-0.032	0.000
145.700	1.000	-0.048	8.167	-0.032	0.000
145.800	1.000	-0.050	8.167	-0.032	0.000
145.900	1.400	-0.046	8.166	-0.032	0.000
146.000	1.200	-0.050	8.167	-0.032	0.000
146.100	0.400	-0.050	8.167	-0.032	0.000
146.200	0.200	-0.046	8.167	-0.032	0.000
146.300	1.400	-0.047	8.166	-0.032	0.000
146.400	-0.200	-0.046	8.168	-0.032	0.000
146.500	1.000	-0.046	8.167	-0.032	0.000
146.600	0.600	-0.046	8.167	-0.032	0.000
146.700	-0.000	-0.047	8.167	-0.032	0.000
146.800	0.800	-0.051	8.166	-0.032	0.000
146.900	-0.200	-0.048	8.167	-0.032	0.000
147.000	0.800	-0.047	8.167	-0.032	0.000
147.100	0.200	-0.047	8.167	-0.032	0.000
147.200	-0.000	-0.050	8.167	-0.032	0.000
147.300	0.200	-0.049	8.166	-0.032	0.000
147.400	-0.200	-0.047	8.167	-0.032	0.000
147.500	0.200	-0.049	8.167	-0.032	0.000
147.600	0.400	-0.049	8.167	-0.032	0.000
147.700	1.000	-0.047	8.168	-0.032	0.000
147.800	0.600	-0.046	8.167	-0.032	0.000
147.900	-0.000	-0.046	8.166	-0.032	0.000
148.000	0.600	-0.045	8.167	-0.032	0.000
148.100	0.800	-0.045	8.167	-0.032	0.000
148.200	0.800	-0.045	8.168	-0.032	0.000
148.300	0.600	-0.045	8.167	-0.032	0.000
148.400	-0.800	-0.048	8.167	-0.032	0.000
148.500	-0.400	-0.049	8.167	-0.032	0.000
148.600	0.600	-0.049	8.167	-0.032	0.000
148.700	-0.600	-0.042	8.167	-0.032	0.000
148.800	-0.200	-0.045	8.167	-0.032	0.000
148.900	-0.400	-0.046	8.167	-0.032	0.000
149.000	-0.000	-0.046	8.168	-0.032	0.000
149.100	0.600	-0.046	8.168	-0.032	0.000
149.200	-0.600	-0.046	8.167	-0.032	0.000
149.300	0.400	-0.046	8.166	-0.032	0.000
149.400	0.600	-0.045	8.168	-0.032	0.000
149.500	-0.200	-0.045	8.167	-0.032	0.000
149.600	-0.000	-0.045	8.167	-0.032	0.000
149.700	-0.200	-0.043	8.167	-0.032	0.000
149.800	0.200	-0.046	8.167	-0.032	0.000
149.900	-0.000	-0.044	8.166	-0.032	0.000
150.000	-0.000	-0.044	8.167	-0.032	0.000
150.100	-0.600	-0.044	8.167	-0.032	0.000
150.200	0.600	-0.041	8.167	-0.032	0.000
150.300	0.200	-0.044	8.167	-0.032	0.000
150.400	-0.000	-0.042	8.167	-0.032	0.000
150.500	0.200	-0.042	8.166	-0.032	0.000
150.600	-0.000	-0.042	8.166	-0.032	0.000
150.700	0.200	-0.041	8.166	-0.032	0.000
150.800	-0.200	-0.041	8.166	-0.032	0.000
150.900	0.200	-0.041	8.168	-0.032	0.000
151.000	-0.200	-0.040	8.167	-0.032	0.000
151.100	-0.600	-0.040	8.167	-0.032	0.000
151.200	-1.600	-0.041	8.167	-0.032	0.000
151.300	-0.600	-0.040	8.168	-0.032	0.000
151.400	0.800	-0.038	8.167	-0.032	0.000
151.500	-0.600	-0.039	8.167	-0.032	0.000
151.600	-0.600	-0.039	8.167	-0.032	0.000
151.700	0.400	-0.040	8.167	-0.032	0.000
151.800	-0.600	-0.038	8.168	-0.032	0.000
151.900	-0.600	-0.040	8.167	-0.032	0.000
152.000	-0.600	-0.040	8.166	-0.032	0.000
152.100	-0.800	-0.040	8.166	-0.032	0.000
152.200	-0.600	-0.039	8.168	-0.032	0.000
152.300	-0.200	-0.038	8.168	-0.032	0.000
152.400	-0.400	-0.041	8.167	-0.032	0.000
152.500	-0.400	-0.034	8.167	-0.032	0.000
152.600	-1.000	-0.034	8.167	-0.032	0.000
152.700	-0.600	-0.031	8.166	-0.032	0.000
152.800	0.200	-0.038	8.167	-0.032	0.000
152.900	-0.800	-0.034	8.167	-0.032	0.000
153.000	-0.400	-0.034	8.167	-0.032	0.000
153.100	-1.000	-0.034	8.167	-0.032	0.000
153.200	-0.400	-0.036	8.166	-0.032	0.000
153.300	-0.000	-0.033	8.166	-0.032	0.000
153.400	-1.600	-0.035	8.167	-0.032	0.000
153.500	-1.000	-0.034	8.167	-0.032	0.000
153.600	-1.600	-0.034	8.167	-0.032	0.000
153.700	-0.600	-0.034	8.166	-0.032	0.000
153.800	-1.000	-0.035	8.167	-0.032	0.000
153.900	-0.800	-0.034	8.168	-0.032	0.000
154.000	-0.000	-0.031	8.167	-0.032	0.000
154.100	-0.200	-0.031	8.167	-0.032	0.000
154.200	-0.600	-0.033	8.166	-0.032	0.000
154.300	-0.400	-0.033	8.167	-0.032	0.000
154.400	-0.200	-0.034	8.168	-0.032	0.000
154.500	-0.200	-0.037	8.167	-0.032	0.000
154.600	-0.800	-0.037	8.167	-0.032	0.000
154.700	-0.400	-0.032	8.166	-0.032	0.000
154.800	0.400	-0.036	8.166	-0.032	0.000
154.900	1.000	-0.032	8.167	-0.032	0.000
155.000	0.400	-0.032	8.168	-0.032	0.000
155.100	0.400	-0.032	8.168	-0.032	0.000
155.200	-0.000	-0.040	8.166	-0.032	0.000
155.300	-0.600	-0.031	8.167	-0.032	0.000
155.400	-0.000	-0.039	8.167	-0.032	0.000
155.500	0.200	-0.038	8.166	-0.032	0.000
155.600	-0.200	-0.038	8.166	-0.032	0.000
155.700	0.600	-0.035	8.167	-0.032	0.000
155.800	-0.000	-0.036	8.166	-0.032	0.000
155.900	-1.000	-0.036	8.168	-0.032	0.000
156.000	-0.200	-0.037	8.167	-0.032	0.000
156.100	0.200	-0.037	8.167	-0.032	0.000
156.200	0.600	-0.033	8.165	-0.032	0.000
156.300	-1.000	-0.039	8.168	-0.032	0.000
156.400	-0.600	-0.037	8.166	-0.032	0.000
156.500	0.400	-0.034	8.167	-0.032	0.000
156.600	-0.000	-0.034	8.167	-0.032	0.000
156.700	-0.800	-0.038	8.167	-0.032	0.000
156.800	0.400	-0.040	8.166	-0.032	0.000
156.900	0.200	-0.034	8.166	-0.032	0.000
157.000	0.200	-0.040	8.167	-0.032	0.000
157.100	0.400	-0.040	8.167	-0.032	0.000
157.200	0.200	-0.038	8.167	-0.032	0.000
157.300	0.400	-0.039	8.168	-0.032	0.000
157.400	0.600	-0.039	8.167	-0.032	0.000
157.500	0.600	-0.042	8.168	-0.032	0.000
157.600	0.800	-0.042	8.168	-0.032	0.000
157.700	-0.000	-0.042	8.168	-0.032	0.000
157.800	0.800	-0.036	8.167	-0.032	0.000
157.900	0.600	-0.043	8.167	-0.032	0.000
158.000	-0.000	-0.042	8.168	-0.032	0.000
158.100	0.200	-0.042	8.168	-0.032	0.000
158.200	0.600	-0.042	8.167	-0.032	0.000
158.300	0.400	-0.045	8.165	-0.032	0.000
158.400	0.200	-0.044	8.168	-0.032	0.000
158.500	-1.200	-0.041	8.166	-0.032	0.000
158.600	0.600	-0.041	8.166	-0.032	0.000
158.700	1.400	-0.044	8.167	-0.032	0.000
158.800	-0.000	-0.048	8.168	-0.032	0.000
158.900	1.000	-0.045	8.167	-0.032	0.000
159.000	0.400	-0.045	8.167	-0.032	0.000
159.100	0.200	-0.045	8.167	-0.032	0.000
159.200	0.400	-0.045	8.166	-0.032	0.000
159.300	-0.000	-0.045	8.166	-0.032	0.000
159.400	1.600	-0.043	8.168	-0.032	0.000
159.500	0.800	-0.043	8.167	-0.032	0.000
159.600	0.600	-0.043	8.167	-0.032	0.000
159.700	1.600	-0.045	8.167	-0.032	0.000
159.800	0.600	-0.047	8.166	-0.032	0.000
159.900	1.400	-0.044	8.167	-0.032	0.000
160.000	1.000	-0.043	8.166	-0.032	0.000
160.100	0.800	-0.043	8.166	-0.032	0.000
160.200	0.800	-0.044	8.168	-0.032	0.000
160.300	1.400	-0.044	8.166	-0.032	0.000
160.400	1.200	-0.045	8.167	-0.032	0.000
160.500	0.400	-0.049	8.167	-0.032	0.000
160.600	1.200	-0.049	8.167	-0.032	0.000
160.700	0.800	-0.044	8.166	-0.032	0.000
160.800	1.200	-0.047	8.167	-0.032	0.000
160.900	2.000	-0.045	8.167	-0.032	0.000
161.000	1.600	-0.045	8.167	-0.032	0.000
161.100	2.200	-0.045	8.167	-0.032	0.000
161.200	1.400	-0.055	8.167	-0.032	0.000
161.300	0.400	-0.046	8.167	-0.032	0.000
161.400	1.800	-0.053	8.168	-0.032	0.000
161.500	1.600	-0.054	8.167	-0.032	0.000
161.600	1.600	-0.054	8.167	-0.032	0.000
161.700	1.600	-0.046	8.167	-0.032	0.000
161.800	1.600	-0.050	8.166	-0.032	0.000
161.900	1.800	-0.046	8.167	-0.032	0.000
162.000	1.000	-0.049	8.167	-0.032	0.000
162.100	1.200	-0.049	8.167	-0.032	0.000
162.200	1.400	-0.048	8.166	-0.032	0.000
162.300	1.400	-0.049	8.167	-0.032	0.000
162.400	2.000	-0.052	8.167	-0.032	0.000
162.500	1.800	-0.052	8.167	-0.032	0.000
162.600	1.800	-0.052	8.167	-0.032	0.000
162.700	1.800	-0.051	8.167	-0.032	0.000
162.800	2.000	-0.053	8.167	-0.032	0.000
162.900	1.400	-0.052	8.167	-0.032	0.000
163.000	2.000	-0.053	8.167	-0.032	0.000
163.100	1.800	-0.053	8.167	-0.032	0.000
163.200	1.800	-0.053	8.167	-0.032	0.000
163.300	1.600	-0.054	8.167	-0.032	0.000
163.400	2.000	-0.056	8.166	-0.032	0.000
163.500	1.800	-0.055	8.168	-0.032	0.000
163.600	1.200	-0.055	8.168	-0.032	0.000
163.700	1.600	-0.050	8.167	-0.032	0.000
163.800	1.600	-0.054	8.167	-0.032	0.000
163.900	2.000	-0.055	8.167	-0.032	0.000
164.000	1.800	-0.058	8.167	-0.032	0.000
164.100	2.600	-0.058	8.167	-0.032	0.000
164.200	2.200	-0.056	8.167	-0.032	0.000
164.300	1.400	-0.058	8.167	-0.032	0.000
164.400	1.800	-0.053	8.167	-0.032	0.000
164.500	1.600	-0.057	8.166	-0.032	0.000
164.600	2.000	-0.057	8.166	-0.032	0.000
164.700	2.000	-0.055	8.166	-0.032	0.000
164.800	0.800	-0.058	8.168	-0.032	0.000
164.900	2.200	-0.054	8.168	-0.032	0.000
165.000	1.800	-0.057	8.168	-0.032	0.000
165.100	1.200	-0.057	8.168	-0.032	0.000
165.200	2.000	-0.062	8.167	-0.032	0.000
165.300	1.800	-0.055	8.167	-0.032	0.000
165.400	2.000	-0.057	8.166	-0.032	0.000
165.500	2.200	-0.059	8.166	-0.032	0.000
165.600	1.400	-0.059	8.166	-0.032	0.000
165.700	1.200	-0.054	8.168	-0.032	0.000
165.800	1.400	-0.058	8.168	-0.032	0.000
165.900	2.000	-0.056	8.167	-0.031	0.000
166.000	2.800	-0.055	8.166	-0.031	0.000
166.100	2.000	-0.055	8.166	-0.031	0.000
166.200	2.000	-0.061	8.167	-0.031	0.000
166.300	1.400	-0.056	8.167	-0.031	0.000
166.400	1.400	-0.056	8.167	-0.031	0.000
166.500	2.600	-0.057	8.166	-0.031	0.000
166.600	1.600	-0.057	8.166	-0.031	0.000
166.700	2.000	-0.057	8.167	-0.031	0.000
166.800	2.200	-0.055	8.167	-0.031	0.000
166.900	1.000	-0.055	8.168	-0.031	0.000
167.000	1.200	-0.052	8.168	-0.031	0.000
167.100	1.000	-0.052	8.168	-0.031	0.000
167.200	1.600	-0.059	8.168	-0.031	0.000
167.300	1.400	-0.059	8.166	-0.031	0.000
167.400	2.200	-0.061	8.167	-0.031	0.000
167.500	1.200	-0.059	8.166	-0.031	0.000
167.600	1.600	-0.059	8.166	-0.031	0.000
167.700	1.800	-0.055	8.167	-0.031	0.000
167.800	1.400	-0.058	8.167	-0.031	0.000
167.900	1.200	-0.058	8.167	-0.031	0.000
168.000	1.600	-0.059	8.167	-0.031	0.000
168.100	1.400	-0.059	8.167	-0.031	0.000
168.200	1.200	-0.056	8.166	-0.031	0.000
168.300	1.400	-0.058	8.167	-0.031	0.000
168.400	2.200	-0.056	8.167	-0.031	0.000
168.500	2.000	-0.059	8.166	-0.031	0.000
168.600	2.400	-0.059	8.166	-0.031	0.000
168.700	0.600	-0.058	8.167	-0.031	0.000
168.800	1.400	-0.059	8.166	-0.031	0.000
168.900	2.000	-0.055	8.168	-0.031	0.000
169.000	1.600	-0.059	8.166	-0.031	0.000
169.100	2.200	-0.059	8.166	-0.031	0.000
169.200	1.800	-0.055	8.168	-0.031	0.000
169.300	1.400	-0.055	8.168	-0.031	0.000
169.400	2.000	-0.058	8.167	-0.031	0.000
169.500	2.200	-0.060	8.167	-0.031	0.000
169.600	2.000	-0.060	8.167	-0.031	0.000
169.700	1.800	-0.055	8.166	-0.031	0.000
169.800	0.400	-0.058	8.166	-0.031	0.000
169.900	0.800	-0.057	8.169	-0.031	0.000
170.000	2.000	-0.057	8.166	-0.031	0.000
170.100	1.200	-0.057	8.166	-0.031	0.000
170.200	2.200	-0.056	8.167	-0.031	0.000
170.300	2.000	-0.058	8.166	-0.031	0.000
170.400	1.400	-0.059	8.167	-0.031	0.000
170.500	0.800	-0.059	8.167	-0.031	0.000
170.600	1.000	-0.059	8.167	-0.031	0.000
170.700	1.600	-0.058	8.168	-0.031	0.000
170.800	1.200	-0.059	8.167	-0.031	0.000
170.900	1.400	-0.060	8.166	-0.031	0.000
171.000	1.000	-0.062	8.166	-0.031	0.000
171.100	1.600	-0.062	8.166	-0.031	0.000
171.200	1.400	-0.060	8.166	-0.031	0.000
171.300	1.000	-0.056	8.168	-0.031	0.000
171.400	1.400	-0.058	8.167	-0.031	0.000
171.500	1.000	-0.056	8.166	-0.031	0.000
171.600	0.800	-0.056	8.166	-0.031	0.000
171.700	0.400	-0.054	8.168	-0.031	0.000
171.800	1.000	-0.054	8.167	-0.031	0.000
171.900	1.000	-0.055	8.167	-0.031	0.000
172.000	1.400	-0.055	8.166	-0.031	0.000
172.100	1.600	-0.055	8.166	-0.031	0.000
172.200	1.600	-0.052	8.168	-0.031	0.000
172.300	2.400	-0.057	8.168	-0.031	0.000
172.400	0.800	-0.053	8.166	-0.031	0.000
172.500	1.000	-0.054	8.167	-0.031	0.000
172.600	1.600	-0.054	8.167	-0.031	0.000
172.700	2.000	-0.056	8.168	-0.031	0.000
172.800	1.800	-0.052	8.167	-0.031	0.000
172.900	1.600	-0.054	8.168	-0.031	0.000
173.000	0.800	-0.053	8.167	-0.031	0.000
173.100	1.200	-0.053	8.167	-0.031	0.000
173.200	1.200	-0.052	8.167	-0.031	0.000
173.300	1.400	-0.054	8.168	-0.031	0.000
173.400	1.200	-0.055	8.166	-0.031	0.000
173.500	1.800	-0.057	8.166	-0.031	0.000
173.600	1.600	-0.057	8.166	-0.031	0.000
173.700	0.600	-0.058	8.167	-0.031	0.000
173.800	1.800	-0.054	8.167	-0.031	0.000
173.900	1.600	-0.054	8.166	-0.031	0.000
174.000	1.600	-0.058	8.167	-0.031	0.000
174.100	2.400	-0.058	8.167	-0.031	0.000
174.200	1.800	-0.057	8.166	-0.031	0.000
174.300	0.800	-0.056	8.167	-0.031	0.000
174.400	1.400	-0.061	8.167	-0.031	0.000
174.500	2.000	-0.057	8.167	-0.031	0.000
174.600	1.400	-0.057	8.167	-0.031	0.000
174.700	0.800	-0.055	8.167	-0.031	0.000
174.800	2.600	-0.054	8.166	-0.031	0.000
174.900	2.200	-0.057	8.167	-0.031	0.000
175.000	1.000	-0.054	8.166	-0.031	0.000
175.100	1.200	-0.054	8.166	-0.031	0.000
175.200	1.600	-0.060	8.168	-0.031	0.000
175.300	1.800	-0.059	8.166	-0.031	0.000
175.400	1.200	-0.057	8.166	-0.031	0.000
175.500	2.200	-0.056	8.168	-0.031	0.000
175.600	1.800	-0.056	8.168	-0.031	0.000
175.700	2.600	-0.061	8.167	-0.031	0.000
175.800	2.400	-0.060	8.166	-0.031	0.000
175.900	2.000	-0.058	8.167	-0.031	0.000
176.000	1.800	-0.056	8.166	-0.031	0.000
176.100	1.800	-0.056	8.166	-0.031	0.000
176.200	3.000	-0.063	8.166	-0.031	0.000
176.300	2.200	-0.060	8.166	-0.031	0.000
176.400	3.200	-0.060	8.166	-0.031	0.000
176.500	2.400	-0.055	8.167	-0.031	0.000
176.600	2.800	-0.055	8.167	-0.031	0.000
176.700	2.400	-0.060	8.166	-0.031	0.000
176.800	3.000	-0.058	8.166	-0.031	0.000
176.900	2.600	-0.063	8.168	-0.031	0.000
177.000	2.200	-0.057	8.168	-0.031	0.000
177.100	2.600	-0.057	8.168	-0.031	0.000
177.200	2.200	-0.057	8.167	-0.031	0.000
177.300	2.000	-0.057	8.166	-0.031	0.000
177.400	3.800	-0.061	8.166	-0.031	0.000
177.500	2.400	-0.065	8.167	-0.031	0.000
177.600	2.200	-0.065	8.167	-0.031	0.000
177.700	2.200	-0.065	8.167	-0.031	0.000
177.800	1.400	-0.063	8.167	-0.031	0.000
177.900	0.800	-0.060	8.166	-0.031	0.000
178.000	2.600	-0.066	8.167	-0.031	0.000
178.100	2.400	-0.066	8.167	-0.031	0.000
178.200	2.200	-0.061	8.167	-0.031	0.000
178.300	2.200	-0.060	8.167	-0.031	0.000
178.400	1.400	-0.063	8.167	-0.031	0.000
178.500	2.400	-0.063	8.167	-0.031	0.000
178.600	2.000	-0.063	8.167	-0.031	0.000
178.700	2.000	-0.061	8.167	-0.031	0.000
178.800	2.600	-0.063	8.167	-0.031	0.000
178.900	2.200	-0.062	8.165	-0.031	0.000
179.000	2.400	-0.065	8.166	-0.031	0.000
179.100	2.600	-0.065	8.166	-0.031	0.000
179.200	2.000	-0.063	8.168	-0.031	0.000
179.300	1.600	-0.067	8.167	-0.031	0.000
179.400	1.800	-0.059	8.166	-0.031	0.000
179.500	1.800	-0.060	8.166	-0.031	0.000
179.600	2.000	-0.060	8.166	-0.031	0.000
179.700	2.000	-0.065	8.167	-0.031	0.000
179.800	1.600	-0.062	8.167	-0.031	0.000
179.900	2.400	-0.063	8.167	-0.031	0.000
180.000	2.400	-0.064	8.167	-0.031	0.000
180.100	2.200	-0.064	8.167	-0.031	0.000
180.200	1.800	-0.065	8.167	-0.031	0.000
180.300	2.400	-0.062	8.168	-0.031	0.000
180.400	2.200	-0.063	8.167	-0.031	0.000
180.500	2.400	-0.064	8.167	-0.031	0.000
180.600	2.400	-0.064	8.167	-0.031	0.000
180.700	2.000	-0.062	8.167	-0.031	0.000
180.800	3.800	-0.063	8.166	-0.031	0.000
180.900	2.800	-0.064	8.166	-0.031	0.000
181.000	1.800	-0.067	8.167	-0.031	0.000
181.100	2.600	-0.067	8.167	-0.031	0.000
181.200	2.000	-0.063	8.167	-0.031	0.000
181.300	2.200	-0.069	8.167	-0.031	0.000
181.400	2.800	-0.064	8.166	-0.031	0.000
181.500	1.600	-0.068	8.167	-0.031	0.000
181.600	2.400	-0.068	8.167	-0.031	0.000
181.700	1.400	-0.066	8.167	-0.031	0.000
181.800	2.600	-0.066	8.167	-0.031	0.000
181.900	3.000	-0.061	8.166	-0.031	0.000
182.000	2.200	-0.068	8.167	-0.031	0.000
182.100	2.000	-0.068	8.167	-0.031	0.000
182.200	3.000	-0.068	8.167	-0.031	0.000
182.300	3.000	-0.066	8.166	-0.031	0.000
182.400	2.000	-0.063	8.166	-0.031	0.000
182.500	2.400	-0.071	8.167	-0.031	0.000
182.600	1.600	-0.071	8.167	-0.031	0.000
182.700	2.200	-0.064	8.167	-0.031	0.000
182.800	3.200	-0.067	8.166	-0.031	0.000
182.900	3.600	-0.065	8.167	-0.031	0.000
183.000	3.000	-0.064	8.167	-0.031	0.000
183.100	3.600	-0.064	8.167	-0.031	0.000
183.200	3.000	-0.066	8.167	-0.031	0.000
183.300	2.000	-0.061	8.167	-0.031	0.000
183.400	3.400	-0.067	8.166	-0.031	0.000
183.500	4.000	-0.066	8.168	-0.031	0.000
183.600	2.800	-0.066	8.168	-0.031	0.000
183.700	2.800	-0.063	8.167	-0.031	0.000
183.800	2.800	-0.066	8.166	-0.031	0.000
183.900	2.400	-0.067	8.166	-0.031	0.000
184.000	3.200	-0.071	8.168	-0.031	0.000
184.100	2.600	-0.071	8.168	-0.031	0.000
184.200	3.000	-0.065	8.167	-0.031	0.000
184.300	2.600	-0.070	8.167	-0.031	0.000
184.400	3.000	-0.073	8.167	-0.031	0.000
184.500	3.600	-0.066	8.168	-0.031	0.000
184.600	2.400	-0.066	8.168	-0.031	0.000
184.700	2.800	-0.067	8.167	-0.031	0.000
184.800	2.400	-0.071	8.167	-0.031	0.000
184.900	3.200	-0.068	8.168	-0.031	0.000
185.000	2.800	-0.070	8.167	-0.031	0.000
185.100	4.400	-0.070	8.167	-0.031	0.000
185.200	2.200	-0.071	8.167	-0.031	0.000
185.300	3.400	-0.070	8.166	-0.031	0.000
185.400	2.800	-0.070	8.167	-0.031	0.000
185.500	3.400	-0.074	8.167	-0.031	0.000
185.600	3.000	-0.074	8.167	-0.031	0.000
185.700	3.200	-0.077	8.167	-0.031	0.000
185.800	3.200	-0.076	8.166	-0.031	0.000
185.900	2.800	-0.076	8.168	-0.031	0.000
186.000	3.600	-0.074	8.167	-0.031	0.000
186.100	3.400	-0.074	8.167	-0.031	0.000
186.200	2.800	-0.073	8.166	-0.031	0.000
186.300	2.600	-0.073	8.167	-0.031	0.000
186.400	3.000	-0.072	8.165	-0.031	0.000
186.500	1.800	-0.072	8.166	-0.031	0.000
186.600	2.800	-0.072	8.166	-0.031	0.000
186.700	2.600	-0.069	8.167	-0.031	0.000
186.800	2.600	-0.075	8.167	-0.031	0.000
186.900	2.800	-0.073	8.167	-0.031	0.000
187.000	2.800	-0.073	8.166	-0.031	0.000
187.100	3.600	-0.073	8.166	-0.031	0.000
187.200	3.000	-0.074	8.167	-0.031	0.000
187.300	2.200	-0.073	8.167	-0.031	0.000
187.400	3.000	-0.069	8.167	-0.031	0.000
187.500	2.400	-0.075	8.166	-0.031	0.000
187.600	2.800	-0.075	8.166	-0.031	0.000
187.700	3.200	-0.069	8.167	-0.031	0.000
187.800	2.400	-0.072	8.167	-0.031	0.000
187.900	3.200	-0.068	8.167	-0.031	0.000
188.000	3.400	-0.074	8.167	-0.031	0.000
188.100	2.400	-0.074	8.167	-0.031	0.000
188.200	1.400	-0.069	8.166	-0.031	0.000
188.300	2.400	-0.074	8.165	-0.031	0.000
188.400	2.400	-0.068	8.167	-0.031	0.000
188.500	2.000	-0.071	8.167	-0.031	0.000
188.600	2.800	-0.071	8.167	-0.031	0.000
188.700	3.600	-0.071	8.167	-0.031	0.000
188.800	3.400	-0.075	8.167	-0.031	0.000
188.900	3.200	-0.076	8.167	-0.031	0.000
189.000	2.800	-0.071	8.166	-0.031	0.000
189.100	2.400	-0.071	8.166	-0.031	0.000
189.200	3.000	-0.071	8.167	-0.031	0.000
189.300	2.000	-0.071	8.167	-0.031	0.000
189.400	3.000	-0.074	8.167	-0.031	0.000
189.500	1.800	-0.072	8.167	-0.031	0.000
189.600	2.600	-0.072	8.167	-0.031	0.000
189.700	2.800	-0.073	8.166	-0.031	0.000
189.800	2.000	-0.068	8.166	-0.031	0.000
189.900	2.800	-0.075	8.166	-0.031	0.000
190.000	2.600	-0.072	8.167	-0.031	0.000
190.100	1.600	-0.072	8.167	-0.031	0.000
190.200	1.800	-0.068	8.167	-0.031	0.000
190.300	0.600	-0.066	8.166	-0.031	0.000
190.400	1.600	-0.069	8.168	-0.031	0.000
190.500	2.000	-0.061	8.166	-0.031	0.000
190.600	2.400	-0.061	8.166	-0.031	0.000
190.700	2.400	-0.067	8.167	-0.031	0.000
190.800	2.200	-0.067	8.166	-0.031	0.000
190.900	2.200	-0.069	8.165	-0.031	0.000
191.000	1.800	-0.067	8.167	-0.031	0.000
191.100	1.000	-0.067	8.167	-0.031	0.000
191.200	2.200	-0.065	8.167	-0.031	0.000
191.300	1.000	-0.069	8.166	-0.031	0.000
191.400	1.000	-0.062	8.166	-0.031	0.000
191.500	1.400	-0.060	8.167	-0.031	0.000
191.600	1.600	-0.060	8.167	-0.031	0.000
191.700	1.800	-0.066	8.166	-0.031	0.000
191.800	1.000	-0.061	8.165	-0.031	0.000
191.900	1.600	-0.063	8.167	-0.031	0.000
192.000	1.200	-0.063	8.166	-0.031	0.000
192.100	1.400	-0.063	8.166	-0.031	0.000
192.200	0.600	-0.057	8.167	-0.031	0.000
192.300	1.600	-0.061	8.167	-0.031	0.000
192.400	1.000	-0.059	8.167	-0.031	0.000
192.500	1.600	-0.060	8.166	-0.031	0.000
192.600	2.200	-0.060	8.166	-0.031	0.000
192.700	1.800	-0.058	8.166	-0.031	0.000
192.800	1.000	-0.064	8.167	-0.031	0.000
192.900	1.000	-0.063	8.167	-0.031	0.000
193.000	0.600	-0.060	8.167	-0.031	0.000
193.100	1.200	-0.060	8.167	-0.031	0.000
193.200	2.000	-0.057	8.167	-0.031	0.000
193.300	1.200	-0.059	8.167	-0.031	0.000
193.400	1.000	-0.061	8.167	-0.031	0.000
193.500	1.200	-0.061	8.166	-0.031	0.000
193.600	1.400	-0.061	8.166	-0.031	0.000
193.700	1.400	-0.059	8.165	-0.031	0.000
193.800	1.400	-0.060	8.165	-0.031	0.000
193.900	1.000	-0.057	8.166	-0.031	0.000
194.000	1.600	-0.054	8.168	-0.031	0.000
194.100	1.400	-0.054	8.168	-0.031	0.000
194.200	0.400	-0.056	8.166	-0.031	0.000
194.300	0.800	-0.056	8.167	-0.031	0.000
194.400	1.600	-0.062	8.167	-0.031	0.000
194.500	2.000	-0.057	8.168	-0.031	0.000
194.600	1.000	-0.057	8.168	-0.031	0.000
194.700	1.600	-0.060	8.166	-0.031	0.000
194.800	0.600	-0.053	8.166	-0.031	0.000
194.900	1.200	-0.057	8.167	-0.031	0.000
195.000	1.400	-0.060	8.167	-0.031	0.000
195.100	1.400	-0.060	8.167	-0.031	0.000
195.200	1.400	-0.057	8.167	-0.031	0.000
195.300	0.400	-0.060	8.167	-0.031	0.000
195.400	1.200	-0.053	8.166	-0.031	0.000
195.500	1.400	-0.052	8.168	-0.031	0.000
195.600	0.800	-0.052	8.168	-0.031	0.000
195.700	0.800	-0.051	8.167	-0.031	0.000
195.800	2.000	-0.054	8.167	-0.031	0.000
195.900	1.800	-0.054	8.166	-0.030	0.000
196.000	0.200	-0.053	8.167	-0.030	0.000
196.100	1.400	-0.053	8.167	-0.030	0.000
196.200	1.800	-0.052	8.167	-0.030	0.000
196.300	1.200	-0.053	8.167	-0.030	0.000
196.400	1.600	-0.053	8.167	-0.030	0.000
196.500	2.600	-0.054	8.167	-0.030	0.000
196.600	1.000	-0.054	8.167	-0.030	0.000
196.700	2.400	-0.058	8.166	-0.030	0.000
196.800	2.000	-0.060	8.167	-0.030	0.000
196.900	1.800	-0.059	8.167	-0.030	0.000
197.000	1.800	-0.059	8.166	-0.030	0.000
197.100	0.600	-0.059	8.166	-0.030	0.000
197.200	1.400	-0.058	8.167	-0.030	0.000
197.300	2.000	-0.058	8.167	-0.030	0.000
197.400	1.600	-0.057	8.167	-0.030	0.000
197.500	1.200	-0.059	8.166	-0.030	0.000
197.600	2.400	-0.059	8.166	-0.030	0.000
197.700	2.000	-0.058	8.167	-0.030	0.000
197.800	0.800	-0.058	8.167	-0.030	0.000
197.900	0.800	-0.057	8.166	-0.030	0.000
198.000	1.600	-0.058	8.167	-0.030	0.000
198.100	0.800	-0.058	8.167	-0.030	0.000
198.200	1.400	-0.057	8.167	-0.030	0.000
198.300	1.000	-0.061	8.166	-0.030	0.000
198.400	1.200	-0.059	8.167	-0.030	0.000
198.500	1.200	-0.060	8.167	-0.030	0.000
198.600	1.200	-0.060	8.167	-0.030	0.000
198.700	3.000	-0.063	8.167	-0.030	0.000
198.800	1.400	-0.058	8.166	-0.030	0.000
198.900	1.800	-0.063	8.168	-0.030	0.000
199.000	1.600	-0.062	8.166	-0.030	0.000
199.100	2.200	-0.062	8.166	-0.030	0.000
199.200	2.200	-0.063	8.168	-0.030	0.000
199.300	2.200	-0.063	8.166	-0.030	0.000
199.400	1.200	-0.063	8.168	-0.030	0.000
199.500	1.800	-0.059	8.167	-0.030	0.000
199.600	1.800	-0.059	8.167	-0.030	0.000
199.700	1.600	-0.061	8.167	-0.030	0.000
199.800	2.000	-0.059	8.167	-0.030	0.000
199.900	1.000	-0.064	8.166	-0.030	0.000
[truncated: 9,360 more rows]
