# Supplementary material for: Measurement of Outflow Facility Using iPerfusion
Source: PLoS One. 2016 Mar 7;11(3):e0150694. doi: 10.1371/journal.pone.0150694 (PMC4780770; doi:10.1371/journal.pone.0150694)
Supplement: S4 File — The raw data from the perfusion traces along with the steady state values for each pressure step. (ZIP) [file pone.0150694.s004.zip › S3/ControlIndividuals/eye14/CapPre_P16CL-02/Parameters.txt]

Q 	 dQ 	 P 	 dP 	 R 	 dR 	 C 	 dC 	 FT 	 dFT 	 N/A 	 FV 	 
1.5213	5.1020	-0.0565	0.0413	0.1073	1.0426	9.3211	90.5870	0.0000	0.0000	0.0000	0.0000
60.5977	5.0507	4.3421	0.0404	0.0742	0.0064	13.4841	1.1699	0.0000	0.0000	4.9750	0.0000
118.9287	5.3606	8.7319	0.0407	0.0747	0.0034	13.3855	0.6171	0.0000	0.0000	9.9750	0.0000
176.5660	5.0741	13.1281	0.0406	0.0752	0.0022	13.2935	0.3887	0.0000	0.0000	14.9750	0.0000
236.8930	5.0861	17.5007	0.0405	0.0745	0.0016	13.4192	0.2923	0.0000	0.0000	19.9750	0.0000
295.9557	5.0956	21.9004	0.0401	0.0745	0.0013	13.4202	0.2340	0.0000	0.0000	24.9750	0.0000
