# Supplementary material for: Measurement of Outflow Facility Using iPerfusion
Source: PLoS One. 2016 Mar 7;11(3):e0150694. doi: 10.1371/journal.pone.0150694 (PMC4780770; doi:10.1371/journal.pone.0150694)
Supplement: S4 File — The raw data from the perfusion traces along with the steady state values for each pressure step. (ZIP) [file pone.0150694.s004.zip › S3/ControlIndividuals/eye14/Eye_P16CL-02/Data.txt]

0.000	-3.000	8.006	8.545	-0.000	8.000
0.100	-3.200	8.006	8.545	-0.000	8.000
0.200	-3.800	8.004	8.544	-0.000	8.000
0.300	-3.600	8.000	8.545	-0.000	8.000
0.400	-2.400	7.998	8.546	-0.000	8.000
0.500	-4.000	8.009	8.545	-0.000	8.000
0.600	-2.200	8.009	8.545	-0.000	8.000
0.700	-3.200	8.005	8.545	-0.000	8.000
0.800	-2.400	8.004	8.546	-0.000	8.000
0.900	-2.800	8.007	8.545	-0.000	8.000
1.000	-3.200	8.006	8.546	-0.000	8.000
1.100	-3.400	8.006	8.546	-0.000	8.000
1.200	-3.600	8.006	8.545	-0.000	8.000
1.300	-3.000	8.008	8.545	-0.000	8.000
1.400	-3.000	8.008	8.546	-0.000	8.000
1.500	-3.200	8.009	8.545	-0.000	8.000
1.600	-3.200	8.009	8.545	-0.000	8.000
1.700	-2.200	8.008	8.545	-0.000	8.000
1.800	-3.400	8.006	8.545	-0.000	8.000
1.900	-3.600	8.008	8.544	-0.000	8.000
2.000	-3.000	8.007	8.545	-0.000	8.000
2.100	-2.800	8.007	8.545	-0.000	8.000
2.200	-3.000	8.003	8.545	-0.000	8.000
2.300	-3.200	8.002	8.547	-0.000	8.000
2.400	-3.000	8.002	8.546	-0.000	8.000
2.500	-3.000	8.008	8.545	-0.000	8.000
2.600	-2.400	8.008	8.545	-0.000	8.000
2.700	-3.600	8.006	8.546	-0.000	8.000
2.800	-4.200	8.007	8.545	-0.000	8.000
2.900	-3.200	8.008	8.546	-0.000	8.000
3.000	-3.400	8.007	8.545	-0.000	8.000
3.100	-3.000	8.007	8.545	-0.000	8.000
3.200	-1.800	8.011	8.545	-0.000	8.000
3.300	-2.600	8.004	8.545	-0.000	8.000
3.400	-3.600	8.006	8.546	-0.000	8.000
3.500	-2.800	8.009	8.545	-0.000	8.000
3.600	-2.800	8.009	8.545	-0.000	8.000
3.700	-3.200	8.004	8.547	-0.000	8.000
3.800	-3.000	8.007	8.546	-0.000	8.000
3.900	-3.600	8.008	8.547	-0.000	8.000
4.000	-3.600	8.003	8.546	-0.000	8.000
4.100	-2.800	8.003	8.546	-0.000	8.000
4.200	-2.600	8.006	8.545	-0.000	8.000
4.300	-3.400	8.000	8.546	-0.000	8.000
4.400	-3.200	8.004	8.546	-0.000	8.000
4.500	-2.600	8.007	8.546	-0.000	8.000
4.600	-2.600	8.007	8.546	-0.000	8.000
4.700	-3.600	8.005	8.546	-0.000	8.000
4.800	-2.200	8.008	8.546	-0.000	8.000
4.900	-3.200	8.003	8.545	-0.000	8.000
5.000	-3.200	8.005	8.545	-0.000	8.000
5.100	-2.800	8.005	8.545	-0.000	8.000
5.200	-3.200	8.009	8.546	-0.000	8.000
5.300	-2.800	8.006	8.545	-0.000	8.000
5.400	-3.400	8.009	8.545	-0.000	8.000
5.500	-2.800	8.005	8.544	-0.000	8.000
5.600	-3.000	8.005	8.544	-0.000	8.000
5.700	-2.800	8.011	8.545	-0.000	8.000
5.800	-2.800	8.006	8.547	-0.000	8.000
5.900	-3.600	8.009	8.546	-0.000	8.000
6.000	-2.600	8.008	8.547	-0.000	8.000
6.100	-4.000	8.008	8.547	-0.000	8.000
6.200	-2.400	8.003	8.547	-0.000	8.000
6.300	-3.200	7.998	8.546	-0.000	8.000
6.400	-3.200	8.001	8.545	-0.000	8.000
6.500	-4.000	8.009	8.547	-0.000	8.000
6.600	-3.000	8.009	8.547	-0.000	8.000
6.700	-3.600	8.008	8.548	-0.000	8.000
6.800	-3.200	8.010	8.545	-0.000	8.000
6.900	-2.800	8.006	8.546	-0.000	8.000
7.000	-3.200	8.008	8.544	-0.000	8.000
7.100	-3.000	8.008	8.544	-0.000	8.000
7.200	-3.000	8.005	8.545	-0.000	8.000
7.300	-4.000	8.002	8.547	-0.000	8.000
7.400	-3.000	8.009	8.547	-0.000	8.000
7.500	-2.800	8.008	8.547	-0.000	8.000
7.600	-3.600	8.008	8.547	-0.000	8.000
7.700	-3.000	8.007	8.545	-0.000	8.000
7.800	-3.200	8.009	8.546	-0.000	8.000
7.900	-3.600	8.008	8.546	-0.000	8.000
8.000	-3.800	8.003	8.544	-0.000	8.000
8.100	-3.000	8.003	8.544	-0.000	8.000
8.200	-3.400	8.002	8.544	-0.000	8.000
8.300	-3.000	8.001	8.547	-0.000	8.000
8.400	-2.600	8.000	8.546	-0.000	8.000
8.500	-3.200	8.005	8.548	-0.000	7.882
8.600	-3.800	8.005	8.548	-0.000	7.882
8.700	-3.800	8.009	8.546	-0.000	7.882
8.800	-2.800	8.005	8.546	-0.000	7.882
8.900	-2.400	8.007	8.547	-0.000	7.882
9.000	-3.200	8.008	8.546	-0.000	7.588
9.100	-3.200	8.008	8.546	-0.000	7.588
9.200	-2.800	7.861	8.545	-0.000	7.588
9.300	-3.600	8.217	8.547	-0.000	7.588
9.400	-1.800	7.742	8.545	-0.000	7.588
9.500	-3.000	7.660	8.546	-0.000	7.294
9.600	-2.600	7.660	8.546	-0.000	7.294
9.700	-3.000	7.733	8.545	-0.001	7.294
9.800	-3.200	7.720	8.546	-0.001	7.294
9.900	-3.400	7.666	8.546	-0.001	7.294
10.000	-4.400	7.480	8.547	-0.001	7.000
10.100	-3.400	7.480	8.547	-0.001	7.000
10.200	-2.400	7.537	8.546	-0.001	7.000
10.300	-2.400	7.392	8.547	-0.001	7.000
10.400	-3.200	7.347	8.548	-0.001	7.000
10.500	-3.000	7.081	8.547	-0.001	6.705
10.600	-3.400	7.081	8.547	-0.001	6.705
10.700	-2.800	7.080	8.546	-0.001	6.705
10.800	-3.200	7.172	8.547	-0.001	6.705
10.900	-3.200	7.048	8.546	-0.001	6.705
11.000	-2.200	6.723	8.547	-0.001	6.411
11.100	-2.600	6.723	8.547	-0.001	6.411
11.200	-3.000	6.889	8.547	-0.001	6.411
11.300	-2.800	6.762	8.547	-0.001	6.411
11.400	-3.200	6.805	8.546	-0.001	6.411
11.500	-2.800	6.578	8.548	-0.001	6.117
11.600	-3.000	6.578	8.548	-0.001	6.117
11.700	-3.000	6.549	8.546	-0.001	6.117
11.800	-2.400	6.316	8.547	-0.001	6.117
11.900	-3.000	6.569	8.547	-0.001	6.117
12.000	-2.200	6.279	8.545	-0.001	6.000
12.100	-3.600	6.279	8.545	-0.001	6.000
12.200	-3.200	6.301	8.547	-0.001	6.000
12.300	-3.400	6.058	8.546	-0.001	6.000
12.400	-2.200	6.166	8.547	-0.001	6.000
12.500	-2.600	6.092	8.547	-0.001	6.000
12.600	-3.200	6.092	8.547	-0.001	6.000
12.700	-2.600	6.057	8.546	-0.001	6.000
12.800	-3.800	5.925	8.547	-0.001	6.000
12.900	-2.800	5.934	8.547	-0.001	6.000
13.000	-3.600	6.055	8.546	-0.001	6.000
13.100	-3.600	6.055	8.546	-0.001	6.000
13.200	-3.200	5.978	8.548	-0.001	6.000
13.300	-4.000	5.962	8.547	-0.001	6.000
13.400	-3.400	6.028	8.549	-0.001	6.000
13.500	-2.800	6.002	8.547	-0.001	6.000
13.600	-4.000	6.002	8.547	-0.001	6.000
13.700	-2.600	5.978	8.547	-0.001	6.000
13.800	-2.200	6.007	8.547	-0.001	6.000
13.900	-3.600	6.040	8.547	-0.001	6.000
14.000	-3.000	5.988	8.548	-0.001	6.000
14.100	-4.200	5.988	8.548	-0.001	6.000
14.200	-2.600	5.999	8.547	-0.001	6.000
14.300	-3.400	6.017	8.546	-0.001	6.000
14.400	-2.600	6.013	8.546	-0.001	6.000
14.500	-2.800	6.002	8.546	-0.001	6.000
14.600	-3.000	6.002	8.546	-0.001	6.000
14.700	-2.600	6.010	8.547	-0.001	6.000
14.800	-3.000	6.015	8.548	-0.001	6.000
14.900	-2.600	6.009	8.546	-0.001	6.000
15.000	-3.600	6.005	8.547	-0.001	6.000
15.100	-3.800	6.005	8.547	-0.001	6.000
15.200	-3.400	6.009	8.547	-0.001	6.000
15.300	-4.000	6.014	8.548	-0.001	6.000
15.400	-2.200	6.010	8.547	-0.001	6.000
15.500	-3.000	6.008	8.548	-0.001	6.000
15.600	-3.200	6.008	8.548	-0.001	6.000
15.700	-3.000	6.016	8.548	-0.001	6.000
15.800	-3.000	6.013	8.547	-0.001	6.000
15.900	-3.000	6.006	8.548	-0.001	6.000
16.000	-2.600	6.010	8.548	-0.001	6.000
16.100	-2.800	6.010	8.548	-0.001	6.000
16.200	-3.000	6.012	8.548	-0.001	6.000
16.300	-3.200	6.002	8.549	-0.001	6.000
16.400	-3.600	6.005	8.547	-0.001	6.000
16.500	-2.800	6.012	8.547	-0.001	6.000
16.600	-2.800	6.012	8.547	-0.001	6.000
16.700	-3.000	6.006	8.548	-0.001	6.000
16.800	-2.800	6.007	8.548	-0.001	6.000
16.900	-2.400	6.008	8.548	-0.001	6.000
17.000	-2.200	6.011	8.547	-0.001	6.000
17.100	-3.400	6.011	8.547	-0.001	6.000
17.200	-1.600	6.009	8.549	-0.001	6.000
17.300	-2.800	6.013	8.547	-0.001	6.000
17.400	-2.800	6.008	8.548	-0.001	6.000
17.500	-2.600	6.011	8.549	-0.001	6.000
17.600	-3.000	6.011	8.549	-0.001	6.000
17.700	-3.000	6.011	8.547	-0.001	6.000
17.800	-2.400	6.009	8.547	-0.001	6.000
17.900	-3.200	6.007	8.548	-0.001	6.000
18.000	-2.600	6.011	8.549	-0.001	6.000
18.100	-3.000	6.011	8.549	-0.001	6.000
18.200	-3.600	6.007	8.548	-0.001	6.000
18.300	-2.200	6.004	8.547	-0.001	6.000
18.400	-3.800	6.005	8.548	-0.001	6.000
18.500	-3.200	6.009	8.547	-0.001	6.000
18.600	-4.000	6.009	8.547	-0.001	6.000
18.700	-4.000	6.010	8.548	-0.001	6.000
18.800	-2.800	6.010	8.548	-0.001	6.000
18.900	-3.600	6.011	8.549	-0.001	6.000
19.000	-2.800	6.007	8.548	-0.001	6.000
19.100	-3.200	6.007	8.548	-0.001	6.000
19.200	-3.600	6.007	8.549	-0.001	6.000
19.300	-3.200	6.010	8.548	-0.001	6.000
19.400	-2.400	6.007	8.548	-0.001	6.000
19.500	-3.000	6.009	8.549	-0.001	6.000
19.600	-3.400	6.009	8.549	-0.001	6.000
19.700	-3.200	6.010	8.548	-0.001	6.000
19.800	-3.400	6.009	8.549	-0.001	6.000
19.900	-3.800	6.011	8.548	-0.001	6.000
20.000	-2.600	6.008	8.548	-0.001	6.000
20.100	-3.600	6.008	8.548	-0.001	6.000
20.200	-3.600	6.001	8.549	-0.001	6.000
20.300	-2.200	6.006	8.549	-0.001	6.000
20.400	-3.600	6.004	8.548	-0.001	6.000
20.500	-3.000	6.006	8.549	-0.001	6.000
20.600	-3.000	6.006	8.549	-0.001	6.000
20.700	-3.200	6.008	8.548	-0.001	6.000
20.800	-3.400	6.013	8.549	-0.001	6.000
20.900	-2.400	6.012	8.548	-0.001	6.000
21.000	-1.600	6.010	8.548	-0.001	6.000
21.100	-3.000	6.010	8.548	-0.001	6.000
21.200	-2.800	6.009	8.550	-0.001	6.000
21.300	-3.600	6.012	8.548	-0.001	6.000
21.400	-3.600	6.009	8.548	-0.001	6.000
21.500	-3.200	6.010	8.549	-0.001	6.000
21.600	-3.400	6.010	8.549	-0.001	6.000
21.700	-3.000	6.010	8.548	-0.001	6.000
21.800	-3.000	6.007	8.550	-0.001	6.000
21.900	-3.400	6.006	8.549	-0.001	6.000
22.000	-2.400	6.007	8.548	-0.001	6.000
22.100	-2.800	6.007	8.548	-0.001	6.000
22.200	-4.200	6.008	8.550	-0.001	6.000
22.300	-2.400	5.998	8.550	-0.001	6.000
22.400	-2.600	6.008	8.549	-0.001	6.000
22.500	-3.400	6.009	8.549	-0.001	6.000
22.600	-3.000	6.009	8.549	-0.001	6.000
22.700	-2.600	6.011	8.551	-0.001	6.000
22.800	-2.800	6.010	8.550	-0.001	6.000
22.900	-2.200	6.012	8.550	-0.001	6.000
23.000	-3.200	6.013	8.550	-0.001	6.000
23.100	-4.600	6.013	8.550	-0.001	6.000
23.200	-3.200	6.011	8.549	-0.001	6.000
23.300	-4.000	6.015	8.549	-0.001	6.000
23.400	-3.600	6.008	8.549	-0.001	6.000
23.500	-3.600	6.012	8.550	-0.001	6.000
23.600	-3.400	6.012	8.550	-0.001	6.000
23.700	-3.600	6.011	8.549	-0.001	6.000
23.800	-3.800	6.008	8.550	-0.001	6.000
23.900	-3.600	6.013	8.550	-0.001	6.000
24.000	-2.400	6.011	8.549	-0.001	6.000
24.100	-3.200	6.011	8.549	-0.001	6.000
24.200	-3.400	6.002	8.550	-0.001	6.000
24.300	-3.600	6.005	8.549	-0.001	6.000
24.400	-4.000	6.004	8.550	-0.001	6.000
24.500	-2.800	6.007	8.550	-0.001	6.000
24.600	-2.800	6.007	8.550	-0.001	6.000
24.700	-2.600	6.012	8.549	-0.001	6.000
24.800	-2.600	6.008	8.551	-0.001	6.000
24.900	-3.600	6.010	8.550	-0.001	6.000
25.000	-2.800	6.010	8.550	-0.001	6.000
25.100	-3.600	6.010	8.550	-0.001	6.000
25.200	-2.800	6.012	8.549	-0.001	6.000
25.300	-3.400	6.009	8.551	-0.001	6.000
25.400	-2.800	6.011	8.551	-0.001	6.000
25.500	-3.200	6.013	8.549	-0.001	6.000
25.600	-4.200	6.013	8.549	-0.001	6.000
25.700	-3.000	6.005	8.551	-0.001	6.000
25.800	-3.400	6.018	8.551	-0.001	6.000
25.900	-3.000	6.001	8.550	-0.001	6.000
26.000	-3.200	6.000	8.550	-0.001	6.000
26.100	-3.600	6.000	8.550	-0.001	6.000
26.200	-4.200	6.007	8.549	-0.001	6.000
26.300	-2.600	6.005	8.550	-0.001	6.000
26.400	-3.400	6.006	8.551	-0.001	6.000
26.500	-2.600	6.005	8.550	-0.001	6.000
26.600	-3.400	6.005	8.550	-0.001	6.000
26.700	-3.000	6.016	8.551	-0.001	6.000
26.800	-3.600	6.003	8.551	-0.001	6.000
26.900	-2.800	6.018	8.551	-0.001	6.000
27.000	-3.000	6.007	8.550	-0.001	6.000
27.100	-2.400	6.007	8.550	-0.001	6.000
27.200	-3.200	6.016	8.552	-0.001	6.000
27.300	-3.400	6.009	8.550	-0.001	6.000
27.400	-3.600	6.007	8.550	-0.001	6.000
27.500	-2.400	6.003	8.550	-0.001	6.000
27.600	-2.800	6.003	8.550	-0.001	6.000
27.700	-2.800	6.013	8.552	-0.001	6.000
27.800	-2.800	6.005	8.551	-0.001	6.000
27.900	-3.000	6.009	8.550	-0.001	6.000
28.000	-2.800	6.008	8.552	-0.001	6.000
28.100	-2.400	6.008	8.552	-0.001	6.000
28.200	-1.800	6.006	8.551	-0.001	6.000
28.300	-2.400	6.003	8.550	-0.001	6.000
28.400	-2.200	6.006	8.550	-0.001	6.000
28.500	-2.800	6.010	8.550	-0.001	6.000
28.600	-3.200	6.010	8.550	-0.001	6.000
28.700	-3.000	6.006	8.550	-0.001	6.000
28.800	-2.800	6.009	8.549	-0.001	6.000
28.900	-3.600	6.007	8.551	-0.001	6.000
29.000	-3.800	6.005	8.552	-0.001	6.000
29.100	-2.600	6.005	8.552	-0.001	6.000
29.200	-3.400	6.002	8.551	-0.002	6.000
29.300	-3.000	6.006	8.550	-0.002	6.000
29.400	-3.400	6.008	8.552	-0.002	6.000
29.500	-3.800	5.993	8.552	-0.002	6.000
29.600	-2.400	5.993	8.552	-0.002	6.000
29.700	-3.200	6.015	8.552	-0.002	6.000
29.800	-2.800	6.003	8.550	-0.002	6.000
29.900	-4.000	6.018	8.549	-0.002	6.000
30.000	-3.200	6.011	8.551	-0.002	6.000
30.100	-3.400	6.011	8.551	-0.002	6.000
30.200	-3.200	6.004	8.551	-0.002	6.000
30.300	-2.400	6.008	8.551	-0.002	6.000
30.400	-3.200	6.003	8.551	-0.002	6.000
30.500	-2.800	6.005	8.552	-0.002	6.000
30.600	-2.000	6.005	8.552	-0.002	6.000
30.700	100.800	6.017	8.552	0.021	6.000
30.800	2461.200	6.002	8.551	0.021	6.000
30.900	5339.200	6.011	8.551	0.021	6.000
31.000	4486.000	6.010	8.551	0.021	6.000
31.100	960.400	6.010	8.551	0.021	6.000
31.200	-2742.000	5.985	8.552	0.031	6.000
31.300	425.000	6.004	8.553	0.031	6.000
31.400	3572.000	5.994	8.551	0.031	6.000
31.500	3847.400	4.472	8.551	0.031	6.000
31.600	1342.800	4.472	8.551	0.031	6.000
31.700	-1271.800	3.730	8.550	0.024	6.000
31.800	-1688.800	6.344	8.550	0.024	6.000
31.900	-907.200	6.010	8.551	0.024	6.000
32.000	-253.000	6.024	8.551	0.024	6.000
32.100	-49.400	6.024	8.551	0.024	6.000
32.200	97.400	6.007	8.550	0.026	6.000
32.300	141.200	5.972	8.553	0.026	6.000
32.400	203.400	3.918	8.552	0.026	6.000
32.500	133.000	21.117	8.554	0.026	6.000
32.600	56.600	21.117	8.554	0.026	6.000
32.700	-70.600	21.971	8.554	0.025	6.000
32.800	-3.600	13.493	8.554	0.025	6.000
32.900	-102.400	7.670	8.554	0.025	6.000
33.000	-115.400	4.896	8.553	0.025	6.000
33.100	-53.600	4.896	8.553	0.025	6.000
33.200	67.400	4.423	8.550	0.025	6.000
33.300	-0.200	4.064	8.553	0.025	6.000
33.400	-16.200	4.779	8.552	0.025	6.000
33.500	-26.400	6.683	8.552	0.025	6.000
33.600	-34.200	6.683	8.552	0.025	6.000
33.700	-37.400	6.282	8.552	0.025	6.000
33.800	-40.800	6.830	8.551	0.025	6.000
33.900	-41.800	7.141	8.551	0.025	6.000
34.000	-67.400	5.375	8.551	0.025	6.059
34.100	-64.400	5.375	8.551	0.025	6.059
34.200	-46.000	6.019	8.551	0.024	6.059
34.300	-43.000	6.164	8.551	0.024	6.059
34.400	-19.600	6.264	8.551	0.024	6.059
34.500	-19.200	6.378	8.551	0.024	6.353
34.600	-13.400	6.378	8.551	0.024	6.353
34.700	-5.000	6.398	8.552	0.024	6.353
34.800	-7.200	6.419	8.553	0.024	6.353
34.900	5.400	6.726	8.553	0.024	6.353
35.000	10.600	6.560	8.552	0.024	6.647
35.100	15.800	6.560	8.552	0.025	6.647
35.200	20.000	6.516	8.551	0.025	6.647
35.300	18.000	6.491	8.553	0.025	6.647
35.400	39.200	6.490	8.553	0.025	6.647
35.500	33.600	6.499	8.552	0.025	6.942
35.600	41.000	6.499	8.552	0.025	6.942
35.700	41.200	6.471	8.551	0.025	6.942
35.800	33.200	6.498	8.550	0.025	6.942
35.900	55.200	6.493	8.550	0.025	6.942
36.000	58.200	6.494	8.551	0.025	7.236
36.100	52.200	6.494	8.551	0.026	7.236
36.200	60.400	6.510	8.551	0.026	7.236
36.300	63.400	6.502	8.552	0.026	7.236
36.400	84.600	6.552	8.552	0.026	7.236
36.500	78.800	6.551	8.552	0.026	7.530
36.600	92.600	6.551	8.552	0.026	7.530
36.700	96.000	6.555	8.552	0.026	7.530
36.800	94.600	6.577	8.552	0.026	7.530
36.900	112.200	6.562	8.552	0.026	7.530
37.000	108.400	6.566	8.550	0.026	7.824
37.100	105.800	6.566	8.550	0.028	7.824
37.200	117.200	6.630	8.551	0.028	7.824
37.300	115.800	6.566	8.554	0.028	7.824
37.400	143.000	6.674	8.553	0.028	7.824
37.500	141.000	6.654	8.552	0.028	8.118
37.600	130.000	6.654	8.552	0.029	8.118
37.700	146.200	6.638	8.551	0.029	8.118
37.800	124.200	6.646	8.554	0.029	8.118
37.900	158.800	6.667	8.554	0.029	8.118
38.000	178.000	6.688	8.551	0.029	8.413
38.100	147.800	6.688	8.551	0.030	8.413
38.200	151.000	6.679	8.553	0.030	8.413
38.300	171.400	6.698	8.552	0.030	8.413
38.400	188.400	6.716	8.553	0.030	8.413
38.500	157.600	6.721	8.552	0.030	8.707
38.600	181.800	6.721	8.552	0.032	8.707
38.700	196.000	6.741	8.554	0.032	8.707
38.800	162.800	6.745	8.553	0.032	8.707
38.900	204.400	6.759	8.552	0.032	8.707
39.000	223.600	6.816	8.551	0.032	9.001
39.100	202.000	6.816	8.551	0.034	9.001
39.200	203.800	6.770	8.553	0.034	9.001
39.300	206.000	6.802	8.552	0.034	9.001
39.400	209.600	6.827	8.552	0.034	9.001
39.500	197.400	6.829	8.552	0.034	9.000
39.600	198.400	6.829	8.552	0.035	9.000
39.700	202.400	6.841	8.554	0.035	9.000
39.800	201.200	6.871	8.553	0.035	9.000
39.900	190.400	6.863	8.552	0.035	9.000
40.000	198.600	6.917	8.552	0.035	9.000
40.100	201.400	6.917	8.552	0.037	9.000
40.200	190.200	6.914	8.553	0.037	9.000
40.300	195.600	6.892	8.553	0.037	9.000
40.400	197.200	6.914	8.552	0.037	9.000
40.500	198.400	6.927	8.554	0.037	9.000
40.600	191.600	6.927	8.554	0.038	9.000
40.700	196.600	6.921	8.553	0.038	9.000
40.800	195.800	6.952	8.552	0.038	9.000
40.900	194.000	6.956	8.553	0.038	9.000
41.000	192.800	6.961	8.552	0.038	9.000
41.100	194.400	6.961	8.552	0.040	9.000
41.200	194.000	6.964	8.554	0.040	9.000
41.300	191.000	6.957	8.554	0.040	9.000
41.400	191.200	6.957	8.552	0.040	9.000
41.500	193.000	6.967	8.554	0.040	9.000
41.600	192.400	6.967	8.554	0.041	9.000
41.700	189.800	6.970	8.554	0.041	9.000
41.800	190.200	6.971	8.553	0.041	9.000
41.900	192.400	6.988	8.554	0.041	9.000
42.000	191.600	6.986	8.551	0.041	9.000
42.100	189.400	6.986	8.551	0.043	9.000
42.200	190.400	6.987	8.554	0.043	9.000
42.300	190.400	6.999	8.554	0.043	9.000
42.400	189.600	6.992	8.554	0.043	9.000
42.500	188.200	7.013	8.554	0.043	9.000
42.600	189.200	7.013	8.554	0.045	9.000
42.700	189.600	7.013	8.554	0.045	9.000
42.800	187.800	7.010	8.553	0.045	9.000
42.900	187.000	7.013	8.555	0.045	9.000
43.000	186.600	7.020	8.554	0.045	9.000
43.100	186.600	7.020	8.554	0.046	9.000
43.200	185.200	7.021	8.553	0.046	9.000
43.300	185.800	7.025	8.553	0.046	9.000
43.400	185.800	7.031	8.554	0.046	9.000
43.500	185.200	7.035	8.554	0.046	9.000
43.600	184.400	7.035	8.554	0.048	9.000
43.700	183.400	7.043	8.554	0.048	9.000
43.800	184.000	7.047	8.555	0.048	9.000
43.900	182.800	7.048	8.554	0.048	9.000
44.000	182.600	7.061	8.553	0.048	9.000
44.100	183.000	7.061	8.553	0.049	9.000
44.200	183.600	7.061	8.555	0.049	9.000
44.300	181.400	7.060	8.554	0.049	9.000
44.400	181.600	7.067	8.554	0.049	9.000
44.500	184.000	7.084	8.554	0.049	9.000
44.600	182.000	7.084	8.554	0.051	9.000
44.700	180.600	7.078	8.554	0.051	9.000
44.800	181.000	7.087	8.554	0.051	9.000
44.900	181.400	7.091	8.555	0.051	9.000
45.000	180.600	7.093	8.554	0.051	9.000
45.100	180.400	7.093	8.554	0.052	9.000
45.200	180.000	7.100	8.554	0.052	9.000
45.300	180.200	7.100	8.553	0.052	9.000
45.400	179.200	7.104	8.554	0.052	9.000
45.500	179.200	7.108	8.554	0.052	9.000
45.600	178.800	7.108	8.554	0.054	9.000
45.700	178.800	7.112	8.554	0.054	9.000
45.800	177.400	7.113	8.554	0.054	9.000
45.900	178.800	7.115	8.554	0.054	9.000
46.000	179.600	7.123	8.554	0.054	9.000
46.100	178.200	7.123	8.554	0.055	9.000
46.200	177.600	7.120	8.555	0.055	9.000
46.300	177.200	7.123	8.554	0.055	9.000
46.400	178.200	7.122	8.554	0.055	9.000
46.500	178.200	7.133	8.555	0.055	9.000
46.600	177.000	7.133	8.555	0.057	9.000
46.700	176.400	7.136	8.554	0.057	9.000
46.800	177.400	7.138	8.555	0.057	9.000
46.900	176.400	7.140	8.554	0.057	9.000
47.000	176.000	7.148	8.556	0.057	9.000
47.100	176.000	7.148	8.556	0.058	9.000
47.200	175.000	7.145	8.555	0.058	9.000
47.300	174.400	7.145	8.555	0.058	9.000
47.400	173.800	7.147	8.555	0.058	9.000
47.500	174.000	7.152	8.555	0.058	9.000
47.600	172.800	7.152	8.555	0.059	9.000
47.700	173.200	7.154	8.555	0.059	9.000
47.800	172.400	7.163	8.554	0.059	9.000
47.900	172.400	7.163	8.555	0.059	9.000
48.000	172.200	7.173	8.555	0.059	9.000
48.100	172.600	7.173	8.555	0.061	9.000
48.200	171.800	7.173	8.555	0.061	9.000
48.300	171.600	7.175	8.556	0.061	9.000
48.400	171.200	7.176	8.554	0.061	9.000
48.500	172.000	7.191	8.556	0.061	9.000
48.600	170.200	7.191	8.556	0.063	9.000
48.700	171.400	7.193	8.555	0.063	9.000
48.800	170.200	7.199	8.556	0.063	9.000
48.900	170.800	7.203	8.555	0.063	9.000
49.000	169.200	7.204	8.555	0.063	9.000
49.100	170.200	7.204	8.555	0.064	9.000
49.200	168.600	7.209	8.555	0.064	9.000
49.300	169.400	7.209	8.555	0.064	9.000
49.400	168.800	7.216	8.555	0.064	9.000
49.500	168.600	7.216	8.556	0.064	9.000
49.600	168.200	7.216	8.556	0.065	9.000
49.700	168.600	7.221	8.557	0.065	9.000
49.800	168.600	7.223	8.556	0.065	9.000
49.900	166.600	7.223	8.555	0.065	9.000
50.000	167.600	7.231	8.555	0.065	9.000
50.100	167.800	7.231	8.555	0.067	9.000
50.200	168.600	7.225	8.557	0.067	9.000
50.300	166.200	7.231	8.555	0.067	9.000
50.400	166.800	7.232	8.556	0.067	9.000
50.500	166.600	7.243	8.556	0.067	9.000
50.600	165.600	7.243	8.556	0.068	9.000
50.700	164.800	7.244	8.556	0.068	9.000
50.800	165.200	7.251	8.556	0.068	9.000
50.900	164.200	7.245	8.556	0.068	9.000
51.000	164.600	7.253	8.556	0.068	9.000
51.100	164.400	7.253	8.556	0.069	9.000
51.200	163.400	7.258	8.556	0.069	9.000
51.300	163.600	7.262	8.556	0.069	9.000
51.400	163.200	7.268	8.557	0.069	9.000
51.500	162.000	7.278	8.556	0.069	9.000
51.600	162.000	7.278	8.556	0.071	9.000
51.700	162.200	7.278	8.556	0.071	9.000
51.800	162.400	7.283	8.556	0.071	9.000
51.900	163.200	7.287	8.557	0.071	9.000
52.000	163.200	7.295	8.557	0.071	9.000
52.100	162.400	7.295	8.557	0.072	9.000
52.200	160.800	7.289	8.557	0.072	9.000
52.300	161.000	7.293	8.556	0.072	9.000
52.400	160.800	7.296	8.557	0.072	9.000
52.500	161.200	7.303	8.555	0.072	9.000
52.600	159.600	7.303	8.555	0.073	9.000
52.700	158.800	7.306	8.558	0.073	9.000
52.800	158.600	7.305	8.556	0.073	9.000
52.900	159.000	7.305	8.557	0.073	9.000
53.000	158.200	7.316	8.557	0.073	9.000
53.100	158.000	7.316	8.557	0.075	9.000
53.200	157.200	7.317	8.559	0.075	9.000
53.300	157.400	7.319	8.555	0.075	9.000
53.400	157.200	7.322	8.556	0.075	9.000
53.500	156.000	7.331	8.557	0.075	9.000
53.600	156.200	7.331	8.557	0.076	9.000
53.700	155.800	7.338	8.557	0.076	9.000
53.800	155.800	7.337	8.557	0.076	9.000
53.900	155.800	7.346	8.557	0.076	9.000
54.000	155.800	7.353	8.557	0.076	9.000
54.100	156.400	7.353	8.557	0.077	9.000
54.200	155.600	7.349	8.557	0.077	9.000
54.300	155.800	7.357	8.557	0.077	9.000
54.400	154.800	7.359	8.557	0.077	9.000
54.500	154.200	7.367	8.557	0.077	9.000
54.600	153.000	7.367	8.557	0.078	9.000
54.700	154.200	7.372	8.558	0.078	9.000
54.800	156.800	7.368	8.557	0.078	9.000
54.900	153.400	7.375	8.557	0.078	9.000
55.000	154.000	7.382	8.558	0.078	9.000
55.100	154.200	7.382	8.558	0.080	9.000
55.200	152.200	7.381	8.558	0.080	9.000
55.300	151.800	7.381	8.556	0.080	9.000
55.400	152.000	7.382	8.558	0.080	9.000
55.500	152.400	7.387	8.558	0.080	9.000
55.600	152.000	7.387	8.558	0.081	9.000
55.700	151.200	7.391	8.558	0.081	9.000
55.800	151.200	7.397	8.557	0.081	9.000
55.900	152.400	7.395	8.558	0.081	9.000
56.000	150.800	7.401	8.559	0.081	9.000
56.100	150.000	7.401	8.559	0.082	9.000
56.200	149.800	7.400	8.558	0.082	9.000
56.300	149.600	7.401	8.557	0.082	9.000
56.400	148.600	7.401	8.559	0.082	9.000
56.500	149.000	7.412	8.558	0.082	9.000
56.600	148.400	7.412	8.558	0.083	9.000
56.700	148.000	7.416	8.559	0.083	9.000
56.800	148.600	7.418	8.559	0.083	9.000
56.900	148.400	7.422	8.559	0.083	9.000
57.000	149.200	7.427	8.558	0.083	9.000
57.100	147.800	7.427	8.558	0.085	9.000
57.200	149.400	7.434	8.559	0.085	9.000
57.300	148.200	7.438	8.559	0.085	9.000
57.400	148.600	7.441	8.560	0.085	9.000
57.500	148.200	7.441	8.560	0.085	9.000
57.600	147.800	7.441	8.560	0.086	9.000
57.700	148.000	7.447	8.560	0.086	9.000
57.800	148.000	7.442	8.558	0.086	9.000
57.900	147.600	7.444	8.560	0.086	9.000
58.000	147.000	7.446	8.559	0.086	9.000
58.100	147.400	7.446	8.559	0.087	9.000
58.200	147.400	7.441	8.559	0.087	9.000
58.300	146.800	7.441	8.559	0.087	9.000
58.400	146.200	7.441	8.560	0.087	9.000
58.500	146.400	7.450	8.560	0.087	9.000
58.600	145.800	7.450	8.560	0.088	9.000
58.700	146.800	7.453	8.559	0.088	9.000
58.800	145.800	7.451	8.559	0.088	9.000
58.900	145.200	7.456	8.558	0.088	9.000
59.000	145.000	7.459	8.560	0.088	9.000
59.100	145.200	7.459	8.560	0.090	9.000
59.200	144.800	7.459	8.560	0.090	9.000
59.300	145.000	7.464	8.560	0.090	9.000
59.400	144.400	7.465	8.561	0.090	9.000
59.500	145.000	7.469	8.561	0.090	9.000
59.600	143.000	7.469	8.561	0.091	9.000
59.700	143.800	7.473	8.560	0.091	9.000
59.800	143.000	7.477	8.560	0.091	9.000
59.900	143.200	7.477	8.559	0.091	9.000
60.000	142.400	7.485	8.560	0.091	9.000
60.100	142.600	7.485	8.560	0.092	9.000
60.200	142.400	7.482	8.560	0.092	9.000
60.300	142.800	7.484	8.561	0.092	9.000
60.400	142.400	7.485	8.561	0.092	9.000
60.500	142.000	7.494	8.561	0.092	9.000
60.600	141.800	7.494	8.561	0.093	9.000
60.700	141.800	7.497	8.562	0.093	9.000
60.800	140.800	7.499	8.560	0.093	9.000
60.900	140.600	7.500	8.560	0.093	9.000
61.000	141.000	7.502	8.560	0.093	9.000
61.100	141.400	7.502	8.560	0.094	9.000
61.200	140.600	7.505	8.560	0.094	9.000
61.300	139.200	7.511	8.561	0.094	9.000
61.400	139.800	7.513	8.560	0.094	9.000
61.500	139.200	7.521	8.561	0.094	9.000
61.600	139.200	7.521	8.561	0.095	9.000
61.700	138.400	7.520	8.562	0.095	9.000
61.800	139.400	7.526	8.561	0.095	9.000
61.900	138.400	7.527	8.561	0.095	9.000
62.000	137.400	7.530	8.560	0.095	9.000
62.100	138.000	7.530	8.560	0.097	9.000
62.200	138.200	7.532	8.561	0.097	9.000
62.300	137.400	7.534	8.562	0.097	9.000
62.400	137.000	7.535	8.560	0.097	9.000
62.500	136.800	7.547	8.561	0.097	9.000
62.600	137.600	7.547	8.561	0.098	9.000
62.700	135.800	7.546	8.561	0.098	9.000
62.800	137.200	7.552	8.562	0.098	9.000
62.900	136.000	7.552	8.563	0.098	9.000
63.000	136.600	7.555	8.562	0.098	9.000
63.100	136.400	7.555	8.562	0.099	9.000
63.200	135.600	7.556	8.561	0.099	9.000
63.300	135.200	7.558	8.561	0.099	9.000
63.400	133.800	7.563	8.561	0.099	9.000
63.500	134.000	7.565	8.562	0.099	9.000
63.600	134.800	7.565	8.562	0.100	9.000
63.700	134.800	7.561	8.562	0.100	9.000
63.800	134.600	7.567	8.562	0.100	9.000
63.900	132.800	7.573	8.562	0.100	9.000
64.000	135.000	7.581	8.563	0.100	9.000
64.100	133.400	7.581	8.563	0.101	9.000
64.200	133.200	7.575	8.561	0.101	9.000
64.300	132.400	7.577	8.562	0.101	9.000
64.400	133.200	7.582	8.563	0.101	9.000
64.500	133.400	7.590	8.561	0.101	9.000
64.600	133.000	7.590	8.561	0.102	9.000
64.700	133.600	7.597	8.563	0.102	9.000
64.800	133.000	7.596	8.562	0.102	9.000
64.900	132.200	7.598	8.563	0.102	9.000
65.000	132.200	7.597	8.563	0.102	9.000
65.100	131.600	7.597	8.563	0.103	9.000
65.200	132.600	7.603	8.562	0.103	9.000
65.300	131.800	7.606	8.563	0.103	9.000
65.400	130.400	7.605	8.562	0.103	9.000
65.500	131.400	7.607	8.562	0.103	9.000
65.600	132.400	7.607	8.562	0.104	9.000
65.700	130.600	7.607	8.563	0.104	9.000
65.800	131.200	7.613	8.563	0.104	9.000
65.900	130.800	7.615	8.563	0.104	9.000
66.000	131.400	7.613	8.563	0.104	9.000
66.100	129.800	7.613	8.563	0.105	9.000
66.200	129.600	7.615	8.563	0.105	9.000
66.300	129.000	7.613	8.564	0.105	9.000
66.400	130.400	7.616	8.563	0.105	9.000
66.500	128.800	7.625	8.564	0.105	9.000
66.600	129.800	7.625	8.564	0.107	9.000
66.700	128.600	7.622	8.563	0.107	9.000
66.800	129.400	7.627	8.564	0.107	9.000
66.900	128.400	7.634	8.564	0.107	9.000
67.000	129.000	7.632	8.563	0.107	9.000
67.100	128.000	7.632	8.563	0.108	9.000
67.200	128.400	7.638	8.564	0.108	9.000
67.300	127.600	7.640	8.564	0.108	9.000
67.400	127.800	7.638	8.564	0.108	9.000
67.500	127.800	7.642	8.565	0.108	9.000
67.600	128.600	7.642	8.565	0.109	9.000
67.700	127.600	7.649	8.565	0.109	9.000
67.800	128.200	7.644	8.563	0.109	9.000
67.900	126.800	7.651	8.565	0.109	9.000
68.000	127.400	7.649	8.564	0.109	9.000
68.100	125.800	7.649	8.564	0.110	9.000
68.200	126.200	7.648	8.564	0.110	9.000
68.300	125.400	7.646	8.565	0.110	9.000
68.400	125.800	7.649	8.564	0.110	9.000
68.500	125.200	7.657	8.565	0.110	9.000
68.600	125.600	7.657	8.565	0.111	9.000
68.700	126.000	7.659	8.564	0.111	9.000
68.800	125.000	7.663	8.564	0.111	9.000
68.900	125.000	7.665	8.565	0.111	9.000
69.000	124.400	7.669	8.564	0.111	9.000
69.100	124.200	7.669	8.564	0.112	9.000
69.200	124.200	7.674	8.564	0.112	9.000
69.300	123.800	7.676	8.565	0.112	9.000
69.400	123.600	7.678	8.564	0.112	9.000
69.500	124.000	7.681	8.565	0.112	9.000
69.600	124.200	7.681	8.565	0.113	9.000
69.700	123.200	7.685	8.565	0.113	9.000
69.800	124.600	7.689	8.564	0.113	9.000
69.900	124.200	7.688	8.565	0.113	9.000
70.000	122.600	7.694	8.564	0.113	9.000
70.100	122.400	7.694	8.564	0.114	9.000
70.200	123.600	7.689	8.565	0.114	9.000
70.300	123.000	7.693	8.565	0.114	9.000
70.400	124.000	7.689	8.566	0.114	9.000
70.500	122.400	7.696	8.566	0.114	9.000
70.600	122.600	7.696	8.566	0.115	9.000
70.700	122.800	7.701	8.566	0.115	9.000
70.800	122.600	7.702	8.565	0.115	9.000
70.900	122.600	7.702	8.564	0.115	9.000
71.000	122.000	7.703	8.566	0.115	9.000
71.100	122.000	7.703	8.566	0.116	9.000
71.200	122.200	7.707	8.567	0.116	9.000
71.300	120.600	7.708	8.566	0.116	9.000
71.400	121.400	7.705	8.566	0.116	9.000
71.500	120.400	7.708	8.566	0.116	9.000
71.600	121.000	7.708	8.566	0.117	9.000
71.700	120.200	7.710	8.565	0.117	9.000
71.800	120.000	7.711	8.565	0.117	9.000
71.900	120.200	7.716	8.567	0.117	9.000
72.000	119.800	7.721	8.566	0.117	9.000
72.100	119.400	7.721	8.566	0.118	9.000
72.200	119.600	7.720	8.565	0.118	9.000
72.300	119.600	7.717	8.566	0.118	9.000
72.400	120.000	7.720	8.565	0.118	9.000
72.500	118.800	7.731	8.567	0.118	9.000
72.600	118.800	7.731	8.567	0.119	9.000
72.700	119.200	7.732	8.566	0.119	9.000
72.800	118.000	7.733	8.567	0.119	9.000
72.900	118.000	7.740	8.566	0.119	9.000
73.000	118.200	7.742	8.566	0.119	9.000
73.100	118.600	7.742	8.566	0.120	9.000
73.200	118.400	7.746	8.567	0.120	9.000
73.300	116.800	7.743	8.567	0.120	9.000
73.400	118.400	7.748	8.566	0.120	9.000
73.500	117.800	7.749	8.567	0.120	9.000
73.600	118.000	7.749	8.567	0.121	9.000
73.700	117.600	7.756	8.566	0.121	9.000
73.800	117.600	7.755	8.568	0.121	9.000
73.900	117.000	7.755	8.566	0.121	9.000
74.000	117.400	7.753	8.566	0.121	9.000
74.100	117.200	7.753	8.566	0.122	9.000
74.200	116.600	7.756	8.566	0.122	9.000
74.300	116.600	7.751	8.566	0.122	9.000
74.400	115.800	7.755	8.568	0.122	9.000
74.500	117.200	7.764	8.568	0.122	9.000
74.600	116.600	7.764	8.568	0.123	9.000
74.700	115.000	7.764	8.568	0.123	9.000
74.800	115.600	7.768	8.567	0.123	9.000
74.900	115.400	7.769	8.567	0.123	9.000
75.000	115.400	7.771	8.568	0.123	9.000
75.100	115.600	7.771	8.568	0.124	9.000
75.200	115.000	7.771	8.567	0.124	9.000
75.300	115.400	7.776	8.566	0.124	9.000
75.400	114.000	7.780	8.567	0.124	9.000
75.500	114.600	7.780	8.568	0.124	9.000
75.600	114.000	7.780	8.568	0.125	9.000
75.700	114.200	7.786	8.567	0.125	9.000
75.800	114.600	7.787	8.568	0.125	9.000
75.900	113.600	7.786	8.568	0.125	9.000
76.000	113.200	7.790	8.567	0.125	9.000
76.100	113.000	7.790	8.567	0.126	9.000
76.200	112.600	7.784	8.568	0.126	9.000
76.300	112.800	7.788	8.568	0.126	9.000
76.400	112.800	7.788	8.567	0.126	9.000
76.500	113.200	7.799	8.568	0.126	9.000
76.600	111.600	7.799	8.568	0.127	9.000
76.700	112.400	7.801	8.568	0.127	9.000
76.800	110.400	7.802	8.568	0.127	9.000
76.900	111.600	7.805	8.569	0.127	9.000
77.000	112.600	7.808	8.568	0.127	9.000
77.100	111.400	7.808	8.568	0.127	9.000
77.200	111.800	7.812	8.569	0.127	9.000
77.300	111.200	7.810	8.569	0.127	9.000
77.400	111.800	7.815	8.568	0.127	9.000
77.500	110.800	7.818	8.568	0.127	9.000
77.600	111.000	7.818	8.568	0.128	9.000
77.700	109.800	7.816	8.568	0.128	9.000
77.800	110.800	7.822	8.569	0.128	9.000
77.900	111.600	7.819	8.568	0.128	9.000
78.000	109.800	7.830	8.569	0.128	9.000
78.100	109.600	7.830	8.569	0.129	9.000
78.200	109.800	7.822	8.569	0.129	9.000
78.300	109.400	7.823	8.569	0.129	9.000
78.400	109.600	7.821	8.569	0.129	9.000
78.500	108.800	7.833	8.569	0.129	9.000
78.600	108.800	7.833	8.569	0.130	9.000
78.700	109.000	7.831	8.570	0.130	9.000
78.800	109.800	7.836	8.570	0.130	9.000
78.900	109.200	7.836	8.568	0.130	9.000
79.000	109.200	7.842	8.569	0.130	9.000
79.100	109.200	7.842	8.569	0.131	9.000
79.200	109.400	7.842	8.569	0.131	9.000
79.300	107.800	7.848	8.570	0.131	9.000
79.400	108.200	7.844	8.569	0.131	9.000
79.500	108.800	7.851	8.569	0.131	9.000
79.600	107.800	7.851	8.569	0.132	9.000
79.700	108.200	7.849	8.570	0.132	9.000
79.800	106.800	7.851	8.569	0.132	9.000
79.900	106.800	7.853	8.569	0.132	9.000
80.000	107.400	7.858	8.570	0.132	9.000
80.100	107.200	7.858	8.570	0.133	9.000
80.200	106.800	7.855	8.569	0.133	9.000
80.300	106.400	7.854	8.570	0.133	9.000
80.400	106.800	7.852	8.570	0.133	9.000
80.500	106.800	7.866	8.570	0.133	9.000
80.600	105.000	7.866	8.570	0.134	9.000
80.700	107.000	7.862	8.571	0.134	9.000
80.800	106.200	7.864	8.569	0.134	9.000
80.900	106.200	7.868	8.571	0.134	9.000
81.000	105.400	7.870	8.572	0.134	9.000
81.100	105.600	7.870	8.572	0.135	9.000
81.200	105.200	7.874	8.570	0.135	9.000
81.300	105.600	7.877	8.571	0.135	9.000
81.400	105.200	7.877	8.571	0.135	9.000
81.500	104.600	7.874	8.569	0.135	9.000
81.600	105.800	7.874	8.569	0.136	9.000
81.700	105.400	7.879	8.571	0.136	9.000
81.800	104.800	7.882	8.571	0.136	9.000
81.900	105.800	7.880	8.570	0.136	9.000
82.000	104.800	7.885	8.571	0.136	9.000
82.100	105.200	7.885	8.571	0.136	9.000
82.200	104.000	7.882	8.572	0.136	9.000
82.300	105.000	7.881	8.571	0.136	9.000
82.400	104.000	7.880	8.571	0.136	9.000
82.500	104.400	7.887	8.571	0.136	9.000
82.600	104.000	7.887	8.571	0.137	9.000
82.700	104.200	7.885	8.570	0.137	9.000
82.800	104.400	7.894	8.571	0.137	9.000
82.900	104.000	7.893	8.571	0.137	9.000
83.000	103.400	7.894	8.571	0.137	9.000
83.100	103.400	7.894	8.571	0.138	9.000
83.200	103.600	7.897	8.571	0.138	9.000
83.300	103.400	7.894	8.572	0.138	9.000
83.400	102.800	7.902	8.572	0.138	9.000
83.500	103.200	7.903	8.571	0.138	9.000
83.600	103.000	7.903	8.571	0.139	9.000
83.700	102.400	7.902	8.571	0.139	9.000
83.800	103.400	7.904	8.572	0.139	9.000
83.900	102.400	7.910	8.572	0.139	9.000
84.000	102.400	7.907	8.571	0.139	9.000
84.100	101.600	7.907	8.571	0.140	9.000
84.200	102.200	7.907	8.572	0.140	9.000
84.300	102.000	7.908	8.572	0.140	9.000
84.400	102.000	7.910	8.572	0.140	9.000
84.500	101.200	7.912	8.572	0.140	9.000
84.600	102.000	7.912	8.572	0.141	9.000
84.700	100.600	7.915	8.572	0.141	9.000
84.800	101.400	7.918	8.572	0.141	9.000
84.900	101.200	7.923	8.572	0.141	9.000
85.000	101.000	7.922	8.573	0.141	9.000
85.100	101.000	7.922	8.573	0.142	9.000
85.200	100.800	7.926	8.573	0.142	9.000
85.300	100.800	7.928	8.573	0.142	9.000
85.400	100.600	7.927	8.572	0.142	9.000
85.500	99.800	7.929	8.573	0.142	9.000
85.600	100.600	7.929	8.573	0.142	9.000
85.700	100.400	7.931	8.573	0.142	9.000
85.800	99.600	7.931	8.573	0.142	9.000
85.900	100.200	7.933	8.573	0.142	9.000
86.000	99.600	7.941	8.574	0.142	9.000
86.100	99.400	7.941	8.574	0.143	9.000
86.200	98.800	7.934	8.572	0.143	9.000
86.300	99.000	7.934	8.573	0.143	9.000
86.400	99.000	7.937	8.573	0.143	9.000
86.500	99.400	7.945	8.574	0.143	9.000
86.600	99.400	7.945	8.574	0.144	9.000
86.700	98.200	7.948	8.573	0.144	9.000
86.800	98.200	7.949	8.575	0.144	9.000
86.900	99.000	7.950	8.573	0.144	9.000
87.000	97.400	7.956	8.574	0.144	9.000
87.100	98.000	7.956	8.574	0.145	9.000
87.200	97.400	7.951	8.574	0.145	9.000
87.300	97.800	7.956	8.575	0.145	9.000
87.400	98.000	7.958	8.574	0.145	9.000
87.500	97.800	7.962	8.574	0.145	9.000
87.600	98.000	7.962	8.574	0.146	9.000
87.700	98.400	7.962	8.574	0.146	9.000
87.800	97.400	7.962	8.574	0.146	9.000
87.900	97.800	7.960	8.574	0.146	9.000
88.000	97.200	7.961	8.574	0.146	9.000
88.100	96.400	7.961	8.574	0.146	9.000
88.200	97.200	7.960	8.573	0.146	9.000
88.300	96.800	7.959	8.573	0.146	9.000
88.400	97.000	7.963	8.576	0.146	9.000
88.500	96.600	7.971	8.573	0.146	9.000
88.600	96.000	7.971	8.573	0.147	9.000
88.700	95.600	7.968	8.574	0.147	9.000
88.800	96.200	7.974	8.574	0.147	9.000
88.900	96.200	7.976	8.574	0.147	9.000
89.000	95.600	7.980	8.575	0.147	9.000
89.100	95.200	7.980	8.575	0.148	9.000
89.200	95.000	7.979	8.574	0.148	9.000
89.300	95.000	7.979	8.576	0.148	9.000
89.400	95.800	7.985	8.575	0.148	9.000
89.500	94.600	7.985	8.575	0.148	9.000
89.600	95.200	7.985	8.575	0.149	9.000
89.700	95.000	7.989	8.577	0.149	9.000
89.800	94.800	7.990	8.574	0.149	9.000
89.900	94.200	7.990	8.574	0.149	9.000
90.000	93.600	7.996	8.575	0.149	9.000
90.100	93.800	7.996	8.575	0.150	9.000
90.200	93.200	7.992	8.576	0.150	9.000
90.300	93.600	7.995	8.575	0.150	9.000
90.400	94.000	7.995	8.575	0.150	9.000
90.500	93.600	7.999	8.575	0.150	9.000
90.600	93.400	7.999	8.575	0.150	9.000
90.700	92.800	8.001	8.576	0.150	9.000
90.800	92.800	8.001	8.575	0.150	9.000
90.900	93.200	8.006	8.576	0.150	9.000
91.000	93.400	8.009	8.576	0.150	9.000
91.100	93.000	8.009	8.576	0.151	9.000
91.200	92.800	8.010	8.575	0.151	9.000
91.300	92.800	8.013	8.576	0.151	9.000
91.400	92.600	8.014	8.576	0.151	9.000
91.500	93.200	8.015	8.576	0.151	9.000
91.600	93.000	8.015	8.576	0.152	9.000
91.700	92.400	8.013	8.576	0.152	9.000
91.800	91.200	8.019	8.576	0.152	9.000
91.900	92.600	8.017	8.576	0.152	9.000
92.000	91.200	8.017	8.576	0.152	9.000
92.100	92.000	8.017	8.576	0.153	9.000
92.200	92.000	8.021	8.576	0.153	9.000
92.300	92.200	8.014	8.577	0.153	9.000
92.400	90.800	8.014	8.577	0.153	9.000
92.500	90.800	8.022	8.577	0.153	9.000
92.600	91.000	8.022	8.577	0.153	9.000
92.700	90.800	8.027	8.578	0.153	9.000
92.800	90.600	8.027	8.577	0.153	9.000
92.900	90.400	8.030	8.576	0.153	9.000
93.000	90.800	8.030	8.578	0.153	9.000
93.100	91.200	8.030	8.578	0.154	9.000
93.200	91.200	8.035	8.578	0.154	9.000
93.300	90.600	8.031	8.578	0.154	9.000
93.400	90.800	8.038	8.577	0.154	9.000
93.500	91.400	8.035	8.578	0.154	9.000
93.600	91.400	8.035	8.578	0.155	9.000
93.700	89.800	8.038	8.577	0.155	9.000
93.800	90.800	8.040	8.578	0.155	9.000
93.900	91.000	8.037	8.579	0.155	9.000
94.000	90.600	8.042	8.578	0.155	9.000
94.100	90.000	8.042	8.578	0.156	9.000
94.200	90.400	8.040	8.578	0.156	9.000
94.300	90.200	8.038	8.578	0.156	9.000
94.400	90.000	8.038	8.578	0.156	9.000
94.500	89.600	8.043	8.579	0.156	9.000
94.600	90.600	8.043	8.579	0.156	9.000
94.700	90.400	8.045	8.577	0.156	9.000
94.800	89.800	8.044	8.578	0.156	9.000
94.900	89.400	8.047	8.579	0.156	9.000
95.000	90.000	8.048	8.578	0.156	9.000
95.100	89.800	8.048	8.578	0.157	9.000
95.200	88.600	8.046	8.578	0.157	9.000
95.300	89.200	8.049	8.578	0.157	9.000
95.400	88.800	8.047	8.578	0.157	9.000
95.500	89.000	8.050	8.579	0.157	9.000
95.600	89.200	8.050	8.579	0.158	9.000
95.700	88.800	8.053	8.578	0.158	9.000
95.800	88.600	8.050	8.577	0.158	9.000
95.900	88.000	8.052	8.579	0.158	9.000
96.000	87.800	8.054	8.579	0.158	9.000
96.100	89.000	8.054	8.579	0.159	9.000
96.200	88.400	8.052	8.578	0.159	9.000
96.300	86.800	8.053	8.580	0.159	9.000
96.400	89.000	8.052	8.579	0.159	9.000
96.500	87.800	8.060	8.580	0.159	9.000
96.600	87.600	8.060	8.580	0.159	9.000
96.700	87.800	8.061	8.580	0.159	9.000
96.800	87.200	8.060	8.580	0.159	9.000
96.900	86.600	8.062	8.579	0.159	9.000
97.000	88.000	8.068	8.580	0.159	9.000
97.100	86.200	8.068	8.580	0.160	9.000
97.200	86.800	8.069	8.580	0.160	9.000
97.300	86.800	8.067	8.580	0.160	9.000
97.400	86.800	8.067	8.579	0.160	9.000
97.500	86.800	8.070	8.580	0.160	9.000
97.600	86.400	8.070	8.580	0.161	9.000
97.700	87.600	8.072	8.580	0.161	9.000
97.800	86.000	8.073	8.580	0.161	9.000
97.900	85.800	8.075	8.580	0.161	9.000
98.000	86.800	8.074	8.579	0.161	9.000
98.100	86.800	8.074	8.579	0.162	9.000
98.200	85.600	8.072	8.580	0.162	9.000
98.300	85.400	8.074	8.581	0.162	9.000
98.400	85.600	8.071	8.579	0.162	9.000
98.500	85.400	8.080	8.580	0.162	9.000
98.600	85.400	8.080	8.580	0.162	9.000
98.700	85.800	8.079	8.580	0.162	9.000
98.800	85.200	8.083	8.580	0.162	9.000
98.900	86.200	8.081	8.580	0.162	9.000
99.000	86.000	8.083	8.580	0.162	9.000
99.100	86.000	8.083	8.580	0.163	9.000
99.200	84.800	8.084	8.581	0.163	9.000
99.300	84.800	8.087	8.580	0.163	9.000
99.400	85.400	8.093	8.581	0.163	9.000
99.500	85.400	8.090	8.581	0.163	9.000
99.600	84.600	8.090	8.581	0.164	9.000
99.700	85.800	8.092	8.581	0.164	9.000
99.800	84.800	8.096	8.580	0.164	9.000
99.900	85.200	8.092	8.581	0.164	9.000
100.000	84.600	8.094	8.582	0.164	9.000
100.100	84.400	8.094	8.582	0.164	9.000
100.200	84.000	8.092	8.582	0.164	9.000
100.300	84.600	8.090	8.581	0.164	9.000
100.400	83.800	8.092	8.581	0.164	9.000
100.500	83.800	8.103	8.582	0.164	9.000
100.600	84.400	8.103	8.582	0.165	9.000
100.700	83.800	8.100	8.581	0.165	9.000
100.800	83.800	8.104	8.581	0.165	9.000
100.900	83.400	8.102	8.583	0.165	9.000
101.000	83.600	8.104	8.583	0.165	9.000
101.100	83.600	8.104	8.583	0.166	9.000
101.200	83.600	8.106	8.582	0.166	9.000
101.300	83.400	8.106	8.582	0.166	9.000
101.400	83.200	8.109	8.582	0.166	9.000
101.500	82.600	8.115	8.581	0.166	9.000
101.600	83.600	8.115	8.581	0.166	9.000
101.700	82.800	8.113	8.582	0.166	9.000
101.800	83.200	8.113	8.583	0.166	9.000
101.900	81.000	8.117	8.581	0.166	9.000
102.000	82.800	8.117	8.582	0.166	9.000
102.100	83.600	8.117	8.582	0.167	9.000
102.200	82.400	8.114	8.583	0.167	9.000
102.300	82.400	8.110	8.583	0.167	9.000
102.400	82.800	8.113	8.583	0.167	9.000
102.500	81.800	8.118	8.584	0.167	9.000
102.600	82.600	8.118	8.584	0.168	9.000
102.700	81.800	8.123	8.582	0.168	9.000
102.800	81.800	8.119	8.583	0.168	9.000
102.900	81.400	8.124	8.584	0.168	9.000
103.000	82.000	8.124	8.583	0.168	9.000
103.100	81.400	8.124	8.583	0.169	9.000
103.200	81.400	8.126	8.583	0.169	9.000
103.300	81.800	8.129	8.583	0.169	9.000
103.400	81.600	8.130	8.584	0.169	9.000
103.500	81.800	8.132	8.584	0.169	9.000
103.600	81.200	8.132	8.584	0.169	9.000
103.700	81.800	8.136	8.583	0.169	9.000
103.800	79.200	8.131	8.583	0.169	9.000
103.900	81.000	8.136	8.583	0.169	9.000
104.000	80.200	8.134	8.584	0.169	9.000
104.100	80.600	8.134	8.584	0.170	9.000
104.200	80.200	8.131	8.584	0.170	9.000
104.300	79.800	8.131	8.583	0.170	9.000
104.400	79.800	8.132	8.583	0.170	9.000
104.500	80.200	8.142	8.584	0.170	9.000
104.600	81.200	8.142	8.584	0.171	9.000
104.700	80.600	8.141	8.584	0.171	9.000
104.800	79.800	8.146	8.584	0.171	9.000
104.900	79.800	8.147	8.584	0.171	9.000
105.000	80.200	8.144	8.584	0.171	9.000
105.100	79.800	8.144	8.584	0.171	9.000
105.200	79.800	8.148	8.585	0.171	9.000
105.300	80.000	8.145	8.584	0.171	9.000
105.400	80.800	8.148	8.584	0.171	9.000
105.500	80.800	8.153	8.584	0.171	9.000
105.600	80.800	8.153	8.584	0.172	9.000
105.700	80.600	8.154	8.584	0.172	9.000
105.800	80.000	8.154	8.585	0.172	9.000
105.900	80.200	8.153	8.586	0.172	9.000
106.000	79.600	8.152	8.585	0.172	9.000
106.100	80.200	8.152	8.585	0.173	9.000
106.200	80.000	8.150	8.586	0.173	9.000
106.300	79.600	8.144	8.585	0.173	9.000
106.400	79.800	8.148	8.585	0.173	9.000
106.500	78.800	8.152	8.584	0.173	9.000
106.600	79.200	8.152	8.584	0.173	9.000
106.700	77.800	8.151	8.584	0.173	9.000
106.800	79.000	8.153	8.587	0.173	9.000
106.900	78.400	8.154	8.585	0.173	9.000
107.000	78.200	8.157	8.586	0.173	9.000
107.100	78.200	8.157	8.586	0.174	9.000
107.200	78.800	8.157	8.584	0.174	9.000
107.300	78.000	8.156	8.586	0.174	9.000
107.400	77.600	8.160	8.586	0.174	9.000
107.500	79.000	8.159	8.586	0.174	9.000
107.600	77.800	8.159	8.586	0.174	9.000
107.700	77.600	8.165	8.586	0.174	9.000
107.800	78.200	8.162	8.586	0.174	9.000
107.900	76.600	8.163	8.586	0.174	9.000
108.000	77.800	8.168	8.586	0.174	9.000
108.100	78.000	8.168	8.586	0.175	9.000
108.200	77.000	8.164	8.586	0.175	9.000
108.300	77.000	8.162	8.586	0.175	9.000
108.400	78.200	8.165	8.588	0.175	9.000
108.500	77.600	8.172	8.586	0.175	9.000
108.600	77.400	8.172	8.586	0.176	9.000
108.700	77.200	8.170	8.588	0.176	9.000
108.800	77.200	8.169	8.586	0.176	9.000
108.900	77.000	8.172	8.586	0.176	9.000
109.000	77.400	8.173	8.586	0.176	9.000
109.100	78.200	8.173	8.586	0.176	9.000
109.200	78.000	8.172	8.588	0.176	9.000
109.300	76.800	8.176	8.587	0.176	9.000
109.400	77.600	8.172	8.587	0.176	9.000
109.500	77.200	8.175	8.586	0.176	9.000
109.600	77.000	8.175	8.586	0.177	9.000
109.700	77.200	8.179	8.587	0.177	9.000
109.800	77.200	8.175	8.588	0.177	9.000
109.900	77.600	8.174	8.587	0.177	9.000
110.000	76.800	8.176	8.587	0.177	9.000
110.100	76.600	8.176	8.587	0.178	9.000
110.200	77.200	8.175	8.587	0.178	9.000
110.300	77.000	8.172	8.588	0.178	9.000
110.400	77.000	8.171	8.587	0.178	9.000
110.500	76.600	8.177	8.588	0.178	9.000
110.600	77.200	8.177	8.588	0.178	9.000
110.700	75.400	8.178	8.589	0.178	9.000
110.800	76.400	8.177	8.588	0.178	9.000
110.900	76.200	8.177	8.588	0.178	9.000
111.000	76.000	8.180	8.588	0.178	9.000
111.100	76.400	8.180	8.588	0.179	9.000
111.200	75.400	8.185	8.587	0.179	9.000
111.300	76.000	8.182	8.588	0.179	9.000
111.400	75.800	8.183	8.588	0.179	9.000
111.500	76.000	8.187	8.589	0.179	9.000
111.600	75.000	8.187	8.589	0.180	9.000
111.700	75.800	8.188	8.588	0.180	9.000
111.800	75.800	8.189	8.588	0.180	9.000
111.900	76.000	8.191	8.588	0.180	9.000
112.000	74.800	8.192	8.588	0.180	9.000
112.100	76.600	8.192	8.588	0.180	9.000
112.200	75.800	8.192	8.588	0.180	9.000
112.300	75.400	8.186	8.589	0.180	9.000
112.400	74.800	8.186	8.588	0.180	9.000
112.500	75.800	8.197	8.588	0.180	9.000
112.600	74.200	8.197	8.588	0.181	9.000
112.700	74.400	8.198	8.589	0.181	9.000
112.800	75.000	8.199	8.590	0.181	9.000
112.900	75.400	8.195	8.589	0.181	9.000
113.000	74.600	8.200	8.589	0.181	9.000
113.100	74.000	8.200	8.589	0.183	9.000
113.200	73.800	8.202	8.590	0.183	9.000
113.300	74.400	8.200	8.589	0.183	9.000
113.400	74.600	8.205	8.590	0.183	9.000
113.500	75.000	8.202	8.588	0.183	9.000
113.600	73.800	8.202	8.588	0.183	9.000
113.700	74.200	8.201	8.590	0.183	9.000
113.800	74.600	8.204	8.590	0.183	9.000
113.900	74.000	8.205	8.590	0.183	9.000
114.000	74.000	8.210	8.590	0.183	9.000
114.100	74.000	8.210	8.590	0.183	9.000
114.200	73.400	8.204	8.590	0.183	9.000
114.300	73.600	8.202	8.589	0.183	9.000
114.400	74.400	8.206	8.591	0.183	9.000
114.500	73.800	8.208	8.590	0.183	9.000
114.600	74.600	8.208	8.590	0.183	9.000
114.700	73.000	8.204	8.589	0.183	9.000
114.800	75.000	8.205	8.590	0.183	9.000
114.900	74.000	8.207	8.590	0.183	9.000
115.000	74.400	8.208	8.591	0.183	9.000
115.100	73.600	8.208	8.591	0.184	9.000
115.200	73.800	8.205	8.591	0.184	9.000
115.300	74.000	8.210	8.591	0.184	9.000
115.400	73.400	8.206	8.591	0.184	9.000
115.500	74.000	8.211	8.590	0.184	9.000
115.600	73.800	8.211	8.590	0.185	9.000
115.700	73.200	8.216	8.591	0.185	9.000
115.800	73.600	8.211	8.591	0.185	9.000
115.900	73.200	8.214	8.590	0.185	9.000
116.000	73.400	8.212	8.592	0.185	9.000
116.100	72.200	8.212	8.592	0.185	9.000
116.200	73.600	8.207	8.590	0.185	9.000
116.300	73.200	8.208	8.592	0.185	9.000
116.400	73.600	8.209	8.592	0.185	9.000
116.500	73.200	8.215	8.591	0.185	9.000
116.600	72.800	8.215	8.591	0.186	9.000
116.700	72.600	8.222	8.592	0.186	9.000
116.800	72.400	8.215	8.591	0.186	9.000
116.900	73.000	8.225	8.593	0.186	9.000
117.000	72.800	8.222	8.591	0.186	9.000
117.100	72.800	8.222	8.591	0.186	9.000
117.200	73.000	8.220	8.591	0.186	9.000
117.300	72.400	8.223	8.591	0.186	9.000
117.400	72.400	8.219	8.592	0.186	9.000
117.500	72.200	8.222	8.592	0.186	9.000
117.600	71.600	8.222	8.592	0.187	9.000
117.700	71.800	8.225	8.592	0.187	9.000
117.800	71.200	8.223	8.592	0.187	9.000
117.900	71.600	8.226	8.593	0.187	9.000
118.000	70.600	8.229	8.593	0.187	9.000
118.100	70.200	8.229	8.593	0.188	9.000
118.200	72.200	8.227	8.591	0.188	9.000
118.300	70.200	8.224	8.593	0.188	9.000
118.400	71.000	8.228	8.592	0.188	9.000
118.500	71.400	8.234	8.593	0.188	9.000
118.600	71.200	8.234	8.593	0.188	9.000
118.700	71.400	8.238	8.593	0.188	9.000
118.800	70.800	8.240	8.593	0.188	9.000
118.900	70.800	8.241	8.593	0.188	9.000
119.000	69.600	8.240	8.593	0.188	9.000
119.100	70.200	8.240	8.593	0.189	9.000
119.200	70.000	8.242	8.593	0.189	9.000
119.300	70.000	8.240	8.591	0.189	9.000
119.400	69.600	8.241	8.593	0.189	9.000
119.500	71.000	8.244	8.593	0.189	9.000
119.600	69.800	8.244	8.593	0.189	9.000
119.700	69.200	8.240	8.593	0.189	9.000
119.800	69.400	8.245	8.593	0.189	9.000
119.900	69.400	8.247	8.594	0.189	9.000
120.000	69.200	8.248	8.594	0.189	9.000
120.100	69.000	8.248	8.594	0.190	9.000
120.200	69.600	8.248	8.594	0.190	9.000
120.300	69.200	8.245	8.594	0.190	9.000
120.400	68.800	8.247	8.594	0.190	9.000
120.500	68.600	8.252	8.594	0.190	9.000
120.600	68.400	8.252	8.594	0.190	9.000
120.700	68.800	8.253	8.595	0.190	9.000
120.800	68.800	8.260	8.594	0.190	9.000
120.900	68.600	8.255	8.595	0.190	9.000
121.000	68.200	8.259	8.594	0.190	9.000
121.100	67.600	8.259	8.594	0.191	9.000
121.200	68.600	8.257	8.594	0.191	9.000
121.300	68.000	8.260	8.594	0.191	9.000
121.400	68.200	8.262	8.595	0.191	9.000
121.500	67.800	8.263	8.595	0.191	9.000
121.600	68.000	8.263	8.595	0.192	9.000
121.700	68.400	8.268	8.595	0.192	9.000
121.800	67.600	8.267	8.595	0.192	9.000
121.900	68.400	8.268	8.595	0.192	9.000
122.000	67.600	8.268	8.595	0.192	9.000
122.100	69.000	8.268	8.595	0.192	9.000
122.200	67.800	8.267	8.595	0.192	9.000
122.300	67.000	8.267	8.595	0.192	9.000
122.400	68.400	8.266	8.595	0.192	9.000
122.500	67.600	8.272	8.597	0.192	9.000
122.600	66.400	8.272	8.597	0.193	9.000
122.700	66.600	8.271	8.595	0.193	9.000
122.800	67.000	8.273	8.596	0.193	9.000
122.900	67.400	8.273	8.596	0.193	9.000
123.000	66.400	8.273	8.595	0.193	9.000
123.100	67.000	8.273	8.595	0.193	9.000
123.200	67.000	8.276	8.596	0.193	9.000
123.300	66.400	8.279	8.596	0.193	9.000
123.400	66.200	8.279	8.595	0.193	9.000
123.500	66.400	8.282	8.596	0.193	9.000
123.600	66.600	8.282	8.596	0.194	9.000
123.700	66.000	8.280	8.595	0.194	9.000
123.800	66.000	8.283	8.596	0.194	9.000
123.900	65.200	8.283	8.596	0.194	9.000
124.000	65.800	8.287	8.596	0.194	9.000
124.100	66.400	8.287	8.596	0.194	9.000
124.200	65.600	8.284	8.596	0.194	9.000
124.300	66.000	8.287	8.597	0.194	9.000
124.400	65.800	8.286	8.598	0.194	9.000
124.500	65.200	8.294	8.597	0.194	9.000
124.600	65.400	8.294	8.597	0.195	9.000
124.700	65.000	8.290	8.597	0.195	9.000
124.800	65.600	8.294	8.597	0.195	9.000
124.900	64.800	8.296	8.597	0.195	9.000
125.000	65.400	8.294	8.596	0.195	9.000
125.100	65.600	8.294	8.596	0.195	9.000
125.200	66.600	8.297	8.596	0.195	9.000
125.300	65.600	8.297	8.598	0.195	9.000
125.400	65.400	8.295	8.596	0.195	9.000
125.500	64.600	8.299	8.598	0.195	9.000
125.600	65.200	8.299	8.598	0.196	9.000
125.700	64.200	8.301	8.597	0.196	9.000
125.800	64.800	8.298	8.596	0.196	9.000
125.900	63.600	8.301	8.598	0.196	9.000
126.000	64.400	8.300	8.597	0.196	9.000
126.100	64.800	8.300	8.597	0.197	9.000
126.200	64.600	8.296	8.598	0.197	9.000
126.300	64.600	8.295	8.598	0.197	9.000
126.400	64.400	8.301	8.598	0.197	9.000
126.500	64.200	8.300	8.597	0.197	9.000
126.600	63.600	8.300	8.597	0.197	9.000
126.700	64.800	8.305	8.598	0.197	9.000
126.800	64.400	8.306	8.598	0.197	9.000
126.900	64.400	8.303	8.599	0.197	9.000
127.000	63.800	8.309	8.598	0.197	9.000
127.100	63.800	8.309	8.598	0.198	9.000
127.200	62.800	8.313	8.597	0.198	9.000
127.300	63.600	8.310	8.598	0.198	9.000
127.400	64.400	8.310	8.599	0.198	9.000
127.500	63.800	8.311	8.599	0.198	9.000
127.600	63.600	8.311	8.599	0.198	9.000
127.700	62.600	8.312	8.597	0.198	9.000
127.800	62.800	8.318	8.598	0.198	9.000
127.900	63.400	8.314	8.599	0.198	9.000
128.000	62.400	8.321	8.599	0.198	9.000
128.100	63.200	8.321	8.599	0.199	9.000
128.200	62.600	8.314	8.600	0.199	9.000
128.300	63.400	8.317	8.599	0.199	9.000
128.400	62.000	8.318	8.599	0.199	9.000
128.500	62.200	8.325	8.600	0.199	9.000
128.600	64.400	8.325	8.600	0.199	9.000
128.700	62.400	8.319	8.599	0.199	9.000
128.800	63.000	8.321	8.600	0.199	9.000
128.900	61.800	8.322	8.600	0.199	9.000
129.000	62.200	8.323	8.599	0.199	9.000
129.100	62.200	8.323	8.599	0.200	9.000
129.200	62.800	8.323	8.601	0.200	9.000
129.300	62.800	8.322	8.599	0.200	9.000
129.400	62.400	8.326	8.601	0.200	9.000
129.500	62.600	8.323	8.600	0.200	9.000
129.600	62.200	8.323	8.600	0.200	9.000
129.700	62.200	8.324	8.599	0.200	9.000
129.800	62.000	8.326	8.601	0.200	9.000
129.900	62.200	8.330	8.600	0.200	9.000
130.000	61.200	8.330	8.600	0.200	9.000
130.100	61.800	8.330	8.600	0.201	9.000
130.200	61.800	8.325	8.602	0.201	9.000
130.300	61.000	8.329	8.602	0.201	9.000
130.400	61.000	8.325	8.600	0.201	9.000
130.500	62.000	8.334	8.601	0.201	9.000
130.600	62.000	8.334	8.601	0.201	9.000
130.700	60.400	8.335	8.601	0.201	9.000
130.800	61.000	8.332	8.601	0.201	9.000
130.900	61.800	8.338	8.602	0.201	9.000
131.000	61.200	8.336	8.602	0.201	9.000
131.100	61.200	8.336	8.602	0.202	9.000
131.200	61.200	8.342	8.602	0.202	9.000
131.300	61.400	8.341	8.601	0.202	9.000
131.400	60.800	8.345	8.601	0.202	9.000
131.500	61.200	8.342	8.602	0.202	9.000
131.600	61.600	8.342	8.602	0.202	9.000
131.700	60.400	8.340	8.600	0.202	9.000
131.800	60.800	8.346	8.602	0.202	9.000
131.900	60.800	8.343	8.602	0.202	9.000
132.000	60.600	8.344	8.601	0.202	9.000
132.100	60.800	8.344	8.601	0.203	9.000
132.200	61.000	8.344	8.602	0.203	9.000
132.300	60.000	8.337	8.601	0.203	9.000
132.400	60.400	8.338	8.601	0.203	9.000
132.500	61.000	8.343	8.602	0.203	9.000
132.600	60.200	8.343	8.602	0.203	9.000
132.700	59.800	8.344	8.602	0.203	9.000
132.800	61.000	8.345	8.603	0.203	9.000
132.900	60.000	8.345	8.602	0.203	9.000
133.000	60.000	8.349	8.602	0.203	9.000
133.100	59.200	8.349	8.602	0.204	9.000
133.200	60.200	8.346	8.602	0.204	9.000
133.300	59.200	8.347	8.603	0.204	9.000
133.400	59.200	8.351	8.603	0.204	9.000
133.500	58.600	8.349	8.603	0.204	9.000
133.600	59.000	8.349	8.603	0.204	9.000
133.700	58.400	8.353	8.604	0.204	9.000
133.800	59.400	8.354	8.604	0.204	9.000
133.900	59.800	8.351	8.604	0.204	9.000
134.000	60.000	8.358	8.603	0.204	9.000
134.100	58.800	8.358	8.603	0.205	9.000
134.200	58.600	8.353	8.603	0.205	9.000
134.300	59.000	8.352	8.605	0.205	9.000
134.400	59.200	8.355	8.604	0.205	9.000
134.500	59.800	8.362	8.604	0.205	9.000
134.600	58.600	8.362	8.604	0.205	9.000
134.700	59.600	8.363	8.603	0.205	9.000
134.800	59.400	8.366	8.603	0.205	9.000
134.900	58.800	8.365	8.604	0.205	9.000
135.000	58.800	8.366	8.603	0.205	9.000
135.100	59.800	8.366	8.603	0.206	9.000
135.200	59.400	8.366	8.605	0.206	9.000
135.300	58.600	8.365	8.604	0.206	9.000
135.400	59.400	8.364	8.604	0.206	9.000
135.500	59.800	8.366	8.605	0.206	9.000
135.600	59.800	8.366	8.605	0.206	9.000
135.700	59.200	8.366	8.604	0.206	9.000
135.800	59.000	8.364	8.603	0.206	9.000
135.900	59.200	8.363	8.605	0.206	9.000
136.000	58.800	8.363	8.603	0.206	9.000
136.100	58.000	8.363	8.603	0.207	9.000
136.200	59.600	8.357	8.605	0.207	9.000
136.300	59.400	8.360	8.604	0.207	9.000
136.400	58.200	8.357	8.606	0.207	9.000
136.500	58.200	8.362	8.605	0.207	9.000
136.600	59.400	8.362	8.605	0.207	9.000
136.700	59.600	8.365	8.606	0.207	9.000
136.800	58.600	8.369	8.606	0.207	9.000
136.900	58.600	8.366	8.605	0.207	9.000
137.000	58.200	8.370	8.604	0.207	9.000
137.100	58.800	8.370	8.604	0.208	9.000
137.200	58.800	8.366	8.606	0.208	9.000
137.300	58.200	8.368	8.605	0.208	9.000
137.400	58.600	8.370	8.606	0.208	9.000
137.500	58.600	8.367	8.605	0.208	9.000
137.600	57.600	8.367	8.605	0.208	9.000
137.700	58.600	8.365	8.606	0.208	9.000
137.800	57.800	8.368	8.606	0.208	9.000
137.900	59.000	8.367	8.606	0.208	9.000
138.000	58.400	8.369	8.606	0.208	9.000
138.100	58.400	8.369	8.606	0.209	9.000
138.200	58.600	8.365	8.605	0.209	9.000
138.300	59.000	8.359	8.605	0.209	9.000
138.400	58.600	8.364	8.607	0.209	9.000
138.500	59.600	8.370	8.606	0.209	9.000
138.600	58.000	8.370	8.606	0.209	9.000
138.700	58.200	8.372	8.606	0.209	9.000
138.800	58.800	8.369	8.607	0.209	9.000
138.900	59.000	8.375	8.605	0.209	9.000
139.000	57.600	8.370	8.608	0.209	9.000
139.100	58.200	8.370	8.608	0.210	9.000
139.200	58.600	8.368	8.607	0.210	9.000
139.300	58.400	8.370	8.607	0.210	9.000
139.400	58.000	8.370	8.607	0.210	9.000
139.500	58.000	8.370	8.607	0.210	9.000
139.600	58.600	8.370	8.607	0.210	9.000
139.700	58.600	8.374	8.608	0.210	9.000
139.800	59.000	8.370	8.606	0.210	9.000
139.900	58.000	8.369	8.608	0.210	9.000
140.000	58.800	8.370	8.606	0.211	9.000
140.100	58.000	8.370	8.606	0.211	9.000
140.200	59.400	8.365	8.608	0.211	9.000
140.300	58.400	8.363	8.608	0.211	9.000
140.400	58.800	8.366	8.607	0.211	9.000
140.500	58.400	8.368	8.609	0.211	9.000
140.600	58.200	8.368	8.609	0.211	9.000
140.700	58.200	8.369	8.608	0.211	9.000
140.800	58.200	8.371	8.609	0.211	9.000
140.900	58.400	8.373	8.609	0.211	9.000
141.000	57.400	8.371	8.609	0.212	9.000
141.100	58.400	8.371	8.609	0.212	9.000
141.200	58.000	8.368	8.609	0.212	9.000
141.300	57.000	8.374	8.609	0.212	9.000
141.400	57.400	8.367	8.609	0.212	9.000
141.500	58.200	8.377	8.608	0.212	9.000
141.600	58.000	8.377	8.608	0.212	9.000
141.700	58.000	8.372	8.609	0.212	9.000
141.800	57.400	8.374	8.609	0.212	9.000
141.900	58.000	8.374	8.610	0.212	9.000
142.000	57.400	8.374	8.610	0.213	9.000
142.100	58.200	8.374	8.610	0.213	9.000
142.200	56.600	8.372	8.608	0.213	9.000
142.300	57.200	8.374	8.610	0.213	9.000
142.400	57.400	8.374	8.610	0.213	9.000
142.500	56.000	8.380	8.609	0.213	9.000
142.600	56.600	8.380	8.609	0.213	9.000
142.700	57.600	8.382	8.610	0.213	9.000
142.800	57.200	8.382	8.609	0.213	9.000
142.900	56.600	8.383	8.609	0.213	9.000
143.000	56.600	8.386	8.610	0.213	9.000
143.100	56.600	8.386	8.610	0.213	9.000
143.200	56.600	8.384	8.610	0.213	9.000
143.300	57.000	8.383	8.610	0.213	9.000
143.400	56.600	8.386	8.609	0.213	9.000
143.500	57.400	8.389	8.610	0.214	9.000
143.600	56.000	8.389	8.610	0.214	9.000
143.700	56.400	8.385	8.610	0.214	9.000
143.800	55.800	8.390	8.611	0.214	9.000
143.900	55.800	8.390	8.611	0.214	9.000
144.000	56.000	8.390	8.610	0.214	9.000
144.100	57.800	8.390	8.610	0.214	9.000
144.200	56.000	8.385	8.609	0.214	9.000
144.300	56.000	8.387	8.611	0.214	9.000
144.400	55.400	8.382	8.611	0.214	9.000
144.500	56.000	8.394	8.611	0.215	9.000
144.600	56.600	8.394	8.611	0.215	9.000
144.700	57.400	8.392	8.611	0.215	9.000
144.800	56.600	8.391	8.611	0.215	9.000
144.900	56.400	8.388	8.610	0.215	9.000
145.000	56.600	8.392	8.612	0.215	9.000
145.100	55.600	8.392	8.612	0.215	9.000
145.200	56.600	8.390	8.611	0.215	9.000
145.300	57.000	8.389	8.611	0.215	9.000
145.400	55.600	8.395	8.611	0.215	9.000
145.500	55.000	8.393	8.612	0.216	9.000
145.600	55.400	8.393	8.612	0.216	9.000
145.700	56.200	8.389	8.612	0.216	9.000
145.800	56.000	8.396	8.612	0.216	9.000
145.900	55.200	8.395	8.611	0.216	9.000
146.000	55.800	8.395	8.611	0.216	9.000
146.100	54.600	8.395	8.611	0.216	9.000
146.200	56.200	8.393	8.612	0.216	9.000
146.300	56.200	8.391	8.612	0.216	9.000
146.400	55.600	8.389	8.611	0.216	9.000
146.500	55.600	8.396	8.613	0.217	9.000
146.600	55.200	8.396	8.613	0.217	9.000
146.700	55.400	8.401	8.612	0.217	9.000
146.800	55.400	8.393	8.612	0.217	9.000
146.900	55.000	8.400	8.613	0.217	9.000
147.000	55.600	8.397	8.612	0.217	9.000
147.100	55.200	8.397	8.612	0.217	9.000
147.200	55.200	8.398	8.613	0.217	9.000
147.300	55.000	8.397	8.613	0.217	9.000
147.400	55.000	8.399	8.613	0.217	9.000
147.500	55.200	8.399	8.614	0.218	9.000
147.600	55.000	8.399	8.614	0.218	9.000
147.700	55.800	8.403	8.613	0.218	9.000
147.800	54.400	8.404	8.613	0.218	9.000
147.900	54.800	8.399	8.613	0.218	9.000
148.000	55.200	8.401	8.614	0.218	9.000
148.100	55.800	8.401	8.614	0.218	9.000
148.200	54.800	8.400	8.614	0.218	9.000
148.300	54.200	8.402	8.614	0.218	9.000
148.400	54.400	8.400	8.613	0.218	9.000
148.500	54.800	8.404	8.614	0.219	9.000
148.600	54.200	8.404	8.614	0.219	9.000
148.700	54.000	8.404	8.613	0.219	9.000
148.800	54.600	8.405	8.614	0.219	9.000
148.900	55.000	8.408	8.615	0.219	9.000
149.000	53.800	8.404	8.614	0.219	9.000
149.100	54.800	8.404	8.614	0.219	9.000
149.200	54.400	8.407	8.615	0.219	9.000
149.300	54.400	8.403	8.615	0.219	9.000
149.400	54.200	8.406	8.614	0.219	9.000
149.500	54.000	8.408	8.615	0.219	9.000
149.600	53.800	8.408	8.615	0.219	9.000
149.700	54.200	8.408	8.615	0.219	9.000
149.800	53.800	8.409	8.614	0.219	9.000
149.900	53.600	8.412	8.615	0.219	9.000
150.000	53.200	8.411	8.615	0.220	9.000
150.100	54.200	8.411	8.615	0.220	9.000
150.200	54.400	8.409	8.616	0.220	9.000
150.300	53.600	8.410	8.615	0.220	9.000
150.400	53.600	8.406	8.615	0.220	9.000
150.500	54.200	8.414	8.617	0.220	9.000
150.600	53.400	8.414	8.617	0.220	9.000
150.700	54.400	8.414	8.615	0.220	9.000
150.800	52.400	8.416	8.616	0.220	9.000
150.900	53.000	8.415	8.615	0.220	9.000
151.000	53.400	8.419	8.616	0.221	9.000
151.100	53.000	8.419	8.616	0.221	9.000
151.200	53.800	8.419	8.616	0.221	9.000
151.300	54.000	8.417	8.615	0.221	9.000
151.400	52.600	8.419	8.616	0.221	9.000
151.500	52.800	8.418	8.616	0.221	9.000
151.600	52.600	8.418	8.616	0.221	9.000
151.700	53.000	8.421	8.616	0.221	9.000
151.800	53.200	8.421	8.617	0.221	9.000
151.900	52.800	8.422	8.617	0.221	9.000
152.000	52.600	8.417	8.615	0.222	9.000
152.100	53.200	8.417	8.615	0.222	9.000
152.200	52.800	8.420	8.616	0.222	9.000
152.300	53.000	8.417	8.616	0.222	9.000
152.400	52.400	8.418	8.615	0.222	9.000
152.500	53.000	8.423	8.617	0.222	9.000
152.600	53.000	8.423	8.617	0.222	9.000
152.700	52.800	8.422	8.617	0.222	9.000
152.800	53.400	8.424	8.616	0.222	9.000
152.900	52.600	8.421	8.617	0.222	9.000
153.000	53.000	8.421	8.618	0.223	9.000
153.100	53.200	8.421	8.618	0.223	9.000
153.200	52.800	8.426	8.618	0.223	9.000
153.300	53.600	8.423	8.618	0.223	9.000
153.400	53.400	8.424	8.617	0.223	9.000
153.500	52.800	8.423	8.618	0.223	9.000
153.600	53.200	8.423	8.618	0.223	9.000
153.700	53.000	8.425	8.617	0.223	9.000
153.800	52.600	8.424	8.618	0.223	9.000
153.900	53.000	8.423	8.618	0.223	9.000
154.000	52.600	8.418	8.617	0.223	9.000
154.100	52.600	8.418	8.617	0.223	9.000
154.200	52.800	8.415	8.618	0.223	9.000
154.300	52.400	8.414	8.619	0.223	9.000
154.400	53.200	8.413	8.617	0.223	9.000
154.500	52.800	8.420	8.619	0.224	9.000
154.600	52.600	8.420	8.619	0.224	9.000
154.700	52.600	8.417	8.618	0.224	9.000
154.800	53.800	8.418	8.617	0.224	9.000
154.900	52.600	8.423	8.618	0.224	9.000
155.000	53.000	8.421	8.619	0.224	9.000
155.100	52.600	8.421	8.619	0.224	9.000
155.200	53.600	8.424	8.619	0.224	9.000
155.300	52.400	8.424	8.619	0.224	9.000
155.400	53.400	8.423	8.620	0.224	9.000
155.500	52.400	8.425	8.619	0.225	9.000
155.600	53.000	8.425	8.619	0.225	9.000
155.700	52.600	8.427	8.619	0.225	9.000
155.800	52.600	8.426	8.619	0.225	9.000
155.900	52.600	8.425	8.620	0.225	9.000
156.000	53.800	8.423	8.621	0.225	9.000
156.100	52.800	8.423	8.621	0.225	9.000
156.200	53.200	8.424	8.620	0.225	9.000
156.300	52.200	8.419	8.621	0.225	9.000
156.400	52.800	8.417	8.620	0.225	9.000
156.500	53.200	8.427	8.619	0.226	9.000
156.600	51.400	8.427	8.619	0.226	9.000
156.700	52.200	8.426	8.620	0.226	9.000
156.800	52.200	8.424	8.618	0.226	9.000
156.900	52.600	8.423	8.620	0.226	9.000
157.000	52.000	8.422	8.620	0.226	9.000
157.100	53.200	8.422	8.620	0.226	9.000
157.200	52.400	8.425	8.620	0.226	9.000
157.300	52.800	8.426	8.620	0.226	9.000
157.400	52.400	8.428	8.620	0.226	9.000
157.500	51.200	8.428	8.620	0.227	9.000
157.600	53.200	8.428	8.620	0.227	9.000
157.700	52.800	8.424	8.622	0.227	9.000
157.800	52.000	8.428	8.622	0.227	9.000
157.900	52.800	8.423	8.621	0.227	9.000
158.000	52.000	8.428	8.621	0.227	9.000
158.100	51.800	8.428	8.621	0.227	9.000
158.200	51.800	8.423	8.622	0.227	9.000
158.300	51.600	8.422	8.621	0.227	9.000
158.400	52.600	8.424	8.620	0.227	9.000
158.500	51.400	8.426	8.622	0.227	9.000
158.600	50.400	8.426	8.622	0.227	9.000
158.700	52.000	8.429	8.621	0.227	9.000
158.800	50.800	8.429	8.622	0.227	9.000
158.900	51.400	8.431	8.621	0.227	9.000
159.000	51.400	8.435	8.623	0.228	9.000
159.100	51.400	8.435	8.623	0.228	9.000
159.200	50.600	8.432	8.623	0.228	9.000
159.300	50.800	8.434	8.621	0.228	9.000
159.400	51.000	8.434	8.623	0.228	9.000
159.500	50.200	8.434	8.622	0.228	9.000
159.600	51.200	8.434	8.622	0.228	9.000
159.700	50.000	8.440	8.621	0.228	9.000
159.800	50.200	8.441	8.623	0.228	9.000
159.900	51.000	8.445	8.623	0.228	9.000
160.000	50.200	8.447	8.623	0.229	9.000
160.100	50.600	8.447	8.623	0.229	9.000
160.200	49.800	8.439	8.623	0.229	9.000
160.300	50.000	8.440	8.622	0.229	9.000
160.400	50.000	8.436	8.622	0.229	9.000
160.500	50.600	8.447	8.624	0.229	9.000
160.600	50.200	8.447	8.624	0.229	9.000
160.700	50.200	8.449	8.623	0.229	9.000
160.800	49.400	8.446	8.625	0.229	9.000
160.900	49.400	8.447	8.623	0.229	9.000
161.000	49.400	8.451	8.623	0.229	9.000
161.100	49.800	8.451	8.623	0.229	9.000
161.200	49.400	8.454	8.623	0.229	9.000
161.300	49.600	8.452	8.623	0.229	9.000
161.400	50.200	8.452	8.624	0.229	9.000
161.500	50.200	8.456	8.623	0.230	9.000
161.600	49.800	8.456	8.623	0.230	9.000
161.700	49.400	8.457	8.623	0.230	9.000
161.800	50.000	8.459	8.623	0.230	9.000
161.900	49.200	8.456	8.624	0.230	9.000
162.000	49.400	8.455	8.625	0.230	9.000
162.100	48.800	8.455	8.625	0.230	9.000
162.200	50.400	8.454	8.624	0.230	9.000
162.300	49.200	8.455	8.624	0.230	9.000
162.400	49.800	8.454	8.625	0.230	9.000
162.500	49.600	8.458	8.624	0.231	9.000
162.600	50.200	8.458	8.624	0.231	9.000
162.700	50.000	8.460	8.624	0.231	9.000
162.800	49.000	8.462	8.626	0.231	9.000
162.900	49.400	8.462	8.625	0.231	9.000
163.000	50.400	8.459	8.625	0.231	9.000
163.100	49.400	8.459	8.625	0.231	9.000
163.200	49.800	8.457	8.625	0.231	9.000
163.300	49.400	8.463	8.625	0.231	9.000
163.400	49.600	8.459	8.626	0.231	9.000
163.500	49.600	8.461	8.625	0.231	9.000
163.600	49.800	8.461	8.625	0.231	9.000
163.700	49.600	8.459	8.626	0.231	9.000
163.800	49.400	8.459	8.625	0.231	9.000
163.900	50.200	8.461	8.626	0.231	9.000
164.000	50.000	8.458	8.626	0.232	9.000
164.100	50.000	8.458	8.626	0.232	9.000
164.200	49.000	8.459	8.626	0.232	9.000
164.300	48.800	8.458	8.627	0.232	9.000
164.400	49.600	8.456	8.626	0.232	9.000
164.500	48.800	8.460	8.625	0.232	9.000
164.600	49.600	8.460	8.625	0.232	9.000
164.700	49.400	8.461	8.626	0.232	9.000
164.800	49.000	8.462	8.626	0.232	9.000
164.900	50.000	8.466	8.626	0.232	9.000
165.000	48.600	8.464	8.627	0.233	9.000
165.100	49.400	8.464	8.627	0.233	9.000
165.200	49.800	8.460	8.626	0.233	9.000
165.300	50.200	8.465	8.627	0.233	9.000
165.400	49.400	8.459	8.627	0.233	9.000
165.500	49.200	8.463	8.626	0.233	9.000
165.600	49.000	8.463	8.626	0.233	9.000
165.700	48.400	8.463	8.627	0.233	9.000
165.800	48.400	8.460	8.627	0.233	9.000
165.900	49.000	8.464	8.628	0.233	9.000
166.000	48.600	8.462	8.627	0.233	9.000
166.100	49.000	8.462	8.627	0.233	9.000
166.200	48.400	8.462	8.627	0.233	9.000
166.300	48.800	8.460	8.627	0.233	9.000
166.400	49.400	8.459	8.628	0.233	9.000
166.500	48.000	8.465	8.629	0.234	9.000
166.600	48.600	8.465	8.629	0.234	9.000
166.700	49.000	8.467	8.628	0.234	9.000
166.800	48.400	8.469	8.628	0.234	9.000
166.900	48.000	8.466	8.627	0.234	9.000
167.000	48.200	8.469	8.629	0.234	9.000
167.100	49.200	8.469	8.629	0.234	9.000
167.200	48.800	8.470	8.627	0.234	9.000
167.300	48.800	8.468	8.629	0.234	9.000
167.400	49.200	8.468	8.628	0.234	9.000
167.500	49.400	8.470	8.628	0.235	9.000
167.600	48.800	8.470	8.628	0.235	9.000
167.700	48.800	8.469	8.627	0.235	9.000
167.800	49.400	8.472	8.627	0.235	9.000
167.900	49.200	8.470	8.629	0.235	9.000
168.000	49.800	8.465	8.629	0.235	9.000
168.100	48.400	8.465	8.629	0.235	9.000
168.200	48.600	8.461	8.629	0.235	9.000
168.300	48.800	8.464	8.629	0.235	9.000
168.400	48.400	8.461	8.628	0.235	9.000
168.500	49.400	8.467	8.628	0.236	9.000
168.600	48.400	8.467	8.628	0.236	9.000
168.700	49.200	8.465	8.630	0.236	9.000
168.800	49.800	8.469	8.629	0.236	9.000
168.900	49.000	8.463	8.630	0.236	9.000
169.000	48.400	8.466	8.632	0.236	9.000
169.100	49.400	8.466	8.632	0.236	9.000
169.200	48.000	8.464	8.629	0.236	9.000
169.300	48.800	8.466	8.630	0.236	9.000
169.400	48.000	8.466	8.630	0.236	9.000
169.500	48.800	8.467	8.630	0.236	9.000
169.600	48.400	8.467	8.630	0.236	9.000
169.700	47.800	8.466	8.631	0.236	9.000
169.800	49.400	8.462	8.629	0.236	9.000
169.900	49.000	8.466	8.630	0.236	9.000
170.000	49.000	8.465	8.631	0.237	9.000
170.100	49.600	8.465	8.631	0.237	9.000
170.200	49.200	8.463	8.631	0.237	9.000
170.300	48.400	8.463	8.631	0.237	9.000
170.400	49.000	8.462	8.630	0.237	9.000
170.500	49.200	8.468	8.631	0.237	9.000
170.600	49.800	8.468	8.631	0.237	9.000
170.700	48.600	8.465	8.631	0.237	9.000
170.800	49.000	8.469	8.632	0.237	9.000
170.900	48.600	8.462	8.630	0.237	9.000
171.000	49.200	8.466	8.630	0.238	9.000
171.100	49.600	8.466	8.630	0.238	9.000
171.200	50.000	8.460	8.631	0.238	9.000
171.300	49.600	8.462	8.631	0.238	9.000
171.400	50.000	8.464	8.632	0.238	9.000
171.500	49.800	8.463	8.632	0.238	9.000
171.600	49.600	8.463	8.632	0.238	9.000
171.700	49.000	8.460	8.631	0.238	9.000
171.800	49.800	8.463	8.632	0.238	9.000
171.900	49.600	8.460	8.632	0.238	9.000
172.000	49.600	8.460	8.632	0.238	9.000
172.100	49.000	8.460	8.632	0.238	9.000
172.200	51.000	8.455	8.632	0.238	9.000
172.300	49.200	8.452	8.632	0.238	9.000
172.400	49.200	8.456	8.632	0.238	9.000
172.500	49.400	8.461	8.632	0.239	9.000
172.600	49.000	8.461	8.632	0.239	9.000
172.700	48.600	8.455	8.632	0.239	9.000
172.800	49.000	8.461	8.632	0.239	9.000
172.900	49.400	8.458	8.633	0.239	9.000
173.000	48.600	8.458	8.632	0.239	9.000
173.100	48.400	8.458	8.632	0.239	9.000
173.200	49.200	8.460	8.632	0.239	9.000
173.300	47.600	8.461	8.634	0.239	9.000
173.400	48.200	8.462	8.633	0.239	9.000
173.500	48.000	8.465	8.634	0.240	9.000
173.600	49.000	8.465	8.634	0.240	9.000
173.700	48.400	8.464	8.634	0.240	9.000
173.800	49.400	8.464	8.634	0.240	9.000
173.900	48.200	8.464	8.634	0.240	9.000
174.000	47.800	8.465	8.634	0.240	9.000
174.100	48.600	8.465	8.634	0.240	9.000
174.200	48.200	8.459	8.634	0.240	9.000
174.300	48.400	8.461	8.633	0.240	9.000
174.400	47.800	8.459	8.634	0.240	9.000
174.500	48.200	8.464	8.634	0.240	9.000
174.600	48.200	8.464	8.634	0.240	9.000
174.700	47.600	8.472	8.632	0.240	9.000
174.800	47.600	8.466	8.634	0.240	9.000
174.900	48.800	8.477	8.634	0.240	9.000
175.000	48.600	8.474	8.634	0.241	9.000
175.100	47.600	8.474	8.634	0.241	9.000
175.200	47.800	8.472	8.634	0.241	9.000
175.300	48.400	8.474	8.635	0.241	9.000
175.400	47.400	8.474	8.634	0.241	9.000
175.500	48.000	8.473	8.635	0.241	9.000
175.600	47.400	8.473	8.635	0.241	9.000
175.700	47.600	8.475	8.635	0.241	9.000
175.800	46.600	8.471	8.636	0.241	9.000
175.900	48.000	8.473	8.636	0.241	9.000
176.000	48.000	8.473	8.635	0.242	9.000
176.100	47.400	8.473	8.635	0.242	9.000
176.200	48.000	8.471	8.636	0.242	9.000
176.300	47.000	8.466	8.636	0.242	9.000
176.400	47.800	8.472	8.634	0.242	9.000
176.500	47.400	8.476	8.636	0.242	9.000
176.600	47.800	8.476	8.636	0.242	9.000
176.700	47.400	8.479	8.636	0.242	9.000
176.800	47.800	8.480	8.636	0.242	9.000
176.900	48.000	8.477	8.636	0.242	9.000
177.000	47.000	8.476	8.636	0.242	9.000
177.100	46.200	8.476	8.636	0.242	9.000
177.200	48.200	8.483	8.637	0.242	9.000
177.300	47.000	8.479	8.637	0.242	9.000
177.400	46.800	8.478	8.636	0.242	9.000
177.500	47.600	8.483	8.637	0.243	9.000
177.600	47.200	8.483	8.637	0.243	9.000
177.700	47.200	8.481	8.637	0.243	9.000
177.800	45.400	8.484	8.637	0.243	9.000
177.900	47.800	8.484	8.637	0.243	9.000
178.000	47.000	8.485	8.637	0.243	9.000
178.100	47.600	8.485	8.637	0.243	9.000
178.200	47.600	8.478	8.637	0.243	9.000
178.300	46.800	8.478	8.637	0.243	9.000
178.400	46.000	8.481	8.638	0.243	9.000
178.500	46.600	8.485	8.637	0.244	9.000
178.600	46.800	8.485	8.637	0.244	9.000
178.700	46.600	8.484	8.638	0.244	9.000
178.800	46.400	8.489	8.637	0.244	9.000
178.900	46.400	8.479	8.637	0.244	9.000
179.000	46.600	8.484	8.637	0.244	9.000
179.100	46.600	8.484	8.637	0.244	9.000
179.200	46.200	8.486	8.638	0.244	9.000
179.300	45.600	8.486	8.638	0.244	9.000
179.400	47.000	8.485	8.639	0.244	9.000
179.500	46.800	8.488	8.639	0.244	9.000
179.600	46.200	8.488	8.639	0.244	9.000
179.700	45.200	8.489	8.638	0.244	9.000
179.800	45.600	8.486	8.638	0.244	9.000
179.900	46.600	8.491	8.638	0.244	9.000
180.000	45.200	8.491	8.638	0.245	9.000
180.100	46.600	8.491	8.638	0.245	9.000
180.200	46.400	8.485	8.638	0.245	9.000
180.300	46.400	8.488	8.638	0.245	9.000
180.400	47.000	8.488	8.639	0.245	9.000
180.500	45.400	8.492	8.639	0.245	9.000
180.600	46.400	8.492	8.639	0.245	9.000
180.700	45.800	8.488	8.638	0.245	9.000
180.800	45.400	8.489	8.640	0.245	9.000
180.900	47.000	8.493	8.640	0.245	9.000
181.000	46.600	8.494	8.640	0.245	9.000
181.100	46.400	8.494	8.640	0.245	9.000
181.200	46.400	8.490	8.639	0.245	9.000
181.300	46.400	8.490	8.640	0.245	9.000
181.400	45.400	8.492	8.639	0.245	9.000
181.500	45.600	8.493	8.639	0.246	9.000
181.600	47.400	8.493	8.639	0.246	9.000
181.700	47.000	8.490	8.640	0.246	9.000
181.800	45.400	8.491	8.640	0.246	9.000
181.900	45.200	8.489	8.641	0.246	9.000
182.000	46.000	8.490	8.639	0.246	9.000
182.100	46.600	8.490	8.639	0.246	9.000
182.200	45.800	8.489	8.640	0.246	9.000
182.300	45.600	8.486	8.641	0.246	9.000
182.400	45.600	8.490	8.641	0.246	9.000
182.500	46.600	8.493	8.640	0.247	9.000
182.600	45.800	8.493	8.640	0.247	9.000
182.700	46.400	8.495	8.642	0.247	9.000
182.800	47.600	8.494	8.641	0.247	9.000
182.900	46.600	8.492	8.640	0.247	9.000
183.000	46.400	8.497	8.642	0.247	9.000
183.100	46.200	8.497	8.642	0.247	9.000
183.200	46.800	8.493	8.641	0.247	9.000
183.300	46.600	8.493	8.641	0.247	9.000
183.400	47.000	8.494	8.642	0.247	9.000
183.500	46.000	8.494	8.641	0.247	9.000
183.600	46.400	8.494	8.641	0.247	9.000
183.700	45.400	8.495	8.642	0.247	9.000
183.800	46.000	8.493	8.641	0.247	9.000
183.900	47.000	8.493	8.641	0.247	9.000
184.000	46.000	8.495	8.641	0.248	9.000
184.100	46.200	8.495	8.641	0.248	9.000
184.200	45.800	8.488	8.641	0.248	9.000
184.300	46.400	8.488	8.641	0.248	9.000
184.400	45.600	8.486	8.643	0.248	9.000
184.500	46.600	8.491	8.642	0.248	9.000
184.600	45.400	8.491	8.642	0.248	9.000
184.700	45.200	8.499	8.642	0.248	9.000
184.800	45.800	8.494	8.642	0.248	9.000
184.900	44.400	8.496	8.643	0.248	9.000
185.000	45.800	8.493	8.642	0.249	9.000
185.100	45.600	8.493	8.642	0.249	9.000
185.200	45.400	8.493	8.642	0.249	9.000
185.300	45.200	8.497	8.643	0.249	9.000
185.400	45.400	8.495	8.644	0.249	9.000
185.500	45.000	8.501	8.642	0.249	9.000
185.600	45.400	8.501	8.642	0.249	9.000
185.700	45.400	8.499	8.644	0.249	9.000
185.800	46.200	8.500	8.643	0.249	9.000
185.900	45.400	8.501	8.642	0.249	9.000
186.000	45.200	8.500	8.643	0.249	9.000
186.100	45.800	8.500	8.643	0.249	9.000
186.200	45.400	8.493	8.643	0.249	9.000
186.300	45.000	8.497	8.644	0.249	9.000
186.400	45.200	8.494	8.644	0.249	9.000
186.500	46.000	8.501	8.644	0.250	9.000
186.600	46.200	8.501	8.644	0.250	9.000
186.700	45.200	8.498	8.643	0.250	9.000
186.800	45.800	8.501	8.644	0.250	9.000
186.900	46.200	8.502	8.644	0.250	9.000
187.000	45.600	8.501	8.643	0.250	9.000
187.100	45.800	8.501	8.643	0.250	9.000
187.200	45.800	8.502	8.644	0.250	9.000
187.300	46.200	8.501	8.645	0.250	9.000
187.400	45.200	8.501	8.645	0.250	9.000
187.500	45.400	8.499	8.644	0.250	9.000
187.600	44.800	8.499	8.644	0.250	9.000
187.700	44.600	8.501	8.645	0.250	9.000
187.800	46.400	8.500	8.644	0.250	9.000
187.900	45.400	8.499	8.645	0.250	9.000
188.000	45.400	8.500	8.645	0.251	9.000
188.100	45.000	8.500	8.645	0.251	9.000
188.200	44.800	8.496	8.645	0.251	9.000
188.300	45.600	8.496	8.646	0.251	9.000
188.400	45.800	8.499	8.644	0.251	9.000
188.500	45.600	8.501	8.647	0.251	9.000
188.600	45.200	8.501	8.647	0.251	9.000
188.700	45.000	8.503	8.646	0.251	9.000
188.800	45.400	8.501	8.645	0.251	9.000
188.900	44.800	8.500	8.646	0.251	9.000
189.000	45.200	8.499	8.645	0.252	9.000
189.100	46.000	8.499	8.645	0.252	9.000
189.200	45.600	8.506	8.647	0.252	9.000
189.300	45.600	8.501	8.647	0.252	9.000
189.400	45.400	8.500	8.646	0.252	9.000
189.500	45.800	8.505	8.647	0.252	9.000
189.600	44.600	8.505	8.647	0.252	9.000
189.700	45.200	8.503	8.647	0.252	9.000
189.800	44.400	8.502	8.647	0.252	9.000
189.900	45.200	8.505	8.647	0.252	9.000
190.000	45.600	8.505	8.645	0.252	9.000
190.100	45.600	8.505	8.645	0.252	9.000
190.200	44.800	8.500	8.646	0.252	9.000
190.300	44.200	8.501	8.648	0.252	9.000
190.400	44.400	8.498	8.647	0.252	9.000
190.500	45.200	8.505	8.648	0.253	9.000
190.600	44.400	8.505	8.648	0.253	9.000
190.700	45.200	8.502	8.648	0.253	9.000
190.800	44.600	8.508	8.646	0.253	9.000
190.900	45.400	8.505	8.647	0.253	9.000
191.000	44.400	8.503	8.647	0.253	9.000
191.100	45.800	8.503	8.647	0.253	9.000
191.200	45.000	8.509	8.648	0.253	9.000
191.300	45.200	8.502	8.647	0.253	9.000
191.400	45.000	8.505	8.647	0.253	9.000
191.500	45.200	8.504	8.647	0.253	9.000
191.600	45.600	8.504	8.647	0.253	9.000
191.700	44.400	8.505	8.648	0.253	9.000
191.800	44.400	8.507	8.649	0.253	9.000
191.900	45.000	8.505	8.648	0.253	9.000
192.000	45.200	8.504	8.648	0.254	9.000
192.100	45.200	8.504	8.648	0.254	9.000
192.200	45.000	8.498	8.649	0.254	9.000
192.300	44.800	8.500	8.649	0.254	9.000
192.400	44.800	8.502	8.648	0.254	9.000
192.500	44.800	8.506	8.649	0.254	9.000
192.600	44.600	8.506	8.649	0.254	9.000
192.700	44.800	8.503	8.648	0.254	9.000
192.800	44.600	8.505	8.650	0.254	9.000
192.900	45.200	8.505	8.648	0.254	9.000
193.000	45.200	8.508	8.649	0.255	9.000
193.100	45.800	8.508	8.649	0.255	9.000
193.200	44.600	8.509	8.649	0.255	9.000
193.300	46.000	8.507	8.649	0.255	9.000
193.400	45.000	8.511	8.649	0.255	9.000
193.500	45.200	8.507	8.650	0.255	9.000
193.600	44.800	8.507	8.650	0.255	9.000
193.700	45.200	8.510	8.650	0.255	9.000
193.800	45.000	8.510	8.650	0.255	9.000
193.900	45.200	8.506	8.649	0.255	9.000
194.000	45.600	8.506	8.650	0.255	9.000
194.100	45.400	8.506	8.650	0.255	9.000
194.200	45.200	8.503	8.649	0.255	9.000
194.300	45.800	8.498	8.650	0.255	9.000
194.400	45.400	8.501	8.651	0.255	9.000
194.500	45.800	8.506	8.650	0.256	9.000
194.600	45.200	8.506	8.650	0.256	9.000
194.700	45.400	8.503	8.650	0.256	9.000
194.800	45.400	8.506	8.650	0.256	9.000
194.900	45.400	8.504	8.652	0.256	9.000
195.000	46.200	8.504	8.650	0.256	9.000
195.100	46.400	8.504	8.650	0.256	9.000
195.200	45.200	8.504	8.650	0.256	9.000
195.300	45.600	8.502	8.652	0.256	9.000
195.400	45.200	8.503	8.652	0.256	9.000
195.500	46.400	8.502	8.651	0.256	9.000
195.600	46.000	8.502	8.651	0.256	9.000
195.700	45.600	8.505	8.651	0.256	9.000
195.800	45.400	8.502	8.650	0.256	9.000
195.900	44.600	8.505	8.652	0.256	9.000
196.000	45.400	8.502	8.652	0.257	9.000
196.100	45.200	8.502	8.652	0.257	9.000
196.200	45.600	8.499	8.652	0.257	9.000
196.300	44.600	8.494	8.652	0.257	9.000
196.400	44.600	8.498	8.653	0.257	9.000
196.500	44.400	8.500	8.652	0.257	9.000
196.600	44.800	8.500	8.652	0.257	9.000
196.700	44.400	8.504	8.653	0.257	9.000
196.800	44.600	8.499	8.653	0.257	9.000
196.900	44.000	8.503	8.651	0.257	9.000
197.000	45.000	8.503	8.653	0.258	9.000
197.100	44.600	8.503	8.653	0.258	9.000
197.200	44.200	8.503	8.653	0.258	9.000
197.300	44.200	8.506	8.654	0.258	9.000
197.400	45.000	8.506	8.652	0.258	9.000
197.500	44.200	8.509	8.652	0.258	9.000
197.600	44.600	8.509	8.652	0.258	9.000
197.700	45.400	8.508	8.652	0.258	9.000
197.800	45.200	8.509	8.653	0.258	9.000
197.900	44.000	8.512	8.653	0.258	9.000
198.000	45.200	8.512	8.654	0.258	9.000
198.100	45.800	8.512	8.654	0.258	9.000
198.200	45.800	8.507	8.653	0.258	9.000
198.300	46.200	8.499	8.653	0.258	9.000
198.400	44.400	8.507	8.655	0.258	9.000
198.500	45.200	8.510	8.654	0.259	9.000
198.600	46.200	8.510	8.654	0.259	9.000
198.700	45.800	8.507	8.654	0.259	9.000
198.800	45.400	8.507	8.655	0.259	9.000
198.900	46.000	8.503	8.653	0.259	9.000
199.000	45.200	8.507	8.654	0.259	9.000
199.100	46.000	8.507	8.654	0.259	9.000
199.200	46.400	8.505	8.653	0.259	9.000
199.300	45.600	8.505	8.655	0.259	9.000
199.400	46.200	8.501	8.655	0.259	9.000
199.500	45.800	8.505	8.654	0.260	9.000
199.600	46.200	8.505	8.654	0.260	9.000
199.700	46.000	8.506	8.655	0.260	9.000
199.800	44.800	8.503	8.654	0.260	9.000
199.900	45.400	8.506	8.655	0.260	9.000
[truncated: 77,975 more rows]
