# Supplementary material for: Measurement of Outflow Facility Using iPerfusion
Source: PLoS One. 2016 Mar 7;11(3):e0150694. doi: 10.1371/journal.pone.0150694 (PMC4780770; doi:10.1371/journal.pone.0150694)
Supplement: S4 File — The raw data from the perfusion traces along with the steady state values for each pressure step. (ZIP) [file pone.0150694.s004.zip › S3/ControlIndividuals/eye14/Eye_P16CL-02/Parameters.txt]

Q	dQ	P	dP	R	dR	C	dC	FT	dFT	N/A	FV
66.8618	5.0435	8.3388	0.0403	0.1247	0.0096	8.0181	0.6178	0.0000	0.0000	8.9860	0.0000
18.3816	5.0400	4.2693	0.0403	0.2323	0.0650	4.3056	1.2042	0.0000	0.0000	4.5300	0.0000
31.7762	5.0487	5.6516	0.0404	0.1779	0.0288	5.6225	0.9116	0.0000	0.0000	5.9937	0.0000
43.9277	5.0597	7.0428	0.0406	0.1603	0.0188	6.2372	0.7332	0.0000	0.0000	7.4925	0.0000
55.8401	5.1020	8.4268	0.0411	0.1509	0.0141	6.6265	0.6178	0.0000	0.0000	8.9925	0.0000
72.9845	5.0899	9.7648	0.0408	0.1338	0.0095	7.4742	0.5321	0.0000	0.0000	10.4925	0.0000
99.4646	5.2362	10.9967	0.0411	0.1106	0.0059	9.0450	0.4859	0.0000	0.0000	11.9925	0.0000
142.3717	5.5236	13.5555	0.0456	0.0952	0.0038	10.5029	0.4156	0.0000	0.0000	14.9850	0.0000
201.0130	5.2077	15.9591	0.0421	0.0794	0.0021	12.5955	0.3339	0.0000	0.0000	17.9850	0.0000
276.1909	6.3780	18.2085	0.0541	0.0659	0.0016	15.1682	0.3574	0.0000	0.0000	20.9850	0.0000
