# Supplementary material for: Measurement of Outflow Facility Using iPerfusion
Source: PLoS One. 2016 Mar 7;11(3):e0150694. doi: 10.1371/journal.pone.0150694 (PMC4780770; doi:10.1371/journal.pone.0150694)
Supplement: S4 File — The raw data from the perfusion traces along with the steady state values for each pressure step. (ZIP) [file pone.0150694.s004.zip › S3/ControlIndividuals/eye15/CapPre_P16CL-03/Data.txt]

0.000	-2.600	0.004	8.233	-0.000	0.000
0.100	-0.400	0.004	8.233	0.000	0.000
0.200	-0.000	0.006	8.231	0.000	0.000
0.300	1.200	0.007	8.233	0.000	0.000
0.400	-0.200	0.007	8.233	0.000	0.000
0.500	1.800	0.003	8.232	0.000	0.000
0.600	0.200	0.003	8.232	0.000	0.000
0.700	1.200	0.008	8.232	0.000	0.000
0.800	0.400	0.003	8.233	0.000	0.000
0.900	0.800	0.006	8.232	0.000	0.000
1.000	0.600	0.006	8.232	0.000	0.000
1.100	1.200	0.006	8.232	0.000	0.000
1.200	0.200	0.007	8.233	0.000	0.000
1.300	1.400	0.008	8.231	0.000	0.000
1.400	0.400	0.005	8.232	0.000	0.000
1.500	1.800	0.011	8.231	0.000	0.000
1.600	-0.000	0.011	8.231	0.000	0.000
1.700	2.000	0.009	8.231	0.000	0.000
1.800	0.600	0.006	8.232	0.000	0.000
1.900	1.600	0.009	8.231	0.000	0.000
2.000	1.000	0.006	8.232	0.000	0.008
2.100	0.800	0.006	8.232	0.000	0.008
2.200	1.200	0.003	8.232	0.000	0.008
2.300	1.200	0.007	8.232	0.000	0.008
2.400	1.200	0.007	8.232	0.000	0.008
2.500	2.000	0.004	8.232	0.000	0.000
2.600	0.600	0.004	8.232	0.000	0.000
2.700	0.600	0.007	8.232	0.000	0.000
2.800	0.600	0.002	8.233	0.000	0.000
2.900	1.800	0.008	8.231	0.000	0.000
3.000	0.400	0.008	8.233	0.000	0.000
3.100	1.600	0.008	8.233	0.000	0.000
3.200	0.600	0.007	8.232	0.000	0.000
3.300	2.000	0.006	8.232	0.000	0.000
3.400	1.000	0.006	8.233	0.000	0.000
3.500	1.600	0.009	8.233	0.000	0.000
3.600	1.000	0.009	8.233	0.000	0.000
3.700	1.600	0.010	8.233	0.000	0.000
3.800	1.400	-0.080	8.232	0.000	0.000
3.900	1.600	0.047	8.232	0.000	0.000
4.000	0.600	0.002	8.233	0.000	0.000
4.100	1.800	0.002	8.233	0.000	0.000
4.200	1.600	-0.002	8.232	0.000	0.000
4.300	1.600	-0.003	8.233	0.000	0.000
4.400	1.600	-0.003	8.231	0.000	0.000
4.500	0.600	-0.004	8.232	0.000	0.000
4.600	1.200	-0.004	8.232	0.000	0.000
4.700	0.400	-0.003	8.232	0.000	0.000
4.800	1.000	-0.000	8.232	0.000	0.000
4.900	-0.000	-0.002	8.232	0.000	0.000
5.000	1.000	-0.003	8.232	0.000	0.000
5.100	0.600	-0.003	8.232	0.000	0.000
5.200	1.400	-0.002	8.233	0.000	0.000
5.300	1.600	-0.004	8.231	0.000	0.000
5.400	1.600	0.000	8.233	0.000	0.000
5.500	0.400	0.001	8.232	0.000	0.000
5.600	2.200	0.001	8.232	0.000	0.000
5.700	1.200	-0.004	8.232	0.000	0.000
5.800	0.400	-0.005	8.233	0.000	0.000
5.900	1.800	-0.006	8.233	0.000	0.000
6.000	0.800	-0.002	8.232	0.000	0.000
6.100	1.200	-0.002	8.232	0.000	0.000
6.200	1.000	-0.001	8.232	0.000	0.000
6.300	1.800	-0.003	8.232	0.000	0.000
6.400	0.200	-0.004	8.231	0.000	0.000
6.500	1.200	-0.002	8.232	0.000	0.000
6.600	1.400	-0.002	8.232	0.000	0.000
6.700	1.600	-0.006	8.232	0.000	0.000
6.800	1.400	-0.003	8.232	0.000	0.000
6.900	1.400	-0.004	8.232	0.000	0.000
7.000	1.200	-0.005	8.232	0.000	0.000
7.100	1.800	-0.005	8.232	0.000	0.000
7.200	1.400	-0.002	8.233	0.000	0.000
7.300	0.200	-0.002	8.231	0.000	0.000
7.400	1.800	-0.005	8.232	0.000	0.000
7.500	1.000	-0.002	8.231	0.000	0.000
7.600	0.600	-0.002	8.231	0.000	0.000
7.700	1.800	-0.002	8.232	0.000	0.000
7.800	0.600	-0.006	8.232	0.000	0.000
7.900	1.200	-0.006	8.232	0.000	0.000
8.000	1.800	-0.008	8.232	0.000	0.000
8.100	1.600	-0.008	8.232	0.000	0.000
8.200	1.000	-0.000	8.233	0.000	0.000
8.300	0.800	-0.005	8.233	0.000	0.000
8.400	0.400	-0.003	8.232	0.000	0.000
8.500	1.800	-0.004	8.233	0.000	0.000
8.600	0.600	-0.004	8.233	0.000	0.000
8.700	2.000	-0.002	8.232	0.000	0.000
8.800	0.800	-0.004	8.232	0.000	0.000
8.900	3.000	-0.006	8.233	0.000	0.000
9.000	1.400	-0.005	8.231	0.000	0.000
9.100	3.000	-0.005	8.231	0.009	0.000
9.200	1625.000	-0.002	8.232	0.009	0.000
9.300	2769.600	-0.005	8.231	0.009	0.000
9.400	1390.800	-0.003	8.231	0.009	0.000
9.500	-299.200	-0.001	8.233	0.009	0.000
9.600	-1237.600	-0.001	8.233	0.011	0.000
9.700	252.600	0.001	8.232	0.011	0.000
9.800	1746.400	-0.011	8.232	0.011	0.000
9.900	586.400	0.001	8.233	0.011	0.000
10.000	-541.200	-0.010	8.231	0.011	0.000
10.100	-288.800	-0.010	8.231	0.007	0.000
10.200	-468.200	0.003	8.232	0.007	0.000
10.300	-510.400	-0.047	8.231	0.007	0.000
10.400	-547.000	-0.001	8.232	0.007	0.000
10.500	-570.000	-0.895	8.231	0.007	0.000
10.600	-529.600	-0.895	8.231	0.002	0.000
10.700	-516.000	-0.184	8.232	0.002	0.000
10.800	-506.800	0.026	8.233	0.002	0.000
10.900	-499.400	-0.008	8.232	0.002	0.000
11.000	-490.600	0.002	8.232	0.002	0.000
11.100	-508.800	0.002	8.232	-0.002	0.000
11.200	-497.600	-0.053	8.232	-0.002	0.000
11.300	-509.600	-0.802	8.232	-0.002	0.000
11.400	-519.200	-0.605	8.232	-0.002	0.000
11.500	-463.600	4.424	8.233	-0.002	0.000
11.600	-374.200	4.424	8.233	-0.005	0.000
11.700	-384.800	4.857	8.232	-0.005	0.000
11.800	-380.000	5.174	8.232	-0.005	0.000
11.900	-375.400	5.406	8.232	-0.005	0.000
12.000	-372.800	4.897	8.233	-0.005	0.000
12.100	-367.200	4.897	8.233	-0.008	0.000
12.200	-362.400	4.811	8.232	-0.008	0.000
12.300	-358.200	4.733	8.234	-0.008	0.000
12.400	-354.800	4.654	8.233	-0.008	0.000
12.500	-351.000	4.725	8.233	-0.008	0.000
12.600	-346.800	4.725	8.233	-0.011	0.000
12.700	-342.200	4.820	8.232	-0.011	0.000
12.800	-338.600	4.930	8.234	-0.011	0.000
12.900	-335.200	4.402	8.232	-0.011	0.000
13.000	-332.600	3.662	8.232	-0.011	0.000
13.100	-326.800	3.662	8.232	-0.013	0.000
13.200	-323.000	3.619	8.232	-0.013	0.000
13.300	-319.600	3.571	8.232	-0.013	0.000
13.400	-317.800	3.519	8.232	-0.013	0.000
13.500	-313.400	3.437	8.233	-0.013	0.000
13.600	-309.400	3.437	8.233	-0.016	0.000
13.700	-306.800	3.409	8.233	-0.016	0.000
13.800	-302.400	3.361	8.232	-0.016	0.000
13.900	-299.000	3.324	8.232	-0.016	0.000
14.000	-295.400	3.241	8.233	-0.016	0.000
14.100	-291.600	3.241	8.233	-0.018	0.000
14.200	-287.800	3.219	8.233	-0.018	0.000
14.300	-285.000	3.172	8.233	-0.018	0.000
14.400	-282.400	3.143	8.232	-0.018	0.000
14.500	-279.200	3.071	8.233	-0.018	0.000
14.600	-275.200	3.071	8.233	-0.020	0.000
14.700	-272.600	3.044	8.232	-0.020	0.000
14.800	-270.400	2.997	8.233	-0.020	0.000
14.900	-267.400	2.974	8.233	-0.020	0.000
15.000	-264.400	2.902	8.233	-0.020	0.000
15.100	-261.000	2.902	8.233	-0.023	0.000
15.200	-257.800	2.860	8.233	-0.023	0.000
15.300	-256.200	2.832	8.232	-0.023	0.000
15.400	-252.800	2.799	8.233	-0.023	0.000
15.500	-251.800	2.735	8.233	-0.023	0.000
15.600	-247.400	2.735	8.233	-0.025	0.000
15.700	-244.600	2.708	8.231	-0.025	0.000
15.800	-244.000	2.670	8.233	-0.025	0.000
15.900	-240.600	2.646	8.232	-0.025	0.000
16.000	-237.000	2.590	8.231	-0.025	0.000
16.100	-234.000	2.590	8.231	-0.027	0.000
16.200	-231.200	2.562	8.232	-0.027	0.000
16.300	-229.400	2.531	8.232	-0.027	0.000
16.400	-227.400	2.509	8.232	-0.027	0.000
16.500	-223.800	2.455	8.232	-0.027	0.000
16.600	-221.800	2.455	8.232	-0.028	0.000
16.700	-217.800	2.425	8.232	-0.028	0.000
16.800	-217.000	2.405	8.232	-0.028	0.000
16.900	-214.600	2.376	8.233	-0.028	0.000
17.000	-212.000	2.321	8.233	-0.028	0.000
17.100	-210.200	2.321	8.233	-0.030	0.000
17.200	-207.000	2.306	8.233	-0.030	0.000
17.300	-204.800	2.272	8.231	-0.030	0.000
17.400	-203.200	2.251	8.232	-0.030	0.000
17.500	-201.200	2.200	8.233	-0.030	0.000
17.600	-199.800	2.200	8.233	-0.032	0.000
17.700	-196.400	2.177	8.233	-0.032	0.000
17.800	-195.400	2.147	8.233	-0.032	0.000
17.900	-192.600	2.131	8.234	-0.032	0.000
18.000	-191.600	2.084	8.233	-0.032	0.000
18.100	-187.800	2.084	8.233	-0.033	0.000
18.200	-186.000	2.052	8.232	-0.033	0.000
18.300	-184.800	2.038	8.232	-0.033	0.000
18.400	-182.000	2.012	8.232	-0.033	0.000
18.500	-181.600	1.964	8.231	-0.033	0.000
18.600	-178.800	1.964	8.231	-0.035	0.000
18.700	-177.000	1.949	8.233	-0.035	0.000
18.800	-175.400	1.927	8.233	-0.035	0.000
18.900	-174.600	1.911	8.233	-0.035	0.000
19.000	-171.800	1.870	8.233	-0.035	0.000
19.100	-170.600	1.870	8.233	-0.036	0.000
19.200	-169.200	1.839	8.232	-0.036	0.000
19.300	-168.600	1.831	8.233	-0.036	0.000
19.400	-167.000	1.798	8.232	-0.036	0.000
19.500	-167.000	1.752	8.233	-0.036	0.000
19.600	-164.400	1.752	8.233	-0.037	0.000
19.700	-164.000	1.757	8.232	-0.037	0.000
19.800	-162.200	1.728	8.233	-0.037	0.000
19.900	-161.800	1.709	8.233	-0.037	0.000
20.000	-159.000	1.676	8.232	-0.037	0.000
20.100	-157.600	1.676	8.232	-0.039	0.000
20.200	-155.400	1.670	8.232	-0.039	0.000
20.300	-153.000	1.631	8.233	-0.039	0.000
20.400	-152.600	1.627	8.232	-0.039	0.000
20.500	-152.000	1.583	8.232	-0.039	0.000
20.600	-148.200	1.583	8.232	-0.040	0.000
20.700	-146.800	1.597	8.232	-0.040	0.000
20.800	-145.200	1.559	8.232	-0.040	0.000
20.900	-144.000	1.556	8.233	-0.040	0.000
21.000	-143.000	1.527	8.233	-0.040	0.000
21.100	-140.400	1.527	8.233	-0.041	0.000
21.200	-142.400	1.527	8.233	-0.041	0.000
21.300	-139.800	1.509	8.233	-0.041	0.000
21.400	-138.400	1.483	8.233	-0.041	0.000
21.500	-135.200	1.444	8.233	-0.041	0.000
21.600	-136.400	1.444	8.233	-0.042	0.000
21.700	-132.800	1.434	8.233	-0.042	0.000
21.800	-132.200	1.420	8.232	-0.042	0.000
21.900	-131.200	1.408	8.233	-0.042	0.000
22.000	-129.200	1.371	8.233	-0.042	0.000
22.100	-129.400	1.371	8.233	-0.043	0.000
22.200	-126.600	1.371	8.233	-0.043	0.000
22.300	-126.000	1.343	8.233	-0.043	0.000
22.400	-124.800	1.332	8.232	-0.043	0.000
22.500	-122.800	1.294	8.233	-0.043	0.000
22.600	-120.200	1.294	8.233	-0.044	0.000
22.700	-120.000	1.308	8.232	-0.044	0.000
22.800	-117.200	1.268	8.233	-0.044	0.000
22.900	-115.600	1.286	8.232	-0.044	0.000
23.000	-115.800	1.249	8.233	-0.044	0.000
23.100	-113.200	1.249	8.233	-0.045	0.000
23.200	-113.000	1.227	8.234	-0.045	0.000
23.300	-111.600	1.222	8.233	-0.045	0.000
23.400	-109.800	1.201	8.234	-0.045	0.000
23.500	-109.000	1.173	8.232	-0.045	0.000
23.600	-107.600	1.173	8.232	-0.046	0.000
23.700	-106.800	1.177	8.232	-0.046	0.000
23.800	-105.800	1.144	8.234	-0.046	0.000
23.900	-105.800	1.150	8.233	-0.046	0.000
24.000	-102.200	1.103	8.232	-0.046	0.000
24.100	-102.800	1.103	8.232	-0.047	0.000
24.200	-102.000	1.087	8.232	-0.047	0.000
24.300	-101.000	1.072	8.232	-0.047	0.000
24.400	-98.800	1.067	8.233	-0.047	0.000
24.500	-97.600	1.048	8.233	-0.047	0.000
24.600	-97.200	1.048	8.233	-0.048	0.000
24.700	-96.400	1.031	8.233	-0.048	0.000
24.800	-94.600	1.022	8.231	-0.048	0.000
24.900	-94.800	1.008	8.232	-0.048	0.000
25.000	-93.000	0.989	8.231	-0.048	0.000
25.100	-91.800	0.989	8.231	-0.048	0.000
25.200	-91.400	0.982	8.233	-0.048	0.000
25.300	-91.200	0.969	8.232	-0.048	0.000
25.400	-89.600	0.965	8.232	-0.048	0.000
25.500	-87.800	0.943	8.233	-0.048	0.000
25.600	-86.600	0.943	8.233	-0.049	0.000
25.700	-85.800	0.931	8.232	-0.049	0.000
25.800	-83.800	0.922	8.232	-0.049	0.000
25.900	-85.200	0.914	8.234	-0.049	0.000
26.000	-82.400	0.898	8.232	-0.049	0.000
26.100	-83.600	0.898	8.232	-0.050	0.000
26.200	-81.800	0.885	8.233	-0.050	0.000
26.300	-79.800	0.875	8.232	-0.050	0.000
26.400	-78.800	0.869	8.231	-0.050	0.000
26.500	-79.400	0.848	8.232	-0.050	0.000
26.600	-78.000	0.848	8.232	-0.050	0.000
26.700	-77.600	0.835	8.233	-0.050	0.000
26.800	-76.600	0.828	8.232	-0.050	0.000
26.900	-75.400	0.820	8.232	-0.050	0.000
27.000	-74.200	0.803	8.233	-0.050	0.000
27.100	-74.000	0.803	8.233	-0.051	0.000
27.200	-73.200	0.787	8.232	-0.051	0.000
27.300	-72.600	0.784	8.233	-0.051	0.000
27.400	-71.400	0.774	8.233	-0.051	0.000
27.500	-71.400	0.759	8.233	-0.051	0.000
27.600	-69.600	0.759	8.233	-0.052	0.000
27.700	-69.200	0.747	8.232	-0.052	0.000
27.800	-67.600	0.742	8.232	-0.052	0.000
27.900	-68.400	0.731	8.233	-0.052	0.000
28.000	-66.200	0.713	8.232	-0.052	0.000
28.100	-66.400	0.713	8.232	-0.052	0.000
28.200	-66.200	0.708	8.232	-0.052	0.000
28.300	-65.200	0.697	8.233	-0.052	0.000
28.400	-65.000	0.688	8.234	-0.052	0.000
28.500	-62.800	0.676	8.233	-0.052	0.000
28.600	-63.200	0.676	8.233	-0.053	0.000
28.700	-62.600	0.665	8.233	-0.053	0.000
28.800	-61.200	0.657	8.232	-0.053	0.000
28.900	-61.000	0.649	8.232	-0.053	0.000
29.000	-60.000	0.639	8.232	-0.053	0.000
29.100	-60.400	0.639	8.232	-0.053	0.000
29.200	-60.000	0.629	8.233	-0.053	0.000
29.300	-58.200	0.623	8.234	-0.053	0.000
29.400	-59.400	0.614	8.232	-0.053	0.000
29.500	-58.600	0.606	8.232	-0.053	0.000
29.600	-58.000	0.606	8.232	-0.054	0.000
29.700	-56.800	0.601	8.232	-0.054	0.000
29.800	-57.400	0.591	8.232	-0.054	0.000
29.900	-57.600	0.584	8.232	-0.054	0.000
30.000	-55.400	0.573	8.232	-0.054	0.000
30.100	-56.400	0.573	8.232	-0.054	0.000
30.200	-53.800	0.565	8.232	-0.054	0.000
30.300	-54.000	0.560	8.232	-0.054	0.000
30.400	-53.200	0.555	8.232	-0.054	0.000
30.500	-52.200	0.545	8.233	-0.054	0.000
30.600	-51.400	0.545	8.233	-0.055	0.000
30.700	-50.600	0.546	8.232	-0.055	0.000
30.800	-51.200	0.542	8.232	-0.055	0.000
30.900	-50.600	0.542	8.232	-0.055	0.000
31.000	-50.600	0.532	8.232	-0.055	0.000
31.100	-48.800	0.532	8.232	-0.055	0.000
31.200	-49.800	0.536	8.232	-0.055	0.000
31.300	-49.200	0.525	8.233	-0.055	0.000
31.400	-48.000	0.520	8.233	-0.055	0.000
31.500	-47.600	0.496	8.232	-0.055	0.000
31.600	-46.600	0.496	8.232	-0.055	0.000
31.700	-45.600	0.492	8.232	-0.055	0.000
31.800	-46.600	0.488	8.233	-0.055	0.000
31.900	-45.200	0.482	8.232	-0.055	0.000
32.000	-46.200	0.473	8.232	-0.055	0.000
32.100	-45.000	0.473	8.232	-0.056	0.000
32.200	-44.800	0.467	8.233	-0.056	0.000
32.300	-43.600	0.464	8.232	-0.056	0.000
32.400	-43.600	0.461	8.233	-0.056	0.000
32.500	-42.200	0.446	8.233	-0.056	0.000
32.600	-43.600	0.446	8.233	-0.056	0.000
32.700	-42.800	0.445	8.232	-0.056	0.000
32.800	-41.200	0.442	8.232	-0.056	0.000
32.900	-40.400	0.436	8.233	-0.056	0.000
33.000	-40.400	0.429	8.233	-0.056	0.000
33.100	-39.400	0.429	8.233	-0.056	0.000
33.200	-40.200	0.423	8.232	-0.056	0.000
33.300	-40.600	0.417	8.233	-0.056	0.000
33.400	-39.400	0.412	8.232	-0.056	0.000
33.500	-39.000	0.405	8.232	-0.056	0.000
33.600	-38.600	0.405	8.232	-0.057	0.000
33.700	-38.600	0.402	8.232	-0.057	0.000
33.800	-38.000	0.400	8.233	-0.057	0.000
33.900	-37.000	0.397	8.233	-0.057	0.000
34.000	-36.000	0.386	8.231	-0.057	0.000
34.100	-37.800	0.386	8.231	-0.057	0.000
34.200	-37.200	0.385	8.232	-0.057	0.000
34.300	-37.400	0.381	8.232	-0.057	0.000
34.400	-36.000	0.381	8.233	-0.057	0.000
34.500	-36.400	0.373	8.232	-0.057	0.000
34.600	-35.600	0.373	8.232	-0.057	0.000
34.700	-35.400	0.365	8.233	-0.057	0.000
34.800	-34.000	0.362	8.233	-0.057	0.000
34.900	-33.600	0.361	8.231	-0.057	0.000
35.000	-34.800	0.353	8.232	-0.057	0.000
35.100	-33.000	0.353	8.232	-0.058	0.000
35.200	-32.400	0.349	8.233	-0.058	0.000
35.300	-32.600	0.347	8.232	-0.058	0.000
35.400	-33.400	0.344	8.232	-0.058	0.000
35.500	-31.600	0.339	8.231	-0.058	0.000
35.600	-32.000	0.339	8.231	-0.058	0.000
35.700	-31.400	0.333	8.232	-0.058	0.000
35.800	-30.600	0.330	8.233	-0.058	0.000
35.900	-30.800	0.328	8.232	-0.058	0.000
36.000	-31.000	0.320	8.233	-0.058	0.000
36.100	-29.600	0.320	8.233	-0.058	0.000
36.200	-30.800	0.318	8.233	-0.058	0.000
36.300	-30.000	0.314	8.232	-0.058	0.000
36.400	-29.600	0.312	8.233	-0.058	0.000
36.500	-29.200	0.305	8.232	-0.058	0.000
36.600	-28.600	0.305	8.232	-0.058	0.000
36.700	-28.200	0.300	8.233	-0.058	0.000
36.800	-27.400	0.300	8.232	-0.058	0.000
36.900	-26.000	0.296	8.233	-0.058	0.000
37.000	-25.200	0.288	8.234	-0.058	0.000
37.100	-26.200	0.288	8.234	-0.058	0.000
37.200	-25.800	0.290	8.231	-0.058	0.000
37.300	-25.400	0.283	8.233	-0.058	0.000
37.400	-24.800	0.279	8.232	-0.058	0.000
37.500	-24.600	0.276	8.233	-0.058	0.000
37.600	-24.000	0.276	8.233	-0.059	0.000
37.700	-25.000	0.274	8.232	-0.059	0.000
37.800	-23.600	0.268	8.234	-0.059	0.000
37.900	-24.200	0.271	8.233	-0.059	0.000
38.000	-23.000	0.264	8.231	-0.059	0.000
38.100	-23.600	0.264	8.231	-0.059	0.000
38.200	-23.600	0.245	8.233	-0.059	0.000
38.300	-22.400	0.232	8.231	-0.059	0.000
38.400	-22.400	0.234	8.232	-0.059	0.000
38.500	-21.400	0.230	8.233	-0.059	0.000
38.600	-20.600	0.230	8.233	-0.059	0.000
38.700	-19.800	0.229	8.232	-0.059	0.000
38.800	-20.800	0.226	8.233	-0.059	0.000
38.900	-20.000	0.225	8.232	-0.059	0.000
39.000	-20.600	0.221	8.233	-0.059	0.000
39.100	-18.200	0.221	8.233	-0.059	0.000
39.200	-19.400	0.218	8.232	-0.059	0.000
39.300	-18.800	0.214	8.233	-0.059	0.000
39.400	-19.800	0.214	8.232	-0.059	0.000
39.500	-18.400	0.210	8.232	-0.059	0.000
39.600	-19.600	0.210	8.232	-0.059	0.000
39.700	-18.600	0.204	8.234	-0.059	0.000
39.800	-20.200	0.197	8.232	-0.059	0.000
39.900	-19.000	0.187	8.234	-0.059	0.000
40.000	-19.400	0.177	8.232	-0.059	0.000
40.100	-17.400	0.177	8.232	-0.060	0.000
40.200	-18.200	0.183	8.232	-0.060	0.000
40.300	-17.800	0.177	8.233	-0.060	0.000
40.400	-18.200	0.175	8.232	-0.060	0.000
40.500	-17.400	0.175	8.232	-0.060	0.000
40.600	-18.400	0.175	8.232	-0.060	0.000
40.700	-18.000	0.176	8.231	-0.060	0.000
40.800	-16.800	0.176	8.233	-0.060	0.000
40.900	-18.200	0.175	8.232	-0.060	0.000
41.000	-17.400	0.173	8.231	-0.060	0.000
41.100	-17.200	0.173	8.231	-0.060	0.000
41.200	-16.200	0.171	8.233	-0.060	0.000
41.300	-17.400	0.167	8.233	-0.060	0.000
41.400	-17.000	0.169	8.233	-0.060	0.000
41.500	-16.200	0.161	8.232	-0.060	0.000
41.600	-17.000	0.161	8.232	-0.060	0.000
41.700	-16.800	0.163	8.232	-0.060	0.000
41.800	-16.000	0.162	8.233	-0.060	0.000
41.900	-15.200	0.160	8.233	-0.060	0.000
42.000	-16.200	0.158	8.231	-0.060	0.000
42.100	-16.200	0.158	8.231	-0.060	0.000
42.200	-16.200	0.151	8.232	-0.060	0.000
42.300	-15.600	0.155	8.232	-0.060	0.000
42.400	-15.800	0.150	8.234	-0.060	0.000
42.500	-15.000	0.154	8.233	-0.060	0.000
42.600	-15.200	0.154	8.233	-0.060	0.000
42.700	-14.200	0.149	8.232	-0.060	0.000
42.800	-15.600	0.144	8.233	-0.060	0.000
42.900	-13.600	0.147	8.233	-0.060	0.000
43.000	-13.600	0.142	8.232	-0.060	0.000
43.100	-14.400	0.142	8.232	-0.060	0.000
43.200	-13.400	0.140	8.232	-0.060	0.000
43.300	-12.600	0.137	8.232	-0.060	0.000
43.400	-13.200	0.139	8.233	-0.060	0.000
43.500	-12.800	0.133	8.234	-0.060	0.000
43.600	-14.400	0.133	8.234	-0.060	0.000
43.700	-13.600	0.126	8.232	-0.060	0.000
43.800	-12.800	0.129	8.232	-0.060	0.000
43.900	-12.000	0.128	8.232	-0.060	0.000
44.000	-12.800	0.125	8.233	-0.060	0.000
44.100	-12.600	0.125	8.233	-0.061	0.000
44.200	-12.200	0.124	8.232	-0.061	0.000
44.300	-12.200	0.125	8.233	-0.061	0.000
44.400	-12.200	0.119	8.233	-0.061	0.000
44.500	-12.000	0.116	8.232	-0.061	0.000
44.600	-12.000	0.116	8.232	-0.061	0.000
44.700	-11.800	0.115	8.232	-0.061	0.000
44.800	-12.200	0.113	8.232	-0.061	0.000
44.900	-12.200	0.112	8.232	-0.061	0.000
45.000	-11.600	0.110	8.232	-0.061	0.000
45.100	-11.800	0.110	8.232	-0.061	0.000
45.200	-12.000	0.109	8.232	-0.061	0.000
45.300	-12.200	0.106	8.232	-0.061	0.000
45.400	-11.800	0.108	8.233	-0.061	0.000
45.500	-11.400	0.107	8.233	-0.061	0.000
45.600	-11.000	0.107	8.233	-0.061	0.000
45.700	-12.200	0.104	8.232	-0.061	0.000
45.800	-11.400	0.104	8.232	-0.061	0.000
45.900	-12.200	0.101	8.233	-0.061	0.000
46.000	-11.200	0.101	8.232	-0.061	0.000
46.100	-11.800	0.101	8.232	-0.061	0.000
46.200	-10.200	0.104	8.232	-0.061	0.000
46.300	-11.000	0.098	8.232	-0.061	0.000
46.400	-10.600	0.102	8.232	-0.061	0.000
46.500	-11.400	0.099	8.232	-0.061	0.000
46.600	-10.200	0.099	8.232	-0.061	0.000
46.700	-9.800	0.101	8.232	-0.061	0.000
46.800	-9.600	0.099	8.232	-0.061	0.000
46.900	-10.000	0.100	8.233	-0.061	0.000
47.000	-10.600	0.102	8.232	-0.061	0.000
47.100	-10.600	0.102	8.232	-0.061	0.000
47.200	-10.600	0.104	8.232	-0.061	0.000
47.300	-9.600	0.102	8.232	-0.061	0.000
47.400	-10.200	0.092	8.231	-0.061	0.000
47.500	-10.200	0.087	8.234	-0.061	0.000
47.600	-10.400	0.087	8.234	-0.061	0.000
47.700	-8.800	0.094	8.233	-0.061	0.000
47.800	-9.000	0.091	8.233	-0.061	0.000
47.900	-8.600	0.091	8.232	-0.061	0.000
48.000	-9.400	0.083	8.232	-0.061	0.000
48.100	-10.600	0.083	8.232	-0.061	0.000
48.200	-10.200	0.088	8.232	-0.061	0.000
48.300	-8.000	0.083	8.232	-0.061	0.000
48.400	-9.600	0.090	8.232	-0.061	0.000
48.500	-8.800	0.089	8.231	-0.061	0.000
48.600	-8.800	0.089	8.231	-0.061	0.000
48.700	-7.800	0.084	8.232	-0.061	0.000
48.800	-9.800	0.084	8.232	-0.061	0.000
48.900	-8.400	0.082	8.233	-0.061	0.000
49.000	-9.400	0.079	8.233	-0.061	0.000
49.100	-8.200	0.079	8.233	-0.061	0.000
49.200	-8.600	0.078	8.233	-0.061	0.000
49.300	-7.400	0.078	8.231	-0.061	0.000
49.400	-8.400	0.078	8.232	-0.061	0.000
49.500	-8.800	0.077	8.232	-0.061	0.000
49.600	-8.600	0.077	8.232	-0.061	0.000
49.700	-7.400	0.076	8.232	-0.061	0.000
49.800	-10.200	0.078	8.233	-0.061	0.000
49.900	-8.400	0.075	8.233	-0.061	0.000
50.000	-8.200	0.076	8.232	-0.061	0.000
50.100	-7.000	0.076	8.232	-0.062	0.000
50.200	-8.800	0.078	8.233	-0.062	0.000
50.300	-7.800	0.072	8.232	-0.062	0.000
50.400	-9.600	0.075	8.231	-0.062	0.000
50.500	-8.600	0.069	8.232	-0.062	0.000
50.600	-9.600	0.069	8.232	-0.062	0.000
50.700	-7.000	0.071	8.231	-0.062	0.000
50.800	-8.200	0.063	8.232	-0.062	0.000
50.900	-6.800	0.070	8.233	-0.062	0.000
51.000	-7.800	0.067	8.231	-0.062	0.000
51.100	-7.000	0.067	8.231	-0.062	0.000
51.200	-7.800	0.065	8.233	-0.062	0.000
51.300	-6.000	0.064	8.233	-0.062	0.000
51.400	-7.400	0.067	8.232	-0.062	0.000
51.500	-6.000	0.069	8.231	-0.062	0.000
51.600	-6.200	0.069	8.231	-0.062	0.000
51.700	-6.200	0.077	8.233	-0.062	0.000
51.800	-7.200	0.074	8.233	-0.062	0.000
51.900	-6.600	0.072	8.233	-0.062	0.000
52.000	-7.200	0.064	8.233	-0.062	0.000
52.100	-6.400	0.064	8.233	-0.062	0.000
52.200	-7.400	0.060	8.234	-0.062	0.000
52.300	-7.000	0.060	8.233	-0.062	0.000
52.400	-7.000	0.057	8.232	-0.062	0.000
52.500	-6.600	0.057	8.232	-0.062	0.000
52.600	-8.400	0.057	8.232	-0.062	0.000
52.700	-7.200	0.053	8.233	-0.062	0.000
52.800	-8.200	0.055	8.233	-0.062	0.000
52.900	-9.200	0.052	8.233	-0.062	0.000
53.000	-9.000	0.050	8.232	-0.062	0.000
53.100	-9.000	0.050	8.232	-0.062	0.000
53.200	-8.200	0.049	8.232	-0.062	0.000
53.300	-6.400	0.047	8.232	-0.062	0.000
53.400	-7.000	0.053	8.232	-0.062	0.000
53.500	-6.400	0.052	8.232	-0.062	0.000
53.600	-5.800	0.052	8.232	-0.062	0.000
53.700	-6.400	0.050	8.230	-0.062	0.000
53.800	-7.000	0.058	8.232	-0.062	0.000
53.900	-6.800	0.062	8.233	-0.062	0.000
54.000	-7.000	0.066	8.233	-0.062	0.000
54.100	-4.800	0.066	8.233	-0.062	0.000
54.200	-8.000	0.068	8.233	-0.062	0.000
54.300	-4.800	0.074	8.234	-0.062	0.000
54.400	-7.800	0.072	8.233	-0.062	0.000
54.500	-5.600	0.064	8.233	-0.062	0.000
54.600	-6.800	0.064	8.233	-0.062	0.000
54.700	-6.400	0.056	8.233	-0.062	0.000
54.800	-6.400	0.054	8.233	-0.062	0.000
54.900	-6.200	0.054	8.233	-0.062	0.000
55.000	-7.200	0.056	8.232	-0.062	0.000
55.100	-7.000	0.056	8.232	-0.062	0.000
55.200	-6.200	0.052	8.233	-0.062	0.000
55.300	-6.400	0.058	8.232	-0.062	0.000
55.400	-6.400	0.052	8.233	-0.062	0.000
55.500	-7.000	0.054	8.232	-0.062	0.000
55.600	-6.800	0.054	8.232	-0.062	0.000
55.700	-6.400	0.053	8.231	-0.062	0.000
55.800	-6.000	0.056	8.232	-0.062	0.000
55.900	-6.200	0.050	8.232	-0.062	0.000
56.000	-7.000	0.052	8.232	-0.062	0.000
56.100	-5.000	0.052	8.232	-0.062	0.000
56.200	-6.000	0.053	8.233	-0.062	0.000
56.300	-6.000	0.051	8.231	-0.062	0.000
56.400	-6.400	0.054	8.233	-0.062	0.000
56.500	-6.000	0.052	8.232	-0.062	0.000
56.600	-5.800	0.052	8.232	-0.062	0.000
56.700	-6.000	0.052	8.232	-0.062	0.000
56.800	-7.200	0.053	8.232	-0.062	0.000
56.900	-6.000	0.050	8.232	-0.062	0.000
57.000	-6.200	0.053	8.232	-0.062	0.000
57.100	-6.000	0.053	8.232	-0.062	0.000
57.200	-6.800	0.053	8.232	-0.062	0.000
57.300	-5.600	0.051	8.233	-0.062	0.000
57.400	-7.000	0.047	8.232	-0.062	0.000
57.500	-6.400	0.049	8.233	-0.062	0.000
57.600	-7.000	0.049	8.233	-0.062	0.000
57.700	-5.400	0.049	8.234	-0.062	0.000
57.800	-7.400	0.045	8.232	-0.062	0.000
57.900	-5.400	0.048	8.233	-0.062	0.000
58.000	-6.200	0.048	8.232	-0.062	0.000
58.100	-5.000	0.048	8.232	-0.062	0.000
58.200	-6.200	0.045	8.233	-0.062	0.000
58.300	-6.400	0.050	8.232	-0.062	0.000
58.400	-5.600	0.045	8.232	-0.062	0.000
58.500	-5.600	0.050	8.233	-0.062	0.000
58.600	-5.200	0.050	8.233	-0.062	0.000
58.700	-6.000	0.047	8.232	-0.062	0.000
58.800	-6.400	0.048	8.231	-0.062	0.000
58.900	-5.600	0.050	8.233	-0.062	0.000
59.000	-6.600	0.047	8.234	-0.062	0.000
59.100	-5.200	0.047	8.234	-0.062	0.000
59.200	-5.000	0.048	8.233	-0.062	0.000
59.300	-3.200	0.045	8.232	-0.062	0.000
59.400	-4.800	0.047	8.232	-0.062	0.000
59.500	-4.000	0.048	8.231	-0.062	0.000
59.600	-5.400	0.048	8.231	-0.063	0.000
59.700	-3.200	0.045	8.232	-0.063	0.000
59.800	-4.800	0.047	8.233	-0.063	0.000
59.900	-4.400	0.044	8.233	-0.063	0.000
60.000	-4.600	0.046	8.232	-0.063	0.000
60.100	-4.800	0.046	8.232	-0.063	0.000
60.200	-4.400	0.047	8.232	-0.063	0.000
60.300	-5.400	0.046	8.232	-0.063	0.000
60.400	-4.800	0.041	8.232	-0.063	0.000
60.500	-5.800	0.032	8.232	-0.063	0.000
60.600	-4.000	0.032	8.232	-0.063	0.000
60.700	-5.200	0.031	8.232	-0.063	0.000
60.800	-4.000	0.027	8.233	-0.063	0.000
60.900	-4.800	0.028	8.232	-0.063	0.000
61.000	-5.200	0.026	8.232	-0.063	0.000
61.100	-4.800	0.026	8.232	-0.063	0.000
61.200	-3.800	0.030	8.233	-0.063	0.000
61.300	-6.200	0.028	8.232	-0.063	0.000
61.400	-5.200	0.031	8.232	-0.063	0.000
61.500	-5.200	0.030	8.233	-0.063	0.000
61.600	-5.800	0.030	8.233	-0.063	0.000
61.700	-5.600	0.033	8.232	-0.063	0.000
61.800	-4.400	0.034	8.233	-0.063	0.000
61.900	-4.600	0.032	8.232	-0.063	0.000
62.000	-4.400	0.033	8.232	-0.063	0.000
62.100	-4.400	0.033	8.232	-0.063	0.000
62.200	-5.800	0.037	8.232	-0.063	0.000
62.300	-5.000	0.034	8.233	-0.063	0.000
62.400	-4.200	0.040	8.232	-0.063	0.000
62.500	-4.600	0.036	8.232	-0.063	0.000
62.600	-4.800	0.036	8.232	-0.063	0.000
62.700	-4.000	0.036	8.231	-0.063	0.000
62.800	-4.800	0.037	8.233	-0.063	0.000
62.900	-4.000	0.036	8.232	-0.063	0.000
63.000	-4.800	0.034	8.232	-0.063	0.000
63.100	-3.600	0.034	8.232	-0.063	0.000
63.200	-3.800	0.038	8.233	-0.063	0.000
63.300	-5.600	0.037	8.233	-0.063	0.000
63.400	-5.600	0.035	8.232	-0.063	0.000
63.500	-4.600	0.035	8.232	-0.063	0.000
63.600	-5.000	0.035	8.232	-0.063	0.000
63.700	-3.400	0.033	8.232	-0.063	0.000
63.800	-5.000	0.034	8.231	-0.063	0.000
63.900	-4.000	0.034	8.231	-0.063	0.000
64.000	-4.800	0.036	8.233	-0.063	0.000
64.100	-4.400	0.036	8.233	-0.063	0.000
64.200	-4.000	0.032	8.232	-0.063	0.000
64.300	-4.400	0.033	8.232	-0.063	0.000
64.400	-3.800	0.033	8.232	-0.063	0.000
64.500	-5.600	0.033	8.232	-0.063	0.000
64.600	-5.400	0.033	8.232	-0.063	0.000
64.700	-4.600	0.030	8.233	-0.063	0.000
64.800	-5.400	0.036	8.233	-0.063	0.000
64.900	-4.200	0.030	8.232	-0.063	0.000
65.000	-4.800	0.032	8.232	-0.063	0.000
65.100	-5.600	0.032	8.232	-0.063	0.000
65.200	-5.200	0.034	8.231	-0.063	0.000
65.300	-3.600	0.030	8.232	-0.063	0.000
65.400	-5.800	0.034	8.233	-0.063	0.000
65.500	-4.600	0.035	8.233	-0.063	0.000
65.600	-4.200	0.035	8.233	-0.063	0.000
65.700	-4.200	0.032	8.232	-0.063	0.000
65.800	-4.800	0.033	8.233	-0.063	0.000
65.900	-3.600	0.029	8.232	-0.063	0.000
66.000	-4.000	0.034	8.231	-0.063	0.000
66.100	-4.600	0.034	8.231	-0.063	0.000
66.200	-4.000	0.032	8.232	-0.063	0.000
66.300	-3.600	0.033	8.234	-0.063	0.000
66.400	-4.000	0.032	8.232	-0.063	0.000
66.500	-3.000	0.033	8.232	-0.063	0.000
66.600	-3.200	0.033	8.232	-0.063	0.000
66.700	-1.800	0.030	8.231	-0.063	0.000
66.800	-4.000	0.034	8.232	-0.063	0.000
66.900	-3.000	0.029	8.232	-0.063	0.000
67.000	-3.200	0.031	8.232	-0.063	0.000
67.100	-2.000	0.031	8.232	-0.063	0.000
67.200	-3.000	0.031	8.232	-0.063	0.000
67.300	-3.200	0.030	8.231	-0.063	0.000
67.400	-3.400	0.032	8.232	-0.063	0.000
67.500	-2.600	0.027	8.232	-0.063	0.000
67.600	-2.600	0.027	8.232	-0.063	0.000
67.700	-2.400	0.027	8.232	-0.063	0.000
67.800	-3.200	0.026	8.232	-0.063	0.000
67.900	-3.200	0.023	8.232	-0.063	0.000
68.000	-4.400	0.017	8.232	-0.063	0.000
68.100	-4.000	0.017	8.232	-0.063	0.000
68.200	-4.000	0.023	8.233	-0.063	0.000
68.300	-3.800	0.020	8.233	-0.063	0.000
68.400	-3.200	0.017	8.231	-0.063	0.000
68.500	-2.200	0.016	8.232	-0.063	0.000
68.600	-4.600	0.016	8.232	-0.063	0.000
68.700	-3.400	0.018	8.232	-0.063	0.000
68.800	-3.600	0.017	8.233	-0.063	0.000
68.900	-3.600	0.019	8.232	-0.063	0.000
69.000	-3.200	0.020	8.232	-0.063	0.000
69.100	-3.000	0.020	8.232	-0.063	0.000
69.200	-4.000	0.022	8.232	-0.063	0.000
69.300	-2.600	0.024	8.233	-0.063	0.000
69.400	-3.800	0.024	8.233	-0.063	0.000
69.500	-2.800	0.028	8.232	-0.063	0.000
69.600	-3.400	0.028	8.232	-0.063	0.000
69.700	-2.800	0.028	8.231	-0.063	0.000
69.800	-4.000	0.022	8.233	-0.063	0.000
69.900	-4.000	0.021	8.233	-0.063	0.000
70.000	-4.600	0.015	8.231	-0.063	0.000
70.100	-4.200	0.015	8.231	-0.063	0.000
70.200	-6.000	0.026	8.233	-0.063	0.000
70.300	-5.000	0.018	8.232	-0.063	0.000
70.400	-6.400	0.022	8.233	-0.063	0.000
70.500	-5.800	0.020	8.234	-0.063	0.000
70.600	-4.000	0.020	8.234	-0.063	0.000
70.700	-3.200	0.024	8.232	-0.063	0.000
70.800	-5.200	0.025	8.232	-0.063	0.000
70.900	-1.800	0.023	8.232	-0.063	0.000
71.000	-4.000	0.025	8.231	-0.063	0.000
71.100	-3.800	0.025	8.231	-0.063	0.000
71.200	-4.200	0.024	8.233	-0.063	0.000
71.300	-3.200	0.032	8.232	-0.063	0.000
71.400	-4.400	0.030	8.232	-0.063	0.000
71.500	-3.600	0.045	8.231	-0.063	0.000
71.600	-3.400	0.045	8.231	-0.063	0.000
71.700	-2.800	0.047	8.234	-0.063	0.000
71.800	-4.000	0.046	8.233	-0.063	0.000
71.900	-2.400	0.041	8.232	-0.063	0.000
72.000	-3.000	0.033	8.233	-0.063	0.000
72.100	-2.800	0.033	8.233	-0.063	0.000
72.200	-3.200	0.029	8.232	-0.063	0.000
72.300	-2.600	0.029	8.231	-0.063	0.000
72.400	-3.400	0.027	8.233	-0.063	0.000
72.500	-3.600	0.028	8.232	-0.063	0.000
72.600	-2.600	0.028	8.232	-0.063	0.000
72.700	-3.800	0.026	8.233	-0.063	0.000
72.800	-3.200	0.029	8.232	-0.063	0.000
72.900	-2.400	0.025	8.232	-0.063	0.000
73.000	-2.400	0.021	8.234	-0.063	0.000
73.100	-2.400	0.021	8.234	-0.063	0.000
73.200	-3.000	0.029	8.232	-0.063	0.000
73.300	-3.200	0.020	8.233	-0.063	0.000
73.400	-3.200	0.020	8.233	-0.063	0.000
73.500	-1.600	0.020	8.232	-0.063	0.000
73.600	-3.000	0.020	8.232	-0.063	0.000
73.700	-1.400	0.019	8.231	-0.063	0.000
73.800	-1.800	0.021	8.232	-0.063	0.000
73.900	-1.800	0.017	8.233	-0.063	0.000
74.000	-1.800	0.019	8.233	-0.063	0.000
74.100	-1.600	0.019	8.233	-0.063	0.000
74.200	-2.400	0.018	8.232	-0.063	0.000
74.300	-2.000	0.017	8.233	-0.063	0.000
74.400	-3.000	0.018	8.231	-0.063	0.000
74.500	-1.800	0.017	8.232	-0.063	0.000
74.600	-3.000	0.017	8.232	-0.063	0.000
74.700	-1.400	0.014	8.232	-0.063	0.000
74.800	-2.800	0.013	8.232	-0.063	0.000
74.900	-1.400	0.015	8.232	-0.063	0.000
75.000	-2.400	0.011	8.232	-0.063	0.000
75.100	-0.800	0.011	8.232	-0.063	0.000
75.200	-2.600	0.014	8.231	-0.063	0.000
75.300	-1.200	0.012	8.231	-0.063	0.000
75.400	-2.000	0.013	8.233	-0.063	0.000
75.500	-1.600	0.012	8.233	-0.063	0.000
75.600	-2.400	0.012	8.233	-0.064	0.000
75.700	-1.800	0.009	8.232	-0.064	0.000
75.800	-1.400	0.011	8.232	-0.064	0.000
75.900	-1.200	0.010	8.232	-0.064	0.000
76.000	-1.800	0.010	8.232	-0.064	0.000
76.100	-1.000	0.010	8.232	-0.064	0.000
76.200	-1.400	0.005	8.233	-0.064	0.000
76.300	-0.600	0.006	8.231	-0.064	0.000
76.400	-1.000	0.006	8.233	-0.064	0.000
76.500	-1.000	0.006	8.233	-0.064	0.000
76.600	-0.800	0.006	8.233	-0.064	0.000
76.700	-2.600	0.005	8.234	-0.064	0.000
76.800	-0.000	0.005	8.232	-0.064	0.000
76.900	-1.600	0.006	8.232	-0.064	0.000
77.000	-1.200	0.005	8.233	-0.064	0.000
77.100	-0.600	0.005	8.233	-0.064	0.000
77.200	-0.000	0.004	8.231	-0.064	0.000
77.300	-0.400	0.004	8.232	-0.064	0.000
77.400	-0.600	0.003	8.233	-0.064	0.000
77.500	-0.400	-0.001	8.232	-0.064	0.000
77.600	-1.200	-0.001	8.232	-0.064	0.000
77.700	-1.600	0.001	8.232	-0.064	0.000
77.800	-0.600	-0.001	8.232	-0.064	0.000
77.900	-1.400	0.002	8.232	-0.064	0.000
78.000	-1.000	0.001	8.232	-0.064	0.000
78.100	-0.800	0.001	8.232	-0.064	0.000
78.200	-0.600	0.002	8.233	-0.064	0.000
78.300	0.400	-0.001	8.232	-0.064	0.000
78.400	-0.400	-0.002	8.232	-0.064	0.000
78.500	-1.800	0.003	8.231	-0.064	0.000
78.600	-0.000	0.003	8.231	-0.064	0.000
78.700	-0.200	-0.005	8.232	-0.064	0.000
78.800	-0.800	-0.000	8.233	-0.064	0.000
78.900	-0.600	-0.004	8.232	-0.064	0.000
79.000	-0.400	-0.003	8.232	-0.064	0.000
79.100	-1.200	-0.003	8.232	-0.064	0.000
79.200	-0.600	-0.002	8.231	-0.064	0.000
79.300	-0.000	-0.002	8.232	-0.064	0.000
79.400	-0.400	-0.003	8.232	-0.064	0.000
79.500	-0.000	-0.004	8.232	-0.064	0.000
79.600	0.200	-0.004	8.232	-0.064	0.000
79.700	-0.600	-0.003	8.233	-0.064	0.000
79.800	-0.000	-0.004	8.232	-0.064	0.000
79.900	-0.400	-0.010	8.233	-0.064	0.000
80.000	0.800	-0.006	8.233	-0.064	0.000
80.100	-1.600	-0.006	8.233	-0.064	0.000
80.200	-0.600	-0.008	8.232	-0.064	0.000
80.300	-0.600	-0.007	8.232	-0.064	0.000
80.400	0.400	-0.012	8.233	-0.064	0.000
80.500	0.200	-0.010	8.234	-0.064	0.000
80.600	0.200	-0.010	8.234	-0.064	0.000
80.700	-1.200	-0.009	8.232	-0.064	0.000
80.800	0.600	-0.009	8.232	-0.064	0.000
80.900	-0.000	-0.008	8.233	-0.064	0.000
81.000	-1.200	-0.011	8.231	-0.064	0.000
81.100	0.200	-0.011	8.231	-0.064	0.000
81.200	0.800	-0.007	8.232	-0.064	0.000
81.300	0.600	-0.011	8.232	-0.064	0.000
81.400	-0.600	-0.003	8.232	-0.064	0.000
81.500	-0.000	-0.009	8.231	-0.064	0.000
81.600	0.800	-0.009	8.231	-0.064	0.000
81.700	-0.000	-0.012	8.232	-0.064	0.000
81.800	0.400	-0.008	8.232	-0.064	0.000
81.900	0.800	-0.011	8.232	-0.064	0.000
82.000	0.200	-0.012	8.232	-0.064	0.000
82.100	-0.400	-0.012	8.232	-0.064	0.000
82.200	1.400	-0.007	8.232	-0.064	0.000
82.300	0.200	-0.011	8.232	-0.064	0.000
82.400	0.200	-0.011	8.233	-0.064	0.000
82.500	0.400	-0.008	8.233	-0.064	0.000
82.600	-0.600	-0.008	8.233	-0.064	0.000
82.700	0.400	-0.011	8.232	-0.064	0.000
82.800	-0.800	-0.012	8.233	-0.064	0.000
82.900	-0.400	-0.013	8.232	-0.064	0.000
83.000	-0.400	-0.014	8.232	-0.064	0.000
83.100	1.000	-0.014	8.232	-0.064	0.000
83.200	1.000	-0.013	8.233	-0.064	0.000
83.300	0.400	-0.014	8.232	-0.064	0.000
83.400	-0.000	-0.013	8.232	-0.064	0.000
83.500	1.400	-0.016	8.231	-0.064	0.000
83.600	1.400	-0.016	8.231	-0.064	0.000
83.700	1.000	-0.013	8.233	-0.064	0.000
83.800	1.600	-0.015	8.233	-0.064	0.000
83.900	0.600	-0.012	8.231	-0.064	0.000
84.000	1.000	-0.014	8.232	-0.064	0.000
84.100	0.200	-0.014	8.232	-0.064	0.000
84.200	2.200	-0.013	8.232	-0.064	0.000
84.300	1.000	-0.013	8.232	-0.064	0.000
84.400	1.000	-0.011	8.232	-0.064	0.000
84.500	1.400	-0.012	8.233	-0.064	0.000
84.600	0.800	-0.012	8.233	-0.064	0.000
84.700	1.000	-0.013	8.232	-0.064	0.000
84.800	1.400	-0.014	8.232	-0.064	0.000
84.900	2.000	-0.015	8.233	-0.064	0.000
85.000	0.400	-0.019	8.233	-0.064	0.000
85.100	1.600	-0.019	8.233	-0.064	0.000
85.200	1.000	-0.019	8.233	-0.064	0.000
85.300	1.000	-0.019	8.231	-0.064	0.000
85.400	1.000	-0.019	8.231	-0.064	0.000
85.500	0.600	-0.019	8.232	-0.064	0.000
85.600	1.200	-0.019	8.232	-0.063	0.000
85.700	-0.600	-0.020	8.232	-0.063	0.000
85.800	2.000	-0.018	8.232	-0.063	0.000
85.900	0.400	-0.025	8.232	-0.063	0.000
86.000	1.800	-0.022	8.231	-0.063	0.000
86.100	2.800	-0.022	8.231	-0.063	0.000
86.200	2.200	-0.022	8.231	-0.063	0.000
86.300	0.600	-0.021	8.233	-0.063	0.000
86.400	1.400	-0.018	8.232	-0.063	0.000
86.500	1.000	-0.020	8.233	-0.063	0.000
86.600	1.000	-0.020	8.233	-0.063	0.000
86.700	1.000	-0.025	8.232	-0.063	0.000
86.800	-0.000	-0.019	8.232	-0.063	0.000
86.900	1.600	-0.023	8.231	-0.063	0.000
87.000	1.600	-0.022	8.232	-0.063	0.000
87.100	1.800	-0.022	8.232	-0.063	0.000
87.200	0.800	-0.020	8.232	-0.063	0.000
87.300	1.600	-0.023	8.232	-0.063	0.000
87.400	0.200	-0.024	8.232	-0.063	0.000
87.500	0.800	-0.020	8.233	-0.063	0.000
87.600	1.200	-0.020	8.233	-0.063	0.000
87.700	2.000	-0.021	8.233	-0.063	0.000
87.800	1.400	-0.026	8.232	-0.063	0.000
87.900	1.800	-0.020	8.232	-0.063	0.000
88.000	1.200	-0.022	8.232	-0.063	0.000
88.100	2.400	-0.022	8.232	-0.063	0.000
88.200	1.000	-0.023	8.231	-0.063	0.000
88.300	2.800	-0.023	8.232	-0.063	0.000
88.400	1.800	-0.024	8.232	-0.063	0.000
88.500	1.400	-0.023	8.232	-0.063	0.000
88.600	2.000	-0.023	8.232	-0.063	0.000
88.700	0.800	-0.022	8.233	-0.063	0.000
88.800	1.800	-0.027	8.231	-0.063	0.000
88.900	2.600	-0.026	8.233	-0.063	0.000
89.000	1.400	-0.025	8.232	-0.063	0.000
89.100	1.600	-0.025	8.232	-0.063	0.000
89.200	0.600	-0.028	8.230	-0.063	0.000
89.300	2.600	-0.026	8.232	-0.063	0.000
89.400	1.200	-0.026	8.232	-0.063	0.000
89.500	3.200	-0.025	8.232	-0.063	0.000
89.600	1.800	-0.025	8.232	-0.063	0.000
89.700	2.800	-0.025	8.233	-0.063	0.000
89.800	2.400	-0.024	8.232	-0.063	0.000
89.900	3.400	-0.028	8.232	-0.063	0.000
90.000	3.000	-0.028	8.233	-0.063	0.000
90.100	1.400	-0.028	8.233	-0.063	0.000
90.200	1.800	-0.026	8.232	-0.063	0.000
90.300	1.000	-0.027	8.233	-0.063	0.000
90.400	1.800	-0.025	8.232	-0.063	0.000
90.500	2.400	-0.028	8.232	-0.063	0.000
90.600	2.400	-0.028	8.232	-0.063	0.000
90.700	2.200	-0.026	8.233	-0.063	0.000
90.800	2.600	-0.032	8.232	-0.063	0.000
90.900	1.800	-0.026	8.232	-0.063	0.000
91.000	2.600	-0.029	8.232	-0.063	0.000
91.100	2.000	-0.029	8.232	-0.063	0.000
91.200	2.000	-0.027	8.232	-0.063	0.000
91.300	2.000	-0.029	8.232	-0.063	0.000
91.400	1.600	-0.028	8.231	-0.063	0.000
91.500	2.800	-0.029	8.231	-0.063	0.000
91.600	0.800	-0.029	8.231	-0.063	0.000
91.700	3.400	-0.031	8.233	-0.063	0.000
91.800	2.400	-0.030	8.232	-0.063	0.000
91.900	3.200	-0.030	8.232	-0.063	0.000
92.000	1.600	-0.033	8.231	-0.063	0.000
92.100	2.200	-0.033	8.231	-0.063	0.000
92.200	1.800	-0.031	8.233	-0.063	0.000
92.300	2.600	-0.031	8.234	-0.063	0.000
92.400	2.800	-0.032	8.233	-0.063	0.000
92.500	3.400	-0.031	8.232	-0.063	0.000
92.600	2.800	-0.031	8.232	-0.063	0.000
92.700	2.800	-0.031	8.232	-0.063	0.000
92.800	2.000	-0.032	8.233	-0.063	0.000
92.900	2.800	-0.031	8.232	-0.063	0.000
93.000	0.800	-0.031	8.232	-0.063	0.000
93.100	2.400	-0.031	8.232	-0.063	0.000
93.200	2.000	-0.030	8.233	-0.063	0.000
93.300	3.000	-0.032	8.232	-0.063	0.000
93.400	0.200	-0.034	8.232	-0.063	0.000
93.500	3.800	-0.037	8.233	-0.063	0.000
93.600	2.600	-0.037	8.233	-0.063	0.000
93.700	2.800	-0.031	8.231	-0.063	0.000
93.800	2.200	-0.033	8.233	-0.063	0.000
93.900	2.600	-0.033	8.232	-0.063	0.000
94.000	1.800	-0.031	8.233	-0.063	0.000
94.100	2.600	-0.031	8.233	-0.063	0.000
94.200	2.600	-0.035	8.232	-0.063	0.000
94.300	2.000	-0.033	8.232	-0.063	0.000
94.400	2.400	-0.030	8.231	-0.063	0.000
94.500	2.200	-0.031	8.232	-0.063	0.000
94.600	3.600	-0.031	8.232	-0.063	0.000
94.700	1.800	-0.030	8.232	-0.063	0.000
94.800	2.000	-0.032	8.232	-0.063	0.000
94.900	1.600	-0.030	8.232	-0.063	0.000
95.000	2.800	-0.031	8.232	-0.063	0.000
95.100	2.200	-0.031	8.232	-0.063	0.000
95.200	3.400	-0.034	8.232	-0.063	0.000
95.300	2.800	-0.034	8.233	-0.063	0.000
95.400	3.200	-0.035	8.233	-0.063	0.000
95.500	2.200	-0.034	8.231	-0.063	0.000
95.600	1.800	-0.034	8.231	-0.063	0.000
95.700	2.400	-0.033	8.232	-0.063	0.000
95.800	2.200	-0.035	8.232	-0.063	0.000
95.900	2.200	-0.035	8.232	-0.063	0.000
96.000	2.200	-0.033	8.232	-0.063	0.000
96.100	2.400	-0.033	8.232	-0.063	0.000
96.200	2.400	-0.035	8.232	-0.063	0.000
96.300	2.200	-0.033	8.231	-0.063	0.000
96.400	2.000	-0.035	8.232	-0.063	0.000
96.500	3.400	-0.032	8.232	-0.063	0.000
96.600	1.800	-0.032	8.232	-0.063	0.000
96.700	2.200	-0.035	8.233	-0.063	0.000
96.800	2.400	-0.034	8.231	-0.063	0.000
96.900	2.000	-0.034	8.233	-0.063	0.000
97.000	1.600	-0.029	8.233	-0.063	0.000
97.100	2.000	-0.029	8.233	-0.063	0.000
97.200	2.200	-0.030	8.232	-0.063	0.000
97.300	3.200	-0.030	8.231	-0.063	0.000
97.400	2.000	-0.033	8.232	-0.063	0.000
97.500	2.600	-0.031	8.232	-0.063	0.000
97.600	2.200	-0.031	8.232	-0.063	0.000
97.700	3.000	-0.032	8.233	-0.063	0.000
97.800	1.400	-0.032	8.232	-0.063	0.000
97.900	2.600	-0.032	8.233	-0.063	0.000
98.000	1.200	-0.033	8.232	-0.063	0.000
98.100	1.800	-0.033	8.232	-0.063	0.000
98.200	2.200	-0.031	8.233	-0.063	0.000
98.300	1.600	-0.029	8.232	-0.063	0.000
98.400	0.600	-0.032	8.232	-0.063	0.000
98.500	1.200	-0.032	8.233	-0.063	0.000
98.600	2.400	-0.032	8.233	-0.063	0.000
98.700	2.800	-0.028	8.232	-0.063	0.000
98.800	1.200	-0.030	8.232	-0.063	0.000
98.900	2.800	-0.032	8.233	-0.063	0.000
99.000	1.200	-0.025	8.232	-0.063	0.000
99.100	1.600	-0.025	8.232	-0.063	0.000
99.200	1.000	-0.031	8.231	-0.063	0.000
99.300	2.000	-0.028	8.234	-0.063	0.000
99.400	1.400	-0.027	8.232	-0.063	0.000
99.500	1.200	-0.026	8.232	-0.063	0.000
99.600	2.400	-0.026	8.232	-0.063	0.000
99.700	2.600	-0.025	8.232	-0.063	0.000
99.800	3.000	-0.022	8.231	-0.063	0.000
99.900	3.800	-0.029	8.233	-0.063	0.000
100.000	4.400	-0.025	8.232	-0.063	0.000
100.100	3.200	-0.025	8.232	-0.063	0.000
100.200	2.400	-0.024	8.232	-0.063	0.000
100.300	2.800	-0.026	8.232	-0.063	0.000
100.400	2.200	-0.020	8.232	-0.063	0.000
100.500	3.400	-0.022	8.232	-0.063	0.000
100.600	2.800	-0.022	8.232	-0.063	0.000
100.700	2.000	-0.029	8.232	-0.063	0.000
100.800	2.200	-0.023	8.233	-0.063	0.000
100.900	2.800	-0.031	8.231	-0.063	0.000
101.000	1.400	-0.035	8.232	-0.063	0.000
101.100	3.600	-0.035	8.232	-0.063	0.000
101.200	2.600	-0.038	8.231	-0.063	0.000
101.300	2.000	-0.038	8.233	-0.063	0.000
101.400	2.200	-0.034	8.232	-0.063	0.000
101.500	1.800	-0.038	8.232	-0.063	0.000
101.600	1.200	-0.038	8.232	-0.063	0.000
101.700	3.200	-0.034	8.232	-0.063	0.000
101.800	1.800	-0.034	8.233	-0.063	0.000
101.900	1.800	-0.035	8.233	-0.063	0.000
102.000	3.200	-0.031	8.233	-0.063	0.000
102.100	2.200	-0.031	8.233	-0.063	0.000
102.200	3.400	-0.034	8.234	-0.063	0.000
102.300	2.200	-0.031	8.232	-0.063	0.000
102.400	2.400	-0.033	8.231	-0.063	0.000
102.500	2.600	-0.034	8.232	-0.063	0.000
102.600	3.600	-0.034	8.232	-0.063	0.000
102.700	2.400	-0.028	8.233	-0.063	0.000
102.800	3.400	-0.031	8.232	-0.063	0.000
102.900	1.200	-0.033	8.232	-0.063	0.000
103.000	3.200	-0.031	8.233	-0.063	0.000
103.100	2.400	-0.031	8.233	-0.063	0.000
103.200	3.200	-0.031	8.233	-0.063	0.000
103.300	2.000	-0.032	8.232	-0.063	0.000
103.400	3.000	-0.034	8.231	-0.063	0.000
103.500	2.200	-0.034	8.231	-0.063	0.000
103.600	3.000	-0.034	8.231	-0.063	0.000
103.700	0.800	-0.036	8.232	-0.063	0.000
103.800	2.000	-0.032	8.231	-0.063	0.000
103.900	0.400	-0.037	8.233	-0.063	0.000
104.000	2.800	-0.039	8.232	-0.063	0.000
104.100	2.200	-0.039	8.232	-0.063	0.000
104.200	2.600	-0.037	8.231	-0.063	0.000
104.300	2.200	-0.037	8.232	-0.063	0.000
104.400	5.000	-0.034	8.231	-0.063	0.000
104.500	4.000	-0.034	8.233	-0.063	0.000
104.600	4.800	-0.034	8.233	-0.063	0.000
104.700	3.400	-0.037	8.232	-0.063	0.000
104.800	5.600	-0.033	8.231	-0.063	0.000
104.900	5.200	-0.032	8.232	-0.063	0.000
105.000	6.600	-0.026	8.232	-0.063	0.000
105.100	6.400	-0.026	8.232	-0.063	0.000
105.200	5.000	-0.025	8.232	-0.063	0.000
105.300	4.800	-0.030	8.233	-0.063	0.000
105.400	4.800	-0.031	8.232	-0.063	0.000
105.500	5.800	-0.045	8.233	-0.063	0.000
105.600	4.800	-0.045	8.233	-0.063	0.000
105.700	5.200	-0.048	8.232	-0.063	0.000
105.800	5.600	-0.053	8.232	-0.063	0.000
105.900	5.400	-0.049	8.231	-0.063	0.000
106.000	4.400	-0.055	8.232	-0.063	0.000
106.100	5.200	-0.055	8.232	-0.063	0.000
106.200	4.200	-0.062	8.233	-0.063	0.000
106.300	4.800	-0.060	8.232	-0.063	0.000
106.400	3.800	-0.059	8.232	-0.063	0.000
106.500	5.000	-0.063	8.231	-0.063	0.000
106.600	3.800	-0.063	8.231	-0.063	0.000
106.700	4.200	-0.061	8.231	-0.063	0.000
106.800	4.000	-0.059	8.232	-0.063	0.000
106.900	2.800	-0.066	8.233	-0.063	0.000
107.000	4.800	-0.057	8.232	-0.063	0.000
107.100	3.400	-0.057	8.232	-0.063	0.000
107.200	4.000	-0.061	8.232	-0.063	0.000
107.300	3.200	-0.057	8.232	-0.063	0.000
107.400	4.400	-0.058	8.232	-0.063	0.000
107.500	3.400	-0.053	8.232	-0.063	0.000
107.600	3.000	-0.053	8.232	-0.063	0.000
107.700	3.800	-0.052	8.232	-0.063	0.000
107.800	3.000	-0.054	8.232	-0.063	0.000
107.900	4.000	-0.051	8.232	-0.063	0.000
108.000	3.200	-0.050	8.232	-0.063	0.000
108.100	3.600	-0.050	8.232	-0.063	0.000
108.200	4.200	-0.045	8.232	-0.063	0.000
108.300	5.000	-0.046	8.233	-0.063	0.000
108.400	3.800	-0.044	8.233	-0.063	0.000
108.500	4.800	-0.041	8.234	-0.063	0.000
108.600	2.800	-0.041	8.234	-0.063	0.000
108.700	4.800	-0.045	8.232	-0.062	0.000
108.800	3.600	-0.043	8.233	-0.062	0.000
108.900	3.200	-0.043	8.232	-0.062	0.000
109.000	2.200	-0.041	8.233	-0.062	0.000
109.100	3.800	-0.041	8.233	-0.062	0.000
109.200	3.400	-0.042	8.232	-0.062	0.000
109.300	4.000	-0.041	8.232	-0.062	0.000
109.400	3.400	-0.050	8.233	-0.062	0.000
109.500	3.400	-0.054	8.232	-0.062	0.000
109.600	3.200	-0.054	8.232	-0.062	0.000
109.700	4.200	-0.047	8.232	-0.062	0.000
109.800	3.600	-0.048	8.232	-0.062	0.000
109.900	3.200	-0.054	8.232	-0.062	0.000
110.000	2.800	-0.042	8.232	-0.062	0.000
110.100	3.200	-0.042	8.232	-0.062	0.000
110.200	3.600	-0.040	8.232	-0.062	0.000
110.300	3.200	-0.040	8.232	-0.062	0.000
110.400	4.200	-0.039	8.233	-0.062	0.000
110.500	3.000	-0.040	8.233	-0.062	0.000
110.600	5.600	-0.040	8.233	-0.062	0.000
110.700	3.800	-0.047	8.232	-0.062	0.000
110.800	3.600	-0.040	8.232	-0.062	0.000
110.900	4.800	-0.041	8.231	-0.062	0.000
111.000	3.800	-0.043	8.231	-0.062	0.000
111.100	5.200	-0.043	8.231	-0.062	0.000
111.200	2.800	-0.031	8.232	-0.062	0.000
111.300	3.600	-0.044	8.233	-0.062	0.000
111.400	3.600	-0.038	8.232	-0.062	0.000
111.500	3.600	-0.041	8.232	-0.062	0.000
111.600	4.400	-0.041	8.232	-0.062	0.000
111.700	4.400	-0.043	8.232	-0.062	0.000
111.800	3.800	-0.046	8.232	-0.062	0.000
111.900	4.000	-0.052	8.232	-0.062	0.000
112.000	3.600	-0.050	8.232	-0.062	0.000
112.100	4.400	-0.050	8.232	-0.062	0.000
112.200	4.200	-0.050	8.232	-0.062	0.000
112.300	4.200	-0.043	8.233	-0.062	0.000
112.400	2.800	-0.050	8.232	-0.062	0.000
112.500	4.400	-0.049	8.232	-0.062	0.000
112.600	3.800	-0.049	8.232	-0.062	0.000
112.700	3.600	-0.049	8.233	-0.062	0.000
112.800	3.400	-0.049	8.233	-0.062	0.000
112.900	3.400	-0.046	8.232	-0.062	0.000
113.000	4.400	-0.045	8.233	-0.062	0.000
113.100	3.600	-0.045	8.233	-0.062	0.000
113.200	4.200	-0.048	8.232	-0.062	0.000
113.300	3.600	-0.046	8.232	-0.062	0.000
113.400	4.800	-0.047	8.233	-0.062	0.000
113.500	3.400	-0.045	8.233	-0.062	0.000
113.600	4.800	-0.045	8.233	-0.062	0.000
113.700	3.800	-0.051	8.234	-0.062	0.000
113.800	4.400	-0.047	8.232	-0.062	0.000
113.900	3.600	-0.051	8.232	-0.062	0.000
114.000	4.600	-0.049	8.232	-0.062	0.000
114.100	3.400	-0.049	8.232	-0.062	0.000
114.200	5.200	-0.048	8.232	-0.062	0.000
114.300	4.600	-0.049	8.232	-0.062	0.000
114.400	5.800	-0.049	8.233	-0.062	0.000
114.500	3.800	-0.049	8.232	-0.062	0.000
114.600	4.200	-0.049	8.232	-0.062	0.000
114.700	4.200	-0.048	8.233	-0.062	0.000
114.800	3.200	-0.048	8.233	-0.062	0.000
114.900	4.400	-0.048	8.233	-0.062	0.000
115.000	4.600	-0.046	8.233	-0.062	0.000
115.100	3.600	-0.046	8.233	-0.062	0.000
115.200	3.800	-0.051	8.233	-0.062	0.000
115.300	4.200	-0.049	8.232	-0.062	0.000
115.400	3.200	-0.050	8.232	-0.062	0.000
115.500	4.200	-0.049	8.233	-0.062	0.000
115.600	3.800	-0.049	8.233	-0.062	0.000
115.700	5.200	-0.050	8.232	-0.062	0.000
115.800	4.200	-0.050	8.233	-0.062	0.000
115.900	4.800	-0.049	8.231	-0.062	0.000
116.000	2.400	-0.050	8.233	-0.062	0.000
116.100	3.200	-0.050	8.233	-0.062	0.000
116.200	3.400	-0.052	8.232	-0.062	0.000
116.300	4.400	-0.051	8.232	-0.062	0.000
116.400	3.600	-0.053	8.230	-0.062	0.000
116.500	3.600	-0.051	8.231	-0.062	0.000
116.600	3.000	-0.051	8.231	-0.062	0.000
116.700	3.600	-0.050	8.233	-0.062	0.000
116.800	3.800	-0.052	8.232	-0.062	0.000
116.900	4.800	-0.050	8.233	-0.062	0.000
117.000	4.200	-0.048	8.232	-0.062	0.000
117.100	5.000	-0.048	8.232	-0.062	0.000
117.200	1.800	-0.049	8.232	-0.062	0.000
117.300	5.400	-0.050	8.233	-0.062	0.000
117.400	3.600	-0.048	8.232	-0.062	0.000
117.500	5.000	-0.045	8.232	-0.062	0.000
117.600	3.800	-0.045	8.232	-0.062	0.000
117.700	5.200	-0.050	8.232	-0.062	0.000
117.800	3.800	-0.047	8.232	-0.062	0.000
117.900	3.400	-0.048	8.232	-0.062	0.000
118.000	4.400	-0.048	8.232	-0.062	0.000
118.100	3.600	-0.048	8.232	-0.062	0.000
118.200	4.400	-0.049	8.232	-0.062	0.000
118.300	3.800	-0.047	8.232	-0.062	0.000
118.400	3.600	-0.048	8.232	-0.062	0.000
118.500	3.200	-0.047	8.232	-0.062	0.000
118.600	3.400	-0.047	8.232	-0.062	0.000
118.700	3.800	-0.051	8.232	-0.062	0.000
118.800	4.000	-0.047	8.230	-0.062	0.000
118.900	3.200	-0.048	8.233	-0.062	0.000
119.000	4.200	-0.046	8.233	-0.062	0.000
119.100	2.800	-0.046	8.233	-0.062	0.000
119.200	2.600	-0.050	8.231	-0.062	0.000
119.300	3.800	-0.047	8.232	-0.062	0.000
119.400	4.400	-0.045	8.232	-0.062	0.000
119.500	3.800	-0.048	8.231	-0.062	0.000
119.600	4.600	-0.048	8.231	-0.062	0.000
119.700	3.400	-0.046	8.234	-0.062	0.000
119.800	5.200	-0.047	8.232	-0.062	0.000
119.900	3.200	-0.043	8.232	-0.062	0.000
120.000	4.000	-0.045	8.231	-0.062	0.000
120.100	5.000	-0.045	8.231	-0.062	0.000
120.200	4.000	-0.048	8.232	-0.062	0.000
120.300	3.400	-0.046	8.233	-0.062	0.000
120.400	3.800	-0.046	8.233	-0.062	0.000
120.500	4.000	-0.046	8.233	-0.062	0.000
120.600	4.800	-0.046	8.233	-0.062	0.000
120.700	4.000	-0.046	8.232	-0.062	0.000
120.800	4.200	-0.048	8.233	-0.062	0.000
120.900	4.600	-0.050	8.233	-0.062	0.000
121.000	3.800	-0.048	8.233	-0.062	0.000
121.100	5.000	-0.048	8.233	-0.062	0.000
121.200	4.200	-0.049	8.233	-0.062	0.000
121.300	4.200	-0.050	8.232	-0.062	0.000
121.400	3.800	-0.050	8.232	-0.062	0.000
121.500	4.600	-0.052	8.232	-0.062	0.000
121.600	4.200	-0.052	8.232	-0.062	0.000
121.700	3.600	-0.053	8.233	-0.062	0.000
121.800	4.400	-0.049	8.232	-0.062	0.000
121.900	4.600	-0.054	8.233	-0.062	0.000
122.000	4.200	-0.052	8.233	-0.062	0.000
122.100	4.400	-0.052	8.233	-0.062	0.000
122.200	4.200	-0.051	8.232	-0.062	0.000
122.300	4.800	-0.051	8.232	-0.062	0.000
122.400	4.000	-0.052	8.233	-0.062	0.000
122.500	4.800	-0.053	8.232	-0.062	0.000
122.600	4.000	-0.053	8.232	-0.062	0.000
122.700	4.200	-0.051	8.233	-0.062	0.000
122.800	4.600	-0.054	8.232	-0.062	0.000
122.900	4.200	-0.054	8.233	-0.062	0.000
123.000	4.200	-0.051	8.231	-0.062	0.000
123.100	4.800	-0.051	8.231	-0.062	0.000
123.200	4.000	-0.056	8.231	-0.062	0.000
123.300	5.000	-0.051	8.232	-0.062	0.000
123.400	4.000	-0.054	8.233	-0.062	0.000
123.500	5.200	-0.053	8.232	-0.062	0.000
123.600	4.000	-0.053	8.232	-0.062	0.000
123.700	5.600	-0.050	8.232	-0.061	0.000
123.800	5.000	-0.053	8.232	-0.061	0.000
123.900	4.200	-0.052	8.232	-0.061	0.000
124.000	4.600	-0.053	8.232	-0.061	0.000
124.100	5.200	-0.053	8.232	-0.061	0.000
124.200	3.400	-0.054	8.232	-0.061	0.000
124.300	4.200	-0.051	8.232	-0.061	0.000
124.400	4.600	-0.056	8.232	-0.061	0.000
124.500	5.200	-0.053	8.233	-0.061	0.000
124.600	4.200	-0.053	8.233	-0.061	0.000
124.700	4.600	-0.056	8.233	-0.061	0.000
124.800	4.200	-0.056	8.232	-0.061	0.000
124.900	4.800	-0.058	8.232	-0.061	0.000
125.000	4.600	-0.057	8.232	-0.061	0.000
125.100	4.800	-0.057	8.232	-0.061	0.000
125.200	4.200	-0.054	8.233	-0.061	0.000
125.300	5.000	-0.057	8.233	-0.061	0.000
125.400	5.600	-0.053	8.233	-0.061	0.000
125.500	5.200	-0.055	8.233	-0.061	0.000
125.600	4.800	-0.055	8.233	-0.061	0.000
125.700	4.800	-0.060	8.233	-0.061	0.000
125.800	4.800	-0.058	8.233	-0.061	0.000
125.900	5.200	-0.057	8.232	-0.061	0.000
126.000	4.600	-0.056	8.233	-0.061	0.000
126.100	5.600	-0.056	8.233	-0.061	0.000
126.200	3.400	-0.056	8.233	-0.061	0.000
126.300	5.000	-0.056	8.232	-0.061	0.000
126.400	4.000	-0.054	8.232	-0.061	0.000
126.500	5.800	-0.055	8.232	-0.061	0.000
126.600	3.800	-0.055	8.232	-0.061	0.000
126.700	5.800	-0.057	8.233	-0.061	0.000
126.800	5.000	-0.057	8.232	-0.061	0.000
126.900	4.200	-0.059	8.232	-0.061	0.000
127.000	4.800	-0.058	8.232	-0.061	0.000
127.100	4.400	-0.058	8.232	-0.061	0.000
127.200	4.200	-0.056	8.232	-0.061	0.000
127.300	4.600	-0.055	8.232	-0.061	0.000
127.400	4.200	-0.056	8.232	-0.061	0.000
127.500	5.400	-0.057	8.232	-0.061	0.000
127.600	5.200	-0.057	8.232	-0.061	0.000
127.700	4.200	-0.056	8.232	-0.061	0.000
127.800	4.800	-0.059	8.233	-0.061	0.000
127.900	5.400	-0.058	8.231	-0.061	0.000
128.000	4.200	-0.056	8.232	-0.061	0.000
128.100	4.800	-0.056	8.232	-0.061	0.000
128.200	4.600	-0.054	8.233	-0.061	0.000
128.300	3.600	-0.057	8.232	-0.061	0.000
128.400	4.200	-0.055	8.233	-0.061	0.000
128.500	4.800	-0.057	8.232	-0.061	0.000
128.600	4.600	-0.057	8.232	-0.061	0.000
128.700	4.600	-0.056	8.232	-0.061	0.000
128.800	3.800	-0.057	8.232	-0.061	0.000
128.900	4.200	-0.055	8.232	-0.061	0.000
129.000	3.200	-0.054	8.232	-0.061	0.000
129.100	3.800	-0.054	8.232	-0.061	0.000
129.200	4.400	-0.052	8.233	-0.061	0.000
129.300	4.400	-0.056	8.233	-0.061	0.000
129.400	4.200	-0.051	8.232	-0.061	0.000
129.500	4.200	-0.050	8.232	-0.061	0.000
129.600	4.000	-0.050	8.232	-0.061	0.000
129.700	3.400	-0.047	8.233	-0.061	0.000
129.800	4.400	-0.051	8.231	-0.061	0.000
129.900	3.600	-0.048	8.231	-0.061	0.000
130.000	2.800	-0.048	8.231	-0.061	0.000
130.100	3.400	-0.048	8.231	-0.061	0.000
130.200	3.600	-0.046	8.233	-0.061	0.000
130.300	2.200	-0.048	8.232	-0.061	0.000
130.400	4.000	-0.047	8.232	-0.061	0.000
130.500	3.000	-0.045	8.232	-0.061	0.000
130.600	4.600	-0.045	8.232	-0.061	0.000
130.700	4.200	-0.049	8.232	-0.061	0.000
130.800	2.400	-0.049	8.232	-0.061	0.000
130.900	4.200	-0.043	8.233	-0.061	0.000
131.000	2.200	-0.046	8.233	-0.061	0.000
131.100	5.000	-0.046	8.233	-0.061	0.000
131.200	4.000	-0.049	8.231	-0.061	0.000
131.300	2.200	-0.047	8.233	-0.061	0.000
131.400	4.400	-0.043	8.232	-0.061	0.000
131.500	1.800	-0.040	8.233	-0.061	0.000
131.600	4.000	-0.040	8.233	-0.061	0.000
131.700	3.800	-0.048	8.233	-0.061	0.000
131.800	3.200	-0.044	8.232	-0.061	0.000
131.900	4.200	-0.048	8.232	-0.061	0.000
132.000	3.400	-0.049	8.232	-0.061	0.000
132.100	3.600	-0.049	8.232	-0.061	0.000
132.200	3.400	-0.046	8.233	-0.061	0.000
132.300	4.000	-0.045	8.232	-0.061	0.000
132.400	2.400	-0.046	8.232	-0.061	0.000
132.500	4.400	-0.042	8.232	-0.061	0.000
132.600	3.800	-0.042	8.232	-0.061	0.000
132.700	2.800	-0.044	8.231	-0.061	0.000
132.800	3.200	-0.046	8.232	-0.061	0.000
132.900	4.000	-0.045	8.233	-0.061	0.000
133.000	2.400	-0.043	8.232	-0.061	0.000
133.100	3.000	-0.043	8.232	-0.061	0.000
133.200	2.400	-0.045	8.233	-0.061	0.000
133.300	3.800	-0.040	8.232	-0.061	0.000
133.400	2.600	-0.043	8.231	-0.061	0.000
133.500	3.800	-0.042	8.231	-0.061	0.000
133.600	2.800	-0.042	8.231	-0.061	0.000
133.700	4.000	-0.041	8.233	-0.061	0.000
133.800	2.200	-0.040	8.232	-0.061	0.000
133.900	3.200	-0.043	8.233	-0.061	0.000
134.000	3.000	-0.041	8.233	-0.061	0.000
134.100	2.200	-0.041	8.233	-0.061	0.000
134.200	3.400	-0.040	8.231	-0.061	0.000
134.300	2.000	-0.041	8.232	-0.061	0.000
134.400	3.400	-0.038	8.233	-0.061	0.000
134.500	1.800	-0.037	8.232	-0.061	0.000
134.600	2.800	-0.037	8.232	-0.061	0.000
134.700	3.000	-0.043	8.233	-0.061	0.000
134.800	4.000	-0.039	8.233	-0.061	0.000
134.900	2.600	-0.039	8.232	-0.061	0.000
135.000	2.800	-0.037	8.232	-0.061	0.000
135.100	3.000	-0.037	8.232	-0.061	0.000
135.200	3.600	-0.038	8.231	-0.061	0.000
135.300	2.600	-0.037	8.233	-0.061	0.000
135.400	1.800	-0.037	8.232	-0.061	0.000
135.500	1.600	-0.038	8.233	-0.061	0.000
135.600	3.400	-0.038	8.233	-0.061	0.000
135.700	2.000	-0.038	8.231	-0.061	0.000
135.800	2.600	-0.038	8.232	-0.061	0.000
135.900	3.000	-0.037	8.232	-0.061	0.000
136.000	1.200	-0.039	8.233	-0.061	0.000
136.100	1.800	-0.039	8.233	-0.061	0.000
136.200	1.800	-0.037	8.232	-0.061	0.000
136.300	2.800	-0.038	8.232	-0.061	0.000
136.400	1.800	-0.033	8.233	-0.061	0.000
136.500	3.200	-0.034	8.232	-0.061	0.000
136.600	2.200	-0.034	8.232	-0.061	0.000
136.700	4.000	-0.036	8.232	-0.061	0.000
136.800	3.600	-0.033	8.232	-0.061	0.000
136.900	4.800	-0.034	8.231	-0.061	0.000
137.000	3.800	-0.034	8.233	-0.061	0.000
137.100	5.000	-0.034	8.233	-0.061	0.000
137.200	3.800	-0.031	8.232	-0.061	0.000
137.300	4.000	-0.034	8.232	-0.061	0.000
137.400	3.600	-0.031	8.232	-0.061	0.000
137.500	4.000	-0.034	8.232	-0.061	0.000
137.600	3.000	-0.034	8.232	-0.061	0.000
137.700	3.400	-0.032	8.232	-0.061	0.000
137.800	3.400	-0.037	8.233	-0.061	0.000
137.900	3.600	-0.033	8.231	-0.061	0.000
138.000	3.800	-0.041	8.232	-0.061	0.000
138.100	4.000	-0.041	8.232	-0.061	0.000
138.200	3.600	-0.052	8.232	-0.061	0.000
138.300	3.000	-0.049	8.231	-0.061	0.000
138.400	3.400	-0.050	8.232	-0.061	0.000
138.500	4.000	-0.049	8.233	-0.061	0.000
138.600	4.400	-0.049	8.233	-0.061	0.000
138.700	4.600	-0.048	8.232	-0.061	0.000
138.800	3.200	-0.048	8.233	-0.061	0.000
138.900	1.600	-0.046	8.233	-0.061	0.000
139.000	3.400	-0.045	8.232	-0.061	0.000
139.100	3.400	-0.045	8.232	-0.061	0.000
139.200	3.600	-0.041	8.233	-0.061	0.000
139.300	2.600	-0.044	8.231	-0.061	0.000
139.400	4.400	-0.041	8.232	-0.061	0.000
139.500	3.200	-0.044	8.232	-0.061	0.000
139.600	3.400	-0.044	8.232	-0.061	0.000
139.700	2.200	-0.045	8.232	-0.061	0.000
139.800	3.800	-0.041	8.233	-0.061	0.000
139.900	1.800	-0.044	8.232	-0.061	0.000
140.000	4.000	-0.043	8.233	-0.061	0.000
140.100	4.200	-0.043	8.233	-0.061	0.000
140.200	3.600	-0.042	8.232	-0.060	0.000
140.300	2.600	-0.042	8.232	-0.060	0.000
140.400	3.000	-0.042	8.232	-0.060	0.000
140.500	3.400	-0.041	8.232	-0.060	0.000
140.600	2.600	-0.041	8.232	-0.060	0.000
140.700	3.200	-0.038	8.233	-0.060	0.000
140.800	2.600	-0.037	8.234	-0.060	0.000
140.900	2.800	-0.038	8.232	-0.060	0.000
141.000	2.400	-0.039	8.233	-0.060	0.000
141.100	2.600	-0.039	8.233	-0.060	0.000
141.200	2.600	-0.042	8.231	-0.060	0.000
141.300	3.800	-0.039	8.233	-0.060	0.000
141.400	1.600	-0.041	8.233	-0.060	0.000
141.500	2.600	-0.038	8.232	-0.060	0.000
141.600	2.400	-0.038	8.232	-0.060	0.000
141.700	2.800	-0.040	8.232	-0.060	0.000
141.800	2.600	-0.038	8.232	-0.060	0.000
141.900	3.000	-0.037	8.234	-0.060	0.000
142.000	1.600	-0.037	8.232	-0.060	0.000
142.100	2.400	-0.037	8.232	-0.060	0.000
142.200	1.400	-0.038	8.232	-0.060	0.000
142.300	1.800	-0.035	8.232	-0.060	0.000
142.400	2.600	-0.040	8.232	-0.060	0.000
142.500	2.000	-0.038	8.234	-0.060	0.000
142.600	2.400	-0.038	8.234	-0.060	0.000
142.700	2.200	-0.035	8.232	-0.060	0.000
142.800	1.400	-0.039	8.233	-0.060	0.000
142.900	2.600	-0.033	8.232	-0.060	0.000
143.000	1.800	-0.032	8.231	-0.060	0.000
143.100	3.200	-0.032	8.231	-0.060	0.000
143.200	2.800	-0.033	8.231	-0.060	0.000
143.300	2.600	-0.034	8.233	-0.060	0.000
143.400	2.600	-0.035	8.232	-0.060	0.000
143.500	3.600	-0.035	8.232	-0.060	0.000
143.600	2.200	-0.035	8.232	-0.060	0.000
143.700	1.400	-0.036	8.233	-0.060	0.000
143.800	1.400	-0.030	8.232	-0.060	0.000
143.900	3.200	-0.035	8.233	-0.060	0.000
144.000	2.000	-0.032	8.233	-0.060	0.000
144.100	1.600	-0.032	8.233	-0.060	0.000
144.200	0.600	-0.028	8.232	-0.060	0.000
144.300	1.800	-0.031	8.233	-0.060	0.000
144.400	1.000	-0.030	8.231	-0.060	0.000
144.500	2.400	-0.030	8.233	-0.060	0.000
144.600	0.600	-0.030	8.233	-0.060	0.000
144.700	2.400	-0.027	8.231	-0.060	0.000
144.800	2.000	-0.031	8.232	-0.060	0.000
144.900	1.200	-0.029	8.232	-0.060	0.000
145.000	4.000	-0.028	8.232	-0.060	0.059
145.100	11.800	-0.028	8.232	-0.060	0.059
145.200	-0.000	-0.031	8.234	-0.060	0.059
145.300	25.200	-0.026	8.232	-0.060	0.059
145.400	13.800	-0.030	8.232	-0.060	0.059
145.500	41.000	-0.026	8.233	-0.060	0.353
145.600	35.000	-0.026	8.233	-0.060	0.353
145.700	25.600	-0.028	8.232	-0.060	0.353
145.800	56.800	-0.029	8.233	-0.060	0.353
145.900	40.200	-0.027	8.233	-0.060	0.353
146.000	69.400	-0.027	8.232	-0.060	0.647
146.100	61.800	-0.027	8.232	-0.060	0.647
146.200	56.200	-0.026	8.232	-0.059	0.647
146.300	84.400	-0.026	8.233	-0.059	0.647
146.400	70.800	-0.028	8.233	-0.059	0.647
146.500	95.600	-0.024	8.232	-0.059	0.942
146.600	90.200	-0.024	8.232	-0.059	0.942
146.700	83.400	-0.020	8.233	-0.058	0.942
146.800	112.600	-0.014	8.233	-0.058	0.942
146.900	93.200	-0.012	8.232	-0.058	0.942
147.000	115.200	-0.006	8.233	-0.058	1.236
147.100	115.600	-0.006	8.233	-0.058	1.236
147.200	109.600	0.002	8.232	-0.057	1.236
147.300	138.800	0.013	8.232	-0.057	1.236
147.400	124.600	0.013	8.233	-0.057	1.236
147.500	146.600	0.028	8.232	-0.057	1.530
147.600	139.000	0.028	8.232	-0.057	1.530
147.700	132.400	0.043	8.233	-0.056	1.530
147.800	164.200	0.047	8.232	-0.056	1.530
147.900	147.400	0.057	8.232	-0.056	1.530
148.000	171.600	0.078	8.232	-0.056	1.824
148.100	162.800	0.078	8.232	-0.056	1.824
148.200	154.400	0.087	8.234	-0.054	1.824
148.300	186.000	0.092	8.231	-0.054	1.824
148.400	168.000	0.115	8.232	-0.054	1.824
148.500	190.000	0.135	8.232	-0.054	2.118
148.600	180.800	0.135	8.232	-0.054	2.118
148.700	175.400	0.147	8.233	-0.053	2.118
148.800	204.000	0.167	8.234	-0.053	2.118
148.900	192.800	0.178	8.234	-0.053	2.118
149.000	207.800	0.209	8.232	-0.053	2.413
149.100	206.000	0.209	8.232	-0.053	2.413
149.200	196.200	0.227	8.232	-0.051	2.413
149.300	227.000	0.244	8.232	-0.051	2.413
149.400	216.600	0.259	8.231	-0.051	2.413
149.500	234.200	0.292	8.233	-0.051	2.707
149.600	223.800	0.292	8.233	-0.051	2.707
149.700	211.000	0.330	8.232	-0.049	2.707
149.800	247.600	0.342	8.234	-0.049	2.707
149.900	237.200	0.355	8.233	-0.049	2.707
150.000	257.400	0.390	8.230	-0.049	3.001
150.100	240.600	0.390	8.230	-0.049	3.001
150.200	230.800	0.412	8.231	-0.047	3.001
150.300	262.600	0.423	8.233	-0.047	3.001
150.400	250.400	0.443	8.233	-0.047	3.001
150.500	270.600	0.486	8.232	-0.047	3.295
150.600	252.200	0.486	8.232	-0.047	3.295
150.700	251.000	0.506	8.231	-0.044	3.295
150.800	289.200	0.528	8.234	-0.044	3.295
150.900	272.400	0.549	8.235	-0.044	3.295
151.000	283.000	0.590	8.232	-0.044	3.590
151.100	271.600	0.590	8.232	-0.044	3.590
151.200	265.000	0.617	8.234	-0.042	3.590
151.300	308.400	0.636	8.233	-0.042	3.590
151.400	291.400	0.665	8.232	-0.042	3.590
151.500	302.600	0.708	8.233	-0.042	3.884
151.600	285.400	0.708	8.233	-0.042	3.884
151.700	281.600	0.740	8.233	-0.039	3.884
151.800	325.800	0.757	8.233	-0.039	3.884
151.900	308.400	0.788	8.233	-0.039	3.884
152.000	318.200	0.840	8.231	-0.039	4.178
152.100	303.000	0.840	8.231	-0.039	4.178
152.200	303.800	0.868	8.232	-0.037	4.178
152.300	342.000	0.894	8.233	-0.037	4.178
152.400	325.200	0.923	8.233	-0.037	4.178
152.500	329.400	0.977	8.231	-0.037	4.472
152.600	312.800	0.977	8.231	-0.037	4.472
152.700	312.000	1.011	8.231	-0.034	4.472
152.800	355.000	1.036	8.232	-0.034	4.472
152.900	338.800	1.068	8.231	-0.034	4.472
153.000	344.000	1.124	8.232	-0.034	4.766
153.100	330.800	1.124	8.232	-0.034	4.766
153.200	324.400	1.161	8.233	-0.031	4.766
153.300	364.400	1.188	8.232	-0.031	4.766
153.400	345.000	1.221	8.233	-0.031	4.766
153.500	350.200	1.279	8.234	-0.031	5.000
153.600	351.800	1.279	8.234	-0.031	5.000
153.700	346.000	1.313	8.232	-0.028	5.000
153.800	341.600	1.345	8.232	-0.028	5.000
153.900	337.200	1.376	8.233	-0.028	5.000
154.000	336.200	1.444	8.232	-0.028	5.000
154.100	332.000	1.444	8.232	-0.028	5.000
154.200	327.200	1.485	8.231	-0.026	5.000
154.300	326.400	1.514	8.231	-0.026	5.000
154.400	321.200	1.558	8.231	-0.026	5.000
154.500	319.600	1.617	8.233	-0.026	5.000
154.600	315.400	1.617	8.233	-0.026	5.000
154.700	312.400	1.657	8.232	-0.023	5.000
154.800	309.400	1.695	8.231	-0.023	5.000
154.900	307.800	1.726	8.232	-0.023	5.000
155.000	304.600	1.794	8.232	-0.023	5.000
155.100	300.800	1.794	8.232	-0.023	5.000
155.200	298.200	1.822	8.231	-0.021	5.000
155.300	295.400	1.849	8.232	-0.021	5.000
155.400	293.000	1.884	8.232	-0.021	5.000
155.500	290.200	1.950	8.232	-0.021	5.000
155.600	288.200	1.950	8.232	-0.021	5.000
155.700	285.600	1.980	8.234	-0.018	5.000
155.800	283.000	2.007	8.233	-0.018	5.000
155.900	279.600	2.035	8.232	-0.018	5.000
156.000	276.800	2.094	8.232	-0.018	5.000
156.100	274.800	2.094	8.232	-0.018	5.000
156.200	271.400	2.123	8.233	-0.016	5.000
156.300	269.800	2.144	8.231	-0.016	5.000
156.400	267.200	2.174	8.232	-0.016	5.000
156.500	265.000	2.228	8.234	-0.016	5.000
156.600	262.800	2.228	8.234	-0.016	5.000
156.700	259.600	2.254	8.232	-0.014	5.000
156.800	257.000	2.279	8.233	-0.014	5.000
156.900	255.000	2.304	8.233	-0.014	5.000
157.000	251.400	2.352	8.232	-0.014	5.000
157.100	251.400	2.352	8.232	-0.014	5.000
157.200	247.600	2.382	8.233	-0.012	5.000
157.300	245.800	2.404	8.233	-0.012	5.000
157.400	244.800	2.429	8.233	-0.012	5.000
157.500	241.800	2.475	8.233	-0.012	5.000
157.600	239.800	2.475	8.233	-0.012	5.000
157.700	238.200	2.498	8.232	-0.010	5.000
157.800	236.800	2.520	8.232	-0.010	5.000
157.900	234.200	2.542	8.233	-0.010	5.000
158.000	231.800	2.593	8.233	-0.010	5.000
158.100	231.000	2.593	8.233	-0.010	5.000
158.200	229.000	2.619	8.234	-0.008	5.000
158.300	226.600	2.636	8.233	-0.008	5.000
158.400	225.400	2.650	8.233	-0.008	5.000
158.500	223.000	2.693	8.233	-0.008	5.000
158.600	221.200	2.693	8.233	-0.008	5.000
158.700	218.800	2.710	8.232	-0.006	5.000
158.800	218.200	2.732	8.231	-0.006	5.000
158.900	215.600	2.749	8.232	-0.006	5.000
159.000	213.000	2.792	8.233	-0.006	5.000
159.100	211.400	2.792	8.233	-0.006	5.000
159.200	209.400	2.805	8.230	-0.005	5.000
159.300	208.400	2.823	8.233	-0.005	5.000
159.400	206.000	2.844	8.232	-0.005	5.000
159.500	204.600	2.879	8.232	-0.005	5.000
159.600	204.000	2.879	8.232	-0.005	5.000
159.700	201.000	2.898	8.233	-0.003	5.000
159.800	199.000	2.912	8.234	-0.003	5.000
159.900	198.600	2.937	8.230	-0.003	5.000
160.000	197.400	2.971	8.231	-0.003	5.000
160.100	195.400	2.971	8.231	-0.003	5.000
160.200	193.800	2.984	8.233	-0.001	5.000
160.300	192.400	3.002	8.234	-0.001	5.000
160.400	190.200	3.019	8.233	-0.001	5.000
160.500	189.600	3.050	8.231	-0.001	5.000
160.600	188.600	3.050	8.231	-0.001	5.000
160.700	186.600	3.067	8.232	0.000	5.000
160.800	184.400	3.082	8.232	0.000	5.000
160.900	183.000	3.097	8.233	0.000	5.000
161.000	183.200	3.125	8.232	0.000	5.000
161.100	181.800	3.125	8.232	0.000	5.000
161.200	179.000	3.140	8.233	0.002	5.000
161.300	177.800	3.153	8.233	0.002	5.000
161.400	176.400	3.172	8.232	0.002	5.000
161.500	175.000	3.200	8.233	0.002	5.000
161.600	174.800	3.200	8.233	0.002	5.000
161.700	172.800	3.212	8.232	0.003	5.000
161.800	170.600	3.227	8.232	0.003	5.000
161.900	170.200	3.237	8.232	0.003	5.000
162.000	169.000	3.265	8.233	0.003	5.000
162.100	167.800	3.265	8.233	0.003	5.000
162.200	167.000	3.278	8.233	0.005	5.000
162.300	164.400	3.296	8.232	0.005	5.000
162.400	164.000	3.303	8.233	0.005	5.000
162.500	163.000	3.331	8.232	0.005	5.000
162.600	162.000	3.331	8.232	0.005	5.000
162.700	160.600	3.340	8.232	0.006	5.000
162.800	159.400	3.352	8.233	0.006	5.000
162.900	158.400	3.364	8.234	0.006	5.000
163.000	156.600	3.390	8.231	0.006	5.000
163.100	156.000	3.390	8.231	0.006	5.000
163.200	154.600	3.403	8.233	0.007	5.000
163.300	153.400	3.417	8.233	0.007	5.000
163.400	153.600	3.424	8.233	0.007	5.000
163.500	150.800	3.447	8.233	0.007	5.000
163.600	149.800	3.447	8.233	0.007	5.000
163.700	149.600	3.461	8.232	0.008	5.000
163.800	149.400	3.467	8.232	0.008	5.000
163.900	146.800	3.481	8.232	0.008	5.000
164.000	147.000	3.499	8.233	0.008	5.000
164.100	145.200	3.499	8.233	0.008	5.000
164.200	144.000	3.515	8.233	0.010	5.000
164.300	143.200	3.524	8.232	0.010	5.000
164.400	143.000	3.540	8.233	0.010	5.000
164.500	142.600	3.555	8.233	0.010	5.000
164.600	139.800	3.555	8.233	0.010	5.000
164.700	139.200	3.568	8.233	0.011	5.000
164.800	139.000	3.576	8.233	0.011	5.000
164.900	137.600	3.589	8.234	0.011	5.000
165.000	137.400	3.606	8.232	0.011	5.000
165.100	136.000	3.606	8.232	0.011	5.000
165.200	135.800	3.618	8.233	0.012	5.000
165.300	134.600	3.622	8.233	0.012	5.000
165.400	132.800	3.635	8.234	0.012	5.000
165.500	133.400	3.653	8.232	0.012	5.000
165.600	131.200	3.653	8.232	0.012	5.000
165.700	131.800	3.660	8.231	0.013	5.000
165.800	130.200	3.671	8.233	0.013	5.000
165.900	129.600	3.679	8.231	0.013	5.000
166.000	128.800	3.697	8.233	0.013	5.000
166.100	126.600	3.697	8.233	0.013	5.000
166.200	126.600	3.704	8.233	0.014	5.000
166.300	125.600	3.712	8.233	0.014	5.000
166.400	125.200	3.718	8.234	0.014	5.000
166.500	124.200	3.734	8.233	0.014	5.000
166.600	123.200	3.734	8.233	0.014	5.000
166.700	122.200	3.748	8.232	0.015	5.000
166.800	121.800	3.751	8.233	0.015	5.000
166.900	120.800	3.765	8.232	0.015	5.000
167.000	120.400	3.777	8.233	0.015	5.000
167.100	118.600	3.777	8.233	0.015	5.000
167.200	117.600	3.785	8.233	0.016	5.000
167.300	116.200	3.791	8.232	0.016	5.000
167.400	117.600	3.798	8.233	0.016	5.000
167.500	116.800	3.820	8.232	0.016	5.000
167.600	116.200	3.820	8.232	0.016	5.000
167.700	116.400	3.819	8.233	0.017	5.000
167.800	115.600	3.834	8.233	0.017	5.000
167.900	116.200	3.833	8.233	0.017	5.000
168.000	113.600	3.853	8.233	0.017	5.000
168.100	113.200	3.853	8.233	0.017	5.000
168.200	113.400	3.862	8.233	0.018	5.000
168.300	113.400	3.874	8.233	0.018	5.000
168.400	112.000	3.886	8.233	0.018	5.000
168.500	112.200	3.896	8.233	0.018	5.000
168.600	110.600	3.896	8.233	0.018	5.000
168.700	110.800	3.898	8.233	0.019	5.000
168.800	109.600	3.906	8.232	0.019	5.000
168.900	110.600	3.900	8.233	0.019	5.000
169.000	109.600	3.913	8.233	0.019	5.000
169.100	108.400	3.913	8.233	0.019	5.000
169.200	107.400	3.919	8.233	0.020	5.000
169.300	107.600	3.927	8.233	0.020	5.000
169.400	106.200	3.929	8.233	0.020	5.000
169.500	106.000	3.937	8.233	0.020	5.000
169.600	106.200	3.937	8.233	0.020	5.000
169.700	105.400	3.948	8.232	0.020	5.000
169.800	104.200	3.950	8.233	0.020	5.000
169.900	104.800	3.956	8.233	0.020	5.000
170.000	103.800	3.965	8.233	0.020	5.000
170.100	103.200	3.965	8.233	0.020	5.000
170.200	102.400	3.973	8.233	0.021	5.000
170.300	103.200	3.975	8.233	0.021	5.000
170.400	102.400	3.979	8.233	0.021	5.000
170.500	102.400	3.987	8.232	0.021	5.000
170.600	100.800	3.987	8.232	0.021	5.000
170.700	101.200	3.995	8.232	0.022	5.000
170.800	99.800	3.998	8.233	0.022	5.000
170.900	100.200	4.001	8.232	0.022	5.000
171.000	99.200	4.009	8.233	0.022	5.000
171.100	99.000	4.009	8.233	0.022	5.000
171.200	98.800	4.014	8.233	0.023	5.000
171.300	99.400	4.019	8.233	0.023	5.000
171.400	99.000	4.026	8.232	0.023	5.000
171.500	97.200	4.035	8.233	0.023	5.000
171.600	97.400	4.035	8.233	0.023	5.000
171.700	96.800	4.035	8.231	0.024	5.000
171.800	96.000	4.038	8.233	0.024	5.000
171.900	96.400	4.043	8.233	0.024	5.000
172.000	95.800	4.051	8.232	0.024	5.000
172.100	96.400	4.051	8.232	0.024	5.000
172.200	94.800	4.054	8.233	0.025	5.000
172.300	94.800	4.059	8.233	0.025	5.000
172.400	94.000	4.064	8.233	0.025	5.000
172.500	94.400	4.070	8.234	0.025	5.000
172.600	94.400	4.070	8.234	0.025	5.000
172.700	93.400	4.077	8.233	0.025	5.000
172.800	92.200	4.074	8.233	0.025	5.000
172.900	93.200	4.082	8.233	0.025	5.000
173.000	93.000	4.089	8.232	0.025	5.000
173.100	93.000	4.089	8.232	0.025	5.000
173.200	91.800	4.090	8.233	0.026	5.000
173.300	92.200	4.093	8.233	0.026	5.000
173.400	91.600	4.097	8.233	0.026	5.000
173.500	90.200	4.106	8.233	0.026	5.000
173.600	91.400	4.106	8.233	0.026	5.000
173.700	89.400	4.103	8.233	0.027	5.000
173.800	90.200	4.109	8.234	0.027	5.000
173.900	90.200	4.110	8.233	0.027	5.000
174.000	89.400	4.120	8.233	0.027	5.000
174.100	89.600	4.120	8.233	0.027	5.000
174.200	88.000	4.123	8.233	0.028	5.000
174.300	88.200	4.122	8.233	0.028	5.000
174.400	88.600	4.127	8.232	0.028	5.000
174.500	88.800	4.134	8.233	0.028	5.000
174.600	88.400	4.134	8.233	0.028	5.000
174.700	87.000	4.140	8.232	0.028	5.000
174.800	87.600	4.137	8.233	0.028	5.000
174.900	87.000	4.146	8.232	0.028	5.000
175.000	87.200	4.149	8.233	0.028	5.000
175.100	86.200	4.149	8.233	0.028	5.000
175.200	85.600	4.148	8.234	0.029	5.000
175.300	86.200	4.154	8.232	0.029	5.000
175.400	84.800	4.155	8.233	0.029	5.000
175.500	84.600	4.161	8.234	0.029	5.000
175.600	84.600	4.161	8.234	0.029	5.000
175.700	83.800	4.169	8.233	0.030	5.000
175.800	85.200	4.166	8.234	0.030	5.000
175.900	83.400	4.167	8.232	0.030	5.000
176.000	83.600	4.175	8.233	0.030	5.000
176.100	84.000	4.175	8.233	0.030	5.000
176.200	82.400	4.175	8.233	0.030	5.000
176.300	82.800	4.179	8.233	0.030	5.000
176.400	84.200	4.181	8.232	0.030	5.000
176.500	82.800	4.188	8.232	0.030	5.000
176.600	81.200	4.188	8.232	0.030	5.000
176.700	81.800	4.190	8.233	0.031	5.000
176.800	82.600	4.196	8.233	0.031	5.000
176.900	82.000	4.194	8.233	0.031	5.000
177.000	82.600	4.198	8.233	0.031	5.000
177.100	81.200	4.198	8.233	0.031	5.000
177.200	80.600	4.200	8.233	0.032	5.000
177.300	80.400	4.202	8.233	0.032	5.000
177.400	81.200	4.206	8.233	0.032	5.000
177.500	79.400	4.208	8.233	0.032	5.000
177.600	79.600	4.208	8.233	0.032	5.000
177.700	79.800	4.211	8.233	0.032	5.000
177.800	80.000	4.214	8.233	0.032	5.000
177.900	79.400	4.211	8.232	0.032	5.000
178.000	80.800	4.221	8.233	0.032	5.000
178.100	78.600	4.221	8.233	0.032	5.000
178.200	80.000	4.223	8.233	0.033	5.000
178.300	79.200	4.220	8.232	0.033	5.000
178.400	80.000	4.226	8.233	0.033	5.000
178.500	78.800	4.227	8.234	0.033	5.000
178.600	78.600	4.227	8.234	0.033	5.000
178.700	78.400	4.232	8.232	0.034	5.000
178.800	77.800	4.232	8.233	0.034	5.000
178.900	77.400	4.235	8.232	0.034	5.000
179.000	77.600	4.237	8.234	0.034	5.000
179.100	76.800	4.237	8.234	0.034	5.000
179.200	77.000	4.245	8.234	0.034	5.000
179.300	76.000	4.240	8.234	0.034	5.000
179.400	77.200	4.247	8.232	0.034	5.000
179.500	76.400	4.252	8.234	0.034	5.000
179.600	77.400	4.252	8.234	0.034	5.000
179.700	76.600	4.249	8.233	0.035	5.000
179.800	76.800	4.251	8.234	0.035	5.000
179.900	75.400	4.252	8.232	0.035	5.000
180.000	75.000	4.254	8.233	0.035	5.000
180.100	74.200	4.254	8.233	0.035	5.000
180.200	76.400	4.261	8.232	0.036	5.000
180.300	74.600	4.260	8.233	0.036	5.000
180.400	75.600	4.262	8.234	0.036	5.000
180.500	74.400	4.266	8.233	0.036	5.000
180.600	74.800	4.266	8.233	0.036	5.000
180.700	74.000	4.268	8.234	0.036	5.000
180.800	74.000	4.269	8.233	0.036	5.000
180.900	74.800	4.274	8.233	0.036	5.000
181.000	75.200	4.276	8.233	0.036	5.000
181.100	73.200	4.276	8.233	0.036	5.000
181.200	75.000	4.273	8.233	0.037	5.000
181.300	73.600	4.281	8.233	0.037	5.000
181.400	75.000	4.277	8.233	0.037	5.000
181.500	73.200	4.281	8.233	0.037	5.000
181.600	74.000	4.281	8.233	0.037	5.000
181.700	73.000	4.285	8.233	0.037	5.000
181.800	73.600	4.282	8.233	0.037	5.000
181.900	73.800	4.288	8.233	0.037	5.000
182.000	72.800	4.289	8.233	0.037	5.000
182.100	72.200	4.289	8.233	0.037	5.000
182.200	72.600	4.289	8.234	0.038	5.000
182.300	72.600	4.288	8.232	0.038	5.000
182.400	73.000	4.294	8.233	0.038	5.000
182.500	73.000	4.294	8.234	0.038	5.000
182.600	72.800	4.294	8.234	0.038	5.000
182.700	71.800	4.291	8.232	0.039	5.000
182.800	72.400	4.297	8.233	0.039	5.000
182.900	72.400	4.293	8.232	0.039	5.000
183.000	71.400	4.296	8.232	0.039	5.000
183.100	73.200	4.296	8.232	0.039	5.000
183.200	71.400	4.299	8.233	0.039	5.000
183.300	72.400	4.300	8.234	0.039	5.000
183.400	71.600	4.299	8.232	0.039	5.000
183.500	71.600	4.301	8.232	0.039	5.000
183.600	71.400	4.301	8.232	0.039	5.000
183.700	71.200	4.298	8.232	0.040	5.000
183.800	71.600	4.305	8.233	0.040	5.000
183.900	72.000	4.305	8.233	0.040	5.000
184.000	70.400	4.304	8.232	0.040	5.000
184.100	72.000	4.304	8.232	0.040	5.000
184.200	71.400	4.304	8.234	0.040	5.000
184.300	72.200	4.311	8.232	0.040	5.000
184.400	70.800	4.308	8.232	0.040	5.000
184.500	71.600	4.311	8.233	0.040	5.000
184.600	71.200	4.311	8.233	0.040	5.000
184.700	71.200	4.313	8.233	0.041	5.000
184.800	71.400	4.312	8.231	0.041	5.000
184.900	71.400	4.314	8.233	0.041	5.000
185.000	71.600	4.314	8.233	0.041	5.000
185.100	71.400	4.314	8.233	0.041	5.000
185.200	70.400	4.314	8.234	0.042	5.000
185.300	70.800	4.310	8.232	0.042	5.000
185.400	70.000	4.315	8.234	0.042	5.000
185.500	70.600	4.316	8.233	0.042	5.000
185.600	70.400	4.316	8.233	0.042	5.000
185.700	70.800	4.317	8.233	0.042	5.000
185.800	70.000	4.317	8.232	0.042	5.000
185.900	71.200	4.320	8.233	0.042	5.000
186.000	70.000	4.321	8.233	0.042	5.000
186.100	71.000	4.321	8.233	0.042	5.000
186.200	69.800	4.322	8.232	0.043	5.000
186.300	70.000	4.320	8.233	0.043	5.000
186.400	69.800	4.322	8.233	0.043	5.000
186.500	69.600	4.323	8.232	0.043	5.000
186.600	70.400	4.323	8.232	0.043	5.000
186.700	70.600	4.325	8.234	0.044	5.000
186.800	70.000	4.323	8.232	0.044	5.000
186.900	70.600	4.328	8.235	0.044	5.000
187.000	69.400	4.330	8.232	0.044	5.000
187.100	69.400	4.330	8.232	0.044	5.000
187.200	70.200	4.327	8.234	0.044	5.000
187.300	69.800	4.328	8.232	0.044	5.000
187.400	69.800	4.327	8.232	0.044	5.000
187.500	69.800	4.330	8.233	0.044	5.000
187.600	69.800	4.330	8.233	0.044	5.000
187.700	69.200	4.332	8.233	0.045	5.000
187.800	68.600	4.330	8.233	0.045	5.000
187.900	68.600	4.334	8.231	0.045	5.000
188.000	69.200	4.333	8.232	0.045	5.000
188.100	68.600	4.333	8.232	0.045	5.000
188.200	68.400	4.335	8.234	0.045	5.000
188.300	68.400	4.331	8.232	0.045	5.000
188.400	67.800	4.331	8.233	0.045	5.000
188.500	69.000	4.336	8.232	0.045	5.000
188.600	69.000	4.336	8.232	0.045	5.000
188.700	69.000	4.334	8.233	0.046	5.000
188.800	68.400	4.337	8.234	0.046	5.000
188.900	68.200	4.337	8.233	0.046	5.000
189.000	68.400	4.340	8.233	0.046	5.000
189.100	68.200	4.340	8.233	0.046	5.000
189.200	68.000	4.340	8.232	0.046	5.000
189.300	68.200	4.340	8.233	0.046	5.000
189.400	68.200	4.341	8.232	0.046	5.000
189.500	67.800	4.345	8.233	0.046	5.000
189.600	68.600	4.345	8.233	0.046	5.000
189.700	69.000	4.342	8.233	0.047	5.000
189.800	68.200	4.344	8.233	0.047	5.000
189.900	67.400	4.342	8.233	0.047	5.000
190.000	67.200	4.345	8.233	0.047	5.000
190.100	69.200	4.345	8.233	0.047	5.000
190.200	69.200	4.342	8.234	0.047	5.000
190.300	69.200	4.344	8.232	0.047	5.000
190.400	67.000	4.340	8.233	0.047	5.000
190.500	68.400	4.343	8.233	0.047	5.000
190.600	68.400	4.343	8.233	0.047	5.000
190.700	68.600	4.349	8.233	0.048	5.000
190.800	68.400	4.348	8.233	0.048	5.000
190.900	70.000	4.349	8.233	0.048	5.000
191.000	68.000	4.351	8.233	0.048	5.000
191.100	67.200	4.351	8.233	0.048	5.000
191.200	67.800	4.347	8.232	0.049	5.000
191.300	68.400	4.345	8.233	0.049	5.000
191.400	68.000	4.342	8.232	0.049	5.000
191.500	69.000	4.343	8.233	0.049	5.000
191.600	68.600	4.343	8.233	0.049	5.000
191.700	69.800	4.343	8.233	0.049	5.000
191.800	68.400	4.341	8.233	0.049	5.000
191.900	69.200	4.341	8.233	0.049	5.000
192.000	67.600	4.339	8.233	0.049	5.000
192.100	68.600	4.339	8.233	0.049	5.000
192.200	69.000	4.345	8.232	0.050	5.000
192.300	68.400	4.344	8.233	0.050	5.000
192.400	68.600	4.346	8.233	0.050	5.000
192.500	67.200	4.346	8.233	0.050	5.000
192.600	69.400	4.346	8.233	0.050	5.000
192.700	68.200	4.343	8.233	0.050	5.000
192.800	69.000	4.345	8.233	0.050	5.000
192.900	68.400	4.343	8.233	0.050	5.000
193.000	68.600	4.346	8.232	0.050	5.000
193.100	67.800	4.346	8.232	0.050	5.000
193.200	68.800	4.342	8.233	0.051	5.000
193.300	68.600	4.345	8.233	0.051	5.000
193.400	68.200	4.341	8.233	0.051	5.000
193.500	68.000	4.344	8.232	0.051	5.000
193.600	68.200	4.344	8.232	0.051	5.000
193.700	67.600	4.345	8.233	0.052	5.000
193.800	68.600	4.346	8.233	0.052	5.000
193.900	69.200	4.347	8.233	0.052	5.000
194.000	67.000	4.348	8.233	0.052	5.000
194.100	67.400	4.348	8.233	0.052	5.000
194.200	67.600	4.343	8.233	0.052	5.000
194.300	67.400	4.349	8.233	0.052	5.000
194.400	66.200	4.347	8.233	0.052	5.000
194.500	65.000	4.349	8.233	0.052	5.000
194.600	66.600	4.349	8.233	0.052	5.000
194.700	66.000	4.351	8.232	0.052	5.000
194.800	65.200	4.350	8.233	0.052	5.000
194.900	64.200	4.350	8.233	0.052	5.000
195.000	63.800	4.353	8.232	0.052	5.000
195.100	64.200	4.353	8.232	0.052	5.000
195.200	64.600	4.351	8.233	0.053	5.000
195.300	64.800	4.355	8.233	0.053	5.000
195.400	65.200	4.357	8.232	0.053	5.000
195.500	65.200	4.362	8.234	0.053	5.000
195.600	65.200	4.362	8.234	0.053	5.000
195.700	65.600	4.364	8.234	0.054	5.000
195.800	66.400	4.368	8.232	0.054	5.000
195.900	65.600	4.369	8.233	0.054	5.000
196.000	65.600	4.381	8.233	0.054	5.000
196.100	66.400	4.381	8.233	0.054	5.000
196.200	65.600	4.390	8.232	0.054	5.000
196.300	64.600	4.383	8.232	0.054	5.000
196.400	66.000	4.385	8.233	0.054	5.000
196.500	64.400	4.371	8.232	0.054	5.000
196.600	65.200	4.371	8.232	0.054	5.000
196.700	65.600	4.373	8.233	0.055	5.000
196.800	64.400	4.368	8.233	0.055	5.000
196.900	65.400	4.372	8.234	0.055	5.000
197.000	65.800	4.373	8.232	0.055	5.000
197.100	65.400	4.373	8.232	0.055	5.000
197.200	65.600	4.375	8.233	0.055	5.000
197.300	65.400	4.373	8.233	0.055	5.000
197.400	65.600	4.374	8.233	0.055	5.000
197.500	65.200	4.375	8.233	0.055	5.000
197.600	64.800	4.375	8.233	0.055	5.000
197.700	64.800	4.375	8.233	0.056	5.000
197.800	65.000	4.373	8.233	0.056	5.000
197.900	64.800	4.376	8.233	0.056	5.000
198.000	64.000	4.377	8.233	0.056	5.000
198.100	64.800	4.377	8.233	0.056	5.000
198.200	64.800	4.375	8.234	0.056	5.000
198.300	64.000	4.379	8.233	0.056	5.000
198.400	64.600	4.381	8.234	0.056	5.000
198.500	62.800	4.379	8.233	0.056	5.000
198.600	64.000	4.379	8.233	0.056	5.000
198.700	63.600	4.378	8.232	0.057	5.000
198.800	64.800	4.379	8.232	0.057	5.000
198.900	64.800	4.378	8.232	0.057	5.000
199.000	64.600	4.377	8.233	0.057	5.000
199.100	63.600	4.377	8.233	0.057	5.000
199.200	64.400	4.380	8.233	0.057	5.000
199.300	63.600	4.379	8.233	0.057	5.000
199.400	64.600	4.379	8.233	0.057	5.000
199.500	64.400	4.383	8.232	0.057	5.000
199.600	64.200	4.383	8.232	0.057	5.000
199.700	64.600	4.382	8.234	0.058	5.000
199.800	64.000	4.383	8.233	0.058	5.000
199.900	64.200	4.381	8.233	0.058	5.000
[truncated: 8,090 more rows]
