# Supplementary material for: Measurement of Outflow Facility Using iPerfusion
Source: PLoS One. 2016 Mar 7;11(3):e0150694. doi: 10.1371/journal.pone.0150694 (PMC4780770; doi:10.1371/journal.pone.0150694)
Supplement: S4 File — The raw data from the perfusion traces along with the steady state values for each pressure step. (ZIP) [file pone.0150694.s004.zip › S3/ControlIndividuals/eye15/CapPre_P16CL-03/Parameters.txt]

Q 	 dQ 	 P 	 dP 	 R 	 dR 	 C 	 dC 	 FT 	 dFT 	 N/A 	 FV 	 
3.2190	5.1604	-0.0405	0.0414	-0.0375	0.1838	-26.6368	130.4031	0.0000	0.0000	0.0018	0.0000
60.7090	5.1847	4.4160	0.0416	0.0754	0.0067	13.2627	1.1807	0.0000	0.0000	4.9750	0.0000
120.7180	5.3519	8.8458	0.0436	0.0746	0.0034	13.4048	0.6086	0.0000	0.0000	9.9753	0.0000
182.9347	5.1420	13.2620	0.0412	0.0734	0.0021	13.6324	0.3900	0.0000	0.0000	14.9750	0.0000
243.5980	5.3904	17.6905	0.0441	0.0733	0.0016	13.6489	0.3066	0.0000	0.0000	19.9831	0.0000
302.6353	5.1340	22.1286	0.0413	0.0736	0.0013	13.5795	0.2334	0.0000	0.0000	24.9753	0.0000
