# Supplementary material for: Measurement of Outflow Facility Using iPerfusion
Source: PLoS One. 2016 Mar 7;11(3):e0150694. doi: 10.1371/journal.pone.0150694 (PMC4780770; doi:10.1371/journal.pone.0150694)
Supplement: S4 File — The raw data from the perfusion traces along with the steady state values for each pressure step. (ZIP) [file pone.0150694.s004.zip › S3/ControlIndividuals/eye15/Eye_P16CL-03/Data.txt]

0.000	-3.600	7.509	8.247	-0.000	7.500
0.100	-0.200	7.509	8.247	0.000	7.500
0.200	0.400	7.511	8.247	0.000	7.500
0.300	0.400	7.505	8.247	0.000	7.500
0.400	0.200	7.512	8.247	0.000	7.500
0.500	1.400	7.505	8.247	0.000	7.500
0.600	-0.000	7.505	8.247	0.000	7.500
0.700	2.000	7.511	8.249	0.000	7.500
0.800	1.000	7.514	8.247	0.000	7.500
0.900	1.400	7.507	8.247	0.000	7.500
1.000	1.000	7.515	8.247	0.000	7.500
1.100	2.400	7.515	8.247	0.000	7.500
1.200	1.200	7.510	8.247	0.000	7.500
1.300	1.200	7.517	8.248	0.000	7.500
1.400	1.200	7.511	8.247	0.000	7.500
1.500	2.000	7.503	8.248	0.000	7.500
1.600	1.000	7.503	8.248	0.000	7.500
1.700	0.600	7.513	8.248	0.000	7.500
1.800	0.800	7.507	8.248	0.000	7.500
1.900	-0.000	7.515	8.248	0.000	7.500
2.000	1.800	7.505	8.248	0.000	7.500
2.100	1.000	7.505	8.248	0.000	7.500
2.200	2.000	7.511	8.247	0.000	7.500
2.300	0.400	7.513	8.248	0.000	7.500
2.400	2.000	7.511	8.247	0.000	7.500
2.500	0.800	7.521	8.247	0.000	7.500
2.600	0.800	7.521	8.247	0.000	7.500
2.700	1.200	7.504	8.248	0.000	7.500
2.800	1.200	7.498	8.247	0.000	7.500
2.900	2.000	7.518	8.248	0.000	7.500
3.000	0.800	7.516	8.248	0.000	7.500
3.100	0.600	7.516	8.248	0.000	7.500
3.200	2.000	7.511	8.247	0.000	7.500
3.300	1.600	7.513	8.248	0.000	7.500
3.400	0.800	7.512	8.248	0.000	7.500
3.500	1.000	7.515	8.248	0.000	7.500
3.600	2.200	7.515	8.248	0.000	7.500
3.700	0.600	7.505	8.247	0.000	7.500
3.800	1.000	7.512	8.248	0.000	7.500
3.900	-0.200	7.516	8.248	0.000	7.500
4.000	2.600	7.510	8.248	0.000	7.500
4.100	1.600	7.510	8.248	0.000	7.500
4.200	2.400	7.508	8.249	0.000	7.500
4.300	1.200	7.512	8.248	0.000	7.500
4.400	2.600	7.510	8.248	0.000	7.500
4.500	0.200	7.512	8.247	0.000	7.500
4.600	2.400	7.512	8.247	0.000	7.500
4.700	0.800	7.507	8.248	0.000	7.500
4.800	1.600	7.510	8.247	0.000	7.500
4.900	-0.000	7.508	8.248	0.000	7.500
5.000	1.800	7.512	8.248	0.000	7.500
5.100	0.400	7.512	8.248	0.000	7.500
5.200	1.800	7.520	8.247	0.000	7.500
5.300	1.600	7.514	8.248	0.000	7.500
5.400	1.400	7.510	8.249	0.000	7.500
5.500	-1.000	7.509	8.248	0.000	7.500
5.600	1.600	7.509	8.248	0.000	7.500
5.700	0.800	7.510	8.248	0.000	7.500
5.800	2.000	7.514	8.248	0.000	7.500
5.900	0.600	7.511	8.248	0.000	7.500
6.000	1.200	7.514	8.247	0.000	7.500
6.100	1.600	7.514	8.247	0.000	7.500
6.200	1.800	7.503	8.248	0.000	7.500
6.300	-0.600	7.514	8.248	0.000	7.500
6.400	1.200	7.510	8.248	0.000	7.500
6.500	0.800	7.507	8.247	0.000	7.500
6.600	1.400	7.507	8.247	0.000	7.500
6.700	0.400	7.515	8.248	0.000	7.500
6.800	-0.600	7.512	8.249	0.000	7.500
6.900	1.000	7.511	8.248	0.000	7.500
7.000	1.600	7.513	8.248	0.000	7.500
7.100	0.800	7.513	8.248	0.000	7.500
7.200	2.000	7.517	8.249	0.000	7.500
7.300	1.400	7.513	8.248	0.000	7.500
7.400	1.400	7.514	8.248	0.000	7.500
7.500	0.400	7.511	8.248	0.000	7.500
7.600	1.000	7.511	8.248	0.000	7.500
7.700	2.400	7.511	8.249	0.000	7.500
7.800	2.200	7.511	8.248	0.000	7.500
7.900	1.800	7.506	8.249	0.000	7.500
8.000	1.600	7.510	8.249	0.000	7.500
8.100	1.400	7.510	8.249	0.000	7.500
8.200	1.200	7.509	8.249	0.000	7.500
8.300	1.000	7.514	8.249	0.000	7.500
8.400	2.200	7.507	8.248	0.000	7.500
8.500	0.200	7.511	8.248	0.000	7.500
8.600	2.600	7.511	8.248	0.000	7.500
8.700	1.200	7.507	8.248	0.000	7.500
8.800	1.400	7.513	8.249	0.000	7.500
8.900	1.400	7.508	8.250	0.000	7.500
9.000	2.000	7.511	8.247	0.000	7.500
9.100	1.200	7.511	8.247	0.000	7.500
9.200	2.600	7.513	8.248	0.000	7.500
9.300	-0.000	7.516	8.248	0.000	7.500
9.400	1.000	7.513	8.248	0.000	7.500
9.500	1.600	7.503	8.248	0.000	7.500
9.600	0.600	7.503	8.248	0.000	7.500
9.700	0.800	7.510	8.249	0.000	7.500
9.800	1.200	7.507	8.249	0.000	7.500
9.900	1.800	7.511	8.248	0.000	7.500
10.000	2.000	7.514	8.247	0.000	7.500
10.100	1.400	7.514	8.247	0.000	7.500
10.200	1.800	7.510	8.248	0.000	7.500
10.300	1.000	7.509	8.248	0.000	7.500
10.400	2.000	7.512	8.249	0.000	7.500
10.500	2.000	7.514	8.248	0.000	7.500
10.600	2.800	7.514	8.248	0.000	7.500
10.700	1.200	7.512	8.248	0.000	7.500
10.800	2.200	7.512	8.249	0.000	7.500
10.900	1.600	7.505	8.249	0.000	7.500
11.000	1.600	7.511	8.249	0.000	7.500
11.100	1.400	7.511	8.249	0.000	7.500
11.200	2.800	7.509	8.249	0.000	7.500
11.300	1.600	7.519	8.248	0.000	7.500
11.400	-0.400	7.499	8.249	0.000	7.500
11.500	0.800	7.509	8.249	0.000	7.500
11.600	0.600	7.509	8.249	0.000	7.500
11.700	1.000	7.500	8.249	0.000	7.500
11.800	1.800	7.518	8.249	0.000	7.500
11.900	1.000	7.509	8.248	0.000	7.500
12.000	1.400	7.507	8.248	0.000	7.500
12.100	1.200	7.507	8.248	0.000	7.500
12.200	2.200	7.491	8.249	0.000	7.500
12.300	1.200	7.543	8.248	0.000	7.500
12.400	1.400	7.477	8.249	0.000	7.500
12.500	1.000	7.518	8.249	0.000	7.500
12.600	1.000	7.518	8.249	0.000	7.500
12.700	1.200	7.512	8.248	0.000	7.500
12.800	1.000	7.505	8.249	0.000	7.500
12.900	2.000	7.508	8.250	0.000	7.500
13.000	1.000	7.511	8.250	0.000	7.500
13.100	0.800	7.511	8.250	0.000	7.500
13.200	0.600	7.513	8.250	0.000	7.500
13.300	1.800	7.512	8.249	0.000	7.500
13.400	1.000	7.512	8.249	0.000	7.500
13.500	0.400	7.509	8.248	0.000	7.500
13.600	1.600	7.509	8.248	0.000	7.500
13.700	2.200	7.508	8.250	0.000	7.500
13.800	1.000	7.510	8.249	0.000	7.500
13.900	1.800	7.511	8.249	0.000	7.500
14.000	1.000	7.508	8.249	0.000	7.500
14.100	1.600	7.508	8.249	0.000	7.500
14.200	1.800	7.508	8.249	0.000	7.500
14.300	0.200	7.511	8.249	0.000	7.500
14.400	2.600	7.511	8.250	0.000	7.500
14.500	0.800	7.514	8.249	0.000	7.500
14.600	1.600	7.514	8.249	0.000	7.500
14.700	1.800	7.508	8.249	0.000	7.500
14.800	0.200	7.512	8.249	0.000	7.500
14.900	0.200	7.513	8.250	0.000	7.500
15.000	1.800	7.510	8.250	0.000	7.500
15.100	1.200	7.510	8.250	0.000	7.500
15.200	1.800	7.510	8.249	0.000	7.500
15.300	1.000	7.521	8.249	0.000	7.500
15.400	1.600	7.512	8.249	0.000	7.500
15.500	1.000	7.508	8.249	0.000	7.500
15.600	2.000	7.508	8.249	0.000	7.500
15.700	0.400	7.516	8.251	0.000	7.500
15.800	0.800	7.506	8.250	0.000	7.500
15.900	-0.200	7.511	8.251	0.000	7.500
16.000	1.000	7.506	8.251	0.000	7.500
16.100	1.000	7.506	8.251	0.000	7.500
16.200	2.400	7.510	8.251	0.000	7.500
16.300	0.400	7.507	8.250	0.000	7.500
16.400	1.400	7.512	8.249	0.000	7.500
16.500	1.600	7.513	8.251	0.000	7.500
16.600	1.600	7.513	8.251	0.000	7.500
16.700	2.400	7.506	8.249	0.000	7.500
16.800	1.400	7.510	8.249	0.000	7.500
16.900	1.000	7.515	8.250	0.000	7.500
17.000	1.000	7.511	8.249	0.000	7.500
17.100	0.600	7.511	8.249	0.000	7.500
17.200	2.200	7.518	8.251	0.000	7.500
17.300	0.800	7.504	8.250	0.000	7.500
17.400	1.800	7.517	8.250	0.000	7.500
17.500	0.800	7.515	8.251	0.000	7.500
17.600	1.400	7.515	8.251	0.000	7.500
17.700	1.200	7.509	8.250	0.000	7.500
17.800	1.200	7.515	8.249	0.000	7.500
17.900	0.200	7.518	8.251	0.000	7.500
18.000	1.000	7.517	8.251	0.000	7.500
18.100	0.600	7.517	8.251	0.000	7.500
18.200	2.400	7.508	8.249	0.000	7.500
18.300	0.600	7.509	8.251	0.000	7.500
18.400	1.400	7.510	8.252	0.000	7.500
18.500	1.200	7.506	8.251	0.000	7.500
18.600	2.600	7.506	8.251	0.000	7.500
18.700	0.200	7.509	8.251	0.000	7.500
18.800	-0.000	7.517	8.252	0.000	7.500
18.900	1.200	7.499	8.251	0.000	7.500
19.000	1.000	7.512	8.250	0.000	7.500
19.100	1.200	7.512	8.250	0.000	7.500
19.200	1.000	7.513	8.251	0.000	7.500
19.300	2.600	7.516	8.250	0.000	7.500
19.400	2.200	7.513	8.251	0.000	7.500
19.500	2.000	7.507	8.251	0.000	7.500
19.600	0.800	7.507	8.251	0.000	7.500
19.700	1.000	7.524	8.251	0.000	7.500
19.800	0.400	7.494	8.252	0.000	7.500
19.900	2.800	7.504	8.251	0.000	7.500
20.000	2.000	7.498	8.251	0.000	7.500
20.100	1.600	7.498	8.251	0.000	7.500
20.200	1.400	7.506	8.250	0.000	7.500
20.300	1.200	7.523	8.251	0.000	7.500
20.400	0.800	7.506	8.252	0.000	7.500
20.500	1.000	7.503	8.251	0.000	7.500
20.600	1.000	7.503	8.251	0.000	7.500
20.700	1.600	7.542	8.252	0.000	7.500
20.800	1.600	7.533	8.252	0.000	7.500
20.900	1.800	7.404	8.252	0.000	7.500
21.000	0.200	7.521	8.251	0.000	7.500
21.100	1.400	7.521	8.251	0.000	7.500
21.200	1.400	7.505	8.251	0.000	7.500
21.300	1.600	7.516	8.251	0.000	7.500
21.400	1.600	7.515	8.252	0.000	7.500
21.500	2.400	7.500	8.252	0.000	7.500
21.600	0.800	7.500	8.252	0.000	7.500
21.700	1.200	7.500	8.251	0.000	7.500
21.800	1.800	7.545	8.251	0.000	7.500
21.900	2.400	7.479	8.253	0.000	7.500
22.000	0.800	7.534	8.252	0.000	7.500
22.100	1.200	7.534	8.252	0.000	7.500
22.200	1.000	7.461	8.250	0.000	7.500
22.300	1.200	7.514	8.252	0.000	7.500
22.400	3.000	7.528	8.252	0.000	7.500
22.500	1.600	7.525	8.251	0.000	7.500
22.600	-0.000	7.525	8.251	0.000	7.500
22.700	2.600	7.516	8.250	0.000	7.500
22.800	1.600	7.504	8.251	0.000	7.500
22.900	1.200	7.486	8.253	0.000	7.500
23.000	3.000	7.540	8.252	0.000	7.500
23.100	1.800	7.540	8.252	0.001	7.500
23.200	2.600	7.484	8.250	0.001	7.500
23.300	2.000	7.523	8.253	0.001	7.500
23.400	0.600	7.450	8.250	0.001	7.500
23.500	1.000	7.552	8.252	0.001	7.500
23.600	1.000	7.552	8.252	0.001	7.500
23.700	1.200	7.487	8.253	0.001	7.500
23.800	0.400	7.482	8.253	0.001	7.500
23.900	1.800	7.526	8.252	0.001	7.500
24.000	1.000	7.511	8.252	0.001	7.500
24.100	1.800	7.511	8.252	0.001	7.500
24.200	-0.200	7.517	8.253	0.001	7.500
24.300	1.600	7.505	8.252	0.001	7.500
24.400	1.600	7.496	8.251	0.001	7.500
24.500	1.800	7.501	8.253	0.001	7.500
24.600	0.600	7.501	8.253	0.001	7.500
24.700	1.600	7.501	8.252	0.001	7.500
24.800	0.800	7.485	8.252	0.001	7.500
24.900	1.200	7.508	8.252	0.001	7.500
25.000	0.600	7.501	8.253	0.001	7.500
25.100	1.600	7.501	8.253	0.001	7.500
25.200	2.200	7.500	8.253	0.001	7.500
25.300	1.600	7.502	8.253	0.001	7.500
25.400	1.000	7.514	8.253	0.001	7.500
25.500	2.200	7.532	8.253	0.001	7.500
25.600	-0.000	7.532	8.253	0.001	7.500
25.700	1.400	7.509	8.254	0.001	7.500
25.800	0.600	7.491	8.252	0.001	7.500
25.900	2.600	7.490	8.252	0.001	7.500
26.000	2.600	7.499	8.253	0.001	7.500
26.100	225.600	7.499	8.253	0.008	7.500
26.200	2625.400	7.491	8.253	0.008	7.500
26.300	2323.200	7.507	8.254	0.008	7.500
26.400	-5.000	7.506	8.253	0.008	7.500
26.500	-591.800	7.499	8.253	0.008	7.500
26.600	1617.800	7.499	8.253	0.012	7.500
26.700	1618.200	7.504	8.253	0.012	7.500
26.800	-127.600	7.438	8.255	0.012	7.500
26.900	-215.200	7.472	8.253	0.012	7.500
27.000	-366.800	6.517	8.253	0.012	7.500
27.100	-423.000	6.517	8.253	0.009	7.500
27.200	-433.600	7.370	8.253	0.009	7.500
27.300	-422.600	7.493	8.253	0.009	7.500
27.400	-371.000	7.518	8.254	0.009	7.500
27.500	-326.800	7.453	8.253	0.009	7.500
27.600	-303.000	7.453	8.253	0.007	7.500
27.700	-302.800	6.720	8.253	0.007	7.500
27.800	-264.000	7.701	8.254	0.007	7.500
27.900	-260.000	10.423	8.254	0.007	7.500
28.000	-271.000	11.600	8.255	0.007	7.500
28.100	-213.800	11.600	8.255	0.005	7.500
28.200	-205.600	11.562	8.254	0.005	7.500
28.300	-195.400	11.228	8.255	0.005	7.500
28.400	-186.800	10.696	8.254	0.005	7.500
28.500	-177.600	10.418	8.254	0.005	7.500
28.600	-170.200	10.418	8.254	0.004	7.500
28.700	-165.400	10.075	8.256	0.004	7.500
28.800	-158.600	9.939	8.254	0.004	7.500
28.900	-154.000	10.118	8.255	0.004	7.500
29.000	-149.000	9.472	8.254	0.004	7.500
29.100	-143.800	9.472	8.254	0.003	7.500
29.200	-140.400	9.386	8.255	0.003	7.500
29.300	-137.400	9.304	8.254	0.003	7.500
29.400	-120.800	9.222	8.254	0.003	7.500
29.500	-166.000	9.081	8.255	0.003	7.559
29.600	-98.200	9.081	8.255	0.002	7.559
29.700	-130.000	9.028	8.255	0.002	7.559
29.800	-107.000	8.973	8.255	0.002	7.559
29.900	-73.200	8.926	8.255	0.002	7.559
30.000	-99.200	8.845	8.255	0.002	7.853
30.100	-64.000	8.845	8.255	0.001	7.853
30.200	-89.600	8.804	8.255	0.001	7.853
30.300	-74.200	8.772	8.255	0.001	7.853
30.400	-26.200	8.785	8.255	0.001	7.853
30.500	-38.200	8.732	8.254	0.001	8.147
30.600	-29.800	8.732	8.254	0.001	8.147
30.700	-56.000	8.713	8.256	0.001	8.147
30.800	-37.800	8.677	8.254	0.001	8.147
30.900	-0.600	8.657	8.254	0.001	8.147
31.000	-0.400	8.618	8.255	0.001	8.442
31.100	-2.200	8.618	8.255	0.001	8.442
31.200	-37.400	8.617	8.255	0.001	8.442
31.300	9.000	8.594	8.255	0.001	8.442
31.400	30.400	8.578	8.253	0.001	8.442
31.500	35.000	8.552	8.253	0.001	8.736
31.600	31.000	8.552	8.253	0.001	8.736
31.700	1.000	8.556	8.255	0.001	8.736
31.800	44.000	8.540	8.256	0.001	8.736
31.900	49.800	8.520	8.255	0.001	8.736
32.000	56.000	8.525	8.255	0.001	9.000
32.100	51.000	8.525	8.255	0.002	9.000
32.200	60.600	8.518	8.256	0.002	9.000
32.300	32.400	8.517	8.256	0.002	9.000
32.400	45.400	8.502	8.256	0.002	9.000
32.500	50.600	8.506	8.254	0.002	9.000
32.600	47.200	8.506	8.254	0.002	9.000
32.700	44.000	8.510	8.256	0.002	9.000
32.800	49.000	8.512	8.257	0.002	9.000
32.900	53.000	8.488	8.256	0.002	9.000
33.000	46.800	8.502	8.257	0.002	9.000
33.100	48.000	8.502	8.257	0.003	9.000
33.200	49.400	8.516	8.255	0.003	9.000
33.300	51.600	8.503	8.257	0.003	9.000
33.400	48.000	8.515	8.256	0.003	9.000
33.500	47.600	8.518	8.256	0.003	9.000
33.600	48.600	8.518	8.256	0.003	9.000
33.700	49.200	8.510	8.256	0.003	9.000
33.800	47.400	8.515	8.258	0.003	9.000
33.900	49.000	8.515	8.256	0.003	9.000
34.000	49.600	8.520	8.256	0.003	9.000
34.100	50.400	8.520	8.256	0.003	9.000
34.200	47.800	8.528	8.257	0.003	9.000
34.300	48.400	8.524	8.257	0.003	9.000
34.400	49.400	8.528	8.258	0.003	9.000
34.500	49.000	8.524	8.257	0.003	9.000
34.600	50.600	8.524	8.257	0.004	9.000
34.700	49.000	8.530	8.257	0.004	9.000
34.800	48.600	8.522	8.256	0.004	9.000
34.900	47.600	8.526	8.258	0.004	9.000
35.000	48.400	8.530	8.257	0.004	9.000
35.100	50.800	8.530	8.257	0.004	9.000
35.200	48.600	8.527	8.258	0.004	9.000
35.300	47.200	8.527	8.258	0.004	9.000
35.400	49.400	8.531	8.258	0.004	9.000
35.500	48.400	8.530	8.256	0.004	9.000
35.600	48.800	8.530	8.256	0.005	9.000
35.700	46.800	8.531	8.258	0.005	9.000
35.800	49.000	8.526	8.258	0.005	9.000
35.900	48.200	8.531	8.258	0.005	9.000
36.000	46.800	8.529	8.259	0.005	9.000
36.100	47.200	8.529	8.259	0.005	9.000
36.200	45.600	8.533	8.258	0.005	9.000
36.300	47.000	8.531	8.258	0.005	9.000
36.400	46.000	8.533	8.257	0.005	9.000
36.500	47.000	8.532	8.258	0.005	9.000
36.600	48.800	8.532	8.258	0.005	9.000
36.700	47.600	8.540	8.258	0.005	9.000
36.800	46.200	8.536	8.258	0.005	9.000
36.900	46.600	8.539	8.257	0.005	9.000
37.000	47.200	8.541	8.258	0.005	9.000
37.100	47.600	8.541	8.258	0.006	9.000
37.200	45.600	8.544	8.258	0.006	9.000
37.300	46.200	8.544	8.259	0.006	9.000
37.400	46.200	8.541	8.257	0.006	9.000
37.500	46.200	8.543	8.258	0.006	9.000
37.600	46.400	8.543	8.258	0.006	9.000
37.700	45.800	8.541	8.259	0.006	9.000
37.800	46.000	8.541	8.259	0.006	9.000
37.900	45.800	8.543	8.259	0.006	9.000
38.000	46.800	8.542	8.259	0.006	9.000
38.100	47.000	8.542	8.259	0.007	9.000
38.200	46.000	8.546	8.259	0.007	9.000
38.300	46.600	8.544	8.259	0.007	9.000
38.400	41.800	8.547	8.259	0.007	9.000
38.500	48.000	8.549	8.258	0.007	9.000
38.600	46.000	8.549	8.258	0.007	9.000
38.700	34.800	8.543	8.258	0.007	9.000
38.800	39.800	8.546	8.260	0.007	9.000
38.900	43.800	8.546	8.258	0.007	9.000
39.000	51.000	8.551	8.259	0.007	9.000
39.100	44.800	8.551	8.259	0.007	9.000
39.200	41.400	8.554	8.259	0.007	9.000
39.300	43.200	8.552	8.259	0.007	9.000
39.400	47.800	8.557	8.258	0.007	9.000
39.500	47.200	8.555	8.259	0.007	9.000
39.600	45.600	8.555	8.259	0.008	9.000
39.700	43.800	8.555	8.259	0.008	9.000
39.800	43.200	8.551	8.260	0.008	9.000
39.900	45.600	8.561	8.259	0.008	9.000
40.000	45.200	8.563	8.259	0.008	9.000
40.100	44.800	8.563	8.259	0.008	9.000
40.200	44.000	8.557	8.260	0.008	9.000
40.300	43.600	8.561	8.259	0.008	9.000
40.400	45.000	8.562	8.259	0.008	9.000
40.500	43.400	8.563	8.260	0.008	9.000
40.600	44.200	8.563	8.260	0.008	9.000
40.700	43.400	8.562	8.259	0.008	9.000
40.800	44.600	8.564	8.259	0.008	9.000
40.900	42.400	8.566	8.261	0.008	9.000
41.000	43.000	8.568	8.260	0.008	9.000
41.100	44.000	8.568	8.260	0.009	9.000
41.200	44.400	8.567	8.260	0.009	9.000
41.300	43.000	8.571	8.260	0.009	9.000
41.400	43.800	8.575	8.259	0.009	9.000
41.500	44.400	8.576	8.260	0.009	9.000
41.600	42.800	8.576	8.260	0.009	9.000
41.700	43.000	8.571	8.260	0.009	9.000
41.800	44.400	8.577	8.260	0.009	9.000
41.900	42.200	8.571	8.260	0.009	9.000
42.000	43.800	8.579	8.260	0.009	9.000
42.100	44.400	8.579	8.260	0.010	9.000
42.200	43.000	8.573	8.260	0.010	9.000
42.300	42.600	8.578	8.261	0.010	9.000
42.400	43.000	8.575	8.261	0.010	9.000
42.500	42.400	8.583	8.260	0.010	9.000
42.600	43.200	8.583	8.260	0.010	9.000
42.700	42.200	8.577	8.261	0.010	9.000
42.800	41.600	8.582	8.260	0.010	9.000
42.900	42.600	8.576	8.261	0.010	9.000
43.000	42.000	8.582	8.261	0.010	9.000
43.100	42.200	8.582	8.261	0.010	9.000
43.200	41.800	8.586	8.261	0.010	9.000
43.300	41.400	8.587	8.261	0.010	9.000
43.400	41.200	8.584	8.260	0.010	9.000
43.500	41.400	8.583	8.260	0.010	9.000
43.600	41.400	8.583	8.260	0.011	9.000
43.700	41.400	8.584	8.262	0.011	9.000
43.800	41.400	8.590	8.261	0.011	9.000
43.900	41.800	8.587	8.261	0.011	9.000
44.000	40.600	8.590	8.261	0.011	9.000
44.100	42.400	8.590	8.261	0.011	9.000
44.200	41.400	8.588	8.260	0.011	9.000
44.300	40.400	8.595	8.262	0.011	9.000
44.400	41.000	8.590	8.261	0.011	9.000
44.500	41.400	8.591	8.262	0.011	9.000
44.600	40.400	8.591	8.262	0.011	9.000
44.700	40.600	8.596	8.262	0.011	9.000
44.800	40.600	8.594	8.263	0.011	9.000
44.900	39.800	8.595	8.262	0.011	9.000
45.000	39.400	8.599	8.262	0.011	9.000
45.100	40.600	8.599	8.262	0.012	9.000
45.200	39.600	8.600	8.263	0.012	9.000
45.300	40.600	8.602	8.262	0.012	9.000
45.400	39.400	8.607	8.262	0.012	9.000
45.500	40.600	8.603	8.261	0.012	9.000
45.600	40.000	8.603	8.261	0.012	9.000
45.700	39.000	8.600	8.261	0.012	9.000
45.800	38.400	8.606	8.261	0.012	9.000
45.900	38.800	8.607	8.262	0.012	9.000
46.000	39.600	8.607	8.263	0.012	9.000
46.100	38.600	8.607	8.263	0.012	9.000
46.200	38.600	8.613	8.261	0.012	9.000
46.300	38.000	8.611	8.261	0.012	9.000
46.400	39.200	8.612	8.263	0.012	9.000
46.500	38.400	8.617	8.262	0.012	9.000
46.600	39.000	8.617	8.262	0.013	9.000
46.700	38.600	8.613	8.263	0.013	9.000
46.800	38.400	8.618	8.263	0.013	9.000
46.900	38.600	8.618	8.263	0.013	9.000
47.000	38.000	8.619	8.264	0.013	9.000
47.100	37.800	8.619	8.264	0.013	9.000
47.200	37.400	8.626	8.263	0.013	9.000
47.300	36.600	8.626	8.262	0.013	9.000
47.400	39.400	8.627	8.263	0.013	9.000
47.500	37.200	8.625	8.263	0.013	9.000
47.600	37.800	8.625	8.263	0.013	9.000
47.700	35.400	8.629	8.263	0.013	9.000
47.800	37.200	8.627	8.263	0.013	9.000
47.900	37.400	8.631	8.264	0.013	9.000
48.000	36.800	8.631	8.263	0.013	9.000
48.100	35.600	8.631	8.263	0.014	9.000
48.200	34.200	8.631	8.263	0.014	9.000
48.300	34.400	8.631	8.264	0.014	9.000
48.400	33.800	8.631	8.262	0.014	9.000
48.500	49.800	8.639	8.263	0.014	9.000
48.600	32.200	8.639	8.263	0.014	9.000
48.700	36.600	8.632	8.263	0.014	9.000
48.800	28.600	8.644	8.263	0.014	9.000
48.900	39.000	8.634	8.263	0.014	9.000
49.000	37.200	8.647	8.263	0.014	9.000
49.100	36.600	8.647	8.263	0.014	9.000
49.200	32.200	8.649	8.263	0.014	9.000
49.300	35.400	8.655	8.263	0.014	9.000
49.400	35.000	8.637	8.264	0.014	9.000
49.500	36.000	8.636	8.263	0.014	9.000
49.600	38.600	8.636	8.263	0.014	9.000
49.700	36.400	8.659	8.264	0.014	9.000
49.800	32.800	8.639	8.264	0.014	9.000
49.900	31.400	8.661	8.263	0.014	9.000
50.000	34.800	8.661	8.264	0.014	9.000
50.100	35.000	8.661	8.264	0.015	9.000
50.200	42.600	8.648	8.263	0.015	9.000
50.300	21.400	8.660	8.263	0.015	9.000
50.400	33.400	8.654	8.263	0.015	9.000
50.500	68.000	8.656	8.263	0.015	9.000
50.600	47.000	8.656	8.263	0.015	9.000
50.700	13.200	8.660	8.265	0.015	9.000
50.800	6.800	8.656	8.264	0.015	9.000
50.900	47.200	8.663	8.265	0.015	9.000
51.000	48.200	8.637	8.265	0.015	9.000
51.100	29.600	8.637	8.265	0.015	9.000
51.200	27.600	8.691	8.264	0.015	9.000
51.300	35.200	8.661	8.265	0.015	9.000
51.400	40.200	8.672	8.264	0.015	9.000
51.500	35.800	8.658	8.264	0.015	9.000
51.600	34.200	8.658	8.264	0.016	9.000
51.700	38.400	8.675	8.265	0.016	9.000
51.800	37.000	8.654	8.265	0.016	9.000
51.900	33.200	8.658	8.264	0.016	9.000
52.000	38.000	8.649	8.263	0.016	9.000
52.100	39.200	8.649	8.263	0.016	9.000
52.200	38.400	8.672	8.266	0.016	9.000
52.300	31.400	8.652	8.264	0.016	9.000
52.400	33.400	8.653	8.266	0.016	9.000
52.500	44.400	8.639	8.266	0.016	9.000
52.600	40.600	8.639	8.266	0.016	9.000
52.700	34.200	8.668	8.265	0.016	9.000
52.800	32.200	8.649	8.266	0.016	9.000
52.900	39.400	8.651	8.266	0.016	9.000
53.000	38.800	8.647	8.265	0.016	9.000
53.100	33.600	8.647	8.265	0.016	9.000
53.200	26.200	8.662	8.266	0.016	9.000
53.300	1.800	8.654	8.266	0.016	9.000
53.400	-18.800	8.641	8.264	0.016	9.000
53.500	-31.200	8.633	8.265	0.016	9.000
53.600	-34.200	8.633	8.265	0.016	9.000
53.700	-40.400	8.649	8.266	0.016	9.000
53.800	-34.800	8.634	8.266	0.016	9.000
53.900	-30.400	8.665	8.266	0.016	9.000
54.000	-30.600	8.712	8.267	0.016	9.000
54.100	-47.200	8.712	8.267	0.015	9.000
54.200	-39.000	9.004	8.266	0.015	9.000
54.300	-60.800	9.189	8.266	0.015	9.000
54.400	-53.400	9.297	8.266	0.015	9.000
54.500	-27.000	9.403	8.266	0.015	9.000
54.600	-21.800	9.403	8.266	0.015	9.000
54.700	-21.000	9.332	8.266	0.015	9.000
54.800	-20.600	9.293	8.266	0.015	9.000
54.900	-18.400	9.315	8.267	0.015	9.000
55.000	5.600	9.269	8.266	0.015	9.000
55.100	73.000	9.269	8.266	0.016	9.000
55.200	78.000	9.194	8.267	0.016	9.000
55.300	74.200	7.967	8.267	0.016	9.000
55.400	67.000	9.259	8.267	0.016	9.000
55.500	55.400	9.217	8.267	0.016	9.000
55.600	42.600	9.217	8.267	0.016	9.000
55.700	11.000	9.216	8.267	0.016	9.000
55.800	-4.400	9.186	8.267	0.016	9.000
55.900	-0.600	8.972	8.267	0.016	9.000
56.000	-5.600	8.256	8.268	0.016	9.000
56.100	-5.200	8.256	8.268	0.016	9.000
56.200	-25.800	8.294	8.266	0.016	9.000
56.300	-32.800	8.361	8.267	0.016	9.000
56.400	-36.600	8.446	8.267	0.016	9.000
56.500	-36.400	8.898	8.268	0.016	9.000
56.600	-31.000	8.898	8.268	0.016	9.000
56.700	-27.000	9.053	8.267	0.016	9.000
56.800	-30.800	8.995	8.268	0.016	9.000
56.900	-29.400	9.028	8.267	0.016	9.000
57.000	-27.600	9.278	8.266	0.016	9.000
57.100	-25.600	9.278	8.266	0.016	9.000
57.200	-17.000	9.373	8.268	0.016	9.000
57.300	37.000	11.490	8.269	0.016	9.000
57.400	95.200	8.804	8.268	0.016	9.000
57.500	103.400	9.026	8.268	0.016	9.000
57.600	102.800	9.026	8.268	0.017	9.000
57.700	76.600	9.075	8.267	0.017	9.000
57.800	57.400	9.062	8.268	0.017	9.000
57.900	46.800	9.019	8.268	0.017	9.000
58.000	84.600	8.932	8.268	0.017	9.000
58.100	84.600	8.932	8.268	0.017	9.000
58.200	81.800	8.418	8.267	0.017	9.000
58.300	77.400	7.832	8.269	0.017	9.000
58.400	71.400	7.789	8.266	0.017	9.000
58.500	69.200	8.056	8.266	0.017	9.000
58.600	68.200	8.056	8.266	0.018	9.000
58.700	65.000	8.213	8.269	0.018	9.000
58.800	62.200	8.333	8.267	0.018	9.000
58.900	60.600	7.950	8.268	0.018	9.000
59.000	59.000	7.999	8.269	0.018	9.000
59.100	54.800	7.999	8.269	0.018	9.000
59.200	57.000	8.040	8.268	0.018	9.000
59.300	53.000	8.080	8.268	0.018	9.000
59.400	49.800	8.099	8.269	0.018	9.000
59.500	49.400	8.143	8.268	0.018	9.000
59.600	53.000	8.143	8.268	0.019	9.000
59.700	46.600	8.179	8.268	0.019	9.000
59.800	46.000	8.196	8.269	0.019	9.000
59.900	46.800	8.215	8.268	0.019	9.000
60.000	49.000	8.243	8.269	0.019	9.000
60.100	46.800	8.243	8.269	0.019	9.000
60.200	44.200	8.262	8.269	0.019	9.000
60.300	45.200	8.276	8.269	0.019	9.000
60.400	46.000	8.281	8.270	0.019	9.000
60.500	39.200	8.295	8.269	0.019	9.000
60.600	44.400	8.295	8.269	0.019	9.000
60.700	42.400	8.312	8.269	0.019	9.000
60.800	41.600	8.312	8.270	0.019	9.000
60.900	40.200	8.317	8.270	0.019	9.000
61.000	39.400	8.324	8.269	0.019	9.000
61.100	40.200	8.324	8.269	0.020	9.000
61.200	38.400	8.345	8.269	0.020	9.000
61.300	40.800	8.340	8.269	0.020	9.000
61.400	43.200	8.352	8.270	0.020	9.000
61.500	41.000	8.355	8.270	0.020	9.000
61.600	37.600	8.355	8.270	0.020	9.000
61.700	40.400	8.358	8.269	0.020	9.000
61.800	40.000	8.363	8.270	0.020	9.000
61.900	36.600	8.363	8.271	0.020	9.000
62.000	40.600	8.371	8.270	0.020	9.000
62.100	41.400	8.371	8.270	0.020	9.000
62.200	42.400	8.370	8.270	0.020	9.000
62.300	36.800	8.376	8.270	0.020	9.000
62.400	35.800	8.373	8.270	0.020	9.000
62.500	34.800	8.382	8.271	0.020	9.000
62.600	37.600	8.382	8.271	0.021	9.000
62.700	39.400	8.384	8.269	0.021	9.000
62.800	36.000	8.387	8.270	0.021	9.000
62.900	34.000	8.382	8.270	0.021	9.000
63.000	30.200	8.379	8.272	0.021	9.000
63.100	37.200	8.379	8.272	0.021	9.000
63.200	36.400	8.398	8.270	0.021	9.000
63.300	35.600	8.393	8.271	0.021	9.000
63.400	30.800	8.410	8.271	0.021	9.000
63.500	34.200	8.412	8.271	0.021	9.000
63.600	33.800	8.412	8.271	0.021	9.000
63.700	35.000	8.411	8.272	0.021	9.000
63.800	34.000	8.415	8.271	0.021	9.000
63.900	34.600	8.420	8.271	0.021	9.000
64.000	37.200	8.428	8.272	0.021	9.000
64.100	27.200	8.428	8.272	0.021	9.000
64.200	33.400	8.424	8.271	0.021	9.000
64.300	32.400	8.433	8.271	0.021	9.000
64.400	35.400	8.428	8.270	0.021	9.000
64.500	32.000	8.435	8.271	0.021	9.000
64.600	29.200	8.435	8.271	0.022	9.000
64.700	30.600	8.443	8.271	0.022	9.000
64.800	32.800	8.445	8.272	0.022	9.000
64.900	32.400	8.426	8.271	0.022	9.000
65.000	30.800	8.452	8.272	0.022	9.000
65.100	29.600	8.452	8.272	0.022	9.000
65.200	29.600	8.452	8.272	0.022	9.000
65.300	30.600	8.447	8.273	0.022	9.000
65.400	31.800	8.459	8.271	0.022	9.000
65.500	31.400	8.457	8.271	0.022	9.000
65.600	28.800	8.457	8.271	0.022	9.000
65.700	29.600	8.453	8.272	0.022	9.000
65.800	29.200	8.459	8.272	0.022	9.000
65.900	30.600	8.464	8.271	0.022	9.000
66.000	28.800	8.469	8.271	0.022	9.000
66.100	29.200	8.469	8.271	0.022	9.000
66.200	29.600	8.464	8.272	0.022	9.000
66.300	28.400	8.472	8.272	0.022	9.000
66.400	29.200	8.466	8.272	0.022	9.000
66.500	28.000	8.473	8.272	0.022	9.000
66.600	28.600	8.473	8.272	0.023	9.000
66.700	27.800	8.475	8.272	0.023	9.000
66.800	27.800	8.473	8.273	0.023	9.000
66.900	27.400	8.482	8.272	0.023	9.000
67.000	27.800	8.484	8.272	0.023	9.000
67.100	27.000	8.484	8.272	0.023	9.000
67.200	27.400	8.484	8.273	0.023	9.000
67.300	27.600	8.489	8.273	0.023	9.000
67.400	26.600	8.487	8.272	0.023	9.000
67.500	27.000	8.490	8.273	0.023	9.000
67.600	25.800	8.490	8.273	0.023	9.000
67.700	26.800	8.487	8.273	0.023	9.000
67.800	26.200	8.493	8.273	0.023	9.000
67.900	25.400	8.496	8.272	0.023	9.000
68.000	26.000	8.500	8.273	0.023	9.000
68.100	26.800	8.500	8.273	0.023	9.000
68.200	26.600	8.496	8.273	0.023	9.000
68.300	25.800	8.504	8.273	0.023	9.000
68.400	25.400	8.504	8.273	0.023	9.000
68.500	25.800	8.505	8.274	0.023	9.000
68.600	26.600	8.505	8.274	0.024	9.000
68.700	25.600	8.510	8.273	0.024	9.000
68.800	24.000	8.508	8.274	0.024	9.000
68.900	25.000	8.512	8.274	0.024	9.000
69.000	24.200	8.513	8.275	0.024	9.000
69.100	23.800	8.513	8.275	0.024	9.000
69.200	23.200	8.515	8.274	0.024	9.000
69.300	23.800	8.516	8.274	0.024	9.000
69.400	23.400	8.520	8.274	0.024	9.000
69.500	24.000	8.518	8.275	0.024	9.000
69.600	23.600	8.518	8.275	0.024	9.000
69.700	23.200	8.516	8.274	0.024	9.000
69.800	22.000	8.522	8.274	0.024	9.000
69.900	23.200	8.522	8.274	0.024	9.000
70.000	24.000	8.527	8.274	0.024	9.000
70.100	21.800	8.527	8.274	0.024	9.000
70.200	22.200	8.528	8.275	0.024	9.000
70.300	22.400	8.528	8.274	0.024	9.000
70.400	23.000	8.532	8.276	0.024	9.000
70.500	21.800	8.533	8.275	0.024	9.000
70.600	22.800	8.533	8.275	0.024	9.000
70.700	20.800	8.531	8.275	0.024	9.000
70.800	21.600	8.534	8.275	0.024	9.000
70.900	21.600	8.533	8.274	0.024	9.000
71.000	21.400	8.541	8.275	0.024	9.000
71.100	21.600	8.541	8.275	0.024	9.000
71.200	21.600	8.543	8.275	0.024	9.000
71.300	21.000	8.538	8.275	0.024	9.000
71.400	22.400	8.546	8.274	0.024	9.000
71.500	20.200	8.543	8.275	0.024	9.000
71.600	19.600	8.543	8.275	0.025	9.000
71.700	20.400	8.545	8.275	0.025	9.000
71.800	20.400	8.545	8.275	0.025	9.000
71.900	21.200	8.544	8.275	0.025	9.000
72.000	20.600	8.552	8.276	0.025	9.000
72.100	19.800	8.552	8.276	0.025	9.000
72.200	19.400	8.553	8.276	0.025	9.000
72.300	20.800	8.552	8.276	0.025	9.000
72.400	19.600	8.553	8.276	0.025	9.000
72.500	19.400	8.555	8.277	0.025	9.000
72.600	21.000	8.555	8.277	0.025	9.000
72.700	19.400	8.554	8.276	0.025	9.000
72.800	19.200	8.560	8.276	0.025	9.000
72.900	18.400	8.559	8.275	0.025	9.000
73.000	18.800	8.564	8.276	0.025	9.000
73.100	20.200	8.564	8.276	0.025	9.000
73.200	19.000	8.567	8.276	0.025	9.000
73.300	18.200	8.570	8.276	0.025	9.000
73.400	18.000	8.567	8.276	0.025	9.000
73.500	17.200	8.566	8.276	0.025	9.000
73.600	18.600	8.566	8.276	0.025	9.000
73.700	18.600	8.571	8.277	0.025	9.000
73.800	18.000	8.572	8.276	0.025	9.000
73.900	18.200	8.571	8.276	0.025	9.000
74.000	17.400	8.571	8.277	0.025	9.000
74.100	18.200	8.571	8.277	0.025	9.000
74.200	17.400	8.569	8.276	0.025	9.000
74.300	18.000	8.577	8.276	0.025	9.000
74.400	16.800	8.571	8.277	0.025	9.000
74.500	17.400	8.576	8.278	0.025	9.000
74.600	17.200	8.576	8.278	0.026	9.000
74.700	17.200	8.579	8.277	0.026	9.000
74.800	17.200	8.576	8.278	0.026	9.000
74.900	17.400	8.582	8.277	0.026	9.000
75.000	17.200	8.582	8.278	0.026	9.000
75.100	17.800	8.582	8.278	0.026	9.000
75.200	16.400	8.585	8.279	0.026	9.000
75.300	17.400	8.586	8.278	0.026	9.000
75.400	16.800	8.585	8.278	0.026	9.000
75.500	17.200	8.582	8.277	0.026	9.000
75.600	16.600	8.582	8.277	0.026	9.000
75.700	16.400	8.585	8.278	0.026	9.000
75.800	16.600	8.585	8.277	0.026	9.000
75.900	16.600	8.587	8.279	0.026	9.000
76.000	15.600	8.587	8.278	0.026	9.000
76.100	17.800	8.587	8.278	0.026	9.000
76.200	15.600	8.591	8.278	0.026	9.000
76.300	16.000	8.588	8.278	0.026	9.000
76.400	15.800	8.591	8.278	0.026	9.000
76.500	16.800	8.591	8.278	0.026	9.000
76.600	16.400	8.591	8.278	0.026	9.000
76.700	15.200	8.592	8.279	0.026	9.000
76.800	16.000	8.594	8.278	0.026	9.000
76.900	16.800	8.592	8.278	0.026	9.000
77.000	15.200	8.598	8.279	0.026	9.000
77.100	14.800	8.598	8.279	0.026	9.000
77.200	15.600	8.601	8.279	0.026	9.000
77.300	14.400	8.602	8.279	0.026	9.000
77.400	14.200	8.601	8.278	0.026	9.000
77.500	15.600	8.601	8.280	0.026	9.000
77.600	14.600	8.601	8.280	0.026	9.000
77.700	14.200	8.602	8.279	0.026	9.000
77.800	14.600	8.603	8.280	0.026	9.000
77.900	14.000	8.603	8.278	0.026	9.000
78.000	14.600	8.607	8.280	0.026	9.000
78.100	14.800	8.607	8.280	0.026	9.000
78.200	14.000	8.608	8.280	0.026	9.000
78.300	14.000	8.610	8.280	0.026	9.000
78.400	15.000	8.609	8.280	0.026	9.000
78.500	13.200	8.611	8.280	0.026	9.000
78.600	13.600	8.611	8.280	0.026	9.000
78.700	14.200	8.614	8.279	0.027	9.000
78.800	13.600	8.613	8.280	0.027	9.000
78.900	14.000	8.613	8.280	0.027	9.000
79.000	13.000	8.618	8.280	0.027	9.000
79.100	13.600	8.618	8.280	0.027	9.000
79.200	13.000	8.617	8.280	0.027	9.000
79.300	13.800	8.619	8.280	0.027	9.000
79.400	14.400	8.617	8.281	0.027	9.000
79.500	12.600	8.618	8.280	0.027	9.000
79.600	13.000	8.618	8.280	0.027	9.000
79.700	13.400	8.622	8.280	0.027	9.000
79.800	12.800	8.622	8.281	0.027	9.000
79.900	13.400	8.624	8.280	0.027	9.000
80.000	13.000	8.625	8.281	0.027	9.000
80.100	13.400	8.625	8.281	0.027	9.000
80.200	13.200	8.622	8.281	0.027	9.000
80.300	13.400	8.623	8.281	0.027	9.000
80.400	12.000	8.624	8.281	0.027	9.000
80.500	11.800	8.624	8.282	0.027	9.000
80.600	12.800	8.624	8.282	0.027	9.000
80.700	12.600	8.624	8.281	0.027	9.000
80.800	12.800	8.629	8.281	0.027	9.000
80.900	12.800	8.622	8.281	0.027	9.000
81.000	12.400	8.624	8.281	0.027	9.000
81.100	12.000	8.624	8.281	0.027	9.000
81.200	11.800	8.636	8.281	0.027	9.000
81.300	12.200	8.633	8.281	0.027	9.000
81.400	12.400	8.633	8.282	0.027	9.000
81.500	11.400	8.632	8.282	0.027	9.000
81.600	12.400	8.632	8.282	0.027	9.000
81.700	11.800	8.633	8.282	0.027	9.000
81.800	12.800	8.635	8.283	0.027	9.000
81.900	12.600	8.632	8.283	0.027	9.000
82.000	12.000	8.635	8.282	0.027	9.000
82.100	11.600	8.635	8.282	0.027	9.000
82.200	11.200	8.635	8.282	0.027	9.000
82.300	12.000	8.638	8.282	0.027	9.000
82.400	11.000	8.637	8.283	0.027	9.000
82.500	11.800	8.636	8.283	0.027	9.000
82.600	11.800	8.636	8.283	0.027	9.000
82.700	11.400	8.640	8.283	0.027	9.000
82.800	11.600	8.637	8.282	0.027	9.000
82.900	12.000	8.640	8.283	0.027	9.000
83.000	10.200	8.641	8.285	0.027	9.000
83.100	11.200	8.641	8.285	0.027	9.000
83.200	10.400	8.643	8.283	0.027	9.000
83.300	10.800	8.644	8.282	0.027	9.000
83.400	12.400	8.644	8.282	0.027	9.000
83.500	11.600	8.638	8.285	0.027	9.000
83.600	10.600	8.638	8.285	0.027	9.000
83.700	10.600	8.645	8.284	0.028	9.000
83.800	10.800	8.643	8.283	0.028	9.000
83.900	10.600	8.642	8.283	0.028	9.000
84.000	11.800	8.642	8.283	0.028	9.000
84.100	10.600	8.642	8.283	0.028	9.000
84.200	11.400	8.648	8.284	0.028	9.000
84.300	10.800	8.644	8.283	0.028	9.000
84.400	11.200	8.645	8.283	0.028	9.000
84.500	10.200	8.643	8.284	0.028	9.000
84.600	9.600	8.643	8.284	0.028	9.000
84.700	11.000	8.648	8.284	0.028	9.000
84.800	10.800	8.645	8.284	0.028	9.000
84.900	10.600	8.652	8.285	0.028	9.000
85.000	9.400	8.656	8.284	0.028	9.000
85.100	10.000	8.656	8.284	0.028	9.000
85.200	9.800	8.651	8.284	0.028	9.000
85.300	9.800	8.655	8.284	0.028	9.000
85.400	10.200	8.655	8.285	0.028	9.000
85.500	9.000	8.651	8.285	0.028	9.000
85.600	8.800	8.651	8.285	0.028	9.000
85.700	8.600	8.655	8.285	0.028	9.000
85.800	9.600	8.652	8.285	0.028	9.000
85.900	9.400	8.657	8.285	0.028	9.000
86.000	9.400	8.658	8.285	0.028	9.000
86.100	9.800	8.658	8.285	0.028	9.000
86.200	8.800	8.659	8.286	0.028	9.000
86.300	9.800	8.659	8.286	0.028	9.000
86.400	9.600	8.664	8.285	0.028	9.000
86.500	9.400	8.666	8.284	0.028	9.000
86.600	8.400	8.666	8.284	0.028	9.000
86.700	8.200	8.663	8.284	0.028	9.000
86.800	9.400	8.666	8.286	0.028	9.000
86.900	8.200	8.663	8.286	0.028	9.000
87.000	9.400	8.666	8.285	0.028	9.000
87.100	9.000	8.666	8.285	0.028	9.000
87.200	9.000	8.670	8.285	0.028	9.000
87.300	8.800	8.671	8.285	0.028	9.000
87.400	8.400	8.672	8.286	0.028	9.000
87.500	7.400	8.671	8.285	0.028	9.000
87.600	8.000	8.671	8.285	0.028	9.000
87.700	7.600	8.672	8.286	0.028	9.000
87.800	7.600	8.672	8.286	0.028	9.000
87.900	8.000	8.675	8.286	0.028	9.000
88.000	8.000	8.675	8.285	0.028	9.000
88.100	8.000	8.675	8.285	0.028	9.000
88.200	6.800	8.676	8.287	0.028	9.000
88.300	7.800	8.675	8.286	0.028	9.000
88.400	8.000	8.678	8.287	0.028	9.000
88.500	7.600	8.678	8.286	0.028	9.000
88.600	8.200	8.678	8.286	0.028	9.000
88.700	8.600	8.681	8.286	0.028	9.000
88.800	8.000	8.677	8.286	0.028	9.000
88.900	8.000	8.683	8.287	0.028	9.000
89.000	8.000	8.684	8.287	0.028	9.000
89.100	8.000	8.684	8.287	0.028	9.000
89.200	8.000	8.684	8.288	0.028	9.000
89.300	7.400	8.685	8.287	0.028	9.000
89.400	8.400	8.683	8.287	0.028	9.000
89.500	6.600	8.680	8.288	0.028	9.000
89.600	8.200	8.680	8.288	0.028	9.000
89.700	7.200	8.685	8.287	0.028	9.000
89.800	8.200	8.682	8.287	0.028	9.000
89.900	7.200	8.682	8.287	0.028	9.000
90.000	7.600	8.684	8.287	0.028	9.000
90.100	8.000	8.684	8.287	0.028	9.000
90.200	6.600	8.682	8.287	0.028	9.000
90.300	7.200	8.685	8.288	0.028	9.000
90.400	6.600	8.685	8.288	0.028	9.000
90.500	7.000	8.685	8.288	0.028	9.000
90.600	7.600	8.685	8.288	0.028	9.000
90.700	6.800	8.691	8.288	0.029	9.000
90.800	5.600	8.686	8.288	0.029	9.000
90.900	7.600	8.688	8.288	0.029	9.000
91.000	7.000	8.691	8.289	0.029	9.000
91.100	7.200	8.691	8.289	0.029	9.000
91.200	6.400	8.688	8.288	0.029	9.000
91.300	8.200	8.694	8.289	0.029	9.000
91.400	7.000	8.693	8.289	0.029	9.000
91.500	5.800	8.693	8.288	0.029	9.000
91.600	7.400	8.693	8.288	0.029	9.000
91.700	7.400	8.688	8.288	0.029	9.000
91.800	7.200	8.693	8.289	0.029	9.000
91.900	7.200	8.689	8.288	0.029	9.000
92.000	6.600	8.693	8.289	0.029	9.000
92.100	7.200	8.693	8.289	0.029	9.000
92.200	6.400	8.692	8.290	0.029	9.000
92.300	7.200	8.693	8.289	0.029	9.000
92.400	7.200	8.692	8.289	0.029	9.000
92.500	8.200	8.695	8.289	0.029	9.000
92.600	6.600	8.695	8.289	0.029	9.000
92.700	7.200	8.690	8.288	0.029	9.000
92.800	7.000	8.695	8.289	0.029	9.000
92.900	7.400	8.692	8.289	0.029	9.000
93.000	7.400	8.698	8.289	0.029	9.000
93.100	7.400	8.698	8.289	0.029	9.000
93.200	6.800	8.699	8.288	0.029	9.000
93.300	7.200	8.696	8.290	0.029	9.000
93.400	6.600	8.695	8.289	0.029	9.000
93.500	6.400	8.692	8.290	0.029	9.000
93.600	6.400	8.692	8.290	0.029	9.000
93.700	6.600	8.690	8.291	0.029	9.000
93.800	6.200	8.693	8.291	0.029	9.000
93.900	5.600	8.690	8.290	0.029	9.000
94.000	6.200	8.694	8.291	0.029	9.000
94.100	6.600	8.694	8.291	0.029	9.000
94.200	6.400	8.695	8.290	0.029	9.000
94.300	5.600	8.697	8.292	0.029	9.000
94.400	5.400	8.700	8.290	0.029	9.000
94.500	7.000	8.700	8.291	0.029	9.000
94.600	4.800	8.700	8.291	0.029	9.000
94.700	5.400	8.697	8.291	0.029	9.000
94.800	6.000	8.701	8.290	0.029	9.000
94.900	5.800	8.700	8.292	0.029	9.000
95.000	5.000	8.701	8.290	0.029	9.000
95.100	5.000	8.701	8.290	0.029	9.000
95.200	6.600	8.705	8.291	0.029	9.000
95.300	4.600	8.706	8.291	0.029	9.000
95.400	6.600	8.705	8.292	0.029	9.000
95.500	5.000	8.703	8.292	0.029	9.000
95.600	4.800	8.703	8.292	0.029	9.000
95.700	5.600	8.703	8.293	0.029	9.000
95.800	5.000	8.705	8.292	0.029	9.000
95.900	6.000	8.703	8.291	0.029	9.000
96.000	5.600	8.705	8.292	0.029	9.000
96.100	5.800	8.705	8.292	0.029	9.000
96.200	5.400	8.709	8.292	0.029	9.000
96.300	6.600	8.705	8.292	0.029	9.000
96.400	4.400	8.707	8.293	0.029	9.000
96.500	4.800	8.709	8.293	0.029	9.000
96.600	5.000	8.709	8.293	0.029	9.000
96.700	5.200	8.706	8.292	0.029	9.000
96.800	5.000	8.712	8.292	0.029	9.000
96.900	4.400	8.712	8.293	0.029	9.000
97.000	4.000	8.711	8.292	0.029	9.000
97.100	4.600	8.711	8.292	0.029	9.000
97.200	4.000	8.715	8.292	0.029	9.000
97.300	4.600	8.715	8.292	0.029	9.000
97.400	4.000	8.718	8.292	0.029	9.000
97.500	5.000	8.717	8.293	0.029	9.000
97.600	4.400	8.717	8.293	0.029	9.000
97.700	5.600	8.718	8.293	0.029	9.000
97.800	4.000	8.715	8.293	0.029	9.000
97.900	5.200	8.719	8.294	0.029	9.000
98.000	4.200	8.718	8.292	0.029	9.000
98.100	4.000	8.718	8.292	0.029	9.000
98.200	4.200	8.718	8.293	0.029	9.000
98.300	4.000	8.717	8.294	0.029	9.000
98.400	3.200	8.718	8.292	0.029	9.000
98.500	3.600	8.717	8.294	0.029	9.000
98.600	4.800	8.717	8.294	0.029	9.000
98.700	3.800	8.719	8.294	0.029	9.000
98.800	5.000	8.722	8.294	0.029	9.000
98.900	2.800	8.722	8.293	0.029	9.000
99.000	4.800	8.723	8.295	0.029	9.000
99.100	3.400	8.723	8.295	0.029	9.000
99.200	3.600	8.724	8.294	0.029	9.000
99.300	3.400	8.727	8.294	0.029	9.000
99.400	3.400	8.726	8.293	0.029	9.000
99.500	3.200	8.724	8.293	0.029	9.000
99.600	4.000	8.724	8.293	0.029	9.000
99.700	3.400	8.728	8.294	0.029	9.000
99.800	1.600	8.726	8.294	0.029	9.000
99.900	4.000	8.725	8.294	0.029	9.000
100.000	2.800	8.727	8.294	0.029	9.000
100.100	4.000	8.727	8.294	0.029	9.000
100.200	1.400	8.733	8.295	0.029	9.000
100.300	2.800	8.729	8.293	0.029	9.000
100.400	3.000	8.735	8.295	0.029	9.000
100.500	3.200	8.732	8.295	0.029	9.000
100.600	1.800	8.732	8.295	0.029	9.000
100.700	3.400	8.734	8.295	0.029	9.000
100.800	2.200	8.732	8.295	0.029	9.000
100.900	1.600	8.734	8.295	0.029	9.000
101.000	2.400	8.732	8.296	0.029	9.000
101.100	2.800	8.732	8.296	0.029	9.000
101.200	0.400	8.742	8.295	0.029	9.000
101.300	2.800	8.737	8.296	0.029	9.000
101.400	1.600	8.744	8.295	0.029	9.000
101.500	2.400	8.737	8.296	0.029	9.000
101.600	3.000	8.737	8.296	0.029	9.000
101.700	2.600	8.740	8.297	0.029	9.000
101.800	3.200	8.739	8.295	0.029	9.000
101.900	1.600	8.740	8.296	0.029	9.000
102.000	2.800	8.737	8.295	0.029	9.000
102.100	0.600	8.737	8.295	0.029	9.000
102.200	2.600	8.745	8.295	0.029	9.000
102.300	2.600	8.742	8.297	0.029	9.000
102.400	2.400	8.741	8.297	0.029	9.000
102.500	1.000	8.742	8.296	0.029	9.000
102.600	1.800	8.742	8.296	0.029	9.000
102.700	1.800	8.743	8.296	0.029	9.000
102.800	2.800	8.744	8.296	0.029	9.000
102.900	2.400	8.745	8.296	0.029	9.000
103.000	1.200	8.744	8.296	0.029	9.000
103.100	2.000	8.744	8.296	0.029	9.000
103.200	1.800	8.748	8.297	0.029	9.000
103.300	2.000	8.750	8.298	0.029	9.000
103.400	2.200	8.749	8.296	0.029	9.000
103.500	2.800	8.745	8.296	0.029	9.000
103.600	3.000	8.745	8.296	0.029	9.000
103.700	1.800	8.745	8.298	0.030	9.000
103.800	2.800	8.748	8.297	0.030	9.000
103.900	2.600	8.750	8.298	0.030	9.000
104.000	2.200	8.749	8.297	0.030	9.000
104.100	1.400	8.749	8.297	0.030	9.000
104.200	3.200	8.742	8.296	0.030	9.000
104.300	1.000	8.736	8.298	0.030	9.000
104.400	1.800	8.733	8.297	0.030	9.000
104.500	1.400	8.736	8.297	0.030	9.000
104.600	1.600	8.736	8.297	0.030	9.000
104.700	2.200	8.734	8.298	0.030	9.000
104.800	2.000	8.736	8.298	0.030	9.000
104.900	1.600	8.743	8.297	0.030	9.000
105.000	1.800	8.748	8.298	0.030	9.000
105.100	0.400	8.748	8.298	0.030	9.000
105.200	1.600	8.749	8.297	0.030	9.000
105.300	1.400	8.753	8.298	0.030	9.000
105.400	1.800	8.751	8.298	0.030	9.000
105.500	0.600	8.748	8.297	0.030	9.000
105.600	2.000	8.748	8.297	0.030	9.000
105.700	1.400	8.753	8.298	0.030	9.000
105.800	1.800	8.751	8.299	0.030	9.000
105.900	-0.400	8.749	8.297	0.030	9.000
106.000	1.200	8.757	8.298	0.030	9.000
106.100	1.200	8.757	8.298	0.030	9.000
106.200	1.600	8.751	8.299	0.030	9.000
106.300	0.600	8.754	8.298	0.030	9.000
106.400	0.200	8.751	8.300	0.030	9.000
106.500	0.800	8.755	8.298	0.030	9.000
106.600	0.200	8.755	8.298	0.030	9.000
106.700	-0.000	8.750	8.298	0.030	9.000
106.800	0.400	8.756	8.299	0.030	9.000
106.900	0.800	8.753	8.299	0.030	9.000
107.000	0.400	8.755	8.300	0.030	9.000
107.100	-0.000	8.755	8.300	0.030	9.000
107.200	-1.400	8.761	8.299	0.030	9.000
107.300	0.200	8.758	8.299	0.030	9.000
107.400	-0.200	8.761	8.300	0.030	9.000
107.500	-0.600	8.758	8.300	0.030	9.000
107.600	-0.200	8.758	8.300	0.030	9.000
107.700	1.000	8.760	8.300	0.030	9.000
107.800	-0.200	8.761	8.299	0.030	9.000
107.900	-0.200	8.762	8.300	0.030	9.000
108.000	0.200	8.763	8.300	0.030	9.000
108.100	-0.200	8.763	8.300	0.030	9.000
108.200	0.200	8.762	8.300	0.030	9.000
108.300	0.600	8.766	8.300	0.030	9.000
108.400	-1.000	8.764	8.300	0.030	9.000
108.500	0.200	8.763	8.300	0.030	9.000
108.600	0.400	8.763	8.300	0.030	9.000
108.700	-0.000	8.767	8.300	0.030	9.000
108.800	-1.400	8.766	8.300	0.030	9.000
108.900	-0.600	8.764	8.299	0.030	9.000
109.000	-1.400	8.767	8.301	0.030	9.000
109.100	-0.800	8.767	8.301	0.030	9.000
109.200	-0.400	8.771	8.300	0.030	9.000
109.300	-0.800	8.771	8.301	0.030	9.000
109.400	-2.000	8.771	8.301	0.030	9.000
109.500	-1.200	8.770	8.301	0.030	9.000
109.600	-2.000	8.770	8.301	0.030	9.000
109.700	-0.800	8.773	8.301	0.030	9.000
109.800	-2.000	8.768	8.301	0.030	9.000
109.900	-1.200	8.771	8.301	0.030	9.000
110.000	-1.400	8.775	8.301	0.030	9.000
110.100	-0.600	8.775	8.301	0.030	9.000
110.200	-1.200	8.771	8.300	0.030	9.000
110.300	-0.800	8.774	8.302	0.030	9.000
110.400	-2.400	8.775	8.301	0.030	9.000
110.500	-3.000	8.778	8.303	0.030	9.000
110.600	-1.800	8.778	8.303	0.030	9.000
110.700	-2.200	8.777	8.301	0.030	9.000
110.800	-3.200	8.779	8.303	0.030	9.000
110.900	-2.600	8.780	8.302	0.030	9.000
111.000	-3.600	8.779	8.302	0.030	9.000
111.100	-0.400	8.779	8.302	0.030	9.000
111.200	-1.600	8.787	8.302	0.029	9.000
111.300	-1.400	8.785	8.302	0.029	9.000
111.400	-2.400	8.790	8.303	0.029	9.000
111.500	-1.600	8.788	8.302	0.029	9.000
111.600	-1.800	8.788	8.302	0.029	9.000
111.700	-1.600	8.788	8.302	0.029	9.000
111.800	-2.400	8.792	8.302	0.029	9.000
111.900	-3.000	8.781	8.303	0.029	9.000
112.000	-2.200	8.780	8.304	0.029	9.000
112.100	-2.800	8.780	8.304	0.029	9.000
112.200	-2.400	8.786	8.302	0.029	9.000
112.300	-2.400	8.787	8.303	0.029	9.000
112.400	-3.200	8.784	8.303	0.029	9.000
112.500	-2.200	8.786	8.304	0.029	9.000
112.600	-4.200	8.786	8.304	0.029	9.000
112.700	-1.800	8.788	8.304	0.029	9.000
112.800	-3.000	8.789	8.304	0.029	9.000
112.900	-2.400	8.791	8.303	0.029	9.000
113.000	-3.200	8.791	8.304	0.029	9.000
113.100	-2.000	8.791	8.304	0.029	9.000
113.200	-3.600	8.792	8.304	0.029	9.000
113.300	-2.400	8.794	8.304	0.029	9.000
113.400	-3.400	8.790	8.304	0.029	9.000
113.500	-1.800	8.789	8.304	0.029	9.000
113.600	-3.000	8.789	8.304	0.029	9.000
113.700	-2.400	8.789	8.304	0.029	9.000
113.800	-3.800	8.790	8.303	0.029	9.000
113.900	-3.200	8.791	8.304	0.029	9.000
114.000	-3.200	8.793	8.304	0.029	9.000
114.100	-2.800	8.793	8.304	0.029	9.000
114.200	-4.600	8.791	8.303	0.029	9.000
114.300	-3.600	8.794	8.305	0.029	9.000
114.400	-3.000	8.793	8.305	0.029	9.000
114.500	-3.800	8.793	8.305	0.029	9.000
114.600	-4.600	8.793	8.305	0.029	9.000
114.700	-2.800	8.792	8.305	0.029	9.000
114.800	-3.800	8.793	8.305	0.029	9.000
114.900	-3.400	8.794	8.305	0.029	9.000
115.000	-2.600	8.799	8.306	0.029	9.000
115.100	-3.000	8.799	8.306	0.029	9.000
115.200	-3.200	8.798	8.305	0.029	9.000
115.300	-3.200	8.798	8.306	0.029	9.000
115.400	-5.800	8.803	8.305	0.029	9.000
115.500	-3.600	8.791	8.306	0.029	9.000
115.600	-3.600	8.791	8.306	0.029	9.000
115.700	-3.600	8.798	8.305	0.029	9.000
115.800	-5.000	8.794	8.305	0.029	9.000
115.900	-3.800	8.802	8.305	0.029	9.000
116.000	-3.600	8.800	8.306	0.029	9.000
116.100	-4.400	8.800	8.306	0.029	9.000
116.200	-4.400	8.795	8.305	0.029	9.000
116.300	-3.000	8.798	8.306	0.029	9.000
116.400	-4.600	8.796	8.306	0.029	9.000
116.500	-4.000	8.795	8.306	0.029	9.000
116.600	-4.200	8.795	8.306	0.029	9.000
116.700	-3.200	8.797	8.308	0.029	9.000
116.800	-3.800	8.796	8.307	0.029	9.000
116.900	-3.000	8.801	8.306	0.029	9.000
117.000	-3.600	8.802	8.306	0.029	9.000
117.100	-4.000	8.802	8.306	0.029	9.000
117.200	-4.200	8.800	8.306	0.029	9.000
117.300	-5.000	8.801	8.308	0.029	9.000
117.400	-4.200	8.799	8.307	0.029	9.000
117.500	-4.400	8.801	8.307	0.029	9.000
117.600	-4.000	8.801	8.307	0.029	9.000
117.700	-4.200	8.804	8.307	0.029	9.000
117.800	-4.800	8.799	8.308	0.029	9.000
117.900	-4.600	8.800	8.308	0.029	9.000
118.000	-4.400	8.802	8.306	0.029	9.000
118.100	-4.000	8.802	8.306	0.029	9.000
118.200	-4.600	8.800	8.308	0.029	9.000
118.300	-3.800	8.801	8.308	0.029	9.000
118.400	-4.600	8.802	8.308	0.029	9.000
118.500	-4.400	8.801	8.308	0.029	9.000
118.600	-4.200	8.801	8.308	0.029	9.000
118.700	-3.800	8.803	8.308	0.029	9.000
118.800	-4.800	8.804	8.308	0.029	9.000
118.900	-2.800	8.803	8.308	0.029	9.000
119.000	-4.200	8.806	8.307	0.029	9.000
119.100	-4.400	8.806	8.307	0.029	9.000
119.200	-4.800	8.805	8.307	0.029	9.000
119.300	-3.800	8.807	8.308	0.029	9.000
119.400	-4.600	8.810	8.309	0.029	9.000
119.500	-4.000	8.805	8.308	0.029	9.000
119.600	-4.200	8.805	8.308	0.029	9.000
119.700	-4.000	8.801	8.309	0.029	9.000
119.800	-3.400	8.806	8.308	0.029	9.000
119.900	-3.600	8.803	8.309	0.029	9.000
120.000	-4.400	8.803	8.310	0.029	9.000
120.100	-3.000	8.803	8.310	0.029	9.000
120.200	-5.200	8.807	8.308	0.029	9.000
120.300	-3.800	8.803	8.309	0.029	9.000
120.400	-4.800	8.803	8.309	0.029	9.000
120.500	-4.200	8.800	8.310	0.029	9.000
120.600	-6.000	8.800	8.310	0.029	9.000
120.700	-2.600	8.801	8.310	0.029	9.000
120.800	-4.200	8.803	8.309	0.029	9.000
120.900	-4.200	8.805	8.309	0.029	9.000
121.000	-5.000	8.805	8.311	0.029	9.000
121.100	-4.000	8.805	8.311	0.029	9.000
121.200	-5.800	8.811	8.310	0.029	9.000
121.300	-4.200	8.807	8.310	0.029	9.000
121.400	-4.400	8.809	8.310	0.029	9.000
121.500	-4.800	8.811	8.310	0.029	9.000
121.600	-5.400	8.811	8.310	0.029	9.000
121.700	-4.000	8.808	8.311	0.029	9.000
121.800	-4.600	8.808	8.310	0.029	9.000
121.900	-4.000	8.807	8.310	0.029	9.000
122.000	-5.600	8.809	8.311	0.029	9.000
122.100	-5.200	8.809	8.311	0.029	9.000
122.200	-6.200	8.812	8.310	0.029	9.000
122.300	-5.400	8.809	8.311	0.029	9.000
122.400	-5.600	8.811	8.310	0.029	9.000
122.500	-5.000	8.809	8.310	0.029	9.000
122.600	-5.800	8.809	8.310	0.029	9.000
122.700	-6.000	8.810	8.311	0.029	9.000
122.800	-6.400	8.810	8.311	0.029	9.000
122.900	-5.800	8.809	8.310	0.029	9.000
123.000	-5.800	8.816	8.313	0.029	9.000
123.100	-4.600	8.816	8.313	0.029	9.000
123.200	-5.400	8.816	8.311	0.029	9.000
123.300	-4.000	8.819	8.311	0.029	9.000
123.400	-5.000	8.817	8.312	0.029	9.000
123.500	-6.000	8.816	8.311	0.029	9.000
123.600	-5.600	8.816	8.311	0.029	9.000
123.700	-5.600	8.814	8.312	0.029	9.000
123.800	-6.000	8.816	8.313	0.029	9.000
123.900	-5.800	8.816	8.312	0.029	9.000
124.000	-6.400	8.817	8.313	0.029	9.000
124.100	-6.600	8.817	8.313	0.029	9.000
124.200	-7.200	8.811	8.312	0.029	9.000
124.300	-5.400	8.814	8.312	0.029	9.000
124.400	-6.800	8.816	8.312	0.029	9.000
124.500	-6.000	8.817	8.312	0.029	9.000
124.600	-6.200	8.817	8.312	0.029	9.000
124.700	-6.200	8.817	8.313	0.029	9.000
124.800	-7.200	8.815	8.314	0.029	9.000
124.900	-6.800	8.822	8.313	0.029	9.000
125.000	-7.400	8.825	8.313	0.029	9.000
125.100	-6.800	8.825	8.313	0.029	9.000
125.200	-8.200	8.829	8.314	0.028	9.000
125.300	-7.600	8.826	8.313	0.028	9.000
125.400	-6.600	8.828	8.312	0.028	9.000
125.500	-6.800	8.824	8.312	0.028	9.000
125.600	-7.000	8.824	8.312	0.028	9.000
125.700	-7.200	8.825	8.312	0.028	9.000
125.800	-7.800	8.825	8.313	0.028	9.000
125.900	-6.800	8.826	8.314	0.028	9.000
126.000	-7.200	8.829	8.314	0.028	9.000
126.100	-7.800	8.829	8.314	0.028	9.000
126.200	-7.400	8.829	8.314	0.028	9.000
126.300	-7.400	8.830	8.314	0.028	9.000
126.400	-7.200	8.833	8.314	0.028	9.000
126.500	-8.200	8.833	8.314	0.028	9.000
126.600	-6.600	8.833	8.314	0.028	9.000
126.700	-8.000	8.829	8.315	0.028	9.000
126.800	-7.600	8.832	8.315	0.028	9.000
126.900	-7.400	8.831	8.315	0.028	9.000
127.000	-8.000	8.836	8.315	0.028	9.000
127.100	-8.400	8.836	8.315	0.028	9.000
127.200	-8.000	8.836	8.314	0.028	9.000
127.300	-7.800	8.835	8.315	0.028	9.000
127.400	-7.200	8.833	8.314	0.028	9.000
127.500	-7.000	8.832	8.315	0.028	9.000
127.600	-8.400	8.832	8.315	0.028	9.000
127.700	-8.000	8.832	8.315	0.028	9.000
127.800	-8.000	8.834	8.316	0.028	9.000
127.900	-7.600	8.834	8.314	0.028	9.000
128.000	-7.800	8.834	8.315	0.028	9.000
128.100	-7.600	8.834	8.315	0.028	9.000
128.200	-7.800	8.831	8.317	0.028	9.000
128.300	-7.000	8.833	8.315	0.028	9.000
128.400	-7.800	8.834	8.316	0.028	9.000
128.500	-7.600	8.838	8.317	0.028	9.000
128.600	-7.400	8.838	8.317	0.028	9.000
128.700	-7.200	8.839	8.316	0.028	9.000
128.800	-8.200	8.832	8.316	0.028	9.000
128.900	-6.600	8.836	8.316	0.028	9.000
129.000	-7.400	8.837	8.316	0.028	9.000
129.100	-8.000	8.837	8.316	0.028	9.000
129.200	-8.200	8.840	8.317	0.028	9.000
129.300	-8.000	8.840	8.318	0.028	9.000
129.400	-6.000	8.837	8.317	0.028	9.000
129.500	-8.400	8.834	8.316	0.028	9.000
129.600	-7.400	8.834	8.316	0.028	9.000
129.700	-7.200	8.838	8.317	0.028	9.000
129.800	-6.800	8.833	8.316	0.028	9.000
129.900	-8.200	8.833	8.316	0.028	9.000
130.000	-7.200	8.839	8.318	0.028	9.000
130.100	-7.800	8.839	8.318	0.028	9.000
130.200	-7.600	8.838	8.316	0.028	9.000
130.300	-8.800	8.837	8.316	0.028	9.000
130.400	-8.000	8.838	8.318	0.028	9.000
130.500	-8.000	8.836	8.319	0.028	9.000
130.600	-7.800	8.836	8.319	0.028	9.000
130.700	-8.600	8.844	8.318	0.028	9.000
130.800	-7.000	8.838	8.318	0.028	9.000
130.900	-7.200	8.839	8.319	0.028	9.000
131.000	-7.800	8.844	8.318	0.028	9.000
131.100	-8.600	8.844	8.318	0.028	9.000
131.200	-8.200	8.845	8.319	0.028	9.000
131.300	-9.000	8.842	8.318	0.028	9.000
131.400	-8.600	8.843	8.318	0.028	9.000
131.500	-8.800	8.836	8.319	0.028	9.000
131.600	-9.000	8.836	8.319	0.028	9.000
131.700	-8.800	8.843	8.319	0.028	9.000
131.800	-9.000	8.838	8.318	0.028	9.000
131.900	-8.600	8.840	8.319	0.028	9.000
132.000	-8.400	8.842	8.320	0.028	9.000
132.100	-8.800	8.842	8.320	0.028	9.000
132.200	-8.600	8.838	8.318	0.028	9.000
132.300	-8.200	8.840	8.319	0.028	9.000
132.400	-8.000	8.843	8.318	0.028	9.000
132.500	-9.600	8.847	8.319	0.028	9.000
132.600	-8.200	8.847	8.319	0.028	9.000
132.700	-8.600	8.841	8.319	0.027	9.000
132.800	-7.800	8.843	8.319	0.027	9.000
132.900	-8.800	8.839	8.320	0.027	9.000
133.000	-8.600	8.846	8.320	0.027	9.000
133.100	-9.200	8.846	8.320	0.027	9.000
133.200	-8.800	8.848	8.320	0.027	9.000
133.300	-7.600	8.848	8.320	0.027	9.000
133.400	-7.200	8.847	8.320	0.027	9.000
133.500	-9.600	8.844	8.321	0.027	9.000
133.600	-9.400	8.844	8.321	0.027	9.000
133.700	-9.600	8.842	8.319	0.027	9.000
133.800	-9.600	8.846	8.321	0.027	9.000
133.900	-8.200	8.843	8.320	0.027	9.000
134.000	-8.000	8.846	8.321	0.027	9.000
134.100	-8.800	8.846	8.321	0.027	9.000
134.200	-7.600	8.845	8.320	0.027	9.000
134.300	-9.000	8.846	8.321	0.027	9.000
134.400	-7.800	8.847	8.322	0.027	9.000
134.500	-9.000	8.845	8.321	0.027	9.000
134.600	-7.800	8.845	8.321	0.027	9.000
134.700	-8.800	8.845	8.321	0.027	9.000
134.800	-8.800	8.847	8.321	0.027	9.000
134.900	-9.400	8.849	8.321	0.027	9.000
135.000	-7.800	8.849	8.322	0.027	9.000
135.100	-8.600	8.849	8.322	0.027	9.000
135.200	-8.000	8.849	8.322	0.027	9.000
135.300	-8.800	8.853	8.321	0.027	9.000
135.400	-7.600	8.849	8.321	0.027	9.000
135.500	-9.400	8.843	8.321	0.027	9.000
135.600	-8.600	8.843	8.321	0.027	9.000
135.700	-8.800	8.846	8.321	0.027	9.000
135.800	-8.000	8.844	8.322	0.027	9.000
135.900	-10.400	8.849	8.321	0.027	9.000
136.000	-8.000	8.848	8.322	0.027	9.000
136.100	-8.200	8.848	8.322	0.027	9.000
136.200	-9.000	8.845	8.324	0.027	9.000
136.300	-9.000	8.846	8.321	0.027	9.000
136.400	-10.200	8.843	8.323	0.027	9.000
136.500	-8.200	8.847	8.323	0.027	9.000
136.600	-8.800	8.847	8.323	0.027	9.000
136.700	-8.600	8.848	8.322	0.027	9.000
136.800	-8.400	8.848	8.323	0.027	9.000
136.900	-8.800	8.847	8.323	0.027	9.000
137.000	-9.800	8.849	8.323	0.027	9.000
137.100	-9.400	8.849	8.323	0.027	9.000
137.200	-9.000	8.849	8.324	0.027	9.000
137.300	-10.200	8.854	8.324	0.027	9.000
137.400	-8.200	8.850	8.322	0.027	9.000
137.500	-9.000	8.849	8.323	0.027	9.000
137.600	-9.400	8.849	8.323	0.027	9.000
137.700	-8.800	8.849	8.323	0.027	9.000
137.800	-9.000	8.851	8.323	0.027	9.000
137.900	-9.800	8.855	8.323	0.027	9.000
138.000	-8.600	8.852	8.323	0.027	9.000
138.100	-10.200	8.852	8.323	0.027	9.000
138.200	-9.800	8.850	8.324	0.026	9.000
138.300	-9.400	8.851	8.324	0.026	9.000
138.400	-8.200	8.850	8.324	0.026	9.000
138.500	-9.200	8.854	8.324	0.026	9.000
138.600	-7.600	8.854	8.324	0.026	9.000
138.700	-9.000	8.845	8.323	0.026	9.000
138.800	-8.800	8.851	8.324	0.026	9.000
138.900	-8.600	8.849	8.324	0.026	9.000
139.000	-9.400	8.854	8.325	0.026	9.000
139.100	-10.000	8.854	8.325	0.026	9.000
139.200	-9.400	8.853	8.325	0.026	9.000
139.300	-9.400	8.854	8.326	0.026	9.000
139.400	-9.400	8.851	8.325	0.026	9.000
139.500	-9.800	8.849	8.325	0.026	9.000
139.600	-9.200	8.849	8.325	0.026	9.000
139.700	-9.600	8.847	8.326	0.026	9.000
139.800	-8.800	8.850	8.326	0.026	9.000
139.900	-9.400	8.850	8.324	0.026	9.000
140.000	-9.200	8.852	8.325	0.026	9.000
140.100	-9.800	8.852	8.325	0.026	9.000
140.200	-9.400	8.851	8.326	0.026	9.000
140.300	-10.000	8.850	8.327	0.026	9.000
140.400	-9.600	8.850	8.326	0.026	9.000
140.500	-8.800	8.853	8.326	0.026	9.000
140.600	-9.200	8.853	8.326	0.026	9.000
140.700	-10.400	8.851	8.326	0.026	9.000
140.800	-8.600	8.848	8.326	0.026	9.000
140.900	-10.200	8.855	8.326	0.026	9.000
141.000	-9.800	8.853	8.325	0.026	9.000
141.100	-9.000	8.853	8.325	0.026	9.000
141.200	-9.800	8.854	8.327	0.026	9.000
141.300	-10.400	8.855	8.326	0.026	9.000
141.400	-9.800	8.854	8.327	0.026	9.000
141.500	-10.200	8.852	8.327	0.026	9.000
141.600	-9.400	8.852	8.327	0.026	9.000
141.700	-8.200	8.854	8.327	0.026	9.000
141.800	-9.200	8.850	8.326	0.026	9.000
141.900	-9.400	8.856	8.327	0.026	9.000
142.000	-10.000	8.856	8.327	0.026	9.000
142.100	-10.200	8.856	8.327	0.026	9.000
142.200	-10.200	8.855	8.326	0.026	9.000
142.300	-10.200	8.856	8.327	0.026	9.000
142.400	-9.800	8.852	8.327	0.026	9.000
142.500	-10.600	8.856	8.327	0.026	9.000
142.600	-9.200	8.856	8.327	0.026	9.000
142.700	-10.000	8.857	8.328	0.026	9.000
142.800	-10.600	8.851	8.327	0.026	9.000
142.900	-10.400	8.858	8.327	0.026	9.000
143.000	-10.400	8.861	8.329	0.026	9.000
143.100	-10.400	8.861	8.329	0.026	9.000
143.200	-10.400	8.860	8.327	0.026	9.000
143.300	-10.600	8.862	8.328	0.026	9.000
143.400	-9.600	8.862	8.328	0.026	9.000
143.500	-10.000	8.858	8.328	0.026	9.000
143.600	-9.800	8.858	8.328	0.026	9.000
143.700	-10.200	8.861	8.329	0.026	9.000
143.800	-8.200	8.859	8.328	0.026	9.000
143.900	-11.200	8.859	8.327	0.026	9.000
144.000	-10.600	8.860	8.330	0.026	9.000
144.100	-12.600	8.860	8.330	0.026	9.000
144.200	-11.000	8.861	8.328	0.026	9.000
144.300	-11.000	8.859	8.329	0.026	9.000
144.400	-11.800	8.859	8.329	0.026	9.000
144.500	-10.800	8.857	8.330	0.026	9.000
144.600	-9.000	8.857	8.330	0.026	9.000
144.700	-7.800	8.863	8.328	0.026	9.000
144.800	-8.600	8.863	8.329	0.026	9.000
144.900	-9.400	8.876	8.329	0.026	9.000
145.000	-8.200	8.872	8.329	0.026	9.000
145.100	-8.600	8.872	8.329	0.026	9.000
145.200	-8.600	8.865	8.330	0.026	9.000
145.300	-8.600	8.861	8.331	0.026	9.000
145.400	-7.400	8.853	8.330	0.026	9.000
145.500	-8.600	8.843	8.330	0.026	9.000
145.600	-8.400	8.843	8.330	0.026	9.000
145.700	-9.400	8.839	8.330	0.025	9.000
145.800	-8.600	8.841	8.329	0.025	9.000
145.900	-10.000	8.839	8.329	0.025	9.000
146.000	-8.600	8.840	8.330	0.025	9.000
146.100	-9.000	8.840	8.330	0.025	9.000
146.200	-9.000	8.845	8.331	0.025	9.000
146.300	-8.600	8.843	8.330	0.025	9.000
146.400	-8.600	8.844	8.330	0.025	9.000
146.500	-10.200	8.846	8.331	0.025	9.000
146.600	-8.400	8.846	8.331	0.025	9.000
146.700	-9.200	8.848	8.330	0.025	9.000
146.800	-8.000	8.845	8.331	0.025	9.000
146.900	-9.800	8.849	8.331	0.025	9.000
147.000	-9.000	8.849	8.332	0.025	9.000
147.100	-10.000	8.849	8.332	0.025	9.000
147.200	-10.000	8.852	8.331	0.025	9.000
147.300	-9.800	8.852	8.331	0.025	9.000
147.400	-10.200	8.852	8.332	0.025	9.000
147.500	-11.000	8.853	8.331	0.025	9.000
147.600	-10.400	8.853	8.331	0.025	9.000
147.700	-11.800	8.854	8.332	0.025	9.000
147.800	-11.200	8.854	8.330	0.025	9.000
147.900	-12.600	8.858	8.332	0.025	9.000
148.000	-11.800	8.860	8.332	0.025	9.000
148.100	-12.600	8.860	8.332	0.025	9.000
148.200	-12.600	8.856	8.332	0.025	9.000
148.300	-13.600	8.864	8.331	0.025	9.000
148.400	-12.600	8.864	8.332	0.025	9.000
148.500	-13.600	8.873	8.332	0.025	9.000
148.600	-13.600	8.873	8.332	0.025	9.000
148.700	-12.800	8.879	8.332	0.025	9.000
148.800	-12.600	8.882	8.332	0.025	9.000
148.900	-14.400	8.885	8.333	0.025	9.000
149.000	-13.200	8.888	8.334	0.025	9.000
149.100	-13.000	8.888	8.334	0.025	9.000
149.200	-12.800	8.888	8.332	0.025	9.000
149.300	-13.400	8.891	8.333	0.025	9.000
149.400	-11.800	8.887	8.332	0.025	9.000
149.500	-13.400	8.883	8.333	0.025	9.000
149.600	-12.200	8.883	8.333	0.025	9.000
149.700	-12.200	8.887	8.333	0.025	9.000
149.800	-12.800	8.891	8.333	0.025	9.000
149.900	-12.000	8.883	8.333	0.025	9.000
150.000	-11.600	8.883	8.333	0.025	9.000
150.100	-12.000	8.883	8.333	0.025	9.000
150.200	-11.800	8.881	8.333	0.025	9.000
150.300	-12.200	8.882	8.333	0.025	9.000
150.400	-12.800	8.879	8.334	0.025	9.000
150.500	-11.400	8.878	8.334	0.025	9.000
150.600	-12.000	8.878	8.334	0.025	9.000
150.700	-12.000	8.879	8.334	0.025	9.000
150.800	-12.200	8.877	8.333	0.025	9.000
150.900	-12.600	8.880	8.334	0.025	9.000
151.000	-12.800	8.881	8.334	0.025	9.000
151.100	-11.800	8.881	8.334	0.025	9.000
151.200	-13.200	8.881	8.334	0.024	9.000
151.300	-12.200	8.883	8.335	0.024	9.000
151.400	-11.800	8.882	8.334	0.024	9.000
151.500	-11.200	8.880	8.335	0.024	9.000
151.600	-12.000	8.880	8.335	0.024	9.000
151.700	-12.400	8.876	8.334	0.024	9.000
151.800	-12.600	8.883	8.335	0.024	9.000
151.900	-11.200	8.877	8.334	0.024	9.000
152.000	-12.600	8.880	8.335	0.024	9.000
152.100	-12.200	8.880	8.335	0.024	9.000
152.200	-12.600	8.881	8.335	0.024	9.000
152.300	-13.200	8.882	8.335	0.024	9.000
152.400	-12.600	8.879	8.335	0.024	9.000
152.500	-12.800	8.878	8.335	0.024	9.000
152.600	-12.200	8.878	8.335	0.024	9.000
152.700	-12.000	8.879	8.336	0.024	9.000
152.800	-11.600	8.883	8.335	0.024	9.000
152.900	-12.800	8.880	8.336	0.024	9.000
153.000	-12.000	8.875	8.334	0.024	9.000
153.100	-12.400	8.875	8.334	0.024	9.000
153.200	-12.200	8.884	8.335	0.024	9.000
153.300	-12.600	8.885	8.335	0.024	9.000
153.400	-13.200	8.882	8.337	0.024	9.000
153.500	-13.600	8.882	8.336	0.024	9.000
153.600	-11.400	8.882	8.336	0.024	9.000
153.700	-13.000	8.881	8.336	0.024	9.000
153.800	-11.800	8.877	8.337	0.024	9.000
153.900	-13.400	8.879	8.336	0.024	9.000
154.000	-12.600	8.882	8.336	0.024	9.000
154.100	-12.400	8.882	8.336	0.024	9.000
154.200	-11.800	8.882	8.337	0.024	9.000
154.300	-12.800	8.884	8.336	0.024	9.000
154.400	-11.400	8.884	8.335	0.024	9.000
154.500	-13.600	8.881	8.337	0.024	9.000
154.600	-12.000	8.881	8.337	0.024	9.000
154.700	-13.000	8.884	8.337	0.024	9.000
154.800	-12.400	8.884	8.337	0.024	9.000
154.900	-12.800	8.883	8.338	0.024	9.000
155.000	-13.000	8.886	8.337	0.024	9.000
155.100	-12.800	8.886	8.337	0.024	9.000
155.200	-13.200	8.882	8.337	0.024	9.000
155.300	-13.000	8.887	8.338	0.024	9.000
155.400	-13.000	8.884	8.338	0.024	9.000
155.500	-11.000	8.882	8.337	0.024	9.000
155.600	-13.200	8.882	8.337	0.024	9.000
155.700	-13.400	8.883	8.338	0.023	9.000
155.800	-13.200	8.883	8.339	0.023	9.000
155.900	-13.000	8.881	8.338	0.023	9.000
156.000	-13.200	8.883	8.338	0.023	9.000
156.100	-11.400	8.883	8.338	0.023	9.000
156.200	-13.400	8.883	8.339	0.023	9.000
156.300	-11.400	8.883	8.338	0.023	9.000
156.400	-12.600	8.885	8.339	0.023	9.000
156.500	-11.800	8.884	8.337	0.023	9.000
156.600	-13.000	8.884	8.337	0.023	9.000
156.700	-12.000	8.880	8.339	0.023	9.000
156.800	-12.400	8.886	8.338	0.023	9.000
156.900	-12.400	8.880	8.339	0.023	9.000
157.000	-12.000	8.877	8.338	0.023	9.000
157.100	-12.000	8.877	8.338	0.023	9.000
157.200	-11.800	8.884	8.339	0.023	9.000
157.300	-12.800	8.881	8.339	0.023	9.000
157.400	-14.400	8.883	8.339	0.023	9.000
157.500	-12.200	8.880	8.339	0.023	9.000
157.600	-13.000	8.880	8.339	0.023	9.000
157.700	-12.800	8.878	8.340	0.023	9.000
157.800	-12.200	8.882	8.339	0.023	9.000
157.900	-12.600	8.878	8.341	0.023	9.000
158.000	-11.800	8.880	8.340	0.023	9.000
158.100	-13.600	8.880	8.340	0.023	9.000
158.200	-12.600	8.880	8.340	0.023	9.000
158.300	-12.200	8.881	8.340	0.023	9.000
158.400	-12.800	8.883	8.341	0.023	9.000
158.500	-13.000	8.882	8.340	0.023	9.000
158.600	-11.600	8.882	8.340	0.023	9.000
158.700	-13.400	8.881	8.340	0.023	9.000
158.800	-12.400	8.882	8.340	0.023	9.000
158.900	-13.400	8.881	8.340	0.023	9.000
159.000	-12.000	8.884	8.340	0.023	9.000
159.100	-12.000	8.884	8.340	0.023	9.000
159.200	-10.800	8.886	8.341	0.023	9.000
159.300	-11.000	8.887	8.341	0.023	9.000
159.400	-10.600	8.885	8.340	0.023	9.000
159.500	-11.800	8.883	8.341	0.023	9.000
159.600	-10.600	8.883	8.341	0.023	9.000
159.700	-12.000	8.886	8.340	0.023	9.000
159.800	-10.800	8.880	8.341	0.023	9.000
159.900	-12.200	8.874	8.341	0.023	9.000
160.000	-10.600	8.867	8.342	0.023	9.000
160.100	-13.200	8.867	8.342	0.023	9.000
160.200	-11.600	8.867	8.342	0.023	9.000
160.300	-12.000	8.872	8.341	0.023	9.000
160.400	-10.600	8.872	8.342	0.023	9.000
160.500	-12.400	8.876	8.341	0.023	9.000
160.600	-12.000	8.876	8.341	0.023	9.000
160.700	-14.000	8.878	8.341	0.022	9.000
160.800	-12.200	8.874	8.341	0.022	9.000
160.900	-12.800	8.879	8.342	0.022	9.000
161.000	-12.200	8.882	8.342	0.022	9.000
161.100	-12.600	8.882	8.342	0.022	9.000
161.200	-12.200	8.884	8.342	0.022	9.000
161.300	-13.400	8.885	8.343	0.022	9.000
161.400	-12.600	8.883	8.343	0.022	9.000
161.500	-13.000	8.881	8.344	0.022	9.000
161.600	-12.000	8.881	8.344	0.022	9.000
161.700	-13.600	8.883	8.341	0.022	9.000
161.800	-12.000	8.882	8.343	0.022	9.000
161.900	-13.400	8.886	8.343	0.022	9.000
162.000	-11.800	8.882	8.342	0.022	9.000
162.100	-12.200	8.882	8.342	0.022	9.000
162.200	-12.200	8.883	8.344	0.022	9.000
162.300	-12.800	8.881	8.344	0.022	9.000
162.400	-12.400	8.882	8.343	0.022	9.000
162.500	-12.800	8.883	8.343	0.022	9.000
162.600	-13.000	8.883	8.343	0.022	9.000
162.700	-12.200	8.883	8.344	0.022	9.000
162.800	-12.800	8.884	8.343	0.022	9.000
162.900	-13.400	8.883	8.343	0.022	9.000
163.000	-13.600	8.885	8.344	0.022	9.000
163.100	-14.600	8.885	8.344	0.022	9.000
163.200	-12.800	8.887	8.344	0.022	9.000
163.300	-12.200	8.888	8.344	0.022	9.000
163.400	-12.800	8.891	8.344	0.022	9.000
163.500	-14.400	8.888	8.344	0.022	9.000
163.600	-12.800	8.888	8.344	0.022	9.000
163.700	-14.200	8.885	8.346	0.022	9.000
163.800	-13.000	8.889	8.344	0.022	9.000
163.900	-13.800	8.887	8.342	0.022	9.000
164.000	-14.000	8.892	8.345	0.022	9.000
164.100	-14.800	8.892	8.345	0.022	9.000
164.200	-14.600	8.891	8.344	0.022	9.000
164.300	-16.200	8.891	8.346	0.022	9.000
164.400	-14.000	8.892	8.345	0.022	9.000
164.500	-16.200	8.893	8.345	0.022	9.000
164.600	-14.600	8.893	8.345	0.022	9.000
164.700	-13.800	8.895	8.346	0.022	9.000
164.800	-14.400	8.896	8.345	0.022	9.000
164.900	-13.200	8.901	8.344	0.022	9.000
165.000	-14.400	8.903	8.345	0.022	9.000
165.100	-14.000	8.903	8.345	0.022	9.000
165.200	-13.200	8.906	8.346	0.021	9.000
165.300	-13.000	8.914	8.346	0.021	9.000
165.400	-14.200	8.912	8.345	0.021	9.000
165.500	-14.000	8.906	8.346	0.021	9.000
165.600	-14.000	8.906	8.346	0.021	9.000
165.700	-13.800	8.889	8.346	0.021	9.000
165.800	-13.400	8.895	8.347	0.021	9.000
165.900	-13.800	8.890	8.347	0.021	9.000
166.000	-13.000	8.898	8.347	0.021	9.000
166.100	-14.600	8.898	8.347	0.021	9.000
166.200	-14.200	8.895	8.346	0.021	9.000
166.300	-14.600	8.897	8.346	0.021	9.000
166.400	-13.600	8.893	8.347	0.021	9.000
166.500	-13.800	8.893	8.346	0.021	9.000
166.600	-13.800	8.893	8.346	0.021	9.000
166.700	-13.800	8.894	8.346	0.021	9.000
166.800	-14.200	8.892	8.347	0.021	9.000
166.900	-14.200	8.896	8.348	0.021	9.000
167.000	-14.200	8.896	8.348	0.021	9.000
167.100	-14.200	8.896	8.348	0.021	9.000
167.200	-13.000	8.895	8.347	0.021	9.000
167.300	-14.200	8.899	8.347	0.021	9.000
167.400	-14.600	8.895	8.348	0.021	9.000
167.500	-13.000	8.895	8.348	0.021	9.000
167.600	-13.000	8.895	8.348	0.021	9.000
167.700	-13.800	8.892	8.349	0.021	9.000
167.800	-13.400	8.898	8.348	0.021	9.000
167.900	-14.600	8.894	8.348	0.021	9.000
168.000	-14.200	8.898	8.349	0.021	9.000
168.100	-13.400	8.898	8.349	0.021	9.000
168.200	-13.600	8.899	8.348	0.021	9.000
168.300	-14.600	8.894	8.349	0.021	9.000
168.400	-14.000	8.899	8.348	0.021	9.000
168.500	-15.200	8.896	8.348	0.021	9.000
168.600	-13.600	8.896	8.348	0.021	9.000
168.700	-16.000	8.897	8.349	0.021	9.000
168.800	-15.000	8.899	8.350	0.021	9.000
168.900	-15.200	8.901	8.348	0.021	9.000
169.000	-14.000	8.904	8.350	0.021	9.000
169.100	-15.800	8.904	8.350	0.021	9.000
169.200	-14.400	8.907	8.349	0.020	9.000
169.300	-15.200	8.906	8.350	0.020	9.000
169.400	-14.200	8.908	8.350	0.020	9.000
169.500	-15.200	8.907	8.350	0.020	9.000
169.600	-13.400	8.907	8.350	0.020	9.000
169.700	-14.800	8.905	8.349	0.020	9.000
169.800	-14.800	8.902	8.349	0.020	9.000
169.900	-15.400	8.903	8.350	0.020	9.000
170.000	-15.200	8.903	8.350	0.020	9.000
170.100	-15.800	8.903	8.350	0.020	9.000
170.200	-15.200	8.905	8.350	0.020	9.000
170.300	-14.600	8.904	8.349	0.020	9.000
170.400	-15.200	8.905	8.350	0.020	9.000
170.500	-16.000	8.906	8.352	0.020	9.000
170.600	-14.600	8.906	8.352	0.020	9.000
170.700	-15.800	8.906	8.350	0.020	9.000
170.800	-14.200	8.906	8.350	0.020	9.000
170.900	-15.400	8.905	8.351	0.020	9.000
171.000	-15.400	8.908	8.351	0.020	9.000
171.100	-15.000	8.908	8.351	0.020	9.000
171.200	-15.200	8.910	8.352	0.020	9.000
171.300	-14.600	8.908	8.351	0.020	9.000
171.400	-13.800	8.908	8.352	0.020	9.000
171.500	-17.200	8.905	8.351	0.020	9.000
171.600	-15.000	8.905	8.351	0.020	9.000
171.700	-17.000	8.911	8.351	0.020	9.000
171.800	-15.400	8.906	8.352	0.020	9.000
171.900	-15.000	8.912	8.352	0.020	9.000
172.000	-16.200	8.911	8.351	0.020	9.000
172.100	-15.400	8.911	8.351	0.020	9.000
172.200	-15.600	8.909	8.351	0.020	9.000
172.300	-15.400	8.911	8.351	0.020	9.000
172.400	-15.200	8.909	8.351	0.020	9.000
172.500	-14.200	8.912	8.352	0.020	9.000
172.600	-14.800	8.912	8.352	0.020	9.000
172.700	-16.000	8.910	8.351	0.020	9.000
172.800	-15.400	8.911	8.353	0.020	9.000
172.900	-15.600	8.905	8.353	0.020	9.000
173.000	-15.000	8.910	8.351	0.020	9.000
173.100	-16.200	8.910	8.351	0.020	9.000
173.200	-15.600	8.916	8.353	0.019	9.000
173.300	-16.200	8.916	8.353	0.019	9.000
173.400	-15.200	8.909	8.353	0.019	9.000
173.500	-15.600	8.911	8.352	0.019	9.000
173.600	-15.400	8.911	8.352	0.019	9.000
173.700	-15.800	8.911	8.353	0.019	9.000
173.800	-15.400	8.906	8.353	0.019	9.000
173.900	-16.000	8.909	8.354	0.019	9.000
174.000	-15.600	8.912	8.353	0.019	9.000
174.100	-15.400	8.912	8.353	0.019	9.000
174.200	-14.400	8.913	8.353	0.019	9.000
174.300	-16.200	8.911	8.354	0.019	9.000
174.400	-15.400	8.912	8.354	0.019	9.000
174.500	-16.000	8.910	8.355	0.019	9.000
174.600	-14.200	8.910	8.355	0.019	9.000
174.700	-14.400	8.909	8.354	0.019	9.000
174.800	-15.000	8.913	8.354	0.019	9.000
174.900	-16.800	8.913	8.353	0.019	9.000
175.000	-15.200	8.914	8.354	0.019	9.000
175.100	-15.800	8.914	8.354	0.019	9.000
175.200	-15.400	8.914	8.354	0.019	9.000
175.300	-16.000	8.915	8.354	0.019	9.000
175.400	-16.400	8.915	8.353	0.019	9.000
175.500	-14.800	8.916	8.355	0.019	9.000
175.600	-16.000	8.916	8.355	0.019	9.000
175.700	-16.000	8.909	8.356	0.019	9.000
175.800	-16.400	8.915	8.355	0.019	9.000
175.900	-16.600	8.913	8.355	0.019	9.000
176.000	-15.800	8.914	8.356	0.019	9.000
176.100	-16.600	8.914	8.356	0.019	9.000
176.200	-15.800	8.913	8.355	0.019	9.000
176.300	-16.800	8.912	8.355	0.019	9.000
176.400	-15.400	8.914	8.355	0.019	9.000
176.500	-15.800	8.915	8.356	0.019	9.000
176.600	-15.600	8.915	8.356	0.019	9.000
176.700	-16.200	8.916	8.356	0.019	9.000
176.800	-15.000	8.914	8.356	0.019	9.000
176.900	-17.000	8.918	8.356	0.019	9.000
177.000	-15.000	8.915	8.356	0.019	9.000
177.100	-15.400	8.915	8.356	0.019	9.000
177.200	-15.200	8.916	8.356	0.019	9.000
177.300	-15.600	8.919	8.356	0.018	9.000
177.400	-15.800	8.915	8.356	0.018	9.000
177.500	-16.200	8.914	8.356	0.018	9.000
177.600	-15.200	8.914	8.356	0.018	9.000
177.700	-15.400	8.911	8.357	0.018	9.000
177.800	-16.200	8.915	8.357	0.018	9.000
177.900	-15.800	8.912	8.357	0.018	9.000
178.000	-16.800	8.912	8.358	0.018	9.000
178.100	-16.200	8.912	8.358	0.018	9.000
178.200	-15.800	8.913	8.357	0.018	9.000
178.300	-15.000	8.912	8.357	0.018	9.000
178.400	-16.000	8.912	8.357	0.018	9.000
178.500	-16.000	8.912	8.357	0.018	9.000
178.600	-15.000	8.912	8.357	0.018	9.000
178.700	-15.400	8.916	8.357	0.018	9.000
178.800	-15.800	8.911	8.358	0.018	9.000
178.900	-16.400	8.915	8.356	0.018	9.000
179.000	-15.200	8.913	8.358	0.018	9.000
179.100	-17.000	8.913	8.358	0.018	9.000
179.200	-16.000	8.920	8.359	0.018	9.000
179.300	-15.200	8.917	8.358	0.018	9.000
179.400	-14.800	8.916	8.358	0.018	9.000
179.500	-16.000	8.915	8.359	0.018	9.000
179.600	-16.200	8.915	8.359	0.018	9.000
179.700	-16.200	8.917	8.358	0.018	9.000
179.800	-14.800	8.920	8.358	0.018	9.000
179.900	-16.200	8.920	8.359	0.018	9.000
180.000	-16.000	8.918	8.358	0.018	9.000
180.100	-15.800	8.918	8.358	0.018	9.000
180.200	-16.400	8.915	8.359	0.018	9.000
180.300	-16.200	8.915	8.359	0.018	9.000
180.400	-16.200	8.916	8.359	0.018	9.000
180.500	-15.800	8.917	8.359	0.018	9.000
180.600	-16.400	8.917	8.359	0.018	9.000
180.700	-17.400	8.916	8.360	0.018	9.000
180.800	-16.000	8.918	8.360	0.017	9.000
180.900	-17.000	8.915	8.359	0.017	9.000
181.000	-15.000	8.915	8.360	0.017	9.000
181.100	-15.600	8.915	8.360	0.017	9.000
181.200	-15.400	8.922	8.361	0.017	9.000
181.300	-14.600	8.919	8.359	0.017	9.000
181.400	-14.400	8.926	8.359	0.017	9.000
181.500	-14.200	8.926	8.359	0.017	9.000
181.600	-14.800	8.926	8.359	0.017	9.000
181.700	-13.000	8.915	8.360	0.017	9.000
181.800	-12.400	8.911	8.360	0.017	9.000
181.900	-14.000	8.905	8.360	0.017	9.000
182.000	-14.200	8.898	8.360	0.017	9.000
182.100	-13.800	8.898	8.360	0.017	9.000
182.200	-14.400	8.901	8.360	0.017	9.000
182.300	-14.400	8.897	8.360	0.017	9.000
182.400	-14.600	8.896	8.360	0.017	9.000
182.500	-14.800	8.901	8.360	0.017	9.000
182.600	-14.000	8.901	8.360	0.017	9.000
182.700	-15.600	8.898	8.362	0.017	9.000
182.800	-14.600	8.901	8.363	0.017	9.000
182.900	-15.400	8.899	8.362	0.017	9.000
183.000	-14.400	8.901	8.361	0.017	9.000
183.100	-16.000	8.901	8.361	0.017	9.000
183.200	-15.000	8.904	8.361	0.017	9.000
183.300	-15.800	8.903	8.363	0.017	9.000
183.400	-14.600	8.906	8.361	0.017	9.000
183.500	-15.200	8.905	8.361	0.017	9.000
183.600	-14.600	8.905	8.361	0.017	9.000
183.700	-16.000	8.905	8.361	0.017	9.000
183.800	-15.000	8.909	8.361	0.017	9.000
183.900	-16.200	8.907	8.362	0.017	9.000
184.000	-17.200	8.912	8.362	0.017	9.000
184.100	-15.000	8.912	8.362	0.017	9.000
184.200	-16.600	8.915	8.362	0.017	9.000
184.300	-13.000	8.912	8.362	0.017	9.000
184.400	-16.400	8.918	8.362	0.017	9.000
184.500	-14.200	8.918	8.363	0.017	9.000
184.600	-15.000	8.918	8.363	0.017	9.000
184.700	-15.800	8.911	8.363	0.017	9.000
184.800	-16.800	8.913	8.363	0.016	9.000
184.900	-15.400	8.911	8.362	0.016	9.000
185.000	-17.000	8.914	8.363	0.016	9.000
185.100	-15.400	8.914	8.363	0.016	9.000
185.200	-16.600	8.911	8.363	0.016	9.000
185.300	-16.600	8.916	8.363	0.016	9.000
185.400	-17.200	8.909	8.362	0.016	9.000
185.500	-16.600	8.918	8.364	0.016	9.000
185.600	-17.200	8.918	8.364	0.016	9.000
185.700	-16.400	8.924	8.365	0.016	9.000
185.800	-16.600	8.925	8.364	0.016	9.000
185.900	-18.400	8.924	8.365	0.016	9.000
186.000	-17.000	8.924	8.363	0.016	9.000
186.100	-17.800	8.924	8.363	0.016	9.000
186.200	-16.800	8.921	8.364	0.016	9.000
186.300	-17.000	8.924	8.365	0.016	9.000
186.400	-17.000	8.927	8.364	0.016	9.000
186.500	-16.200	8.923	8.365	0.016	9.000
186.600	-16.600	8.923	8.365	0.016	9.000
186.700	-16.600	8.923	8.365	0.016	9.000
186.800	-16.200	8.934	8.365	0.016	9.000
186.900	-15.800	8.924	8.365	0.016	9.000
187.000	-15.400	8.925	8.364	0.016	9.000
187.100	-17.000	8.925	8.364	0.016	9.000
187.200	-16.600	8.927	8.365	0.016	9.000
187.300	-16.200	8.923	8.366	0.016	9.000
187.400	-16.000	8.926	8.365	0.016	9.000
187.500	-16.800	8.920	8.365	0.016	9.000
187.600	-16.400	8.920	8.365	0.016	9.000
187.700	-15.200	8.918	8.366	0.016	9.000
187.800	-16.600	8.921	8.365	0.016	9.000
187.900	-15.400	8.919	8.366	0.016	9.000
188.000	-17.400	8.919	8.367	0.016	9.000
188.100	-15.800	8.919	8.367	0.016	9.000
188.200	-16.200	8.917	8.366	0.016	9.000
188.300	-17.200	8.920	8.366	0.016	9.000
188.400	-16.800	8.919	8.365	0.016	9.000
188.500	-17.400	8.916	8.366	0.016	9.000
188.600	-16.200	8.916	8.366	0.016	9.000
188.700	-16.000	8.918	8.365	0.016	9.000
188.800	-17.400	8.919	8.367	0.015	9.000
188.900	-16.800	8.920	8.367	0.015	9.000
189.000	-17.000	8.922	8.366	0.015	9.000
189.100	-17.000	8.922	8.366	0.015	9.000
189.200	-17.000	8.922	8.367	0.015	9.000
189.300	-16.800	8.925	8.365	0.015	9.000
189.400	-17.200	8.925	8.368	0.015	9.000
189.500	-17.600	8.923	8.367	0.015	9.000
189.600	-17.800	8.923	8.367	0.015	9.000
189.700	-18.000	8.922	8.368	0.015	9.000
189.800	-17.800	8.920	8.367	0.015	9.000
189.900	-16.600	8.921	8.367	0.015	9.000
190.000	-16.200	8.926	8.367	0.015	9.000
190.100	-16.400	8.926	8.367	0.015	9.000
190.200	-14.600	8.922	8.368	0.015	9.000
190.300	-14.400	8.932	8.368	0.015	9.000
190.400	-15.800	8.933	8.368	0.015	9.000
190.500	-14.800	8.926	8.368	0.015	9.000
190.600	-14.000	8.926	8.368	0.015	9.000
190.700	-15.000	8.922	8.369	0.015	9.000
190.800	-15.000	8.914	8.368	0.015	9.000
190.900	-15.000	8.915	8.368	0.015	9.000
191.000	-15.400	8.910	8.368	0.015	9.000
191.100	-15.000	8.910	8.368	0.015	9.000
191.200	-16.200	8.912	8.367	0.015	9.000
191.300	-15.400	8.913	8.368	0.015	9.000
191.400	-16.200	8.910	8.369	0.015	9.000
191.500	-15.400	8.914	8.369	0.015	9.000
191.600	-17.000	8.914	8.369	0.015	9.000
191.700	-16.200	8.911	8.370	0.015	9.000
191.800	-16.600	8.911	8.368	0.015	9.000
191.900	-16.800	8.910	8.368	0.015	9.000
192.000	-16.200	8.910	8.370	0.015	9.000
192.100	-17.400	8.910	8.370	0.015	9.000
192.200	-18.400	8.914	8.370	0.015	9.000
192.300	-16.600	8.920	8.370	0.014	9.000
192.400	-17.800	8.923	8.369	0.014	9.000
192.500	-18.200	8.920	8.370	0.014	9.000
192.600	-16.600	8.920	8.370	0.014	9.000
192.700	-17.000	8.922	8.370	0.014	9.000
192.800	-17.000	8.925	8.370	0.014	9.000
192.900	-17.600	8.922	8.370	0.014	9.000
193.000	-17.000	8.928	8.370	0.014	9.000
193.100	-16.600	8.928	8.370	0.014	9.000
193.200	-17.400	8.931	8.369	0.014	9.000
193.300	-16.400	8.932	8.370	0.014	9.000
193.400	-18.600	8.927	8.371	0.014	9.000
193.500	-17.800	8.928	8.370	0.014	9.000
193.600	-18.400	8.928	8.370	0.014	9.000
193.700	-18.000	8.926	8.371	0.014	9.000
193.800	-18.000	8.930	8.371	0.014	9.000
193.900	-18.400	8.929	8.371	0.014	9.000
194.000	-19.200	8.932	8.371	0.014	9.000
194.100	-17.000	8.932	8.371	0.014	9.000
194.200	-17.800	8.936	8.372	0.014	9.000
194.300	-17.200	8.935	8.370	0.014	9.000
194.400	-17.800	8.929	8.372	0.014	9.000
194.500	-18.000	8.934	8.370	0.014	9.000
194.600	-17.200	8.934	8.370	0.014	9.000
194.700	-17.400	8.934	8.371	0.014	9.000
194.800	-17.400	8.935	8.372	0.014	9.000
194.900	-17.000	8.935	8.371	0.014	9.000
195.000	-18.600	8.935	8.372	0.014	9.000
195.100	-18.000	8.935	8.372	0.014	9.000
195.200	-17.400	8.934	8.373	0.014	9.000
195.300	-17.000	8.934	8.372	0.014	9.000
195.400	-18.400	8.935	8.372	0.014	9.000
195.500	-18.400	8.935	8.372	0.014	9.000
195.600	-17.000	8.935	8.372	0.014	9.000
195.700	-17.400	8.933	8.372	0.014	9.000
195.800	-17.200	8.932	8.372	0.013	9.000
195.900	-17.000	8.930	8.373	0.013	9.000
196.000	-19.000	8.934	8.372	0.013	9.000
196.100	-17.200	8.934	8.372	0.013	9.000
196.200	-17.200	8.929	8.373	0.013	9.000
196.300	-17.200	8.932	8.373	0.013	9.000
196.400	-17.000	8.935	8.373	0.013	9.000
196.500	-18.400	8.936	8.373	0.013	9.000
196.600	-18.600	8.936	8.373	0.013	9.000
196.700	-18.400	8.935	8.373	0.013	9.000
196.800	-18.200	8.938	8.373	0.013	9.000
196.900	-18.600	8.938	8.373	0.013	9.000
197.000	-18.600	8.939	8.373	0.013	9.000
197.100	-17.600	8.939	8.373	0.013	9.000
197.200	-18.000	8.943	8.374	0.013	9.000
197.300	-16.800	8.940	8.373	0.013	9.000
197.400	-18.400	8.939	8.374	0.013	9.000
197.500	-19.200	8.934	8.374	0.013	9.000
197.600	-18.800	8.934	8.374	0.013	9.000
197.700	-17.400	8.937	8.373	0.013	9.000
197.800	-18.200	8.935	8.373	0.013	9.000
197.900	-18.400	8.936	8.375	0.013	9.000
198.000	-18.600	8.936	8.374	0.013	9.000
198.100	-18.600	8.936	8.374	0.013	9.000
198.200	-17.600	8.938	8.375	0.013	9.000
198.300	-19.400	8.941	8.375	0.013	9.000
198.400	-17.800	8.943	8.374	0.013	9.000
198.500	-18.800	8.942	8.375	0.013	9.000
198.600	-18.400	8.942	8.375	0.013	9.000
198.700	-18.000	8.941	8.375	0.013	9.000
198.800	-18.400	8.942	8.375	0.012	9.000
198.900	-18.400	8.940	8.376	0.012	9.000
199.000	-20.200	8.942	8.375	0.012	9.000
199.100	-19.600	8.942	8.375	0.012	9.000
199.200	-18.200	8.945	8.375	0.012	9.000
199.300	-18.600	8.946	8.376	0.012	9.000
199.400	-19.800	8.944	8.376	0.012	9.000
199.500	-19.800	8.948	8.376	0.012	9.000
199.600	-19.400	8.948	8.376	0.012	9.000
199.700	-18.600	8.947	8.376	0.012	9.000
199.800	-18.600	8.946	8.376	0.012	9.000
199.900	-17.800	8.944	8.376	0.012	9.000
[truncated: 74,287 more rows]
