# Supplementary material for: Measurement of Outflow Facility Using iPerfusion
Source: PLoS One. 2016 Mar 7;11(3):e0150694. doi: 10.1371/journal.pone.0150694 (PMC4780770; doi:10.1371/journal.pone.0150694)
Supplement: S4 File — The raw data from the perfusion traces along with the steady state values for each pressure step. (ZIP) [file pone.0150694.s004.zip › S3/ControlIndividuals/eye15/Eye_P16CL-03/Parameters.txt]

Q	dQ	P	dP	R	dR	C	dC	FT	dFT	N/A	FV
21.2736	5.1096	8.5895	0.0408	0.4038	0.0988	2.4767	0.6063	0.0000	0.0000	8.9925	0.0000
3.4591	5.1889	4.4683	0.0417	1.2918	1.9735	0.7741	1.1826	0.0000	0.0000	4.5300	0.0000
17.2297	5.0903	5.8254	0.0413	0.3381	0.1018	2.9577	0.8908	0.0000	0.0000	6.0075	0.0000
26.2013	5.0949	7.2606	0.0421	0.2771	0.0549	3.6087	0.7154	0.0000	0.0000	7.5075	0.0000
35.7908	5.1113	8.6795	0.0443	0.2425	0.0353	4.1236	0.6004	0.0000	0.0000	9.0075	0.0000
46.4697	5.0979	10.0906	0.0446	0.2171	0.0243	4.6053	0.5152	0.0000	0.0000	10.5075	0.0000
59.4188	5.1040	11.4862	0.0475	0.1933	0.0169	5.1730	0.4533	0.0000	0.0000	12.0150	0.0000
85.2417	5.1230	14.2503	0.0525	0.1672	0.0103	5.9818	0.3670	0.0000	0.0000	15.0150	0.0000
110.5859	5.2462	17.0245	0.0648	0.1539	0.0075	6.4957	0.3147	0.0000	0.0000	18.0150	0.0000
138.4621	5.1644	19.7575	0.0413	0.1427	0.0054	7.0081	0.2666	0.0000	0.0000	20.9997	0.0000
