# Supplementary material for: Measurement of Outflow Facility Using iPerfusion
Source: PLoS One. 2016 Mar 7;11(3):e0150694. doi: 10.1371/journal.pone.0150694 (PMC4780770; doi:10.1371/journal.pone.0150694)
Supplement: S4 File — The raw data from the perfusion traces along with the steady state values for each pressure step. (ZIP) [file pone.0150694.s004.zip › S3/ControlIndividuals/eye16/CapPre_P16CL-04/Data.txt]

0.000	-3.000	-0.001	8.840	-0.000	0.000
0.100	-1.200	-0.001	8.840	-0.000	0.000
0.200	-0.200	-0.002	8.839	0.000	0.000
0.300	0.600	-0.004	8.840	0.000	0.000
0.400	1.400	-0.005	8.839	0.000	0.000
0.500	0.200	-0.005	8.840	0.000	0.000
0.600	2.400	-0.005	8.840	0.000	0.000
0.700	0.200	-0.007	8.838	0.000	0.000
0.800	1.600	0.000	8.839	0.000	0.000
0.900	1.200	-0.003	8.840	0.000	0.000
1.000	0.800	-0.004	8.840	0.000	0.000
1.100	0.600	-0.004	8.840	0.000	0.000
1.200	1.200	-0.006	8.840	0.000	0.000
1.300	1.800	-0.001	8.841	0.000	0.000
1.400	0.200	-0.003	8.840	0.000	0.000
1.500	1.600	-0.004	8.841	0.000	0.000
1.600	-0.800	-0.004	8.841	0.000	0.000
1.700	1.600	0.001	8.840	0.000	0.000
1.800	0.800	-0.005	8.839	0.000	0.000
1.900	1.400	-0.003	8.841	0.000	0.000
2.000	1.200	-0.001	8.839	0.000	0.000
2.100	1.600	-0.001	8.839	0.000	0.000
2.200	1.200	-0.003	8.840	0.000	0.000
2.300	1.600	-0.004	8.840	0.000	0.000
2.400	1.000	-0.004	8.841	0.000	0.000
2.500	1.000	-0.004	8.840	0.000	0.000
2.600	1.000	-0.004	8.840	0.000	0.000
2.700	1.800	-0.004	8.840	0.000	0.000
2.800	1.000	-0.002	8.841	0.000	0.000
2.900	1.000	-0.002	8.840	0.000	0.000
3.000	0.800	-0.010	8.838	0.000	0.000
3.100	1.000	-0.010	8.838	0.000	0.000
3.200	1.200	0.010	8.842	0.000	0.000
3.300	0.200	-0.023	8.841	0.000	0.000
3.400	0.600	0.010	8.840	0.000	0.000
3.500	2.400	0.012	8.841	0.000	0.000
3.600	-0.000	0.012	8.841	0.000	0.000
3.700	1.000	-0.023	8.841	0.000	0.000
3.800	1.000	-0.002	8.840	0.000	0.000
3.900	1.600	0.003	8.840	0.000	0.000
4.000	0.800	0.004	8.841	0.000	0.000
4.100	1.800	0.004	8.841	0.000	0.000
4.200	1.400	-0.012	8.841	0.000	0.000
4.300	2.000	0.014	8.840	0.000	0.000
4.400	1.000	-0.015	8.841	0.000	0.000
4.500	1.600	-0.013	8.840	0.000	0.000
4.600	0.200	-0.013	8.840	0.000	0.000
4.700	2.000	0.006	8.840	0.004	0.000
4.800	0.600	-0.008	8.841	0.004	0.000
4.900	1.400	0.003	8.841	0.004	0.000
5.000	-0.400	-0.005	8.841	0.004	0.000
5.100	1.800	-0.005	8.841	0.004	0.000
5.200	2563.000	-0.002	8.840	0.008	0.000
5.300	3902.600	-0.009	8.841	0.008	0.000
5.400	-3509.600	0.010	8.841	0.008	0.000
5.500	-751.000	0.004	8.841	0.008	0.000
5.600	2826.000	0.004	8.841	0.008	0.000
5.700	-328.000	-0.002	8.840	0.002	0.000
5.800	-1790.800	-0.002	8.841	0.002	0.000
5.900	-291.400	-0.136	8.841	0.002	0.000
6.000	-364.200	0.119	8.842	0.002	0.000
6.100	-412.800	0.119	8.842	0.002	0.000
6.200	-452.800	0.051	8.841	-0.001	0.000
6.300	-492.200	-0.060	8.841	-0.001	0.000
6.400	-490.800	-0.061	8.841	-0.001	0.000
6.500	-447.000	0.863	8.842	-0.001	0.000
6.600	-431.600	0.863	8.842	-0.001	0.000
6.700	-423.600	2.565	8.842	-0.005	0.000
6.800	-432.200	3.556	8.842	-0.005	0.000
6.900	-415.600	3.968	8.841	-0.005	0.000
7.000	-414.200	4.710	8.843	-0.005	0.000
7.100	-411.000	4.710	8.843	-0.005	0.000
7.200	-417.600	4.606	8.842	-0.008	0.000
7.300	-397.000	4.206	8.842	-0.008	0.000
7.400	-387.400	4.097	8.841	-0.008	0.000
7.500	-373.800	4.104	8.842	-0.008	0.000
7.600	-346.800	4.104	8.842	-0.008	0.000
7.700	-329.200	3.948	8.843	-0.011	0.000
7.800	-329.200	3.933	8.841	-0.011	0.000
7.900	-327.200	3.919	8.843	-0.011	0.000
8.000	-326.200	3.741	8.841	-0.011	0.000
8.100	-324.800	3.741	8.841	-0.011	0.000
8.200	-323.400	3.670	8.841	-0.013	0.000
8.300	-322.400	3.532	8.842	-0.013	0.000
8.400	-321.400	3.255	8.842	-0.013	0.000
8.500	-319.400	3.139	8.842	-0.013	0.000
8.600	-317.400	3.139	8.842	-0.013	0.000
8.700	-315.000	3.129	8.843	-0.016	0.000
8.800	-313.200	3.106	8.842	-0.016	0.000
8.900	-312.800	3.094	8.842	-0.016	0.000
9.000	-311.000	3.067	8.842	-0.016	0.000
9.100	-308.800	3.067	8.842	-0.016	0.000
9.200	-306.600	3.051	8.842	-0.018	0.000
9.300	-306.400	3.033	8.842	-0.018	0.000
9.400	-304.800	3.020	8.842	-0.018	0.000
9.500	-303.600	2.991	8.843	-0.018	0.000
9.600	-302.200	2.991	8.843	-0.018	0.000
9.700	-300.200	2.973	8.842	-0.018	0.000
9.800	-299.400	2.957	8.842	-0.021	0.000
9.900	-297.400	2.936	8.843	-0.021	0.000
10.000	-295.000	2.914	8.843	-0.021	0.000
10.100	-294.600	2.914	8.843	-0.021	0.000
10.200	-293.400	2.904	8.843	-0.021	0.000
10.300	-291.000	2.881	8.842	-0.023	0.000
10.400	-290.200	2.875	8.843	-0.023	0.000
10.500	-289.400	2.842	8.842	-0.023	0.000
10.600	-287.000	2.842	8.842	-0.023	0.000
10.700	-286.200	2.826	8.842	-0.023	0.000
10.800	-284.400	2.811	8.842	-0.026	0.000
10.900	-283.000	2.801	8.842	-0.026	0.000
11.000	-281.000	2.771	8.842	-0.026	0.000
11.100	-279.200	2.771	8.842	-0.026	0.000
11.200	-277.400	2.755	8.843	-0.026	0.000
11.300	-276.800	2.747	8.843	-0.028	0.000
11.400	-274.200	2.732	8.843	-0.028	0.000
11.500	-274.600	2.700	8.843	-0.028	0.000
11.600	-272.000	2.700	8.843	-0.028	0.000
11.700	-271.600	2.691	8.843	-0.028	0.000
11.800	-270.200	2.677	8.842	-0.030	0.000
11.900	-267.400	2.664	8.843	-0.030	0.000
12.000	-266.400	2.633	8.844	-0.030	0.000
12.100	-266.000	2.633	8.844	-0.030	0.000
12.200	-264.000	2.624	8.843	-0.030	0.000
12.300	-262.600	2.604	8.843	-0.032	0.000
12.400	-261.600	2.590	8.843	-0.032	0.000
12.500	-259.600	2.564	8.845	-0.032	0.000
12.600	-259.000	2.564	8.845	-0.032	0.000
12.700	-257.400	2.551	8.843	-0.032	0.000
12.800	-255.000	2.538	8.844	-0.034	0.000
12.900	-254.400	2.525	8.843	-0.034	0.000
13.000	-252.800	2.502	8.844	-0.034	0.000
13.100	-252.200	2.502	8.844	-0.034	0.000
13.200	-250.800	2.485	8.843	-0.034	0.000
13.300	-249.200	2.471	8.843	-0.036	0.000
13.400	-247.600	2.459	8.843	-0.036	0.000
13.500	-247.400	2.430	8.843	-0.036	0.000
13.600	-245.200	2.430	8.843	-0.036	0.000
13.700	-243.400	2.419	8.843	-0.036	0.000
13.800	-242.400	2.410	8.843	-0.038	0.000
13.900	-240.600	2.394	8.843	-0.038	0.000
14.000	-240.600	2.369	8.844	-0.038	0.000
14.100	-238.600	2.369	8.844	-0.038	0.000
14.200	-237.600	2.360	8.844	-0.038	0.000
14.300	-236.000	2.347	8.844	-0.040	0.000
14.400	-235.000	2.334	8.843	-0.040	0.000
14.500	-232.800	2.306	8.844	-0.040	0.000
14.600	-232.600	2.306	8.844	-0.040	0.000
14.700	-230.200	2.300	8.843	-0.040	0.000
14.800	-229.000	2.275	8.845	-0.042	0.000
14.900	-228.200	2.261	8.844	-0.042	0.000
15.000	-227.200	2.229	8.844	-0.042	0.000
15.100	-225.800	2.229	8.844	-0.042	0.000
15.200	-224.000	2.231	8.845	-0.042	0.000
15.300	-223.800	2.211	8.843	-0.044	0.000
15.400	-222.000	2.224	8.844	-0.044	0.000
15.500	-221.600	2.190	8.844	-0.044	0.000
15.600	-220.000	2.190	8.844	-0.044	0.000
15.700	-219.000	2.152	8.845	-0.044	0.000
15.800	-217.400	2.166	8.845	-0.046	0.000
15.900	-214.600	2.139	8.843	-0.046	0.000
16.000	-213.800	2.109	8.843	-0.046	0.000
16.100	-213.600	2.109	8.843	-0.046	0.000
16.200	-211.600	2.103	8.844	-0.046	0.000
16.300	-211.400	2.079	8.843	-0.048	0.000
16.400	-211.400	2.082	8.844	-0.048	0.000
16.500	-209.600	2.049	8.844	-0.048	0.000
16.600	-208.800	2.049	8.844	-0.048	0.000
16.700	-207.600	2.039	8.844	-0.048	0.000
16.800	-206.800	2.026	8.844	-0.049	0.000
16.900	-204.200	2.009	8.844	-0.049	0.000
17.000	-204.400	1.988	8.844	-0.049	0.000
17.100	-204.000	1.988	8.844	-0.049	0.000
17.200	-202.400	1.992	8.844	-0.049	0.000
17.300	-201.800	1.979	8.844	-0.051	0.000
17.400	-200.600	1.966	8.843	-0.051	0.000
17.500	-199.200	1.945	8.844	-0.051	0.000
17.600	-198.400	1.945	8.844	-0.051	0.000
17.700	-197.400	1.944	8.844	-0.051	0.000
17.800	-196.000	1.915	8.844	-0.053	0.000
17.900	-195.600	1.921	8.844	-0.053	0.000
18.000	-193.600	1.895	8.844	-0.053	0.000
18.100	-192.200	1.895	8.844	-0.053	0.000
18.200	-191.600	1.885	8.845	-0.053	0.000
18.300	-189.600	1.873	8.844	-0.054	0.000
18.400	-189.800	1.866	8.845	-0.054	0.000
18.500	-188.200	1.836	8.845	-0.054	0.000
18.600	-187.200	1.836	8.845	-0.054	0.000
18.700	-186.400	1.836	8.845	-0.054	0.000
18.800	-185.000	1.821	8.844	-0.056	0.000
18.900	-184.200	1.810	8.844	-0.056	0.000
19.000	-183.800	1.795	8.844	-0.056	0.000
19.100	-181.800	1.795	8.844	-0.056	0.000
19.200	-182.000	1.790	8.844	-0.056	0.000
19.300	-180.800	1.767	8.845	-0.057	0.000
19.400	-179.400	1.768	8.844	-0.057	0.000
19.500	-179.000	1.751	8.844	-0.057	0.000
19.600	-176.400	1.751	8.844	-0.057	0.000
19.700	-176.400	1.727	8.845	-0.057	0.000
19.800	-174.800	1.728	8.844	-0.059	0.000
19.900	-174.400	1.714	8.845	-0.059	0.000
20.000	-173.400	1.697	8.844	-0.059	0.000
20.100	-172.800	1.697	8.844	-0.059	0.000
20.200	-172.600	1.684	8.844	-0.059	0.000
20.300	-171.600	1.677	8.845	-0.060	0.000
20.400	-170.200	1.667	8.845	-0.060	0.000
20.500	-169.200	1.650	8.845	-0.060	0.000
20.600	-169.200	1.650	8.845	-0.060	0.000
20.700	-167.200	1.643	8.844	-0.060	0.000
20.800	-165.800	1.631	8.844	-0.061	0.000
20.900	-166.200	1.624	8.845	-0.061	0.000
21.000	-165.400	1.604	8.845	-0.061	0.000
21.100	-164.200	1.604	8.845	-0.061	0.000
21.200	-163.400	1.598	8.844	-0.061	0.000
21.300	-162.200	1.583	8.844	-0.063	0.000
21.400	-162.000	1.582	8.846	-0.063	0.000
21.500	-161.200	1.564	8.843	-0.063	0.000
21.600	-159.800	1.564	8.843	-0.063	0.000
21.700	-159.400	1.552	8.844	-0.063	0.000
21.800	-157.800	1.545	8.845	-0.064	0.000
21.900	-157.400	1.539	8.844	-0.064	0.000
22.000	-156.000	1.521	8.845	-0.064	0.000
22.100	-156.600	1.521	8.845	-0.064	0.000
22.200	-155.800	1.508	8.844	-0.064	0.000
22.300	-154.800	1.502	8.844	-0.065	0.000
22.400	-153.800	1.495	8.845	-0.065	0.000
22.500	-151.800	1.478	8.845	-0.065	0.000
22.600	-151.600	1.478	8.845	-0.065	0.000
22.700	-151.200	1.469	8.845	-0.065	0.000
22.800	-150.000	1.462	8.845	-0.067	0.000
22.900	-148.600	1.458	8.846	-0.067	0.000
23.000	-148.000	1.439	8.845	-0.067	0.000
23.100	-147.600	1.439	8.845	-0.067	0.000
23.200	-146.000	1.434	8.845	-0.067	0.000
23.300	-145.400	1.423	8.846	-0.068	0.000
23.400	-145.000	1.418	8.845	-0.068	0.000
23.500	-144.800	1.400	8.847	-0.068	0.000
23.600	-143.000	1.400	8.847	-0.068	0.000
23.700	-143.600	1.394	8.844	-0.068	0.000
23.800	-141.800	1.387	8.845	-0.069	0.000
23.900	-142.000	1.377	8.846	-0.069	0.000
24.000	-140.200	1.361	8.845	-0.069	0.000
24.100	-139.800	1.361	8.845	-0.069	0.000
24.200	-139.200	1.357	8.846	-0.069	0.000
24.300	-138.400	1.347	8.845	-0.070	0.000
24.400	-138.600	1.342	8.845	-0.070	0.000
24.500	-137.800	1.325	8.846	-0.070	0.000
24.600	-137.400	1.325	8.846	-0.070	0.000
24.700	-136.600	1.318	8.847	-0.070	0.000
24.800	-135.200	1.313	8.846	-0.071	0.000
24.900	-134.000	1.304	8.845	-0.071	0.000
25.000	-134.000	1.288	8.846	-0.071	0.000
25.100	-133.200	1.288	8.846	-0.071	0.000
25.200	-133.000	1.285	8.846	-0.071	0.000
25.300	-131.400	1.279	8.846	-0.072	0.000
25.400	-131.200	1.269	8.845	-0.072	0.000
25.500	-130.800	1.256	8.846	-0.072	0.000
25.600	-129.200	1.256	8.846	-0.072	0.000
25.700	-128.600	1.249	8.846	-0.072	0.000
25.800	-128.200	1.242	8.845	-0.073	0.000
25.900	-127.600	1.238	8.845	-0.073	0.000
26.000	-126.400	1.222	8.845	-0.073	0.000
26.100	-125.800	1.222	8.845	-0.073	0.000
26.200	-125.000	1.217	8.847	-0.073	0.000
26.300	-125.400	1.209	8.846	-0.074	0.000
26.400	-123.200	1.203	8.847	-0.074	0.000
26.500	-123.000	1.190	8.846	-0.074	0.000
26.600	-123.600	1.190	8.846	-0.074	0.000
26.700	-123.400	1.181	8.846	-0.074	0.000
26.800	-121.200	1.179	8.847	-0.075	0.000
26.900	-121.600	1.172	8.847	-0.075	0.000
27.000	-120.600	1.159	8.845	-0.075	0.000
27.100	-118.600	1.159	8.845	-0.075	0.000
27.200	-118.200	1.152	8.846	-0.075	0.000
27.300	-117.000	1.147	8.847	-0.076	0.000
27.400	-117.600	1.142	8.846	-0.076	0.000
27.500	-117.000	1.130	8.846	-0.076	0.000
27.600	-116.200	1.130	8.846	-0.076	0.000
27.700	-117.200	1.124	8.847	-0.076	0.000
27.800	-115.200	1.114	8.847	-0.077	0.000
27.900	-113.600	1.112	8.845	-0.077	0.000
28.000	-113.800	1.101	8.847	-0.077	0.000
28.100	-113.000	1.101	8.847	-0.077	0.000
28.200	-112.600	1.094	8.847	-0.077	0.000
28.300	-112.000	1.088	8.846	-0.078	0.000
28.400	-111.400	1.082	8.846	-0.078	0.000
28.500	-110.600	1.071	8.848	-0.078	0.000
28.600	-111.600	1.071	8.848	-0.078	0.000
28.700	-109.400	1.063	8.846	-0.078	0.000
28.800	-108.800	1.062	8.846	-0.079	0.000
28.900	-109.200	1.052	8.846	-0.079	0.000
29.000	-107.800	1.039	8.846	-0.079	0.000
29.100	-107.800	1.039	8.846	-0.079	0.000
29.200	-105.600	1.034	8.846	-0.079	0.000
29.300	-106.200	1.027	8.847	-0.080	0.000
29.400	-106.600	1.024	8.845	-0.080	0.000
29.500	-105.400	1.014	8.846	-0.080	0.000
29.600	-105.000	1.014	8.846	-0.080	0.000
29.700	-105.400	1.008	8.847	-0.080	0.000
29.800	-104.000	1.001	8.846	-0.081	0.000
29.900	-102.600	0.994	8.846	-0.081	0.000
30.000	-102.600	0.983	8.846	-0.081	0.000
30.100	-101.600	0.983	8.846	-0.081	0.000
30.200	-103.000	0.982	8.847	-0.081	0.000
30.300	-101.200	0.979	8.846	-0.082	0.000
30.400	-100.800	0.972	8.847	-0.082	0.000
30.500	-100.000	0.961	8.847	-0.082	0.000
30.600	-99.200	0.961	8.847	-0.082	0.000
30.700	-98.200	0.955	8.847	-0.082	0.000
30.800	-97.400	0.951	8.847	-0.083	0.000
30.900	-98.000	0.945	8.848	-0.083	0.000
31.000	-97.200	0.937	8.846	-0.083	0.000
31.100	-96.800	0.937	8.846	-0.083	0.000
31.200	-95.800	0.931	8.847	-0.083	0.000
31.300	-96.600	0.929	8.847	-0.083	0.000
31.400	-94.600	0.921	8.846	-0.083	0.000
31.500	-94.200	0.911	8.846	-0.083	0.000
31.600	-93.800	0.911	8.846	-0.083	0.000
31.700	-93.800	0.907	8.847	-0.083	0.000
31.800	-93.200	0.902	8.846	-0.084	0.000
31.900	-91.600	0.895	8.847	-0.084	0.000
32.000	-93.800	0.885	8.847	-0.084	0.000
32.100	-92.200	0.885	8.847	-0.084	0.000
32.200	-91.600	0.883	8.847	-0.084	0.000
32.300	-91.400	0.875	8.846	-0.085	0.000
32.400	-91.000	0.873	8.846	-0.085	0.000
32.500	-89.600	0.865	8.847	-0.085	0.000
32.600	-88.600	0.865	8.847	-0.085	0.000
32.700	-89.000	0.854	8.846	-0.085	0.000
32.800	-88.200	0.850	8.846	-0.086	0.000
32.900	-87.400	0.846	8.848	-0.086	0.000
33.000	-86.600	0.838	8.848	-0.086	0.000
33.100	-87.200	0.838	8.848	-0.086	0.000
33.200	-85.800	0.834	8.846	-0.086	0.000
33.300	-85.400	0.828	8.847	-0.086	0.000
33.400	-84.400	0.821	8.848	-0.086	0.000
33.500	-84.800	0.811	8.847	-0.086	0.000
33.600	-83.800	0.811	8.847	-0.086	0.000
33.700	-82.800	0.809	8.847	-0.086	0.000
33.800	-82.000	0.801	8.848	-0.087	0.000
33.900	-83.200	0.800	8.845	-0.087	0.000
34.000	-81.400	0.790	8.846	-0.087	0.000
34.100	-81.600	0.790	8.846	-0.087	0.000
34.200	-81.000	0.784	8.847	-0.087	0.000
34.300	-80.000	0.778	8.847	-0.088	0.000
34.400	-80.000	0.779	8.848	-0.088	0.000
34.500	-80.200	0.769	8.846	-0.088	0.000
34.600	-79.600	0.769	8.846	-0.088	0.000
34.700	-77.800	0.764	8.847	-0.088	0.000
34.800	-77.400	0.757	8.847	-0.088	0.000
34.900	-77.400	0.753	8.847	-0.088	0.000
35.000	-78.000	0.745	8.848	-0.088	0.000
35.100	-77.200	0.745	8.848	-0.088	0.000
35.200	-76.000	0.741	8.846	-0.088	0.000
35.300	-76.600	0.736	8.847	-0.089	0.000
35.400	-76.400	0.733	8.846	-0.089	0.000
35.500	-75.600	0.725	8.848	-0.089	0.000
35.600	-74.400	0.725	8.848	-0.089	0.000
35.700	-75.200	0.718	8.847	-0.089	0.000
35.800	-73.600	0.717	8.847	-0.090	0.000
35.900	-74.600	0.708	8.848	-0.090	0.000
36.000	-73.400	0.704	8.847	-0.090	0.000
36.100	-72.000	0.704	8.847	-0.090	0.000
36.200	-72.200	0.700	8.848	-0.090	0.000
36.300	-72.400	0.694	8.847	-0.090	0.000
36.400	-72.400	0.691	8.847	-0.090	0.000
36.500	-71.800	0.685	8.847	-0.090	0.000
36.600	-71.400	0.685	8.847	-0.090	0.000
36.700	-70.200	0.682	8.847	-0.090	0.000
36.800	-69.400	0.676	8.848	-0.091	0.000
36.900	-70.600	0.674	8.847	-0.091	0.000
37.000	-69.200	0.665	8.847	-0.091	0.000
37.100	-69.200	0.665	8.847	-0.091	0.000
37.200	-68.800	0.664	8.846	-0.091	0.000
37.300	-68.800	0.660	8.848	-0.091	0.000
37.400	-69.800	0.653	8.847	-0.091	0.000
37.500	-68.800	0.647	8.847	-0.091	0.000
37.600	-67.800	0.647	8.847	-0.091	0.000
37.700	-68.000	0.644	8.848	-0.091	0.000
37.800	-66.800	0.640	8.846	-0.092	0.000
37.900	-66.000	0.637	8.847	-0.092	0.000
38.000	-66.200	0.632	8.846	-0.092	0.000
38.100	-65.800	0.632	8.846	-0.092	0.000
38.200	-65.600	0.627	8.847	-0.092	0.000
38.300	-64.800	0.630	8.846	-0.092	0.000
38.400	-64.600	0.622	8.848	-0.092	0.000
38.500	-64.400	0.613	8.847	-0.092	0.000
38.600	-64.200	0.613	8.847	-0.092	0.000
38.700	-64.000	0.612	8.847	-0.092	0.000
38.800	-63.800	0.610	8.847	-0.093	0.000
38.900	-63.400	0.602	8.848	-0.093	0.000
39.000	-64.000	0.598	8.848	-0.093	0.000
39.100	-62.200	0.598	8.848	-0.093	0.000
39.200	-61.000	0.598	8.847	-0.093	0.000
39.300	-62.200	0.595	8.846	-0.093	0.000
39.400	-62.400	0.598	8.847	-0.093	0.000
39.500	-61.400	0.587	8.847	-0.093	0.000
39.600	-61.800	0.587	8.847	-0.093	0.000
39.700	-60.600	0.582	8.847	-0.093	0.000
39.800	-60.600	0.581	8.848	-0.094	0.000
39.900	-60.800	0.576	8.847	-0.094	0.000
40.000	-59.600	0.574	8.847	-0.094	0.000
40.100	-60.600	0.574	8.847	-0.094	0.000
40.200	-58.000	0.568	8.848	-0.094	0.000
40.300	-59.000	0.563	8.848	-0.094	0.000
40.400	-59.200	0.558	8.847	-0.094	0.000
40.500	-58.600	0.553	8.846	-0.094	0.000
40.600	-59.000	0.553	8.846	-0.094	0.000
40.700	-57.800	0.553	8.848	-0.094	0.000
40.800	-55.800	0.548	8.848	-0.095	0.000
40.900	-56.600	0.547	8.847	-0.095	0.000
41.000	-58.000	0.540	8.848	-0.095	0.000
41.100	-55.400	0.540	8.848	-0.095	0.000
41.200	-56.800	0.536	8.847	-0.095	0.000
41.300	-56.600	0.538	8.848	-0.095	0.000
41.400	-54.800	0.534	8.847	-0.095	0.000
41.500	-56.000	0.528	8.848	-0.095	0.000
41.600	-56.800	0.528	8.848	-0.095	0.000
41.700	-55.200	0.523	8.848	-0.095	0.000
41.800	-54.200	0.521	8.846	-0.096	0.000
41.900	-54.400	0.523	8.846	-0.096	0.000
42.000	-54.800	0.515	8.847	-0.096	0.000
42.100	-55.600	0.515	8.847	-0.096	0.000
42.200	-53.800	0.512	8.848	-0.096	0.000
42.300	-54.400	0.509	8.847	-0.096	0.000
42.400	-53.200	0.508	8.848	-0.096	0.000
42.500	-53.400	0.504	8.847	-0.096	0.000
42.600	-52.800	0.504	8.847	-0.096	0.000
42.700	-53.200	0.502	8.847	-0.096	0.000
42.800	-52.000	0.498	8.847	-0.097	0.000
42.900	-51.600	0.494	8.847	-0.097	0.000
43.000	-52.200	0.492	8.847	-0.097	0.000
43.100	-52.000	0.492	8.847	-0.097	0.000
43.200	-51.400	0.489	8.848	-0.097	0.000
43.300	-52.400	0.488	8.849	-0.097	0.000
43.400	-50.800	0.484	8.848	-0.097	0.000
43.500	-51.400	0.478	8.847	-0.097	0.000
43.600	-50.600	0.478	8.847	-0.097	0.000
43.700	-50.400	0.480	8.847	-0.097	0.000
43.800	-50.800	0.472	8.847	-0.098	0.000
43.900	-50.000	0.474	8.848	-0.098	0.000
44.000	-49.400	0.470	8.848	-0.098	0.000
44.100	-49.200	0.470	8.848	-0.098	0.000
44.200	-49.600	0.465	8.848	-0.098	0.000
44.300	-48.400	0.466	8.848	-0.098	0.000
44.400	-48.000	0.459	8.848	-0.098	0.000
44.500	-47.000	0.459	8.847	-0.098	0.000
44.600	-46.600	0.459	8.847	-0.098	0.000
44.700	-47.000	0.457	8.848	-0.098	0.000
44.800	-46.600	0.451	8.849	-0.098	0.000
44.900	-47.400	0.455	8.847	-0.098	0.000
45.000	-45.200	0.439	8.848	-0.098	0.000
45.100	-46.600	0.439	8.848	-0.098	0.000
45.200	-46.600	0.433	8.848	-0.098	0.000
45.300	-47.600	0.431	8.848	-0.099	0.000
45.400	-46.600	0.430	8.847	-0.099	0.000
45.500	-47.200	0.426	8.848	-0.099	0.000
45.600	-46.600	0.426	8.848	-0.099	0.000
45.700	-46.800	0.423	8.848	-0.099	0.000
45.800	-46.800	0.427	8.847	-0.099	0.000
45.900	-45.800	0.421	8.848	-0.099	0.000
46.000	-45.000	0.422	8.848	-0.099	0.000
46.100	-46.200	0.422	8.848	-0.099	0.000
46.200	-44.800	0.428	8.848	-0.099	0.000
46.300	-44.600	0.421	8.848	-0.099	0.000
46.400	-46.600	0.424	8.848	-0.099	0.000
46.500	-44.600	0.418	8.848	-0.099	0.000
46.600	-46.000	0.418	8.848	-0.099	0.000
46.700	-46.600	0.421	8.847	-0.099	0.000
46.800	-44.600	0.421	8.847	-0.100	0.000
46.900	-45.200	0.420	8.849	-0.100	0.000
47.000	-44.200	0.415	8.849	-0.100	0.000
47.100	-45.000	0.415	8.849	-0.100	0.000
47.200	-44.800	0.418	8.847	-0.100	0.000
47.300	-43.600	0.417	8.848	-0.100	0.000
47.400	-43.000	0.416	8.848	-0.100	0.000
47.500	-44.400	0.410	8.847	-0.100	0.000
47.600	-44.400	0.410	8.847	-0.100	0.000
47.700	-43.000	0.409	8.848	-0.100	0.000
47.800	-43.600	0.409	8.848	-0.101	0.000
47.900	-43.800	0.406	8.848	-0.101	0.000
48.000	-43.400	0.402	8.848	-0.101	0.000
48.100	-42.800	0.402	8.848	-0.101	0.000
48.200	-44.800	0.401	8.848	-0.101	0.000
48.300	-43.000	0.400	8.848	-0.101	0.000
48.400	-41.800	0.400	8.848	-0.101	0.000
48.500	-41.400	0.399	8.847	-0.101	0.000
48.600	-41.800	0.399	8.847	-0.101	0.000
48.700	-42.800	0.395	8.849	-0.101	0.000
48.800	-42.200	0.395	8.848	-0.101	0.000
48.900	-42.200	0.392	8.848	-0.101	0.000
49.000	-41.800	0.388	8.848	-0.101	0.000
49.100	-41.200	0.388	8.848	-0.101	0.000
49.200	-40.200	0.388	8.846	-0.101	0.000
49.300	-39.600	0.384	8.849	-0.102	0.000
49.400	-41.200	0.382	8.848	-0.102	0.000
49.500	-40.600	0.379	8.848	-0.102	0.000
49.600	-40.400	0.379	8.848	-0.102	0.000
49.700	-40.600	0.383	8.850	-0.102	0.000
49.800	-39.800	0.378	8.848	-0.102	0.000
49.900	-39.800	0.379	8.847	-0.102	0.000
50.000	-40.000	0.375	8.848	-0.102	0.000
50.100	-40.400	0.375	8.848	-0.102	0.000
50.200	-39.000	0.373	8.847	-0.102	0.000
50.300	-38.400	0.369	8.849	-0.102	0.000
50.400	-39.000	0.373	8.847	-0.102	0.000
50.500	-39.400	0.367	8.848	-0.102	0.000
50.600	-39.400	0.367	8.848	-0.102	0.000
50.700	-38.400	0.363	8.848	-0.102	0.000
50.800	-38.200	0.363	8.848	-0.103	0.000
50.900	-38.800	0.362	8.849	-0.103	0.000
51.000	-37.400	0.359	8.849	-0.103	0.000
51.100	-37.800	0.359	8.849	-0.103	0.000
51.200	-37.400	0.358	8.849	-0.103	0.000
51.300	-38.000	0.354	8.848	-0.103	0.000
51.400	-37.400	0.355	8.847	-0.103	0.000
51.500	-38.800	0.355	8.849	-0.103	0.000
51.600	-37.400	0.355	8.849	-0.103	0.000
51.700	-37.000	0.350	8.848	-0.103	0.000
51.800	-39.000	0.348	8.847	-0.103	0.000
51.900	-37.400	0.352	8.848	-0.103	0.000
52.000	-38.600	0.350	8.848	-0.103	0.000
52.100	-38.600	0.350	8.848	-0.103	0.000
52.200	-39.000	0.348	8.849	-0.103	0.000
52.300	-39.200	0.347	8.847	-0.104	0.000
52.400	-38.200	0.347	8.848	-0.104	0.000
52.500	-37.600	0.345	8.849	-0.104	0.000
52.600	-35.800	0.345	8.849	-0.104	0.000
52.700	-36.400	0.348	8.849	-0.104	0.000
52.800	-36.400	0.347	8.848	-0.104	0.000
52.900	-35.400	0.352	8.849	-0.104	0.000
53.000	-33.600	0.352	8.849	-0.104	0.000
53.100	-33.400	0.352	8.849	-0.104	0.000
53.200	-33.600	0.344	8.849	-0.104	0.000
53.300	-33.000	0.337	8.849	-0.104	0.000
53.400	-33.600	0.340	8.848	-0.104	0.000
53.500	-32.600	0.319	8.849	-0.104	0.000
53.600	-32.800	0.319	8.849	-0.104	0.000
53.700	-33.200	0.310	8.849	-0.104	0.000
53.800	-32.800	0.306	8.849	-0.104	0.000
53.900	-32.200	0.310	8.848	-0.104	0.000
54.000	-31.400	0.305	8.849	-0.104	0.000
54.100	-31.800	0.305	8.849	-0.104	0.000
54.200	-31.800	0.296	8.849	-0.104	0.000
54.300	-31.600	0.299	8.849	-0.105	0.000
54.400	-31.600	0.294	8.849	-0.105	0.000
54.500	-31.000	0.295	8.848	-0.105	0.000
54.600	-29.800	0.295	8.848	-0.105	0.000
54.700	-33.000	0.296	8.850	-0.105	0.000
54.800	-31.400	0.289	8.849	-0.105	0.000
54.900	-31.600	0.293	8.848	-0.105	0.000
55.000	-31.200	0.288	8.850	-0.105	0.000
55.100	-31.200	0.288	8.850	-0.105	0.000
55.200	-31.000	0.285	8.849	-0.105	0.000
55.300	-30.200	0.285	8.848	-0.105	0.000
55.400	-29.600	0.285	8.848	-0.105	0.000
55.500	-29.400	0.281	8.849	-0.105	0.000
55.600	-29.600	0.281	8.849	-0.105	0.000
55.700	-29.400	0.284	8.849	-0.105	0.000
55.800	-31.800	0.282	8.848	-0.105	0.000
55.900	-31.000	0.280	8.848	-0.105	0.000
56.000	-31.800	0.279	8.849	-0.105	0.000
56.100	-31.200	0.279	8.849	-0.105	0.000
56.200	-31.800	0.280	8.848	-0.105	0.000
56.300	-32.800	0.279	8.849	-0.106	0.000
56.400	-31.800	0.279	8.849	-0.106	0.000
56.500	-33.000	0.288	8.849	-0.106	0.000
56.600	-33.000	0.288	8.849	-0.106	0.000
56.700	-33.200	0.287	8.848	-0.106	0.000
56.800	-32.800	0.294	8.849	-0.106	0.000
56.900	-32.000	0.288	8.849	-0.106	0.000
57.000	-34.000	0.294	8.849	-0.106	0.000
57.100	-31.800	0.294	8.849	-0.106	0.000
57.200	-32.200	0.294	8.850	-0.106	0.000
57.300	-33.400	0.297	8.849	-0.106	0.000
57.400	-31.800	0.292	8.848	-0.106	0.000
57.500	-32.000	0.292	8.849	-0.106	0.000
57.600	-31.600	0.292	8.849	-0.106	0.000
57.700	-31.800	0.298	8.849	-0.106	0.000
57.800	-31.600	0.296	8.850	-0.106	0.000
57.900	-31.000	0.295	8.849	-0.106	0.000
58.000	-32.000	0.290	8.848	-0.106	0.000
58.100	-31.200	0.290	8.848	-0.106	0.000
58.200	-31.600	0.295	8.849	-0.106	0.000
58.300	-31.000	0.287	8.849	-0.107	0.000
58.400	-31.000	0.288	8.849	-0.107	0.000
58.500	-30.400	0.288	8.848	-0.107	0.000
58.600	-31.000	0.288	8.848	-0.107	0.000
58.700	-29.200	0.284	8.850	-0.107	0.000
58.800	-29.800	0.283	8.850	-0.107	0.000
58.900	-29.800	0.281	8.849	-0.107	0.000
59.000	-29.400	0.279	8.849	-0.107	0.000
59.100	-30.400	0.279	8.849	-0.107	0.000
59.200	-29.400	0.278	8.849	-0.107	0.000
59.300	-31.000	0.281	8.849	-0.107	0.000
59.400	-30.200	0.279	8.849	-0.107	0.000
59.500	-31.200	0.276	8.849	-0.107	0.000
59.600	-30.600	0.276	8.849	-0.107	0.000
59.700	-29.200	0.273	8.849	-0.107	0.000
59.800	-30.000	0.277	8.850	-0.107	0.000
59.900	-29.600	0.272	8.849	-0.107	0.000
60.000	-29.200	0.273	8.849	-0.107	0.000
60.100	-29.600	0.273	8.849	-0.107	0.000
60.200	-29.000	0.271	8.849	-0.107	0.000
60.300	-28.800	0.267	8.850	-0.108	0.000
60.400	-29.400	0.270	8.849	-0.108	0.000
60.500	-28.600	0.269	8.850	-0.108	0.000
60.600	-28.400	0.269	8.850	-0.108	0.000
60.700	-29.400	0.266	8.850	-0.108	0.000
60.800	-29.200	0.267	8.849	-0.108	0.000
60.900	-29.800	0.264	8.850	-0.108	0.000
61.000	-28.800	0.266	8.849	-0.108	0.000
61.100	-28.000	0.266	8.849	-0.108	0.000
61.200	-28.000	0.265	8.849	-0.108	0.000
61.300	-27.800	0.264	8.849	-0.108	0.000
61.400	-28.000	0.264	8.850	-0.108	0.000
61.500	-28.400	0.265	8.849	-0.108	0.000
61.600	-28.000	0.265	8.849	-0.108	0.000
61.700	-27.600	0.261	8.850	-0.108	0.000
61.800	-28.000	0.261	8.850	-0.108	0.000
61.900	-27.000	0.260	8.849	-0.108	0.000
62.000	-28.200	0.257	8.850	-0.108	0.000
62.100	-27.600	0.257	8.850	-0.108	0.000
62.200	-27.200	0.257	8.850	-0.108	0.000
62.300	-28.000	0.254	8.850	-0.109	0.000
62.400	-25.600	0.253	8.850	-0.109	0.000
62.500	-27.800	0.252	8.849	-0.109	0.000
62.600	-26.200	0.252	8.849	-0.109	0.000
62.700	-26.400	0.251	8.850	-0.109	0.000
62.800	-26.200	0.252	8.849	-0.109	0.000
62.900	-26.400	0.248	8.850	-0.109	0.000
63.000	-26.400	0.248	8.850	-0.109	0.000
63.100	-24.600	0.248	8.850	-0.109	0.000
63.200	-26.800	0.246	8.849	-0.109	0.000
63.300	-25.200	0.242	8.850	-0.109	0.000
63.400	-25.800	0.243	8.850	-0.109	0.000
63.500	-26.400	0.245	8.850	-0.109	0.000
63.600	-26.000	0.245	8.850	-0.109	0.000
63.700	-25.800	0.241	8.850	-0.109	0.000
63.800	-26.000	0.244	8.850	-0.109	0.000
63.900	-25.400	0.236	8.850	-0.109	0.000
64.000	-25.400	0.233	8.850	-0.109	0.000
64.100	-24.800	0.233	8.850	-0.109	0.000
64.200	-23.800	0.234	8.849	-0.109	0.000
64.300	-24.800	0.234	8.849	-0.109	0.000
64.400	-25.000	0.233	8.850	-0.109	0.000
64.500	-23.800	0.230	8.850	-0.109	0.000
64.600	-24.600	0.230	8.850	-0.109	0.000
64.700	-24.600	0.230	8.849	-0.109	0.000
64.800	-24.600	0.224	8.850	-0.110	0.000
64.900	-24.200	0.229	8.849	-0.110	0.000
65.000	-24.400	0.224	8.850	-0.110	0.000
65.100	-23.800	0.224	8.850	-0.110	0.000
65.200	-23.800	0.224	8.850	-0.110	0.000
65.300	-24.600	0.219	8.850	-0.110	0.000
65.400	-23.200	0.221	8.848	-0.110	0.000
65.500	-24.200	0.220	8.850	-0.110	0.000
65.600	-23.600	0.220	8.850	-0.110	0.000
65.700	-22.400	0.220	8.851	-0.110	0.000
65.800	-23.800	0.217	8.850	-0.110	0.000
65.900	-23.800	0.215	8.849	-0.110	0.000
66.000	-24.400	0.218	8.849	-0.110	0.000
66.100	-23.000	0.218	8.849	-0.110	0.000
66.200	-23.200	0.218	8.851	-0.110	0.000
66.300	-22.600	0.217	8.850	-0.110	0.000
66.400	-22.400	0.212	8.850	-0.110	0.000
66.500	-24.000	0.217	8.849	-0.110	0.000
66.600	-23.200	0.217	8.849	-0.110	0.000
66.700	-22.000	0.211	8.850	-0.110	0.000
66.800	-23.200	0.213	8.849	-0.110	0.000
66.900	-22.200	0.210	8.849	-0.110	0.000
67.000	-22.200	0.207	8.850	-0.110	0.000
67.100	-23.200	0.207	8.850	-0.110	0.000
67.200	-22.600	0.208	8.850	-0.110	0.000
67.300	-21.800	0.205	8.851	-0.111	0.000
67.400	-21.800	0.207	8.850	-0.111	0.000
67.500	-21.000	0.201	8.849	-0.111	0.000
67.600	-22.600	0.201	8.849	-0.111	0.000
67.700	-21.600	0.204	8.849	-0.111	0.000
67.800	-22.200	0.200	8.850	-0.111	0.000
67.900	-21.200	0.200	8.850	-0.111	0.000
68.000	-21.400	0.199	8.849	-0.111	0.000
68.100	-22.000	0.199	8.849	-0.111	0.000
68.200	-22.200	0.195	8.850	-0.111	0.000
68.300	-22.200	0.195	8.850	-0.111	0.000
68.400	-21.200	0.194	8.850	-0.111	0.000
68.500	-22.400	0.193	8.850	-0.111	0.000
68.600	-21.000	0.193	8.850	-0.111	0.000
68.700	-21.200	0.193	8.850	-0.111	0.000
68.800	-20.800	0.197	8.850	-0.111	0.000
68.900	-21.800	0.197	8.851	-0.111	0.000
69.000	-20.600	0.192	8.851	-0.111	0.000
69.100	-20.800	0.192	8.851	-0.111	0.000
69.200	-21.400	0.193	8.850	-0.111	0.000
69.300	-21.600	0.192	8.851	-0.111	0.000
69.400	-20.600	0.192	8.850	-0.111	0.000
69.500	-20.600	0.193	8.850	-0.111	0.000
69.600	-21.600	0.193	8.850	-0.111	0.000
69.700	-21.400	0.190	8.850	-0.111	0.000
69.800	-21.400	0.188	8.850	-0.112	0.000
69.900	-21.400	0.192	8.849	-0.112	0.000
70.000	-22.000	0.192	8.850	-0.112	0.000
70.100	-21.600	0.192	8.850	-0.112	0.000
70.200	-20.800	0.187	8.850	-0.112	0.000
70.300	-20.800	0.189	8.850	-0.112	0.000
70.400	-21.200	0.184	8.851	-0.112	0.000
70.500	-21.400	0.186	8.850	-0.112	0.000
70.600	-21.600	0.186	8.850	-0.112	0.000
70.700	-20.200	0.189	8.850	-0.112	0.000
70.800	-20.200	0.184	8.850	-0.112	0.000
70.900	-21.400	0.188	8.851	-0.112	0.000
71.000	-21.200	0.186	8.851	-0.112	0.000
71.100	-21.400	0.186	8.851	-0.112	0.000
71.200	-19.400	0.182	8.850	-0.112	0.000
71.300	-20.400	0.181	8.850	-0.112	0.000
71.400	-21.000	0.182	8.850	-0.112	0.000
71.500	-20.200	0.183	8.851	-0.112	0.000
71.600	-20.800	0.183	8.851	-0.112	0.000
71.700	-21.600	0.179	8.850	-0.112	0.000
71.800	-20.000	0.186	8.850	-0.112	0.000
71.900	-20.400	0.182	8.850	-0.112	0.000
72.000	-20.000	0.182	8.850	-0.112	0.000
72.100	-20.800	0.182	8.850	-0.112	0.000
72.200	-19.400	0.179	8.851	-0.112	0.000
72.300	-19.200	0.178	8.851	-0.112	0.000
72.400	-19.400	0.177	8.850	-0.112	0.000
72.500	-19.800	0.175	8.851	-0.112	0.000
72.600	-19.600	0.175	8.851	-0.112	0.000
72.700	-20.200	0.174	8.851	-0.112	0.000
72.800	-19.200	0.176	8.851	-0.113	0.000
72.900	-19.600	0.175	8.852	-0.113	0.000
73.000	-19.000	0.172	8.851	-0.113	0.000
73.100	-18.600	0.172	8.851	-0.113	0.000
73.200	-19.200	0.170	8.851	-0.113	0.000
73.300	-19.200	0.171	8.850	-0.113	0.000
73.400	-19.400	0.170	8.852	-0.113	0.000
73.500	-20.400	0.170	8.851	-0.113	0.000
73.600	-18.600	0.170	8.851	-0.113	0.000
73.700	-19.400	0.169	8.851	-0.113	0.000
73.800	-18.400	0.170	8.850	-0.113	0.000
73.900	-19.200	0.171	8.850	-0.113	0.000
74.000	-19.200	0.169	8.851	-0.113	0.000
74.100	-19.400	0.169	8.851	-0.113	0.000
74.200	-17.800	0.168	8.851	-0.113	0.000
74.300	-19.400	0.171	8.851	-0.113	0.000
74.400	-19.200	0.166	8.851	-0.113	0.000
74.500	-18.600	0.167	8.851	-0.113	0.000
74.600	-19.000	0.167	8.851	-0.113	0.000
74.700	-20.000	0.164	8.850	-0.113	0.000
74.800	-17.600	0.164	8.851	-0.113	0.000
74.900	-18.600	0.165	8.851	-0.113	0.000
75.000	-18.800	0.167	8.851	-0.113	0.000
75.100	-18.200	0.167	8.851	-0.113	0.000
75.200	-18.400	0.164	8.852	-0.113	0.000
75.300	-17.400	0.165	8.851	-0.113	0.000
75.400	-19.000	0.163	8.852	-0.113	0.000
75.500	-19.600	0.165	8.851	-0.113	0.000
75.600	-18.600	0.165	8.851	-0.113	0.000
75.700	-17.200	0.164	8.850	-0.113	0.000
75.800	-18.000	0.161	8.851	-0.113	0.000
75.900	-18.000	0.162	8.851	-0.113	0.000
76.000	-19.000	0.164	8.850	-0.113	0.000
76.100	-18.200	0.164	8.850	-0.113	0.000
76.200	-18.800	0.160	8.851	-0.113	0.000
76.300	-17.000	0.162	8.851	-0.114	0.000
76.400	-17.600	0.155	8.850	-0.114	0.000
76.500	-18.000	0.156	8.851	-0.114	0.000
76.600	-17.400	0.156	8.851	-0.114	0.000
76.700	-17.400	0.158	8.850	-0.114	0.000
76.800	-17.600	0.156	8.851	-0.114	0.000
76.900	-17.800	0.154	8.851	-0.114	0.000
77.000	-18.400	0.154	8.852	-0.114	0.000
77.100	-17.400	0.154	8.852	-0.114	0.000
77.200	-18.200	0.153	8.851	-0.114	0.000
77.300	-17.600	0.157	8.851	-0.114	0.000
77.400	-16.800	0.151	8.851	-0.114	0.000
77.500	-17.600	0.156	8.851	-0.114	0.000
77.600	-17.400	0.156	8.851	-0.114	0.000
77.700	-16.800	0.149	8.851	-0.114	0.000
77.800	-17.400	0.150	8.852	-0.114	0.000
77.900	-16.800	0.149	8.851	-0.114	0.000
78.000	-17.000	0.151	8.852	-0.114	0.000
78.100	-16.400	0.151	8.852	-0.114	0.000
78.200	-17.000	0.148	8.850	-0.114	0.000
78.300	-16.800	0.148	8.851	-0.114	0.000
78.400	-18.000	0.153	8.850	-0.114	0.000
78.500	-17.000	0.152	8.851	-0.114	0.000
78.600	-17.800	0.152	8.851	-0.114	0.000
78.700	-16.800	0.151	8.851	-0.114	0.000
78.800	-17.000	0.150	8.851	-0.114	0.000
78.900	-17.000	0.149	8.851	-0.114	0.000
79.000	-17.200	0.147	8.851	-0.114	0.000
79.100	-16.800	0.147	8.851	-0.114	0.000
79.200	-16.600	0.151	8.852	-0.114	0.000
79.300	-17.000	0.144	8.850	-0.114	0.000
79.400	-17.600	0.146	8.851	-0.114	0.000
79.500	-16.200	0.146	8.851	-0.114	0.000
79.600	-17.200	0.146	8.851	-0.114	0.000
79.700	-16.600	0.145	8.851	-0.114	0.000
79.800	-16.600	0.143	8.852	-0.115	0.000
79.900	-16.200	0.143	8.851	-0.115	0.000
80.000	-16.200	0.145	8.851	-0.115	0.000
80.100	-15.800	0.145	8.851	-0.115	0.000
80.200	-15.000	0.136	8.851	-0.115	0.000
80.300	-16.600	0.140	8.852	-0.115	0.000
80.400	-15.400	0.137	8.851	-0.115	0.000
80.500	-15.600	0.137	8.851	-0.115	0.000
80.600	-15.000	0.137	8.851	-0.115	0.000
80.700	-15.600	0.138	8.852	-0.115	0.000
80.800	-15.000	0.134	8.851	-0.115	0.000
80.900	-16.600	0.137	8.851	-0.115	0.000
81.000	-15.800	0.133	8.851	-0.115	0.000
81.100	-15.600	0.133	8.851	-0.115	0.000
81.200	-15.000	0.133	8.851	-0.115	0.000
81.300	-16.600	0.129	8.851	-0.115	0.000
81.400	-14.200	0.133	8.851	-0.115	0.000
81.500	-16.400	0.133	8.852	-0.115	0.000
81.600	-14.600	0.133	8.852	-0.115	0.000
81.700	-15.200	0.129	8.852	-0.115	0.000
81.800	-14.600	0.132	8.850	-0.115	0.000
81.900	-15.600	0.131	8.851	-0.115	0.000
82.000	-14.800	0.130	8.852	-0.115	0.000
82.100	-15.000	0.130	8.852	-0.115	0.000
82.200	-14.400	0.127	8.852	-0.115	0.000
82.300	-14.000	0.127	8.851	-0.115	0.000
82.400	-15.000	0.128	8.852	-0.115	0.000
82.500	-14.200	0.127	8.851	-0.115	0.000
82.600	-15.600	0.127	8.851	-0.115	0.000
82.700	-14.200	0.127	8.852	-0.115	0.000
82.800	-14.800	0.123	8.851	-0.115	0.000
82.900	-13.600	0.128	8.852	-0.115	0.000
83.000	-14.600	0.130	8.850	-0.115	0.000
83.100	-15.000	0.130	8.850	-0.115	0.000
83.200	-15.400	0.128	8.853	-0.115	0.000
83.300	-14.200	0.126	8.851	-0.115	0.000
83.400	-15.200	0.124	8.852	-0.115	0.000
83.500	-15.800	0.124	8.852	-0.115	0.000
83.600	-14.600	0.124	8.852	-0.115	0.000
83.700	-14.400	0.126	8.851	-0.115	0.000
83.800	-14.200	0.125	8.852	-0.116	0.000
83.900	-15.600	0.127	8.851	-0.116	0.000
84.000	-14.200	0.127	8.851	-0.116	0.000
84.100	-14.800	0.127	8.851	-0.116	0.000
84.200	-13.800	0.126	8.851	-0.116	0.000
84.300	-15.400	0.123	8.853	-0.116	0.000
84.400	-14.800	0.124	8.851	-0.116	0.000
84.500	-15.000	0.128	8.853	-0.116	0.000
84.600	-14.000	0.128	8.853	-0.116	0.000
84.700	-14.800	0.124	8.852	-0.116	0.000
84.800	-14.600	0.127	8.851	-0.116	0.000
84.900	-16.000	0.124	8.852	-0.116	0.000
85.000	-14.600	0.124	8.851	-0.116	0.000
85.100	-15.800	0.124	8.851	-0.116	0.000
85.200	-15.400	0.125	8.852	-0.116	0.000
85.300	-14.400	0.124	8.851	-0.116	0.000
85.400	-14.600	0.127	8.852	-0.116	0.000
85.500	-15.000	0.126	8.852	-0.116	0.000
85.600	-15.200	0.126	8.852	-0.116	0.000
85.700	-15.400	0.124	8.852	-0.116	0.000
85.800	-15.000	0.129	8.852	-0.116	0.000
85.900	-14.800	0.123	8.851	-0.116	0.000
86.000	-14.400	0.129	8.852	-0.116	0.000
86.100	-14.800	0.129	8.852	-0.116	0.000
86.200	-14.400	0.125	8.852	-0.116	0.000
86.300	-15.200	0.125	8.851	-0.116	0.000
86.400	-14.400	0.123	8.851	-0.116	0.000
86.500	-15.400	0.126	8.851	-0.116	0.000
86.600	-14.800	0.126	8.851	-0.116	0.000
86.700	-15.200	0.126	8.853	-0.116	0.000
86.800	-13.600	0.125	8.852	-0.116	0.000
86.900	-14.800	0.122	8.852	-0.116	0.000
87.000	-13.600	0.122	8.852	-0.116	0.000
87.100	-14.000	0.122	8.852	-0.116	0.000
87.200	-15.000	0.124	8.852	-0.116	0.000
87.300	-15.200	0.124	8.852	-0.116	0.000
87.400	-13.600	0.123	8.851	-0.116	0.000
87.500	-14.400	0.127	8.852	-0.116	0.000
87.600	-14.200	0.127	8.852	-0.116	0.000
87.700	-14.400	0.126	8.851	-0.116	0.000
87.800	-13.800	0.127	8.851	-0.117	0.000
87.900	-13.600	0.124	8.852	-0.117	0.000
88.000	-15.000	0.120	8.852	-0.117	0.000
88.100	-13.400	0.120	8.852	-0.117	0.000
88.200	-14.200	0.119	8.852	-0.117	0.000
88.300	-13.000	0.122	8.853	-0.117	0.000
88.400	-13.800	0.121	8.851	-0.117	0.000
88.500	-14.200	0.122	8.852	-0.117	0.000
88.600	-13.800	0.122	8.852	-0.117	0.000
88.700	-13.000	0.120	8.851	-0.117	0.000
88.800	-14.200	0.119	8.852	-0.117	0.000
88.900	-14.000	0.124	8.852	-0.117	0.000
89.000	-14.400	0.116	8.851	-0.117	0.000
89.100	-13.000	0.116	8.851	-0.117	0.000
89.200	-14.000	0.115	8.852	-0.117	0.000
89.300	-13.000	0.119	8.851	-0.117	0.000
89.400	-13.400	0.116	8.852	-0.117	0.000
89.500	-12.800	0.115	8.852	-0.117	0.000
89.600	-13.400	0.115	8.852	-0.117	0.000
89.700	-12.600	0.115	8.852	-0.117	0.000
89.800	-13.000	0.113	8.851	-0.117	0.000
89.900	-12.000	0.113	8.852	-0.117	0.000
90.000	-12.200	0.108	8.851	-0.117	0.000
90.100	-12.400	0.108	8.851	-0.117	0.000
90.200	-13.400	0.111	8.852	-0.117	0.000
90.300	-12.400	0.108	8.853	-0.117	0.000
90.400	-13.600	0.108	8.852	-0.117	0.000
90.500	-12.600	0.104	8.853	-0.117	0.000
90.600	-11.400	0.104	8.853	-0.117	0.000
90.700	-12.800	0.105	8.852	-0.117	0.000
90.800	-12.600	0.105	8.852	-0.117	0.000
90.900	-11.400	0.104	8.852	-0.117	0.000
91.000	-11.000	0.104	8.851	-0.117	0.000
91.100	-11.800	0.104	8.851	-0.117	0.000
91.200	-11.200	0.106	8.852	-0.117	0.000
91.300	-11.200	0.104	8.851	-0.117	0.000
91.400	-11.000	0.100	8.851	-0.117	0.000
91.500	-12.800	0.101	8.853	-0.117	0.000
91.600	-12.000	0.101	8.853	-0.117	0.000
91.700	-10.800	0.101	8.851	-0.117	0.000
91.800	-11.400	0.096	8.851	-0.117	0.000
91.900	-11.200	0.098	8.852	-0.117	0.000
92.000	-11.600	0.099	8.853	-0.117	0.000
92.100	-11.400	0.099	8.853	-0.117	0.000
92.200	-12.600	0.096	8.853	-0.117	0.000
92.300	-11.200	0.096	8.853	-0.118	0.000
92.400	-12.200	0.093	8.852	-0.118	0.000
92.500	-11.400	0.094	8.852	-0.118	0.000
92.600	-11.000	0.094	8.852	-0.118	0.000
92.700	-10.800	0.094	8.853	-0.118	0.000
92.800	-10.600	0.093	8.852	-0.118	0.000
92.900	-10.400	0.093	8.852	-0.118	0.000
93.000	-10.800	0.094	8.853	-0.118	0.000
93.100	-10.200	0.094	8.853	-0.118	0.000
93.200	-11.000	0.090	8.853	-0.118	0.000
93.300	-10.000	0.095	8.852	-0.118	0.000
93.400	-12.200	0.089	8.852	-0.118	0.000
93.500	-9.400	0.087	8.853	-0.118	0.000
93.600	-10.400	0.087	8.853	-0.118	0.000
93.700	-8.800	0.088	8.852	-0.118	0.000
93.800	-10.800	0.085	8.853	-0.118	0.000
93.900	-9.000	0.085	8.852	-0.118	0.000
94.000	-10.400	0.088	8.853	-0.118	0.000
94.100	-8.600	0.088	8.853	-0.118	0.000
94.200	-9.800	0.085	8.853	-0.118	0.000
94.300	-9.600	0.084	8.852	-0.118	0.000
94.400	-10.000	0.083	8.852	-0.118	0.000
94.500	-10.600	0.082	8.852	-0.118	0.000
94.600	-9.600	0.082	8.852	-0.118	0.000
94.700	-10.200	0.084	8.852	-0.118	0.000
94.800	-10.600	0.080	8.852	-0.118	0.000
94.900	-9.400	0.083	8.852	-0.118	0.000
95.000	-9.400	0.080	8.852	-0.118	0.000
95.100	-11.000	0.080	8.852	-0.118	0.000
95.200	-10.600	0.082	8.852	-0.118	0.000
95.300	-9.600	0.079	8.852	-0.118	0.000
95.400	-9.800	0.081	8.853	-0.118	0.000
95.500	-10.000	0.079	8.852	-0.118	0.000
95.600	-10.400	0.079	8.852	-0.118	0.000
95.700	-9.600	0.078	8.852	-0.118	0.000
95.800	-9.000	0.082	8.852	-0.118	0.000
95.900	-9.800	0.078	8.853	-0.118	0.000
96.000	-9.200	0.078	8.852	-0.118	0.000
96.100	-10.600	0.078	8.852	-0.118	0.000
96.200	-9.600	0.079	8.852	-0.118	0.000
96.300	-10.000	0.079	8.852	-0.118	0.000
96.400	-9.600	0.080	8.852	-0.118	0.000
96.500	-9.800	0.080	8.853	-0.118	0.000
96.600	-10.200	0.080	8.853	-0.118	0.000
96.700	-11.000	0.081	8.851	-0.118	0.000
96.800	-10.200	0.081	8.853	-0.118	0.000
96.900	-10.200	0.078	8.852	-0.118	0.000
97.000	-9.400	0.081	8.851	-0.118	0.000
97.100	-9.400	0.081	8.851	-0.118	0.000
97.200	-8.800	0.079	8.852	-0.118	0.000
97.300	-12.200	0.081	8.852	-0.118	0.000
97.400	-10.800	0.078	8.852	-0.118	0.000
97.500	-11.000	0.082	8.852	-0.118	0.000
97.600	-11.000	0.082	8.852	-0.118	0.000
97.700	-12.200	0.084	8.853	-0.118	0.000
97.800	-11.000	0.084	8.852	-0.118	0.000
97.900	-11.000	0.083	8.852	-0.118	0.000
98.000	-10.800	0.088	8.854	-0.118	0.000
98.100	-11.200	0.088	8.854	-0.118	0.000
98.200	-12.600	0.088	8.852	-0.118	0.000
98.300	-12.600	0.091	8.852	-0.119	0.000
98.400	-11.400	0.091	8.852	-0.119	0.000
98.500	-11.600	0.095	8.852	-0.119	0.000
98.600	-12.000	0.095	8.852	-0.119	0.000
98.700	-11.400	0.094	8.852	-0.119	0.000
98.800	-12.400	0.099	8.853	-0.119	0.000
98.900	-14.000	0.097	8.854	-0.119	0.000
99.000	-12.000	0.098	8.853	-0.119	0.000
99.100	-13.200	0.098	8.853	-0.119	0.000
99.200	-12.800	0.101	8.852	-0.119	0.000
99.300	-13.000	0.098	8.853	-0.119	0.000
99.400	-13.800	0.101	8.853	-0.119	0.000
99.500	-13.800	0.106	8.851	-0.119	0.000
99.600	-12.800	0.106	8.851	-0.119	0.000
99.700	-14.400	0.106	8.854	-0.119	0.000
99.800	-14.400	0.109	8.852	-0.119	0.000
99.900	-14.400	0.112	8.852	-0.119	0.000
100.000	-15.800	0.115	8.852	-0.119	0.000
100.100	-16.400	0.115	8.852	-0.119	0.000
100.200	-14.600	0.114	8.853	-0.119	0.000
100.300	-15.400	0.119	8.851	-0.119	0.000
100.400	-15.000	0.118	8.852	-0.119	0.000
100.500	-14.400	0.117	8.852	-0.119	0.000
100.600	-14.600	0.117	8.852	-0.119	0.000
100.700	-16.000	0.127	8.853	-0.119	0.000
100.800	-15.400	0.125	8.853	-0.119	0.000
100.900	-16.000	0.130	8.852	-0.119	0.000
101.000	-15.400	0.131	8.852	-0.119	0.000
101.100	-16.800	0.131	8.852	-0.119	0.000
101.200	-15.000	0.130	8.852	-0.119	0.000
101.300	-15.000	0.137	8.853	-0.119	0.000
101.400	-17.400	0.132	8.851	-0.119	0.000
101.500	-15.800	0.135	8.854	-0.119	0.000
101.600	-16.800	0.135	8.854	-0.119	0.000
101.700	-16.800	0.137	8.853	-0.119	0.000
101.800	-18.200	0.138	8.854	-0.119	0.000
101.900	-16.600	0.136	8.852	-0.119	0.000
102.000	-16.400	0.138	8.852	-0.119	0.000
102.100	-16.000	0.138	8.852	-0.119	0.000
102.200	-17.800	0.145	8.854	-0.119	0.000
102.300	-16.600	0.143	8.852	-0.120	0.000
102.400	-17.600	0.144	8.853	-0.120	0.000
102.500	-15.400	0.145	8.853	-0.120	0.000
102.600	-17.000	0.145	8.853	-0.120	0.000
102.700	-16.600	0.143	8.853	-0.120	0.000
102.800	-16.800	0.144	8.853	-0.120	0.000
102.900	-16.200	0.143	8.853	-0.120	0.000
103.000	-15.600	0.145	8.853	-0.120	0.000
103.100	-16.600	0.145	8.853	-0.120	0.000
103.200	-17.000	0.142	8.853	-0.120	0.000
103.300	-17.600	0.143	8.853	-0.120	0.000
103.400	-15.800	0.140	8.853	-0.120	0.000
103.500	-16.800	0.143	8.852	-0.120	0.000
103.600	-16.800	0.143	8.852	-0.120	0.000
103.700	-15.800	0.141	8.854	-0.120	0.000
103.800	-16.200	0.143	8.853	-0.120	0.000
103.900	-16.600	0.142	8.853	-0.120	0.000
104.000	-14.600	0.143	8.853	-0.120	0.000
104.100	-16.600	0.143	8.853	-0.120	0.000
104.200	-16.600	0.143	8.853	-0.120	0.000
104.300	-16.200	0.141	8.853	-0.120	0.000
104.400	-15.400	0.138	8.852	-0.120	0.000
104.500	-15.400	0.139	8.852	-0.120	0.000
104.600	-15.200	0.139	8.852	-0.120	0.000
104.700	-15.000	0.138	8.852	-0.120	0.000
104.800	-14.600	0.141	8.852	-0.120	0.000
104.900	-16.400	0.137	8.853	-0.120	0.000
105.000	-14.400	0.133	8.853	-0.120	0.000
105.100	-14.400	0.133	8.853	-0.120	0.000
105.200	-16.000	0.137	8.852	-0.120	0.000
105.300	-15.000	0.134	8.853	-0.120	0.000
105.400	-14.800	0.133	8.854	-0.120	0.000
105.500	-14.000	0.128	8.853	-0.120	0.000
105.600	-15.800	0.128	8.853	-0.120	0.000
105.700	-13.800	0.131	8.853	-0.120	0.000
105.800	-14.800	0.132	8.853	-0.120	0.000
105.900	-14.200	0.128	8.853	-0.120	0.000
106.000	-14.800	0.128	8.852	-0.120	0.000
106.100	-14.200	0.128	8.852	-0.120	0.000
106.200	-14.600	0.124	8.853	-0.120	0.000
106.300	-12.600	0.125	8.853	-0.121	0.000
106.400	-14.400	0.119	8.853	-0.121	0.000
106.500	-13.800	0.118	8.853	-0.121	0.000
106.600	-13.800	0.118	8.853	-0.121	0.000
106.700	-13.800	0.121	8.853	-0.121	0.000
106.800	-13.600	0.117	8.853	-0.121	0.000
106.900	-14.600	0.121	8.853	-0.121	0.000
107.000	-13.600	0.119	8.853	-0.121	0.000
107.100	-14.000	0.119	8.853	-0.121	0.000
107.200	-12.800	0.121	8.853	-0.121	0.000
107.300	-14.200	0.118	8.853	-0.121	0.000
107.400	-12.600	0.115	8.853	-0.121	0.000
107.500	-14.200	0.116	8.854	-0.121	0.000
107.600	-12.800	0.116	8.854	-0.121	0.000
107.700	-13.600	0.114	8.853	-0.121	0.000
107.800	-13.200	0.116	8.852	-0.121	0.000
107.900	-12.200	0.113	8.854	-0.121	0.000
108.000	-12.800	0.113	8.853	-0.121	0.000
108.100	-12.400	0.113	8.853	-0.121	0.000
108.200	-12.600	0.111	8.853	-0.121	0.000
108.300	-13.600	0.111	8.853	-0.121	0.000
108.400	-12.600	0.112	8.853	-0.121	0.000
108.500	-13.400	0.108	8.852	-0.121	0.000
108.600	-12.000	0.108	8.852	-0.121	0.000
108.700	-12.800	0.110	8.853	-0.121	0.000
108.800	-12.400	0.106	8.853	-0.121	0.000
108.900	-14.200	0.106	8.853	-0.121	0.000
109.000	-12.000	0.104	8.853	-0.121	0.000
109.100	-12.800	0.104	8.853	-0.121	0.000
109.200	-13.000	0.106	8.854	-0.121	0.000
109.300	-13.400	0.103	8.853	-0.121	0.000
109.400	-12.000	0.106	8.853	-0.121	0.000
109.500	-13.600	0.106	8.853	-0.121	0.000
109.600	-12.800	0.106	8.853	-0.121	0.000
109.700	-12.600	0.102	8.852	-0.121	0.000
109.800	-12.400	0.104	8.854	-0.121	0.000
109.900	-12.200	0.105	8.853	-0.121	0.000
110.000	-12.200	0.106	8.853	-0.121	0.000
110.100	-12.600	0.106	8.853	-0.121	0.000
110.200	-12.600	0.107	8.853	-0.121	0.000
110.300	-12.800	0.107	8.853	-0.121	0.000
110.400	-11.600	0.105	8.852	-0.121	0.000
110.500	-12.400	0.104	8.853	-0.121	0.000
110.600	-12.600	0.104	8.853	-0.121	0.000
110.700	-11.400	0.109	8.853	-0.121	0.000
110.800	-12.200	0.104	8.853	-0.122	0.000
110.900	-12.400	0.105	8.853	-0.122	0.000
111.000	-11.800	0.106	8.852	-0.122	0.000
111.100	-12.200	0.106	8.852	-0.122	0.000
111.200	-11.400	0.103	8.853	-0.122	0.000
111.300	-12.400	0.104	8.852	-0.122	0.000
111.400	-11.200	0.103	8.852	-0.122	0.000
111.500	-13.400	0.102	8.853	-0.122	0.000
111.600	-13.400	0.102	8.853	-0.122	0.000
111.700	-12.200	0.104	8.854	-0.122	0.000
111.800	-11.200	0.104	8.853	-0.122	0.000
111.900	-11.400	0.101	8.853	-0.122	0.000
112.000	-11.200	0.101	8.853	-0.122	0.000
112.100	-12.000	0.101	8.853	-0.122	0.000
112.200	-11.800	0.102	8.852	-0.122	0.000
112.300	-11.600	0.101	8.853	-0.122	0.000
112.400	-12.000	0.102	8.853	-0.122	0.000
112.500	-12.600	0.099	8.854	-0.122	0.000
112.600	-12.000	0.099	8.854	-0.122	0.000
112.700	-13.200	0.102	8.853	-0.122	0.000
112.800	-11.400	0.097	8.853	-0.122	0.000
112.900	-12.600	0.100	8.854	-0.122	0.000
113.000	-11.000	0.101	8.853	-0.122	0.000
113.100	-12.200	0.101	8.853	-0.122	0.000
113.200	-10.600	0.097	8.853	-0.122	0.000
113.300	-12.000	0.099	8.853	-0.122	0.000
113.400	-11.400	0.096	8.852	-0.122	0.000
113.500	-11.600	0.097	8.852	-0.122	0.000
113.600	-11.400	0.097	8.852	-0.122	0.000
113.700	-12.200	0.095	8.854	-0.122	0.000
113.800	-11.800	0.096	8.854	-0.122	0.000
113.900	-11.600	0.096	8.853	-0.122	0.000
114.000	-10.200	0.099	8.854	-0.122	0.000
114.100	-11.000	0.099	8.854	-0.122	0.000
114.200	-10.200	0.099	8.852	-0.122	0.000
114.300	-12.000	0.096	8.853	-0.122	0.000
114.400	-10.800	0.096	8.854	-0.122	0.000
114.500	-12.000	0.094	8.853	-0.122	0.000
114.600	-10.800	0.094	8.853	-0.122	0.000
114.700	-11.400	0.092	8.853	-0.122	0.000
114.800	-9.800	0.094	8.854	-0.122	0.000
114.900	-12.800	0.095	8.853	-0.122	0.000
115.000	-10.800	0.095	8.852	-0.122	0.000
115.100	-12.600	0.095	8.852	-0.122	0.000
115.200	-10.800	0.090	8.853	-0.122	0.000
115.300	-12.000	0.098	8.852	-0.122	0.000
115.400	-10.800	0.095	8.853	-0.122	0.000
115.500	-11.000	0.092	8.853	-0.122	0.000
115.600	-11.400	0.092	8.853	-0.122	0.000
115.700	-12.600	0.096	8.853	-0.122	0.000
115.800	-10.400	0.097	8.853	-0.123	0.000
115.900	-12.400	0.096	8.853	-0.123	0.000
116.000	-11.600	0.099	8.854	-0.123	0.000
116.100	-12.000	0.099	8.854	-0.123	0.000
116.200	-11.400	0.096	8.854	-0.123	0.000
116.300	-11.200	0.095	8.853	-0.123	0.000
116.400	-11.000	0.095	8.852	-0.123	0.000
116.500	-13.400	0.098	8.852	-0.123	0.000
116.600	-12.400	0.098	8.852	-0.123	0.000
116.700	-13.000	0.099	8.854	-0.123	0.000
116.800	-12.200	0.097	8.853	-0.123	0.000
116.900	-12.600	0.095	8.853	-0.123	0.000
117.000	-11.400	0.097	8.853	-0.123	0.000
117.100	-11.600	0.097	8.853	-0.123	0.000
117.200	-12.000	0.101	8.854	-0.123	0.000
117.300	-12.200	0.098	8.853	-0.123	0.000
117.400	-12.800	0.098	8.853	-0.123	0.000
117.500	-12.800	0.099	8.854	-0.123	0.000
117.600	-11.800	0.099	8.854	-0.123	0.000
117.700	-13.000	0.103	8.853	-0.123	0.000
117.800	-12.600	0.100	8.853	-0.123	0.000
117.900	-12.800	0.103	8.853	-0.123	0.000
118.000	-11.400	0.106	8.853	-0.123	0.000
118.100	-13.400	0.106	8.853	-0.123	0.000
118.200	-12.800	0.105	8.853	-0.123	0.000
118.300	-13.000	0.103	8.852	-0.123	0.000
118.400	-12.200	0.103	8.854	-0.123	0.000
118.500	-14.400	0.106	8.853	-0.123	0.000
118.600	-13.600	0.106	8.853	-0.123	0.000
118.700	-13.600	0.104	8.852	-0.123	0.000
118.800	-12.400	0.103	8.854	-0.123	0.000
118.900	-13.600	0.107	8.853	-0.123	0.000
119.000	-13.200	0.104	8.852	-0.123	0.000
119.100	-13.400	0.104	8.852	-0.123	0.000
119.200	-12.200	0.109	8.853	-0.123	0.000
119.300	-13.600	0.103	8.853	-0.123	0.000
119.400	-13.000	0.110	8.852	-0.123	0.000
119.500	-13.000	0.108	8.852	-0.123	0.000
119.600	-11.600	0.108	8.852	-0.123	0.000
119.700	-12.800	0.107	8.853	-0.123	0.000
119.800	-13.000	0.107	8.852	-0.123	0.000
119.900	-12.800	0.106	8.854	-0.123	0.000
120.000	-12.600	0.115	8.854	-0.123	0.000
120.100	-12.800	0.115	8.854	-0.123	0.000
120.200	-14.600	0.107	8.852	-0.123	0.000
120.300	-13.400	0.110	8.854	-0.123	0.000
120.400	-12.200	0.110	8.853	-0.123	0.000
120.500	-12.800	0.106	8.853	-0.123	0.000
120.600	-13.600	0.106	8.853	-0.123	0.000
120.700	-12.000	0.106	8.853	-0.123	0.000
120.800	-12.400	0.111	8.854	-0.124	0.000
120.900	-12.400	0.106	8.853	-0.124	0.000
121.000	-12.200	0.108	8.853	-0.124	0.000
121.100	-13.000	0.108	8.853	-0.124	0.000
121.200	-12.600	0.109	8.853	-0.124	0.000
121.300	-12.200	0.105	8.853	-0.124	0.000
121.400	-12.400	0.108	8.854	-0.124	0.000
121.500	-11.800	0.105	8.852	-0.124	0.000
121.600	-12.200	0.105	8.852	-0.124	0.000
121.700	-12.000	0.105	8.853	-0.124	0.000
121.800	-12.200	0.102	8.854	-0.124	0.000
121.900	-10.000	0.102	8.854	-0.124	0.000
122.000	-11.200	0.104	8.854	-0.124	0.000
122.100	-11.000	0.104	8.854	-0.124	0.000
122.200	-11.400	0.096	8.853	-0.124	0.000
122.300	-11.400	0.096	8.852	-0.124	0.000
122.400	-10.800	0.096	8.853	-0.124	0.000
122.500	-10.200	0.094	8.854	-0.124	0.000
122.600	-10.600	0.094	8.854	-0.124	0.000
122.700	-10.600	0.094	8.853	-0.124	0.000
122.800	-11.800	0.093	8.853	-0.124	0.000
122.900	-10.600	0.092	8.853	-0.124	0.000
123.000	-11.000	0.088	8.853	-0.124	0.000
123.100	-10.400	0.088	8.853	-0.124	0.000
123.200	-11.000	0.090	8.854	-0.124	0.000
123.300	-9.800	0.085	8.853	-0.124	0.000
123.400	-10.200	0.090	8.853	-0.124	0.000
123.500	-10.800	0.091	8.854	-0.124	0.000
123.600	-10.400	0.091	8.854	-0.124	0.000
123.700	-9.800	0.086	8.854	-0.124	0.000
123.800	-10.600	0.086	8.854	-0.124	0.000
123.900	-8.600	0.086	8.854	-0.124	0.000
124.000	-11.000	0.083	8.854	-0.124	0.000
124.100	-10.400	0.083	8.854	-0.124	0.000
124.200	-10.600	0.083	8.852	-0.124	0.000
124.300	-9.400	0.081	8.851	-0.124	0.000
124.400	-10.000	0.081	8.854	-0.124	0.000
124.500	-9.400	0.078	8.853	-0.124	0.000
124.600	-10.200	0.078	8.853	-0.124	0.000
124.700	-10.000	0.077	8.852	-0.124	0.000
124.800	-9.800	0.080	8.854	-0.124	0.000
124.900	-9.600	0.075	8.853	-0.124	0.000
125.000	-9.800	0.076	8.854	-0.124	0.000
125.100	-9.800	0.076	8.854	-0.124	0.000
125.200	-9.800	0.081	8.854	-0.124	0.000
125.300	-10.200	0.075	8.854	-0.124	0.000
125.400	-9.800	0.079	8.853	-0.124	0.000
125.500	-9.400	0.081	8.853	-0.124	0.000
125.600	-10.000	0.081	8.853	-0.124	0.000
125.700	-9.400	0.076	8.854	-0.124	0.000
125.800	-9.800	0.079	8.852	-0.124	0.000
125.900	-10.200	0.079	8.854	-0.124	0.000
126.000	-10.200	0.083	8.853	-0.124	0.000
126.100	-9.800	0.083	8.853	-0.124	0.000
126.200	-11.200	0.079	8.853	-0.124	0.000
126.300	-10.000	0.085	8.853	-0.125	0.000
126.400	-10.000	0.079	8.853	-0.125	0.000
126.500	-10.000	0.081	8.853	-0.125	0.000
126.600	-10.200	0.081	8.853	-0.125	0.000
126.700	-9.600	0.084	8.853	-0.125	0.000
126.800	-10.800	0.083	8.853	-0.125	0.000
126.900	-9.400	0.081	8.852	-0.125	0.000
127.000	-10.600	0.079	8.854	-0.125	0.000
127.100	-9.400	0.079	8.854	-0.125	0.000
127.200	-9.400	0.084	8.854	-0.125	0.000
127.300	-9.400	0.077	8.853	-0.125	0.000
127.400	-10.200	0.082	8.852	-0.125	0.000
127.500	-9.800	0.081	8.853	-0.125	0.000
127.600	-9.800	0.081	8.853	-0.125	0.000
127.700	-9.200	0.077	8.853	-0.125	0.000
127.800	-10.000	0.081	8.854	-0.125	0.000
127.900	-10.600	0.079	8.853	-0.125	0.000
128.000	-10.600	0.082	8.853	-0.125	0.000
128.100	-9.400	0.082	8.853	-0.125	0.000
128.200	-11.200	0.077	8.853	-0.125	0.000
128.300	-10.400	0.084	8.854	-0.125	0.000
128.400	-10.200	0.080	8.853	-0.125	0.000
128.500	-9.800	0.081	8.854	-0.125	0.000
128.600	-11.000	0.081	8.854	-0.125	0.000
128.700	-10.000	0.084	8.853	-0.125	0.000
128.800	-10.800	0.078	8.853	-0.125	0.000
128.900	-9.200	0.082	8.853	-0.125	0.000
129.000	-10.600	0.084	8.853	-0.125	0.000
129.100	-10.000	0.084	8.853	-0.125	0.000
129.200	-10.400	0.083	8.854	-0.125	0.000
129.300	-10.200	0.083	8.854	-0.125	0.000
129.400	-10.800	0.083	8.853	-0.125	0.000
129.500	-10.800	0.087	8.853	-0.125	0.000
129.600	-10.200	0.087	8.853	-0.125	0.000
129.700	-10.400	0.083	8.853	-0.125	0.000
129.800	-11.200	0.084	8.853	-0.125	0.000
129.900	-10.800	0.080	8.853	-0.125	0.000
130.000	-11.000	0.083	8.854	-0.125	0.000
130.100	-9.600	0.083	8.854	-0.125	0.000
130.200	-9.800	0.081	8.853	-0.125	0.000
130.300	-9.400	0.083	8.853	-0.125	0.000
130.400	-10.800	0.083	8.853	-0.125	0.000
130.500	-10.400	0.084	8.854	-0.125	0.000
130.600	-9.400	0.084	8.854	-0.125	0.000
130.700	-10.000	0.084	8.853	-0.125	0.000
130.800	-9.400	0.082	8.854	-0.125	0.000
130.900	-9.800	0.081	8.854	-0.125	0.000
131.000	-9.800	0.082	8.853	-0.125	0.000
131.100	-9.600	0.082	8.853	-0.125	0.000
131.200	-9.200	0.081	8.852	-0.125	0.000
131.300	-10.600	0.081	8.853	-0.125	0.000
131.400	-9.800	0.081	8.853	-0.125	0.000
131.500	-10.400	0.081	8.853	-0.125	0.000
131.600	-9.200	0.081	8.853	-0.125	0.000
131.700	-10.200	0.084	8.853	-0.125	0.000
131.800	-9.400	0.082	8.853	-0.125	0.000
131.900	-10.000	0.081	8.854	-0.125	0.000
132.000	-10.000	0.086	8.853	-0.125	0.000
132.100	-11.200	0.086	8.853	-0.125	0.000
132.200	-9.200	0.081	8.853	-0.125	0.000
132.300	-11.800	0.083	8.854	-0.125	0.000
132.400	-9.200	0.082	8.852	-0.126	0.000
132.500	-8.400	0.077	8.853	-0.126	0.000
132.600	-9.600	0.077	8.853	-0.126	0.000
132.700	-11.000	0.079	8.854	-0.126	0.000
132.800	-11.000	0.080	8.853	-0.126	0.000
132.900	-11.200	0.077	8.853	-0.126	0.000
133.000	-10.000	0.079	8.852	-0.126	0.000
133.100	-11.800	0.079	8.852	-0.126	0.000
133.200	-10.200	0.082	8.853	-0.126	0.000
133.300	-11.200	0.082	8.853	-0.126	0.000
133.400	-9.000	0.083	8.853	-0.126	0.000
133.500	-10.200	0.083	8.853	-0.126	0.000
133.600	-10.400	0.083	8.853	-0.126	0.000
133.700	-10.400	0.087	8.853	-0.126	0.000
133.800	-11.000	0.086	8.854	-0.126	0.000
133.900	-10.800	0.087	8.853	-0.126	0.000
134.000	-11.400	0.087	8.854	-0.126	0.000
134.100	-10.400	0.087	8.854	-0.126	0.000
134.200	-11.200	0.087	8.853	-0.126	0.000
134.300	-10.400	0.090	8.853	-0.126	0.000
134.400	-11.200	0.087	8.853	-0.126	0.000
134.500	-10.600	0.086	8.854	-0.126	0.000
134.600	-10.200	0.086	8.854	-0.126	0.000
134.700	-11.200	0.088	8.853	-0.126	0.000
134.800	-10.000	0.086	8.854	-0.126	0.000
134.900	-10.800	0.090	8.853	-0.126	0.000
135.000	-10.800	0.087	8.853	-0.126	0.000
135.100	-11.000	0.087	8.853	-0.126	0.000
135.200	-10.400	0.087	8.853	-0.126	0.000
135.300	-10.800	0.085	8.853	-0.126	0.000
135.400	-9.400	0.088	8.853	-0.126	0.000
135.500	-11.400	0.089	8.853	-0.126	0.000
135.600	-10.400	0.089	8.853	-0.126	0.000
135.700	-12.200	0.084	8.853	-0.126	0.000
135.800	-11.600	0.087	8.853	-0.126	0.000
135.900	-12.200	0.088	8.854	-0.126	0.000
136.000	-10.400	0.088	8.854	-0.126	0.000
136.100	-10.800	0.088	8.854	-0.126	0.000
136.200	-10.200	0.088	8.853	-0.126	0.000
136.300	-10.200	0.091	8.853	-0.126	0.000
136.400	-11.200	0.085	8.853	-0.126	0.000
136.500	-12.200	0.087	8.853	-0.126	0.000
136.600	-10.200	0.087	8.853	-0.126	0.000
136.700	-10.200	0.087	8.853	-0.126	0.000
136.800	-10.200	0.088	8.853	-0.126	0.000
136.900	-9.600	0.085	8.854	-0.126	0.000
137.000	-10.200	0.086	8.852	-0.126	0.000
137.100	-10.000	0.086	8.852	-0.126	0.000
137.200	-8.800	0.084	8.853	-0.126	0.000
137.300	-10.000	0.082	8.853	-0.126	0.000
137.400	-8.800	0.087	8.852	-0.126	0.000
137.500	-10.400	0.085	8.853	-0.126	0.000
137.600	-9.000	0.085	8.853	-0.126	0.000
137.700	-9.400	0.080	8.853	-0.126	0.000
137.800	-9.200	0.083	8.853	-0.126	0.000
137.900	-9.400	0.082	8.853	-0.127	0.000
138.000	-9.000	0.083	8.853	-0.127	0.000
138.100	-9.800	0.083	8.853	-0.127	0.000
138.200	-9.600	0.077	8.853	-0.127	0.000
138.300	-9.000	0.078	8.853	-0.127	0.000
138.400	-9.600	0.076	8.853	-0.127	0.000
138.500	-9.600	0.074	8.854	-0.127	0.000
138.600	-8.400	0.074	8.854	-0.127	0.000
138.700	-10.000	0.075	8.854	-0.127	0.000
138.800	-8.800	0.074	8.853	-0.127	0.000
138.900	-9.800	0.076	8.854	-0.127	0.000
139.000	-8.400	0.074	8.853	-0.127	0.000
139.100	-9.600	0.074	8.853	-0.127	0.000
139.200	-8.400	0.073	8.853	-0.127	0.000
139.300	-9.600	0.072	8.853	-0.127	0.000
139.400	-8.200	0.075	8.852	-0.127	0.000
139.500	-10.200	0.073	8.852	-0.127	0.000
139.600	-8.000	0.073	8.852	-0.127	0.000
139.700	-9.400	0.073	8.852	-0.127	0.000
139.800	-7.800	0.075	8.853	-0.127	0.000
139.900	-9.600	0.075	8.853	-0.127	0.000
140.000	-8.200	0.072	8.853	-0.127	0.000
140.100	-8.600	0.072	8.853	-0.127	0.000
140.200	-8.200	0.072	8.853	-0.127	0.000
140.300	-8.600	0.074	8.853	-0.127	0.000
140.400	-9.800	0.073	8.853	-0.127	0.000
140.500	-9.000	0.076	8.853	-0.127	0.000
140.600	-9.200	0.076	8.853	-0.127	0.000
140.700	-10.000	0.069	8.852	-0.127	0.000
140.800	-8.600	0.075	8.853	-0.127	0.000
140.900	-9.600	0.075	8.853	-0.127	0.000
141.000	-9.400	0.076	8.853	-0.127	0.000
141.100	-8.400	0.076	8.853	-0.127	0.000
141.200	-9.400	0.078	8.853	-0.127	0.000
141.300	-9.400	0.076	8.854	-0.127	0.000
141.400	-9.600	0.073	8.852	-0.127	0.000
141.500	-8.600	0.077	8.853	-0.127	0.000
141.600	-9.600	0.077	8.853	-0.127	0.000
141.700	-8.400	0.075	8.853	-0.127	0.000
141.800	-9.000	0.070	8.853	-0.127	0.000
141.900	-8.800	0.076	8.853	-0.127	0.000
142.000	-7.600	0.078	8.852	-0.127	0.000
142.100	-8.200	0.078	8.852	-0.127	0.000
142.200	-7.000	0.071	8.853	-0.127	0.000
142.300	-9.000	0.071	8.852	-0.127	0.000
142.400	-7.400	0.068	8.852	-0.127	0.000
142.500	-7.600	0.071	8.854	-0.127	0.000
142.600	-8.000	0.071	8.854	-0.127	0.000
142.700	-6.800	0.067	8.854	-0.127	0.000
142.800	-9.400	0.067	8.853	-0.127	0.000
142.900	-7.000	0.065	8.853	-0.127	0.000
143.000	-7.400	0.062	8.853	-0.127	0.000
143.100	-8.000	0.062	8.853	-0.127	0.000
143.200	-7.000	0.067	8.853	-0.127	0.000
143.300	-6.800	0.061	8.852	-0.127	0.000
143.400	-7.400	0.063	8.853	-0.127	0.000
143.500	-7.200	0.060	8.853	-0.127	0.000
143.600	-7.400	0.060	8.853	-0.127	0.000
143.700	-6.400	0.058	8.853	-0.127	0.000
143.800	-6.800	0.058	8.852	-0.127	0.000
143.900	-6.400	0.059	8.853	-0.127	0.000
144.000	-6.800	0.059	8.852	-0.127	0.000
144.100	-7.200	0.059	8.852	-0.127	0.000
144.200	-7.600	0.054	8.853	-0.127	0.000
144.300	-6.400	0.056	8.852	-0.127	0.000
144.400	-6.400	0.052	8.852	-0.127	0.000
144.500	-7.000	0.051	8.853	-0.127	0.000
144.600	-6.800	0.051	8.853	-0.127	0.000
144.700	-7.200	0.054	8.853	-0.127	0.000
144.800	-8.400	0.052	8.853	-0.127	0.000
144.900	-6.200	0.056	8.852	-0.127	0.000
145.000	-6.800	0.052	8.853	-0.127	0.000
145.100	-6.600	0.052	8.853	-0.127	0.000
145.200	-6.400	0.053	8.852	-0.127	0.000
145.300	-6.200	0.054	8.853	-0.127	0.000
145.400	-7.400	0.053	8.853	-0.128	0.000
145.500	-5.200	0.053	8.852	-0.128	0.000
145.600	-6.800	0.053	8.852	-0.128	0.000
145.700	-6.800	0.053	8.853	-0.128	0.000
145.800	-6.600	0.054	8.853	-0.128	0.000
145.900	-6.000	0.050	8.853	-0.128	0.000
146.000	-7.000	0.053	8.852	-0.128	0.000
146.100	-6.200	0.053	8.852	-0.128	0.000
146.200	-7.400	0.053	8.853	-0.128	0.000
146.300	-5.800	0.052	8.853	-0.128	0.000
146.400	-7.000	0.050	8.853	-0.128	0.000
146.500	-6.000	0.051	8.853	-0.128	0.000
146.600	-6.400	0.051	8.853	-0.128	0.000
146.700	-6.200	0.048	8.852	-0.128	0.000
146.800	-7.200	0.051	8.853	-0.128	0.000
146.900	-6.800	0.052	8.853	-0.128	0.000
147.000	-7.000	0.051	8.852	-0.128	0.000
147.100	-5.800	0.051	8.852	-0.128	0.000
147.200	-7.200	0.051	8.853	-0.128	0.000
147.300	-5.400	0.052	8.853	-0.128	0.000
147.400	-6.200	0.052	8.852	-0.128	0.000
147.500	-6.000	0.050	8.853	-0.128	0.000
147.600	-6.600	0.050	8.853	-0.128	0.000
147.700	-5.800	0.049	8.854	-0.128	0.000
147.800	-8.200	0.049	8.852	-0.128	0.000
147.900	-5.200	0.051	8.852	-0.128	0.000
148.000	-6.600	0.048	8.852	-0.128	0.000
148.100	-6.600	0.048	8.852	-0.128	0.000
148.200	-6.200	0.048	8.853	-0.128	0.000
148.300	-6.600	0.046	8.853	-0.128	0.000
148.400	-6.200	0.048	8.852	-0.128	0.000
148.500	-7.000	0.050	8.854	-0.128	0.000
148.600	-6.600	0.050	8.854	-0.128	0.000
148.700	-6.400	0.049	8.852	-0.128	0.000
148.800	-6.800	0.049	8.853	-0.128	0.000
148.900	-6.200	0.050	8.853	-0.128	0.000
149.000	-6.000	0.046	8.853	-0.128	0.000
149.100	-6.200	0.046	8.853	-0.128	0.000
149.200	-6.600	0.047	8.853	-0.128	0.000
149.300	-6.200	0.046	8.854	-0.128	0.000
149.400	-7.400	0.051	8.852	-0.128	0.000
149.500	-5.600	0.051	8.852	-0.128	0.000
149.600	-7.000	0.051	8.852	-0.128	0.000
149.700	-6.000	0.046	8.852	-0.128	0.000
149.800	-7.400	0.053	8.852	-0.128	0.000
149.900	-5.800	0.047	8.852	-0.128	0.000
150.000	-5.600	0.049	8.853	-0.128	0.000
150.100	-7.000	0.049	8.853	-0.128	0.000
150.200	-7.000	0.051	8.853	-0.128	0.000
150.300	-6.200	0.050	8.852	-0.128	0.000
150.400	-8.000	0.050	8.853	-0.128	0.000
150.500	-7.000	0.051	8.851	-0.128	0.000
150.600	-7.200	0.051	8.851	-0.128	0.000
150.700	-6.200	0.049	8.852	-0.128	0.000
150.800	-8.400	0.051	8.852	-0.128	0.000
150.900	-5.800	0.050	8.853	-0.128	0.000
151.000	-7.800	0.052	8.853	-0.128	0.000
151.100	-6.200	0.052	8.853	-0.128	0.000
151.200	-7.000	0.049	8.853	-0.128	0.000
151.300	-6.400	0.051	8.852	-0.128	0.000
151.400	-7.200	0.053	8.852	-0.128	0.000
151.500	-6.200	0.050	8.852	-0.128	0.000
151.600	-8.000	0.050	8.852	-0.128	0.000
151.700	-5.600	0.051	8.852	-0.128	0.000
151.800	-6.600	0.049	8.853	-0.128	0.000
151.900	-6.000	0.055	8.853	-0.128	0.000
152.000	-7.400	0.058	8.852	-0.128	0.000
152.100	-6.200	0.058	8.852	-0.128	0.000
152.200	-7.000	0.053	8.853	-0.128	0.000
152.300	-5.600	0.052	8.852	-0.128	0.000
152.400	-7.800	0.050	8.852	-0.128	0.000
152.500	-6.000	0.053	8.853	-0.128	0.000
152.600	-7.800	0.053	8.853	-0.128	0.000
152.700	-5.400	0.053	8.853	-0.128	0.000
152.800	-7.600	0.053	8.853	-0.128	0.000
152.900	-5.600	0.050	8.853	-0.128	0.000
153.000	-7.000	0.052	8.851	-0.128	0.000
153.100	-6.400	0.052	8.851	-0.128	0.000
153.200	-7.400	0.054	8.852	-0.128	0.000
153.300	-7.200	0.050	8.852	-0.128	0.000
153.400	-6.800	0.054	8.853	-0.128	0.000
153.500	-6.600	0.051	8.852	-0.128	0.000
153.600	-7.200	0.051	8.852	-0.128	0.000
153.700	-7.200	0.055	8.852	-0.128	0.000
153.800	-8.000	0.058	8.852	-0.128	0.000
153.900	-6.400	0.054	8.852	-0.128	0.000
154.000	-7.600	0.057	8.852	-0.128	0.000
154.100	-6.800	0.057	8.852	-0.128	0.000
154.200	-7.800	0.053	8.853	-0.128	0.000
154.300	-7.000	0.059	8.852	-0.128	0.000
154.400	-8.600	0.057	8.853	-0.129	0.000
154.500	-7.200	0.055	8.852	-0.129	0.000
154.600	-7.200	0.055	8.852	-0.129	0.000
154.700	-7.800	0.057	8.853	-0.129	0.000
154.800	-7.800	0.052	8.853	-0.129	0.000
154.900	-7.600	0.058	8.851	-0.129	0.000
155.000	-7.600	0.056	8.852	-0.129	0.000
155.100	-7.000	0.056	8.852	-0.129	0.000
155.200	-7.400	0.057	8.852	-0.129	0.000
155.300	-7.000	0.058	8.853	-0.129	0.000
155.400	-8.000	0.058	8.852	-0.129	0.000
155.500	-7.000	0.055	8.852	-0.129	0.000
155.600	-7.600	0.055	8.852	-0.129	0.000
155.700	-7.800	0.057	8.852	-0.129	0.000
155.800	-8.400	0.058	8.853	-0.129	0.000
155.900	-7.000	0.057	8.852	-0.129	0.000
156.000	-8.200	0.058	8.852	-0.129	0.000
156.100	-7.200	0.058	8.852	-0.129	0.000
156.200	-8.400	0.060	8.853	-0.129	0.000
156.300	-7.000	0.055	8.853	-0.129	0.000
156.400	-7.400	0.059	8.852	-0.129	0.000
156.500	-7.800	0.060	8.852	-0.129	0.000
156.600	-8.000	0.060	8.852	-0.129	0.000
156.700	-7.200	0.057	8.853	-0.129	0.000
156.800	-8.400	0.057	8.852	-0.129	0.000
156.900	-8.000	0.061	8.852	-0.129	0.000
157.000	-8.200	0.062	8.852	-0.129	0.000
157.100	-7.600	0.062	8.852	-0.129	0.000
157.200	-8.200	0.059	8.852	-0.129	0.000
157.300	-6.800	0.061	8.852	-0.129	0.000
157.400	-7.600	0.059	8.852	-0.129	0.000
157.500	-8.200	0.059	8.852	-0.129	0.000
157.600	-8.200	0.059	8.852	-0.129	0.000
157.700	-6.400	0.059	8.852	-0.129	0.000
157.800	-8.600	0.057	8.852	-0.129	0.000
157.900	-8.000	0.063	8.852	-0.129	0.000
158.000	-8.000	0.067	8.852	-0.129	0.000
158.100	-8.400	0.067	8.852	-0.129	0.000
158.200	-8.800	0.061	8.853	-0.129	0.000
158.300	-7.000	0.061	8.852	-0.129	0.000
158.400	-7.800	0.064	8.852	-0.129	0.000
158.500	-7.200	0.065	8.852	-0.129	0.000
158.600	-8.800	0.065	8.852	-0.129	0.000
158.700	-7.200	0.059	8.851	-0.129	0.000
158.800	-7.600	0.063	8.852	-0.129	0.000
158.900	-7.000	0.060	8.852	-0.129	0.000
159.000	-7.600	0.059	8.853	-0.129	0.000
159.100	-8.200	0.059	8.853	-0.129	0.000
159.200	-8.000	0.062	8.853	-0.129	0.000
159.300	-7.600	0.061	8.853	-0.129	0.000
159.400	-8.200	0.061	8.852	-0.129	0.000
159.500	-6.400	0.061	8.851	-0.129	0.000
159.600	-8.200	0.061	8.851	-0.129	0.000
159.700	-7.800	0.059	8.851	-0.129	0.000
159.800	-8.400	0.059	8.851	-0.129	0.000
159.900	-8.200	0.061	8.851	-0.129	0.000
160.000	-8.800	0.063	8.852	-0.129	0.000
160.100	-8.200	0.063	8.852	-0.129	0.000
160.200	-8.400	0.060	8.852	-0.129	0.000
160.300	-7.600	0.059	8.852	-0.129	0.000
160.400	-7.800	0.060	8.853	-0.129	0.000
160.500	-7.800	0.059	8.853	-0.129	0.000
160.600	-8.200	0.059	8.853	-0.129	0.000
160.700	-7.000	0.061	8.852	-0.129	0.000
160.800	-8.600	0.062	8.851	-0.129	0.000
160.900	-7.000	0.060	8.852	-0.129	0.000
161.000	-8.200	0.058	8.853	-0.129	0.000
161.100	-7.200	0.058	8.853	-0.129	0.000
161.200	-8.400	0.065	8.852	-0.129	0.000
161.300	-7.800	0.063	8.853	-0.129	0.000
161.400	-8.000	0.063	8.852	-0.129	0.000
161.500	-8.200	0.065	8.852	-0.129	0.000
161.600	-6.800	0.065	8.852	-0.129	0.000
161.700	-8.200	0.060	8.851	-0.129	0.000
161.800	-8.200	0.059	8.852	-0.129	0.000
161.900	-7.200	0.061	8.851	-0.129	0.000
162.000	-7.800	0.066	8.852	-0.129	0.000
162.100	-6.800	0.066	8.852	-0.129	0.000
162.200	-7.400	0.059	8.852	-0.129	0.000
162.300	-7.200	0.063	8.851	-0.129	0.000
162.400	-7.800	0.061	8.852	-0.130	0.000
162.500	-7.800	0.063	8.851	-0.130	0.000
162.600	-9.400	0.063	8.851	-0.130	0.000
162.700	-7.800	0.061	8.851	-0.130	0.000
162.800	-9.000	0.064	8.851	-0.130	0.000
162.900	-6.600	0.064	8.852	-0.130	0.000
163.000	-8.200	0.066	8.853	-0.130	0.000
163.100	-7.000	0.066	8.853	-0.130	0.000
163.200	-7.800	0.065	8.852	-0.130	0.000
163.300	-7.000	0.064	8.852	-0.130	0.000
163.400	-7.800	0.059	8.851	-0.130	0.000
163.500	-6.600	0.060	8.851	-0.130	0.000
163.600	-8.000	0.060	8.851	-0.130	0.000
163.700	-8.000	0.059	8.851	-0.130	0.000
163.800	-7.200	0.062	8.852	-0.130	0.000
163.900	-7.600	0.060	8.851	-0.130	0.000
164.000	-8.400	0.061	8.852	-0.130	0.000
164.100	-7.400	0.061	8.852	-0.130	0.000
164.200	-8.400	0.061	8.850	-0.130	0.000
164.300	-7.400	0.060	8.851	-0.130	0.000
164.400	-8.800	0.064	8.851	-0.130	0.000
164.500	-6.600	0.061	8.851	-0.130	0.000
164.600	-8.400	0.061	8.851	-0.130	0.000
164.700	-8.200	0.062	8.851	-0.130	0.000
164.800	-8.800	0.066	8.852	-0.130	0.000
164.900	-7.400	0.063	8.851	-0.130	0.000
165.000	-8.800	0.063	8.852	-0.130	0.000
165.100	-7.800	0.063	8.852	-0.130	0.000
165.200	-8.400	0.067	8.851	-0.130	0.000
165.300	-8.400	0.065	8.851	-0.130	0.000
165.400	-9.000	0.063	8.851	-0.130	0.000
165.500	-7.800	0.062	8.851	-0.130	0.000
165.600	-7.400	0.062	8.851	-0.130	0.000
165.700	-8.200	0.066	8.850	-0.130	0.000
165.800	-8.200	0.061	8.852	-0.130	0.000
165.900	-7.200	0.062	8.851	-0.130	0.000
166.000	-7.400	0.064	8.851	-0.130	0.000
166.100	-8.000	0.064	8.851	-0.130	0.000
166.200	-7.800	0.059	8.851	-0.130	0.000
166.300	-6.200	0.061	8.851	-0.130	0.000
166.400	-6.400	0.062	8.852	-0.130	0.000
166.500	-6.400	0.061	8.851	-0.130	0.000
166.600	-6.800	0.061	8.851	-0.130	0.000
166.700	-6.400	0.060	8.852	-0.130	0.000
166.800	-7.200	0.057	8.852	-0.130	0.000
166.900	-7.200	0.054	8.852	-0.130	0.000
167.000	-7.400	0.054	8.851	-0.130	0.000
167.100	-5.800	0.054	8.851	-0.130	0.000
167.200	-8.000	0.056	8.851	-0.130	0.000
167.300	-7.200	0.054	8.851	-0.130	0.000
167.400	-7.200	0.052	8.851	-0.130	0.000
167.500	-7.200	0.055	8.850	-0.130	0.000
167.600	-7.200	0.055	8.850	-0.130	0.000
167.700	-7.000	0.054	8.851	-0.130	0.000
167.800	-7.000	0.055	8.851	-0.130	0.000
167.900	-6.200	0.053	8.851	-0.130	0.000
168.000	-7.200	0.051	8.851	-0.130	0.000
168.100	-5.800	0.051	8.851	-0.130	0.000
168.200	-6.400	0.053	8.850	-0.130	0.000
168.300	-6.000	0.055	8.851	-0.130	0.000
168.400	-6.000	0.049	8.851	-0.130	0.000
168.500	-6.400	0.049	8.851	-0.130	0.000
168.600	-6.000	0.049	8.851	-0.130	0.000
168.700	-6.200	0.048	8.851	-0.130	0.000
168.800	-7.000	0.050	8.851	-0.130	0.000
168.900	-6.200	0.049	8.851	-0.130	0.000
169.000	-7.400	0.050	8.851	-0.130	0.000
169.100	-7.000	0.050	8.851	-0.130	0.000
169.200	-6.200	0.049	8.852	-0.130	0.000
169.300	-5.600	0.049	8.851	-0.130	0.000
169.400	-7.000	0.049	8.851	-0.130	0.000
169.500	-7.200	0.050	8.851	-0.130	0.000
169.600	-6.600	0.050	8.851	-0.130	0.000
169.700	-6.000	0.050	8.851	-0.130	0.000
169.800	-6.400	0.048	8.852	-0.130	0.000
169.900	-7.000	0.050	8.850	-0.130	0.000
170.000	-7.000	0.055	8.850	-0.130	0.000
170.100	-7.400	0.055	8.850	-0.130	0.000
170.200	-7.800	0.053	8.850	-0.130	0.000
170.300	-6.600	0.057	8.851	-0.130	0.000
170.400	-7.200	0.051	8.850	-0.131	0.000
170.500	-7.000	0.056	8.850	-0.131	0.000
170.600	-7.800	0.056	8.850	-0.131	0.000
170.700	-5.400	0.055	8.850	-0.131	0.000
170.800	-7.400	0.055	8.850	-0.131	0.000
170.900	-6.400	0.057	8.852	-0.131	0.000
171.000	-6.800	0.057	8.851	-0.131	0.000
171.100	-6.600	0.057	8.851	-0.131	0.000
171.200	-7.600	0.056	8.851	-0.131	0.000
171.300	-6.600	0.058	8.851	-0.131	0.000
171.400	-7.200	0.060	8.851	-0.131	0.000
171.500	-7.000	0.058	8.851	-0.131	0.000
171.600	-7.400	0.058	8.851	-0.131	0.000
171.700	-7.000	0.055	8.851	-0.131	0.000
171.800	-7.400	0.060	8.851	-0.131	0.000
171.900	-6.800	0.056	8.850	-0.131	0.000
172.000	-7.200	0.057	8.851	-0.131	0.000
172.100	-7.000	0.057	8.851	-0.131	0.000
172.200	-7.000	0.056	8.850	-0.131	0.000
172.300	-7.800	0.053	8.851	-0.131	0.000
172.400	-8.000	0.058	8.851	-0.131	0.000
172.500	-7.000	0.054	8.852	-0.131	0.000
172.600	-8.400	0.054	8.852	-0.131	0.000
172.700	-7.000	0.053	8.851	-0.131	0.000
172.800	-7.600	0.056	8.850	-0.131	0.000
172.900	-7.200	0.057	8.850	-0.131	0.000
173.000	-8.200	0.055	8.851	-0.131	0.000
173.100	-5.600	0.055	8.851	-0.131	0.000
173.200	-7.200	0.059	8.850	-0.131	0.000
173.300	-7.400	0.055	8.850	-0.131	0.000
173.400	-6.800	0.059	8.851	-0.131	0.000
173.500	-6.600	0.055	8.850	-0.131	0.000
173.600	-7.200	0.055	8.850	-0.131	0.000
173.700	-6.200	0.055	8.849	-0.131	0.000
173.800	-7.600	0.053	8.849	-0.131	0.000
173.900	-6.800	0.053	8.850	-0.131	0.000
174.000	-6.600	0.054	8.851	-0.131	0.000
174.100	-7.400	0.054	8.851	-0.131	0.000
174.200	-8.000	0.053	8.851	-0.131	0.000
174.300	-6.200	0.049	8.850	-0.131	0.000
174.400	-7.800	0.055	8.851	-0.131	0.000
174.500	-7.600	0.053	8.850	-0.131	0.000
174.600	-7.200	0.053	8.850	-0.131	0.000
174.700	-6.000	0.052	8.850	-0.131	0.000
174.800	-6.600	0.050	8.850	-0.131	0.000
174.900	-5.600	0.053	8.850	-0.131	0.000
175.000	-7.600	0.053	8.850	-0.131	0.000
175.100	-6.400	0.053	8.850	-0.131	0.000
175.200	-7.200	0.049	8.850	-0.131	0.000
175.300	-5.200	0.049	8.850	-0.131	0.000
175.400	-6.600	0.045	8.850	-0.131	0.000
175.500	-6.000	0.048	8.850	-0.131	0.000
175.600	-6.200	0.048	8.850	-0.131	0.000
175.700	-6.800	0.049	8.851	-0.131	0.000
175.800	-4.800	0.046	8.850	-0.131	0.000
175.900	-5.200	0.041	8.849	-0.131	0.000
176.000	-5.800	0.046	8.850	-0.131	0.000
176.100	-5.400	0.046	8.850	-0.131	0.000
176.200	-5.600	0.044	8.850	-0.131	0.000
176.300	-5.400	0.045	8.850	-0.131	0.000
176.400	-6.400	0.046	8.850	-0.131	0.000
176.500	-4.600	0.043	8.850	-0.131	0.000
176.600	-4.800	0.043	8.850	-0.131	0.000
176.700	-5.400	0.043	8.850	-0.131	0.000
176.800	-5.600	0.042	8.850	-0.131	0.000
176.900	-4.000	0.044	8.850	-0.131	0.000
177.000	-5.400	0.042	8.851	-0.131	0.000
177.100	-4.400	0.042	8.851	-0.131	0.000
177.200	-6.200	0.041	8.850	-0.131	0.000
177.300	-5.400	0.040	8.850	-0.131	0.000
177.400	-5.800	0.042	8.850	-0.131	0.000
177.500	-4.800	0.044	8.850	-0.131	0.000
177.600	-7.200	0.044	8.850	-0.131	0.000
177.700	-5.800	0.039	8.850	-0.131	0.000
177.800	-5.800	0.040	8.850	-0.131	0.000
177.900	-5.400	0.044	8.850	-0.131	0.000
178.000	-5.800	0.043	8.850	-0.131	0.000
178.100	-5.600	0.043	8.850	-0.131	0.000
178.200	-6.400	0.043	8.850	-0.131	0.000
178.300	-4.200	0.044	8.851	-0.131	0.000
178.400	-5.400	0.042	8.850	-0.131	0.000
178.500	-5.200	0.043	8.849	-0.131	0.000
178.600	-5.800	0.043	8.849	-0.131	0.000
178.700	-4.400	0.044	8.849	-0.131	0.000
178.800	-5.800	0.044	8.849	-0.131	0.000
178.900	-5.400	0.041	8.849	-0.131	0.000
179.000	-5.800	0.038	8.850	-0.131	0.000
179.100	-5.600	0.038	8.850	-0.131	0.000
179.200	-6.400	0.041	8.850	-0.131	0.000
179.300	-5.400	0.042	8.849	-0.131	0.000
179.400	-6.600	0.043	8.850	-0.131	0.000
179.500	-5.600	0.045	8.850	-0.131	0.000
179.600	-4.800	0.045	8.850	-0.131	0.000
179.700	-5.200	0.041	8.849	-0.131	0.000
179.800	-6.200	0.047	8.850	-0.131	0.000
179.900	-5.200	0.044	8.850	-0.132	0.000
180.000	-6.000	0.045	8.850	-0.132	0.000
180.100	-5.200	0.045	8.850	-0.132	0.000
180.200	-6.400	0.044	8.851	-0.132	0.000
180.300	-5.400	0.046	8.850	-0.132	0.000
180.400	-8.000	0.041	8.850	-0.132	0.000
180.500	-5.400	0.041	8.850	-0.132	0.000
180.600	-6.200	0.041	8.850	-0.132	0.000
180.700	-5.200	0.042	8.850	-0.132	0.000
180.800	-5.800	0.041	8.849	-0.132	0.000
180.900	-4.600	0.042	8.850	-0.132	0.000
181.000	-5.400	0.041	8.850	-0.132	0.000
181.100	-4.800	0.041	8.850	-0.132	0.000
181.200	-5.200	0.041	8.850	-0.132	0.000
181.300	-5.200	0.041	8.851	-0.132	0.000
181.400	-6.400	0.044	8.850	-0.132	0.000
181.500	-4.600	0.042	8.850	-0.132	0.000
181.600	-6.400	0.042	8.850	-0.132	0.000
181.700	-6.400	0.043	8.849	-0.132	0.000
181.800	-5.400	0.043	8.849	-0.132	0.000
181.900	-4.800	0.040	8.849	-0.132	0.000
182.000	-5.200	0.040	8.851	-0.132	0.000
182.100	-5.200	0.040	8.851	-0.132	0.000
182.200	-5.400	0.039	8.849	-0.132	0.000
182.300	-6.000	0.039	8.849	-0.132	0.000
182.400	-5.400	0.040	8.849	-0.132	0.000
182.500	-5.000	0.039	8.849	-0.132	0.000
182.600	-5.000	0.039	8.849	-0.132	0.000
182.700	-5.200	0.039	8.850	-0.132	0.000
182.800	-4.800	0.037	8.850	-0.132	0.000
182.900	-5.400	0.039	8.851	-0.132	0.000
183.000	-5.600	0.038	8.851	-0.132	0.000
183.100	-4.600	0.038	8.851	-0.132	0.000
183.200	-6.200	0.038	8.850	-0.132	0.000
183.300	-4.400	0.038	8.850	-0.132	0.000
183.400	-6.200	0.036	8.850	-0.132	0.000
183.500	-6.000	0.036	8.850	-0.132	0.000
183.600	-6.800	0.036	8.850	-0.132	0.000
183.700	-4.800	0.040	8.850	-0.132	0.000
183.800	-6.200	0.040	8.849	-0.132	0.000
183.900	-6.000	0.038	8.850	-0.132	0.000
184.000	-6.000	0.041	8.849	-0.132	0.000
184.100	-5.200	0.041	8.849	-0.132	0.000
184.200	-6.000	0.041	8.850	-0.132	0.000
184.300	-5.000	0.039	8.850	-0.132	0.000
184.400	-5.800	0.042	8.850	-0.132	0.000
184.500	-5.600	0.043	8.850	-0.132	0.000
184.600	-6.000	0.043	8.850	-0.132	0.000
184.700	-5.800	0.037	8.849	-0.132	0.000
184.800	-5.800	0.041	8.849	-0.132	0.000
184.900	-5.600	0.044	8.850	-0.132	0.000
185.000	-6.800	0.047	8.851	-0.132	0.000
185.100	-5.200	0.047	8.851	-0.132	0.000
185.200	-6.600	0.042	8.849	-0.132	0.000
185.300	-6.200	0.042	8.849	-0.132	0.000
185.400	-5.800	0.045	8.851	-0.132	0.000
185.500	-4.800	0.042	8.850	-0.132	0.000
185.600	-6.200	0.042	8.850	-0.132	0.000
185.700	-6.400	0.047	8.850	-0.132	0.000
185.800	-5.800	0.047	8.851	-0.132	0.000
185.900	-6.800	0.046	8.852	-0.132	0.000
186.000	-6.200	0.050	8.850	-0.132	0.000
186.100	-6.200	0.050	8.850	-0.132	0.000
186.200	-6.800	0.044	8.850	-0.132	0.000
186.300	-7.800	0.045	8.851	-0.132	0.000
186.400	-7.200	0.049	8.850	-0.132	0.000
186.500	-6.200	0.052	8.850	-0.132	0.000
186.600	-7.200	0.052	8.850	-0.132	0.000
186.700	-5.400	0.047	8.849	-0.132	0.000
186.800	-7.800	0.051	8.850	-0.132	0.000
186.900	-6.400	0.050	8.851	-0.132	0.000
187.000	-7.600	0.050	8.850	-0.132	0.000
187.100	-6.200	0.050	8.850	-0.132	0.000
187.200	-6.800	0.056	8.849	-0.132	0.000
187.300	-7.400	0.053	8.850	-0.132	0.000
187.400	-7.400	0.056	8.849	-0.132	0.000
187.500	-6.800	0.057	8.851	-0.132	0.000
187.600	-7.800	0.057	8.851	-0.132	0.000
187.700	-7.200	0.059	8.849	-0.132	0.000
187.800	-8.200	0.060	8.850	-0.132	0.000
187.900	-8.400	0.058	8.850	-0.132	0.000
188.000	-8.800	0.062	8.850	-0.132	0.000
188.100	-7.600	0.062	8.850	-0.132	0.000
188.200	-8.200	0.063	8.850	-0.132	0.000
188.300	-7.000	0.064	8.850	-0.132	0.000
188.400	-8.400	0.061	8.850	-0.132	0.000
188.500	-7.400	0.062	8.850	-0.132	0.000
188.600	-8.200	0.062	8.850	-0.132	0.000
188.700	-8.600	0.064	8.851	-0.132	0.000
188.800	-8.200	0.063	8.850	-0.132	0.000
188.900	-7.800	0.064	8.850	-0.132	0.000
189.000	-9.200	0.066	8.849	-0.132	0.000
189.100	-7.200	0.066	8.849	-0.132	0.000
189.200	-9.400	0.068	8.851	-0.132	0.000
189.300	-9.200	0.066	8.850	-0.132	0.000
189.400	-9.600	0.068	8.850	-0.133	0.000
189.500	-8.000	0.071	8.851	-0.133	0.000
189.600	-9.400	0.071	8.851	-0.133	0.000
189.700	-8.400	0.072	8.851	-0.133	0.000
189.800	-9.200	0.068	8.849	-0.133	0.000
189.900	-9.400	0.073	8.850	-0.133	0.000
190.000	-9.800	0.075	8.850	-0.133	0.000
190.100	-8.600	0.075	8.850	-0.133	0.000
190.200	-9.200	0.074	8.849	-0.133	0.000
190.300	-7.800	0.073	8.850	-0.133	0.000
190.400	-10.600	0.075	8.850	-0.133	0.000
190.500	-9.200	0.075	8.849	-0.133	0.000
190.600	-8.800	0.075	8.849	-0.133	0.000
190.700	-10.200	0.074	8.850	-0.133	0.000
190.800	-9.600	0.074	8.850	-0.133	0.000
190.900	-10.200	0.074	8.848	-0.133	0.000
191.000	-9.400	0.071	8.850	-0.133	0.000
191.100	-9.800	0.071	8.850	-0.133	0.000
191.200	-9.000	0.077	8.850	-0.133	0.000
191.300	-10.600	0.075	8.849	-0.133	0.000
191.400	-8.800	0.077	8.849	-0.133	0.000
191.500	-10.400	0.079	8.849	-0.133	0.000
191.600	-9.200	0.079	8.849	-0.133	0.000
191.700	-9.800	0.076	8.849	-0.133	0.000
191.800	-9.200	0.079	8.850	-0.133	0.000
191.900	-8.400	0.079	8.849	-0.133	0.000
192.000	-9.600	0.075	8.849	-0.133	0.000
192.100	-10.200	0.075	8.849	-0.133	0.000
192.200	-9.400	0.081	8.850	-0.133	0.000
192.300	-9.600	0.076	8.849	-0.133	0.000
192.400	-10.800	0.082	8.850	-0.133	0.000
192.500	-9.400	0.081	8.850	-0.133	0.000
192.600	-8.800	0.081	8.850	-0.133	0.000
192.700	-9.600	0.078	8.850	-0.133	0.000
192.800	-9.600	0.081	8.850	-0.133	0.000
192.900	-9.600	0.082	8.850	-0.133	0.000
193.000	-10.000	0.083	8.850	-0.133	0.000
193.100	-10.400	0.083	8.850	-0.133	0.000
193.200	-9.000	0.076	8.850	-0.133	0.000
193.300	-10.000	0.079	8.850	-0.133	0.000
193.400	-10.400	0.077	8.850	-0.133	0.000
193.500	-8.600	0.076	8.849	-0.133	0.000
193.600	-8.800	0.076	8.849	-0.133	0.000
193.700	-10.000	0.080	8.849	-0.133	0.000
193.800	-8.200	0.083	8.849	-0.133	0.000
193.900	-10.600	0.080	8.849	-0.133	0.000
194.000	-8.800	0.079	8.850	-0.133	0.000
194.100	-9.600	0.079	8.850	-0.133	0.000
194.200	-8.800	0.075	8.850	-0.133	0.000
194.300	-8.200	0.073	8.849	-0.133	0.000
194.400	-10.200	0.074	8.850	-0.133	0.000
194.500	-9.800	0.074	8.849	-0.133	0.000
194.600	-8.000	0.074	8.849	-0.133	0.000
194.700	-8.800	0.075	8.849	-0.133	0.000
194.800	-8.800	0.076	8.849	-0.133	0.000
194.900	-10.200	0.075	8.850	-0.133	0.000
195.000	-8.800	0.073	8.850	-0.133	0.000
195.100	-9.600	0.073	8.850	-0.133	0.000
195.200	-8.600	0.073	8.849	-0.133	0.000
195.300	-9.800	0.076	8.849	-0.133	0.000
195.400	-9.000	0.073	8.850	-0.133	0.000
195.500	-10.800	0.074	8.851	-0.133	0.000
195.600	-9.400	0.074	8.851	-0.133	0.000
195.700	-10.200	0.075	8.850	-0.133	0.000
195.800	-8.800	0.073	8.850	-0.133	0.000
195.900	-9.600	0.076	8.849	-0.134	0.000
196.000	-9.200	0.079	8.849	-0.134	0.000
196.100	-10.400	0.079	8.849	-0.134	0.000
196.200	-8.800	0.076	8.849	-0.134	0.000
196.300	-8.800	0.076	8.850	-0.134	0.000
196.400	-8.600	0.073	8.850	-0.134	0.000
196.500	-9.800	0.069	8.849	-0.134	0.000
196.600	-8.200	0.069	8.849	-0.134	0.000
196.700	-8.400	0.069	8.850	-0.134	0.000
196.800	-8.200	0.074	8.849	-0.134	0.000
196.900	-7.800	0.074	8.850	-0.134	0.000
197.000	-9.000	0.075	8.849	-0.134	0.000
197.100	-8.600	0.075	8.849	-0.134	0.000
197.200	-8.400	0.073	8.850	-0.134	0.000
197.300	-9.400	0.073	8.851	-0.134	0.000
197.400	-8.400	0.071	8.850	-0.134	0.000
197.500	-9.400	0.068	8.850	-0.134	0.000
197.600	-7.800	0.068	8.850	-0.134	0.000
197.700	-8.800	0.073	8.850	-0.134	0.000
197.800	-7.600	0.068	8.850	-0.134	0.000
197.900	-8.600	0.070	8.850	-0.134	0.000
198.000	-8.400	0.071	8.849	-0.134	0.000
198.100	-9.400	0.071	8.849	-0.134	0.000
198.200	-8.200	0.069	8.850	-0.134	0.000
198.300	-9.400	0.072	8.850	-0.134	0.000
198.400	-7.800	0.073	8.850	-0.134	0.000
198.500	-9.000	0.068	8.850	-0.134	0.000
198.600	-7.400	0.068	8.850	-0.134	0.000
198.700	-10.400	0.070	8.849	-0.134	0.000
198.800	-7.600	0.069	8.849	-0.134	0.000
198.900	-9.200	0.068	8.850	-0.134	0.000
199.000	-7.800	0.067	8.849	-0.134	0.000
199.100	-9.200	0.067	8.849	-0.134	0.000
199.200	-8.000	0.068	8.850	-0.134	0.000
199.300	-8.800	0.068	8.849	-0.134	0.000
199.400	-7.400	0.067	8.850	-0.134	0.000
199.500	-9.600	0.065	8.849	-0.134	0.000
199.600	-7.600	0.065	8.849	-0.134	0.000
199.700	-8.400	0.064	8.850	-0.134	0.000
199.800	-8.400	0.066	8.850	-0.134	0.000
199.900	-8.200	0.062	8.849	-0.134	0.000
[truncated: 9,172 more rows]
