# Supplementary material for: Measurement of Outflow Facility Using iPerfusion
Source: PLoS One. 2016 Mar 7;11(3):e0150694. doi: 10.1371/journal.pone.0150694 (PMC4780770; doi:10.1371/journal.pone.0150694)
Supplement: S4 File — The raw data from the perfusion traces along with the steady state values for each pressure step. (ZIP) [file pone.0150694.s004.zip › S3/ControlIndividuals/eye16/CapPre_P16CL-04/Parameters.txt]

Q 	 dQ 	 P 	 dP 	 R 	 dR 	 C 	 dC 	 FT 	 dFT 	 N/A 	 FV 	 
-7.3047	5.1927	0.0570	0.0414	0.5243	25.0242	1.9073	91.0354	0.0000	0.0000	0.0150	0.0000
53.0283	5.0467	4.4315	0.0402	0.0733	0.0062	13.6393	1.1455	0.0000	0.0000	4.9753	0.0000
113.9733	5.3718	8.8589	0.0439	0.0730	0.0032	13.7022	0.6102	0.0000	0.0000	9.9976	0.0000
172.5500	5.1995	13.3142	0.0419	0.0740	0.0022	13.5166	0.3928	0.0000	0.0000	14.9797	0.0000
233.6397	5.1450	17.7404	0.0413	0.0736	0.0016	13.5878	0.2917	0.0000	0.0000	19.9750	0.0000
293.2850	5.4177	22.1783	0.0445	0.0738	0.0013	13.5582	0.2458	0.0000	0.0000	24.9750	0.0000
