# Supplementary material for: Measurement of Outflow Facility Using iPerfusion
Source: PLoS One. 2016 Mar 7;11(3):e0150694. doi: 10.1371/journal.pone.0150694 (PMC4780770; doi:10.1371/journal.pone.0150694)
Supplement: S4 File — The raw data from the perfusion traces along with the steady state values for each pressure step. (ZIP) [file pone.0150694.s004.zip › S3/ControlIndividuals/eye16/Eye_P16CL-04/Data.txt]

0.000	-2.400	7.004	8.816	-0.000	7.000
0.100	-0.800	7.004	8.816	0.000	7.000
0.200	-0.400	6.999	8.815	0.000	7.000
0.300	0.800	6.998	8.816	0.000	7.000
0.400	0.400	7.001	8.816	0.000	7.000
0.500	0.200	7.001	8.815	0.000	7.000
0.600	2.000	7.001	8.815	0.000	7.000
0.700	-0.000	6.998	8.815	0.000	7.000
0.800	1.800	7.002	8.816	0.000	7.000
0.900	1.800	7.003	8.816	0.000	7.000
1.000	2.000	7.002	8.816	0.000	7.000
1.100	1.600	7.002	8.816	0.000	7.000
1.200	1.800	6.998	8.816	0.000	7.000
1.300	0.200	7.003	8.814	0.000	7.000
1.400	1.600	6.998	8.816	0.000	7.000
1.500	0.400	6.994	8.816	0.000	7.000
1.600	2.400	6.994	8.816	0.000	7.000
1.700	1.400	7.005	8.816	0.000	7.000
1.800	2.000	6.996	8.816	0.000	7.000
1.900	0.600	6.998	8.816	0.000	7.000
2.000	2.000	7.006	8.816	0.000	7.000
2.100	1.000	7.006	8.816	0.000	7.000
2.200	1.200	6.995	8.815	0.000	7.000
2.300	1.400	6.998	8.816	0.000	7.000
2.400	1.200	6.999	8.816	0.000	7.000
2.500	0.800	7.000	8.815	0.000	7.000
2.600	1.200	7.000	8.815	0.000	7.000
2.700	2.400	6.997	8.816	0.000	7.000
2.800	1.200	7.000	8.815	0.000	7.000
2.900	0.800	7.001	8.815	0.000	7.000
3.000	1.000	6.998	8.815	0.000	7.000
3.100	1.600	6.998	8.815	0.000	7.000
3.200	1.400	6.997	8.816	0.000	7.000
3.300	0.800	7.000	8.816	0.000	7.000
3.400	0.400	7.000	8.816	0.000	7.000
3.500	1.600	7.002	8.817	0.000	7.000
3.600	1.800	7.002	8.817	0.000	7.000
3.700	2.000	6.999	8.816	0.000	7.000
3.800	0.800	7.000	8.816	0.000	7.000
3.900	2.000	7.000	8.816	0.000	7.000
4.000	1.000	7.002	8.816	0.000	7.000
4.100	2.200	7.002	8.816	0.000	7.000
4.200	0.600	6.996	8.816	0.000	7.000
4.300	1.200	6.999	8.816	0.000	7.000
4.400	0.800	6.998	8.816	0.000	7.000
4.500	0.600	6.998	8.816	0.000	7.000
4.600	-0.400	6.998	8.816	0.000	7.000
4.700	-0.000	7.003	8.816	0.000	7.000
4.800	0.600	7.000	8.816	0.000	7.000
4.900	1.800	7.001	8.816	0.000	7.000
5.000	0.800	7.000	8.816	0.000	7.000
5.100	2.000	7.000	8.816	0.000	7.000
5.200	2.000	6.998	8.816	0.000	7.000
5.300	1.600	7.000	8.815	0.000	7.000
5.400	-0.000	6.998	8.815	0.000	7.000
5.500	1.800	7.002	8.816	0.000	7.000
5.600	0.200	7.002	8.816	0.000	7.000
5.700	1.200	6.999	8.816	0.000	7.000
5.800	-0.400	7.001	8.816	0.000	7.000
5.900	1.200	6.999	8.815	0.000	7.000
6.000	1.400	6.998	8.815	0.000	7.000
6.100	1.600	6.998	8.815	0.000	7.000
6.200	0.400	7.000	8.816	0.000	7.000
6.300	1.800	6.998	8.817	0.000	7.000
6.400	1.200	6.999	8.816	0.000	7.000
6.500	2.600	6.998	8.816	0.000	7.000
6.600	1.000	6.998	8.816	0.000	7.000
6.700	1.400	7.000	8.816	0.000	7.000
6.800	1.200	6.999	8.815	0.000	7.000
6.900	1.200	7.000	8.817	0.000	7.000
7.000	1.000	7.000	8.816	0.000	7.000
7.100	1.400	7.000	8.816	0.000	7.000
7.200	1.600	6.999	8.815	0.000	7.000
7.300	1.800	6.998	8.816	0.000	7.000
7.400	1.400	7.000	8.817	0.000	7.000
7.500	1.600	7.000	8.816	0.000	7.000
7.600	0.200	7.000	8.816	0.000	7.000
7.700	2.000	7.003	8.815	0.000	7.000
7.800	0.400	6.998	8.816	0.000	7.000
7.900	2.000	7.002	8.815	0.000	7.000
8.000	0.400	7.003	8.814	0.000	7.000
8.100	1.400	7.003	8.814	0.000	7.000
8.200	1.000	7.002	8.814	0.000	7.000
8.300	2.400	7.001	8.816	0.000	7.000
8.400	-0.000	7.002	8.816	0.000	7.000
8.500	0.600	6.998	8.815	0.000	7.000
8.600	0.800	6.998	8.815	0.000	7.000
8.700	1.000	7.000	8.815	0.000	7.000
8.800	1.400	6.998	8.816	0.000	7.000
8.900	2.000	6.998	8.816	0.000	7.000
9.000	1.400	6.994	8.816	0.000	7.000
9.100	2.000	6.994	8.816	0.000	7.000
9.200	0.800	7.005	8.816	0.000	7.000
9.300	2.000	6.998	8.816	0.000	7.000
9.400	0.400	7.001	8.816	0.000	7.000
9.500	0.400	6.997	8.816	0.000	7.000
9.600	1.000	6.997	8.816	0.000	7.000
9.700	1.000	7.006	8.816	0.000	7.000
9.800	1.000	7.004	8.815	0.000	7.000
9.900	1.800	6.992	8.816	0.000	7.000
10.000	1.800	6.999	8.816	0.000	7.000
10.100	2.000	6.999	8.816	0.000	7.000
10.200	0.600	7.004	8.816	0.000	7.000
10.300	1.600	6.997	8.816	0.000	7.000
10.400	1.600	7.004	8.816	0.000	7.000
10.500	2.000	6.999	8.816	0.000	7.000
10.600	1.800	6.999	8.816	0.000	7.000
10.700	0.600	7.000	8.816	0.000	7.000
10.800	1.200	7.002	8.816	0.000	7.000
10.900	1.800	7.005	8.816	0.000	7.000
11.000	1.800	7.005	8.816	0.000	7.000
11.100	1.800	7.005	8.816	0.000	7.000
11.200	2.200	7.001	8.816	0.000	7.000
11.300	1.600	6.999	8.815	0.000	7.000
11.400	1.400	7.004	8.816	0.000	7.000
11.500	2.600	7.001	8.815	0.000	7.000
11.600	1.600	7.001	8.815	0.000	7.000
11.700	1.800	7.004	8.814	0.000	7.000
11.800	1.000	7.002	8.815	0.000	7.000
11.900	1.200	7.002	8.814	0.000	7.000
12.000	1.600	7.005	8.816	0.000	7.000
12.100	1.400	7.005	8.816	0.000	7.000
12.200	1.000	6.999	8.816	0.000	7.000
12.300	2.000	7.005	8.814	0.000	7.000
12.400	0.200	7.001	8.815	0.000	7.000
12.500	0.800	6.997	8.815	0.000	7.000
12.600	0.600	6.997	8.815	0.000	7.000
12.700	2.000	7.005	8.815	0.000	7.000
12.800	1.400	7.006	8.816	0.000	7.000
12.900	1.800	6.993	8.815	0.000	7.000
13.000	1.000	7.001	8.815	0.000	7.000
13.100	2.400	7.001	8.815	0.000	7.000
13.200	0.800	7.003	8.815	0.000	7.000
13.300	0.800	7.002	8.815	0.000	7.000
13.400	0.800	7.001	8.815	0.000	7.000
13.500	2.400	6.999	8.815	0.000	7.000
13.600	1.000	6.999	8.815	0.000	7.000
13.700	1.600	7.002	8.816	0.000	7.000
13.800	-0.000	6.999	8.815	0.000	7.000
13.900	2.800	7.004	8.815	0.000	7.000
14.000	0.800	7.006	8.815	0.000	7.000
14.100	1.400	7.006	8.815	0.000	7.000
14.200	1.600	7.002	8.814	0.000	7.000
14.300	-0.000	6.999	8.815	0.000	7.000
14.400	2.200	7.006	8.815	0.000	7.000
14.500	1.600	7.001	8.816	0.000	7.000
14.600	1.400	7.001	8.816	0.000	7.000
14.700	0.200	7.006	8.815	0.000	7.000
14.800	2.400	6.998	8.816	0.000	7.000
14.900	0.800	7.008	8.815	0.000	7.000
15.000	1.000	7.008	8.816	0.000	7.000
15.100	1.000	7.008	8.816	0.000	7.000
15.200	1.200	6.999	8.815	0.000	7.000
15.300	0.600	7.004	8.816	0.000	7.000
15.400	1.400	7.001	8.814	0.000	7.000
15.500	1.600	7.001	8.815	0.000	7.000
15.600	1.600	7.001	8.815	0.000	7.000
15.700	0.200	7.003	8.815	0.000	7.000
15.800	1.800	7.000	8.815	0.000	7.000
15.900	1.000	7.004	8.815	0.000	7.000
16.000	2.000	7.005	8.815	0.000	7.000
16.100	0.800	7.005	8.815	0.000	7.000
16.200	1.400	7.004	8.815	0.000	7.000
16.300	0.800	7.001	8.815	0.000	7.000
16.400	1.600	7.007	8.816	0.000	7.000
16.500	1.200	7.004	8.816	0.000	7.000
16.600	1.000	7.004	8.816	0.000	7.000
16.700	1.400	7.001	8.815	0.000	7.000
16.800	2.600	7.001	8.816	0.000	7.000
16.900	0.600	7.006	8.815	0.000	7.000
17.000	1.000	7.004	8.815	0.000	7.000
17.100	1.000	7.004	8.815	0.000	7.000
17.200	1.400	7.000	8.815	0.000	7.000
17.300	0.600	7.002	8.816	0.000	7.000
17.400	2.000	7.004	8.815	0.000	7.000
17.500	0.200	7.001	8.815	0.000	7.000
17.600	1.400	7.001	8.815	0.000	7.000
17.700	0.800	7.001	8.816	0.000	7.000
17.800	2.000	7.005	8.814	0.000	7.000
17.900	1.600	7.000	8.815	0.000	7.000
18.000	1.000	7.004	8.816	0.000	7.000
18.100	1.000	7.004	8.816	0.000	7.000
18.200	1.600	7.007	8.816	0.000	7.000
18.300	0.600	7.007	8.816	0.000	7.000
18.400	2.400	7.004	8.814	0.000	7.000
18.500	0.600	7.004	8.816	0.000	7.000
18.600	1.600	7.004	8.816	0.000	7.000
18.700	1.800	7.004	8.816	0.000	7.000
18.800	2.400	7.007	8.816	0.000	7.000
18.900	0.600	7.005	8.816	0.000	7.000
19.000	2.400	7.012	8.814	0.000	7.000
19.100	1.400	7.012	8.814	0.000	7.000
19.200	2.000	6.995	8.815	0.000	7.000
19.300	1.600	7.007	8.816	0.000	7.000
19.400	1.200	7.000	8.814	0.000	7.000
19.500	1.000	7.005	8.815	0.000	7.000
19.600	2.400	7.005	8.815	0.000	7.000
19.700	0.800	7.005	8.816	0.000	7.000
19.800	0.600	7.001	8.816	0.000	7.000
19.900	1.200	6.990	8.815	0.000	7.000
20.000	0.600	6.999	8.816	0.000	7.000
20.100	1.000	6.999	8.816	0.000	7.000
20.200	0.800	6.992	8.816	0.000	7.000
20.300	1.000	6.993	8.814	0.000	7.000
20.400	2.000	6.978	8.816	0.000	7.000
20.500	2.000	6.989	8.816	0.000	7.000
20.600	2.200	6.989	8.816	0.000	7.000
20.700	-1.000	7.000	8.815	0.000	7.000
20.800	1.800	6.978	8.816	0.000	7.000
20.900	1.000	7.002	8.816	0.000	7.000
21.000	1.200	6.987	8.815	0.000	7.000
21.100	0.400	6.987	8.815	0.000	7.000
21.200	1.400	6.996	8.816	0.000	7.000
21.300	1.000	6.991	8.815	0.000	7.000
21.400	1.200	6.988	8.818	0.000	7.000
21.500	1.200	6.988	8.816	0.000	7.000
21.600	2.800	6.988	8.816	0.006	7.000
21.700	3744.000	6.995	8.816	0.006	7.000
21.800	2969.400	6.988	8.816	0.006	7.000
21.900	-3247.800	6.992	8.817	0.006	7.000
22.000	143.000	6.985	8.816	0.006	7.000
22.100	2688.000	6.985	8.816	0.005	7.000
22.200	-2289.200	6.994	8.816	0.005	7.000
22.300	-279.800	6.996	8.817	0.005	7.000
22.400	-328.000	6.986	8.816	0.005	7.000
22.500	-372.400	6.960	8.815	0.005	7.000
22.600	-401.800	6.960	8.815	0.002	7.000
22.700	-432.600	6.574	8.816	0.002	7.000
22.800	-408.800	7.119	8.817	0.002	7.000
22.900	-375.800	7.001	8.816	0.002	7.000
23.000	-330.600	6.683	8.816	0.002	7.000
23.100	-313.800	6.683	8.816	-0.000	7.000
23.200	-300.400	8.042	8.818	-0.000	7.000
23.300	-289.200	9.638	8.817	-0.000	7.000
23.400	-279.800	10.323	8.817	-0.000	7.000
23.500	-258.200	10.947	8.818	-0.000	7.000
23.600	-248.200	10.947	8.818	-0.002	7.000
23.700	-238.400	11.059	8.817	-0.002	7.000
23.800	-228.600	10.698	8.817	-0.002	7.000
23.900	-220.400	10.379	8.817	-0.002	7.000
24.000	-212.200	9.898	8.817	-0.002	7.000
24.100	-203.800	9.898	8.817	-0.004	7.000
24.200	-198.200	9.790	8.816	-0.004	7.000
24.300	-193.800	9.705	8.818	-0.004	7.000
24.400	-187.000	9.546	8.816	-0.004	7.000
24.500	-182.000	9.301	8.816	-0.004	7.000
24.600	-176.600	9.301	8.816	-0.005	7.000
24.700	-171.600	9.210	8.816	-0.005	7.000
24.800	-168.000	9.124	8.816	-0.005	7.000
24.900	-164.000	9.045	8.817	-0.005	7.000
25.000	-161.600	8.903	8.817	-0.005	7.000
25.100	-156.400	8.903	8.817	-0.006	7.000
25.200	-153.800	8.848	8.817	-0.006	7.000
25.300	-151.400	8.792	8.817	-0.006	7.000
25.400	-148.400	8.740	8.817	-0.006	7.000
25.500	-146.600	8.647	8.817	-0.006	7.000
25.600	-141.600	8.647	8.817	-0.007	7.000
25.700	-131.400	8.600	8.817	-0.007	7.000
25.800	-121.800	8.566	8.817	-0.007	7.000
25.900	-112.800	8.526	8.816	-0.007	7.000
26.000	-125.400	8.466	8.817	-0.007	7.235
26.100	-111.200	8.466	8.817	-0.008	7.235
26.200	-94.200	8.431	8.815	-0.008	7.235
26.300	-82.200	8.409	8.817	-0.008	7.235
26.400	-76.400	8.382	8.815	-0.008	7.235
26.500	-84.600	8.309	8.816	-0.008	7.530
26.600	-71.800	8.309	8.816	-0.009	7.530
26.700	-53.600	8.325	8.816	-0.009	7.530
26.800	-47.000	8.292	8.817	-0.009	7.530
26.900	-46.600	8.271	8.817	-0.009	7.530
27.000	-53.400	8.243	8.818	-0.009	7.824
27.100	-36.600	8.243	8.818	-0.009	7.824
27.200	-23.200	8.225	8.816	-0.009	7.824
27.300	-5.600	8.213	8.815	-0.009	7.824
27.400	-8.800	8.202	8.816	-0.009	7.824
27.500	-10.400	8.182	8.816	-0.009	8.118
27.600	-5.200	8.182	8.816	-0.009	8.118
27.700	6.600	8.173	8.818	-0.009	8.118
27.800	21.200	8.168	8.819	-0.009	8.118
27.900	23.600	8.163	8.816	-0.009	8.118
28.000	21.600	8.157	8.815	-0.009	8.412
28.100	25.200	8.157	8.815	-0.008	8.412
28.200	37.800	8.145	8.815	-0.008	8.412
28.300	48.200	8.145	8.816	-0.008	8.412
28.400	58.800	8.146	8.816	-0.008	8.412
28.500	46.000	8.141	8.817	-0.008	8.706
28.600	53.800	8.141	8.817	-0.008	8.706
28.700	65.600	8.139	8.815	-0.008	8.706
28.800	67.600	8.146	8.817	-0.008	8.706
28.900	83.000	8.136	8.816	-0.008	8.706
29.000	75.600	8.140	8.816	-0.008	9.001
29.100	80.000	8.140	8.816	-0.007	9.001
29.200	89.400	8.139	8.816	-0.007	9.001
29.300	89.200	8.141	8.816	-0.007	9.001
29.400	89.000	8.140	8.816	-0.007	9.001
29.500	89.400	8.159	8.815	-0.007	9.000
29.600	87.800	8.159	8.815	-0.006	9.000
29.700	88.600	8.124	8.816	-0.006	9.000
29.800	88.200	8.167	8.818	-0.006	9.000
29.900	86.600	8.137	8.815	-0.006	9.000
30.000	88.000	8.147	8.815	-0.006	9.000
30.100	87.600	8.147	8.815	-0.006	9.000
30.200	85.200	8.173	8.816	-0.006	9.000
30.300	86.800	8.157	8.816	-0.006	9.000
30.400	86.400	8.169	8.816	-0.006	9.000
30.500	86.800	8.173	8.816	-0.006	9.000
30.600	86.800	8.173	8.816	-0.005	9.000
30.700	85.800	8.154	8.817	-0.005	9.000
30.800	86.200	8.169	8.814	-0.005	9.000
30.900	85.800	8.172	8.817	-0.005	9.000
31.000	86.000	8.188	8.816	-0.005	9.000
31.100	85.000	8.188	8.816	-0.004	9.000
31.200	85.000	8.184	8.816	-0.004	9.000
31.300	84.800	8.177	8.816	-0.004	9.000
31.400	84.600	8.185	8.815	-0.004	9.000
31.500	83.800	8.182	8.816	-0.004	9.000
31.600	83.200	8.182	8.816	-0.003	9.000
31.700	84.200	8.187	8.817	-0.003	9.000
31.800	82.800	8.180	8.817	-0.003	9.000
31.900	82.000	8.190	8.816	-0.003	9.000
32.000	82.400	8.194	8.815	-0.003	9.000
32.100	82.200	8.194	8.815	-0.003	9.000
32.200	80.800	8.194	8.816	-0.003	9.000
32.300	81.200	8.196	8.816	-0.003	9.000
32.400	79.800	8.200	8.815	-0.003	9.000
32.500	79.400	8.210	8.815	-0.003	9.000
32.600	80.800	8.210	8.815	-0.002	9.000
32.700	81.400	8.206	8.815	-0.002	9.000
32.800	82.000	8.214	8.816	-0.002	9.000
32.900	81.200	8.213	8.816	-0.002	9.000
33.000	82.000	8.216	8.816	-0.002	9.000
33.100	81.400	8.216	8.816	-0.001	9.000
33.200	81.800	8.213	8.817	-0.001	9.000
33.300	81.600	8.231	8.817	-0.001	9.000
33.400	80.800	8.216	8.817	-0.001	9.000
33.500	80.000	8.229	8.816	-0.001	9.000
33.600	80.600	8.229	8.816	-0.001	9.000
33.700	80.600	8.215	8.816	-0.001	9.000
33.800	79.400	8.230	8.817	-0.001	9.000
33.900	80.200	8.210	8.817	-0.001	9.000
34.000	79.000	8.218	8.817	-0.001	9.000
34.100	79.200	8.218	8.817	-0.000	9.000
34.200	77.200	8.234	8.817	-0.000	9.000
34.300	77.600	8.222	8.817	-0.000	9.000
34.400	78.600	8.237	8.817	-0.000	9.000
34.500	78.000	8.245	8.816	-0.000	9.000
34.600	77.400	8.245	8.816	0.001	9.000
34.700	78.000	8.233	8.816	0.001	9.000
34.800	78.400	8.242	8.817	0.001	9.000
34.900	77.400	8.243	8.816	0.001	9.000
35.000	76.800	8.250	8.817	0.001	9.000
35.100	76.400	8.250	8.817	0.001	9.000
35.200	77.000	8.250	8.816	0.001	9.000
35.300	75.600	8.254	8.817	0.001	9.000
35.400	76.600	8.252	8.817	0.001	9.000
35.500	76.400	8.256	8.816	0.001	9.000
35.600	75.600	8.256	8.816	0.002	9.000
35.700	75.200	8.260	8.816	0.002	9.000
35.800	77.000	8.265	8.816	0.002	9.000
35.900	75.600	8.262	8.817	0.002	9.000
36.000	76.800	8.268	8.815	0.002	9.000
36.100	76.600	8.268	8.815	0.003	9.000
36.200	75.800	8.273	8.817	0.003	9.000
36.300	75.000	8.271	8.816	0.003	9.000
36.400	75.600	8.271	8.817	0.003	9.000
36.500	75.200	8.275	8.817	0.003	9.000
36.600	75.600	8.275	8.817	0.003	9.000
36.700	75.400	8.270	8.816	0.003	9.000
36.800	75.400	8.274	8.816	0.003	9.000
36.900	75.600	8.273	8.817	0.003	9.000
37.000	73.800	8.274	8.817	0.003	9.000
37.100	73.600	8.274	8.817	0.004	9.000
37.200	73.600	8.276	8.817	0.004	9.000
37.300	73.600	8.276	8.816	0.004	9.000
37.400	74.000	8.276	8.816	0.004	9.000
37.500	74.000	8.280	8.816	0.004	9.000
37.600	73.400	8.280	8.816	0.004	9.000
37.700	74.600	8.283	8.817	0.004	9.000
37.800	73.400	8.286	8.818	0.004	9.000
37.900	74.400	8.288	8.817	0.004	9.000
38.000	71.800	8.292	8.817	0.004	9.000
38.100	73.800	8.292	8.817	0.005	9.000
38.200	71.800	8.293	8.817	0.005	9.000
38.300	73.200	8.295	8.817	0.005	9.000
38.400	72.600	8.296	8.817	0.005	9.000
38.500	72.400	8.299	8.817	0.005	9.000
38.600	72.000	8.299	8.817	0.006	9.000
38.700	73.200	8.297	8.816	0.006	9.000
38.800	71.600	8.298	8.817	0.006	9.000
38.900	72.600	8.301	8.818	0.006	9.000
39.000	72.200	8.304	8.818	0.006	9.000
39.100	71.800	8.304	8.818	0.006	9.000
39.200	72.200	8.304	8.817	0.006	9.000
39.300	72.200	8.305	8.817	0.006	9.000
39.400	71.000	8.305	8.818	0.006	9.000
39.500	71.200	8.309	8.817	0.006	9.000
39.600	71.000	8.309	8.817	0.007	9.000
39.700	71.200	8.302	8.818	0.007	9.000
39.800	71.400	8.309	8.817	0.007	9.000
39.900	71.000	8.310	8.817	0.007	9.000
40.000	70.200	8.315	8.818	0.007	9.000
40.100	71.200	8.315	8.818	0.007	9.000
40.200	69.600	8.316	8.817	0.007	9.000
40.300	68.800	8.315	8.818	0.007	9.000
40.400	68.600	8.318	8.817	0.007	9.000
40.500	68.200	8.324	8.818	0.007	9.000
40.600	69.200	8.324	8.818	0.008	9.000
40.700	68.600	8.322	8.818	0.008	9.000
40.800	67.400	8.323	8.818	0.008	9.000
40.900	68.600	8.324	8.817	0.008	9.000
41.000	68.000	8.327	8.817	0.008	9.000
41.100	66.600	8.327	8.817	0.008	9.000
41.200	67.200	8.332	8.819	0.008	9.000
41.300	66.600	8.339	8.818	0.008	9.000
41.400	66.400	8.341	8.818	0.008	9.000
41.500	65.600	8.344	8.817	0.008	9.000
41.600	64.800	8.344	8.817	0.009	9.000
41.700	65.800	8.347	8.818	0.009	9.000
41.800	64.200	8.347	8.818	0.009	9.000
41.900	65.600	8.351	8.818	0.009	9.000
42.000	64.600	8.357	8.818	0.009	9.000
42.100	63.600	8.357	8.818	0.010	9.000
42.200	64.000	8.357	8.818	0.010	9.000
42.300	64.400	8.363	8.818	0.010	9.000
42.400	64.800	8.364	8.818	0.010	9.000
42.500	64.000	8.373	8.819	0.010	9.000
42.600	63.000	8.373	8.819	0.010	9.000
42.700	64.000	8.372	8.819	0.010	9.000
42.800	63.800	8.375	8.817	0.010	9.000
42.900	63.600	8.373	8.819	0.010	9.000
43.000	64.000	8.376	8.818	0.010	9.000
43.100	64.400	8.376	8.818	0.011	9.000
43.200	63.400	8.382	8.819	0.011	9.000
43.300	65.000	8.382	8.819	0.011	9.000
43.400	63.800	8.383	8.818	0.011	9.000
43.500	64.600	8.384	8.818	0.011	9.000
43.600	63.200	8.384	8.818	0.011	9.000
43.700	63.600	8.385	8.818	0.011	9.000
43.800	64.000	8.384	8.818	0.011	9.000
43.900	64.000	8.383	8.819	0.011	9.000
44.000	63.200	8.381	8.819	0.011	9.000
44.100	63.200	8.381	8.819	0.012	9.000
44.200	63.200	8.383	8.819	0.012	9.000
44.300	63.000	8.377	8.819	0.012	9.000
44.400	62.000	8.381	8.819	0.012	9.000
44.500	63.600	8.385	8.819	0.012	9.000
44.600	63.200	8.385	8.819	0.012	9.000
44.700	64.200	8.384	8.819	0.012	9.000
44.800	63.400	8.387	8.818	0.012	9.000
44.900	64.000	8.388	8.818	0.012	9.000
45.000	63.200	8.391	8.818	0.012	9.000
45.100	64.000	8.391	8.818	0.013	9.000
45.200	64.200	8.389	8.820	0.013	9.000
45.300	64.000	8.392	8.818	0.013	9.000
45.400	64.400	8.392	8.820	0.013	9.000
45.500	64.400	8.394	8.819	0.013	9.000
45.600	64.600	8.394	8.819	0.013	9.000
45.700	64.600	8.385	8.818	0.013	9.000
45.800	63.800	8.389	8.819	0.013	9.000
45.900	63.200	8.387	8.819	0.013	9.000
46.000	63.800	8.388	8.820	0.013	9.000
46.100	64.000	8.388	8.820	0.014	9.000
46.200	63.200	8.385	8.820	0.014	9.000
46.300	64.200	8.385	8.820	0.014	9.000
46.400	63.200	8.384	8.820	0.014	9.000
46.500	64.000	8.388	8.819	0.014	9.000
46.600	63.200	8.388	8.819	0.014	9.000
46.700	63.800	8.387	8.820	0.014	9.000
46.800	62.000	8.392	8.819	0.014	9.000
46.900	63.200	8.389	8.821	0.014	9.000
47.000	63.400	8.390	8.819	0.014	9.000
47.100	62.000	8.390	8.819	0.015	9.000
47.200	61.800	8.389	8.820	0.015	9.000
47.300	61.800	8.392	8.819	0.015	9.000
47.400	62.200	8.392	8.819	0.015	9.000
47.500	62.200	8.396	8.820	0.015	9.000
47.600	61.800	8.396	8.820	0.015	9.000
47.700	61.400	8.393	8.819	0.015	9.000
47.800	62.400	8.395	8.820	0.015	9.000
47.900	61.400	8.396	8.819	0.015	9.000
48.000	61.400	8.402	8.820	0.015	9.000
48.100	60.400	8.402	8.820	0.016	9.000
48.200	60.400	8.401	8.820	0.016	9.000
48.300	61.200	8.402	8.820	0.016	9.000
48.400	60.400	8.406	8.821	0.016	9.000
48.500	62.000	8.407	8.820	0.016	9.000
48.600	61.200	8.407	8.820	0.016	9.000
48.700	61.000	8.407	8.820	0.016	9.000
48.800	61.000	8.409	8.819	0.016	9.000
48.900	59.600	8.407	8.821	0.016	9.000
49.000	60.600	8.409	8.820	0.016	9.000
49.100	60.800	8.409	8.820	0.017	9.000
49.200	61.400	8.414	8.821	0.017	9.000
49.300	60.200	8.410	8.819	0.017	9.000
49.400	60.400	8.414	8.820	0.017	9.000
49.500	59.400	8.413	8.822	0.017	9.000
49.600	59.400	8.413	8.822	0.017	9.000
49.700	59.400	8.415	8.821	0.017	9.000
49.800	59.400	8.416	8.820	0.017	9.000
49.900	59.600	8.417	8.820	0.017	9.000
50.000	59.000	8.420	8.820	0.017	9.000
50.100	59.200	8.420	8.820	0.018	9.000
50.200	59.600	8.415	8.820	0.018	9.000
50.300	59.400	8.421	8.820	0.018	9.000
50.400	59.400	8.420	8.821	0.018	9.000
50.500	58.600	8.424	8.822	0.018	9.000
50.600	58.200	8.424	8.822	0.018	9.000
50.700	59.400	8.422	8.821	0.018	9.000
50.800	59.000	8.427	8.820	0.018	9.000
50.900	58.000	8.425	8.821	0.018	9.000
51.000	58.000	8.428	8.821	0.018	9.000
51.100	59.200	8.428	8.821	0.019	9.000
51.200	58.200	8.430	8.821	0.019	9.000
51.300	58.200	8.427	8.821	0.019	9.000
51.400	58.600	8.426	8.821	0.019	9.000
51.500	57.200	8.430	8.821	0.019	9.000
51.600	57.200	8.430	8.821	0.019	9.000
51.700	58.000	8.429	8.822	0.019	9.000
51.800	56.200	8.433	8.821	0.019	9.000
51.900	56.200	8.434	8.820	0.019	9.000
52.000	56.400	8.441	8.821	0.019	9.000
52.100	56.400	8.441	8.821	0.020	9.000
52.200	56.400	8.443	8.822	0.020	9.000
52.300	56.000	8.442	8.821	0.020	9.000
52.400	56.400	8.445	8.821	0.020	9.000
52.500	56.000	8.446	8.823	0.020	9.000
52.600	55.200	8.446	8.823	0.020	9.000
52.700	54.200	8.450	8.821	0.020	9.000
52.800	54.800	8.449	8.822	0.020	9.000
52.900	55.600	8.451	8.822	0.020	9.000
53.000	54.400	8.454	8.821	0.020	9.000
53.100	54.800	8.454	8.821	0.021	9.000
53.200	54.400	8.456	8.822	0.021	9.000
53.300	54.200	8.460	8.822	0.021	9.000
53.400	53.600	8.457	8.822	0.021	9.000
53.500	54.200	8.462	8.822	0.021	9.000
53.600	52.600	8.462	8.822	0.021	9.000
53.700	53.200	8.464	8.821	0.021	9.000
53.800	53.200	8.467	8.822	0.021	9.000
53.900	53.600	8.469	8.822	0.021	9.000
54.000	53.000	8.478	8.821	0.021	9.000
54.100	52.000	8.478	8.821	0.022	9.000
54.200	53.400	8.473	8.823	0.022	9.000
54.300	52.400	8.477	8.821	0.022	9.000
54.400	51.200	8.477	8.822	0.022	9.000
54.500	52.200	8.482	8.822	0.022	9.000
54.600	51.200	8.482	8.822	0.022	9.000
54.700	51.400	8.486	8.822	0.022	9.000
54.800	51.200	8.486	8.822	0.022	9.000
54.900	50.800	8.489	8.823	0.022	9.000
55.000	51.800	8.491	8.822	0.022	9.000
55.100	50.400	8.491	8.822	0.022	9.000
55.200	50.200	8.493	8.822	0.022	9.000
55.300	51.000	8.493	8.822	0.022	9.000
55.400	51.000	8.492	8.821	0.022	9.000
55.500	50.600	8.497	8.823	0.022	9.000
55.600	51.000	8.497	8.823	0.023	9.000
55.700	51.200	8.502	8.823	0.023	9.000
55.800	50.400	8.505	8.822	0.023	9.000
55.900	51.200	8.508	8.822	0.023	9.000
56.000	49.800	8.511	8.821	0.023	9.000
56.100	50.800	8.511	8.821	0.023	9.000
56.200	50.400	8.506	8.823	0.023	9.000
56.300	51.200	8.507	8.822	0.023	9.000
56.400	50.800	8.505	8.823	0.023	9.000
56.500	50.200	8.504	8.823	0.023	9.000
56.600	50.000	8.504	8.823	0.024	9.000
56.700	50.400	8.507	8.823	0.024	9.000
56.800	50.600	8.513	8.822	0.024	9.000
56.900	49.600	8.510	8.823	0.024	9.000
57.000	50.200	8.507	8.823	0.024	9.000
57.100	50.800	8.507	8.823	0.024	9.000
57.200	50.200	8.510	8.823	0.024	9.000
57.300	49.600	8.510	8.823	0.024	9.000
57.400	49.200	8.512	8.822	0.024	9.000
57.500	50.200	8.508	8.823	0.024	9.000
57.600	50.400	8.508	8.823	0.024	9.000
57.700	50.600	8.509	8.824	0.024	9.000
57.800	49.200	8.511	8.823	0.024	9.000
57.900	49.800	8.510	8.823	0.024	9.000
58.000	50.200	8.515	8.822	0.024	9.000
58.100	50.400	8.515	8.822	0.025	9.000
58.200	49.800	8.514	8.823	0.025	9.000
58.300	51.200	8.515	8.823	0.025	9.000
58.400	49.400	8.515	8.823	0.025	9.000
58.500	50.400	8.512	8.823	0.025	9.000
58.600	49.800	8.512	8.823	0.025	9.000
58.700	50.800	8.513	8.823	0.025	9.000
58.800	49.800	8.515	8.822	0.025	9.000
58.900	50.000	8.512	8.824	0.025	9.000
59.000	49.800	8.513	8.823	0.025	9.000
59.100	50.200	8.513	8.823	0.026	9.000
59.200	49.800	8.516	8.823	0.026	9.000
59.300	51.000	8.511	8.823	0.026	9.000
59.400	49.600	8.515	8.824	0.026	9.000
59.500	49.600	8.516	8.824	0.026	9.000
59.600	49.000	8.516	8.824	0.026	9.000
59.700	49.200	8.513	8.824	0.026	9.000
59.800	49.400	8.515	8.823	0.026	9.000
59.900	50.600	8.516	8.822	0.026	9.000
60.000	48.600	8.516	8.823	0.026	9.000
60.100	50.000	8.516	8.823	0.027	9.000
60.200	49.800	8.514	8.823	0.027	9.000
60.300	48.200	8.514	8.824	0.027	9.000
60.400	48.400	8.516	8.824	0.027	9.000
60.500	49.000	8.519	8.823	0.027	9.000
60.600	48.800	8.519	8.823	0.027	9.000
60.700	48.200	8.520	8.823	0.027	9.000
60.800	49.000	8.520	8.824	0.027	9.000
60.900	48.400	8.523	8.823	0.027	9.000
61.000	47.400	8.526	8.823	0.027	9.000
61.100	48.400	8.526	8.823	0.027	9.000
61.200	47.800	8.520	8.824	0.027	9.000
61.300	47.200	8.528	8.824	0.027	9.000
61.400	47.000	8.525	8.824	0.027	9.000
61.500	46.600	8.529	8.824	0.027	9.000
61.600	46.400	8.529	8.824	0.028	9.000
61.700	47.000	8.531	8.823	0.028	9.000
61.800	47.200	8.532	8.823	0.028	9.000
61.900	46.400	8.538	8.824	0.028	9.000
62.000	46.200	8.541	8.824	0.028	9.000
62.100	46.400	8.541	8.824	0.028	9.000
62.200	46.800	8.536	8.823	0.028	9.000
62.300	45.800	8.543	8.824	0.028	9.000
62.400	45.200	8.539	8.825	0.028	9.000
62.500	45.600	8.541	8.824	0.028	9.000
62.600	45.800	8.541	8.824	0.029	9.000
62.700	44.800	8.544	8.824	0.029	9.000
62.800	45.600	8.545	8.825	0.029	9.000
62.900	45.800	8.548	8.824	0.029	9.000
63.000	43.600	8.554	8.824	0.029	9.000
63.100	44.000	8.554	8.824	0.029	9.000
63.200	44.000	8.551	8.824	0.029	9.000
63.300	44.800	8.552	8.823	0.029	9.000
63.400	44.800	8.553	8.825	0.029	9.000
63.500	45.000	8.556	8.825	0.029	9.000
63.600	44.400	8.556	8.825	0.029	9.000
63.700	44.400	8.557	8.824	0.029	9.000
63.800	43.800	8.558	8.824	0.029	9.000
63.900	44.200	8.561	8.824	0.029	9.000
64.000	44.200	8.567	8.825	0.029	9.000
64.100	43.200	8.567	8.825	0.030	9.000
64.200	43.400	8.568	8.824	0.030	9.000
64.300	42.600	8.565	8.824	0.030	9.000
64.400	43.600	8.573	8.825	0.030	9.000
64.500	43.400	8.569	8.824	0.030	9.000
64.600	43.800	8.569	8.824	0.030	9.000
64.700	43.200	8.572	8.824	0.030	9.000
64.800	42.800	8.571	8.825	0.030	9.000
64.900	42.800	8.573	8.825	0.030	9.000
65.000	42.600	8.575	8.825	0.030	9.000
65.100	43.000	8.575	8.825	0.030	9.000
65.200	43.400	8.575	8.825	0.030	9.000
65.300	42.600	8.577	8.824	0.030	9.000
65.400	42.200	8.575	8.825	0.030	9.000
65.500	42.800	8.575	8.825	0.030	9.000
65.600	42.600	8.575	8.825	0.031	9.000
65.700	42.200	8.577	8.824	0.031	9.000
65.800	42.600	8.578	8.825	0.031	9.000
65.900	42.000	8.579	8.824	0.031	9.000
66.000	42.400	8.581	8.825	0.031	9.000
66.100	42.600	8.581	8.825	0.031	9.000
66.200	42.800	8.580	8.824	0.031	9.000
66.300	42.400	8.580	8.825	0.031	9.000
66.400	41.400	8.577	8.826	0.031	9.000
66.500	42.400	8.580	8.825	0.031	9.000
66.600	42.600	8.580	8.825	0.031	9.000
66.700	42.000	8.582	8.825	0.031	9.000
66.800	43.200	8.579	8.825	0.031	9.000
66.900	41.800	8.584	8.825	0.031	9.000
67.000	42.200	8.584	8.826	0.031	9.000
67.100	41.600	8.584	8.826	0.032	9.000
67.200	41.200	8.581	8.825	0.032	9.000
67.300	41.000	8.586	8.825	0.032	9.000
67.400	41.800	8.586	8.826	0.032	9.000
67.500	42.200	8.587	8.826	0.032	9.000
67.600	41.000	8.587	8.826	0.032	9.000
67.700	41.800	8.590	8.826	0.032	9.000
67.800	42.600	8.587	8.826	0.032	9.000
67.900	42.000	8.590	8.825	0.032	9.000
68.000	41.400	8.594	8.825	0.032	9.000
68.100	42.200	8.594	8.825	0.032	9.000
68.200	42.000	8.591	8.825	0.032	9.000
68.300	42.000	8.594	8.825	0.032	9.000
68.400	41.800	8.595	8.825	0.032	9.000
68.500	41.800	8.593	8.825	0.032	9.000
68.600	42.200	8.593	8.825	0.033	9.000
68.700	42.000	8.592	8.826	0.033	9.000
68.800	42.000	8.593	8.825	0.033	9.000
68.900	42.800	8.589	8.826	0.033	9.000
69.000	42.600	8.591	8.826	0.033	9.000
69.100	41.400	8.591	8.826	0.033	9.000
69.200	41.800	8.591	8.826	0.033	9.000
69.300	40.600	8.589	8.825	0.033	9.000
69.400	41.000	8.590	8.826	0.033	9.000
69.500	42.400	8.589	8.826	0.033	9.000
69.600	42.000	8.589	8.826	0.033	9.000
69.700	41.600	8.589	8.826	0.033	9.000
69.800	41.400	8.585	8.826	0.033	9.000
69.900	41.000	8.590	8.826	0.033	9.000
70.000	41.400	8.589	8.825	0.033	9.000
70.100	42.000	8.589	8.825	0.034	9.000
70.200	41.400	8.590	8.826	0.034	9.000
70.300	41.200	8.594	8.828	0.034	9.000
70.400	40.600	8.593	8.826	0.034	9.000
70.500	42.600	8.593	8.826	0.034	9.000
70.600	40.600	8.593	8.826	0.034	9.000
70.700	41.400	8.592	8.826	0.034	9.000
70.800	40.800	8.591	8.826	0.034	9.000
70.900	41.800	8.594	8.826	0.034	9.000
71.000	39.800	8.598	8.827	0.034	9.000
71.100	41.000	8.598	8.827	0.034	9.000
71.200	40.600	8.596	8.826	0.034	9.000
71.300	40.400	8.595	8.827	0.034	9.000
71.400	41.400	8.598	8.826	0.034	9.000
71.500	40.600	8.600	8.827	0.034	9.000
71.600	40.000	8.600	8.827	0.035	9.000
71.700	40.800	8.596	8.826	0.035	9.000
71.800	41.400	8.601	8.827	0.035	9.000
71.900	41.200	8.597	8.826	0.035	9.000
72.000	42.600	8.597	8.827	0.035	9.000
72.100	41.400	8.597	8.827	0.035	9.000
72.200	41.800	8.601	8.827	0.035	9.000
72.300	41.800	8.594	8.827	0.035	9.000
72.400	42.600	8.598	8.828	0.035	9.000
72.500	41.800	8.595	8.826	0.035	9.000
72.600	42.600	8.595	8.826	0.036	9.000
72.700	42.000	8.596	8.828	0.036	9.000
72.800	42.200	8.593	8.826	0.036	9.000
72.900	41.200	8.595	8.827	0.036	9.000
73.000	42.200	8.591	8.827	0.036	9.000
73.100	42.000	8.591	8.827	0.036	9.000
73.200	41.400	8.591	8.827	0.036	9.000
73.300	42.200	8.592	8.828	0.036	9.000
73.400	41.800	8.589	8.828	0.036	9.000
73.500	41.400	8.592	8.827	0.036	9.000
73.600	41.400	8.592	8.827	0.036	9.000
73.700	41.000	8.590	8.827	0.036	9.000
73.800	41.600	8.593	8.826	0.036	9.000
73.900	41.400	8.593	8.827	0.036	9.000
74.000	41.200	8.595	8.827	0.036	9.000
74.100	41.000	8.595	8.827	0.037	9.000
74.200	40.600	8.593	8.828	0.037	9.000
74.300	41.000	8.590	8.827	0.037	9.000
74.400	40.400	8.589	8.828	0.037	9.000
74.500	41.800	8.593	8.827	0.037	9.000
74.600	41.200	8.593	8.827	0.037	9.000
74.700	41.200	8.593	8.827	0.037	9.000
74.800	40.400	8.595	8.828	0.037	9.000
74.900	41.600	8.597	8.828	0.037	9.000
75.000	40.400	8.596	8.829	0.037	9.000
75.100	40.600	8.596	8.829	0.037	9.000
75.200	40.000	8.598	8.826	0.037	9.000
75.300	40.800	8.597	8.828	0.037	9.000
75.400	39.600	8.596	8.827	0.037	9.000
75.500	39.000	8.599	8.828	0.037	9.000
75.600	39.600	8.599	8.828	0.038	9.000
75.700	40.400	8.600	8.828	0.038	9.000
75.800	41.000	8.599	8.827	0.038	9.000
75.900	41.200	8.601	8.828	0.038	9.000
76.000	41.000	8.602	8.828	0.038	9.000
76.100	40.400	8.602	8.828	0.038	9.000
76.200	40.600	8.601	8.828	0.038	9.000
76.300	41.000	8.601	8.828	0.038	9.000
76.400	40.400	8.599	8.828	0.038	9.000
76.500	40.200	8.607	8.828	0.038	9.000
76.600	41.400	8.607	8.828	0.038	9.000
76.700	41.800	8.602	8.827	0.038	9.000
76.800	41.400	8.603	8.828	0.038	9.000
76.900	41.200	8.605	8.828	0.038	9.000
77.000	41.400	8.606	8.829	0.038	9.000
77.100	41.200	8.606	8.829	0.039	9.000
77.200	40.600	8.603	8.828	0.039	9.000
77.300	40.800	8.605	8.828	0.039	9.000
77.400	40.800	8.605	8.827	0.039	9.000
77.500	40.400	8.600	8.828	0.039	9.000
77.600	41.200	8.600	8.828	0.039	9.000
77.700	40.000	8.603	8.829	0.039	9.000
77.800	40.600	8.601	8.829	0.039	9.000
77.900	40.200	8.599	8.828	0.039	9.000
78.000	40.200	8.602	8.829	0.039	9.000
78.100	40.200	8.602	8.829	0.039	9.000
78.200	39.800	8.601	8.828	0.039	9.000
78.300	40.200	8.602	8.829	0.039	9.000
78.400	40.000	8.605	8.829	0.039	9.000
78.500	39.600	8.602	8.828	0.039	9.000
78.600	39.800	8.602	8.828	0.040	9.000
78.700	38.200	8.605	8.829	0.040	9.000
78.800	39.800	8.604	8.828	0.040	9.000
78.900	40.200	8.608	8.829	0.040	9.000
79.000	40.200	8.606	8.828	0.040	9.000
79.100	39.800	8.606	8.828	0.040	9.000
79.200	39.600	8.608	8.830	0.040	9.000
79.300	39.800	8.611	8.828	0.040	9.000
79.400	40.000	8.608	8.828	0.040	9.000
79.500	38.800	8.612	8.828	0.040	9.000
79.600	38.400	8.612	8.828	0.040	9.000
79.700	38.200	8.610	8.830	0.040	9.000
79.800	38.600	8.609	8.829	0.040	9.000
79.900	38.400	8.611	8.829	0.040	9.000
80.000	39.600	8.616	8.829	0.040	9.000
80.100	38.000	8.616	8.829	0.041	9.000
80.200	38.200	8.613	8.829	0.041	9.000
80.300	38.400	8.619	8.828	0.041	9.000
80.400	39.400	8.613	8.829	0.041	9.000
80.500	38.200	8.616	8.829	0.041	9.000
80.600	38.800	8.616	8.829	0.041	9.000
80.700	39.000	8.615	8.829	0.041	9.000
80.800	38.600	8.615	8.830	0.041	9.000
80.900	37.800	8.620	8.829	0.041	9.000
81.000	38.400	8.621	8.830	0.041	9.000
81.100	38.800	8.621	8.830	0.041	9.000
81.200	38.600	8.623	8.830	0.041	9.000
81.300	38.400	8.620	8.829	0.041	9.000
81.400	38.600	8.625	8.829	0.041	9.000
81.500	37.400	8.623	8.829	0.041	9.000
81.600	38.400	8.623	8.829	0.042	9.000
81.700	38.200	8.626	8.830	0.042	9.000
81.800	38.800	8.619	8.830	0.042	9.000
81.900	37.600	8.626	8.830	0.042	9.000
82.000	37.400	8.624	8.830	0.042	9.000
82.100	38.800	8.624	8.830	0.042	9.000
82.200	37.800	8.621	8.828	0.042	9.000
82.300	38.200	8.622	8.830	0.042	9.000
82.400	38.800	8.622	8.829	0.042	9.000
82.500	38.600	8.623	8.830	0.042	9.000
82.600	38.200	8.623	8.830	0.042	9.000
82.700	38.800	8.618	8.830	0.042	9.000
82.800	38.000	8.621	8.831	0.042	9.000
82.900	37.600	8.616	8.829	0.042	9.000
83.000	39.000	8.620	8.829	0.042	9.000
83.100	38.200	8.620	8.829	0.042	9.000
83.200	37.600	8.625	8.829	0.042	9.000
83.300	38.600	8.623	8.829	0.042	9.000
83.400	37.200	8.621	8.829	0.042	9.000
83.500	37.200	8.625	8.830	0.042	9.000
83.600	39.000	8.625	8.830	0.043	9.000
83.700	37.600	8.624	8.829	0.043	9.000
83.800	39.000	8.628	8.830	0.043	9.000
83.900	38.000	8.623	8.830	0.043	9.000
84.000	37.800	8.628	8.830	0.043	9.000
84.100	38.400	8.628	8.830	0.043	9.000
84.200	37.600	8.628	8.829	0.043	9.000
84.300	38.800	8.624	8.831	0.043	9.000
84.400	36.200	8.625	8.830	0.043	9.000
84.500	37.400	8.628	8.831	0.043	9.000
84.600	38.000	8.628	8.831	0.043	9.000
84.700	37.400	8.631	8.830	0.043	9.000
84.800	38.000	8.628	8.831	0.043	9.000
84.900	37.600	8.630	8.831	0.043	9.000
85.000	37.400	8.630	8.830	0.043	9.000
85.100	36.400	8.630	8.830	0.044	9.000
85.200	37.000	8.628	8.831	0.044	9.000
85.300	37.200	8.631	8.830	0.044	9.000
85.400	37.600	8.628	8.832	0.044	9.000
85.500	37.200	8.629	8.829	0.044	9.000
85.600	37.000	8.629	8.829	0.044	9.000
85.700	37.400	8.632	8.831	0.044	9.000
85.800	37.000	8.633	8.830	0.044	9.000
85.900	36.800	8.633	8.830	0.044	9.000
86.000	37.200	8.637	8.831	0.044	9.000
86.100	36.800	8.637	8.831	0.044	9.000
86.200	37.000	8.636	8.831	0.044	9.000
86.300	35.800	8.634	8.830	0.044	9.000
86.400	37.000	8.637	8.831	0.044	9.000
86.500	36.400	8.639	8.830	0.044	9.000
86.600	35.800	8.639	8.830	0.045	9.000
86.700	37.000	8.641	8.832	0.045	9.000
86.800	36.200	8.636	8.831	0.045	9.000
86.900	37.000	8.642	8.831	0.045	9.000
87.000	37.200	8.639	8.831	0.045	9.000
87.100	36.800	8.639	8.831	0.045	9.000
87.200	35.800	8.639	8.832	0.045	9.000
87.300	36.000	8.640	8.831	0.045	9.000
87.400	35.800	8.637	8.831	0.045	9.000
87.500	36.400	8.639	8.830	0.045	9.000
87.600	37.200	8.639	8.830	0.045	9.000
87.700	37.200	8.640	8.830	0.045	9.000
87.800	35.800	8.638	8.831	0.045	9.000
87.900	35.800	8.641	8.832	0.045	9.000
88.000	36.600	8.640	8.832	0.045	9.000
88.100	36.400	8.640	8.832	0.046	9.000
88.200	36.400	8.640	8.832	0.046	9.000
88.300	36.800	8.639	8.832	0.046	9.000
88.400	35.600	8.644	8.831	0.046	9.000
88.500	34.600	8.645	8.831	0.046	9.000
88.600	37.000	8.645	8.831	0.046	9.000
88.700	35.800	8.644	8.832	0.046	9.000
88.800	36.800	8.643	8.832	0.046	9.000
88.900	35.800	8.643	8.831	0.046	9.000
89.000	35.800	8.645	8.831	0.046	9.000
89.100	36.000	8.645	8.831	0.046	9.000
89.200	35.000	8.644	8.832	0.046	9.000
89.300	35.000	8.646	8.832	0.046	9.000
89.400	36.000	8.648	8.833	0.046	9.000
89.500	35.200	8.650	8.832	0.046	9.000
89.600	35.200	8.650	8.832	0.046	9.000
89.700	35.400	8.646	8.833	0.046	9.000
89.800	35.400	8.648	8.832	0.046	9.000
89.900	35.200	8.647	8.832	0.046	9.000
90.000	34.800	8.651	8.832	0.046	9.000
90.100	35.800	8.651	8.832	0.047	9.000
90.200	34.600	8.653	8.833	0.047	9.000
90.300	35.800	8.651	8.831	0.047	9.000
90.400	35.000	8.654	8.832	0.047	9.000
90.500	34.400	8.654	8.832	0.047	9.000
90.600	34.600	8.654	8.832	0.047	9.000
90.700	34.800	8.651	8.832	0.047	9.000
90.800	35.400	8.655	8.832	0.047	9.000
90.900	34.400	8.648	8.832	0.047	9.000
91.000	34.800	8.655	8.832	0.047	9.000
91.100	34.200	8.655	8.832	0.047	9.000
91.200	35.000	8.656	8.832	0.047	9.000
91.300	35.000	8.654	8.833	0.047	9.000
91.400	35.000	8.658	8.833	0.047	9.000
91.500	34.200	8.657	8.832	0.047	9.000
91.600	35.200	8.657	8.832	0.048	9.000
91.700	34.600	8.657	8.832	0.048	9.000
91.800	35.800	8.660	8.833	0.048	9.000
91.900	34.800	8.656	8.833	0.048	9.000
92.000	34.000	8.658	8.833	0.048	9.000
92.100	35.400	8.658	8.833	0.048	9.000
92.200	34.200	8.660	8.833	0.048	9.000
92.300	35.200	8.657	8.833	0.048	9.000
92.400	35.200	8.661	8.833	0.048	9.000
92.500	34.800	8.655	8.833	0.048	9.000
92.600	34.800	8.655	8.833	0.048	9.000
92.700	35.000	8.655	8.834	0.048	9.000
92.800	35.600	8.656	8.833	0.048	9.000
92.900	35.600	8.655	8.834	0.048	9.000
93.000	34.600	8.659	8.833	0.048	9.000
93.100	35.000	8.659	8.833	0.049	9.000
93.200	34.600	8.659	8.834	0.049	9.000
93.300	34.800	8.656	8.833	0.049	9.000
93.400	34.000	8.657	8.833	0.049	9.000
93.500	35.000	8.662	8.834	0.049	9.000
93.600	34.200	8.662	8.834	0.049	9.000
93.700	35.000	8.659	8.834	0.049	9.000
93.800	34.000	8.658	8.834	0.049	9.000
93.900	35.200	8.659	8.832	0.049	9.000
94.000	33.600	8.660	8.832	0.049	9.000
94.100	34.400	8.660	8.832	0.049	9.000
94.200	34.600	8.657	8.834	0.049	9.000
94.300	34.200	8.659	8.833	0.049	9.000
94.400	34.200	8.660	8.833	0.049	9.000
94.500	33.600	8.660	8.834	0.049	9.000
94.600	34.400	8.660	8.834	0.049	9.000
94.700	35.000	8.660	8.833	0.049	9.000
94.800	34.800	8.660	8.833	0.049	9.000
94.900	34.200	8.661	8.833	0.049	9.000
95.000	33.400	8.663	8.834	0.049	9.000
95.100	33.400	8.663	8.834	0.050	9.000
95.200	34.200	8.661	8.834	0.050	9.000
95.300	34.000	8.663	8.834	0.050	9.000
95.400	33.800	8.663	8.834	0.050	9.000
95.500	33.800	8.661	8.834	0.050	9.000
95.600	33.400	8.661	8.834	0.050	9.000
95.700	34.200	8.665	8.834	0.050	9.000
95.800	33.000	8.665	8.834	0.050	9.000
95.900	33.000	8.668	8.834	0.050	9.000
96.000	33.400	8.667	8.834	0.050	9.000
96.100	32.600	8.667	8.834	0.050	9.000
96.200	33.000	8.665	8.834	0.050	9.000
96.300	32.400	8.668	8.834	0.050	9.000
96.400	31.800	8.668	8.835	0.050	9.000
96.500	32.800	8.667	8.834	0.050	9.000
96.600	33.000	8.667	8.834	0.050	9.000
96.700	33.200	8.672	8.834	0.050	9.000
96.800	32.800	8.673	8.835	0.050	9.000
96.900	32.200	8.679	8.835	0.050	9.000
97.000	32.000	8.675	8.834	0.050	9.000
97.100	33.000	8.675	8.834	0.051	9.000
97.200	32.200	8.675	8.835	0.051	9.000
97.300	32.000	8.674	8.835	0.051	9.000
97.400	32.200	8.678	8.835	0.051	9.000
97.500	32.600	8.678	8.835	0.051	9.000
97.600	33.000	8.678	8.835	0.051	9.000
97.700	32.400	8.678	8.835	0.051	9.000
97.800	32.200	8.682	8.835	0.051	9.000
97.900	32.000	8.681	8.835	0.051	9.000
98.000	32.800	8.681	8.835	0.051	9.000
98.100	32.600	8.681	8.835	0.051	9.000
98.200	33.400	8.678	8.835	0.051	9.000
98.300	32.600	8.677	8.835	0.051	9.000
98.400	33.000	8.679	8.835	0.051	9.000
98.500	31.600	8.678	8.836	0.051	9.000
98.600	31.800	8.678	8.836	0.052	9.000
98.700	32.400	8.678	8.835	0.052	9.000
98.800	32.000	8.677	8.835	0.052	9.000
98.900	32.800	8.679	8.834	0.052	9.000
99.000	31.400	8.680	8.835	0.052	9.000
99.100	31.600	8.680	8.835	0.052	9.000
99.200	32.800	8.681	8.835	0.052	9.000
99.300	32.600	8.680	8.835	0.052	9.000
99.400	32.000	8.681	8.835	0.052	9.000
99.500	32.600	8.684	8.835	0.052	9.000
99.600	32.000	8.684	8.835	0.052	9.000
99.700	32.800	8.685	8.836	0.052	9.000
99.800	32.400	8.685	8.835	0.052	9.000
99.900	32.600	8.683	8.836	0.052	9.000
100.000	32.800	8.685	8.836	0.052	9.000
100.100	32.800	8.685	8.836	0.052	9.000
100.200	32.200	8.681	8.836	0.052	9.000
100.300	32.000	8.686	8.836	0.052	9.000
100.400	33.000	8.682	8.835	0.052	9.000
100.500	33.400	8.681	8.835	0.052	9.000
100.600	32.400	8.681	8.835	0.053	9.000
100.700	32.400	8.682	8.835	0.053	9.000
100.800	31.600	8.686	8.836	0.053	9.000
100.900	31.800	8.685	8.836	0.053	9.000
101.000	31.600	8.684	8.835	0.053	9.000
101.100	32.200	8.684	8.835	0.053	9.000
101.200	32.000	8.680	8.836	0.053	9.000
101.300	32.000	8.683	8.836	0.053	9.000
101.400	30.800	8.686	8.836	0.053	9.000
101.500	32.200	8.686	8.836	0.053	9.000
101.600	31.600	8.686	8.836	0.053	9.000
101.700	30.600	8.687	8.836	0.053	9.000
101.800	30.800	8.688	8.836	0.053	9.000
101.900	30.400	8.689	8.836	0.053	9.000
102.000	31.200	8.690	8.837	0.053	9.000
102.100	30.600	8.690	8.837	0.053	9.000
102.200	31.200	8.688	8.836	0.053	9.000
102.300	30.400	8.692	8.837	0.053	9.000
102.400	31.200	8.691	8.836	0.053	9.000
102.500	30.800	8.692	8.837	0.053	9.000
102.600	31.200	8.692	8.837	0.054	9.000
102.700	30.600	8.692	8.837	0.054	9.000
102.800	30.000	8.693	8.837	0.054	9.000
102.900	30.200	8.698	8.837	0.054	9.000
103.000	29.200	8.697	8.836	0.054	9.000
103.100	29.000	8.697	8.836	0.054	9.000
103.200	30.400	8.697	8.837	0.054	9.000
103.300	30.400	8.700	8.837	0.054	9.000
103.400	29.600	8.697	8.837	0.054	9.000
103.500	28.400	8.705	8.838	0.054	9.000
103.600	28.400	8.705	8.838	0.054	9.000
103.700	29.200	8.703	8.837	0.054	9.000
103.800	29.000	8.705	8.836	0.054	9.000
103.900	29.400	8.707	8.837	0.054	9.000
104.000	29.400	8.708	8.838	0.054	9.000
104.100	29.200	8.708	8.838	0.054	9.000
104.200	29.000	8.706	8.836	0.054	9.000
104.300	29.400	8.707	8.838	0.054	9.000
104.400	28.600	8.709	8.837	0.054	9.000
104.500	30.000	8.710	8.837	0.054	9.000
104.600	29.200	8.710	8.837	0.055	9.000
104.700	28.600	8.709	8.837	0.055	9.000
104.800	28.400	8.710	8.838	0.055	9.000
104.900	28.400	8.708	8.837	0.055	9.000
105.000	29.200	8.710	8.837	0.055	9.000
105.100	27.800	8.710	8.837	0.055	9.000
105.200	28.400	8.714	8.838	0.055	9.000
105.300	28.600	8.714	8.839	0.055	9.000
105.400	27.000	8.716	8.837	0.055	9.000
105.500	27.800	8.718	8.838	0.055	9.000
105.600	27.600	8.718	8.838	0.055	9.000
105.700	27.200	8.716	8.838	0.055	9.000
105.800	28.200	8.717	8.838	0.055	9.000
105.900	28.200	8.719	8.837	0.055	9.000
106.000	28.800	8.721	8.840	0.055	9.000
106.100	27.000	8.721	8.840	0.055	9.000
106.200	27.600	8.725	8.837	0.055	9.000
106.300	27.400	8.721	8.838	0.055	9.000
106.400	28.000	8.722	8.838	0.055	9.000
106.500	27.800	8.721	8.838	0.055	9.000
106.600	27.000	8.721	8.838	0.056	9.000
106.700	29.400	8.720	8.838	0.056	9.000
106.800	26.600	8.724	8.839	0.056	9.000
106.900	27.000	8.723	8.838	0.056	9.000
107.000	28.400	8.727	8.839	0.056	9.000
107.100	27.800	8.727	8.839	0.056	9.000
107.200	27.000	8.725	8.839	0.056	9.000
107.300	27.000	8.727	8.839	0.056	9.000
107.400	27.000	8.724	8.839	0.056	9.000
107.500	26.200	8.726	8.839	0.056	9.000
107.600	27.200	8.726	8.839	0.056	9.000
107.700	28.200	8.726	8.838	0.056	9.000
107.800	27.200	8.727	8.838	0.056	9.000
107.900	27.000	8.726	8.838	0.056	9.000
108.000	26.800	8.728	8.838	0.056	9.000
108.100	27.200	8.728	8.838	0.056	9.000
108.200	27.400	8.727	8.839	0.056	9.000
108.300	27.400	8.729	8.839	0.056	9.000
108.400	25.800	8.726	8.838	0.056	9.000
108.500	26.200	8.730	8.839	0.056	9.000
108.600	27.000	8.730	8.839	0.056	9.000
108.700	25.600	8.733	8.840	0.056	9.000
108.800	26.800	8.731	8.839	0.056	9.000
108.900	26.800	8.731	8.838	0.056	9.000
109.000	26.800	8.732	8.840	0.056	9.000
109.100	26.800	8.732	8.840	0.057	9.000
109.200	27.000	8.730	8.840	0.057	9.000
109.300	26.800	8.732	8.840	0.057	9.000
109.400	27.600	8.730	8.840	0.057	9.000
109.500	27.600	8.728	8.840	0.057	9.000
109.600	27.600	8.728	8.840	0.057	9.000
109.700	27.200	8.731	8.839	0.057	9.000
109.800	27.200	8.730	8.840	0.057	9.000
109.900	27.600	8.735	8.840	0.057	9.000
110.000	27.600	8.730	8.839	0.057	9.000
110.100	27.000	8.730	8.839	0.057	9.000
110.200	26.000	8.729	8.839	0.057	9.000
110.300	27.600	8.730	8.838	0.057	9.000
110.400	27.400	8.728	8.839	0.057	9.000
110.500	28.600	8.724	8.839	0.057	9.000
110.600	27.800	8.724	8.839	0.057	9.000
110.700	27.800	8.732	8.839	0.057	9.000
110.800	27.000	8.730	8.839	0.057	9.000
110.900	27.000	8.729	8.840	0.057	9.000
111.000	27.600	8.727	8.840	0.057	9.000
111.100	28.000	8.727	8.840	0.058	9.000
111.200	28.200	8.725	8.840	0.058	9.000
111.300	29.200	8.726	8.841	0.058	9.000
111.400	26.800	8.723	8.840	0.058	9.000
111.500	28.200	8.725	8.840	0.058	9.000
111.600	27.200	8.725	8.840	0.058	9.000
111.700	28.200	8.724	8.840	0.058	9.000
111.800	27.200	8.725	8.840	0.058	9.000
111.900	27.400	8.721	8.841	0.058	9.000
112.000	27.600	8.722	8.840	0.058	9.000
112.100	29.000	8.722	8.840	0.058	9.000
112.200	28.400	8.724	8.841	0.058	9.000
112.300	27.400	8.721	8.840	0.058	9.000
112.400	26.800	8.728	8.841	0.058	9.000
112.500	28.200	8.725	8.841	0.058	9.000
112.600	28.200	8.725	8.841	0.058	9.000
112.700	27.800	8.719	8.840	0.058	9.000
112.800	26.800	8.725	8.840	0.058	9.000
112.900	28.800	8.722	8.840	0.058	9.000
113.000	27.800	8.721	8.841	0.058	9.000
113.100	28.400	8.721	8.841	0.059	9.000
113.200	27.800	8.726	8.841	0.059	9.000
113.300	26.800	8.722	8.840	0.059	9.000
113.400	27.600	8.725	8.840	0.059	9.000
113.500	28.200	8.720	8.841	0.059	9.000
113.600	27.800	8.720	8.841	0.059	9.000
113.700	28.600	8.721	8.840	0.059	9.000
113.800	28.200	8.725	8.841	0.059	9.000
113.900	28.800	8.723	8.840	0.059	9.000
114.000	27.200	8.722	8.840	0.059	9.000
114.100	28.200	8.722	8.840	0.059	9.000
114.200	29.200	8.723	8.841	0.059	9.000
114.300	28.000	8.722	8.841	0.059	9.000
114.400	29.000	8.723	8.841	0.059	9.000
114.500	29.600	8.719	8.841	0.059	9.000
114.600	28.800	8.719	8.841	0.059	9.000
114.700	27.800	8.722	8.841	0.059	9.000
114.800	28.800	8.718	8.841	0.059	9.000
114.900	29.200	8.718	8.841	0.059	9.000
115.000	29.400	8.719	8.841	0.059	9.000
115.100	29.200	8.719	8.841	0.060	9.000
115.200	28.000	8.716	8.841	0.060	9.000
115.300	29.000	8.722	8.841	0.060	9.000
115.400	29.400	8.714	8.841	0.060	9.000
115.500	29.600	8.713	8.842	0.060	9.000
115.600	27.600	8.713	8.842	0.060	9.000
115.700	29.200	8.712	8.841	0.060	9.000
115.800	30.000	8.709	8.842	0.060	9.000
115.900	30.000	8.714	8.841	0.060	9.000
116.000	28.800	8.713	8.842	0.060	9.000
116.100	29.400	8.713	8.842	0.060	9.000
116.200	28.800	8.712	8.841	0.060	9.000
116.300	28.600	8.712	8.841	0.060	9.000
116.400	29.800	8.710	8.842	0.060	9.000
116.500	30.000	8.711	8.841	0.060	9.000
116.600	28.800	8.711	8.841	0.060	9.000
116.700	29.000	8.710	8.842	0.060	9.000
116.800	29.400	8.713	8.841	0.060	9.000
116.900	28.600	8.711	8.843	0.060	9.000
117.000	29.000	8.713	8.842	0.060	9.000
117.100	29.800	8.713	8.842	0.060	9.000
117.200	28.600	8.709	8.842	0.060	9.000
117.300	28.000	8.710	8.842	0.060	9.000
117.400	28.600	8.711	8.841	0.060	9.000
117.500	28.800	8.711	8.844	0.060	9.000
117.600	29.000	8.711	8.844	0.060	9.000
117.700	28.800	8.709	8.842	0.061	9.000
117.800	28.600	8.711	8.841	0.061	9.000
117.900	28.400	8.713	8.842	0.061	9.000
118.000	27.800	8.716	8.843	0.061	9.000
118.100	28.800	8.716	8.843	0.061	9.000
118.200	27.200	8.709	8.842	0.061	9.000
118.300	28.200	8.713	8.842	0.061	9.000
118.400	28.400	8.711	8.843	0.061	9.000
118.500	28.600	8.712	8.843	0.061	9.000
118.600	28.200	8.712	8.843	0.061	9.000
118.700	27.800	8.715	8.842	0.061	9.000
118.800	28.400	8.711	8.843	0.061	9.000
118.900	27.400	8.715	8.842	0.061	9.000
119.000	28.200	8.713	8.844	0.061	9.000
119.100	26.800	8.713	8.844	0.061	9.000
119.200	26.800	8.716	8.842	0.061	9.000
119.300	27.200	8.714	8.842	0.061	9.000
119.400	27.000	8.719	8.843	0.061	9.000
119.500	27.400	8.723	8.843	0.061	9.000
119.600	27.600	8.723	8.843	0.061	9.000
119.700	27.000	8.720	8.844	0.062	9.000
119.800	26.600	8.721	8.842	0.062	9.000
119.900	26.800	8.724	8.844	0.062	9.000
120.000	26.800	8.728	8.843	0.062	9.000
120.100	27.600	8.728	8.843	0.062	9.000
120.200	26.800	8.730	8.842	0.062	9.000
120.300	26.000	8.727	8.843	0.062	9.000
120.400	26.200	8.730	8.844	0.062	9.000
120.500	27.000	8.733	8.844	0.062	9.000
120.600	26.600	8.733	8.844	0.062	9.000
120.700	26.400	8.733	8.843	0.062	9.000
120.800	26.000	8.734	8.843	0.062	9.000
120.900	27.000	8.732	8.843	0.062	9.000
121.000	26.000	8.731	8.843	0.062	9.000
121.100	25.400	8.731	8.843	0.062	9.000
121.200	26.200	8.735	8.843	0.062	9.000
121.300	26.200	8.738	8.843	0.062	9.000
121.400	26.400	8.738	8.844	0.062	9.000
121.500	26.200	8.737	8.844	0.062	9.000
121.600	26.200	8.737	8.844	0.062	9.000
121.700	25.600	8.740	8.843	0.063	9.000
121.800	26.600	8.739	8.844	0.063	9.000
121.900	26.200	8.742	8.843	0.063	9.000
122.000	26.000	8.740	8.843	0.063	9.000
122.100	26.000	8.740	8.843	0.063	9.000
122.200	26.600	8.739	8.843	0.063	9.000
122.300	26.600	8.740	8.844	0.063	9.000
122.400	24.800	8.741	8.845	0.063	9.000
122.500	26.200	8.734	8.843	0.063	9.000
122.600	25.600	8.734	8.843	0.063	9.000
122.700	26.200	8.737	8.845	0.063	9.000
122.800	26.200	8.736	8.844	0.063	9.000
122.900	25.600	8.741	8.844	0.063	9.000
123.000	25.000	8.739	8.844	0.063	9.000
123.100	25.400	8.739	8.844	0.063	9.000
123.200	25.400	8.743	8.843	0.063	9.000
123.300	25.000	8.743	8.844	0.063	9.000
123.400	26.600	8.742	8.845	0.063	9.000
123.500	26.000	8.741	8.845	0.063	9.000
123.600	24.800	8.741	8.845	0.063	9.000
123.700	25.200	8.741	8.845	0.063	9.000
123.800	23.800	8.744	8.844	0.063	9.000
123.900	24.200	8.740	8.844	0.063	9.000
124.000	24.600	8.746	8.844	0.063	9.000
124.100	25.200	8.746	8.844	0.063	9.000
124.200	24.600	8.746	8.844	0.064	9.000
124.300	26.000	8.747	8.845	0.064	9.000
124.400	24.800	8.750	8.845	0.064	9.000
124.500	25.000	8.751	8.846	0.064	9.000
124.600	24.000	8.751	8.846	0.064	9.000
124.700	24.600	8.750	8.845	0.064	9.000
124.800	24.000	8.754	8.844	0.064	9.000
124.900	23.200	8.750	8.845	0.064	9.000
125.000	23.000	8.750	8.846	0.064	9.000
125.100	21.600	8.750	8.846	0.064	9.000
125.200	22.800	8.757	8.846	0.064	9.000
125.300	23.800	8.752	8.845	0.064	9.000
125.400	22.400	8.761	8.845	0.064	9.000
125.500	22.600	8.761	8.844	0.064	9.000
125.600	22.400	8.761	8.844	0.064	9.000
125.700	23.000	8.760	8.845	0.064	9.000
125.800	23.000	8.764	8.846	0.064	9.000
125.900	23.200	8.766	8.846	0.064	9.000
126.000	22.200	8.768	8.846	0.064	9.000
126.100	23.200	8.768	8.846	0.064	9.000
126.200	23.000	8.770	8.845	0.064	9.000
126.300	21.600	8.771	8.846	0.064	9.000
126.400	21.800	8.770	8.845	0.064	9.000
126.500	23.400	8.772	8.846	0.064	9.000
126.600	22.400	8.772	8.846	0.064	9.000
126.700	22.200	8.772	8.845	0.065	9.000
126.800	22.600	8.771	8.846	0.065	9.000
126.900	22.600	8.769	8.846	0.065	9.000
127.000	23.400	8.769	8.845	0.065	9.000
127.100	23.200	8.769	8.845	0.065	9.000
127.200	23.400	8.771	8.845	0.065	9.000
127.300	23.400	8.764	8.846	0.065	9.000
127.400	23.200	8.767	8.845	0.065	9.000
127.500	23.200	8.766	8.846	0.065	9.000
127.600	23.400	8.766	8.846	0.065	9.000
127.700	24.200	8.770	8.846	0.065	9.000
127.800	23.800	8.766	8.846	0.065	9.000
127.900	24.600	8.769	8.847	0.065	9.000
128.000	24.000	8.768	8.845	0.065	9.000
128.100	22.600	8.768	8.845	0.065	9.000
128.200	24.000	8.766	8.847	0.065	9.000
128.300	23.800	8.766	8.846	0.065	9.000
128.400	23.800	8.768	8.845	0.065	9.000
128.500	23.600	8.766	8.846	0.065	9.000
128.600	24.000	8.766	8.846	0.065	9.000
128.700	23.600	8.763	8.847	0.065	9.000
128.800	23.000	8.763	8.847	0.065	9.000
128.900	23.800	8.762	8.846	0.065	9.000
129.000	23.400	8.758	8.846	0.065	9.000
129.100	23.400	8.758	8.846	0.065	9.000
129.200	23.800	8.765	8.847	0.066	9.000
129.300	23.800	8.761	8.846	0.066	9.000
129.400	23.000	8.763	8.846	0.066	9.000
129.500	24.000	8.761	8.847	0.066	9.000
129.600	23.400	8.761	8.847	0.066	9.000
129.700	24.800	8.764	8.847	0.066	9.000
129.800	23.200	8.760	8.846	0.066	9.000
129.900	23.200	8.762	8.847	0.066	9.000
130.000	24.600	8.766	8.847	0.066	9.000
130.100	23.800	8.766	8.847	0.066	9.000
130.200	23.400	8.760	8.847	0.066	9.000
130.300	23.400	8.766	8.847	0.066	9.000
130.400	23.800	8.761	8.847	0.066	9.000
130.500	23.200	8.762	8.847	0.066	9.000
130.600	23.800	8.762	8.847	0.066	9.000
130.700	23.800	8.762	8.848	0.066	9.000
130.800	23.800	8.759	8.847	0.066	9.000
130.900	24.600	8.760	8.848	0.066	9.000
131.000	23.400	8.759	8.847	0.066	9.000
131.100	24.000	8.759	8.847	0.066	9.000
131.200	25.000	8.760	8.848	0.066	9.000
131.300	25.200	8.762	8.847	0.066	9.000
131.400	24.000	8.760	8.847	0.066	9.000
131.500	24.000	8.760	8.847	0.066	9.000
131.600	23.800	8.760	8.847	0.066	9.000
131.700	25.000	8.758	8.847	0.067	9.000
131.800	24.400	8.760	8.847	0.067	9.000
131.900	24.000	8.757	8.847	0.067	9.000
132.000	24.000	8.759	8.847	0.067	9.000
132.100	24.200	8.759	8.847	0.067	9.000
132.200	25.400	8.756	8.849	0.067	9.000
132.300	24.000	8.756	8.847	0.067	9.000
132.400	24.800	8.756	8.848	0.067	9.000
132.500	25.600	8.757	8.847	0.067	9.000
132.600	24.600	8.757	8.847	0.067	9.000
132.700	24.800	8.754	8.847	0.067	9.000
132.800	24.400	8.753	8.846	0.067	9.000
132.900	25.400	8.754	8.848	0.067	9.000
133.000	25.400	8.752	8.848	0.067	9.000
133.100	25.600	8.752	8.848	0.067	9.000
133.200	25.200	8.751	8.847	0.067	9.000
133.300	25.400	8.755	8.848	0.067	9.000
133.400	25.400	8.747	8.848	0.067	9.000
133.500	25.200	8.748	8.848	0.067	9.000
133.600	26.000	8.748	8.848	0.067	9.000
133.700	25.200	8.752	8.848	0.067	9.000
133.800	25.000	8.744	8.848	0.067	9.000
133.900	25.200	8.751	8.848	0.067	9.000
134.000	24.800	8.746	8.848	0.067	9.000
134.100	25.200	8.746	8.848	0.067	9.000
134.200	25.200	8.747	8.847	0.068	9.000
134.300	24.600	8.745	8.848	0.068	9.000
134.400	25.400	8.748	8.847	0.068	9.000
134.500	25.600	8.750	8.848	0.068	9.000
134.600	24.800	8.750	8.848	0.068	9.000
134.700	24.200	8.747	8.848	0.068	9.000
134.800	25.400	8.751	8.849	0.068	9.000
134.900	25.400	8.746	8.849	0.068	9.000
135.000	25.000	8.748	8.848	0.068	9.000
135.100	25.200	8.748	8.848	0.068	9.000
135.200	25.200	8.751	8.848	0.068	9.000
135.300	25.400	8.748	8.849	0.068	9.000
135.400	25.600	8.750	8.848	0.068	9.000
135.500	23.600	8.748	8.848	0.068	9.000
135.600	24.400	8.748	8.848	0.068	9.000
135.700	25.000	8.751	8.850	0.068	9.000
135.800	24.000	8.749	8.849	0.068	9.000
135.900	25.400	8.751	8.849	0.068	9.000
136.000	25.200	8.754	8.849	0.068	9.000
136.100	24.200	8.754	8.849	0.068	9.000
136.200	24.600	8.748	8.849	0.068	9.000
136.300	25.800	8.754	8.849	0.068	9.000
136.400	25.000	8.752	8.849	0.068	9.000
136.500	24.200	8.748	8.849	0.068	9.000
136.600	26.400	8.748	8.849	0.068	9.000
136.700	24.000	8.749	8.849	0.069	9.000
136.800	24.400	8.750	8.849	0.069	9.000
136.900	26.200	8.752	8.849	0.069	9.000
137.000	23.800	8.753	8.850	0.069	9.000
137.100	24.400	8.753	8.850	0.069	9.000
137.200	24.400	8.751	8.848	0.069	9.000
137.300	25.200	8.755	8.849	0.069	9.000
137.400	24.400	8.753	8.850	0.069	9.000
137.500	23.800	8.753	8.849	0.069	9.000
137.600	25.400	8.753	8.849	0.069	9.000
137.700	24.800	8.757	8.849	0.069	9.000
137.800	24.600	8.752	8.849	0.069	9.000
137.900	24.800	8.755	8.850	0.069	9.000
138.000	24.000	8.751	8.848	0.069	9.000
138.100	24.600	8.751	8.848	0.069	9.000
138.200	24.600	8.751	8.848	0.069	9.000
138.300	23.200	8.752	8.849	0.069	9.000
138.400	26.000	8.756	8.849	0.069	9.000
138.500	26.200	8.755	8.849	0.069	9.000
138.600	24.200	8.755	8.849	0.069	9.000
138.700	24.600	8.752	8.849	0.069	9.000
138.800	24.400	8.754	8.849	0.069	9.000
138.900	25.200	8.753	8.850	0.069	9.000
139.000	24.600	8.756	8.849	0.069	9.000
139.100	23.400	8.756	8.849	0.069	9.000
139.200	25.200	8.752	8.849	0.070	9.000
139.300	25.400	8.753	8.849	0.070	9.000
139.400	23.800	8.753	8.849	0.070	9.000
139.500	25.200	8.752	8.848	0.070	9.000
139.600	25.400	8.752	8.848	0.070	9.000
139.700	24.800	8.754	8.851	0.070	9.000
139.800	23.800	8.752	8.849	0.070	9.000
139.900	23.600	8.757	8.850	0.070	9.000
140.000	23.800	8.758	8.849	0.070	9.000
140.100	23.600	8.758	8.849	0.070	9.000
140.200	23.400	8.754	8.850	0.070	9.000
140.300	23.000	8.759	8.850	0.070	9.000
140.400	23.800	8.753	8.849	0.070	9.000
140.500	24.000	8.758	8.851	0.070	9.000
140.600	23.200	8.758	8.851	0.070	9.000
140.700	23.400	8.759	8.849	0.070	9.000
140.800	22.800	8.761	8.851	0.070	9.000
140.900	24.400	8.757	8.850	0.070	9.000
141.000	24.600	8.759	8.849	0.070	9.000
141.100	24.400	8.759	8.849	0.070	9.000
141.200	24.400	8.762	8.850	0.070	9.000
141.300	25.200	8.758	8.850	0.070	9.000
141.400	23.600	8.760	8.850	0.070	9.000
141.500	24.800	8.758	8.849	0.070	9.000
141.600	24.000	8.758	8.849	0.070	9.000
141.700	23.200	8.758	8.850	0.071	9.000
141.800	24.000	8.759	8.851	0.071	9.000
141.900	23.800	8.759	8.850	0.071	9.000
142.000	25.200	8.761	8.850	0.071	9.000
142.100	24.000	8.761	8.850	0.071	9.000
142.200	24.400	8.757	8.850	0.071	9.000
142.300	24.000	8.759	8.851	0.071	9.000
142.400	23.800	8.753	8.851	0.071	9.000
142.500	24.200	8.755	8.850	0.071	9.000
142.600	23.800	8.755	8.850	0.071	9.000
142.700	23.600	8.758	8.850	0.071	9.000
142.800	24.800	8.758	8.850	0.071	9.000
142.900	23.800	8.758	8.850	0.071	9.000
143.000	22.800	8.757	8.850	0.071	9.000
143.100	24.800	8.757	8.850	0.071	9.000
143.200	23.400	8.756	8.851	0.071	9.000
143.300	24.000	8.762	8.851	0.071	9.000
143.400	23.800	8.753	8.851	0.071	9.000
143.500	24.000	8.758	8.850	0.071	9.000
143.600	23.800	8.758	8.850	0.071	9.000
143.700	24.400	8.756	8.850	0.071	9.000
143.800	24.800	8.757	8.850	0.071	9.000
143.900	24.200	8.755	8.851	0.071	9.000
144.000	24.000	8.758	8.851	0.071	9.000
144.100	24.600	8.758	8.851	0.071	9.000
144.200	23.800	8.760	8.852	0.072	9.000
144.300	24.400	8.757	8.851	0.072	9.000
144.400	24.200	8.761	8.851	0.072	9.000
144.500	22.600	8.756	8.850	0.072	9.000
144.600	24.400	8.756	8.850	0.072	9.000
144.700	23.400	8.757	8.851	0.072	9.000
144.800	24.600	8.757	8.851	0.072	9.000
144.900	23.200	8.758	8.851	0.072	9.000
145.000	23.400	8.761	8.851	0.072	9.000
145.100	24.200	8.761	8.851	0.072	9.000
145.200	23.000	8.760	8.851	0.072	9.000
145.300	23.800	8.764	8.850	0.072	9.000
145.400	24.800	8.764	8.851	0.072	9.000
145.500	23.400	8.763	8.851	0.072	9.000
145.600	22.600	8.763	8.851	0.072	9.000
145.700	24.400	8.759	8.851	0.072	9.000
145.800	23.400	8.762	8.851	0.072	9.000
145.900	22.800	8.763	8.852	0.072	9.000
146.000	22.600	8.766	8.851	0.072	9.000
146.100	23.000	8.766	8.851	0.072	9.000
146.200	24.200	8.766	8.851	0.072	9.000
146.300	23.200	8.766	8.851	0.072	9.000
146.400	24.000	8.766	8.851	0.072	9.000
146.500	23.800	8.766	8.852	0.072	9.000
146.600	23.200	8.766	8.852	0.072	9.000
146.700	23.400	8.769	8.851	0.073	9.000
146.800	22.800	8.766	8.852	0.073	9.000
146.900	23.400	8.766	8.851	0.073	9.000
147.000	22.200	8.766	8.852	0.073	9.000
147.100	23.400	8.766	8.852	0.073	9.000
147.200	23.400	8.767	8.852	0.073	9.000
147.300	23.400	8.769	8.851	0.073	9.000
147.400	23.800	8.770	8.852	0.073	9.000
147.500	22.400	8.770	8.852	0.073	9.000
147.600	23.200	8.770	8.852	0.073	9.000
147.700	23.200	8.767	8.852	0.073	9.000
147.800	22.200	8.772	8.852	0.073	9.000
147.900	23.400	8.763	8.852	0.073	9.000
148.000	23.200	8.767	8.851	0.073	9.000
148.100	21.600	8.767	8.851	0.073	9.000
148.200	22.400	8.770	8.851	0.073	9.000
148.300	22.800	8.766	8.852	0.073	9.000
148.400	24.200	8.775	8.852	0.073	9.000
148.500	23.000	8.770	8.852	0.073	9.000
148.600	23.000	8.770	8.852	0.073	9.000
148.700	23.400	8.770	8.852	0.073	9.000
148.800	22.600	8.770	8.852	0.073	9.000
148.900	22.200	8.768	8.852	0.073	9.000
149.000	22.800	8.769	8.852	0.073	9.000
149.100	23.600	8.769	8.852	0.073	9.000
149.200	23.800	8.767	8.853	0.074	9.000
149.300	22.200	8.769	8.853	0.074	9.000
149.400	23.600	8.767	8.853	0.074	9.000
149.500	23.400	8.772	8.852	0.074	9.000
149.600	23.400	8.772	8.852	0.074	9.000
149.700	23.200	8.768	8.852	0.074	9.000
149.800	24.800	8.771	8.852	0.074	9.000
149.900	23.400	8.767	8.852	0.074	9.000
150.000	23.200	8.771	8.852	0.074	9.000
150.100	23.000	8.771	8.852	0.074	9.000
150.200	23.400	8.772	8.853	0.074	9.000
150.300	22.600	8.770	8.852	0.074	9.000
150.400	21.200	8.770	8.853	0.074	9.000
150.500	22.400	8.766	8.853	0.074	9.000
150.600	21.800	8.766	8.853	0.074	9.000
150.700	22.600	8.769	8.853	0.074	9.000
150.800	22.200	8.771	8.853	0.074	9.000
150.900	22.000	8.766	8.853	0.074	9.000
151.000	23.000	8.770	8.852	0.074	9.000
151.100	22.600	8.770	8.852	0.074	9.000
151.200	22.200	8.771	8.853	0.074	9.000
151.300	22.400	8.771	8.852	0.074	9.000
151.400	23.200	8.768	8.851	0.074	9.000
151.500	22.800	8.771	8.852	0.074	9.000
151.600	22.600	8.771	8.852	0.074	9.000
151.700	21.400	8.773	8.852	0.075	9.000
151.800	24.600	8.770	8.853	0.075	9.000
151.900	23.000	8.774	8.853	0.075	9.000
152.000	22.000	8.778	8.852	0.075	9.000
152.100	21.600	8.778	8.852	0.075	9.000
152.200	21.600	8.773	8.852	0.075	9.000
152.300	21.600	8.774	8.853	0.075	9.000
152.400	21.800	8.773	8.853	0.075	9.000
152.500	21.400	8.772	8.853	0.075	9.000
152.600	21.600	8.772	8.853	0.075	9.000
152.700	22.400	8.778	8.853	0.075	9.000
152.800	22.000	8.774	8.853	0.075	9.000
152.900	21.400	8.775	8.853	0.075	9.000
153.000	22.200	8.776	8.853	0.075	9.000
153.100	21.200	8.776	8.853	0.075	9.000
153.200	21.800	8.776	8.852	0.075	9.000
153.300	22.400	8.778	8.855	0.075	9.000
153.400	23.400	8.777	8.854	0.075	9.000
153.500	25.000	8.779	8.854	0.075	9.000
153.600	24.000	8.779	8.854	0.075	9.000
153.700	25.200	8.776	8.854	0.075	9.000
153.800	24.600	8.781	8.853	0.075	9.000
153.900	24.800	8.780	8.852	0.075	9.000
154.000	24.400	8.777	8.853	0.075	9.000
154.100	24.800	8.777	8.853	0.075	9.000
154.200	25.400	8.769	8.853	0.075	9.000
154.300	26.200	8.766	8.853	0.075	9.000
154.400	25.000	8.758	8.853	0.075	9.000
154.500	25.600	8.753	8.854	0.075	9.000
154.600	25.400	8.753	8.854	0.075	9.000
154.700	24.800	8.753	8.854	0.076	9.000
154.800	25.000	8.752	8.853	0.076	9.000
154.900	24.800	8.751	8.855	0.076	9.000
155.000	25.600	8.750	8.853	0.076	9.000
155.100	25.200	8.750	8.853	0.076	9.000
155.200	24.000	8.749	8.853	0.076	9.000
155.300	23.400	8.749	8.854	0.076	9.000
155.400	24.600	8.749	8.854	0.076	9.000
155.500	24.600	8.749	8.854	0.076	9.000
155.600	23.800	8.749	8.854	0.076	9.000
155.700	24.800	8.752	8.854	0.076	9.000
155.800	25.000	8.751	8.853	0.076	9.000
155.900	23.800	8.752	8.854	0.076	9.000
156.000	23.000	8.756	8.853	0.076	9.000
156.100	23.400	8.756	8.853	0.076	9.000
156.200	24.600	8.752	8.854	0.076	9.000
156.300	24.400	8.756	8.854	0.076	9.000
156.400	23.800	8.750	8.855	0.076	9.000
156.500	23.000	8.756	8.854	0.076	9.000
156.600	22.400	8.756	8.854	0.076	9.000
156.700	21.400	8.757	8.854	0.076	9.000
156.800	22.000	8.756	8.855	0.076	9.000
156.900	21.400	8.759	8.853	0.076	9.000
157.000	22.200	8.757	8.854	0.076	9.000
157.100	21.800	8.757	8.854	0.076	9.000
157.200	20.600	8.761	8.854	0.077	9.000
157.300	20.800	8.759	8.854	0.077	9.000
157.400	21.000	8.771	8.854	0.077	9.000
157.500	21.400	8.782	8.854	0.077	9.000
157.600	21.800	8.782	8.854	0.077	9.000
157.700	20.800	8.780	8.854	0.077	9.000
157.800	22.200	8.780	8.854	0.077	9.000
157.900	21.600	8.781	8.855	0.077	9.000
158.000	23.200	8.784	8.855	0.077	9.000
158.100	21.800	8.784	8.855	0.077	9.000
158.200	23.400	8.784	8.855	0.077	9.000
158.300	23.000	8.781	8.855	0.077	9.000
158.400	22.600	8.779	8.855	0.077	9.000
158.500	23.600	8.777	8.855	0.077	9.000
158.600	22.400	8.777	8.855	0.077	9.000
158.700	22.200	8.783	8.855	0.077	9.000
158.800	23.000	8.775	8.854	0.077	9.000
158.900	23.200	8.776	8.855	0.077	9.000
159.000	22.600	8.770	8.855	0.077	9.000
159.100	22.600	8.770	8.855	0.077	9.000
159.200	24.000	8.772	8.856	0.077	9.000
159.300	23.600	8.766	8.855	0.077	9.000
159.400	23.800	8.769	8.854	0.077	9.000
159.500	22.400	8.770	8.855	0.077	9.000
159.600	24.000	8.770	8.855	0.077	9.000
159.700	23.400	8.766	8.856	0.078	9.000
159.800	24.000	8.766	8.854	0.078	9.000
159.900	22.400	8.762	8.855	0.078	9.000
160.000	22.200	8.767	8.855	0.078	9.000
160.100	23.200	8.767	8.855	0.078	9.000
160.200	24.200	8.763	8.854	0.078	9.000
160.300	24.200	8.765	8.855	0.078	9.000
160.400	24.000	8.766	8.855	0.078	9.000
160.500	24.000	8.765	8.855	0.078	9.000
160.600	23.400	8.765	8.855	0.078	9.000
160.700	24.000	8.765	8.855	0.078	9.000
160.800	25.200	8.764	8.855	0.078	9.000
160.900	22.600	8.761	8.855	0.078	9.000
161.000	25.600	8.761	8.855	0.078	9.000
161.100	23.200	8.761	8.855	0.078	9.000
161.200	24.200	8.763	8.855	0.078	9.000
161.300	23.600	8.761	8.855	0.078	9.000
161.400	22.800	8.763	8.855	0.078	9.000
161.500	24.600	8.761	8.856	0.078	9.000
161.600	24.000	8.761	8.856	0.078	9.000
161.700	23.800	8.760	8.855	0.078	9.000
161.800	23.800	8.758	8.855	0.078	9.000
161.900	23.800	8.762	8.855	0.078	9.000
162.000	23.000	8.764	8.856	0.078	9.000
162.100	22.800	8.764	8.856	0.078	9.000
162.200	23.600	8.760	8.856	0.079	9.000
162.300	24.000	8.763	8.855	0.079	9.000
162.400	23.000	8.764	8.856	0.079	9.000
162.500	23.000	8.763	8.856	0.079	9.000
162.600	24.000	8.763	8.856	0.079	9.000
162.700	22.600	8.766	8.856	0.079	9.000
162.800	23.600	8.765	8.856	0.079	9.000
162.900	22.400	8.766	8.855	0.079	9.000
163.000	22.600	8.768	8.855	0.079	9.000
163.100	22.600	8.768	8.855	0.079	9.000
163.200	23.200	8.764	8.856	0.079	9.000
163.300	23.400	8.768	8.856	0.079	9.000
163.400	23.800	8.764	8.857	0.079	9.000
163.500	22.400	8.766	8.856	0.079	9.000
163.600	22.400	8.766	8.856	0.079	9.000
163.700	22.200	8.769	8.856	0.079	9.000
163.800	23.000	8.765	8.856	0.079	9.000
163.900	23.000	8.769	8.856	0.079	9.000
164.000	23.200	8.771	8.856	0.079	9.000
164.100	23.200	8.771	8.856	0.079	9.000
164.200	22.400	8.767	8.857	0.079	9.000
164.300	22.400	8.775	8.857	0.079	9.000
164.400	21.600	8.769	8.856	0.079	9.000
164.500	23.000	8.768	8.856	0.079	9.000
164.600	23.000	8.768	8.856	0.079	9.000
164.700	22.400	8.771	8.857	0.080	9.000
164.800	23.200	8.769	8.855	0.080	9.000
164.900	22.000	8.770	8.856	0.080	9.000
165.000	22.200	8.770	8.857	0.080	9.000
165.100	22.400	8.770	8.857	0.080	9.000
165.200	22.200	8.773	8.856	0.080	9.000
165.300	23.000	8.771	8.855	0.080	9.000
165.400	23.400	8.775	8.856	0.080	9.000
165.500	22.800	8.772	8.856	0.080	9.000
165.600	23.800	8.772	8.856	0.080	9.000
165.700	23.600	8.770	8.856	0.080	9.000
165.800	21.800	8.773	8.858	0.080	9.000
165.900	23.000	8.768	8.857	0.080	9.000
166.000	23.400	8.769	8.857	0.080	9.000
166.100	23.200	8.769	8.857	0.080	9.000
166.200	23.000	8.773	8.856	0.080	9.000
166.300	24.200	8.770	8.856	0.080	9.000
166.400	24.800	8.770	8.857	0.080	9.000
166.500	23.000	8.770	8.856	0.080	9.000
166.600	24.800	8.770	8.856	0.080	9.000
166.700	25.000	8.770	8.857	0.080	9.000
166.800	24.600	8.770	8.855	0.080	9.000
166.900	26.200	8.768	8.855	0.080	9.000
167.000	25.400	8.764	8.857	0.080	9.000
167.100	24.800	8.764	8.857	0.080	9.000
167.200	25.400	8.766	8.856	0.081	9.000
167.300	25.600	8.764	8.857	0.081	9.000
167.400	24.600	8.760	8.857	0.081	9.000
167.500	24.400	8.751	8.857	0.081	9.000
167.600	23.800	8.751	8.857	0.081	9.000
167.700	25.600	8.748	8.856	0.081	9.000
167.800	24.800	8.749	8.857	0.081	9.000
167.900	24.400	8.747	8.857	0.081	9.000
168.000	25.000	8.748	8.857	0.081	9.000
168.100	24.600	8.748	8.857	0.081	9.000
168.200	24.600	8.754	8.856	0.081	9.000
168.300	25.400	8.754	8.858	0.081	9.000
168.400	25.200	8.756	8.857	0.081	9.000
168.500	23.800	8.752	8.857	0.081	9.000
168.600	24.400	8.752	8.857	0.081	9.000
168.700	23.600	8.757	8.858	0.081	9.000
168.800	24.600	8.758	8.858	0.081	9.000
168.900	25.600	8.753	8.857	0.081	9.000
169.000	24.800	8.755	8.857	0.081	9.000
169.100	24.400	8.755	8.857	0.081	9.000
169.200	24.800	8.756	8.857	0.081	9.000
169.300	24.000	8.756	8.857	0.081	9.000
169.400	24.200	8.756	8.858	0.081	9.000
169.500	24.600	8.751	8.857	0.081	9.000
169.600	25.400	8.751	8.857	0.081	9.000
169.700	25.600	8.756	8.857	0.082	9.000
169.800	24.400	8.750	8.858	0.082	9.000
169.900	25.400	8.754	8.857	0.082	9.000
170.000	23.800	8.753	8.857	0.082	9.000
170.100	24.200	8.753	8.857	0.082	9.000
170.200	25.400	8.751	8.858	0.082	9.000
170.300	25.800	8.752	8.857	0.082	9.000
170.400	25.000	8.749	8.858	0.082	9.000
170.500	24.600	8.752	8.858	0.082	9.000
170.600	24.600	8.752	8.858	0.082	9.000
170.700	25.200	8.752	8.857	0.082	9.000
170.800	25.200	8.752	8.857	0.082	9.000
170.900	24.600	8.752	8.857	0.082	9.000
171.000	24.200	8.752	8.858	0.082	9.000
171.100	25.600	8.752	8.858	0.082	9.000
171.200	23.200	8.753	8.857	0.082	9.000
171.300	23.600	8.750	8.858	0.082	9.000
171.400	24.600	8.751	8.858	0.082	9.000
171.500	25.200	8.748	8.857	0.082	9.000
171.600	24.400	8.748	8.857	0.082	9.000
171.700	25.600	8.751	8.856	0.082	9.000
171.800	25.200	8.751	8.858	0.082	9.000
171.900	24.600	8.753	8.859	0.082	9.000
172.000	24.800	8.753	8.859	0.082	9.000
172.100	25.200	8.753	8.859	0.082	9.000
172.200	25.400	8.748	8.857	0.083	9.000
172.300	24.400	8.754	8.857	0.083	9.000
172.400	25.200	8.748	8.857	0.083	9.000
172.500	24.800	8.753	8.858	0.083	9.000
172.600	23.600	8.753	8.858	0.083	9.000
172.700	23.800	8.753	8.857	0.083	9.000
172.800	25.200	8.752	8.859	0.083	9.000
172.900	24.800	8.753	8.859	0.083	9.000
173.000	25.000	8.751	8.858	0.083	9.000
173.100	24.200	8.751	8.858	0.083	9.000
173.200	24.600	8.754	8.858	0.083	9.000
173.300	24.600	8.752	8.857	0.083	9.000
173.400	24.600	8.752	8.858	0.083	9.000
173.500	25.200	8.755	8.858	0.083	9.000
173.600	23.400	8.755	8.858	0.083	9.000
173.700	24.600	8.754	8.859	0.083	9.000
173.800	23.200	8.755	8.857	0.083	9.000
173.900	24.200	8.757	8.858	0.083	9.000
174.000	23.200	8.760	8.857	0.083	9.000
174.100	23.800	8.760	8.857	0.083	9.000
174.200	22.800	8.756	8.859	0.083	9.000
174.300	23.200	8.754	8.858	0.083	9.000
174.400	24.400	8.761	8.858	0.083	9.000
174.500	23.800	8.759	8.858	0.083	9.000
174.600	24.000	8.759	8.858	0.083	9.000
174.700	25.000	8.756	8.858	0.084	9.000
174.800	25.200	8.764	8.858	0.084	9.000
174.900	24.200	8.761	8.858	0.084	9.000
175.000	23.200	8.762	8.858	0.084	9.000
175.100	23.600	8.762	8.858	0.084	9.000
175.200	24.600	8.768	8.858	0.084	9.000
175.300	24.000	8.766	8.859	0.084	9.000
175.400	24.000	8.762	8.858	0.084	9.000
175.500	23.000	8.760	8.858	0.084	9.000
175.600	23.400	8.760	8.858	0.084	9.000
175.700	23.600	8.760	8.857	0.084	9.000
175.800	24.800	8.761	8.857	0.084	9.000
175.900	23.600	8.761	8.858	0.084	9.000
176.000	23.800	8.756	8.858	0.084	9.000
176.100	24.400	8.756	8.858	0.084	9.000
176.200	23.800	8.761	8.857	0.084	9.000
176.300	22.800	8.762	8.858	0.084	9.000
176.400	23.800	8.763	8.858	0.084	9.000
176.500	23.400	8.761	8.859	0.084	9.000
176.600	23.200	8.761	8.859	0.084	9.000
176.700	23.200	8.762	8.858	0.084	9.000
176.800	24.400	8.759	8.857	0.084	9.000
176.900	23.200	8.766	8.858	0.084	9.000
177.000	22.600	8.764	8.858	0.084	9.000
177.100	22.600	8.764	8.858	0.084	9.000
177.200	23.000	8.762	8.859	0.085	9.000
177.300	22.200	8.766	8.858	0.085	9.000
177.400	23.800	8.763	8.858	0.085	9.000
177.500	23.600	8.764	8.858	0.085	9.000
177.600	23.800	8.764	8.858	0.085	9.000
177.700	23.200	8.765	8.859	0.085	9.000
177.800	22.600	8.765	8.859	0.085	9.000
177.900	23.400	8.769	8.859	0.085	9.000
178.000	23.000	8.769	8.858	0.085	9.000
178.100	23.800	8.769	8.858	0.085	9.000
178.200	24.600	8.762	8.859	0.085	9.000
178.300	23.400	8.765	8.858	0.085	9.000
178.400	24.000	8.765	8.859	0.085	9.000
178.500	23.200	8.765	8.858	0.085	9.000
178.600	24.200	8.765	8.858	0.085	9.000
178.700	23.200	8.768	8.859	0.085	9.000
178.800	23.600	8.764	8.859	0.085	9.000
178.900	23.800	8.765	8.859	0.085	9.000
179.000	23.800	8.767	8.859	0.085	9.000
179.100	23.400	8.767	8.859	0.085	9.000
179.200	22.600	8.768	8.858	0.085	9.000
179.300	22.200	8.762	8.859	0.085	9.000
179.400	22.800	8.767	8.857	0.085	9.000
179.500	22.400	8.770	8.858	0.085	9.000
179.600	23.000	8.770	8.858	0.085	9.000
179.700	23.200	8.766	8.859	0.086	9.000
179.800	22.200	8.771	8.858	0.086	9.000
179.900	23.000	8.768	8.859	0.086	9.000
180.000	22.400	8.772	8.859	0.086	9.000
180.100	21.600	8.772	8.859	0.086	9.000
180.200	22.400	8.772	8.858	0.086	9.000
180.300	22.200	8.769	8.858	0.086	9.000
180.400	22.200	8.771	8.859	0.086	9.000
180.500	22.600	8.776	8.858	0.086	9.000
180.600	22.200	8.776	8.858	0.086	9.000
180.700	21.200	8.774	8.860	0.086	9.000
180.800	21.800	8.774	8.859	0.086	9.000
180.900	22.400	8.773	8.859	0.086	9.000
181.000	22.800	8.773	8.859	0.086	9.000
181.100	22.000	8.773	8.859	0.086	9.000
181.200	21.800	8.773	8.859	0.086	9.000
181.300	21.600	8.775	8.859	0.086	9.000
181.400	22.200	8.776	8.859	0.086	9.000
181.500	21.200	8.776	8.858	0.086	9.000
181.600	21.200	8.776	8.858	0.086	9.000
181.700	21.600	8.780	8.859	0.086	9.000
181.800	21.400	8.780	8.860	0.086	9.000
181.900	21.600	8.782	8.859	0.086	9.000
182.000	21.000	8.785	8.859	0.086	9.000
182.100	21.600	8.785	8.859	0.086	9.000
182.200	20.200	8.778	8.859	0.086	9.000
182.300	22.600	8.783	8.859	0.086	9.000
182.400	21.200	8.780	8.859	0.086	9.000
182.500	20.600	8.778	8.858	0.086	9.000
182.600	22.400	8.778	8.858	0.086	9.000
182.700	21.400	8.784	8.860	0.087	9.000
182.800	20.400	8.782	8.858	0.087	9.000
182.900	20.200	8.783	8.858	0.087	9.000
183.000	20.200	8.785	8.861	0.087	9.000
183.100	21.600	8.785	8.861	0.087	9.000
183.200	21.400	8.785	8.859	0.087	9.000
183.300	21.600	8.782	8.858	0.087	9.000
183.400	21.000	8.784	8.859	0.087	9.000
183.500	21.600	8.784	8.860	0.087	9.000
183.600	21.200	8.784	8.860	0.087	9.000
183.700	21.600	8.784	8.860	0.087	9.000
183.800	20.800	8.787	8.860	0.087	9.000
183.900	21.400	8.784	8.860	0.087	9.000
184.000	21.600	8.785	8.860	0.087	9.000
184.100	21.600	8.785	8.860	0.087	9.000
184.200	22.200	8.783	8.859	0.087	9.000
184.300	20.400	8.783	8.860	0.087	9.000
184.400	20.200	8.786	8.860	0.087	9.000
184.500	21.400	8.786	8.859	0.087	9.000
184.600	21.200	8.786	8.859	0.087	9.000
184.700	21.400	8.781	8.861	0.087	9.000
184.800	21.600	8.784	8.859	0.087	9.000
184.900	20.800	8.784	8.859	0.087	9.000
185.000	21.600	8.783	8.860	0.087	9.000
185.100	20.600	8.783	8.860	0.087	9.000
185.200	21.600	8.782	8.859	0.088	9.000
185.300	20.400	8.787	8.859	0.088	9.000
185.400	20.600	8.785	8.860	0.088	9.000
185.500	22.000	8.782	8.859	0.088	9.000
185.600	21.000	8.782	8.859	0.088	9.000
185.700	21.600	8.784	8.860	0.088	9.000
185.800	22.200	8.789	8.861	0.088	9.000
185.900	20.800	8.785	8.860	0.088	9.000
186.000	21.600	8.791	8.858	0.088	9.000
186.100	20.400	8.791	8.858	0.088	9.000
186.200	19.600	8.787	8.860	0.088	9.000
186.300	21.200	8.787	8.860	0.088	9.000
186.400	21.600	8.787	8.860	0.088	9.000
186.500	20.800	8.787	8.860	0.088	9.000
186.600	20.200	8.787	8.860	0.088	9.000
186.700	20.200	8.788	8.859	0.088	9.000
186.800	20.400	8.784	8.860	0.088	9.000
186.900	20.800	8.789	8.860	0.088	9.000
187.000	20.800	8.791	8.861	0.088	9.000
187.100	20.400	8.791	8.861	0.088	9.000
187.200	20.200	8.787	8.859	0.088	9.000
187.300	21.000	8.792	8.860	0.088	9.000
187.400	19.800	8.789	8.861	0.088	9.000
187.500	20.800	8.790	8.860	0.088	9.000
187.600	20.600	8.790	8.860	0.088	9.000
187.700	20.400	8.792	8.859	0.088	9.000
187.800	21.600	8.790	8.860	0.088	9.000
187.900	21.000	8.793	8.859	0.088	9.000
188.000	20.200	8.793	8.860	0.088	9.000
188.100	20.600	8.793	8.860	0.088	9.000
188.200	20.800	8.794	8.860	0.089	9.000
188.300	19.600	8.788	8.860	0.089	9.000
188.400	20.800	8.791	8.860	0.089	9.000
188.500	21.400	8.793	8.860	0.089	9.000
188.600	21.800	8.793	8.860	0.089	9.000
188.700	20.800	8.794	8.861	0.089	9.000
188.800	20.800	8.784	8.860	0.089	9.000
188.900	21.800	8.788	8.860	0.089	9.000
189.000	20.400	8.790	8.859	0.089	9.000
189.100	20.400	8.790	8.859	0.089	9.000
189.200	21.200	8.787	8.861	0.089	9.000
189.300	20.800	8.792	8.860	0.089	9.000
189.400	21.000	8.788	8.860	0.089	9.000
189.500	20.600	8.792	8.859	0.089	9.000
189.600	21.600	8.792	8.859	0.089	9.000
189.700	21.400	8.786	8.861	0.089	9.000
189.800	22.000	8.789	8.861	0.089	9.000
189.900	21.200	8.788	8.860	0.089	9.000
190.000	22.600	8.787	8.860	0.089	9.000
190.100	22.200	8.787	8.860	0.089	9.000
190.200	23.000	8.791	8.860	0.089	9.000
190.300	21.600	8.784	8.859	0.089	9.000
190.400	22.000	8.787	8.861	0.089	9.000
190.500	21.600	8.785	8.861	0.089	9.000
190.600	20.800	8.785	8.861	0.089	9.000
190.700	22.200	8.782	8.860	0.089	9.000
190.800	22.400	8.784	8.860	0.089	9.000
190.900	22.200	8.776	8.861	0.089	9.000
191.000	21.800	8.776	8.860	0.089	9.000
191.100	22.600	8.776	8.860	0.089	9.000
191.200	22.200	8.777	8.859	0.090	9.000
191.300	22.000	8.775	8.861	0.090	9.000
191.400	22.800	8.778	8.860	0.090	9.000
191.500	21.800	8.772	8.860	0.090	9.000
191.600	22.600	8.772	8.860	0.090	9.000
191.700	23.000	8.776	8.860	0.090	9.000
191.800	23.000	8.775	8.860	0.090	9.000
191.900	22.800	8.775	8.861	0.090	9.000
192.000	22.600	8.776	8.860	0.090	9.000
192.100	23.600	8.776	8.860	0.090	9.000
192.200	23.400	8.772	8.861	0.090	9.000
192.300	23.600	8.775	8.860	0.090	9.000
192.400	23.400	8.772	8.861	0.090	9.000
192.500	22.000	8.770	8.861	0.090	9.000
192.600	22.800	8.770	8.861	0.090	9.000
192.700	22.400	8.772	8.861	0.090	9.000
192.800	23.800	8.767	8.860	0.090	9.000
192.900	23.200	8.770	8.860	0.090	9.000
193.000	22.600	8.775	8.860	0.090	9.000
193.100	22.400	8.775	8.860	0.090	9.000
193.200	22.400	8.770	8.861	0.090	9.000
193.300	23.400	8.771	8.860	0.090	9.000
193.400	24.400	8.768	8.861	0.090	9.000
193.500	23.400	8.766	8.861	0.090	9.000
193.600	22.600	8.766	8.861	0.090	9.000
193.700	24.000	8.770	8.861	0.091	9.000
193.800	22.600	8.766	8.860	0.091	9.000
193.900	23.800	8.767	8.862	0.091	9.000
194.000	23.400	8.766	8.861	0.091	9.000
194.100	23.000	8.766	8.861	0.091	9.000
194.200	23.200	8.765	8.861	0.091	9.000
194.300	23.400	8.764	8.861	0.091	9.000
194.400	23.200	8.762	8.860	0.091	9.000
194.500	23.200	8.764	8.861	0.091	9.000
194.600	23.000	8.764	8.861	0.091	9.000
194.700	23.600	8.765	8.861	0.091	9.000
194.800	24.200	8.764	8.862	0.091	9.000
194.900	24.200	8.762	8.861	0.091	9.000
195.000	24.800	8.768	8.860	0.091	9.000
195.100	24.000	8.768	8.860	0.091	9.000
195.200	23.800	8.763	8.861	0.091	9.000
195.300	24.000	8.765	8.860	0.091	9.000
195.400	23.800	8.766	8.861	0.091	9.000
195.500	24.000	8.764	8.861	0.091	9.000
195.600	24.400	8.764	8.861	0.091	9.000
195.700	22.200	8.762	8.860	0.091	9.000
195.800	23.400	8.763	8.860	0.091	9.000
195.900	22.600	8.760	8.863	0.091	9.000
196.000	24.800	8.763	8.861	0.091	9.000
196.100	24.800	8.763	8.861	0.091	9.000
196.200	24.200	8.759	8.862	0.092	9.000
196.300	24.200	8.761	8.861	0.092	9.000
196.400	24.800	8.759	8.860	0.092	9.000
196.500	24.400	8.762	8.861	0.092	9.000
196.600	23.400	8.762	8.861	0.092	9.000
196.700	23.200	8.758	8.860	0.092	9.000
196.800	23.400	8.762	8.862	0.092	9.000
196.900	24.800	8.761	8.860	0.092	9.000
197.000	22.200	8.759	8.860	0.092	9.000
197.100	23.400	8.759	8.860	0.092	9.000
197.200	22.800	8.760	8.861	0.092	9.000
197.300	24.600	8.758	8.860	0.092	9.000
197.400	23.400	8.758	8.861	0.092	9.000
197.500	23.200	8.762	8.860	0.092	9.000
197.600	23.000	8.762	8.860	0.092	9.000
197.700	23.800	8.765	8.861	0.092	9.000
197.800	24.000	8.763	8.860	0.092	9.000
197.900	23.200	8.760	8.861	0.092	9.000
198.000	23.000	8.764	8.861	0.092	9.000
198.100	23.200	8.764	8.861	0.092	9.000
198.200	23.400	8.759	8.861	0.092	9.000
198.300	23.600	8.765	8.861	0.092	9.000
198.400	22.800	8.764	8.860	0.092	9.000
198.500	21.800	8.765	8.862	0.092	9.000
198.600	22.400	8.765	8.862	0.092	9.000
198.700	23.200	8.767	8.861	0.093	9.000
198.800	22.800	8.765	8.862	0.093	9.000
198.900	22.400	8.766	8.860	0.093	9.000
199.000	24.600	8.763	8.861	0.093	9.000
199.100	23.400	8.763	8.861	0.093	9.000
199.200	22.600	8.766	8.861	0.093	9.000
199.300	22.600	8.765	8.862	0.093	9.000
199.400	23.200	8.769	8.861	0.093	9.000
199.500	23.400	8.768	8.860	0.093	9.000
199.600	22.400	8.768	8.860	0.093	9.000
199.700	22.400	8.769	8.861	0.093	9.000
199.800	23.000	8.767	8.862	0.093	9.000
199.900	23.600	8.766	8.861	0.093	9.000
[truncated: 86,339 more rows]
