# Supplementary material for: Measurement of Outflow Facility Using iPerfusion
Source: PLoS One. 2016 Mar 7;11(3):e0150694. doi: 10.1371/journal.pone.0150694 (PMC4780770; doi:10.1371/journal.pone.0150694)
Supplement: S4 File — The raw data from the perfusion traces along with the steady state values for each pressure step. (ZIP) [file pone.0150694.s004.zip › S3/ControlIndividuals/eye16/Eye_P16CL-04/Parameters.txt]

Q 	 dQ 	 P 	 dP 	 R 	 dR 	 C 	 dC 	 FT 	 dFT 	 N/A 	 FV 	 
69.3063	5.5810	8.3728	0.0459	0.1208	0.0099	8.2776	0.6787	0.0000	0.0000	8.9710	0.0000
48.0138	5.2113	4.1162	0.0421	0.0857	0.0095	11.6645	1.2946	0.0000	0.0000	4.5075	0.0000
76.8909	5.1305	5.3582	0.0419	0.0697	0.0048	14.3502	0.9819	0.0000	0.0000	6.0075	0.0000
112.1433	5.1723	6.5387	0.0425	0.0583	0.0028	17.1506	0.8133	0.0000	0.0000	7.5075	0.0000
130.2065	5.2688	7.8774	0.0441	0.0605	0.0025	16.5291	0.6871	0.0000	0.0000	9.0076	0.0000
166.1878	5.1964	9.0431	0.0460	0.0544	0.0018	18.3773	0.5926	0.0000	0.0000	10.5075	0.0000
191.2583	5.3012	10.3203	0.0532	0.0540	0.0015	18.5323	0.5314	0.0000	0.0000	12.0150	0.0000
313.8067	5.3400	12.1403	0.0719	0.0387	0.0007	25.8485	0.4730	0.0000	0.0000	14.9650	0.0000
