# Supplementary material for: Measurement of Outflow Facility Using iPerfusion
Source: PLoS One. 2016 Mar 7;11(3):e0150694. doi: 10.1371/journal.pone.0150694 (PMC4780770; doi:10.1371/journal.pone.0150694)
Supplement: S4 File — The raw data from the perfusion traces along with the steady state values for each pressure step. (ZIP) [file pone.0150694.s004.zip › S3/ControlIndividuals/eye17/CapPre_P16CR-07/Data.txt]

0.000	-3.000	-0.005	8.844	-0.000	0.000
0.100	1.000	-0.005	8.844	-0.000	0.000
0.200	0.800	-0.002	8.845	0.000	0.000
0.300	-0.200	-0.000	8.844	0.000	0.000
0.400	1.800	0.001	8.844	0.000	0.000
0.500	-0.600	-0.002	8.844	0.000	0.000
0.600	0.400	-0.002	8.844	0.000	0.000
0.700	1.800	-0.003	8.844	0.000	0.000
0.800	1.000	-0.002	8.844	0.000	0.000
0.900	1.200	-0.004	8.844	0.000	0.000
1.000	0.600	-0.000	8.844	0.000	0.000
1.100	0.400	-0.000	8.844	0.000	0.000
1.200	2.000	-0.004	8.845	0.000	0.000
1.300	0.200	0.000	8.843	0.000	0.000
1.400	1.600	0.001	8.845	0.000	0.000
1.500	1.600	-0.003	8.843	0.000	0.000
1.600	1.800	-0.003	8.843	0.000	0.000
1.700	0.400	-0.001	8.845	0.000	0.000
1.800	1.400	-0.006	8.843	0.000	0.000
1.900	1.200	-0.002	8.844	0.000	0.000
2.000	0.800	-0.001	8.843	0.000	0.000
2.100	1.000	-0.001	8.843	0.000	0.000
2.200	1.800	-0.002	8.844	0.000	0.000
2.300	0.400	-0.001	8.843	0.000	0.000
2.400	1.000	-0.007	8.843	0.000	0.000
2.500	1.000	-0.002	8.843	0.000	0.000
2.600	1.400	-0.002	8.843	0.000	0.000
2.700	1.400	-0.004	8.844	0.000	0.000
2.800	1.000	-0.004	8.844	0.000	0.000
2.900	0.800	-0.002	8.844	0.000	0.000
3.000	2.400	-0.003	8.843	0.000	0.000
3.100	1.600	-0.003	8.843	0.000	0.000
3.200	1.400	-0.003	8.844	0.000	0.000
3.300	-0.000	-0.001	8.843	0.000	0.000
3.400	2.600	-0.000	8.844	0.000	0.000
3.500	1.200	-0.003	8.844	0.000	0.000
3.600	1.800	-0.003	8.844	0.000	0.000
3.700	1.000	-0.003	8.845	0.000	0.000
3.800	1.200	-0.002	8.845	0.000	0.000
3.900	0.800	-0.004	8.844	0.000	0.000
4.000	1.200	-0.001	8.844	0.000	0.000
4.100	0.800	-0.001	8.844	0.000	0.000
4.200	2.000	-0.001	8.844	0.000	0.000
4.300	0.400	-0.003	8.844	0.000	0.000
4.400	1.600	-0.002	8.843	0.000	0.000
4.500	0.800	-0.001	8.844	0.000	0.000
4.600	1.600	-0.001	8.844	0.000	0.000
4.700	0.600	-0.004	8.844	0.000	0.000
4.800	2.000	-0.002	8.844	0.000	0.000
4.900	0.600	-0.003	8.843	0.000	0.000
5.000	1.000	-0.002	8.843	0.000	0.000
5.100	1.000	-0.002	8.843	0.000	0.000
5.200	0.800	-0.003	8.844	0.000	0.000
5.300	1.000	-0.000	8.844	0.000	0.000
5.400	0.400	-0.002	8.843	0.000	0.000
5.500	1.600	-0.004	8.844	0.000	0.000
5.600	1.800	-0.004	8.844	0.000	0.000
5.700	1.400	-0.001	8.844	0.000	0.000
5.800	1.400	-0.002	8.844	0.000	0.000
5.900	0.200	-0.002	8.844	0.000	0.000
6.000	2.400	-0.002	8.842	0.000	0.000
6.100	1.000	-0.002	8.842	0.000	0.000
6.200	1.800	0.002	8.844	0.000	0.000
6.300	1.000	0.000	8.844	0.000	0.000
6.400	1.800	-0.001	8.844	0.000	0.000
6.500	0.600	-0.001	8.845	0.000	0.000
6.600	1.800	-0.001	8.845	0.000	0.000
6.700	0.600	-0.001	8.843	0.000	0.000
6.800	1.200	-0.004	8.843	0.000	0.000
6.900	0.800	0.002	8.843	0.000	0.000
7.000	2.200	0.001	8.844	0.000	0.000
7.100	0.800	0.001	8.844	0.000	0.000
7.200	1.200	-0.002	8.842	0.000	0.000
7.300	1.000	-0.002	8.843	0.000	0.000
7.400	2.400	-0.002	8.843	0.000	0.000
7.500	-0.000	-0.003	8.844	0.000	0.000
7.600	1.800	-0.003	8.844	0.000	0.000
7.700	1.400	-0.002	8.843	0.000	0.000
7.800	2.000	-0.003	8.844	0.000	0.000
7.900	1.000	-0.000	8.844	0.000	0.000
8.000	1.600	-0.005	8.844	0.000	0.000
8.100	0.400	-0.005	8.844	0.000	0.000
8.200	2.600	-0.006	8.843	0.000	0.000
8.300	0.800	-0.001	8.844	0.000	0.000
8.400	0.800	-0.000	8.844	0.000	0.000
8.500	0.400	0.005	8.844	0.000	0.000
8.600	0.600	0.005	8.844	0.000	0.000
8.700	1.800	-0.008	8.843	0.000	0.000
8.800	0.400	-0.000	8.844	0.000	0.000
8.900	1.200	-0.003	8.843	0.000	0.000
9.000	0.800	-0.006	8.843	0.000	0.000
9.100	5.600	-0.006	8.843	0.000	0.000
9.200	1236.000	0.001	8.843	0.011	0.000
9.300	3296.600	0.001	8.844	0.011	0.000
9.400	-2739.000	0.002	8.843	0.011	0.000
9.500	2353.600	0.004	8.844	0.011	0.000
9.600	2059.800	0.004	8.844	0.011	0.000
9.700	-26.000	-0.002	8.843	0.008	0.000
9.800	-300.200	-0.005	8.842	0.008	0.000
9.900	-392.200	-0.221	8.843	0.008	0.000
10.000	-441.800	0.034	8.843	0.008	0.000
10.100	-450.200	0.034	8.843	0.008	0.000
10.200	-417.400	0.376	8.843	0.004	0.000
10.300	-405.600	-0.121	8.844	0.004	0.000
10.400	-394.000	-0.256	8.843	0.004	0.000
10.500	-408.600	2.706	8.843	0.004	0.000
10.600	-388.400	2.706	8.843	0.004	0.000
10.700	-438.600	3.590	8.843	0.001	0.000
10.800	-385.800	4.064	8.844	0.001	0.000
10.900	-272.800	4.212	8.844	0.001	0.000
11.000	-365.800	3.773	8.844	0.001	0.000
11.100	-342.000	3.773	8.844	0.001	0.000
11.200	-325.200	3.678	8.845	-0.001	0.000
11.300	-326.000	3.753	8.844	-0.001	0.000
11.400	-301.600	3.609	8.843	-0.001	0.000
11.500	-286.000	3.603	8.843	-0.001	0.000
11.600	-322.600	3.603	8.843	-0.001	0.000
11.700	-293.800	3.661	8.843	-0.004	0.000
11.800	-307.200	3.565	8.844	-0.004	0.000
11.900	-305.800	3.113	8.843	-0.004	0.000
12.000	-305.400	3.045	8.843	-0.004	0.000
12.100	-302.800	3.045	8.843	-0.004	0.000
12.200	-302.800	2.949	8.843	-0.006	0.000
12.300	-300.800	2.862	8.844	-0.006	0.000
12.400	-299.200	2.867	8.844	-0.006	0.000
12.500	-297.400	2.846	8.844	-0.006	0.000
12.600	-295.600	2.846	8.844	-0.006	0.000
12.700	-297.000	2.830	8.844	-0.009	0.000
12.800	-294.600	2.825	8.844	-0.009	0.000
12.900	-293.200	2.813	8.845	-0.009	0.000
13.000	-293.000	2.789	8.843	-0.009	0.000
13.100	-290.600	2.789	8.843	-0.009	0.000
13.200	-289.800	2.784	8.844	-0.011	0.000
13.300	-288.200	2.759	8.843	-0.011	0.000
13.400	-287.400	2.762	8.844	-0.011	0.000
13.500	-285.800	2.732	8.843	-0.011	0.000
13.600	-284.400	2.732	8.843	-0.011	0.000
13.700	-282.800	2.718	8.843	-0.013	0.000
13.800	-281.600	2.705	8.843	-0.013	0.000
13.900	-281.600	2.703	8.844	-0.013	0.000
14.000	-278.400	2.675	8.843	-0.013	0.000
14.100	-278.000	2.675	8.843	-0.013	0.000
14.200	-277.600	2.663	8.843	-0.016	0.000
14.300	-275.800	2.650	8.843	-0.016	0.000
14.400	-274.800	2.637	8.844	-0.016	0.000
14.500	-272.200	2.611	8.844	-0.016	0.000
14.600	-271.200	2.611	8.844	-0.016	0.000
14.700	-269.400	2.598	8.844	-0.018	0.000
14.800	-268.200	2.586	8.844	-0.018	0.000
14.900	-268.600	2.570	8.844	-0.018	0.000
15.000	-265.200	2.554	8.844	-0.018	0.000
15.100	-265.800	2.554	8.844	-0.018	0.000
15.200	-264.800	2.537	8.844	-0.020	0.000
15.300	-263.400	2.526	8.843	-0.020	0.000
15.400	-261.800	2.505	8.844	-0.020	0.000
15.500	-260.600	2.488	8.844	-0.020	0.000
15.600	-259.200	2.488	8.844	-0.020	0.000
15.700	-258.600	2.482	8.844	-0.022	0.000
15.800	-256.600	2.468	8.844	-0.022	0.000
15.900	-256.000	2.444	8.844	-0.022	0.000
16.000	-255.400	2.425	8.844	-0.022	0.000
16.100	-252.800	2.425	8.844	-0.022	0.000
16.200	-252.400	2.430	8.844	-0.024	0.000
16.300	-250.000	2.406	8.844	-0.024	0.000
16.400	-250.400	2.395	8.844	-0.024	0.000
16.500	-247.400	2.373	8.843	-0.024	0.000
16.600	-245.600	2.373	8.843	-0.024	0.000
16.700	-244.800	2.351	8.844	-0.026	0.000
16.800	-243.200	2.351	8.842	-0.026	0.000
16.900	-244.600	2.335	8.844	-0.026	0.000
17.000	-241.600	2.316	8.844	-0.026	0.000
17.100	-241.000	2.316	8.844	-0.026	0.000
17.200	-239.400	2.287	8.843	-0.028	0.000
17.300	-237.600	2.279	8.845	-0.028	0.000
17.400	-236.200	2.274	8.844	-0.028	0.000
17.500	-234.400	2.258	8.844	-0.028	0.000
17.600	-235.400	2.258	8.844	-0.028	0.000
17.700	-233.400	2.219	8.844	-0.030	0.000
17.800	-232.000	2.238	8.844	-0.030	0.000
17.900	-231.800	2.205	8.843	-0.030	0.000
18.000	-229.800	2.182	8.843	-0.030	0.000
18.100	-228.600	2.182	8.843	-0.030	0.000
18.200	-227.800	2.174	8.842	-0.032	0.000
18.300	-225.000	2.169	8.843	-0.032	0.000
18.400	-225.200	2.156	8.843	-0.032	0.000
18.500	-223.200	2.130	8.843	-0.032	0.000
18.600	-222.000	2.130	8.843	-0.032	0.000
18.700	-220.400	2.121	8.843	-0.034	0.000
18.800	-219.400	2.103	8.843	-0.034	0.000
18.900	-218.600	2.103	8.845	-0.034	0.000
19.000	-217.600	2.080	8.844	-0.034	0.000
19.100	-216.200	2.080	8.844	-0.034	0.000
19.200	-214.000	2.059	8.844	-0.036	0.000
19.300	-213.600	2.056	8.843	-0.036	0.000
19.400	-211.600	2.042	8.843	-0.036	0.000
19.500	-209.800	2.016	8.843	-0.036	0.000
19.600	-209.400	2.016	8.843	-0.036	0.000
19.700	-206.600	2.006	8.844	-0.037	0.000
19.800	-206.200	1.995	8.843	-0.037	0.000
19.900	-205.200	1.986	8.844	-0.037	0.000
20.000	-203.400	1.955	8.843	-0.037	0.000
20.100	-203.600	1.955	8.843	-0.037	0.000
20.200	-201.400	1.937	8.844	-0.039	0.000
20.300	-200.400	1.927	8.843	-0.039	0.000
20.400	-199.400	1.916	8.843	-0.039	0.000
20.500	-198.800	1.895	8.843	-0.039	0.000
20.600	-197.600	1.895	8.843	-0.039	0.000
20.700	-196.200	1.884	8.843	-0.041	0.000
20.800	-195.200	1.874	8.844	-0.041	0.000
20.900	-193.600	1.859	8.843	-0.041	0.000
21.000	-193.400	1.840	8.843	-0.041	0.000
21.100	-191.600	1.840	8.843	-0.041	0.000
21.200	-190.400	1.828	8.844	-0.042	0.000
21.300	-189.000	1.819	8.842	-0.042	0.000
21.400	-188.000	1.814	8.843	-0.042	0.000
21.500	-188.200	1.791	8.843	-0.042	0.000
21.600	-186.000	1.791	8.843	-0.042	0.000
21.700	-185.200	1.784	8.843	-0.044	0.000
21.800	-184.000	1.769	8.843	-0.044	0.000
21.900	-183.800	1.762	8.843	-0.044	0.000
22.000	-182.200	1.743	8.843	-0.044	0.000
22.100	-180.000	1.743	8.843	-0.044	0.000
22.200	-179.600	1.734	8.843	-0.045	0.000
22.300	-178.200	1.724	8.843	-0.045	0.000
22.400	-177.600	1.713	8.843	-0.045	0.000
22.500	-176.200	1.688	8.843	-0.045	0.000
22.600	-176.400	1.688	8.843	-0.045	0.000
22.700	-173.800	1.682	8.843	-0.047	0.000
22.800	-172.400	1.671	8.844	-0.047	0.000
22.900	-172.800	1.660	8.843	-0.047	0.000
23.000	-172.000	1.641	8.843	-0.047	0.000
23.100	-170.200	1.641	8.843	-0.047	0.000
23.200	-169.600	1.632	8.843	-0.048	0.000
23.300	-168.200	1.620	8.843	-0.048	0.000
23.400	-168.600	1.616	8.844	-0.048	0.000
23.500	-167.200	1.596	8.842	-0.048	0.000
23.600	-166.400	1.596	8.842	-0.048	0.000
23.700	-166.000	1.581	8.843	-0.049	0.000
23.800	-165.000	1.575	8.844	-0.049	0.000
23.900	-164.200	1.564	8.843	-0.049	0.000
24.000	-162.800	1.544	8.842	-0.049	0.000
24.100	-162.200	1.544	8.842	-0.049	0.000
24.200	-161.600	1.537	8.843	-0.051	0.000
24.300	-159.400	1.527	8.843	-0.051	0.000
24.400	-159.600	1.518	8.842	-0.051	0.000
24.500	-158.400	1.500	8.844	-0.051	0.000
24.600	-156.800	1.500	8.844	-0.051	0.000
24.700	-155.600	1.493	8.843	-0.052	0.000
24.800	-154.600	1.482	8.843	-0.052	0.000
24.900	-155.000	1.474	8.843	-0.052	0.000
25.000	-154.400	1.455	8.841	-0.052	0.000
25.100	-152.600	1.455	8.841	-0.052	0.000
25.200	-151.600	1.448	8.843	-0.053	0.000
25.300	-150.400	1.441	8.842	-0.053	0.000
25.400	-149.200	1.432	8.842	-0.053	0.000
25.500	-148.000	1.412	8.844	-0.053	0.000
25.600	-148.200	1.412	8.844	-0.053	0.000
25.700	-147.800	1.406	8.842	-0.054	0.000
25.800	-145.800	1.395	8.843	-0.054	0.000
25.900	-145.800	1.387	8.843	-0.054	0.000
26.000	-144.800	1.372	8.843	-0.054	0.000
26.100	-144.000	1.372	8.843	-0.054	0.000
26.200	-142.400	1.365	8.843	-0.056	0.000
26.300	-141.200	1.354	8.843	-0.056	0.000
26.400	-140.800	1.348	8.844	-0.056	0.000
26.500	-141.400	1.330	8.843	-0.056	0.000
26.600	-139.200	1.330	8.843	-0.056	0.000
26.700	-138.800	1.323	8.842	-0.057	0.000
26.800	-138.200	1.315	8.843	-0.057	0.000
26.900	-138.000	1.305	8.843	-0.057	0.000
27.000	-137.200	1.290	8.843	-0.057	0.000
27.100	-136.600	1.290	8.843	-0.057	0.000
27.200	-135.600	1.283	8.842	-0.058	0.000
27.300	-135.000	1.275	8.842	-0.058	0.000
27.400	-133.800	1.271	8.842	-0.058	0.000
27.500	-132.400	1.255	8.842	-0.058	0.000
27.600	-132.400	1.255	8.842	-0.058	0.000
27.700	-131.200	1.246	8.843	-0.059	0.000
27.800	-132.200	1.240	8.842	-0.059	0.000
27.900	-130.600	1.231	8.843	-0.059	0.000
28.000	-130.600	1.220	8.843	-0.059	0.000
28.100	-128.600	1.220	8.843	-0.059	0.000
28.200	-128.600	1.210	8.844	-0.060	0.000
28.300	-128.800	1.207	8.844	-0.060	0.000
28.400	-128.200	1.199	8.842	-0.060	0.000
28.500	-127.400	1.185	8.843	-0.060	0.000
28.600	-127.800	1.185	8.843	-0.060	0.000
28.700	-126.000	1.182	8.843	-0.061	0.000
28.800	-125.600	1.172	8.843	-0.061	0.000
28.900	-124.400	1.168	8.842	-0.061	0.000
29.000	-123.800	1.154	8.843	-0.061	0.000
29.100	-124.000	1.154	8.843	-0.061	0.000
29.200	-121.600	1.146	8.843	-0.062	0.000
29.300	-121.200	1.148	8.843	-0.062	0.000
29.400	-121.200	1.142	8.842	-0.062	0.000
29.500	-120.400	1.130	8.843	-0.062	0.000
29.600	-118.400	1.130	8.843	-0.062	0.000
29.700	-118.600	1.117	8.842	-0.063	0.000
29.800	-117.400	1.110	8.843	-0.063	0.000
29.900	-117.600	1.108	8.842	-0.063	0.000
30.000	-117.200	1.094	8.843	-0.063	0.000
30.100	-115.400	1.094	8.843	-0.063	0.000
30.200	-115.600	1.089	8.843	-0.064	0.000
30.300	-114.200	1.078	8.843	-0.064	0.000
30.400	-114.800	1.078	8.842	-0.064	0.000
30.500	-113.800	1.062	8.843	-0.064	0.000
30.600	-112.600	1.062	8.843	-0.064	0.000
30.700	-111.800	1.060	8.843	-0.065	0.000
30.800	-111.800	1.050	8.842	-0.065	0.000
30.900	-110.800	1.047	8.842	-0.065	0.000
31.000	-111.200	1.032	8.843	-0.065	0.000
31.100	-109.400	1.032	8.843	-0.065	0.000
31.200	-109.600	1.028	8.841	-0.066	0.000
31.300	-108.200	1.022	8.843	-0.066	0.000
31.400	-108.000	1.017	8.843	-0.066	0.000
31.500	-106.400	1.005	8.843	-0.066	0.000
31.600	-107.400	1.005	8.843	-0.066	0.000
31.700	-107.000	1.003	8.842	-0.067	0.000
31.800	-106.800	0.992	8.843	-0.067	0.000
31.900	-104.800	0.988	8.843	-0.067	0.000
32.000	-104.000	0.980	8.844	-0.067	0.000
32.100	-104.800	0.980	8.844	-0.067	0.000
32.200	-104.400	0.972	8.842	-0.068	0.000
32.300	-103.000	0.969	8.843	-0.068	0.000
32.400	-103.600	0.963	8.842	-0.068	0.000
32.500	-102.400	0.954	8.843	-0.068	0.000
32.600	-100.800	0.954	8.843	-0.068	0.000
32.700	-102.400	0.950	8.842	-0.069	0.000
32.800	-100.200	0.946	8.842	-0.069	0.000
32.900	-100.400	0.943	8.843	-0.069	0.000
33.000	-99.400	0.930	8.842	-0.069	0.000
33.100	-99.000	0.930	8.842	-0.069	0.000
33.200	-98.400	0.930	8.841	-0.069	0.000
33.300	-98.600	0.924	8.842	-0.069	0.000
33.400	-97.400	0.917	8.844	-0.069	0.000
33.500	-98.400	0.908	8.843	-0.069	0.000
33.600	-96.800	0.908	8.843	-0.069	0.000
33.700	-96.200	0.904	8.843	-0.070	0.000
33.800	-95.400	0.896	8.843	-0.070	0.000
33.900	-96.600	0.896	8.842	-0.070	0.000
34.000	-95.200	0.886	8.842	-0.070	0.000
34.100	-95.200	0.886	8.842	-0.070	0.000
34.200	-93.600	0.881	8.842	-0.071	0.000
34.300	-93.000	0.877	8.843	-0.071	0.000
34.400	-92.800	0.873	8.843	-0.071	0.000
34.500	-92.000	0.864	8.843	-0.071	0.000
34.600	-92.000	0.864	8.843	-0.071	0.000
34.700	-91.400	0.860	8.843	-0.072	0.000
34.800	-91.400	0.857	8.843	-0.072	0.000
34.900	-90.200	0.852	8.842	-0.072	0.000
35.000	-90.600	0.843	8.842	-0.072	0.000
35.100	-92.000	0.843	8.842	-0.072	0.000
35.200	-89.000	0.839	8.842	-0.072	0.000
35.300	-89.400	0.834	8.841	-0.072	0.000
35.400	-88.200	0.833	8.843	-0.072	0.000
35.500	-88.200	0.825	8.843	-0.072	0.000
35.600	-87.400	0.825	8.843	-0.072	0.000
35.700	-88.000	0.819	8.842	-0.073	0.000
35.800	-87.600	0.820	8.842	-0.073	0.000
35.900	-87.000	0.813	8.842	-0.073	0.000
36.000	-85.600	0.806	8.842	-0.073	0.000
36.100	-85.400	0.806	8.842	-0.073	0.000
36.200	-85.200	0.803	8.842	-0.074	0.000
36.300	-85.800	0.794	8.843	-0.074	0.000
36.400	-83.800	0.792	8.842	-0.074	0.000
36.500	-84.000	0.785	8.842	-0.074	0.000
36.600	-83.800	0.785	8.842	-0.074	0.000
36.700	-83.800	0.777	8.842	-0.075	0.000
36.800	-84.200	0.779	8.842	-0.075	0.000
36.900	-83.200	0.773	8.842	-0.075	0.000
37.000	-82.600	0.768	8.842	-0.075	0.000
37.100	-82.000	0.768	8.842	-0.075	0.000
37.200	-81.200	0.762	8.843	-0.075	0.000
37.300	-81.800	0.763	8.843	-0.075	0.000
37.400	-80.800	0.758	8.843	-0.075	0.000
37.500	-81.400	0.750	8.843	-0.075	0.000
37.600	-79.800	0.750	8.843	-0.075	0.000
37.700	-79.800	0.745	8.842	-0.076	0.000
37.800	-79.000	0.742	8.842	-0.076	0.000
37.900	-79.200	0.739	8.842	-0.076	0.000
38.000	-78.000	0.731	8.843	-0.076	0.000
38.100	-77.800	0.731	8.843	-0.076	0.000
38.200	-77.800	0.731	8.842	-0.077	0.000
38.300	-78.400	0.724	8.843	-0.077	0.000
38.400	-76.800	0.721	8.842	-0.077	0.000
38.500	-76.400	0.714	8.842	-0.077	0.000
38.600	-76.000	0.714	8.842	-0.077	0.000
38.700	-74.800	0.708	8.841	-0.077	0.000
38.800	-76.400	0.701	8.842	-0.077	0.000
38.900	-75.400	0.704	8.841	-0.077	0.000
39.000	-76.200	0.697	8.841	-0.077	0.000
39.100	-74.400	0.697	8.841	-0.077	0.000
39.200	-75.600	0.690	8.842	-0.078	0.000
39.300	-73.800	0.694	8.843	-0.078	0.000
39.400	-75.000	0.685	8.843	-0.078	0.000
39.500	-75.000	0.681	8.842	-0.078	0.000
39.600	-73.800	0.681	8.842	-0.078	0.000
39.700	-73.400	0.679	8.843	-0.078	0.000
39.800	-72.800	0.677	8.843	-0.078	0.000
39.900	-72.600	0.673	8.843	-0.078	0.000
40.000	-72.200	0.672	8.842	-0.078	0.000
40.100	-72.000	0.672	8.842	-0.078	0.000
40.200	-72.200	0.661	8.842	-0.079	0.000
40.300	-71.600	0.661	8.842	-0.079	0.000
40.400	-70.800	0.657	8.843	-0.079	0.000
40.500	-70.000	0.652	8.843	-0.079	0.000
40.600	-70.800	0.652	8.843	-0.079	0.000
40.700	-69.000	0.652	8.842	-0.080	0.000
40.800	-69.200	0.649	8.842	-0.080	0.000
40.900	-70.200	0.646	8.843	-0.080	0.000
41.000	-68.200	0.636	8.842	-0.080	0.000
41.100	-68.800	0.636	8.842	-0.080	0.000
41.200	-68.400	0.638	8.842	-0.080	0.000
41.300	-67.600	0.633	8.841	-0.080	0.000
41.400	-67.600	0.632	8.841	-0.080	0.000
41.500	-67.200	0.623	8.842	-0.080	0.000
41.600	-67.600	0.623	8.842	-0.080	0.000
41.700	-65.800	0.619	8.842	-0.081	0.000
41.800	-66.400	0.616	8.843	-0.081	0.000
41.900	-66.200	0.609	8.842	-0.081	0.000
42.000	-66.000	0.602	8.841	-0.081	0.000
42.100	-65.000	0.602	8.841	-0.081	0.000
42.200	-65.800	0.601	8.843	-0.081	0.000
42.300	-64.800	0.597	8.843	-0.081	0.000
42.400	-63.200	0.599	8.841	-0.081	0.000
42.500	-64.200	0.594	8.842	-0.081	0.000
42.600	-64.400	0.594	8.842	-0.081	0.000
42.700	-62.800	0.590	8.842	-0.082	0.000
42.800	-62.800	0.588	8.842	-0.082	0.000
42.900	-62.600	0.583	8.841	-0.082	0.000
43.000	-63.400	0.579	8.842	-0.082	0.000
43.100	-62.400	0.579	8.842	-0.082	0.000
43.200	-62.600	0.579	8.842	-0.082	0.000
43.300	-62.600	0.575	8.842	-0.082	0.000
43.400	-61.600	0.575	8.842	-0.082	0.000
43.500	-61.400	0.567	8.842	-0.082	0.000
43.600	-61.200	0.567	8.842	-0.082	0.000
43.700	-60.600	0.563	8.842	-0.082	0.000
43.800	-60.800	0.562	8.841	-0.083	0.000
43.900	-59.600	0.565	8.841	-0.083	0.000
44.000	-60.800	0.556	8.842	-0.083	0.000
44.100	-59.600	0.556	8.842	-0.083	0.000
44.200	-58.000	0.551	8.842	-0.083	0.000
44.300	-58.200	0.551	8.842	-0.083	0.000
44.400	-57.200	0.548	8.843	-0.083	0.000
44.500	-56.600	0.541	8.842	-0.083	0.000
44.600	-57.200	0.541	8.842	-0.083	0.000
44.700	-55.400	0.539	8.843	-0.083	0.000
44.800	-56.800	0.535	8.842	-0.084	0.000
44.900	-56.400	0.531	8.842	-0.084	0.000
45.000	-56.200	0.511	8.842	-0.084	0.000
45.100	-56.400	0.511	8.842	-0.084	0.000
45.200	-56.600	0.508	8.843	-0.084	0.000
45.300	-55.600	0.510	8.841	-0.084	0.000
45.400	-54.800	0.506	8.842	-0.084	0.000
45.500	-56.800	0.502	8.843	-0.084	0.000
45.600	-54.200	0.502	8.843	-0.084	0.000
45.700	-55.400	0.505	8.843	-0.084	0.000
45.800	-54.800	0.506	8.842	-0.085	0.000
45.900	-55.200	0.501	8.842	-0.085	0.000
46.000	-53.800	0.496	8.841	-0.085	0.000
46.100	-54.200	0.496	8.841	-0.085	0.000
46.200	-53.800	0.497	8.842	-0.085	0.000
46.300	-54.000	0.499	8.841	-0.085	0.000
46.400	-53.600	0.496	8.843	-0.085	0.000
46.500	-52.400	0.489	8.842	-0.085	0.000
46.600	-53.800	0.489	8.842	-0.085	0.000
46.700	-53.400	0.490	8.842	-0.085	0.000
46.800	-53.000	0.486	8.843	-0.085	0.000
46.900	-52.400	0.484	8.842	-0.085	0.000
47.000	-51.800	0.480	8.841	-0.085	0.000
47.100	-51.600	0.480	8.841	-0.085	0.000
47.200	-52.200	0.476	8.843	-0.085	0.000
47.300	-51.400	0.478	8.842	-0.086	0.000
47.400	-50.600	0.477	8.842	-0.086	0.000
47.500	-51.000	0.468	8.842	-0.086	0.000
47.600	-51.200	0.468	8.842	-0.086	0.000
47.700	-50.200	0.469	8.843	-0.086	0.000
47.800	-50.600	0.466	8.841	-0.086	0.000
47.900	-51.000	0.464	8.841	-0.086	0.000
48.000	-49.600	0.460	8.842	-0.086	0.000
48.100	-50.200	0.460	8.842	-0.086	0.000
48.200	-48.800	0.454	8.842	-0.086	0.000
48.300	-48.800	0.457	8.843	-0.087	0.000
48.400	-50.000	0.454	8.841	-0.087	0.000
48.500	-50.400	0.450	8.843	-0.087	0.000
48.600	-48.800	0.450	8.843	-0.087	0.000
48.700	-49.000	0.449	8.842	-0.087	0.000
48.800	-48.600	0.445	8.842	-0.087	0.000
48.900	-48.200	0.447	8.842	-0.087	0.000
49.000	-48.000	0.442	8.842	-0.087	0.000
49.100	-48.400	0.442	8.842	-0.087	0.000
49.200	-48.800	0.439	8.843	-0.087	0.000
49.300	-47.800	0.436	8.842	-0.087	0.000
49.400	-47.200	0.436	8.843	-0.087	0.000
49.500	-47.800	0.432	8.842	-0.087	0.000
49.600	-47.400	0.432	8.842	-0.087	0.000
49.700	-47.600	0.432	8.843	-0.087	0.000
49.800	-46.400	0.427	8.841	-0.088	0.000
49.900	-46.400	0.425	8.842	-0.088	0.000
50.000	-48.800	0.423	8.842	-0.088	0.000
50.100	-48.600	0.423	8.842	-0.088	0.000
50.200	-48.000	0.424	8.842	-0.088	0.000
50.300	-47.200	0.420	8.844	-0.088	0.000
50.400	-46.400	0.419	8.841	-0.088	0.000
50.500	-45.000	0.419	8.841	-0.088	0.000
50.600	-43.200	0.419	8.841	-0.088	0.000
50.700	-43.000	0.421	8.843	-0.088	0.000
50.800	-42.800	0.433	8.843	-0.089	0.000
50.900	-43.000	0.430	8.842	-0.089	0.000
51.000	-43.400	0.415	8.842	-0.089	0.000
51.100	-42.200	0.415	8.842	-0.089	0.000
51.200	-41.400	0.408	8.842	-0.089	0.000
51.300	-42.600	0.398	8.843	-0.089	0.000
51.400	-42.200	0.395	8.842	-0.089	0.000
51.500	-42.200	0.381	8.842	-0.089	0.000
51.600	-41.800	0.381	8.842	-0.089	0.000
51.700	-42.600	0.378	8.842	-0.089	0.000
51.800	-42.000	0.375	8.843	-0.089	0.000
51.900	-41.600	0.376	8.841	-0.089	0.000
52.000	-41.200	0.374	8.843	-0.089	0.000
52.100	-40.200	0.374	8.843	-0.089	0.000
52.200	-40.800	0.367	8.842	-0.089	0.000
52.300	-39.600	0.372	8.841	-0.090	0.000
52.400	-39.400	0.369	8.842	-0.090	0.000
52.500	-40.600	0.370	8.843	-0.090	0.000
52.600	-39.800	0.370	8.843	-0.090	0.000
52.700	-39.800	0.362	8.842	-0.090	0.000
52.800	-38.800	0.357	8.841	-0.090	0.000
52.900	-39.200	0.360	8.843	-0.090	0.000
53.000	-38.800	0.356	8.842	-0.090	0.000
53.100	-38.800	0.356	8.842	-0.090	0.000
53.200	-38.800	0.352	8.842	-0.090	0.000
53.300	-39.200	0.350	8.842	-0.090	0.000
53.400	-38.000	0.349	8.843	-0.090	0.000
53.500	-38.000	0.345	8.843	-0.090	0.000
53.600	-38.800	0.345	8.843	-0.090	0.000
53.700	-36.200	0.346	8.842	-0.090	0.000
53.800	-37.600	0.343	8.842	-0.091	0.000
53.900	-37.000	0.345	8.842	-0.091	0.000
54.000	-37.200	0.341	8.842	-0.091	0.000
54.100	-37.000	0.341	8.842	-0.091	0.000
54.200	-36.200	0.338	8.842	-0.091	0.000
54.300	-36.000	0.340	8.843	-0.091	0.000
54.400	-36.800	0.334	8.842	-0.091	0.000
54.500	-35.800	0.329	8.843	-0.091	0.000
54.600	-36.200	0.329	8.843	-0.091	0.000
54.700	-35.400	0.333	8.842	-0.091	0.000
54.800	-35.600	0.327	8.842	-0.091	0.000
54.900	-35.600	0.328	8.842	-0.091	0.000
55.000	-35.400	0.321	8.842	-0.091	0.000
55.100	-34.600	0.321	8.842	-0.091	0.000
55.200	-35.000	0.319	8.841	-0.091	0.000
55.300	-35.600	0.321	8.843	-0.091	0.000
55.400	-34.400	0.318	8.842	-0.091	0.000
55.500	-36.000	0.312	8.842	-0.091	0.000
55.600	-34.800	0.312	8.842	-0.091	0.000
55.700	-35.400	0.314	8.842	-0.091	0.000
55.800	-35.200	0.314	8.843	-0.092	0.000
55.900	-36.000	0.312	8.842	-0.092	0.000
56.000	-36.000	0.308	8.842	-0.092	0.000
56.100	-36.400	0.308	8.842	-0.092	0.000
56.200	-36.600	0.311	8.842	-0.092	0.000
56.300	-37.000	0.314	8.842	-0.092	0.000
56.400	-36.000	0.310	8.842	-0.092	0.000
56.500	-36.000	0.317	8.842	-0.092	0.000
56.600	-33.800	0.317	8.842	-0.092	0.000
56.700	-35.200	0.321	8.843	-0.092	0.000
56.800	-36.000	0.322	8.843	-0.092	0.000
56.900	-36.200	0.322	8.843	-0.092	0.000
57.000	-34.400	0.321	8.843	-0.092	0.000
57.100	-36.400	0.321	8.843	-0.092	0.000
57.200	-33.600	0.321	8.841	-0.092	0.000
57.300	-35.200	0.317	8.842	-0.093	0.000
57.400	-33.400	0.319	8.843	-0.093	0.000
57.500	-35.400	0.317	8.842	-0.093	0.000
57.600	-33.800	0.317	8.842	-0.093	0.000
57.700	-34.400	0.316	8.842	-0.093	0.000
57.800	-31.600	0.309	8.842	-0.093	0.000
57.900	-33.800	0.314	8.841	-0.093	0.000
58.000	-32.800	0.305	8.841	-0.093	0.000
58.100	-32.800	0.305	8.841	-0.093	0.000
58.200	-33.200	0.304	8.842	-0.093	0.000
58.300	-32.000	0.301	8.841	-0.093	0.000
58.400	-31.800	0.297	8.842	-0.093	0.000
58.500	-32.200	0.293	8.841	-0.093	0.000
58.600	-32.400	0.293	8.841	-0.093	0.000
58.700	-32.200	0.296	8.842	-0.093	0.000
58.800	-31.400	0.295	8.842	-0.093	0.000
58.900	-32.200	0.290	8.842	-0.093	0.000
59.000	-31.800	0.285	8.842	-0.093	0.000
59.100	-32.000	0.285	8.842	-0.093	0.000
59.200	-31.400	0.287	8.842	-0.093	0.000
59.300	-31.800	0.285	8.843	-0.094	0.000
59.400	-32.200	0.287	8.842	-0.094	0.000
59.500	-30.600	0.282	8.842	-0.094	0.000
59.600	-30.600	0.282	8.842	-0.094	0.000
59.700	-31.400	0.280	8.842	-0.094	0.000
59.800	-30.600	0.280	8.842	-0.094	0.000
59.900	-31.200	0.278	8.842	-0.094	0.000
60.000	-30.000	0.276	8.842	-0.094	0.000
60.100	-30.800	0.276	8.842	-0.094	0.000
60.200	-30.600	0.277	8.842	-0.094	0.000
60.300	-30.600	0.271	8.841	-0.094	0.000
60.400	-29.200	0.276	8.841	-0.094	0.000
60.500	-29.200	0.274	8.843	-0.094	0.000
60.600	-29.800	0.274	8.843	-0.094	0.000
60.700	-29.800	0.269	8.841	-0.094	0.000
60.800	-29.800	0.271	8.842	-0.094	0.000
60.900	-29.800	0.267	8.841	-0.094	0.000
61.000	-30.000	0.267	8.843	-0.094	0.000
61.100	-28.800	0.267	8.843	-0.094	0.000
61.200	-29.800	0.269	8.842	-0.094	0.000
61.300	-28.600	0.267	8.842	-0.095	0.000
61.400	-28.800	0.266	8.842	-0.095	0.000
61.500	-29.200	0.262	8.842	-0.095	0.000
61.600	-28.200	0.262	8.842	-0.095	0.000
61.700	-27.800	0.260	8.842	-0.095	0.000
61.800	-27.400	0.258	8.842	-0.095	0.000
61.900	-27.800	0.255	8.843	-0.095	0.000
62.000	-27.800	0.253	8.842	-0.095	0.000
62.100	-28.000	0.253	8.842	-0.095	0.000
62.200	-27.400	0.253	8.842	-0.095	0.000
62.300	-27.600	0.254	8.842	-0.095	0.000
62.400	-28.200	0.247	8.843	-0.095	0.000
62.500	-26.200	0.245	8.843	-0.095	0.000
62.600	-26.600	0.245	8.843	-0.095	0.000
62.700	-26.800	0.248	8.842	-0.095	0.000
62.800	-26.000	0.244	8.842	-0.095	0.000
62.900	-26.400	0.247	8.843	-0.095	0.000
63.000	-26.200	0.241	8.841	-0.095	0.000
63.100	-25.800	0.241	8.841	-0.095	0.000
63.200	-25.400	0.237	8.843	-0.095	0.000
63.300	-26.400	0.239	8.841	-0.096	0.000
63.400	-24.400	0.236	8.841	-0.096	0.000
63.500	-25.800	0.237	8.842	-0.096	0.000
63.600	-26.000	0.237	8.842	-0.096	0.000
63.700	-25.200	0.230	8.841	-0.096	0.000
63.800	-26.000	0.232	8.842	-0.096	0.000
63.900	-24.400	0.225	8.841	-0.096	0.000
64.000	-25.800	0.224	8.842	-0.096	0.000
64.100	-24.200	0.224	8.842	-0.096	0.000
64.200	-24.000	0.226	8.842	-0.096	0.000
64.300	-25.600	0.224	8.842	-0.096	0.000
64.400	-24.000	0.223	8.842	-0.096	0.000
64.500	-23.600	0.219	8.841	-0.096	0.000
64.600	-25.400	0.219	8.841	-0.096	0.000
64.700	-24.200	0.217	8.841	-0.096	0.000
64.800	-23.800	0.219	8.843	-0.096	0.000
64.900	-24.200	0.221	8.842	-0.096	0.000
65.000	-22.800	0.216	8.842	-0.096	0.000
65.100	-23.600	0.216	8.842	-0.096	0.000
65.200	-23.600	0.207	8.841	-0.096	0.000
65.300	-21.600	0.213	8.842	-0.096	0.000
65.400	-23.000	0.210	8.842	-0.096	0.000
65.500	-22.000	0.207	8.843	-0.096	0.000
65.600	-22.600	0.207	8.843	-0.096	0.000
65.700	-22.800	0.204	8.841	-0.096	0.000
65.800	-22.600	0.204	8.843	-0.097	0.000
65.900	-22.600	0.204	8.842	-0.097	0.000
66.000	-22.800	0.200	8.842	-0.097	0.000
66.100	-21.200	0.200	8.842	-0.097	0.000
66.200	-21.400	0.200	8.842	-0.097	0.000
66.300	-20.800	0.201	8.842	-0.097	0.000
66.400	-21.200	0.199	8.843	-0.097	0.000
66.500	-21.400	0.197	8.842	-0.097	0.000
66.600	-22.800	0.197	8.842	-0.097	0.000
66.700	-20.600	0.192	8.843	-0.097	0.000
66.800	-22.000	0.192	8.841	-0.097	0.000
66.900	-21.000	0.191	8.842	-0.097	0.000
67.000	-21.000	0.187	8.841	-0.097	0.000
67.100	-21.400	0.187	8.841	-0.097	0.000
67.200	-21.400	0.189	8.842	-0.097	0.000
67.300	-21.600	0.189	8.842	-0.097	0.000
67.400	-20.000	0.190	8.842	-0.097	0.000
67.500	-21.600	0.184	8.842	-0.097	0.000
67.600	-20.400	0.184	8.842	-0.097	0.000
67.700	-21.800	0.183	8.841	-0.097	0.000
67.800	-20.000	0.184	8.841	-0.097	0.000
67.900	-20.600	0.182	8.841	-0.097	0.000
68.000	-19.600	0.184	8.842	-0.097	0.000
68.100	-21.000	0.184	8.842	-0.097	0.000
68.200	-19.400	0.179	8.842	-0.097	0.000
68.300	-20.400	0.181	8.842	-0.097	0.000
68.400	-19.800	0.179	8.843	-0.097	0.000
68.500	-20.000	0.175	8.844	-0.097	0.000
68.600	-18.000	0.175	8.844	-0.097	0.000
68.700	-19.600	0.175	8.842	-0.097	0.000
68.800	-21.000	0.175	8.842	-0.098	0.000
68.900	-20.000	0.172	8.842	-0.098	0.000
69.000	-19.600	0.169	8.842	-0.098	0.000
69.100	-19.200	0.169	8.842	-0.098	0.000
69.200	-18.800	0.169	8.842	-0.098	0.000
69.300	-18.200	0.168	8.841	-0.098	0.000
69.400	-18.600	0.168	8.842	-0.098	0.000
69.500	-18.800	0.168	8.841	-0.098	0.000
69.600	-17.800	0.168	8.841	-0.098	0.000
69.700	-18.800	0.166	8.842	-0.098	0.000
69.800	-19.400	0.167	8.840	-0.098	0.000
69.900	-18.200	0.162	8.842	-0.098	0.000
70.000	-19.000	0.157	8.842	-0.098	0.000
70.100	-17.400	0.157	8.842	-0.098	0.000
70.200	-18.200	0.162	8.842	-0.098	0.000
70.300	-17.600	0.156	8.842	-0.098	0.000
70.400	-19.400	0.162	8.842	-0.098	0.000
70.500	-17.600	0.157	8.841	-0.098	0.000
70.600	-18.200	0.157	8.841	-0.098	0.000
70.700	-17.600	0.151	8.842	-0.098	0.000
70.800	-17.800	0.156	8.842	-0.098	0.000
70.900	-16.800	0.150	8.842	-0.098	0.000
71.000	-17.800	0.149	8.843	-0.098	0.000
71.100	-17.400	0.149	8.843	-0.098	0.000
71.200	-17.600	0.152	8.843	-0.098	0.000
71.300	-17.400	0.149	8.842	-0.098	0.000
71.400	-18.200	0.150	8.842	-0.098	0.000
71.500	-16.800	0.150	8.842	-0.098	0.000
71.600	-17.200	0.150	8.842	-0.098	0.000
71.700	-17.200	0.147	8.843	-0.098	0.000
71.800	-16.200	0.147	8.843	-0.098	0.000
71.900	-17.600	0.147	8.841	-0.098	0.000
72.000	-16.400	0.148	8.842	-0.098	0.000
72.100	-17.400	0.148	8.842	-0.098	0.000
72.200	-17.600	0.143	8.842	-0.098	0.000
72.300	-16.000	0.149	8.843	-0.099	0.000
72.400	-16.600	0.143	8.841	-0.099	0.000
72.500	-17.400	0.142	8.843	-0.099	0.000
72.600	-16.800	0.142	8.843	-0.099	0.000
72.700	-17.400	0.141	8.843	-0.099	0.000
72.800	-15.800	0.137	8.842	-0.099	0.000
72.900	-16.400	0.143	8.843	-0.099	0.000
73.000	-16.200	0.139	8.842	-0.099	0.000
73.100	-16.800	0.139	8.842	-0.099	0.000
73.200	-17.000	0.138	8.842	-0.099	0.000
73.300	-16.600	0.141	8.841	-0.099	0.000
73.400	-16.000	0.139	8.842	-0.099	0.000
73.500	-16.000	0.137	8.842	-0.099	0.000
73.600	-16.600	0.137	8.842	-0.099	0.000
73.700	-15.400	0.135	8.841	-0.099	0.000
73.800	-17.200	0.136	8.842	-0.099	0.000
73.900	-15.800	0.136	8.840	-0.099	0.000
74.000	-15.600	0.132	8.841	-0.099	0.000
74.100	-15.000	0.132	8.841	-0.099	0.000
74.200	-16.800	0.139	8.843	-0.099	0.000
74.300	-14.800	0.130	8.841	-0.099	0.000
74.400	-16.600	0.136	8.842	-0.099	0.000
74.500	-15.800	0.132	8.843	-0.099	0.000
74.600	-15.800	0.132	8.843	-0.099	0.000
74.700	-16.200	0.133	8.842	-0.099	0.000
74.800	-16.000	0.128	8.841	-0.099	0.000
74.900	-15.600	0.129	8.842	-0.099	0.000
75.000	-16.000	0.129	8.843	-0.099	0.000
75.100	-16.600	0.129	8.843	-0.099	0.000
75.200	-16.800	0.127	8.842	-0.099	0.000
75.300	-16.000	0.134	8.842	-0.099	0.000
75.400	-15.600	0.127	8.842	-0.099	0.000
75.500	-15.200	0.128	8.843	-0.099	0.000
75.600	-15.400	0.128	8.843	-0.099	0.000
75.700	-15.000	0.130	8.843	-0.099	0.000
75.800	-15.600	0.132	8.842	-0.100	0.000
75.900	-15.600	0.134	8.842	-0.100	0.000
76.000	-15.200	0.131	8.842	-0.100	0.000
76.100	-15.400	0.131	8.842	-0.100	0.000
76.200	-13.400	0.129	8.842	-0.100	0.000
76.300	-17.000	0.129	8.842	-0.100	0.000
76.400	-14.800	0.132	8.842	-0.100	0.000
76.500	-16.600	0.131	8.842	-0.100	0.000
76.600	-15.800	0.131	8.842	-0.100	0.000
76.700	-15.800	0.128	8.842	-0.100	0.000
76.800	-14.400	0.131	8.842	-0.100	0.000
76.900	-16.400	0.128	8.843	-0.100	0.000
77.000	-15.200	0.127	8.841	-0.100	0.000
77.100	-15.600	0.127	8.841	-0.100	0.000
77.200	-14.400	0.130	8.842	-0.100	0.000
77.300	-16.000	0.127	8.842	-0.100	0.000
77.400	-15.600	0.131	8.843	-0.100	0.000
77.500	-15.800	0.126	8.841	-0.100	0.000
77.600	-15.800	0.126	8.841	-0.100	0.000
77.700	-16.000	0.129	8.842	-0.100	0.000
77.800	-15.200	0.129	8.841	-0.100	0.000
77.900	-14.800	0.128	8.841	-0.100	0.000
78.000	-15.200	0.127	8.842	-0.100	0.000
78.100	-15.400	0.127	8.842	-0.100	0.000
78.200	-14.200	0.126	8.842	-0.100	0.000
78.300	-16.400	0.129	8.843	-0.100	0.000
78.400	-15.000	0.128	8.842	-0.100	0.000
78.500	-14.400	0.130	8.842	-0.100	0.000
78.600	-13.600	0.130	8.842	-0.100	0.000
78.700	-15.800	0.125	8.843	-0.100	0.000
78.800	-14.800	0.123	8.842	-0.100	0.000
78.900	-14.200	0.119	8.842	-0.100	0.000
79.000	-15.000	0.118	8.843	-0.100	0.000
79.100	-14.800	0.118	8.843	-0.100	0.000
79.200	-14.400	0.121	8.842	-0.100	0.000
79.300	-14.600	0.120	8.843	-0.100	0.000
79.400	-14.000	0.123	8.843	-0.100	0.000
79.500	-15.000	0.120	8.843	-0.100	0.000
79.600	-14.000	0.120	8.843	-0.100	0.000
79.700	-15.200	0.121	8.842	-0.100	0.000
79.800	-15.200	0.123	8.843	-0.101	0.000
79.900	-14.200	0.122	8.842	-0.101	0.000
80.000	-14.600	0.123	8.842	-0.101	0.000
80.100	-13.800	0.123	8.842	-0.101	0.000
80.200	-14.400	0.118	8.842	-0.101	0.000
80.300	-14.200	0.120	8.842	-0.101	0.000
80.400	-14.400	0.117	8.842	-0.101	0.000
80.500	-14.800	0.119	8.843	-0.101	0.000
80.600	-15.000	0.119	8.843	-0.101	0.000
80.700	-14.200	0.117	8.842	-0.101	0.000
80.800	-14.800	0.117	8.843	-0.101	0.000
80.900	-13.600	0.116	8.842	-0.101	0.000
81.000	-13.400	0.120	8.842	-0.101	0.000
81.100	-14.000	0.120	8.842	-0.101	0.000
81.200	-14.400	0.116	8.842	-0.101	0.000
81.300	-15.000	0.116	8.843	-0.101	0.000
81.400	-14.000	0.119	8.843	-0.101	0.000
81.500	-13.200	0.114	8.843	-0.101	0.000
81.600	-11.800	0.114	8.843	-0.101	0.000
81.700	-13.200	0.113	8.842	-0.101	0.000
81.800	-12.800	0.115	8.843	-0.101	0.000
81.900	-13.200	0.116	8.842	-0.101	0.000
82.000	-13.200	0.116	8.843	-0.101	0.000
82.100	-14.400	0.116	8.843	-0.101	0.000
82.200	-14.000	0.112	8.842	-0.101	0.000
82.300	-14.400	0.111	8.842	-0.101	0.000
82.400	-12.400	0.111	8.843	-0.101	0.000
82.500	-13.400	0.111	8.842	-0.101	0.000
82.600	-12.800	0.111	8.842	-0.101	0.000
82.700	-13.800	0.113	8.843	-0.101	0.000
82.800	-12.600	0.110	8.843	-0.101	0.000
82.900	-13.800	0.109	8.842	-0.101	0.000
83.000	-13.200	0.108	8.843	-0.101	0.000
83.100	-13.400	0.108	8.843	-0.101	0.000
83.200	-13.200	0.107	8.842	-0.101	0.000
83.300	-12.800	0.108	8.842	-0.101	0.000
83.400	-13.000	0.109	8.842	-0.101	0.000
83.500	-13.200	0.105	8.842	-0.101	0.000
83.600	-14.000	0.105	8.842	-0.101	0.000
83.700	-12.600	0.109	8.842	-0.101	0.000
83.800	-13.000	0.110	8.842	-0.101	0.000
83.900	-12.200	0.109	8.843	-0.101	0.000
84.000	-13.200	0.110	8.842	-0.101	0.000
84.100	-13.000	0.110	8.842	-0.101	0.000
84.200	-12.800	0.105	8.843	-0.101	0.000
84.300	-13.200	0.108	8.843	-0.102	0.000
84.400	-12.400	0.103	8.843	-0.102	0.000
84.500	-12.800	0.107	8.843	-0.102	0.000
84.600	-13.400	0.107	8.843	-0.102	0.000
84.700	-12.000	0.106	8.843	-0.102	0.000
84.800	-12.000	0.104	8.842	-0.102	0.000
84.900	-12.200	0.105	8.842	-0.102	0.000
85.000	-13.600	0.103	8.844	-0.102	0.000
85.100	-12.400	0.103	8.844	-0.102	0.000
85.200	-13.000	0.103	8.842	-0.102	0.000
85.300	-11.600	0.105	8.843	-0.102	0.000
85.400	-13.600	0.105	8.842	-0.102	0.000
85.500	-12.800	0.103	8.842	-0.102	0.000
85.600	-13.000	0.103	8.842	-0.102	0.000
85.700	-11.600	0.103	8.842	-0.102	0.000
85.800	-12.800	0.101	8.843	-0.102	0.000
85.900	-12.400	0.104	8.842	-0.102	0.000
86.000	-13.600	0.103	8.843	-0.102	0.000
86.100	-12.400	0.103	8.843	-0.102	0.000
86.200	-11.200	0.099	8.843	-0.102	0.000
86.300	-13.000	0.102	8.843	-0.102	0.000
86.400	-12.400	0.102	8.842	-0.102	0.000
86.500	-12.600	0.103	8.843	-0.102	0.000
86.600	-11.800	0.103	8.843	-0.102	0.000
86.700	-13.600	0.100	8.843	-0.102	0.000
86.800	-12.200	0.103	8.843	-0.102	0.000
86.900	-13.400	0.099	8.843	-0.102	0.000
87.000	-12.800	0.098	8.843	-0.102	0.000
87.100	-13.000	0.098	8.843	-0.102	0.000
87.200	-12.400	0.102	8.843	-0.102	0.000
87.300	-12.600	0.103	8.842	-0.102	0.000
87.400	-12.400	0.101	8.842	-0.102	0.000
87.500	-13.400	0.100	8.842	-0.102	0.000
87.600	-13.200	0.100	8.842	-0.102	0.000
87.700	-12.800	0.104	8.843	-0.102	0.000
87.800	-12.400	0.103	8.844	-0.102	0.000
87.900	-13.400	0.106	8.842	-0.102	0.000
88.000	-12.000	0.101	8.843	-0.102	0.000
88.100	-13.600	0.101	8.843	-0.102	0.000
88.200	-13.800	0.107	8.843	-0.102	0.000
88.300	-13.400	0.102	8.843	-0.102	0.000
88.400	-13.200	0.110	8.843	-0.102	0.000
88.500	-11.800	0.107	8.844	-0.102	0.000
88.600	-13.200	0.107	8.844	-0.102	0.000
88.700	-14.000	0.106	8.843	-0.102	0.000
88.800	-13.600	0.105	8.843	-0.103	0.000
88.900	-12.800	0.105	8.844	-0.103	0.000
89.000	-13.400	0.107	8.842	-0.103	0.000
89.100	-11.800	0.107	8.842	-0.103	0.000
89.200	-12.800	0.110	8.844	-0.103	0.000
89.300	-12.200	0.112	8.844	-0.103	0.000
89.400	-13.600	0.111	8.843	-0.103	0.000
89.500	-12.600	0.113	8.843	-0.103	0.000
89.600	-12.600	0.113	8.843	-0.103	0.000
89.700	-12.000	0.106	8.843	-0.103	0.000
89.800	-11.800	0.105	8.842	-0.103	0.000
89.900	-12.600	0.106	8.843	-0.103	0.000
90.000	-13.400	0.104	8.844	-0.103	0.000
90.100	-12.600	0.104	8.844	-0.103	0.000
90.200	-13.200	0.104	8.844	-0.103	0.000
90.300	-11.800	0.099	8.843	-0.103	0.000
90.400	-13.400	0.099	8.844	-0.103	0.000
90.500	-13.200	0.105	8.842	-0.103	0.000
90.600	-13.000	0.105	8.842	-0.103	0.000
90.700	-12.200	0.102	8.843	-0.103	0.000
90.800	-12.800	0.102	8.843	-0.103	0.000
90.900	-11.200	0.101	8.844	-0.103	0.000
91.000	-13.200	0.099	8.842	-0.103	0.000
91.100	-12.400	0.099	8.842	-0.103	0.000
91.200	-13.400	0.100	8.844	-0.103	0.000
91.300	-12.600	0.099	8.843	-0.103	0.000
91.400	-12.400	0.100	8.843	-0.103	0.000
91.500	-11.200	0.100	8.844	-0.103	0.000
91.600	-12.200	0.100	8.844	-0.103	0.000
91.700	-11.800	0.098	8.843	-0.103	0.000
91.800	-11.200	0.098	8.842	-0.103	0.000
91.900	-12.600	0.097	8.843	-0.103	0.000
92.000	-12.000	0.098	8.843	-0.103	0.000
92.100	-11.800	0.098	8.843	-0.103	0.000
92.200	-13.400	0.099	8.843	-0.103	0.000
92.300	-12.000	0.096	8.844	-0.103	0.000
92.400	-11.800	0.101	8.842	-0.103	0.000
92.500	-12.200	0.095	8.843	-0.103	0.000
92.600	-11.600	0.095	8.843	-0.103	0.000
92.700	-12.600	0.098	8.843	-0.103	0.000
92.800	-10.000	0.096	8.843	-0.103	0.000
92.900	-11.200	0.096	8.843	-0.103	0.000
93.000	-10.800	0.097	8.844	-0.103	0.000
93.100	-12.400	0.097	8.844	-0.103	0.000
93.200	-10.400	0.094	8.844	-0.103	0.000
93.300	-11.000	0.095	8.844	-0.103	0.000
93.400	-11.800	0.095	8.843	-0.103	0.000
93.500	-12.000	0.091	8.843	-0.103	0.000
93.600	-10.600	0.091	8.843	-0.103	0.000
93.700	-12.000	0.093	8.843	-0.103	0.000
93.800	-11.600	0.093	8.843	-0.104	0.000
93.900	-11.800	0.092	8.843	-0.104	0.000
94.000	-10.800	0.093	8.843	-0.104	0.000
94.100	-11.800	0.093	8.843	-0.104	0.000
94.200	-10.200	0.091	8.843	-0.104	0.000
94.300	-10.800	0.093	8.843	-0.104	0.000
94.400	-10.200	0.089	8.843	-0.104	0.000
94.500	-11.000	0.094	8.843	-0.104	0.000
94.600	-10.000	0.094	8.843	-0.104	0.000
94.700	-11.200	0.089	8.843	-0.104	0.000
94.800	-9.600	0.091	8.843	-0.104	0.000
94.900	-11.000	0.087	8.842	-0.104	0.000
95.000	-10.200	0.087	8.843	-0.104	0.000
95.100	-10.400	0.087	8.843	-0.104	0.000
95.200	-10.000	0.085	8.844	-0.104	0.000
95.300	-11.600	0.085	8.843	-0.104	0.000
95.400	-11.200	0.084	8.844	-0.104	0.000
95.500	-11.000	0.086	8.842	-0.104	0.000
95.600	-9.400	0.086	8.842	-0.104	0.000
95.700	-11.200	0.083	8.844	-0.104	0.000
95.800	-9.600	0.085	8.843	-0.104	0.000
95.900	-11.200	0.082	8.845	-0.104	0.000
96.000	-10.200	0.083	8.843	-0.104	0.000
96.100	-11.000	0.083	8.843	-0.104	0.000
96.200	-10.000	0.084	8.843	-0.104	0.000
96.300	-10.200	0.081	8.842	-0.104	0.000
96.400	-9.800	0.082	8.843	-0.104	0.000
96.500	-10.400	0.084	8.843	-0.104	0.000
96.600	-9.200	0.084	8.843	-0.104	0.000
96.700	-9.400	0.084	8.844	-0.104	0.000
96.800	-9.400	0.080	8.843	-0.104	0.000
96.900	-10.200	0.081	8.844	-0.104	0.000
97.000	-10.000	0.079	8.844	-0.104	0.000
97.100	-10.200	0.079	8.844	-0.104	0.000
97.200	-10.400	0.078	8.843	-0.104	0.000
97.300	-10.600	0.079	8.843	-0.104	0.000
97.400	-9.400	0.077	8.843	-0.104	0.000
97.500	-10.000	0.077	8.843	-0.104	0.000
97.600	-9.000	0.077	8.843	-0.104	0.000
97.700	-9.600	0.079	8.843	-0.104	0.000
97.800	-10.000	0.077	8.843	-0.104	0.000
97.900	-10.600	0.074	8.844	-0.104	0.000
98.000	-9.200	0.075	8.843	-0.104	0.000
98.100	-10.000	0.075	8.843	-0.104	0.000
98.200	-10.400	0.079	8.842	-0.104	0.000
98.300	-10.000	0.075	8.843	-0.104	0.000
98.400	-8.200	0.075	8.843	-0.104	0.000
98.500	-10.200	0.079	8.843	-0.104	0.000
98.600	-9.000	0.079	8.843	-0.104	0.000
98.700	-10.400	0.079	8.844	-0.104	0.000
98.800	-8.000	0.073	8.844	-0.104	0.000
98.900	-10.400	0.077	8.844	-0.104	0.000
99.000	-9.600	0.076	8.844	-0.104	0.000
99.100	-9.200	0.076	8.844	-0.104	0.000
99.200	-8.800	0.074	8.844	-0.104	0.000
99.300	-9.400	0.077	8.843	-0.104	0.000
99.400	-9.200	0.076	8.843	-0.104	0.000
99.500	-8.600	0.073	8.843	-0.104	0.000
99.600	-8.600	0.073	8.843	-0.104	0.000
99.700	-9.400	0.072	8.842	-0.104	0.000
99.800	-9.000	0.071	8.844	-0.105	0.000
99.900	-10.000	0.072	8.844	-0.105	0.000
100.000	-8.600	0.073	8.843	-0.105	0.000
100.100	-9.800	0.073	8.843	-0.105	0.000
100.200	-8.000	0.071	8.844	-0.105	0.000
100.300	-9.600	0.073	8.844	-0.105	0.000
100.400	-9.200	0.067	8.843	-0.105	0.000
100.500	-9.200	0.070	8.843	-0.105	0.000
100.600	-9.800	0.070	8.843	-0.105	0.000
100.700	-9.600	0.067	8.843	-0.105	0.000
100.800	-8.400	0.068	8.843	-0.105	0.000
100.900	-10.200	0.070	8.844	-0.105	0.000
101.000	-8.400	0.068	8.844	-0.105	0.000
101.100	-8.600	0.068	8.844	-0.105	0.000
101.200	-7.400	0.069	8.844	-0.105	0.000
101.300	-9.800	0.074	8.842	-0.105	0.000
101.400	-7.600	0.069	8.843	-0.105	0.000
101.500	-8.600	0.068	8.844	-0.105	0.000
101.600	-9.400	0.068	8.844	-0.105	0.000
101.700	-10.200	0.071	8.844	-0.105	0.000
101.800	-8.800	0.067	8.844	-0.105	0.000
101.900	-10.800	0.070	8.844	-0.105	0.000
102.000	-7.600	0.069	8.844	-0.105	0.000
102.100	-9.600	0.069	8.844	-0.105	0.000
102.200	-9.800	0.069	8.844	-0.105	0.000
102.300	-9.400	0.071	8.843	-0.105	0.000
102.400	-8.800	0.069	8.843	-0.105	0.000
102.500	-9.800	0.073	8.843	-0.105	0.000
102.600	-8.800	0.073	8.843	-0.105	0.000
102.700	-9.200	0.068	8.843	-0.105	0.000
102.800	-8.600	0.074	8.845	-0.105	0.000
102.900	-9.600	0.070	8.843	-0.105	0.000
103.000	-8.400	0.072	8.843	-0.105	0.000
103.100	-8.800	0.072	8.843	-0.105	0.000
103.200	-9.200	0.067	8.843	-0.105	0.000
103.300	-9.000	0.072	8.844	-0.105	0.000
103.400	-9.200	0.069	8.843	-0.105	0.000
103.500	-9.200	0.064	8.843	-0.105	0.000
103.600	-8.800	0.064	8.843	-0.105	0.000
103.700	-9.600	0.067	8.844	-0.105	0.000
103.800	-7.800	0.071	8.843	-0.105	0.000
103.900	-8.600	0.070	8.843	-0.105	0.000
104.000	-8.400	0.068	8.843	-0.105	0.000
104.100	-8.400	0.068	8.843	-0.105	0.000
104.200	-8.000	0.066	8.843	-0.105	0.000
104.300	-9.400	0.067	8.844	-0.105	0.000
104.400	-8.800	0.066	8.844	-0.105	0.000
104.500	-9.000	0.068	8.843	-0.105	0.000
104.600	-8.000	0.068	8.843	-0.105	0.000
104.700	-8.400	0.065	8.843	-0.105	0.000
104.800	-8.800	0.066	8.843	-0.105	0.000
104.900	-8.400	0.067	8.843	-0.105	0.000
105.000	-7.400	0.068	8.844	-0.105	0.000
105.100	-10.600	0.068	8.844	-0.105	0.000
105.200	-8.200	0.067	8.843	-0.105	0.000
105.300	-8.800	0.066	8.843	-0.105	0.000
105.400	-8.200	0.068	8.843	-0.105	0.000
105.500	-9.200	0.066	8.843	-0.105	0.000
105.600	-9.200	0.066	8.843	-0.105	0.000
105.700	-8.400	0.068	8.844	-0.105	0.000
105.800	-8.000	0.067	8.843	-0.105	0.000
105.900	-8.800	0.066	8.844	-0.105	0.000
106.000	-7.800	0.066	8.843	-0.105	0.000
106.100	-9.000	0.066	8.843	-0.105	0.000
106.200	-8.000	0.068	8.844	-0.105	0.000
106.300	-9.400	0.065	8.844	-0.105	0.000
106.400	-8.600	0.065	8.843	-0.105	0.000
106.500	-9.600	0.065	8.843	-0.105	0.000
106.600	-8.000	0.065	8.843	-0.105	0.000
106.700	-8.400	0.066	8.843	-0.105	0.000
106.800	-8.000	0.066	8.843	-0.106	0.000
106.900	-9.600	0.064	8.844	-0.106	0.000
107.000	-7.600	0.063	8.844	-0.106	0.000
107.100	-8.600	0.063	8.844	-0.106	0.000
107.200	-7.200	0.063	8.844	-0.106	0.000
107.300	-9.200	0.065	8.843	-0.106	0.000
107.400	-8.400	0.068	8.844	-0.106	0.000
107.500	-10.000	0.066	8.844	-0.106	0.000
107.600	-7.200	0.066	8.844	-0.106	0.000
107.700	-8.600	0.066	8.844	-0.106	0.000
107.800	-8.200	0.065	8.844	-0.106	0.000
107.900	-9.200	0.066	8.844	-0.106	0.000
108.000	-8.200	0.065	8.843	-0.106	0.000
108.100	-8.800	0.065	8.843	-0.106	0.000
108.200	-7.600	0.063	8.844	-0.106	0.000
108.300	-8.400	0.067	8.844	-0.106	0.000
108.400	-9.800	0.067	8.844	-0.106	0.000
108.500	-9.200	0.064	8.844	-0.106	0.000
108.600	-8.600	0.064	8.844	-0.106	0.000
108.700	-9.000	0.064	8.844	-0.106	0.000
108.800	-7.000	0.066	8.845	-0.106	0.000
108.900	-8.800	0.069	8.844	-0.106	0.000
109.000	-8.600	0.068	8.844	-0.106	0.000
109.100	-8.400	0.068	8.844	-0.106	0.000
109.200	-8.000	0.069	8.844	-0.106	0.000
109.300	-9.400	0.066	8.844	-0.106	0.000
109.400	-7.000	0.064	8.844	-0.106	0.000
109.500	-9.400	0.066	8.843	-0.106	0.000
109.600	-8.400	0.066	8.843	-0.106	0.000
109.700	-9.000	0.062	8.844	-0.106	0.000
109.800	-7.400	0.064	8.843	-0.106	0.000
109.900	-8.000	0.061	8.844	-0.106	0.000
110.000	-8.600	0.065	8.845	-0.106	0.000
110.100	-8.400	0.065	8.845	-0.106	0.000
110.200	-7.600	0.066	8.844	-0.106	0.000
110.300	-8.400	0.067	8.843	-0.106	0.000
110.400	-7.800	0.068	8.844	-0.106	0.000
110.500	-9.800	0.062	8.844	-0.106	0.000
110.600	-7.200	0.062	8.844	-0.106	0.000
110.700	-8.600	0.064	8.843	-0.106	0.000
110.800	-8.400	0.062	8.844	-0.106	0.000
110.900	-8.600	0.064	8.843	-0.106	0.000
111.000	-8.400	0.062	8.844	-0.106	0.000
111.100	-8.600	0.062	8.844	-0.106	0.000
111.200	-7.800	0.062	8.844	-0.106	0.000
111.300	-8.400	0.063	8.844	-0.106	0.000
111.400	-7.600	0.061	8.844	-0.106	0.000
111.500	-8.800	0.061	8.844	-0.106	0.000
111.600	-9.200	0.061	8.844	-0.106	0.000
111.700	-8.800	0.060	8.844	-0.106	0.000
111.800	-7.000	0.058	8.844	-0.106	0.000
111.900	-8.600	0.059	8.843	-0.106	0.000
112.000	-7.600	0.064	8.845	-0.106	0.000
112.100	-8.800	0.064	8.845	-0.106	0.000
112.200	-7.800	0.066	8.844	-0.106	0.000
112.300	-8.600	0.060	8.844	-0.106	0.000
112.400	-8.400	0.062	8.845	-0.106	0.000
112.500	-8.800	0.059	8.844	-0.106	0.000
112.600	-7.400	0.059	8.844	-0.106	0.000
112.700	-8.400	0.061	8.844	-0.106	0.000
112.800	-8.200	0.061	8.845	-0.106	0.000
112.900	-9.400	0.064	8.843	-0.106	0.000
113.000	-7.000	0.064	8.844	-0.106	0.000
113.100	-8.800	0.064	8.844	-0.106	0.000
113.200	-7.200	0.061	8.844	-0.106	0.000
113.300	-8.600	0.066	8.844	-0.106	0.000
113.400	-7.800	0.063	8.844	-0.106	0.000
113.500	-8.600	0.061	8.845	-0.106	0.000
113.600	-8.000	0.061	8.845	-0.106	0.000
113.700	-7.600	0.061	8.843	-0.106	0.000
113.800	-8.800	0.061	8.844	-0.107	0.000
113.900	-7.200	0.058	8.843	-0.107	0.000
114.000	-6.800	0.059	8.844	-0.107	0.000
114.100	-7.800	0.059	8.844	-0.107	0.000
114.200	-8.400	0.061	8.844	-0.107	0.000
114.300	-8.800	0.058	8.844	-0.107	0.000
114.400	-8.000	0.061	8.844	-0.107	0.000
114.500	-9.000	0.062	8.845	-0.107	0.000
114.600	-8.400	0.062	8.845	-0.107	0.000
114.700	-8.800	0.058	8.845	-0.107	0.000
114.800	-7.400	0.062	8.844	-0.107	0.000
114.900	-9.000	0.059	8.844	-0.107	0.000
115.000	-6.600	0.057	8.843	-0.107	0.000
115.100	-9.200	0.057	8.843	-0.107	0.000
115.200	-7.400	0.055	8.844	-0.107	0.000
115.300	-8.200	0.058	8.844	-0.107	0.000
115.400	-7.000	0.056	8.843	-0.107	0.000
115.500	-7.600	0.055	8.845	-0.107	0.000
115.600	-6.800	0.055	8.845	-0.107	0.000
115.700	-8.000	0.057	8.844	-0.107	0.000
115.800	-7.000	0.055	8.844	-0.107	0.000
115.900	-7.800	0.054	8.843	-0.107	0.000
116.000	-6.800	0.057	8.844	-0.107	0.000
116.100	-6.400	0.057	8.844	-0.107	0.000
116.200	-6.000	0.055	8.843	-0.107	0.000
116.300	-6.800	0.058	8.844	-0.107	0.000
116.400	-6.400	0.056	8.845	-0.107	0.000
116.500	-7.400	0.052	8.845	-0.107	0.000
116.600	-6.400	0.052	8.845	-0.107	0.000
116.700	-6.800	0.054	8.844	-0.107	0.000
116.800	-6.000	0.050	8.844	-0.107	0.000
116.900	-6.800	0.049	8.845	-0.107	0.000
117.000	-7.200	0.050	8.844	-0.107	0.000
117.100	-7.000	0.050	8.844	-0.107	0.000
117.200	-7.000	0.048	8.845	-0.107	0.000
117.300	-7.200	0.048	8.845	-0.107	0.000
117.400	-6.000	0.050	8.845	-0.107	0.000
117.500	-4.600	0.048	8.845	-0.107	0.000
117.600	-7.400	0.048	8.845	-0.107	0.000
117.700	-5.800	0.048	8.844	-0.107	0.000
117.800	-6.000	0.048	8.845	-0.107	0.000
117.900	-6.400	0.045	8.845	-0.107	0.000
118.000	-7.000	0.046	8.845	-0.107	0.000
118.100	-6.800	0.046	8.845	-0.107	0.000
118.200	-6.400	0.046	8.844	-0.107	0.000
118.300	-6.000	0.049	8.844	-0.107	0.000
118.400	-6.000	0.048	8.845	-0.107	0.000
118.500	-6.000	0.045	8.845	-0.107	0.000
118.600	-6.600	0.045	8.845	-0.107	0.000
118.700	-5.000	0.047	8.844	-0.107	0.000
118.800	-7.800	0.045	8.844	-0.107	0.000
118.900	-7.200	0.047	8.845	-0.107	0.000
119.000	-8.800	0.048	8.844	-0.107	0.000
119.100	-6.800	0.048	8.844	-0.107	0.000
119.200	-7.200	0.042	8.845	-0.107	0.000
119.300	-6.200	0.048	8.844	-0.107	0.000
119.400	-5.600	0.041	8.845	-0.107	0.000
119.500	-5.200	0.063	8.845	-0.107	0.000
119.600	-4.600	0.063	8.845	-0.107	0.000
119.700	-4.400	0.061	8.844	-0.107	0.000
119.800	-4.200	0.058	8.845	-0.107	0.000
119.900	-4.200	0.049	8.845	-0.107	0.000
120.000	-4.400	0.036	8.846	-0.107	0.000
120.100	-3.200	0.036	8.846	-0.107	0.000
120.200	-3.600	0.037	8.844	-0.107	0.000
120.300	-3.200	0.030	8.845	-0.107	0.000
120.400	-4.000	0.031	8.845	-0.107	0.000
120.500	-2.600	0.026	8.846	-0.107	0.000
120.600	-4.200	0.026	8.846	-0.107	0.000
120.700	-3.200	0.025	8.845	-0.107	0.000
120.800	-4.800	0.027	8.845	-0.107	0.000
120.900	-2.000	0.022	8.845	-0.107	0.000
121.000	-4.200	0.023	8.844	-0.107	0.000
121.100	-4.200	0.023	8.844	-0.107	0.000
121.200	-3.000	0.026	8.844	-0.107	0.000
121.300	-2.000	0.025	8.844	-0.107	0.000
121.400	-3.800	0.024	8.846	-0.107	0.000
121.500	-3.000	0.020	8.844	-0.107	0.000
121.600	-2.800	0.020	8.844	-0.107	0.000
121.700	-3.600	0.015	8.845	-0.107	0.000
121.800	-4.400	0.017	8.845	-0.107	0.000
121.900	-3.200	0.015	8.845	-0.107	0.000
122.000	-2.800	0.016	8.845	-0.107	0.000
122.100	-3.000	0.016	8.845	-0.107	0.000
122.200	-4.000	0.015	8.846	-0.107	0.000
122.300	-2.400	0.013	8.845	-0.107	0.000
122.400	-3.000	0.016	8.846	-0.107	0.000
122.500	-3.000	0.010	8.846	-0.107	0.000
122.600	-2.800	0.010	8.846	-0.107	0.000
122.700	-3.000	0.012	8.845	-0.107	0.000
122.800	-3.800	0.015	8.845	-0.107	0.000
122.900	-2.200	0.016	8.845	-0.107	0.000
123.000	-2.800	0.019	8.845	-0.107	0.000
123.100	-5.200	0.019	8.845	-0.107	0.000
123.200	-5.200	0.019	8.845	-0.107	0.000
123.300	-5.400	0.017	8.845	-0.107	0.000
123.400	-6.800	0.016	8.845	-0.107	0.000
123.500	-6.200	0.019	8.845	-0.107	0.000
123.600	-6.000	0.019	8.845	-0.107	0.000
123.700	-6.200	0.024	8.846	-0.107	0.000
123.800	-7.000	0.030	8.845	-0.107	0.000
123.900	-6.800	0.039	8.846	-0.107	0.000
124.000	-6.400	0.046	8.845	-0.107	0.000
124.100	-7.600	0.046	8.845	-0.107	0.000
124.200	-8.400	0.049	8.845	-0.107	0.000
124.300	-6.200	0.048	8.846	-0.108	0.000
124.400	-7.000	0.054	8.845	-0.108	0.000
124.500	-6.000	0.052	8.846	-0.108	0.000
124.600	-7.800	0.052	8.846	-0.108	0.000
124.700	-6.600	0.047	8.846	-0.108	0.000
124.800	-7.800	0.052	8.846	-0.108	0.000
124.900	-5.800	0.059	8.846	-0.108	0.000
125.000	-6.800	0.055	8.844	-0.108	0.000
125.100	-6.800	0.055	8.844	-0.108	0.000
125.200	-6.200	0.049	8.845	-0.108	0.000
125.300	-6.200	0.049	8.846	-0.108	0.000
125.400	-6.800	0.049	8.845	-0.108	0.000
125.500	-7.000	0.052	8.846	-0.108	0.000
125.600	-6.000	0.052	8.846	-0.108	0.000
125.700	-7.000	0.045	8.846	-0.108	0.000
125.800	-7.000	0.050	8.845	-0.108	0.000
125.900	-7.600	0.045	8.845	-0.108	0.000
126.000	-6.000	0.046	8.845	-0.108	0.000
126.100	-6.600	0.046	8.845	-0.108	0.000
126.200	-7.600	0.048	8.845	-0.108	0.000
126.300	-6.200	0.046	8.845	-0.108	0.000
126.400	-7.000	0.050	8.846	-0.108	0.000
126.500	-6.600	0.050	8.846	-0.108	0.000
126.600	-7.400	0.050	8.846	-0.108	0.000
126.700	-6.600	0.050	8.845	-0.108	0.000
126.800	-7.600	0.051	8.846	-0.108	0.000
126.900	-7.000	0.048	8.846	-0.108	0.000
127.000	-7.200	0.050	8.846	-0.108	0.000
127.100	-7.200	0.050	8.846	-0.108	0.000
127.200	-7.800	0.046	8.846	-0.108	0.000
127.300	-6.200	0.047	8.846	-0.108	0.000
127.400	-8.600	0.047	8.845	-0.108	0.000
127.500	-6.000	0.050	8.846	-0.108	0.000
127.600	-7.400	0.050	8.846	-0.108	0.000
127.700	-6.800	0.052	8.846	-0.108	0.000
127.800	-7.200	0.054	8.847	-0.108	0.000
127.900	-7.800	0.052	8.846	-0.108	0.000
128.000	-7.400	0.052	8.845	-0.108	0.000
128.100	-8.400	0.052	8.845	-0.108	0.000
128.200	-8.800	0.053	8.847	-0.108	0.000
128.300	-7.400	0.054	8.846	-0.108	0.000
128.400	-7.800	0.053	8.846	-0.108	0.000
128.500	-7.400	0.060	8.847	-0.108	0.000
128.600	-9.200	0.060	8.847	-0.108	0.000
128.700	-8.400	0.060	8.846	-0.108	0.000
128.800	-8.400	0.058	8.846	-0.108	0.000
128.900	-7.800	0.058	8.846	-0.108	0.000
129.000	-8.200	0.062	8.847	-0.108	0.000
129.100	-7.600	0.062	8.847	-0.108	0.000
129.200	-9.000	0.062	8.846	-0.108	0.000
129.300	-7.000	0.064	8.846	-0.108	0.000
129.400	-8.400	0.063	8.846	-0.108	0.000
129.500	-7.600	0.063	8.845	-0.108	0.000
129.600	-7.600	0.063	8.845	-0.108	0.000
129.700	-8.600	0.061	8.846	-0.108	0.000
129.800	-8.000	0.061	8.846	-0.108	0.000
129.900	-7.000	0.064	8.846	-0.108	0.000
130.000	-8.400	0.065	8.847	-0.108	0.000
130.100	-8.400	0.065	8.847	-0.108	0.000
130.200	-8.000	0.066	8.845	-0.108	0.000
130.300	-8.600	0.067	8.845	-0.108	0.000
130.400	-9.600	0.059	8.847	-0.108	0.000
130.500	-9.000	0.058	8.847	-0.108	0.000
130.600	-8.600	0.058	8.847	-0.108	0.000
130.700	-9.600	0.065	8.846	-0.108	0.000
130.800	-9.400	0.063	8.847	-0.108	0.000
130.900	-8.800	0.065	8.847	-0.108	0.000
131.000	-10.200	0.068	8.846	-0.108	0.000
131.100	-8.000	0.068	8.846	-0.108	0.000
131.200	-10.200	0.064	8.846	-0.108	0.000
131.300	-9.000	0.068	8.847	-0.108	0.000
131.400	-8.200	0.066	8.846	-0.108	0.000
131.500	-8.400	0.067	8.846	-0.108	0.000
131.600	-8.200	0.067	8.846	-0.108	0.000
131.700	-7.800	0.063	8.846	-0.108	0.000
131.800	-8.800	0.067	8.846	-0.109	0.000
131.900	-8.600	0.067	8.846	-0.109	0.000
132.000	-8.000	0.064	8.847	-0.109	0.000
132.100	-8.400	0.064	8.847	-0.109	0.000
132.200	-8.600	0.066	8.846	-0.109	0.000
132.300	-8.400	0.066	8.847	-0.109	0.000
132.400	-7.800	0.066	8.846	-0.109	0.000
132.500	-8.800	0.067	8.847	-0.109	0.000
132.600	-8.600	0.067	8.847	-0.109	0.000
132.700	-8.400	0.065	8.846	-0.109	0.000
132.800	-9.000	0.064	8.847	-0.109	0.000
132.900	-8.600	0.065	8.846	-0.109	0.000
133.000	-8.400	0.067	8.847	-0.109	0.000
133.100	-8.600	0.067	8.847	-0.109	0.000
133.200	-8.400	0.057	8.846	-0.109	0.000
133.300	-8.600	0.069	8.847	-0.109	0.000
133.400	-7.800	0.059	8.847	-0.109	0.000
133.500	-7.800	0.058	8.847	-0.109	0.000
133.600	-8.600	0.058	8.847	-0.109	0.000
133.700	-8.200	0.064	8.846	-0.109	0.000
133.800	-9.400	0.062	8.847	-0.109	0.000
133.900	-8.000	0.060	8.846	-0.109	0.000
134.000	-8.800	0.062	8.846	-0.109	0.000
134.100	-8.200	0.062	8.846	-0.109	0.000
134.200	-9.200	0.063	8.846	-0.109	0.000
134.300	-7.400	0.059	8.846	-0.109	0.000
134.400	-9.200	0.064	8.847	-0.109	0.000
134.500	-7.400	0.063	8.847	-0.109	0.000
134.600	-9.000	0.063	8.847	-0.109	0.000
134.700	-7.600	0.062	8.847	-0.109	0.000
134.800	-9.200	0.066	8.845	-0.109	0.000
134.900	-8.400	0.062	8.848	-0.109	0.000
135.000	-8.400	0.062	8.846	-0.109	0.000
135.100	-8.800	0.062	8.846	-0.109	0.000
135.200	-7.800	0.064	8.848	-0.109	0.000
135.300	-7.800	0.063	8.847	-0.109	0.000
135.400	-9.200	0.060	8.847	-0.109	0.000
135.500	-7.600	0.062	8.846	-0.109	0.000
135.600	-8.000	0.062	8.846	-0.109	0.000
135.700	-7.800	0.062	8.847	-0.109	0.000
135.800	-8.000	0.062	8.848	-0.109	0.000
135.900	-7.400	0.064	8.847	-0.109	0.000
136.000	-8.400	0.063	8.848	-0.109	0.000
136.100	-7.200	0.063	8.848	-0.109	0.000
136.200	-9.000	0.060	8.848	-0.109	0.000
136.300	-7.800	0.062	8.847	-0.109	0.000
136.400	-8.600	0.061	8.847	-0.109	0.000
136.500	-7.800	0.063	8.847	-0.109	0.000
136.600	-8.800	0.063	8.847	-0.109	0.000
136.700	-8.600	0.062	8.848	-0.109	0.000
136.800	-9.600	0.065	8.847	-0.109	0.000
136.900	-8.400	0.063	8.847	-0.109	0.000
137.000	-9.600	0.062	8.846	-0.109	0.000
137.100	-8.800	0.062	8.846	-0.109	0.000
137.200	-8.000	0.067	8.847	-0.109	0.000
137.300	-8.800	0.066	8.847	-0.109	0.000
137.400	-8.400	0.067	8.847	-0.109	0.000
137.500	-9.200	0.065	8.846	-0.109	0.000
137.600	-7.800	0.065	8.846	-0.109	0.000
137.700	-10.200	0.065	8.848	-0.109	0.000
137.800	-7.800	0.067	8.846	-0.109	0.000
137.900	-9.200	0.067	8.847	-0.109	0.000
138.000	-7.200	0.067	8.848	-0.109	0.000
138.100	-8.600	0.067	8.848	-0.109	0.000
138.200	-8.600	0.064	8.847	-0.109	0.000
138.300	-10.400	0.065	8.847	-0.109	0.000
138.400	-7.200	0.060	8.846	-0.109	0.000
138.500	-8.600	0.059	8.846	-0.109	0.000
138.600	-9.600	0.059	8.846	-0.109	0.000
138.700	-9.000	0.065	8.848	-0.109	0.000
138.800	-8.400	0.067	8.847	-0.110	0.000
138.900	-8.600	0.066	8.846	-0.110	0.000
139.000	-8.400	0.064	8.847	-0.110	0.000
139.100	-9.600	0.064	8.847	-0.110	0.000
139.200	-8.200	0.063	8.847	-0.110	0.000
139.300	-7.600	0.067	8.847	-0.110	0.000
139.400	-8.800	0.062	8.847	-0.110	0.000
139.500	-8.800	0.060	8.847	-0.110	0.000
139.600	-7.200	0.060	8.847	-0.110	0.000
139.700	-8.400	0.060	8.846	-0.110	0.000
139.800	-7.600	0.058	8.847	-0.110	0.000
139.900	-7.800	0.059	8.846	-0.110	0.000
140.000	-7.000	0.063	8.846	-0.110	0.000
140.100	-8.200	0.063	8.846	-0.110	0.000
140.200	-7.200	0.059	8.847	-0.110	0.000
140.300	-8.000	0.058	8.847	-0.110	0.000
140.400	-7.000	0.059	8.847	-0.110	0.000
140.500	-8.200	0.061	8.846	-0.110	0.000
140.600	-7.200	0.061	8.846	-0.110	0.000
140.700	-7.400	0.057	8.847	-0.110	0.000
140.800	-6.200	0.057	8.847	-0.110	0.000
140.900	-7.000	0.054	8.847	-0.110	0.000
141.000	-7.000	0.052	8.847	-0.110	0.000
141.100	-6.800	0.052	8.847	-0.110	0.000
141.200	-7.600	0.051	8.846	-0.110	0.000
141.300	-6.400	0.052	8.848	-0.110	0.000
141.400	-6.200	0.050	8.847	-0.110	0.000
141.500	-8.000	0.049	8.847	-0.110	0.000
141.600	-6.000	0.049	8.847	-0.110	0.000
141.700	-8.000	0.051	8.847	-0.110	0.000
141.800	-6.200	0.051	8.848	-0.110	0.000
141.900	-7.800	0.052	8.847	-0.110	0.000
142.000	-6.200	0.051	8.847	-0.110	0.000
142.100	-7.200	0.051	8.847	-0.110	0.000
142.200	-6.000	0.047	8.847	-0.110	0.000
142.300	-6.600	0.051	8.847	-0.110	0.000
142.400	-7.400	0.050	8.845	-0.110	0.000
142.500	-7.200	0.052	8.848	-0.110	0.000
142.600	-9.000	0.052	8.848	-0.110	0.000
142.700	-8.800	0.041	8.847	-0.110	0.000
142.800	-7.600	0.051	8.847	-0.110	0.000
142.900	-7.600	0.048	8.847	-0.110	0.000
143.000	-6.000	0.048	8.847	-0.110	0.000
143.100	-6.000	0.048	8.847	-0.110	0.000
143.200	-3.800	0.053	8.847	-0.110	0.000
143.300	-5.200	0.061	8.846	-0.110	0.000
143.400	-3.000	0.067	8.847	-0.110	0.000
143.500	-3.400	0.051	8.847	-0.110	0.000
143.600	-3.800	0.051	8.847	-0.110	0.000
143.700	-3.200	0.046	8.847	-0.110	0.000
143.800	-4.200	0.039	8.848	-0.110	0.000
143.900	-3.600	0.036	8.847	-0.110	0.000
144.000	-3.200	0.031	8.847	-0.110	0.000
144.100	-4.000	0.031	8.847	-0.110	0.000
144.200	-3.400	0.028	8.847	-0.110	0.000
144.300	-4.000	0.023	8.847	-0.110	0.000
144.400	-2.600	0.024	8.846	-0.110	0.000
144.500	-4.600	0.023	8.846	-0.110	0.000
144.600	-4.400	0.023	8.846	-0.110	0.000
144.700	-2.400	0.021	8.847	-0.110	0.000
144.800	-4.000	0.019	8.847	-0.110	0.000
144.900	-2.400	0.022	8.847	-0.110	0.000
145.000	-3.400	0.022	8.847	-0.110	0.000
145.100	-3.000	0.022	8.847	-0.110	0.000
145.200	-4.200	0.019	8.846	-0.110	0.000
145.300	-4.000	0.022	8.847	-0.110	0.000
145.400	-4.400	0.017	8.847	-0.110	0.000
145.500	-3.600	0.018	8.847	-0.110	0.000
145.600	-3.200	0.018	8.847	-0.110	0.000
145.700	-3.400	0.018	8.848	-0.110	0.000
145.800	-4.400	0.017	8.846	-0.110	0.000
145.900	-3.200	0.019	8.848	-0.110	0.000
146.000	-3.600	0.017	8.848	-0.110	0.000
146.100	-3.000	0.017	8.848	-0.110	0.000
146.200	-4.800	0.017	8.847	-0.110	0.000
146.300	-3.200	0.015	8.848	-0.110	0.000
146.400	-4.400	0.015	8.846	-0.110	0.000
146.500	-3.800	0.015	8.846	-0.110	0.000
146.600	-3.400	0.015	8.846	-0.110	0.000
146.700	-4.000	0.020	8.848	-0.110	0.000
146.800	-6.200	0.018	8.847	-0.110	0.000
146.900	-5.400	0.019	8.848	-0.110	0.000
147.000	-6.800	0.026	8.847	-0.110	0.000
147.100	-6.000	0.026	8.847	-0.110	0.000
147.200	-6.600	0.028	8.846	-0.110	0.000
147.300	-5.200	0.035	8.847	-0.110	0.000
147.400	-5.400	0.034	8.848	-0.110	0.000
147.500	-5.600	0.043	8.846	-0.110	0.000
147.600	-8.000	0.043	8.846	-0.110	0.000
147.700	-5.400	0.044	8.848	-0.110	0.000
147.800	-6.600	0.043	8.848	-0.110	0.000
147.900	-6.000	0.040	8.848	-0.110	0.000
148.000	-6.800	0.042	8.847	-0.110	0.000
148.100	-7.200	0.042	8.847	-0.110	0.000
148.200	-7.000	0.052	8.850	-0.110	0.000
148.300	-5.200	0.046	8.847	-0.110	0.000
148.400	-7.200	0.048	8.847	-0.110	0.000
148.500	-5.400	0.052	8.848	-0.110	0.000
148.600	-6.600	0.052	8.848	-0.110	0.000
148.700	-6.800	0.046	8.848	-0.110	0.000
148.800	-6.200	0.044	8.847	-0.110	0.000
148.900	-6.000	0.046	8.848	-0.110	0.000
149.000	-6.000	0.047	8.848	-0.110	0.000
149.100	-5.600	0.047	8.848	-0.110	0.000
149.200	-7.200	0.040	8.846	-0.110	0.000
149.300	-5.400	0.046	8.848	-0.110	0.000
149.400	-6.400	0.045	8.848	-0.110	0.000
149.500	-5.400	0.042	8.848	-0.110	0.000
149.600	-4.600	0.042	8.848	-0.110	0.000
149.700	-3.000	0.042	8.847	-0.110	0.000
149.800	-5.000	0.041	8.847	-0.110	0.000
149.900	-3.200	0.041	8.848	-0.111	0.000
150.000	-4.400	0.034	8.847	-0.111	0.000
150.100	-3.000	0.034	8.847	-0.111	0.000
150.200	-3.200	0.035	8.848	-0.111	0.000
150.300	-3.200	0.026	8.847	-0.111	0.000
150.400	-4.200	0.024	8.849	-0.111	0.000
150.500	-3.200	0.020	8.848	-0.111	0.000
150.600	-4.800	0.020	8.848	-0.111	0.000
150.700	-4.200	0.022	8.848	-0.111	0.000
150.800	-3.800	0.021	8.848	-0.111	0.000
150.900	-3.200	0.018	8.847	-0.111	0.000
151.000	-3.800	0.018	8.847	-0.111	0.000
151.100	-3.200	0.018	8.847	-0.111	0.000
151.200	-5.400	0.023	8.850	-0.111	0.000
151.300	-2.800	0.017	8.848	-0.111	0.000
151.400	-5.200	0.026	8.848	-0.111	0.000
151.500	-3.800	0.024	8.847	-0.111	0.000
151.600	-5.200	0.024	8.847	-0.111	0.000
151.700	-3.400	0.022	8.848	-0.111	0.000
151.800	-3.000	0.024	8.848	-0.111	0.000
151.900	-2.800	0.028	8.848	-0.111	0.000
152.000	-4.600	0.030	8.848	-0.111	0.000
152.100	-4.200	0.030	8.848	-0.111	0.000
152.200	-4.800	0.025	8.848	-0.111	0.000
152.300	-4.400	0.028	8.848	-0.111	0.000
152.400	-4.000	0.029	8.848	-0.111	0.000
152.500	-3.800	0.026	8.847	-0.111	0.000
152.600	-4.000	0.026	8.847	-0.111	0.000
152.700	-4.000	0.029	8.848	-0.111	0.000
152.800	-4.800	0.029	8.847	-0.111	0.000
152.900	-4.000	0.028	8.847	-0.111	0.000
153.000	-4.400	0.032	8.848	-0.111	0.000
153.100	-3.600	0.032	8.848	-0.111	0.000
153.200	-5.200	0.025	8.848	-0.111	0.000
153.300	-3.600	0.031	8.848	-0.111	0.000
153.400	-4.400	0.029	8.847	-0.111	0.000
153.500	-3.400	0.028	8.849	-0.111	0.000
153.600	-4.200	0.028	8.849	-0.111	0.000
153.700	-4.000	0.031	8.847	-0.111	0.000
153.800	-4.400	0.029	8.848	-0.111	0.000
153.900	-5.200	0.030	8.848	-0.111	0.000
154.000	-4.600	0.027	8.848	-0.111	0.000
154.100	-4.800	0.027	8.848	-0.111	0.000
154.200	-3.200	0.030	8.848	-0.111	0.000
154.300	-3.800	0.028	8.848	-0.111	0.000
154.400	-3.800	0.030	8.849	-0.111	0.000
154.500	-5.000	0.026	8.847	-0.111	0.000
154.600	-3.800	0.026	8.847	-0.111	0.000
154.700	-5.600	0.029	8.849	-0.111	0.000
154.800	-4.600	0.024	8.849	-0.111	0.000
154.900	-6.000	0.029	8.848	-0.111	0.000
155.000	-3.800	0.028	8.847	-0.111	0.000
155.100	-4.600	0.028	8.847	-0.111	0.000
155.200	-3.800	0.031	8.849	-0.111	0.000
155.300	-4.800	0.026	8.848	-0.111	0.000
155.400	-3.600	0.031	8.848	-0.111	0.000
155.500	-4.800	0.029	8.847	-0.111	0.000
155.600	-4.200	0.029	8.847	-0.111	0.000
155.700	-5.000	0.027	8.846	-0.111	0.000
155.800	-4.600	0.031	8.848	-0.111	0.000
155.900	-4.800	0.028	8.848	-0.111	0.000
156.000	-4.400	0.028	8.847	-0.111	0.000
156.100	-5.400	0.028	8.847	-0.111	0.000
156.200	-4.000	0.032	8.849	-0.111	0.000
156.300	-5.000	0.033	8.848	-0.111	0.000
156.400	-4.600	0.033	8.848	-0.111	0.000
156.500	-5.600	0.032	8.849	-0.111	0.000
156.600	-6.000	0.032	8.849	-0.111	0.000
156.700	-5.800	0.034	8.849	-0.111	0.000
156.800	-5.400	0.033	8.848	-0.111	0.000
156.900	-6.000	0.027	8.848	-0.111	0.000
157.000	-5.400	0.033	8.848	-0.111	0.000
157.100	-5.600	0.033	8.848	-0.111	0.000
157.200	-4.200	0.034	8.848	-0.111	0.000
157.300	-5.800	0.033	8.848	-0.111	0.000
157.400	-4.800	0.035	8.848	-0.111	0.000
157.500	-5.200	0.036	8.848	-0.111	0.000
157.600	-4.200	0.036	8.848	-0.111	0.000
157.700	-4.800	0.037	8.850	-0.111	0.000
157.800	-3.800	0.034	8.848	-0.111	0.000
157.900	-5.400	0.035	8.850	-0.111	0.000
158.000	-5.000	0.037	8.848	-0.111	0.000
158.100	-5.200	0.037	8.848	-0.111	0.000
158.200	-5.400	0.038	8.848	-0.111	0.000
158.300	-5.200	0.036	8.848	-0.111	0.000
158.400	-6.000	0.037	8.849	-0.111	0.000
158.500	-6.200	0.036	8.848	-0.111	0.000
158.600	-5.400	0.036	8.848	-0.111	0.000
158.700	-5.600	0.037	8.848	-0.111	0.000
158.800	-4.600	0.039	8.849	-0.111	0.000
158.900	-4.400	0.044	8.850	-0.111	0.000
159.000	-5.600	0.043	8.848	-0.111	0.000
159.100	-5.200	0.043	8.848	-0.111	0.000
159.200	-4.000	0.042	8.849	-0.111	0.000
159.300	-5.400	0.039	8.848	-0.111	0.000
159.400	-4.800	0.034	8.848	-0.111	0.000
159.500	-5.200	0.042	8.850	-0.111	0.000
159.600	-5.600	0.042	8.850	-0.111	0.000
159.700	-6.200	0.042	8.848	-0.111	0.000
159.800	-5.600	0.039	8.848	-0.111	0.000
159.900	-5.800	0.034	8.848	-0.111	0.000
160.000	-4.400	0.035	8.849	-0.111	0.000
160.100	-7.000	0.035	8.849	-0.111	0.000
160.200	-4.800	0.038	8.849	-0.111	0.000
160.300	-4.600	0.037	8.849	-0.111	0.000
160.400	-4.800	0.032	8.848	-0.111	0.000
160.500	-6.000	0.034	8.849	-0.111	0.000
160.600	-4.400	0.034	8.849	-0.111	0.000
160.700	-6.000	0.035	8.847	-0.111	0.000
160.800	-4.200	0.038	8.849	-0.111	0.000
160.900	-7.000	0.035	8.850	-0.111	0.000
161.000	-6.000	0.034	8.848	-0.111	0.000
161.100	-8.000	0.034	8.848	-0.111	0.000
161.200	-7.000	0.032	8.849	-0.111	0.000
161.300	-6.600	0.042	8.848	-0.111	0.000
161.400	-5.600	0.039	8.848	-0.111	0.000
161.500	-4.600	0.045	8.849	-0.111	0.000
161.600	-5.400	0.045	8.849	-0.111	0.000
161.700	-5.400	0.050	8.849	-0.111	0.000
161.800	-4.600	0.052	8.848	-0.111	0.000
161.900	-6.000	0.052	8.848	-0.111	0.000
162.000	-4.600	0.048	8.849	-0.111	0.000
162.100	-3.800	0.048	8.849	-0.111	0.000
162.200	-4.000	0.035	8.848	-0.111	0.000
162.300	-4.200	0.033	8.848	-0.111	0.000
162.400	-3.800	0.031	8.849	-0.112	0.000
162.500	-4.000	0.024	8.849	-0.112	0.000
162.600	-3.800	0.024	8.849	-0.112	0.000
162.700	-4.400	0.028	8.850	-0.112	0.000
162.800	-4.600	0.024	8.848	-0.112	0.000
162.900	-4.000	0.024	8.849	-0.112	0.000
163.000	-3.000	0.025	8.849	-0.112	0.000
163.100	-3.800	0.025	8.849	-0.112	0.000
163.200	-3.200	0.023	8.849	-0.112	0.000
163.300	-4.600	0.023	8.849	-0.112	0.000
163.400	-3.800	0.022	8.848	-0.112	0.000
163.500	-3.600	0.021	8.849	-0.112	0.000
163.600	-4.000	0.021	8.849	-0.112	0.000
163.700	-5.200	0.020	8.849	-0.112	0.000
163.800	-7.000	0.021	8.848	-0.112	0.000
163.900	-7.600	0.021	8.849	-0.112	0.000
164.000	-7.200	0.022	8.848	-0.112	0.000
164.100	-7.400	0.022	8.848	-0.112	0.000
164.200	-6.000	0.023	8.849	-0.112	0.000
164.300	-7.000	0.028	8.849	-0.112	0.000
164.400	-6.800	0.045	8.849	-0.112	0.000
164.500	-6.400	0.052	8.849	-0.112	0.000
164.600	-6.400	0.052	8.849	-0.112	0.000
164.700	-7.200	0.051	8.848	-0.112	0.000
164.800	-6.000	0.051	8.850	-0.112	0.000
164.900	-7.600	0.046	8.849	-0.112	0.000
165.000	-6.800	0.044	8.849	-0.112	0.000
165.100	-6.800	0.044	8.849	-0.112	0.000
165.200	-6.600	0.049	8.848	-0.112	0.000
165.300	-6.400	0.049	8.848	-0.112	0.000
165.400	-6.200	0.058	8.848	-0.112	0.000
165.500	-7.200	0.049	8.848	-0.112	0.000
165.600	-6.800	0.049	8.848	-0.112	0.000
165.700	-6.600	0.053	8.849	-0.112	0.000
165.800	-7.800	0.054	8.849	-0.112	0.000
165.900	-6.200	0.048	8.848	-0.112	0.000
166.000	-8.000	0.047	8.848	-0.112	0.000
166.100	-7.000	0.047	8.848	-0.112	0.000
166.200	-7.800	0.053	8.849	-0.112	0.000
166.300	-7.400	0.048	8.850	-0.112	0.000
166.400	-6.600	0.053	8.848	-0.112	0.000
166.500	-7.000	0.055	8.849	-0.112	0.000
166.600	-7.600	0.055	8.849	-0.112	0.000
166.700	-7.600	0.053	8.849	-0.112	0.000
166.800	-8.000	0.055	8.849	-0.112	0.000
166.900	-7.200	0.055	8.848	-0.112	0.000
167.000	-7.600	0.057	8.849	-0.112	0.000
167.100	-6.200	0.057	8.849	-0.112	0.000
167.200	-7.200	0.050	8.848	-0.112	0.000
167.300	-7.000	0.058	8.848	-0.112	0.000
167.400	-7.000	0.052	8.849	-0.112	0.000
167.500	-6.000	0.052	8.848	-0.112	0.000
167.600	-7.800	0.052	8.848	-0.112	0.000
167.700	-6.600	0.056	8.848	-0.112	0.000
167.800	-7.200	0.054	8.848	-0.112	0.000
167.900	-7.800	0.053	8.849	-0.112	0.000
168.000	-6.800	0.054	8.849	-0.112	0.000
168.100	-5.800	0.054	8.849	-0.112	0.000
168.200	-8.000	0.052	8.849	-0.112	0.000
168.300	-6.200	0.050	8.850	-0.112	0.000
168.400	-6.800	0.048	8.848	-0.112	0.000
168.500	-6.800	0.052	8.848	-0.112	0.000
168.600	-6.600	0.052	8.848	-0.112	0.000
168.700	-7.000	0.053	8.848	-0.112	0.000
168.800	-5.400	0.050	8.848	-0.112	0.000
168.900	-8.000	0.051	8.849	-0.112	0.000
169.000	-5.600	0.048	8.849	-0.112	0.000
169.100	-7.600	0.048	8.849	-0.112	0.000
169.200	-6.800	0.046	8.849	-0.112	0.000
169.300	-7.200	0.053	8.848	-0.112	0.000
169.400	-6.800	0.051	8.848	-0.112	0.000
169.500	-6.400	0.049	8.848	-0.112	0.000
169.600	-6.200	0.049	8.848	-0.112	0.000
169.700	-6.400	0.050	8.848	-0.112	0.000
169.800	-5.200	0.050	8.848	-0.112	0.000
169.900	-8.200	0.051	8.849	-0.112	0.000
170.000	-7.000	0.049	8.848	-0.112	0.000
170.100	-7.200	0.049	8.848	-0.112	0.000
170.200	-6.800	0.050	8.849	-0.112	0.000
170.300	-6.800	0.048	8.847	-0.112	0.000
170.400	-6.800	0.049	8.850	-0.112	0.000
170.500	-6.400	0.049	8.849	-0.112	0.000
170.600	-5.000	0.049	8.849	-0.112	0.000
170.700	-7.200	0.047	8.848	-0.112	0.000
170.800	-6.200	0.047	8.849	-0.112	0.000
170.900	-7.800	0.049	8.848	-0.112	0.000
171.000	-6.800	0.046	8.849	-0.112	0.059
171.100	-6.200	0.046	8.849	-0.112	0.059
171.200	-6.200	0.046	8.848	-0.112	0.059
171.300	-10.200	0.047	8.850	-0.112	0.059
171.400	-5.600	0.048	8.849	-0.112	0.059
171.500	-5.400	0.048	8.849	-0.112	0.353
171.600	-4.400	0.048	8.849	-0.112	0.353
171.700	3.800	0.046	8.849	-0.112	0.353
171.800	10.400	0.046	8.848	-0.112	0.353
171.900	18.800	0.056	8.848	-0.112	0.353
172.000	18.000	0.149	8.850	-0.112	0.647
172.100	27.400	0.149	8.850	-0.112	0.647
172.200	39.000	0.189	8.849	-0.112	0.647
172.300	45.000	0.195	8.849	-0.112	0.647
172.400	46.000	0.191	8.847	-0.112	0.647
172.500	49.600	0.195	8.848	-0.112	0.942
172.600	58.400	0.195	8.848	-0.112	0.942
172.700	64.000	0.205	8.848	-0.112	0.942
172.800	70.600	0.203	8.848	-0.112	0.942
172.900	78.400	0.207	8.847	-0.111	0.942
173.000	80.400	0.213	8.849	-0.111	1.236
173.100	87.400	0.213	8.849	-0.111	1.236
173.200	93.600	0.226	8.849	-0.111	1.236
173.300	99.000	0.217	8.849	-0.111	1.236
173.400	106.400	0.220	8.850	-0.110	1.236
173.500	106.800	0.232	8.850	-0.110	1.530
173.600	116.400	0.232	8.850	-0.110	1.530
173.700	122.200	0.244	8.849	-0.110	1.530
173.800	128.400	0.238	8.849	-0.110	1.530
173.900	135.000	0.248	8.849	-0.109	1.530
174.000	140.200	0.261	8.848	-0.109	1.824
174.100	146.600	0.261	8.848	-0.109	1.824
174.200	152.400	0.273	8.848	-0.109	1.824
174.300	156.400	0.265	8.848	-0.109	1.824
174.400	162.800	0.267	8.848	-0.107	1.824
174.500	167.000	0.281	8.848	-0.107	2.118
174.600	173.800	0.281	8.848	-0.107	2.118
174.700	180.000	0.294	8.848	-0.107	2.118
174.800	182.200	0.293	8.847	-0.107	2.118
174.900	191.000	0.302	8.849	-0.106	2.118
175.000	192.200	0.319	8.849	-0.106	2.413
175.100	209.000	0.319	8.849	-0.106	2.413
175.200	202.400	0.337	8.849	-0.106	2.413
175.300	209.200	0.343	8.849	-0.106	2.413
175.400	213.800	0.353	8.848	-0.104	2.413
175.500	217.200	0.368	8.849	-0.104	2.707
175.600	229.600	0.368	8.849	-0.104	2.707
175.700	230.400	0.387	8.847	-0.104	2.707
175.800	234.400	0.392	8.848	-0.104	2.707
175.900	232.400	0.408	8.849	-0.102	2.707
176.000	242.800	0.427	8.848	-0.102	3.001
176.100	244.400	0.427	8.848	-0.102	3.001
176.200	257.000	0.447	8.847	-0.102	3.001
176.300	258.800	0.451	8.847	-0.102	3.001
176.400	262.200	0.474	8.848	-0.099	3.001
176.500	269.400	0.493	8.849	-0.099	3.295
176.600	272.000	0.493	8.849	-0.099	3.295
176.700	277.200	0.516	8.848	-0.099	3.295
176.800	283.400	0.517	8.848	-0.099	3.295
176.900	281.800	0.541	8.847	-0.097	3.295
177.000	299.000	0.564	8.848	-0.097	3.590
177.100	271.600	0.564	8.848	-0.097	3.590
177.200	309.600	0.584	8.849	-0.097	3.590
177.300	304.800	0.594	8.850	-0.097	3.590
177.400	307.400	0.616	8.849	-0.094	3.590
177.500	313.200	0.644	8.848	-0.094	3.884
177.600	318.200	0.644	8.848	-0.094	3.884
177.700	334.000	0.654	8.850	-0.094	3.884
177.800	327.400	0.670	8.850	-0.094	3.884
177.900	333.200	0.692	8.849	-0.092	3.884
178.000	336.600	0.717	8.848	-0.092	4.178
178.100	343.000	0.717	8.848	-0.092	4.178
178.200	345.000	0.741	8.849	-0.092	4.178
178.300	351.000	0.751	8.848	-0.092	4.178
178.400	351.800	0.776	8.848	-0.089	4.178
178.500	356.400	0.800	8.847	-0.089	4.472
178.600	364.000	0.800	8.847	-0.089	4.472
178.700	366.400	0.823	8.847	-0.089	4.472
178.800	371.000	0.831	8.850	-0.089	4.472
178.900	369.000	0.866	8.850	-0.085	4.472
179.000	376.400	0.892	8.848	-0.085	4.766
179.100	387.600	0.892	8.848	-0.085	4.766
179.200	392.000	0.913	8.850	-0.085	4.766
179.300	392.400	0.930	8.850	-0.085	4.766
179.400	390.800	0.948	8.848	-0.082	4.766
179.500	397.600	0.987	8.850	-0.082	5.000
179.600	406.200	0.987	8.850	-0.082	5.000
179.700	408.200	1.009	8.849	-0.082	5.000
179.800	411.400	1.031	8.849	-0.082	5.000
179.900	406.200	1.050	8.847	-0.079	5.000
180.000	402.200	1.082	8.848	-0.079	5.000
180.100	401.400	1.082	8.848	-0.079	5.000
180.200	399.400	1.120	8.848	-0.079	5.000
180.300	395.200	1.130	8.847	-0.079	5.000
180.400	393.600	1.142	8.848	-0.075	5.000
180.500	391.800	1.204	8.849	-0.075	5.000
180.600	389.800	1.204	8.849	-0.075	5.000
180.700	387.000	1.216	8.849	-0.075	5.000
180.800	385.400	1.242	8.850	-0.075	5.000
180.900	383.600	1.264	8.848	-0.072	5.000
181.000	379.400	1.301	8.848	-0.072	5.000
181.100	378.000	1.301	8.848	-0.072	5.000
181.200	375.400	1.325	8.848	-0.072	5.000
181.300	373.800	1.344	8.847	-0.072	5.000
181.400	370.400	1.371	8.849	-0.069	5.000
181.500	371.200	1.405	8.848	-0.069	5.000
181.600	367.400	1.405	8.848	-0.069	5.000
181.700	367.400	1.430	8.848	-0.069	5.000
181.800	363.600	1.449	8.848	-0.069	5.000
181.900	362.000	1.471	8.848	-0.066	5.000
182.000	359.800	1.513	8.847	-0.066	5.000
182.100	358.800	1.513	8.847	-0.066	5.000
182.200	356.400	1.532	8.848	-0.066	5.000
182.300	354.400	1.536	8.848	-0.066	5.000
182.400	351.400	1.561	8.848	-0.063	5.000
182.500	350.800	1.604	8.848	-0.063	5.000
182.600	348.000	1.604	8.848	-0.063	5.000
182.700	346.800	1.626	8.847	-0.063	5.000
182.800	345.600	1.634	8.848	-0.063	5.000
182.900	343.000	1.652	8.849	-0.060	5.000
183.000	341.400	1.697	8.850	-0.060	5.000
183.100	339.400	1.697	8.850	-0.060	5.000
183.200	337.400	1.711	8.848	-0.060	5.000
183.300	336.800	1.733	8.848	-0.060	5.000
183.400	334.000	1.740	8.849	-0.058	5.000
183.500	333.600	1.782	8.849	-0.058	5.000
183.600	330.800	1.782	8.849	-0.058	5.000
183.700	328.800	1.802	8.849	-0.058	5.000
183.800	327.000	1.815	8.848	-0.058	5.000
183.900	324.200	1.835	8.849	-0.055	5.000
184.000	323.400	1.865	8.849	-0.055	5.000
184.100	322.000	1.865	8.849	-0.055	5.000
184.200	320.000	1.883	8.847	-0.055	5.000
184.300	318.400	1.901	8.848	-0.055	5.000
184.400	316.800	1.914	8.849	-0.052	5.000
184.500	315.400	1.949	8.849	-0.052	5.000
184.600	314.600	1.949	8.849	-0.052	5.000
184.700	311.400	1.961	8.849	-0.052	5.000
184.800	311.200	1.981	8.848	-0.052	5.000
184.900	311.000	1.998	8.848	-0.050	5.000
185.000	308.000	2.035	8.848	-0.050	5.000
185.100	308.600	2.035	8.848	-0.050	5.000
185.200	306.400	2.043	8.849	-0.050	5.000
185.300	304.200	2.059	8.849	-0.050	5.000
185.400	303.800	2.073	8.849	-0.047	5.000
185.500	301.200	2.101	8.850	-0.047	5.000
185.600	299.600	2.101	8.850	-0.047	5.000
185.700	296.400	2.097	8.849	-0.047	5.000
185.800	295.600	2.110	8.847	-0.047	5.000
185.900	295.400	2.122	8.849	-0.045	5.000
186.000	292.800	2.155	8.849	-0.045	5.000
186.100	291.200	2.155	8.849	-0.045	5.000
186.200	290.200	2.164	8.848	-0.045	5.000
186.300	289.000	2.185	8.849	-0.045	5.000
186.400	289.000	2.202	8.849	-0.043	5.000
186.500	286.000	2.233	8.848	-0.043	5.000
186.600	285.400	2.233	8.848	-0.043	5.000
186.700	282.400	2.246	8.848	-0.043	5.000
186.800	280.800	2.261	8.850	-0.043	5.000
186.900	279.800	2.277	8.847	-0.040	5.000
187.000	278.600	2.305	8.849	-0.040	5.000
187.100	278.600	2.305	8.849	-0.040	5.000
187.200	275.400	2.317	8.848	-0.040	5.000
187.300	274.400	2.331	8.849	-0.040	5.000
187.400	273.800	2.342	8.849	-0.038	5.000
187.500	271.200	2.371	8.849	-0.038	5.000
187.600	270.400	2.371	8.849	-0.038	5.000
187.700	269.000	2.385	8.850	-0.038	5.000
187.800	268.400	2.394	8.849	-0.038	5.000
187.900	266.600	2.411	8.849	-0.036	5.000
188.000	264.600	2.434	8.849	-0.036	5.000
188.100	264.600	2.434	8.849	-0.036	5.000
188.200	263.200	2.449	8.850	-0.036	5.000
188.300	261.200	2.458	8.849	-0.036	5.000
188.400	260.200	2.474	8.848	-0.034	5.000
188.500	258.800	2.495	8.848	-0.034	5.000
188.600	257.800	2.495	8.848	-0.034	5.000
188.700	257.200	2.504	8.848	-0.034	5.000
188.800	255.200	2.520	8.849	-0.034	5.000
188.900	254.000	2.531	8.848	-0.032	5.000
189.000	253.400	2.554	8.849	-0.032	5.000
189.100	251.000	2.554	8.849	-0.032	5.000
189.200	250.200	2.570	8.848	-0.032	5.000
189.300	249.600	2.579	8.849	-0.032	5.000
189.400	247.800	2.590	8.848	-0.029	5.000
189.500	247.000	2.611	8.849	-0.029	5.000
189.600	246.000	2.611	8.849	-0.029	5.000
189.700	244.200	2.623	8.849	-0.029	5.000
189.800	243.400	2.631	8.849	-0.029	5.000
189.900	243.400	2.646	8.849	-0.027	5.000
190.000	242.400	2.667	8.849	-0.027	5.000
190.100	241.400	2.667	8.849	-0.027	5.000
190.200	241.200	2.677	8.849	-0.027	5.000
190.300	239.200	2.691	8.849	-0.027	5.000
190.400	237.600	2.701	8.849	-0.025	5.000
190.500	237.000	2.714	8.849	-0.025	5.000
190.600	236.000	2.714	8.849	-0.025	5.000
190.700	234.400	2.717	8.850	-0.025	5.000
190.800	233.600	2.722	8.849	-0.025	5.000
190.900	232.800	2.734	8.849	-0.024	5.000
191.000	230.400	2.762	8.849	-0.024	5.000
191.100	230.800	2.762	8.849	-0.024	5.000
191.200	228.800	2.766	8.848	-0.024	5.000
191.300	228.000	2.782	8.849	-0.024	5.000
191.400	227.600	2.787	8.850	-0.022	5.000
191.500	226.400	2.807	8.849	-0.022	5.000
191.600	224.800	2.807	8.849	-0.022	5.000
191.700	223.400	2.818	8.849	-0.022	5.000
191.800	223.400	2.831	8.849	-0.022	5.000
191.900	221.200	2.838	8.849	-0.020	5.000
192.000	220.600	2.861	8.849	-0.020	5.000
192.100	219.200	2.861	8.849	-0.020	5.000
192.200	218.800	2.871	8.849	-0.020	5.000
192.300	217.800	2.881	8.848	-0.020	5.000
192.400	217.000	2.885	8.849	-0.018	5.000
192.500	216.400	2.907	8.848	-0.018	5.000
192.600	215.000	2.907	8.848	-0.018	5.000
192.700	212.800	2.917	8.849	-0.018	5.000
192.800	211.600	2.925	8.850	-0.018	5.000
192.900	211.600	2.937	8.849	-0.016	5.000
193.000	210.000	2.956	8.849	-0.016	5.000
193.100	209.200	2.956	8.849	-0.016	5.000
193.200	207.400	2.967	8.849	-0.016	5.000
193.300	207.400	2.975	8.849	-0.016	5.000
193.400	207.800	2.989	8.849	-0.015	5.000
193.500	206.600	3.005	8.849	-0.015	5.000
193.600	205.200	3.005	8.849	-0.015	5.000
193.700	204.800	3.018	8.848	-0.015	5.000
193.800	202.800	3.027	8.849	-0.015	5.000
193.900	202.800	3.033	8.849	-0.013	5.000
194.000	202.200	3.043	8.849	-0.013	5.000
194.100	200.400	3.043	8.849	-0.013	5.000
194.200	199.400	3.056	8.848	-0.013	5.000
194.300	198.800	3.064	8.849	-0.013	5.000
194.400	198.200	3.072	8.849	-0.011	5.000
194.500	197.800	3.085	8.849	-0.011	5.000
194.600	197.000	3.085	8.849	-0.011	5.000
194.700	195.600	3.092	8.850	-0.011	5.000
194.800	194.000	3.103	8.849	-0.011	5.000
194.900	193.200	3.113	8.848	-0.010	5.000
195.000	191.800	3.127	8.848	-0.010	5.000
195.100	191.200	3.127	8.848	-0.010	5.000
195.200	188.800	3.135	8.849	-0.010	5.000
195.300	190.000	3.147	8.849	-0.010	5.000
195.400	187.600	3.156	8.849	-0.008	5.000
195.500	186.200	3.180	8.849	-0.008	5.000
195.600	186.600	3.180	8.849	-0.008	5.000
195.700	188.000	3.182	8.849	-0.008	5.000
195.800	185.000	3.193	8.850	-0.008	5.000
195.900	185.800	3.204	8.849	-0.007	5.000
196.000	184.200	3.224	8.849	-0.007	5.000
196.100	183.000	3.224	8.849	-0.007	5.000
196.200	183.200	3.233	8.849	-0.007	5.000
196.300	182.400	3.223	8.849	-0.007	5.000
196.400	180.400	3.234	8.849	-0.005	5.000
196.500	180.200	3.245	8.848	-0.005	5.000
196.600	178.400	3.245	8.848	-0.005	5.000
196.700	179.200	3.259	8.850	-0.005	5.000
196.800	177.800	3.260	8.850	-0.005	5.000
196.900	177.600	3.270	8.848	-0.004	5.000
197.000	176.200	3.285	8.848	-0.004	5.000
197.100	175.400	3.285	8.848	-0.004	5.000
197.200	175.600	3.292	8.849	-0.004	5.000
197.300	174.400	3.301	8.848	-0.004	5.000
197.400	173.800	3.303	8.849	-0.002	5.000
197.500	173.000	3.318	8.849	-0.002	5.000
197.600	172.200	3.318	8.849	-0.002	5.000
197.700	171.600	3.325	8.850	-0.002	5.000
197.800	170.400	3.331	8.848	-0.002	5.000
197.900	170.600	3.340	8.848	-0.001	5.000
198.000	168.800	3.355	8.849	-0.001	5.000
198.100	167.400	3.355	8.849	-0.001	5.000
198.200	167.800	3.359	8.850	-0.001	5.000
198.300	166.600	3.366	8.849	-0.001	5.000
198.400	167.400	3.369	8.849	0.001	5.000
198.500	166.400	3.383	8.849	0.001	5.000
198.600	166.400	3.383	8.849	0.001	5.000
198.700	165.400	3.388	8.849	0.001	5.000
198.800	163.800	3.396	8.849	0.001	5.000
198.900	163.600	3.404	8.849	0.002	5.000
199.000	163.200	3.416	8.849	0.002	5.000
199.100	162.200	3.416	8.849	0.002	5.000
199.200	161.800	3.419	8.850	0.002	5.000
199.300	160.200	3.426	8.849	0.002	5.000
199.400	160.600	3.430	8.850	0.003	5.000
199.500	159.200	3.441	8.849	0.003	5.000
199.600	159.200	3.441	8.849	0.003	5.000
199.700	159.600	3.444	8.849	0.003	5.000
199.800	158.200	3.454	8.849	0.003	5.000
199.900	158.400	3.461	8.849	0.005	5.000
[truncated: 8,187 more rows]
