# Supplementary material for: Measurement of Outflow Facility Using iPerfusion
Source: PLoS One. 2016 Mar 7;11(3):e0150694. doi: 10.1371/journal.pone.0150694 (PMC4780770; doi:10.1371/journal.pone.0150694)
Supplement: S4 File — The raw data from the perfusion traces along with the steady state values for each pressure step. (ZIP) [file pone.0150694.s004.zip › S3/ControlIndividuals/eye17/CapPre_P16CR-07/Parameters.txt]

Q 	 dQ 	 P 	 dP 	 R 	 dR 	 C 	 dC 	 FT 	 dFT 	 N/A 	 FV 	 
-6.3073	5.3335	0.0452	0.0428	-0.0343	0.1425	-29.1658	121.2083	0.0000	0.0000	0.0032	0.0000
61.7920	5.1190	4.3640	0.0410	0.0653	0.0050	15.3028	1.1818	0.0000	0.0000	4.9750	0.0000
130.9880	5.1941	8.7344	0.0416	0.0642	0.0025	15.5680	0.5993	0.0000	0.0000	9.9750	0.0000
200.4097	5.3689	13.1000	0.0439	0.0638	0.0017	15.6793	0.4132	0.0000	0.0000	14.9750	0.0000
268.4977	5.1371	17.4715	0.0414	0.0639	0.0012	15.6534	0.2964	0.0000	0.0000	19.9750	0.0000
328.9570	5.1149	21.9108	0.0410	0.0656	0.0010	15.2412	0.2352	0.0000	0.0000	24.9750	0.0000
