# Supplementary material for: Measurement of Outflow Facility Using iPerfusion
Source: PLoS One. 2016 Mar 7;11(3):e0150694. doi: 10.1371/journal.pone.0150694 (PMC4780770; doi:10.1371/journal.pone.0150694)
Supplement: S4 File — The raw data from the perfusion traces along with the steady state values for each pressure step. (ZIP) [file pone.0150694.s004.zip › S3/ControlIndividuals/eye17/Eye_P16CR-07/Data.txt]

0.000	-2.200	7.002	8.808	-0.000	7.000
0.100	1.200	7.002	8.808	-0.000	7.000
0.200	-0.800	7.009	8.808	-0.000	7.000
0.300	0.600	7.003	8.807	-0.000	7.000
0.400	-0.200	7.009	8.806	-0.000	7.000
0.500	1.400	7.007	8.807	0.000	7.000
0.600	1.600	7.007	8.807	0.000	7.000
0.700	1.800	7.006	8.808	0.000	7.000
0.800	0.800	7.007	8.807	0.000	7.000
0.900	1.400	7.009	8.808	0.000	7.000
1.000	1.400	7.008	8.809	0.000	7.000
1.100	2.000	7.008	8.809	0.000	7.000
1.200	-0.000	7.009	8.808	0.000	7.000
1.300	0.400	7.005	8.807	0.000	7.000
1.400	1.200	7.009	8.808	0.000	7.000
1.500	0.800	7.008	8.808	0.000	7.000
1.600	-0.000	7.008	8.808	0.000	7.000
1.700	2.400	7.006	8.807	0.000	7.000
1.800	0.600	7.006	8.809	0.000	7.000
1.900	1.000	7.005	8.807	0.000	7.000
2.000	2.000	6.999	8.807	0.000	7.000
2.100	1.400	6.999	8.807	0.000	7.000
2.200	1.600	7.012	8.807	0.000	7.000
2.300	-0.000	7.005	8.807	0.000	7.000
2.400	1.800	7.008	8.808	0.000	7.000
2.500	1.000	7.004	8.808	0.000	7.000
2.600	2.000	7.004	8.808	0.000	7.000
2.700	1.000	7.007	8.808	0.000	7.000
2.800	1.400	7.000	8.808	0.000	7.000
2.900	1.400	7.007	8.808	0.000	7.000
3.000	2.200	7.004	8.809	0.000	7.000
3.100	1.600	7.004	8.809	0.000	7.000
3.200	1.600	7.016	8.807	0.000	7.000
3.300	0.800	6.996	8.807	0.000	7.000
3.400	1.200	7.012	8.808	0.000	7.000
3.500	1.000	6.989	8.809	0.000	7.000
3.600	0.800	6.989	8.809	0.000	7.000
3.700	1.000	7.030	8.807	0.000	7.000
3.800	1.600	6.982	8.808	0.000	7.000
3.900	1.400	7.023	8.807	0.000	7.000
4.000	1.200	7.015	8.807	0.000	7.000
4.100	1.400	7.015	8.807	0.000	7.000
4.200	1.800	7.003	8.808	0.000	7.000
4.300	1.400	7.009	8.808	0.000	7.000
4.400	2.400	7.002	8.808	0.000	7.000
4.500	1.200	6.988	8.808	0.000	7.000
4.600	2.000	6.988	8.808	0.000	7.000
4.700	-0.200	7.026	8.808	0.000	7.000
4.800	1.800	7.001	8.807	0.000	7.000
4.900	1.000	7.014	8.808	0.000	7.000
5.000	2.200	7.013	8.808	0.000	7.000
5.100	1.600	7.013	8.808	0.000	7.000
5.200	2.600	7.016	8.807	0.000	7.000
5.300	1.800	6.994	8.807	0.000	7.000
5.400	1.200	7.021	8.807	0.000	7.000
5.500	0.600	7.011	8.807	0.000	7.000
5.600	2.400	7.011	8.807	0.000	7.000
5.700	1.200	6.995	8.808	0.000	7.000
5.800	1.600	7.020	8.807	0.000	7.000
5.900	0.600	7.001	8.809	0.000	7.000
6.000	1.000	7.009	8.807	0.000	7.000
6.100	1.200	7.009	8.807	0.000	7.000
6.200	1.200	7.006	8.808	0.000	7.000
6.300	2.200	7.009	8.807	0.000	7.000
6.400	1.600	7.005	8.808	0.000	7.000
6.500	1.000	6.994	8.808	0.000	7.000
6.600	1.000	6.994	8.808	0.000	7.000
6.700	2.000	7.019	8.808	0.000	7.000
6.800	0.800	6.997	8.808	0.000	7.000
6.900	0.600	7.009	8.808	0.000	7.000
7.000	1.200	7.006	8.806	0.000	7.000
7.100	1.000	7.006	8.806	0.000	7.000
7.200	1.200	7.008	8.807	0.000	7.000
7.300	1.800	7.007	8.807	0.000	7.000
7.400	1.200	7.011	8.807	0.000	7.000
7.500	2.400	7.010	8.808	0.000	7.000
7.600	-0.400	7.010	8.808	0.000	7.000
7.700	1.600	7.006	8.809	0.000	7.000
7.800	1.400	7.002	8.807	0.000	7.000
7.900	1.600	7.010	8.807	0.000	7.000
8.000	1.200	7.010	8.808	0.000	7.000
8.100	1.600	7.010	8.808	0.000	7.000
8.200	1.400	7.006	8.807	0.000	7.000
8.300	1.400	7.004	8.808	0.000	7.000
8.400	2.000	7.012	8.808	0.000	7.000
8.500	1.800	7.006	8.808	0.000	7.000
8.600	1.600	7.006	8.808	0.000	7.000
8.700	2.000	7.012	8.808	0.000	7.000
8.800	0.800	7.001	8.807	0.000	7.000
8.900	1.600	7.006	8.807	0.000	7.000
9.000	1.000	6.992	8.808	0.000	7.000
9.100	2.400	6.992	8.808	0.000	7.000
9.200	0.400	7.010	8.807	0.000	7.000
9.300	1.600	6.996	8.808	0.000	7.000
9.400	2.000	7.010	8.808	0.000	7.000
9.500	2.000	7.010	8.807	0.000	7.000
9.600	1.200	7.010	8.807	0.000	7.000
9.700	0.600	7.003	8.809	0.000	7.000
9.800	2.000	6.998	8.808	0.000	7.000
9.900	2.000	6.998	8.807	0.000	7.000
10.000	2.000	7.011	8.808	0.000	7.000
10.100	0.400	7.011	8.808	0.000	7.000
10.200	1.800	6.998	8.807	0.000	7.000
10.300	0.400	7.003	8.807	0.000	7.000
10.400	2.800	7.003	8.807	0.000	7.000
10.500	1.000	7.004	8.808	0.000	7.000
10.600	1.800	7.004	8.808	0.000	7.000
10.700	0.800	6.998	8.808	0.000	7.000
10.800	1.800	7.002	8.807	0.000	7.000
10.900	0.400	6.996	8.808	0.000	7.000
11.000	2.800	6.994	8.807	0.000	7.000
11.100	1.800	6.994	8.807	0.000	7.000
11.200	0.800	7.008	8.809	0.000	7.000
11.300	1.400	6.990	8.808	0.000	7.000
11.400	1.800	7.005	8.807	0.000	7.000
11.500	0.400	7.001	8.807	0.000	7.000
11.600	0.800	7.001	8.807	0.000	7.000
11.700	1.200	7.003	8.809	0.000	7.000
11.800	2.000	7.001	8.807	0.000	7.000
11.900	0.400	7.001	8.807	0.000	7.000
12.000	1.600	7.006	8.809	0.000	7.000
12.100	1.200	7.006	8.809	0.000	7.000
12.200	1.400	6.997	8.807	0.000	7.000
12.300	2.000	6.993	8.807	0.000	7.000
12.400	1.200	6.997	8.808	0.000	7.000
12.500	1.800	6.989	8.809	0.000	7.000
12.600	1.000	6.989	8.809	0.000	7.000
12.700	1.000	7.001	8.806	0.000	7.000
12.800	0.400	6.992	8.808	0.000	7.000
12.900	0.800	7.003	8.806	0.000	7.000
13.000	1.000	7.008	8.806	0.000	7.000
13.100	2.600	7.008	8.806	0.000	7.000
13.200	0.800	6.993	8.808	0.000	7.000
13.300	1.400	7.011	8.808	0.000	7.000
13.400	0.800	6.970	8.808	0.000	7.000
13.500	2.200	6.988	8.807	0.000	7.000
13.600	1.000	6.988	8.807	0.000	7.000
13.700	1.000	7.009	8.807	0.000	7.000
13.800	1.000	6.993	8.807	0.000	7.000
13.900	1.400	6.990	8.808	0.000	7.000
14.000	2.400	6.985	8.808	0.000	7.000
14.100	0.600	6.985	8.808	0.000	7.000
14.200	2.000	7.005	8.807	0.000	7.000
14.300	1.000	6.986	8.809	0.000	7.000
14.400	0.800	7.007	8.809	0.009	7.000
14.500	1.200	7.004	8.808	0.009	7.000
14.600	6.200	7.004	8.808	0.009	7.000
14.700	440.600	6.995	8.809	0.009	7.000
14.800	3305.400	7.006	8.808	0.009	7.000
14.900	1478.200	6.992	8.807	0.009	7.000
15.000	-3553.600	6.996	8.808	0.009	7.000
15.100	-1232.400	6.996	8.808	0.009	7.000
15.200	4044.400	6.927	8.807	0.009	7.000
15.300	819.200	6.774	8.808	0.009	7.000
15.400	-252.000	7.192	8.808	0.006	7.000
15.500	-380.200	7.018	8.808	0.006	7.000
15.600	-428.200	7.018	8.808	0.006	7.000
15.700	-439.000	6.934	8.808	0.006	7.000
15.800	-394.400	6.916	8.807	0.006	7.000
15.900	-328.600	7.434	8.808	0.003	7.000
16.000	-302.000	10.590	8.809	0.003	7.000
16.100	-288.400	10.590	8.809	0.003	7.000
16.200	-275.400	10.977	8.808	0.003	7.000
16.300	-261.800	11.054	8.809	0.003	7.000
16.400	-249.800	10.628	8.808	0.001	7.000
16.500	-240.000	9.781	8.808	0.001	7.000
16.600	-230.400	9.781	8.808	0.001	7.000
16.700	-221.200	9.652	8.808	0.001	7.000
16.800	-213.000	9.528	8.807	0.001	7.000
16.900	-206.000	9.418	8.808	0.000	7.000
17.000	-197.600	9.214	8.808	0.000	7.000
17.100	-191.600	9.214	8.808	0.000	7.000
17.200	-185.600	9.123	8.809	0.000	7.000
17.300	-178.600	9.041	8.809	0.000	7.000
17.400	-173.400	8.963	8.809	-0.001	7.000
17.500	-167.600	8.824	8.808	-0.001	7.177
17.600	-154.200	8.824	8.808	-0.001	7.177
17.700	-151.800	8.764	8.808	-0.001	7.177
17.800	-150.000	8.705	8.808	-0.001	7.177
17.900	-134.600	8.654	8.808	-0.002	7.177
18.000	-120.000	8.555	8.807	-0.002	7.471
18.100	-106.600	8.555	8.807	-0.002	7.471
18.200	-100.200	8.485	8.808	-0.002	7.471
18.300	-110.000	8.449	8.807	-0.002	7.471
18.400	-90.600	8.430	8.808	-0.003	7.471
18.500	-72.000	8.362	8.809	-0.003	7.765
18.600	-59.200	8.362	8.809	-0.003	7.765
18.700	-54.400	8.333	8.807	-0.003	7.765
18.800	-63.200	8.303	8.808	-0.003	7.765
18.900	-46.800	8.286	8.809	-0.003	7.765
19.000	-31.200	8.233	8.808	-0.003	8.059
19.100	-28.200	8.233	8.808	-0.003	8.059
19.200	-4.000	8.212	8.808	-0.003	8.059
19.300	-34.400	8.185	8.810	-0.003	8.059
19.400	-23.600	8.175	8.809	-0.003	8.059
19.500	-9.200	8.168	8.807	-0.003	8.353
19.600	-3.000	8.168	8.807	-0.003	8.353
19.700	-6.200	8.171	8.809	-0.003	8.353
19.800	7.000	8.132	8.807	-0.003	8.353
19.900	42.000	8.194	8.807	-0.002	8.353
20.000	77.000	8.228	8.808	-0.002	8.648
20.100	122.400	8.228	8.808	-0.002	8.648
20.200	112.200	8.331	8.809	-0.002	8.648
20.300	86.400	8.339	8.807	-0.002	8.648
20.400	115.400	8.116	8.808	-0.001	8.648
20.500	164.800	7.662	8.809	-0.001	8.942
20.600	125.600	7.662	8.809	-0.001	8.942
20.700	140.200	7.446	8.808	-0.001	8.942
20.800	125.600	7.587	8.809	-0.001	8.942
20.900	133.000	7.643	8.808	0.000	8.942
21.000	133.200	7.542	8.808	0.000	9.000
21.100	143.600	7.542	8.808	0.000	9.000
21.200	137.800	7.586	8.809	0.000	9.000
21.300	135.400	7.606	8.808	0.000	9.000
21.400	133.800	7.644	8.809	0.001	9.000
21.500	131.200	7.678	8.808	0.001	9.000
21.600	131.800	7.678	8.808	0.001	9.000
21.700	129.600	7.716	8.808	0.001	9.000
21.800	127.800	7.737	8.808	0.001	9.000
21.900	126.800	7.754	8.808	0.002	9.000
22.000	124.800	7.794	8.809	0.002	9.000
22.100	123.800	7.794	8.809	0.002	9.000
22.200	121.800	7.813	8.809	0.002	9.000
22.300	121.200	7.821	8.810	0.002	9.000
22.400	120.600	7.841	8.809	0.003	9.000
22.500	119.400	7.863	8.808	0.003	9.000
22.600	116.200	7.863	8.808	0.003	9.000
22.700	117.800	7.882	8.807	0.003	9.000
22.800	116.200	7.887	8.808	0.003	9.000
22.900	115.400	7.904	8.809	0.004	9.000
23.000	113.600	7.917	8.808	0.004	9.000
23.100	113.000	7.917	8.808	0.004	9.000
23.200	113.000	7.921	8.810	0.004	9.000
23.300	111.600	7.943	8.809	0.004	9.000
23.400	111.200	7.940	8.809	0.005	9.000
23.500	111.400	7.963	8.808	0.005	9.000
23.600	110.200	7.963	8.808	0.005	9.000
23.700	110.600	7.961	8.808	0.005	9.000
23.800	109.400	7.971	8.809	0.005	9.000
23.900	109.000	7.975	8.808	0.006	9.000
24.000	109.000	7.982	8.809	0.006	9.000
24.100	108.800	7.982	8.809	0.006	9.000
24.200	107.400	7.984	8.808	0.006	9.000
24.300	107.800	7.994	8.808	0.006	9.000
24.400	107.000	7.995	8.808	0.007	9.000
24.500	106.200	7.998	8.808	0.007	9.000
24.600	105.200	7.998	8.808	0.007	9.000
24.700	105.600	8.004	8.809	0.007	9.000
24.800	104.800	8.008	8.809	0.007	9.000
24.900	105.200	8.012	8.809	0.008	9.000
25.000	105.400	8.021	8.809	0.008	9.000
25.100	104.800	8.021	8.809	0.008	9.000
25.200	106.000	8.022	8.808	0.008	9.000
25.300	103.000	8.035	8.809	0.008	9.000
25.400	104.600	8.027	8.808	0.009	9.000
25.500	103.400	8.032	8.808	0.009	9.000
25.600	103.800	8.032	8.808	0.009	9.000
25.700	101.400	8.031	8.809	0.009	9.000
25.800	102.800	8.020	8.809	0.009	9.000
25.900	103.200	8.051	8.809	0.009	9.000
26.000	103.000	8.048	8.807	0.009	9.000
26.100	102.200	8.048	8.807	0.009	9.000
26.200	101.800	8.052	8.809	0.009	9.000
26.300	101.600	8.052	8.808	0.009	9.000
26.400	100.400	8.057	8.808	0.010	9.000
26.500	101.400	8.063	8.809	0.010	9.000
26.600	101.400	8.063	8.809	0.010	9.000
26.700	100.200	8.060	8.809	0.010	9.000
26.800	100.600	8.063	8.810	0.010	9.000
26.900	101.200	8.066	8.808	0.011	9.000
27.000	101.000	8.073	8.809	0.011	9.000
27.100	101.000	8.073	8.809	0.011	9.000
27.200	100.200	8.072	8.809	0.011	9.000
27.300	100.800	8.078	8.808	0.011	9.000
27.400	101.200	8.076	8.808	0.012	9.000
27.500	99.400	8.076	8.808	0.012	9.000
27.600	99.800	8.076	8.808	0.012	9.000
27.700	99.400	8.083	8.809	0.012	9.000
27.800	99.200	8.078	8.808	0.012	9.000
27.900	99.000	8.074	8.809	0.013	9.000
28.000	97.800	8.084	8.809	0.013	9.000
28.100	98.600	8.084	8.809	0.013	9.000
28.200	97.400	8.089	8.808	0.013	9.000
28.300	97.200	8.093	8.810	0.013	9.000
28.400	97.400	8.093	8.808	0.014	9.000
28.500	96.400	8.096	8.809	0.014	9.000
28.600	97.200	8.096	8.809	0.014	9.000
28.700	96.400	8.099	8.810	0.014	9.000
28.800	96.800	8.100	8.809	0.014	9.000
28.900	95.800	8.104	8.809	0.014	9.000
29.000	97.200	8.107	8.808	0.014	9.000
29.100	95.600	8.107	8.808	0.014	9.000
29.200	96.200	8.113	8.809	0.014	9.000
29.300	96.400	8.113	8.808	0.014	9.000
29.400	95.200	8.113	8.809	0.015	9.000
29.500	96.000	8.118	8.810	0.015	9.000
29.600	96.200	8.118	8.810	0.015	9.000
29.700	94.200	8.120	8.808	0.015	9.000
29.800	95.200	8.117	8.810	0.015	9.000
29.900	94.000	8.122	8.809	0.016	9.000
30.000	95.200	8.122	8.810	0.016	9.000
30.100	95.200	8.122	8.810	0.016	9.000
30.200	94.400	8.120	8.808	0.016	9.000
30.300	93.400	8.128	8.810	0.016	9.000
30.400	93.800	8.126	8.809	0.017	9.000
30.500	93.800	8.127	8.809	0.017	9.000
30.600	93.800	8.127	8.809	0.017	9.000
30.700	93.800	8.132	8.810	0.017	9.000
30.800	93.800	8.129	8.809	0.017	9.000
30.900	94.000	8.133	8.809	0.017	9.000
31.000	93.600	8.136	8.809	0.017	9.000
31.100	93.400	8.136	8.809	0.017	9.000
31.200	93.200	8.140	8.809	0.017	9.000
31.300	92.400	8.139	8.810	0.017	9.000
31.400	92.800	8.141	8.810	0.017	9.000
31.500	93.200	8.140	8.809	0.018	9.000
31.600	92.600	8.140	8.809	0.018	9.000
31.700	93.000	8.141	8.809	0.018	9.000
31.800	92.000	8.142	8.809	0.018	9.000
31.900	93.200	8.145	8.809	0.018	9.000
32.000	92.200	8.148	8.809	0.019	9.000
32.100	92.600	8.148	8.809	0.019	9.000
32.200	91.400	8.147	8.810	0.019	9.000
32.300	92.400	8.148	8.809	0.019	9.000
32.400	91.800	8.150	8.810	0.019	9.000
32.500	92.600	8.149	8.808	0.020	9.000
32.600	91.400	8.149	8.808	0.020	9.000
32.700	91.400	8.149	8.808	0.020	9.000
32.800	91.400	8.148	8.809	0.020	9.000
32.900	91.000	8.156	8.809	0.020	9.000
33.000	90.400	8.154	8.810	0.021	9.000
33.100	92.600	8.154	8.810	0.021	9.000
33.200	92.600	8.158	8.809	0.021	9.000
33.300	91.400	8.159	8.810	0.021	9.000
33.400	91.200	8.160	8.809	0.021	9.000
33.500	91.000	8.160	8.809	0.021	9.000
33.600	90.600	8.160	8.809	0.021	9.000
33.700	91.600	8.148	8.809	0.021	9.000
33.800	91.400	8.154	8.810	0.021	9.000
33.900	91.000	8.157	8.810	0.021	9.000
34.000	89.600	8.165	8.809	0.022	9.000
34.100	90.200	8.165	8.809	0.022	9.000
34.200	89.400	8.159	8.809	0.022	9.000
34.300	88.600	8.165	8.810	0.022	9.000
34.400	89.200	8.164	8.809	0.022	9.000
34.500	88.800	8.169	8.810	0.023	9.000
34.600	88.400	8.169	8.810	0.023	9.000
34.700	89.200	8.178	8.809	0.023	9.000
34.800	89.400	8.176	8.811	0.023	9.000
34.900	88.400	8.178	8.810	0.023	9.000
35.000	87.800	8.183	8.809	0.024	9.000
35.100	87.800	8.183	8.809	0.024	9.000
35.200	88.400	8.186	8.810	0.024	9.000
35.300	87.800	8.184	8.809	0.024	9.000
35.400	88.400	8.185	8.809	0.024	9.000
35.500	87.400	8.192	8.808	0.024	9.000
35.600	88.000	8.192	8.808	0.024	9.000
35.700	87.200	8.186	8.809	0.024	9.000
35.800	88.000	8.191	8.809	0.024	9.000
35.900	86.200	8.188	8.809	0.024	9.000
36.000	87.200	8.191	8.811	0.025	9.000
36.100	86.400	8.191	8.811	0.025	9.000
36.200	87.800	8.194	8.810	0.025	9.000
36.300	85.600	8.193	8.811	0.025	9.000
36.400	87.200	8.195	8.810	0.025	9.000
36.500	86.400	8.198	8.809	0.026	9.000
36.600	86.400	8.198	8.809	0.026	9.000
36.700	86.000	8.199	8.811	0.026	9.000
36.800	87.200	8.202	8.810	0.026	9.000
36.900	84.400	8.205	8.811	0.026	9.000
37.000	85.800	8.205	8.809	0.026	9.000
37.100	85.600	8.205	8.809	0.026	9.000
37.200	85.400	8.207	8.811	0.026	9.000
37.300	85.000	8.208	8.810	0.026	9.000
37.400	84.400	8.212	8.810	0.026	9.000
37.500	86.200	8.213	8.810	0.027	9.000
37.600	84.400	8.213	8.810	0.027	9.000
37.700	84.800	8.212	8.810	0.027	9.000
37.800	84.800	8.218	8.810	0.027	9.000
37.900	85.000	8.216	8.811	0.027	9.000
38.000	84.200	8.215	8.810	0.028	9.000
38.100	84.000	8.215	8.810	0.028	9.000
38.200	84.000	8.219	8.811	0.028	9.000
38.300	83.800	8.219	8.810	0.028	9.000
38.400	83.000	8.223	8.810	0.028	9.000
38.500	84.000	8.225	8.810	0.029	9.000
38.600	83.400	8.225	8.810	0.029	9.000
38.700	82.400	8.225	8.811	0.029	9.000
38.800	82.200	8.229	8.810	0.029	9.000
38.900	82.800	8.230	8.811	0.029	9.000
39.000	82.000	8.232	8.811	0.029	9.000
39.100	83.000	8.232	8.811	0.029	9.000
39.200	82.800	8.233	8.811	0.029	9.000
39.300	82.200	8.234	8.812	0.029	9.000
39.400	82.000	8.234	8.810	0.029	9.000
39.500	82.000	8.236	8.810	0.030	9.000
39.600	82.400	8.236	8.810	0.030	9.000
39.700	81.000	8.239	8.810	0.030	9.000
39.800	81.200	8.240	8.810	0.030	9.000
39.900	81.000	8.244	8.811	0.030	9.000
40.000	80.400	8.247	8.811	0.031	9.000
40.100	81.600	8.247	8.811	0.031	9.000
40.200	79.200	8.248	8.811	0.031	9.000
40.300	79.200	8.250	8.811	0.031	9.000
40.400	80.200	8.251	8.810	0.031	9.000
40.500	80.200	8.255	8.810	0.031	9.000
40.600	79.400	8.255	8.810	0.031	9.000
40.700	79.400	8.258	8.812	0.031	9.000
40.800	79.000	8.257	8.812	0.031	9.000
40.900	78.800	8.265	8.810	0.031	9.000
41.000	78.800	8.269	8.811	0.032	9.000
41.100	79.200	8.269	8.811	0.032	9.000
41.200	77.000	8.266	8.811	0.032	9.000
41.300	77.600	8.273	8.811	0.032	9.000
41.400	78.600	8.269	8.812	0.032	9.000
41.500	78.000	8.274	8.811	0.032	9.000
41.600	78.000	8.274	8.811	0.032	9.000
41.700	78.600	8.276	8.812	0.032	9.000
41.800	76.800	8.275	8.811	0.032	9.000
41.900	77.800	8.278	8.810	0.032	9.000
42.000	77.400	8.282	8.811	0.033	9.000
42.100	77.400	8.282	8.811	0.033	9.000
42.200	76.800	8.284	8.812	0.033	9.000
42.300	75.800	8.285	8.811	0.033	9.000
42.400	76.600	8.286	8.812	0.033	9.000
42.500	77.000	8.286	8.812	0.034	9.000
42.600	76.600	8.286	8.812	0.034	9.000
42.700	76.800	8.290	8.811	0.034	9.000
42.800	76.400	8.290	8.812	0.034	9.000
42.900	77.000	8.294	8.811	0.034	9.000
43.000	75.800	8.296	8.812	0.034	9.000
43.100	75.200	8.296	8.812	0.034	9.000
43.200	75.200	8.293	8.812	0.034	9.000
43.300	75.400	8.301	8.811	0.034	9.000
43.400	75.200	8.298	8.811	0.034	9.000
43.500	74.400	8.304	8.811	0.035	9.000
43.600	74.400	8.304	8.811	0.035	9.000
43.700	73.800	8.303	8.812	0.035	9.000
43.800	73.800	8.309	8.812	0.035	9.000
43.900	73.000	8.308	8.811	0.035	9.000
44.000	72.400	8.309	8.813	0.036	9.000
44.100	72.400	8.309	8.813	0.036	9.000
44.200	72.200	8.316	8.812	0.036	9.000
44.300	73.600	8.312	8.812	0.036	9.000
44.400	73.800	8.320	8.813	0.036	9.000
44.500	73.000	8.329	8.812	0.036	9.000
44.600	71.600	8.329	8.812	0.036	9.000
44.700	72.800	8.329	8.813	0.036	9.000
44.800	72.400	8.327	8.812	0.036	9.000
44.900	72.400	8.324	8.813	0.036	9.000
45.000	72.200	8.323	8.812	0.037	9.000
45.100	71.600	8.323	8.812	0.037	9.000
45.200	72.800	8.328	8.812	0.037	9.000
45.300	72.200	8.326	8.812	0.037	9.000
45.400	72.000	8.325	8.813	0.037	9.000
45.500	71.000	8.331	8.811	0.037	9.000
45.600	72.000	8.331	8.811	0.037	9.000
45.700	71.400	8.333	8.811	0.037	9.000
45.800	70.000	8.335	8.813	0.037	9.000
45.900	70.400	8.336	8.812	0.037	9.000
46.000	70.600	8.340	8.813	0.038	9.000
46.100	69.000	8.340	8.813	0.038	9.000
46.200	69.600	8.340	8.812	0.038	9.000
46.300	69.800	8.345	8.813	0.038	9.000
46.400	70.800	8.344	8.812	0.038	9.000
46.500	70.000	8.348	8.813	0.039	9.000
46.600	69.200	8.348	8.813	0.039	9.000
46.700	69.400	8.354	8.814	0.039	9.000
46.800	69.200	8.350	8.813	0.039	9.000
46.900	68.200	8.354	8.813	0.039	9.000
47.000	68.600	8.357	8.813	0.039	9.000
47.100	68.400	8.357	8.813	0.039	9.000
47.200	68.000	8.360	8.812	0.039	9.000
47.300	67.800	8.363	8.813	0.039	9.000
47.400	67.400	8.366	8.812	0.039	9.000
47.500	66.800	8.367	8.811	0.040	9.000
47.600	67.000	8.367	8.811	0.040	9.000
47.700	66.800	8.367	8.814	0.040	9.000
47.800	65.600	8.370	8.813	0.040	9.000
47.900	65.000	8.372	8.813	0.040	9.000
48.000	65.000	8.374	8.813	0.040	9.000
48.100	66.200	8.374	8.813	0.040	9.000
48.200	65.600	8.378	8.814	0.040	9.000
48.300	66.200	8.379	8.813	0.040	9.000
48.400	65.000	8.383	8.813	0.040	9.000
48.500	65.600	8.385	8.813	0.041	9.000
48.600	66.200	8.385	8.813	0.041	9.000
48.700	64.400	8.386	8.813	0.041	9.000
48.800	64.800	8.384	8.813	0.041	9.000
48.900	64.800	8.389	8.813	0.041	9.000
49.000	64.800	8.397	8.813	0.041	9.000
49.100	63.800	8.397	8.813	0.041	9.000
49.200	63.000	8.394	8.814	0.041	9.000
49.300	64.000	8.399	8.813	0.041	9.000
49.400	63.800	8.400	8.813	0.041	9.000
49.500	63.800	8.406	8.812	0.042	9.000
49.600	62.200	8.406	8.812	0.042	9.000
49.700	62.400	8.405	8.813	0.042	9.000
49.800	61.800	8.408	8.814	0.042	9.000
49.900	62.200	8.408	8.814	0.042	9.000
50.000	62.400	8.413	8.814	0.042	9.000
50.100	61.800	8.413	8.814	0.042	9.000
50.200	62.000	8.417	8.814	0.042	9.000
50.300	61.400	8.421	8.814	0.042	9.000
50.400	60.600	8.419	8.813	0.042	9.000
50.500	61.000	8.421	8.813	0.043	9.000
50.600	61.600	8.421	8.813	0.043	9.000
50.700	61.200	8.427	8.814	0.043	9.000
50.800	61.000	8.425	8.814	0.043	9.000
50.900	61.200	8.430	8.815	0.043	9.000
51.000	60.400	8.431	8.813	0.043	9.000
51.100	60.600	8.431	8.813	0.043	9.000
51.200	61.000	8.429	8.813	0.043	9.000
51.300	61.600	8.429	8.815	0.043	9.000
51.400	61.400	8.430	8.814	0.043	9.000
51.500	61.400	8.429	8.814	0.044	9.000
51.600	60.000	8.429	8.814	0.044	9.000
51.700	59.600	8.429	8.814	0.044	9.000
51.800	60.600	8.433	8.815	0.044	9.000
51.900	59.600	8.430	8.815	0.044	9.000
52.000	61.000	8.431	8.815	0.044	9.000
52.100	60.800	8.431	8.815	0.044	9.000
52.200	60.200	8.433	8.814	0.044	9.000
52.300	60.400	8.432	8.813	0.044	9.000
52.400	61.400	8.437	8.815	0.044	9.000
52.500	60.200	8.438	8.814	0.045	9.000
52.600	60.400	8.438	8.814	0.045	9.000
52.700	60.000	8.436	8.814	0.045	9.000
52.800	60.000	8.442	8.815	0.045	9.000
52.900	58.800	8.436	8.815	0.045	9.000
53.000	59.400	8.440	8.816	0.045	9.000
53.100	59.000	8.440	8.816	0.045	9.000
53.200	59.400	8.442	8.814	0.045	9.000
53.300	59.400	8.447	8.814	0.045	9.000
53.400	59.600	8.442	8.816	0.045	9.000
53.500	59.000	8.442	8.815	0.046	9.000
53.600	59.000	8.442	8.815	0.046	9.000
53.700	58.000	8.448	8.815	0.046	9.000
53.800	58.200	8.448	8.816	0.046	9.000
53.900	58.600	8.448	8.815	0.046	9.000
54.000	58.200	8.449	8.816	0.046	9.000
54.100	57.400	8.449	8.816	0.046	9.000
54.200	59.200	8.454	8.814	0.046	9.000
54.300	58.400	8.455	8.815	0.046	9.000
54.400	57.000	8.455	8.815	0.046	9.000
54.500	57.200	8.457	8.814	0.047	9.000
54.600	57.000	8.457	8.814	0.047	9.000
54.700	57.000	8.462	8.815	0.047	9.000
54.800	56.800	8.458	8.815	0.047	9.000
54.900	57.000	8.464	8.816	0.047	9.000
55.000	57.000	8.468	8.816	0.047	9.000
55.100	57.000	8.468	8.816	0.047	9.000
55.200	57.400	8.465	8.815	0.047	9.000
55.300	56.200	8.468	8.816	0.047	9.000
55.400	56.400	8.464	8.815	0.047	9.000
55.500	54.800	8.466	8.815	0.048	9.000
55.600	56.800	8.466	8.815	0.048	9.000
55.700	55.800	8.474	8.815	0.048	9.000
55.800	55.800	8.467	8.816	0.048	9.000
55.900	56.200	8.477	8.815	0.048	9.000
56.000	55.200	8.478	8.816	0.048	9.000
56.100	54.000	8.478	8.816	0.048	9.000
56.200	54.800	8.475	8.815	0.048	9.000
56.300	56.600	8.477	8.816	0.048	9.000
56.400	54.200	8.481	8.817	0.048	9.000
56.500	55.000	8.480	8.816	0.049	9.000
56.600	53.400	8.480	8.816	0.049	9.000
56.700	54.800	8.484	8.815	0.049	9.000
56.800	54.800	8.486	8.815	0.049	9.000
56.900	53.600	8.489	8.815	0.049	9.000
57.000	52.400	8.488	8.815	0.049	9.000
57.100	53.400	8.488	8.815	0.049	9.000
57.200	53.400	8.491	8.817	0.049	9.000
57.300	53.200	8.490	8.816	0.049	9.000
57.400	52.800	8.498	8.816	0.049	9.000
57.500	53.200	8.500	8.816	0.050	9.000
57.600	54.200	8.500	8.816	0.050	9.000
57.700	53.200	8.492	8.816	0.050	9.000
57.800	54.000	8.504	8.816	0.050	9.000
57.900	52.600	8.497	8.817	0.050	9.000
58.000	53.200	8.498	8.816	0.050	9.000
58.100	53.000	8.498	8.816	0.050	9.000
58.200	53.200	8.505	8.817	0.050	9.000
58.300	52.600	8.501	8.817	0.050	9.000
58.400	52.400	8.505	8.818	0.050	9.000
58.500	53.200	8.506	8.817	0.050	9.000
58.600	51.200	8.506	8.817	0.050	9.000
58.700	51.200	8.510	8.817	0.050	9.000
58.800	51.200	8.506	8.816	0.050	9.000
58.900	52.400	8.515	8.817	0.050	9.000
59.000	50.800	8.517	8.816	0.051	9.000
59.100	51.200	8.517	8.816	0.051	9.000
59.200	50.400	8.508	8.816	0.051	9.000
59.300	51.000	8.519	8.816	0.051	9.000
59.400	50.600	8.513	8.817	0.051	9.000
59.500	52.000	8.514	8.817	0.051	9.000
59.600	50.400	8.514	8.817	0.051	9.000
59.700	51.200	8.517	8.817	0.051	9.000
59.800	52.200	8.520	8.817	0.051	9.000
59.900	51.200	8.514	8.817	0.051	9.000
60.000	52.000	8.515	8.817	0.052	9.000
60.100	49.000	8.515	8.817	0.052	9.000
60.200	51.000	8.522	8.817	0.052	9.000
60.300	50.000	8.517	8.818	0.052	9.000
60.400	50.200	8.528	8.817	0.052	9.000
60.500	50.000	8.534	8.818	0.052	9.000
60.600	49.600	8.534	8.818	0.052	9.000
60.700	50.000	8.520	8.817	0.052	9.000
60.800	49.800	8.533	8.818	0.052	9.000
60.900	50.800	8.524	8.817	0.052	9.000
61.000	49.200	8.531	8.817	0.053	9.000
61.100	50.800	8.531	8.817	0.053	9.000
61.200	49.600	8.530	8.817	0.053	9.000
61.300	48.000	8.534	8.816	0.053	9.000
61.400	48.800	8.529	8.817	0.053	9.000
61.500	48.800	8.530	8.818	0.053	9.000
61.600	48.200	8.530	8.818	0.053	9.000
61.700	48.200	8.538	8.818	0.053	9.000
61.800	46.800	8.535	8.817	0.053	9.000
61.900	47.400	8.538	8.818	0.053	9.000
62.000	49.000	8.540	8.819	0.053	9.000
62.100	47.400	8.540	8.819	0.053	9.000
62.200	47.800	8.538	8.818	0.053	9.000
62.300	47.200	8.542	8.817	0.053	9.000
62.400	47.200	8.544	8.817	0.053	9.000
62.500	47.400	8.547	8.819	0.054	9.000
62.600	49.000	8.547	8.819	0.054	9.000
62.700	48.600	8.543	8.818	0.054	9.000
62.800	48.200	8.545	8.818	0.054	9.000
62.900	46.600	8.549	8.818	0.054	9.000
63.000	47.200	8.548	8.818	0.054	9.000
63.100	47.400	8.548	8.818	0.054	9.000
63.200	47.200	8.552	8.818	0.054	9.000
63.300	46.600	8.552	8.818	0.054	9.000
63.400	47.000	8.553	8.818	0.054	9.000
63.500	46.200	8.557	8.818	0.055	9.000
63.600	46.000	8.557	8.818	0.055	9.000
63.700	45.600	8.561	8.819	0.055	9.000
63.800	45.800	8.555	8.818	0.055	9.000
63.900	46.200	8.560	8.819	0.055	9.000
64.000	46.400	8.562	8.819	0.055	9.000
64.100	46.200	8.562	8.819	0.055	9.000
64.200	46.400	8.559	8.819	0.055	9.000
64.300	47.200	8.562	8.818	0.055	9.000
64.400	46.200	8.563	8.818	0.055	9.000
64.500	45.400	8.566	8.818	0.055	9.000
64.600	46.400	8.566	8.818	0.055	9.000
64.700	45.600	8.570	8.819	0.055	9.000
64.800	44.800	8.566	8.818	0.055	9.000
64.900	46.000	8.565	8.818	0.055	9.000
65.000	47.000	8.571	8.819	0.056	9.000
65.100	44.800	8.571	8.819	0.056	9.000
65.200	44.200	8.571	8.819	0.056	9.000
65.300	45.200	8.573	8.818	0.056	9.000
65.400	45.600	8.573	8.818	0.056	9.000
65.500	45.600	8.576	8.819	0.056	9.000
65.600	44.400	8.576	8.819	0.056	9.000
65.700	44.600	8.577	8.819	0.056	9.000
65.800	43.400	8.576	8.818	0.056	9.000
65.900	43.600	8.577	8.819	0.056	9.000
66.000	44.200	8.582	8.820	0.056	9.000
66.100	42.400	8.582	8.820	0.056	9.000
66.200	43.400	8.580	8.820	0.056	9.000
66.300	43.800	8.585	8.820	0.056	9.000
66.400	43.200	8.584	8.819	0.056	9.000
66.500	43.800	8.587	8.819	0.057	9.000
66.600	43.400	8.587	8.819	0.057	9.000
66.700	42.400	8.587	8.820	0.057	9.000
66.800	42.600	8.591	8.818	0.057	9.000
66.900	42.600	8.588	8.820	0.057	9.000
67.000	42.200	8.595	8.820	0.057	9.000
67.100	43.600	8.595	8.820	0.057	9.000
67.200	43.400	8.592	8.819	0.057	9.000
67.300	44.000	8.596	8.820	0.057	9.000
67.400	42.800	8.597	8.819	0.057	9.000
67.500	42.000	8.601	8.820	0.057	9.000
67.600	42.200	8.601	8.820	0.057	9.000
67.700	41.800	8.596	8.819	0.057	9.000
67.800	41.200	8.594	8.819	0.057	9.000
67.900	41.800	8.591	8.819	0.057	9.000
68.000	41.000	8.602	8.819	0.058	9.000
68.100	41.400	8.602	8.819	0.058	9.000
68.200	41.200	8.608	8.820	0.058	9.000
68.300	41.800	8.604	8.820	0.058	9.000
68.400	41.000	8.609	8.819	0.058	9.000
68.500	41.400	8.613	8.820	0.058	9.000
68.600	41.400	8.613	8.820	0.058	9.000
68.700	40.000	8.608	8.821	0.058	9.000
68.800	41.000	8.611	8.820	0.058	9.000
68.900	41.200	8.612	8.819	0.058	9.000
69.000	40.600	8.612	8.820	0.058	9.000
69.100	39.800	8.612	8.820	0.058	9.000
69.200	40.200	8.612	8.820	0.058	9.000
69.300	40.000	8.614	8.820	0.058	9.000
69.400	40.400	8.615	8.820	0.058	9.000
69.500	39.600	8.618	8.820	0.059	9.000
69.600	38.800	8.618	8.820	0.059	9.000
69.700	40.200	8.621	8.820	0.059	9.000
69.800	39.600	8.617	8.820	0.059	9.000
69.900	39.800	8.621	8.821	0.059	9.000
70.000	39.000	8.624	8.822	0.059	9.000
70.100	39.400	8.624	8.822	0.059	9.000
70.200	38.400	8.622	8.820	0.059	9.000
70.300	39.000	8.624	8.820	0.059	9.000
70.400	38.400	8.627	8.820	0.059	9.000
70.500	38.000	8.630	8.821	0.059	9.000
70.600	39.000	8.630	8.821	0.059	9.000
70.700	38.200	8.627	8.821	0.059	9.000
70.800	38.000	8.632	8.821	0.059	9.000
70.900	37.200	8.631	8.821	0.059	9.000
71.000	37.200	8.632	8.821	0.060	9.000
71.100	37.200	8.632	8.821	0.060	9.000
71.200	37.400	8.638	8.820	0.060	9.000
71.300	37.200	8.637	8.822	0.060	9.000
71.400	37.200	8.638	8.821	0.060	9.000
71.500	36.800	8.643	8.821	0.060	9.000
71.600	37.800	8.643	8.821	0.060	9.000
71.700	39.000	8.644	8.820	0.060	9.000
71.800	37.400	8.645	8.821	0.060	9.000
71.900	37.400	8.652	8.821	0.060	9.000
72.000	36.400	8.647	8.820	0.060	9.000
72.100	36.400	8.647	8.820	0.060	9.000
72.200	37.400	8.633	8.821	0.060	9.000
72.300	36.400	8.650	8.821	0.060	9.000
72.400	37.200	8.641	8.821	0.060	9.000
72.500	36.800	8.650	8.821	0.061	9.000
72.600	36.000	8.650	8.821	0.061	9.000
72.700	37.400	8.651	8.823	0.061	9.000
72.800	35.600	8.652	8.822	0.061	9.000
72.900	35.200	8.654	8.822	0.061	9.000
73.000	35.200	8.653	8.822	0.061	9.000
73.100	35.600	8.653	8.822	0.061	9.000
73.200	36.000	8.659	8.821	0.061	9.000
73.300	35.800	8.658	8.821	0.061	9.000
73.400	35.200	8.660	8.821	0.061	9.000
73.500	35.000	8.662	8.822	0.061	9.000
73.600	36.600	8.662	8.822	0.061	9.000
73.700	36.000	8.663	8.823	0.061	9.000
73.800	34.400	8.666	8.822	0.061	9.000
73.900	35.400	8.664	8.822	0.061	9.000
74.000	35.200	8.663	8.822	0.062	9.000
74.100	34.200	8.663	8.822	0.062	9.000
74.200	35.200	8.666	8.822	0.062	9.000
74.300	35.000	8.666	8.821	0.062	9.000
74.400	35.000	8.665	8.823	0.062	9.000
74.500	34.200	8.667	8.823	0.062	9.000
74.600	35.000	8.667	8.823	0.062	9.000
74.700	34.600	8.668	8.821	0.062	9.000
74.800	35.000	8.666	8.822	0.062	9.000
74.900	34.800	8.672	8.822	0.062	9.000
75.000	32.800	8.669	8.823	0.062	9.000
75.100	36.000	8.669	8.823	0.062	9.000
75.200	34.600	8.670	8.823	0.062	9.000
75.300	34.800	8.671	8.822	0.062	9.000
75.400	34.600	8.673	8.823	0.062	9.000
75.500	34.400	8.667	8.823	0.062	9.000
75.600	34.800	8.667	8.823	0.062	9.000
75.700	35.200	8.672	8.822	0.062	9.000
75.800	34.200	8.674	8.822	0.062	9.000
75.900	34.400	8.670	8.822	0.062	9.000
76.000	34.800	8.671	8.822	0.063	9.000
76.100	33.800	8.671	8.822	0.063	9.000
76.200	33.800	8.675	8.823	0.063	9.000
76.300	34.800	8.671	8.821	0.063	9.000
76.400	33.600	8.670	8.822	0.063	9.000
76.500	33.800	8.671	8.823	0.063	9.000
76.600	33.400	8.671	8.823	0.063	9.000
76.700	33.800	8.677	8.822	0.063	9.000
76.800	34.000	8.676	8.823	0.063	9.000
76.900	33.400	8.676	8.823	0.063	9.000
77.000	33.000	8.679	8.823	0.063	9.000
77.100	33.400	8.679	8.823	0.063	9.000
77.200	33.200	8.678	8.823	0.063	9.000
77.300	32.400	8.680	8.823	0.063	9.000
77.400	33.400	8.677	8.822	0.063	9.000
77.500	33.800	8.681	8.822	0.064	9.000
77.600	33.400	8.681	8.822	0.064	9.000
77.700	33.600	8.683	8.823	0.064	9.000
77.800	32.400	8.681	8.823	0.064	9.000
77.900	33.000	8.685	8.822	0.064	9.000
78.000	33.000	8.682	8.822	0.064	9.000
78.100	33.000	8.682	8.822	0.064	9.000
78.200	33.200	8.681	8.823	0.064	9.000
78.300	32.200	8.685	8.823	0.064	9.000
78.400	32.000	8.684	8.823	0.064	9.000
78.500	32.600	8.686	8.824	0.064	9.000
78.600	32.000	8.686	8.824	0.064	9.000
78.700	32.800	8.688	8.823	0.064	9.000
78.800	33.200	8.688	8.824	0.064	9.000
78.900	32.400	8.688	8.824	0.064	9.000
79.000	33.800	8.691	8.822	0.064	9.000
79.100	32.600	8.691	8.822	0.064	9.000
79.200	33.200	8.690	8.824	0.064	9.000
79.300	30.400	8.693	8.824	0.064	9.000
79.400	31.400	8.687	8.823	0.064	9.000
79.500	30.800	8.682	8.823	0.065	9.000
79.600	32.200	8.682	8.823	0.065	9.000
79.700	31.800	8.685	8.823	0.065	9.000
79.800	32.200	8.693	8.822	0.065	9.000
79.900	32.000	8.693	8.824	0.065	9.000
80.000	32.200	8.701	8.824	0.065	9.000
80.100	32.400	8.701	8.824	0.065	9.000
80.200	31.400	8.698	8.823	0.065	9.000
80.300	32.200	8.701	8.825	0.065	9.000
80.400	31.600	8.699	8.825	0.065	9.000
80.500	32.000	8.698	8.825	0.065	9.000
80.600	32.800	8.698	8.825	0.065	9.000
80.700	32.000	8.694	8.822	0.065	9.000
80.800	33.000	8.697	8.824	0.065	9.000
80.900	32.200	8.695	8.824	0.065	9.000
81.000	30.600	8.698	8.824	0.065	9.000
81.100	32.600	8.698	8.824	0.065	9.000
81.200	32.400	8.695	8.824	0.065	9.000
81.300	32.000	8.700	8.823	0.065	9.000
81.400	32.000	8.694	8.824	0.065	9.000
81.500	31.400	8.697	8.823	0.066	9.000
81.600	33.200	8.697	8.823	0.066	9.000
81.700	31.600	8.698	8.823	0.066	9.000
81.800	32.000	8.694	8.823	0.066	9.000
81.900	29.800	8.696	8.824	0.066	9.000
82.000	30.200	8.697	8.824	0.066	9.000
82.100	31.400	8.697	8.824	0.066	9.000
82.200	30.800	8.699	8.823	0.066	9.000
82.300	31.200	8.704	8.824	0.066	9.000
82.400	31.200	8.704	8.824	0.066	9.000
82.500	31.800	8.700	8.823	0.066	9.000
82.600	31.400	8.700	8.823	0.066	9.000
82.700	31.400	8.702	8.823	0.066	9.000
82.800	31.400	8.699	8.824	0.066	9.000
82.900	30.800	8.703	8.825	0.066	9.000
83.000	32.000	8.699	8.825	0.066	9.000
83.100	32.800	8.699	8.825	0.066	9.000
83.200	31.400	8.698	8.824	0.066	9.000
83.300	31.800	8.703	8.824	0.066	9.000
83.400	31.400	8.705	8.825	0.066	9.000
83.500	30.600	8.687	8.826	0.067	9.000
83.600	30.400	8.687	8.826	0.067	9.000
83.700	30.400	8.704	8.824	0.067	9.000
83.800	30.600	8.697	8.825	0.067	9.000
83.900	30.400	8.706	8.825	0.067	9.000
84.000	30.400	8.706	8.824	0.067	9.000
84.100	29.800	8.706	8.824	0.067	9.000
84.200	30.200	8.708	8.825	0.067	9.000
84.300	30.400	8.706	8.826	0.067	9.000
84.400	30.400	8.706	8.825	0.067	9.000
84.500	30.200	8.706	8.824	0.067	9.000
84.600	30.600	8.706	8.824	0.067	9.000
84.700	30.200	8.710	8.825	0.067	9.000
84.800	31.000	8.709	8.825	0.067	9.000
84.900	30.600	8.712	8.826	0.067	9.000
85.000	30.400	8.711	8.825	0.067	9.000
85.100	29.400	8.711	8.825	0.067	9.000
85.200	29.400	8.709	8.825	0.067	9.000
85.300	29.800	8.713	8.825	0.067	9.000
85.400	29.400	8.711	8.825	0.067	9.000
85.500	30.000	8.711	8.825	0.068	9.000
85.600	29.200	8.711	8.825	0.068	9.000
85.700	29.000	8.714	8.825	0.068	9.000
85.800	29.800	8.711	8.825	0.068	9.000
85.900	30.000	8.719	8.826	0.068	9.000
86.000	28.800	8.714	8.826	0.068	9.000
86.100	31.000	8.714	8.826	0.068	9.000
86.200	28.200	8.713	8.825	0.068	9.000
86.300	29.800	8.714	8.825	0.068	9.000
86.400	29.000	8.718	8.826	0.068	9.000
86.500	28.400	8.719	8.826	0.068	9.000
86.600	28.600	8.719	8.826	0.068	9.000
86.700	29.200	8.719	8.826	0.068	9.000
86.800	29.000	8.722	8.826	0.068	9.000
86.900	27.600	8.720	8.825	0.068	9.000
87.000	28.600	8.724	8.826	0.068	9.000
87.100	28.600	8.724	8.826	0.068	9.000
87.200	29.000	8.729	8.825	0.068	9.000
87.300	28.800	8.727	8.825	0.068	9.000
87.400	29.000	8.730	8.826	0.068	9.000
87.500	28.400	8.726	8.827	0.069	9.000
87.600	30.000	8.726	8.827	0.069	9.000
87.700	28.400	8.727	8.826	0.069	9.000
87.800	28.400	8.727	8.826	0.069	9.000
87.900	27.000	8.728	8.826	0.069	9.000
88.000	29.000	8.729	8.827	0.069	9.000
88.100	28.600	8.729	8.827	0.069	9.000
88.200	28.200	8.723	8.826	0.069	9.000
88.300	27.800	8.734	8.827	0.069	9.000
88.400	27.600	8.726	8.826	0.069	9.000
88.500	27.800	8.726	8.826	0.069	9.000
88.600	27.400	8.726	8.826	0.069	9.000
88.700	27.400	8.735	8.827	0.069	9.000
88.800	26.000	8.731	8.827	0.069	9.000
88.900	25.800	8.737	8.827	0.069	9.000
89.000	26.400	8.733	8.826	0.069	9.000
89.100	26.800	8.733	8.826	0.069	9.000
89.200	26.200	8.738	8.827	0.069	9.000
89.300	24.800	8.738	8.827	0.069	9.000
89.400	24.800	8.746	8.826	0.069	9.000
89.500	24.800	8.754	8.827	0.070	9.000
89.600	25.200	8.754	8.827	0.070	9.000
89.700	25.800	8.752	8.827	0.070	9.000
89.800	24.400	8.756	8.828	0.070	9.000
89.900	25.200	8.756	8.827	0.070	9.000
90.000	25.600	8.758	8.827	0.070	9.000
90.100	24.600	8.758	8.827	0.070	9.000
90.200	25.800	8.759	8.827	0.070	9.000
90.300	25.600	8.753	8.827	0.070	9.000
90.400	25.400	8.757	8.827	0.070	9.000
90.500	24.400	8.766	8.827	0.070	9.000
90.600	26.000	8.766	8.827	0.070	9.000
90.700	25.200	8.751	8.828	0.070	9.000
90.800	25.400	8.761	8.827	0.070	9.000
90.900	24.600	8.753	8.828	0.070	9.000
91.000	25.800	8.756	8.828	0.070	9.000
91.100	25.800	8.756	8.828	0.070	9.000
91.200	26.200	8.753	8.827	0.070	9.000
91.300	25.400	8.753	8.828	0.070	9.000
91.400	25.200	8.753	8.829	0.070	9.000
91.500	24.400	8.754	8.828	0.070	9.000
91.600	24.600	8.754	8.828	0.070	9.000
91.700	24.800	8.756	8.829	0.070	9.000
91.800	24.400	8.755	8.829	0.070	9.000
91.900	24.600	8.758	8.828	0.070	9.000
92.000	24.200	8.762	8.827	0.071	9.000
92.100	25.000	8.762	8.827	0.071	9.000
92.200	23.600	8.755	8.828	0.071	9.000
92.300	24.400	8.759	8.827	0.071	9.000
92.400	24.600	8.758	8.829	0.071	9.000
92.500	24.000	8.762	8.828	0.071	9.000
92.600	24.200	8.762	8.828	0.071	9.000
92.700	24.400	8.764	8.828	0.071	9.000
92.800	24.400	8.765	8.829	0.071	9.000
92.900	24.600	8.762	8.828	0.071	9.000
93.000	23.200	8.766	8.828	0.071	9.000
93.100	22.400	8.766	8.828	0.071	9.000
93.200	22.400	8.764	8.828	0.071	9.000
93.300	24.800	8.769	8.829	0.071	9.000
93.400	23.000	8.766	8.828	0.071	9.000
93.500	23.200	8.767	8.828	0.071	9.000
93.600	23.200	8.767	8.828	0.071	9.000
93.700	24.400	8.774	8.829	0.071	9.000
93.800	23.200	8.770	8.829	0.071	9.000
93.900	24.200	8.771	8.829	0.071	9.000
94.000	23.200	8.773	8.830	0.071	9.000
94.100	23.600	8.773	8.830	0.071	9.000
94.200	23.400	8.769	8.829	0.071	9.000
94.300	23.200	8.774	8.829	0.071	9.000
94.400	23.400	8.771	8.828	0.071	9.000
94.500	23.600	8.769	8.828	0.072	9.000
94.600	23.200	8.769	8.828	0.072	9.000
94.700	24.400	8.770	8.829	0.072	9.000
94.800	23.400	8.767	8.829	0.072	9.000
94.900	23.600	8.765	8.830	0.072	9.000
95.000	22.600	8.768	8.829	0.072	9.000
95.100	24.400	8.768	8.829	0.072	9.000
95.200	22.800	8.767	8.830	0.072	9.000
95.300	24.600	8.770	8.829	0.072	9.000
95.400	23.800	8.771	8.830	0.072	9.000
95.500	23.600	8.768	8.830	0.072	9.000
95.600	23.800	8.768	8.830	0.072	9.000
95.700	23.800	8.765	8.828	0.072	9.000
95.800	23.600	8.767	8.829	0.072	9.000
95.900	21.200	8.767	8.830	0.072	9.000
96.000	23.800	8.767	8.830	0.072	9.000
96.100	24.400	8.767	8.830	0.072	9.000
96.200	23.200	8.770	8.829	0.072	9.000
96.300	23.400	8.767	8.830	0.072	9.000
96.400	24.000	8.769	8.829	0.072	9.000
96.500	23.400	8.766	8.831	0.072	9.000
96.600	23.000	8.766	8.831	0.072	9.000
96.700	22.200	8.768	8.830	0.072	9.000
96.800	23.200	8.767	8.830	0.072	9.000
96.900	22.600	8.770	8.831	0.072	9.000
97.000	23.400	8.772	8.830	0.073	9.000
97.100	23.600	8.772	8.830	0.073	9.000
97.200	22.200	8.769	8.829	0.073	9.000
97.300	23.200	8.774	8.830	0.073	9.000
97.400	23.000	8.772	8.830	0.073	9.000
97.500	23.000	8.770	8.831	0.073	9.000
97.600	24.400	8.770	8.831	0.073	9.000
97.700	23.400	8.772	8.830	0.073	9.000
97.800	22.600	8.773	8.830	0.073	9.000
97.900	23.800	8.776	8.830	0.073	9.000
98.000	22.800	8.773	8.830	0.073	9.000
98.100	23.200	8.773	8.830	0.073	9.000
98.200	23.400	8.776	8.830	0.073	9.000
98.300	23.400	8.771	8.831	0.073	9.000
98.400	22.400	8.777	8.830	0.073	9.000
98.500	22.400	8.775	8.830	0.073	9.000
98.600	23.400	8.775	8.830	0.073	9.000
98.700	22.600	8.776	8.831	0.073	9.000
98.800	22.800	8.774	8.830	0.073	9.000
98.900	21.600	8.778	8.831	0.073	9.000
99.000	22.200	8.776	8.830	0.073	9.000
99.100	22.600	8.776	8.830	0.073	9.000
99.200	23.600	8.773	8.830	0.073	9.000
99.300	23.400	8.781	8.830	0.073	9.000
99.400	25.000	8.775	8.831	0.073	9.000
99.500	23.800	8.778	8.831	0.074	9.000
99.600	23.800	8.778	8.831	0.074	9.000
99.700	23.800	8.772	8.831	0.074	9.000
99.800	23.400	8.769	8.832	0.074	9.000
99.900	23.400	8.766	8.832	0.074	9.000
100.000	22.600	8.770	8.831	0.074	9.000
100.100	21.800	8.770	8.831	0.074	9.000
100.200	22.600	8.772	8.831	0.074	9.000
100.300	21.600	8.769	8.832	0.074	9.000
100.400	21.600	8.776	8.831	0.074	9.000
100.500	23.000	8.779	8.832	0.074	9.000
100.600	22.200	8.779	8.832	0.074	9.000
100.700	21.400	8.781	8.831	0.074	9.000
100.800	21.400	8.780	8.831	0.074	9.000
100.900	21.400	8.784	8.832	0.074	9.000
101.000	21.000	8.788	8.833	0.074	9.000
101.100	21.400	8.788	8.833	0.074	9.000
101.200	20.600	8.789	8.832	0.074	9.000
101.300	21.400	8.791	8.832	0.074	9.000
101.400	20.800	8.790	8.832	0.074	9.000
101.500	20.000	8.791	8.832	0.074	9.000
101.600	20.800	8.791	8.832	0.074	9.000
101.700	20.200	8.795	8.832	0.074	9.000
101.800	21.000	8.790	8.831	0.074	9.000
101.900	20.200	8.794	8.831	0.074	9.000
102.000	20.000	8.798	8.832	0.074	9.000
102.100	20.200	8.798	8.832	0.074	9.000
102.200	20.800	8.796	8.832	0.074	9.000
102.300	20.000	8.796	8.832	0.074	9.000
102.400	20.000	8.796	8.833	0.074	9.000
102.500	20.200	8.802	8.832	0.075	9.000
102.600	19.200	8.802	8.832	0.075	9.000
102.700	20.000	8.800	8.833	0.075	9.000
102.800	19.200	8.800	8.831	0.075	9.000
102.900	19.800	8.799	8.832	0.075	9.000
103.000	18.200	8.804	8.832	0.075	9.000
103.100	19.400	8.804	8.832	0.075	9.000
103.200	19.400	8.804	8.833	0.075	9.000
103.300	19.000	8.805	8.832	0.075	9.000
103.400	19.000	8.803	8.833	0.075	9.000
103.500	18.800	8.806	8.833	0.075	9.000
103.600	17.600	8.806	8.833	0.075	9.000
103.700	16.200	8.807	8.832	0.075	9.000
103.800	16.600	8.808	8.833	0.075	9.000
103.900	18.600	8.808	8.833	0.075	9.000
104.000	18.200	8.816	8.833	0.075	9.000
104.100	18.800	8.816	8.833	0.075	9.000
104.200	18.000	8.833	8.833	0.075	9.000
104.300	17.600	8.828	8.834	0.075	9.000
104.400	18.800	8.823	8.832	0.075	9.000
104.500	18.800	8.820	8.833	0.075	9.000
104.600	19.600	8.820	8.833	0.075	9.000
104.700	21.200	8.813	8.833	0.075	9.000
104.800	20.200	8.817	8.832	0.075	9.000
104.900	19.800	8.812	8.832	0.075	9.000
105.000	19.800	8.808	8.834	0.075	9.000
105.100	19.400	8.808	8.834	0.075	9.000
105.200	20.200	8.795	8.833	0.075	9.000
105.300	19.200	8.799	8.833	0.075	9.000
105.400	18.600	8.801	8.834	0.075	9.000
105.500	18.000	8.804	8.833	0.076	9.000
105.600	18.200	8.804	8.833	0.076	9.000
105.700	18.600	8.804	8.833	0.076	9.000
105.800	18.800	8.804	8.834	0.076	9.000
105.900	18.800	8.812	8.834	0.076	9.000
106.000	18.600	8.812	8.834	0.076	9.000
106.100	19.600	8.812	8.834	0.076	9.000
106.200	19.400	8.809	8.833	0.076	9.000
106.300	19.800	8.810	8.833	0.076	9.000
106.400	19.400	8.805	8.834	0.076	9.000
106.500	19.400	8.805	8.834	0.076	9.000
106.600	18.800	8.805	8.834	0.076	9.000
106.700	19.200	8.803	8.834	0.076	9.000
106.800	17.800	8.806	8.834	0.076	9.000
106.900	18.600	8.806	8.835	0.076	9.000
107.000	18.200	8.810	8.833	0.076	9.000
107.100	18.200	8.810	8.833	0.076	9.000
107.200	18.000	8.811	8.834	0.076	9.000
107.300	18.400	8.808	8.834	0.076	9.000
107.400	18.800	8.815	8.834	0.076	9.000
107.500	17.800	8.812	8.834	0.076	9.000
107.600	18.400	8.812	8.834	0.076	9.000
107.700	17.800	8.811	8.836	0.076	9.000
107.800	17.600	8.813	8.834	0.076	9.000
107.900	17.600	8.819	8.835	0.076	9.000
108.000	17.600	8.820	8.833	0.076	9.000
108.100	17.200	8.820	8.833	0.076	9.000
108.200	16.400	8.820	8.835	0.076	9.000
108.300	16.600	8.824	8.835	0.076	9.000
108.400	16.600	8.821	8.834	0.076	9.000
108.500	17.600	8.822	8.834	0.076	9.000
108.600	17.000	8.822	8.834	0.076	9.000
108.700	16.400	8.823	8.834	0.076	9.000
108.800	15.600	8.823	8.835	0.076	9.000
108.900	15.000	8.823	8.834	0.076	9.000
109.000	15.000	8.832	8.835	0.077	9.000
109.100	13.600	8.832	8.835	0.077	9.000
109.200	13.600	8.831	8.835	0.077	9.000
109.300	14.200	8.840	8.835	0.077	9.000
109.400	14.200	8.848	8.835	0.077	9.000
109.500	14.800	8.852	8.836	0.077	9.000
109.600	14.000	8.852	8.836	0.077	9.000
109.700	14.600	8.855	8.836	0.077	9.000
109.800	15.200	8.851	8.835	0.077	9.000
109.900	13.200	8.856	8.835	0.077	9.000
110.000	14.200	8.854	8.836	0.077	9.000
110.100	14.000	8.854	8.836	0.077	9.000
110.200	14.400	8.850	8.836	0.077	9.000
110.300	15.200	8.847	8.836	0.077	9.000
110.400	14.600	8.860	8.835	0.077	9.000
110.500	15.200	8.857	8.835	0.077	9.000
110.600	14.000	8.857	8.835	0.077	9.000
110.700	14.800	8.850	8.836	0.077	9.000
110.800	14.600	8.853	8.836	0.077	9.000
110.900	14.000	8.849	8.836	0.077	9.000
111.000	14.800	8.847	8.835	0.077	9.000
111.100	14.800	8.847	8.835	0.077	9.000
111.200	14.800	8.848	8.835	0.077	9.000
111.300	15.000	8.850	8.836	0.077	9.000
111.400	13.200	8.849	8.836	0.077	9.000
111.500	14.200	8.849	8.836	0.077	9.000
111.600	13.600	8.849	8.836	0.077	9.000
111.700	14.800	8.851	8.835	0.077	9.000
111.800	14.200	8.850	8.836	0.077	9.000
111.900	13.800	8.852	8.836	0.077	9.000
112.000	13.600	8.850	8.836	0.077	9.000
112.100	13.400	8.850	8.836	0.077	9.000
112.200	14.000	8.855	8.837	0.077	9.000
112.300	15.200	8.852	8.835	0.077	9.000
112.400	14.200	8.854	8.836	0.077	9.000
112.500	14.800	8.855	8.836	0.077	9.000
112.600	13.400	8.855	8.836	0.077	9.000
112.700	14.800	8.855	8.836	0.077	9.000
112.800	13.000	8.856	8.837	0.077	9.000
112.900	14.200	8.857	8.836	0.077	9.000
113.000	14.200	8.857	8.836	0.077	9.000
113.100	13.800	8.857	8.836	0.077	9.000
113.200	12.400	8.854	8.836	0.077	9.000
113.300	14.000	8.858	8.837	0.077	9.000
113.400	13.600	8.858	8.837	0.077	9.000
113.500	12.800	8.860	8.837	0.078	9.000
113.600	13.400	8.860	8.837	0.078	9.000
113.700	14.400	8.859	8.836	0.078	9.000
113.800	13.600	8.858	8.836	0.078	9.000
113.900	13.200	8.860	8.837	0.078	9.000
114.000	13.000	8.862	8.836	0.078	9.000
114.100	12.800	8.862	8.836	0.078	9.000
114.200	13.600	8.860	8.837	0.078	9.000
114.300	13.000	8.859	8.837	0.078	9.000
114.400	12.600	8.860	8.837	0.078	9.000
114.500	14.200	8.867	8.838	0.078	9.000
114.600	12.000	8.867	8.838	0.078	9.000
114.700	12.800	8.861	8.835	0.078	9.000
114.800	12.600	8.866	8.838	0.078	9.000
114.900	12.600	8.861	8.838	0.078	9.000
115.000	12.800	8.865	8.837	0.078	9.000
115.100	13.200	8.865	8.837	0.078	9.000
115.200	12.800	8.866	8.837	0.078	9.000
115.300	13.200	8.866	8.838	0.078	9.000
115.400	12.000	8.867	8.838	0.078	9.000
115.500	13.000	8.869	8.838	0.078	9.000
115.600	12.400	8.869	8.838	0.078	9.000
115.700	12.400	8.867	8.838	0.078	9.000
115.800	12.400	8.870	8.837	0.078	9.000
115.900	11.800	8.869	8.838	0.078	9.000
116.000	12.600	8.869	8.839	0.078	9.000
116.100	12.000	8.869	8.839	0.078	9.000
116.200	11.600	8.875	8.838	0.078	9.000
116.300	11.800	8.869	8.838	0.078	9.000
116.400	12.000	8.872	8.839	0.078	9.000
116.500	11.000	8.877	8.837	0.078	9.000
116.600	11.800	8.877	8.837	0.078	9.000
116.700	12.000	8.870	8.838	0.078	9.000
116.800	11.800	8.876	8.838	0.078	9.000
116.900	13.000	8.874	8.838	0.078	9.000
117.000	12.000	8.873	8.838	0.078	9.000
117.100	12.000	8.873	8.838	0.078	9.000
117.200	12.000	8.879	8.838	0.078	9.000
117.300	11.800	8.873	8.839	0.078	9.000
117.400	11.800	8.880	8.839	0.078	9.000
117.500	11.600	8.875	8.838	0.078	9.000
117.600	10.800	8.875	8.838	0.078	9.000
117.700	11.000	8.875	8.838	0.078	9.000
117.800	11.200	8.875	8.838	0.078	9.000
117.900	11.200	8.877	8.839	0.078	9.000
118.000	11.000	8.880	8.838	0.078	9.000
118.100	10.200	8.880	8.838	0.078	9.000
118.200	11.600	8.877	8.838	0.078	9.000
118.300	11.800	8.880	8.839	0.078	9.000
118.400	10.800	8.878	8.838	0.078	9.000
118.500	11.200	8.878	8.839	0.079	9.000
118.600	10.400	8.878	8.839	0.079	9.000
118.700	11.200	8.884	8.839	0.079	9.000
118.800	10.800	8.878	8.838	0.079	9.000
118.900	11.400	8.887	8.839	0.079	9.000
119.000	10.600	8.882	8.839	0.079	9.000
119.100	10.800	8.882	8.839	0.079	9.000
119.200	10.800	8.878	8.839	0.079	9.000
119.300	11.200	8.881	8.839	0.079	9.000
119.400	10.800	8.880	8.839	0.079	9.000
119.500	11.800	8.885	8.838	0.079	9.000
119.600	10.200	8.885	8.838	0.079	9.000
119.700	11.200	8.883	8.839	0.079	9.000
119.800	11.000	8.884	8.839	0.079	9.000
119.900	11.000	8.882	8.839	0.079	9.000
120.000	10.400	8.880	8.839	0.079	9.000
120.100	11.200	8.880	8.839	0.079	9.000
120.200	10.800	8.887	8.841	0.079	9.000
120.300	11.400	8.879	8.838	0.079	9.000
120.400	11.400	8.878	8.840	0.079	9.000
120.500	11.200	8.880	8.839	0.079	9.000
120.600	10.800	8.880	8.839	0.079	9.000
120.700	10.600	8.884	8.840	0.079	9.000
120.800	10.200	8.882	8.840	0.079	9.000
120.900	10.600	8.886	8.840	0.079	9.000
121.000	10.800	8.884	8.840	0.079	9.000
121.100	10.600	8.884	8.840	0.079	9.000
121.200	11.200	8.879	8.839	0.079	9.000
121.300	10.400	8.886	8.840	0.079	9.000
121.400	9.400	8.884	8.840	0.079	9.000
121.500	10.200	8.887	8.839	0.079	9.000
121.600	11.000	8.887	8.839	0.079	9.000
121.700	11.200	8.891	8.840	0.079	9.000
121.800	10.200	8.888	8.840	0.079	9.000
121.900	10.400	8.870	8.841	0.079	9.000
122.000	9.600	8.894	8.840	0.079	9.000
122.100	10.600	8.894	8.840	0.079	9.000
122.200	10.200	8.884	8.840	0.079	9.000
122.300	10.200	8.893	8.841	0.079	9.000
122.400	10.400	8.886	8.840	0.079	9.000
122.500	10.800	8.892	8.841	0.079	9.000
122.600	10.200	8.892	8.841	0.079	9.000
122.700	10.800	8.886	8.839	0.079	9.000
122.800	9.000	8.890	8.841	0.079	9.000
122.900	11.000	8.882	8.840	0.079	9.000
123.000	10.000	8.886	8.841	0.079	9.000
123.100	10.800	8.886	8.841	0.079	9.000
123.200	10.600	8.887	8.841	0.079	9.000
123.300	10.000	8.892	8.840	0.079	9.000
123.400	9.800	8.887	8.840	0.079	9.000
123.500	10.400	8.887	8.840	0.079	9.000
123.600	11.000	8.887	8.840	0.079	9.000
123.700	10.000	8.892	8.841	0.079	9.000
123.800	10.200	8.889	8.840	0.079	9.000
123.900	10.000	8.892	8.841	0.079	9.000
124.000	11.000	8.891	8.841	0.080	9.000
124.100	10.000	8.891	8.841	0.080	9.000
124.200	10.600	8.886	8.840	0.080	9.000
124.300	9.600	8.891	8.842	0.080	9.000
124.400	11.000	8.886	8.840	0.080	9.000
124.500	10.600	8.889	8.841	0.080	9.000
124.600	11.200	8.889	8.841	0.080	9.000
124.700	11.600	8.889	8.841	0.080	9.000
124.800	11.200	8.885	8.841	0.080	9.000
124.900	12.200	8.888	8.841	0.080	9.000
125.000	12.200	8.877	8.841	0.080	9.000
125.100	11.800	8.877	8.841	0.080	9.000
125.200	10.800	8.875	8.841	0.080	9.000
125.300	10.800	8.880	8.841	0.080	9.000
125.400	11.400	8.874	8.841	0.080	9.000
125.500	11.000	8.879	8.841	0.080	9.000
125.600	10.800	8.879	8.841	0.080	9.000
125.700	9.800	8.881	8.841	0.080	9.000
125.800	10.200	8.882	8.841	0.080	9.000
125.900	11.000	8.885	8.841	0.080	9.000
126.000	10.400	8.889	8.842	0.080	9.000
126.100	10.200	8.889	8.842	0.080	9.000
126.200	11.000	8.891	8.842	0.080	9.000
126.300	9.200	8.889	8.842	0.080	9.000
126.400	9.800	8.892	8.842	0.080	9.000
126.500	11.000	8.891	8.842	0.080	9.000
126.600	10.600	8.891	8.842	0.080	9.000
126.700	10.200	8.891	8.841	0.080	9.000
126.800	10.800	8.894	8.842	0.080	9.000
126.900	10.400	8.893	8.841	0.080	9.000
127.000	11.200	8.891	8.841	0.080	9.000
127.100	10.800	8.891	8.841	0.080	9.000
127.200	10.400	8.890	8.841	0.080	9.000
127.300	11.000	8.890	8.841	0.080	9.000
127.400	10.000	8.889	8.843	0.080	9.000
127.500	11.200	8.891	8.842	0.080	9.000
127.600	11.400	8.891	8.842	0.080	9.000
127.700	10.400	8.887	8.842	0.080	9.000
127.800	10.200	8.886	8.842	0.080	9.000
127.900	11.400	8.886	8.842	0.080	9.000
128.000	11.200	8.884	8.842	0.080	9.000
128.100	10.200	8.884	8.842	0.080	9.000
128.200	11.400	8.887	8.842	0.080	9.000
128.300	11.600	8.885	8.841	0.080	9.000
128.400	11.200	8.885	8.842	0.080	9.000
128.500	11.400	8.883	8.841	0.080	9.000
128.600	10.600	8.883	8.841	0.080	9.000
128.700	11.400	8.882	8.843	0.080	9.000
128.800	11.600	8.878	8.842	0.080	9.000
128.900	11.200	8.882	8.843	0.080	9.000
129.000	11.000	8.884	8.843	0.080	9.000
129.100	11.800	8.884	8.843	0.080	9.000
129.200	11.000	8.879	8.843	0.080	9.000
129.300	10.400	8.883	8.842	0.080	9.000
129.400	11.200	8.879	8.842	0.080	9.000
129.500	11.800	8.883	8.843	0.080	9.000
129.600	10.600	8.883	8.843	0.081	9.000
129.700	10.600	8.886	8.842	0.081	9.000
129.800	11.200	8.879	8.842	0.081	9.000
129.900	10.800	8.886	8.843	0.081	9.000
130.000	10.600	8.885	8.844	0.081	9.000
130.100	11.400	8.885	8.844	0.081	9.000
130.200	10.600	8.884	8.843	0.081	9.000
130.300	10.800	8.885	8.843	0.081	9.000
130.400	11.600	8.886	8.843	0.081	9.000
130.500	9.600	8.886	8.843	0.081	9.000
130.600	10.400	8.886	8.843	0.081	9.000
130.700	10.200	8.885	8.843	0.081	9.000
130.800	9.200	8.887	8.842	0.081	9.000
130.900	10.000	8.885	8.843	0.081	9.000
131.000	10.600	8.892	8.843	0.081	9.000
131.100	9.600	8.892	8.843	0.081	9.000
131.200	10.400	8.892	8.843	0.081	9.000
131.300	9.200	8.893	8.843	0.081	9.000
131.400	9.400	8.896	8.844	0.081	9.000
131.500	9.600	8.895	8.843	0.081	9.000
131.600	9.400	8.895	8.843	0.081	9.000
131.700	9.600	8.894	8.844	0.081	9.000
131.800	8.600	8.898	8.843	0.081	9.000
131.900	8.400	8.900	8.845	0.081	9.000
132.000	8.200	8.898	8.844	0.081	9.000
132.100	8.200	8.898	8.844	0.081	9.000
132.200	8.200	8.902	8.843	0.081	9.000
132.300	9.200	8.906	8.843	0.081	9.000
132.400	8.800	8.909	8.843	0.081	9.000
132.500	7.800	8.909	8.844	0.081	9.000
132.600	10.200	8.909	8.844	0.081	9.000
132.700	8.400	8.904	8.844	0.081	9.000
132.800	8.400	8.899	8.843	0.081	9.000
132.900	9.000	8.900	8.843	0.081	9.000
133.000	8.200	8.907	8.844	0.081	9.000
133.100	9.000	8.907	8.844	0.081	9.000
133.200	8.800	8.904	8.844	0.081	9.000
133.300	8.600	8.903	8.843	0.081	9.000
133.400	8.200	8.905	8.843	0.081	9.000
133.500	9.600	8.906	8.844	0.081	9.000
133.600	7.800	8.906	8.844	0.081	9.000
133.700	8.200	8.908	8.843	0.081	9.000
133.800	8.000	8.906	8.844	0.081	9.000
133.900	9.000	8.903	8.844	0.081	9.000
134.000	9.000	8.907	8.845	0.081	9.000
134.100	8.600	8.907	8.845	0.081	9.000
134.200	7.800	8.910	8.844	0.081	9.000
134.300	8.400	8.909	8.844	0.081	9.000
134.400	7.600	8.911	8.844	0.081	9.000
134.500	7.200	8.909	8.844	0.081	9.000
134.600	8.000	8.909	8.844	0.081	9.000
134.700	8.800	8.911	8.844	0.081	9.000
134.800	7.800	8.909	8.845	0.081	9.000
134.900	7.600	8.916	8.844	0.081	9.000
135.000	8.200	8.909	8.844	0.081	9.000
135.100	7.600	8.909	8.844	0.081	9.000
135.200	8.400	8.917	8.845	0.081	9.000
135.300	8.200	8.916	8.845	0.081	9.000
135.400	8.200	8.912	8.845	0.081	9.000
135.500	8.000	8.915	8.845	0.081	9.000
135.600	8.000	8.915	8.845	0.081	9.000
135.700	8.000	8.913	8.845	0.081	9.000
135.800	7.400	8.917	8.845	0.081	9.000
135.900	8.200	8.913	8.845	0.081	9.000
136.000	6.800	8.917	8.846	0.081	9.000
136.100	8.600	8.917	8.846	0.082	9.000
136.200	8.200	8.910	8.845	0.082	9.000
136.300	8.200	8.917	8.844	0.082	9.000
136.400	8.400	8.912	8.846	0.082	9.000
136.500	8.000	8.912	8.846	0.082	9.000
136.600	8.200	8.912	8.846	0.082	9.000
136.700	7.800	8.915	8.844	0.082	9.000
136.800	8.200	8.915	8.846	0.082	9.000
136.900	7.800	8.912	8.844	0.082	9.000
137.000	8.400	8.917	8.845	0.082	9.000
137.100	6.600	8.917	8.845	0.082	9.000
137.200	7.400	8.913	8.845	0.082	9.000
137.300	8.000	8.915	8.845	0.082	9.000
137.400	7.000	8.918	8.845	0.082	9.000
137.500	8.000	8.919	8.847	0.082	9.000
137.600	7.200	8.919	8.847	0.082	9.000
137.700	8.200	8.915	8.846	0.082	9.000
137.800	7.400	8.919	8.845	0.082	9.000
137.900	6.800	8.915	8.846	0.082	9.000
138.000	7.400	8.919	8.846	0.082	9.000
138.100	8.000	8.919	8.846	0.082	9.000
138.200	7.000	8.920	8.846	0.082	9.000
138.300	8.600	8.922	8.845	0.082	9.000
138.400	7.400	8.919	8.847	0.082	9.000
138.500	7.200	8.918	8.845	0.082	9.000
138.600	8.600	8.918	8.845	0.082	9.000
138.700	7.200	8.923	8.847	0.082	9.000
138.800	7.400	8.918	8.846	0.082	9.000
138.900	8.000	8.920	8.846	0.082	9.000
139.000	7.200	8.923	8.847	0.082	9.000
139.100	7.800	8.923	8.847	0.082	9.000
139.200	7.200	8.918	8.845	0.082	9.000
139.300	7.600	8.922	8.847	0.082	9.000
139.400	7.000	8.918	8.846	0.082	9.000
139.500	7.000	8.924	8.846	0.082	9.000
139.600	7.200	8.924	8.846	0.082	9.000
139.700	7.200	8.924	8.847	0.082	9.000
139.800	7.200	8.924	8.847	0.082	9.000
139.900	7.000	8.924	8.846	0.082	9.000
140.000	7.200	8.925	8.846	0.082	9.000
140.100	6.800	8.925	8.846	0.082	9.000
140.200	6.200	8.926	8.847	0.082	9.000
140.300	6.800	8.923	8.846	0.082	9.000
140.400	6.800	8.927	8.846	0.082	9.000
140.500	7.600	8.927	8.846	0.082	9.000
140.600	7.200	8.927	8.846	0.082	9.000
140.700	7.800	8.925	8.847	0.082	9.000
140.800	6.200	8.925	8.846	0.082	9.000
140.900	6.800	8.924	8.848	0.082	9.000
141.000	7.200	8.926	8.847	0.082	9.000
141.100	7.400	8.926	8.847	0.082	9.000
141.200	7.000	8.924	8.847	0.082	9.000
141.300	8.000	8.924	8.846	0.082	9.000
141.400	7.400	8.923	8.847	0.082	9.000
141.500	7.400	8.926	8.847	0.082	9.000
141.600	7.800	8.926	8.847	0.082	9.000
141.700	7.800	8.926	8.847	0.082	9.000
141.800	8.200	8.927	8.847	0.082	9.000
141.900	7.200	8.923	8.846	0.082	9.000
142.000	7.400	8.924	8.847	0.082	9.000
142.100	7.200	8.924	8.847	0.082	9.000
142.200	6.400	8.924	8.848	0.082	9.000
142.300	7.200	8.922	8.847	0.082	9.000
142.400	8.200	8.921	8.848	0.082	9.000
142.500	7.800	8.921	8.847	0.082	9.000
142.600	7.000	8.921	8.847	0.082	9.000
142.700	7.400	8.923	8.847	0.082	9.000
142.800	6.400	8.919	8.848	0.082	9.000
142.900	7.200	8.922	8.848	0.082	9.000
143.000	7.800	8.923	8.848	0.082	9.000
143.100	7.600	8.923	8.848	0.082	9.000
143.200	7.200	8.921	8.847	0.082	9.000
143.300	8.000	8.924	8.848	0.082	9.000
143.400	7.800	8.919	8.847	0.082	9.000
143.500	7.200	8.921	8.848	0.082	9.000
143.600	8.200	8.921	8.848	0.082	9.000
143.700	7.400	8.921	8.848	0.082	9.000
143.800	7.000	8.920	8.848	0.082	9.000
143.900	9.200	8.918	8.847	0.082	9.000
144.000	7.400	8.920	8.848	0.082	9.000
144.100	7.000	8.920	8.848	0.083	9.000
144.200	7.400	8.916	8.849	0.083	9.000
144.300	7.400	8.922	8.848	0.083	9.000
144.400	7.600	8.917	8.848	0.083	9.000
144.500	7.400	8.913	8.849	0.083	9.000
144.600	8.000	8.913	8.849	0.083	9.000
144.700	8.000	8.918	8.847	0.083	9.000
144.800	7.800	8.918	8.847	0.083	9.000
144.900	7.400	8.915	8.848	0.083	9.000
145.000	8.000	8.915	8.847	0.083	9.000
145.100	8.200	8.915	8.847	0.083	9.000
145.200	7.400	8.917	8.848	0.083	9.000
145.300	8.000	8.914	8.848	0.083	9.000
145.400	8.000	8.917	8.848	0.083	9.000
145.500	7.800	8.914	8.848	0.083	9.000
145.600	7.600	8.914	8.848	0.083	9.000
145.700	7.200	8.918	8.848	0.083	9.000
145.800	8.400	8.919	8.848	0.083	9.000
145.900	6.400	8.919	8.849	0.083	9.000
146.000	8.600	8.919	8.849	0.083	9.000
146.100	6.800	8.919	8.849	0.083	9.000
146.200	7.400	8.918	8.847	0.083	9.000
146.300	7.200	8.919	8.849	0.083	9.000
146.400	7.200	8.919	8.848	0.083	9.000
146.500	7.000	8.918	8.849	0.083	9.000
146.600	6.200	8.918	8.849	0.083	9.000
146.700	6.800	8.921	8.849	0.083	9.000
146.800	7.200	8.922	8.849	0.083	9.000
146.900	7.400	8.920	8.848	0.083	9.000
147.000	6.600	8.919	8.849	0.083	9.000
147.100	7.600	8.919	8.849	0.083	9.000
147.200	8.200	8.925	8.849	0.083	9.000
147.300	6.200	8.923	8.848	0.083	9.000
147.400	6.800	8.926	8.850	0.083	9.000
147.500	7.000	8.922	8.849	0.083	9.000
147.600	7.200	8.922	8.849	0.083	9.000
147.700	8.000	8.926	8.848	0.083	9.000
147.800	7.000	8.923	8.849	0.083	9.000
147.900	7.000	8.922	8.849	0.083	9.000
148.000	7.000	8.922	8.850	0.083	9.000
148.100	7.600	8.922	8.850	0.083	9.000
148.200	7.400	8.921	8.849	0.083	9.000
148.300	7.600	8.920	8.848	0.083	9.000
148.400	6.600	8.923	8.850	0.083	9.000
148.500	7.000	8.926	8.849	0.083	9.000
148.600	6.600	8.926	8.849	0.083	9.000
148.700	6.200	8.921	8.851	0.083	9.000
148.800	6.600	8.927	8.850	0.083	9.000
148.900	7.000	8.922	8.850	0.083	9.000
149.000	7.800	8.924	8.850	0.083	9.000
149.100	7.200	8.924	8.850	0.083	9.000
149.200	6.600	8.927	8.850	0.083	9.000
149.300	7.600	8.925	8.850	0.083	9.000
149.400	7.400	8.925	8.849	0.083	9.000
149.500	8.000	8.928	8.850	0.083	9.000
149.600	7.200	8.928	8.850	0.083	9.000
149.700	6.400	8.925	8.849	0.083	9.000
149.800	7.000	8.920	8.849	0.083	9.000
149.900	7.600	8.925	8.849	0.083	9.000
150.000	7.200	8.923	8.849	0.083	9.000
150.100	8.000	8.923	8.849	0.083	9.000
150.200	7.200	8.922	8.850	0.083	9.000
150.300	7.200	8.926	8.850	0.083	9.000
150.400	6.800	8.923	8.850	0.083	9.000
150.500	6.800	8.922	8.850	0.083	9.000
150.600	7.400	8.922	8.850	0.083	9.000
150.700	7.600	8.925	8.850	0.083	9.000
150.800	7.600	8.926	8.850	0.083	9.000
150.900	7.600	8.925	8.850	0.083	9.000
151.000	7.400	8.923	8.850	0.083	9.000
151.100	8.400	8.923	8.850	0.083	9.000
151.200	7.800	8.923	8.851	0.083	9.000
151.300	8.000	8.925	8.851	0.083	9.000
151.400	7.200	8.924	8.850	0.083	9.000
151.500	7.400	8.922	8.850	0.083	9.000
151.600	7.200	8.922	8.850	0.083	9.000
151.700	6.000	8.921	8.851	0.083	9.000
151.800	7.200	8.922	8.850	0.083	9.000
151.900	6.000	8.920	8.850	0.083	9.000
152.000	8.400	8.923	8.851	0.083	9.000
152.100	7.400	8.923	8.851	0.084	9.000
152.200	6.800	8.922	8.852	0.084	9.000
152.300	8.000	8.924	8.851	0.084	9.000
152.400	7.400	8.923	8.850	0.084	9.000
152.500	7.000	8.921	8.851	0.084	9.000
152.600	7.400	8.921	8.851	0.084	9.000
152.700	7.000	8.922	8.850	0.084	9.000
152.800	8.000	8.921	8.851	0.084	9.000
152.900	7.600	8.924	8.850	0.084	9.000
153.000	7.800	8.924	8.851	0.084	9.000
153.100	6.600	8.924	8.851	0.084	9.000
153.200	7.000	8.922	8.851	0.084	9.000
153.300	7.400	8.925	8.851	0.084	9.000
153.400	6.400	8.927	8.851	0.084	9.000
153.500	7.600	8.927	8.851	0.084	9.000
153.600	6.400	8.927	8.851	0.084	9.000
153.700	7.400	8.927	8.852	0.084	9.000
153.800	7.800	8.929	8.849	0.084	9.000
153.900	7.200	8.925	8.851	0.084	9.000
154.000	6.600	8.927	8.852	0.084	9.000
154.100	7.000	8.927	8.852	0.084	9.000
154.200	6.800	8.921	8.851	0.084	9.000
154.300	6.600	8.921	8.852	0.084	9.000
154.400	7.200	8.922	8.851	0.084	9.000
154.500	7.200	8.924	8.851	0.084	9.000
154.600	6.600	8.924	8.851	0.084	9.000
154.700	7.800	8.927	8.851	0.084	9.000
154.800	7.000	8.924	8.851	0.084	9.000
154.900	7.000	8.926	8.851	0.084	9.000
155.000	6.800	8.926	8.851	0.084	9.000
155.100	6.200	8.926	8.851	0.084	9.000
155.200	7.000	8.924	8.850	0.084	9.000
155.300	6.400	8.927	8.850	0.084	9.000
155.400	7.800	8.927	8.852	0.084	9.000
155.500	6.200	8.925	8.851	0.084	9.000
155.600	6.800	8.925	8.851	0.084	9.000
155.700	7.800	8.931	8.852	0.084	9.000
155.800	7.200	8.928	8.852	0.084	9.000
155.900	5.800	8.926	8.851	0.084	9.000
156.000	7.000	8.926	8.851	0.084	9.000
156.100	7.000	8.926	8.851	0.084	9.000
156.200	6.600	8.930	8.852	0.084	9.000
156.300	6.200	8.927	8.850	0.084	9.000
156.400	6.600	8.930	8.851	0.084	9.000
156.500	5.400	8.931	8.852	0.084	9.000
156.600	6.400	8.931	8.852	0.084	9.000
156.700	6.000	8.932	8.852	0.084	9.000
156.800	6.800	8.930	8.851	0.084	9.000
156.900	6.800	8.932	8.851	0.084	9.000
157.000	6.000	8.934	8.852	0.084	9.000
157.100	5.000	8.934	8.852	0.084	9.000
157.200	5.800	8.930	8.851	0.084	9.000
157.300	4.400	8.933	8.852	0.084	9.000
157.400	5.600	8.932	8.852	0.084	9.000
157.500	5.000	8.936	8.852	0.084	9.000
157.600	6.400	8.936	8.852	0.084	9.000
157.700	6.000	8.934	8.853	0.084	9.000
157.800	6.200	8.933	8.852	0.084	9.000
157.900	6.000	8.932	8.852	0.084	9.000
158.000	6.400	8.936	8.852	0.084	9.000
158.100	5.800	8.936	8.852	0.084	9.000
158.200	5.200	8.937	8.853	0.084	9.000
158.300	5.000	8.933	8.852	0.084	9.000
158.400	6.600	8.935	8.853	0.084	9.000
158.500	5.200	8.936	8.853	0.084	9.000
158.600	6.000	8.936	8.853	0.084	9.000
158.700	5.000	8.936	8.853	0.084	9.000
158.800	6.000	8.938	8.852	0.084	9.000
158.900	6.400	8.941	8.852	0.084	9.000
159.000	5.800	8.935	8.851	0.084	9.000
159.100	6.000	8.935	8.851	0.084	9.000
159.200	5.800	8.938	8.852	0.084	9.000
159.300	5.000	8.938	8.852	0.084	9.000
159.400	5.800	8.941	8.852	0.084	9.000
159.500	6.600	8.938	8.852	0.084	9.000
159.600	6.600	8.938	8.852	0.084	9.000
159.700	6.200	8.938	8.853	0.084	9.000
159.800	5.600	8.935	8.852	0.084	9.000
159.900	5.600	8.936	8.853	0.084	9.000
160.000	6.000	8.936	8.852	0.084	9.000
160.100	5.400	8.936	8.852	0.084	9.000
160.200	7.200	8.936	8.852	0.084	9.000
160.300	6.200	8.939	8.854	0.084	9.000
160.400	5.200	8.933	8.853	0.084	9.000
160.500	5.000	8.937	8.852	0.084	9.000
160.600	5.600	8.937	8.852	0.084	9.000
160.700	5.400	8.942	8.853	0.084	9.000
160.800	6.000	8.940	8.853	0.084	9.000
160.900	5.000	8.939	8.853	0.084	9.000
161.000	6.200	8.938	8.853	0.084	9.000
161.100	4.200	8.938	8.853	0.084	9.000
161.200	5.800	8.941	8.853	0.084	9.000
161.300	4.400	8.942	8.852	0.084	9.000
161.400	5.600	8.937	8.854	0.084	9.000
161.500	5.600	8.939	8.854	0.084	9.000
161.600	5.200	8.939	8.854	0.084	9.000
161.700	4.800	8.942	8.852	0.084	9.000
161.800	5.800	8.939	8.853	0.084	9.000
161.900	5.200	8.941	8.853	0.084	9.000
162.000	5.800	8.940	8.853	0.084	9.000
162.100	5.800	8.940	8.853	0.085	9.000
162.200	5.800	8.943	8.853	0.085	9.000
162.300	5.200	8.940	8.853	0.085	9.000
162.400	5.600	8.941	8.853	0.085	9.000
162.500	4.200	8.941	8.852	0.085	9.000
162.600	5.000	8.941	8.852	0.085	9.000
162.700	5.400	8.941	8.853	0.085	9.000
162.800	5.200	8.944	8.854	0.085	9.000
162.900	4.400	8.943	8.853	0.085	9.000
163.000	5.800	8.945	8.854	0.085	9.000
163.100	4.600	8.945	8.854	0.085	9.000
163.200	5.200	8.945	8.854	0.085	9.000
163.300	4.800	8.945	8.854	0.085	9.000
163.400	5.200	8.948	8.854	0.085	9.000
163.500	5.600	8.949	8.853	0.085	9.000
163.600	4.200	8.949	8.853	0.085	9.000
163.700	5.000	8.945	8.854	0.085	9.000
163.800	3.800	8.944	8.854	0.085	9.000
163.900	4.800	8.947	8.853	0.085	9.000
164.000	4.400	8.949	8.853	0.085	9.000
164.100	5.400	8.949	8.853	0.085	9.000
164.200	4.200	8.948	8.854	0.085	9.000
164.300	5.000	8.945	8.854	0.085	9.000
164.400	4.000	8.947	8.854	0.085	9.000
164.500	5.600	8.948	8.854	0.085	9.000
164.600	5.600	8.948	8.854	0.085	9.000
164.700	5.000	8.946	8.854	0.085	9.000
164.800	3.800	8.948	8.853	0.085	9.000
164.900	4.200	8.946	8.854	0.085	9.000
165.000	3.400	8.948	8.854	0.085	9.000
165.100	4.800	8.948	8.854	0.085	9.000
165.200	4.000	8.948	8.854	0.085	9.000
165.300	5.600	8.947	8.854	0.085	9.000
165.400	3.600	8.953	8.855	0.085	9.000
165.500	5.000	8.950	8.854	0.085	9.000
165.600	3.600	8.950	8.854	0.085	9.000
165.700	5.600	8.947	8.854	0.085	9.000
165.800	4.600	8.948	8.853	0.085	9.000
165.900	4.800	8.949	8.855	0.085	9.000
166.000	3.800	8.950	8.854	0.085	9.000
166.100	4.600	8.950	8.854	0.085	9.000
166.200	5.000	8.947	8.854	0.085	9.000
166.300	4.400	8.952	8.854	0.085	9.000
166.400	4.000	8.946	8.854	0.085	9.000
166.500	5.000	8.946	8.855	0.085	9.000
166.600	4.800	8.946	8.855	0.085	9.000
166.700	5.200	8.951	8.855	0.085	9.000
166.800	4.800	8.950	8.855	0.085	9.000
166.900	4.800	8.952	8.854	0.085	9.000
167.000	3.600	8.951	8.854	0.085	9.000
167.100	5.000	8.951	8.854	0.085	9.000
167.200	3.200	8.948	8.854	0.085	9.000
167.300	4.000	8.952	8.854	0.085	9.000
167.400	5.200	8.951	8.856	0.085	9.000
167.500	4.400	8.952	8.854	0.085	9.000
167.600	3.800	8.952	8.854	0.085	9.000
167.700	3.400	8.952	8.855	0.085	9.000
167.800	4.200	8.952	8.854	0.085	9.000
167.900	4.200	8.955	8.855	0.085	9.000
168.000	4.200	8.953	8.854	0.085	9.000
168.100	4.200	8.953	8.854	0.085	9.000
168.200	3.600	8.960	8.854	0.085	9.000
168.300	4.400	8.956	8.855	0.085	9.000
168.400	5.000	8.960	8.855	0.085	9.000
168.500	2.600	8.959	8.855	0.085	9.000
168.600	3.800	8.959	8.855	0.085	9.000
168.700	3.200	8.957	8.854	0.085	9.000
168.800	3.600	8.961	8.855	0.085	9.000
168.900	2.800	8.959	8.855	0.085	9.000
169.000	3.400	8.963	8.854	0.085	9.000
169.100	2.200	8.963	8.854	0.085	9.000
169.200	2.600	8.962	8.854	0.085	9.000
169.300	2.400	8.963	8.855	0.085	9.000
169.400	4.000	8.962	8.855	0.085	9.000
169.500	3.800	8.962	8.856	0.085	9.000
169.600	1.600	8.962	8.856	0.085	9.000
169.700	2.800	8.966	8.855	0.085	9.000
169.800	2.600	8.964	8.855	0.085	9.000
169.900	1.600	8.969	8.854	0.085	9.000
170.000	2.400	8.970	8.856	0.085	9.000
170.100	2.000	8.970	8.856	0.085	9.000
170.200	2.400	8.968	8.855	0.085	9.000
170.300	2.200	8.969	8.854	0.085	9.000
170.400	2.400	8.969	8.854	0.085	9.000
170.500	1.800	8.966	8.855	0.085	9.000
170.600	2.400	8.966	8.855	0.085	9.000
170.700	1.600	8.972	8.855	0.085	9.000
170.800	3.200	8.971	8.856	0.085	9.000
170.900	1.000	8.970	8.856	0.085	9.000
171.000	2.600	8.969	8.855	0.085	9.000
171.100	1.800	8.969	8.855	0.085	9.000
171.200	2.600	8.976	8.855	0.085	9.000
171.300	2.000	8.974	8.856	0.085	9.000
171.400	2.400	8.976	8.856	0.085	9.000
171.500	1.800	8.974	8.856	0.085	9.000
171.600	2.600	8.974	8.856	0.085	9.000
171.700	2.000	8.969	8.856	0.085	9.000
171.800	2.600	8.977	8.856	0.085	9.000
171.900	1.600	8.972	8.855	0.085	9.000
172.000	3.400	8.974	8.855	0.085	9.000
172.100	2.400	8.974	8.855	0.085	9.000
172.200	2.000	8.972	8.856	0.085	9.000
172.300	2.000	8.970	8.855	0.085	9.000
172.400	2.000	8.971	8.855	0.085	9.000
172.500	2.600	8.972	8.857	0.085	9.000
172.600	2.600	8.972	8.857	0.085	9.000
172.700	1.600	8.968	8.857	0.085	9.000
172.800	3.800	8.972	8.856	0.085	9.000
172.900	3.000	8.974	8.856	0.085	9.000
173.000	3.000	8.974	8.856	0.085	9.000
173.100	2.200	8.974	8.856	0.085	9.000
173.200	3.000	8.970	8.856	0.085	9.000
173.300	1.600	8.975	8.856	0.085	9.000
173.400	2.600	8.970	8.856	0.085	9.000
173.500	1.800	8.971	8.856	0.085	9.000
173.600	2.600	8.971	8.856	0.085	9.000
173.700	2.800	8.970	8.855	0.085	9.000
173.800	2.000	8.972	8.856	0.085	9.000
173.900	3.000	8.968	8.855	0.085	9.000
174.000	3.200	8.966	8.857	0.085	9.000
174.100	2.600	8.966	8.857	0.085	9.000
174.200	2.800	8.966	8.856	0.085	9.000
174.300	2.600	8.968	8.856	0.085	9.000
174.400	2.600	8.965	8.856	0.085	9.000
174.500	2.600	8.967	8.856	0.085	9.000
174.600	3.400	8.967	8.856	0.085	9.000
174.700	3.200	8.966	8.857	0.085	9.000
174.800	2.200	8.965	8.857	0.085	9.000
174.900	4.800	8.967	8.858	0.085	9.000
175.000	1.800	8.965	8.856	0.085	9.000
175.100	4.200	8.965	8.856	0.085	9.000
175.200	2.000	8.963	8.856	0.085	9.000
175.300	3.400	8.969	8.857	0.085	9.000
175.400	2.400	8.965	8.858	0.085	9.000
175.500	4.400	8.969	8.857	0.085	9.000
175.600	3.400	8.969	8.857	0.085	9.000
175.700	3.400	8.968	8.857	0.085	9.000
175.800	2.200	8.967	8.856	0.085	9.000
175.900	2.800	8.965	8.857	0.085	9.000
176.000	2.200	8.967	8.857	0.085	9.000
176.100	3.200	8.967	8.857	0.085	9.000
176.200	2.200	8.966	8.856	0.085	9.000
176.300	3.800	8.968	8.857	0.085	9.000
176.400	3.000	8.967	8.858	0.085	9.000
176.500	4.400	8.967	8.856	0.085	9.000
176.600	2.600	8.967	8.856	0.085	9.000
176.700	2.600	8.969	8.856	0.085	9.000
176.800	2.600	8.969	8.856	0.085	9.000
176.900	2.600	8.966	8.857	0.085	9.000
177.000	2.400	8.972	8.857	0.085	9.000
177.100	2.400	8.972	8.857	0.085	9.000
177.200	3.600	8.968	8.857	0.085	9.000
177.300	1.400	8.970	8.858	0.085	9.000
177.400	3.000	8.975	8.858	0.085	9.000
177.500	2.400	8.973	8.857	0.085	9.000
177.600	2.400	8.973	8.857	0.085	9.000
177.700	2.200	8.972	8.858	0.085	9.000
177.800	1.200	8.972	8.858	0.085	9.000
177.900	0.800	8.972	8.857	0.085	9.000
178.000	2.800	8.975	8.856	0.085	9.000
178.100	2.400	8.975	8.856	0.085	9.000
178.200	2.800	8.972	8.858	0.085	9.000
178.300	2.000	8.972	8.858	0.085	9.000
178.400	3.000	8.973	8.857	0.085	9.000
178.500	1.400	8.973	8.857	0.085	9.000
178.600	2.400	8.973	8.857	0.085	9.000
178.700	1.600	8.975	8.857	0.085	9.000
178.800	2.200	8.975	8.857	0.085	9.000
178.900	2.400	8.975	8.857	0.085	9.000
179.000	2.400	8.976	8.857	0.085	9.000
179.100	2.000	8.976	8.857	0.085	9.000
179.200	0.600	8.977	8.858	0.085	9.000
179.300	2.200	8.980	8.857	0.085	9.000
179.400	1.400	8.978	8.858	0.085	9.000
179.500	1.000	8.976	8.858	0.085	9.000
179.600	2.000	8.976	8.858	0.085	9.000
179.700	3.000	8.975	8.858	0.085	9.000
179.800	1.600	8.977	8.858	0.085	9.000
179.900	0.800	8.977	8.858	0.085	9.000
180.000	2.600	8.979	8.858	0.085	9.000
180.100	0.600	8.979	8.858	0.085	9.000
180.200	1.800	8.979	8.857	0.085	9.000
180.300	1.600	8.981	8.857	0.085	9.000
180.400	1.000	8.979	8.858	0.085	9.000
180.500	-0.000	8.981	8.859	0.085	9.000
180.600	0.400	8.981	8.859	0.085	9.000
180.700	1.000	8.983	8.858	0.085	9.000
180.800	1.000	8.984	8.859	0.085	9.000
180.900	0.200	8.982	8.858	0.085	9.000
181.000	2.000	8.982	8.859	0.085	9.000
181.100	0.800	8.982	8.859	0.085	9.000
181.200	2.000	8.983	8.858	0.085	9.000
181.300	0.800	8.980	8.858	0.085	9.000
181.400	1.800	8.984	8.859	0.085	9.000
181.500	1.600	8.985	8.858	0.085	9.000
181.600	0.600	8.985	8.858	0.085	9.000
181.700	0.200	8.983	8.858	0.085	9.000
181.800	0.800	8.982	8.858	0.085	9.000
181.900	-0.000	8.985	8.858	0.085	9.000
182.000	1.000	8.986	8.858	0.085	9.000
182.100	1.200	8.986	8.858	0.085	9.000
182.200	1.600	8.989	8.857	0.085	9.000
182.300	0.600	8.988	8.858	0.085	9.000
182.400	0.200	8.988	8.859	0.085	9.000
182.500	1.000	8.986	8.859	0.085	9.000
182.600	1.600	8.986	8.859	0.086	9.000
182.700	-0.000	8.989	8.859	0.086	9.000
182.800	1.600	8.989	8.858	0.086	9.000
182.900	-0.600	8.992	8.859	0.086	9.000
183.000	1.200	8.988	8.858	0.086	9.000
183.100	-0.000	8.988	8.858	0.086	9.000
183.200	1.800	8.990	8.859	0.086	9.000
183.300	-0.400	8.988	8.858	0.086	9.000
183.400	1.200	8.989	8.858	0.086	9.000
183.500	0.400	8.990	8.859	0.086	9.000
183.600	-0.200	8.990	8.859	0.086	9.000
183.700	-0.000	8.988	8.859	0.086	9.000
183.800	0.200	8.995	8.859	0.086	9.000
183.900	2.600	8.990	8.858	0.086	9.000
184.000	-0.000	8.989	8.859	0.086	9.000
184.100	-0.400	8.989	8.859	0.086	9.000
184.200	1.600	8.989	8.859	0.086	9.000
184.300	-0.000	8.990	8.859	0.086	9.000
184.400	0.800	8.987	8.858	0.086	9.000
184.500	0.200	8.986	8.858	0.086	9.000
184.600	1.200	8.986	8.858	0.086	9.000
184.700	0.400	8.988	8.860	0.086	9.000
184.800	1.400	8.988	8.858	0.086	9.000
184.900	0.800	8.989	8.859	0.086	9.000
185.000	1.000	8.987	8.860	0.086	9.000
185.100	0.400	8.987	8.860	0.086	9.000
185.200	0.400	8.982	8.860	0.086	9.000
185.300	1.000	8.987	8.859	0.086	9.000
185.400	1.200	8.987	8.859	0.086	9.000
185.500	0.400	8.985	8.859	0.086	9.000
185.600	1.200	8.985	8.859	0.086	9.000
185.700	1.200	8.982	8.859	0.086	9.000
185.800	1.200	8.989	8.859	0.086	9.000
185.900	1.200	8.985	8.860	0.086	9.000
186.000	0.400	8.984	8.860	0.086	9.000
186.100	0.600	8.984	8.860	0.086	9.000
186.200	1.200	8.987	8.859	0.086	9.000
186.300	1.000	8.986	8.860	0.086	9.000
186.400	0.200	8.982	8.859	0.086	9.000
186.500	0.200	8.984	8.859	0.086	9.000
186.600	0.600	8.984	8.859	0.086	9.000
186.700	2.800	8.987	8.860	0.086	9.000
186.800	1.000	8.985	8.859	0.086	9.000
186.900	2.400	8.985	8.859	0.086	9.000
187.000	1.200	8.983	8.859	0.086	9.000
187.100	2.000	8.983	8.859	0.086	9.000
187.200	0.400	8.984	8.860	0.086	9.000
187.300	2.000	8.983	8.860	0.086	9.000
187.400	1.400	8.981	8.859	0.086	9.000
187.500	1.200	8.980	8.859	0.086	9.000
187.600	0.800	8.980	8.859	0.086	9.000
187.700	1.600	8.978	8.860	0.086	9.000
187.800	2.000	8.982	8.859	0.086	9.000
187.900	3.200	8.981	8.860	0.086	9.000
188.000	2.400	8.977	8.859	0.086	9.000
188.100	4.000	8.977	8.859	0.086	9.000
188.200	2.400	8.968	8.859	0.086	9.000
188.300	3.200	8.966	8.860	0.086	9.000
188.400	2.600	8.964	8.860	0.086	9.000
188.500	3.000	8.965	8.860	0.086	9.000
188.600	2.200	8.965	8.860	0.086	9.000
188.700	2.400	8.969	8.860	0.086	9.000
188.800	2.400	8.967	8.860	0.086	9.000
188.900	2.600	8.972	8.859	0.086	9.000
189.000	1.400	8.978	8.860	0.086	9.000
189.100	1.400	8.978	8.860	0.086	9.000
189.200	0.200	8.976	8.859	0.086	9.000
189.300	1.000	8.980	8.859	0.086	9.000
189.400	1.600	8.977	8.860	0.086	9.000
189.500	2.400	8.982	8.861	0.086	9.000
189.600	1.000	8.982	8.861	0.086	9.000
189.700	1.800	8.982	8.861	0.086	9.000
189.800	1.000	8.982	8.860	0.086	9.000
189.900	2.000	8.977	8.860	0.086	9.000
190.000	2.200	8.981	8.861	0.086	9.000
190.100	2.200	8.981	8.861	0.086	9.000
190.200	2.400	8.977	8.860	0.086	9.000
190.300	2.800	8.977	8.861	0.086	9.000
190.400	1.200	8.977	8.860	0.086	9.000
190.500	2.600	8.977	8.860	0.086	9.000
190.600	1.200	8.977	8.860	0.086	9.000
190.700	2.200	8.980	8.862	0.086	9.000
190.800	1.600	8.978	8.861	0.086	9.000
190.900	3.200	8.979	8.859	0.086	9.000
191.000	0.800	8.975	8.859	0.086	9.000
191.100	2.400	8.975	8.859	0.086	9.000
191.200	1.600	8.974	8.860	0.086	9.000
191.300	2.800	8.978	8.860	0.086	9.000
191.400	1.000	8.980	8.860	0.086	9.000
191.500	2.400	8.977	8.862	0.086	9.000
191.600	1.200	8.977	8.862	0.086	9.000
191.700	2.600	8.978	8.860	0.086	9.000
191.800	1.000	8.978	8.861	0.086	9.000
191.900	1.000	8.976	8.861	0.086	9.000
192.000	2.200	8.978	8.861	0.086	9.000
192.100	-0.200	8.978	8.861	0.086	9.000
192.200	0.200	8.979	8.861	0.086	9.000
192.300	0.400	8.981	8.860	0.086	9.000
192.400	-0.000	8.987	8.861	0.086	9.000
192.500	1.600	8.991	8.860	0.086	9.000
192.600	3.000	8.991	8.860	0.086	9.000
192.700	1.000	8.988	8.861	0.086	9.000
192.800	2.200	8.993	8.861	0.086	9.000
192.900	1.800	8.988	8.861	0.086	9.000
193.000	1.800	8.978	8.860	0.086	9.000
193.100	2.800	8.978	8.860	0.086	9.000
193.200	2.000	8.969	8.861	0.086	9.000
193.300	1.600	8.972	8.861	0.086	9.000
193.400	2.800	8.978	8.861	0.086	9.000
193.500	2.200	8.977	8.861	0.086	9.000
193.600	1.200	8.977	8.861	0.086	9.000
193.700	2.000	8.976	8.861	0.086	9.000
193.800	2.600	8.973	8.860	0.086	9.000
193.900	2.400	8.976	8.861	0.086	9.000
194.000	2.800	8.975	8.861	0.086	9.000
194.100	1.800	8.975	8.861	0.086	9.000
194.200	2.400	8.974	8.861	0.086	9.000
194.300	3.000	8.970	8.861	0.086	9.000
194.400	2.800	8.976	8.861	0.086	9.000
194.500	2.800	8.974	8.862	0.086	9.000
194.600	1.600	8.974	8.862	0.086	9.000
194.700	2.600	8.971	8.861	0.086	9.000
194.800	3.400	8.975	8.862	0.086	9.000
194.900	2.000	8.970	8.862	0.086	9.000
195.000	2.000	8.970	8.861	0.086	9.000
195.100	3.200	8.970	8.861	0.086	9.000
195.200	1.800	8.971	8.861	0.086	9.000
195.300	3.200	8.972	8.862	0.086	9.000
195.400	3.400	8.971	8.862	0.086	9.000
195.500	4.600	8.974	8.861	0.086	9.000
195.600	4.000	8.974	8.861	0.086	9.000
195.700	6.000	8.971	8.862	0.086	9.000
195.800	3.200	8.966	8.861	0.086	9.000
195.900	3.200	8.960	8.862	0.086	9.000
196.000	3.400	8.952	8.862	0.086	9.000
196.100	3.400	8.952	8.862	0.086	9.000
196.200	3.400	8.957	8.861	0.086	9.000
196.300	3.400	8.958	8.862	0.086	9.000
196.400	2.800	8.961	8.861	0.086	9.000
196.500	3.800	8.960	8.862	0.086	9.000
196.600	3.200	8.960	8.862	0.086	9.000
196.700	3.600	8.963	8.861	0.086	9.000
196.800	2.200	8.965	8.862	0.086	9.000
196.900	4.200	8.961	8.863	0.086	9.000
197.000	2.600	8.963	8.862	0.086	9.000
197.100	2.600	8.963	8.862	0.086	9.000
197.200	2.600	8.963	8.862	0.086	9.000
197.300	4.200	8.961	8.861	0.086	9.000
197.400	3.000	8.966	8.862	0.086	9.000
197.500	4.200	8.962	8.863	0.086	9.000
197.600	3.200	8.962	8.863	0.086	9.000
197.700	4.200	8.961	8.862	0.086	9.000
197.800	3.400	8.961	8.861	0.086	9.000
197.900	4.800	8.963	8.861	0.086	9.000
198.000	2.200	8.963	8.863	0.086	9.000
198.100	3.600	8.963	8.863	0.086	9.000
198.200	4.000	8.958	8.863	0.086	9.000
198.300	2.400	8.963	8.862	0.086	9.000
198.400	3.400	8.959	8.862	0.086	9.000
198.500	3.600	8.963	8.861	0.086	9.000
198.600	2.800	8.963	8.861	0.086	9.000
198.700	4.000	8.961	8.862	0.086	9.000
198.800	2.600	8.966	8.863	0.086	9.000
198.900	2.600	8.961	8.862	0.086	9.000
199.000	2.600	8.960	8.863	0.086	9.000
199.100	3.000	8.960	8.863	0.086	9.000
199.200	3.400	8.965	8.862	0.086	9.000
199.300	3.400	8.969	8.862	0.086	9.000
199.400	3.200	8.968	8.863	0.086	9.000
199.500	3.600	8.964	8.863	0.086	9.000
199.600	2.600	8.964	8.863	0.086	9.000
199.700	2.400	8.968	8.863	0.086	9.000
199.800	3.400	8.964	8.863	0.086	9.000
199.900	3.600	8.966	8.862	0.086	9.000
[truncated: 102,296 more rows]
