# Supplementary material for: Measurement of Outflow Facility Using iPerfusion
Source: PLoS One. 2016 Mar 7;11(3):e0150694. doi: 10.1371/journal.pone.0150694 (PMC4780770; doi:10.1371/journal.pone.0150694)
Supplement: S4 File — The raw data from the perfusion traces along with the steady state values for each pressure step. (ZIP) [file pone.0150694.s004.zip › S3/ControlIndividuals/eye17/Eye_P16CR-07/Parameters.txt]

Q	dQ	P	dP	R	dR	C	dC	FT	dFT	N/A	FV
5.8205	5.1259	4.4685	0.0414	0.7677	0.6889	1.3026	1.1688	0.0000	0.0000	4.5300	0.0000
17.4962	5.1855	5.8613	0.0419	0.3350	0.1011	2.9850	0.9012	0.0000	0.0000	6.0076	0.0000
24.5631	5.1147	7.3105	0.0419	0.2976	0.0632	3.3600	0.7131	0.0000	0.0000	7.5076	0.0000
42.4764	5.2362	10.1692	0.0460	0.2394	0.0301	4.1770	0.5246	0.0000	0.0000	10.5076	0.0000
58.8863	5.2415	11.5278	0.0506	0.1958	0.0178	5.1082	0.4634	0.0000	0.0000	12.0150	0.0000
98.0693	5.3462	14.1820	0.0547	0.1446	0.0080	6.9151	0.3844	0.0000	0.0000	15.0150	0.0000
141.9347	5.2525	16.7936	0.0590	0.1183	0.0045	8.4517	0.3198	0.0000	0.0000	18.0150	0.0000
191.3735	5.2173	19.3308	0.0780	0.1010	0.0028	9.8999	0.2777	0.0000	0.0000	20.9659	0.0000
27.3755	5.2154	7.8630	0.0416	0.2872	0.0557	3.4815	0.6756	0.0000	0.0000	8.0259	0.0000
