# Supplementary material for: Measurement of Outflow Facility Using iPerfusion
Source: PLoS One. 2016 Mar 7;11(3):e0150694. doi: 10.1371/journal.pone.0150694 (PMC4780770; doi:10.1371/journal.pone.0150694)
Supplement: S4 File — The raw data from the perfusion traces along with the steady state values for each pressure step. (ZIP) [file pone.0150694.s004.zip › S3/ControlIndividuals/eye18/CapPre_P16CR-08/Data.txt]

0.000	-2.600	-0.006	8.808	-0.000	0.000
0.100	-3.200	-0.006	8.808	-0.000	0.000
0.200	-2.400	-0.005	8.807	-0.000	0.000
0.300	-3.800	-0.008	8.809	-0.000	0.000
0.400	-2.400	-0.007	8.809	-0.000	0.000
0.500	-3.600	-0.006	8.807	-0.000	0.000
0.600	-3.000	-0.006	8.807	-0.000	0.000
0.700	-2.000	-0.007	8.808	-0.000	0.000
0.800	-2.600	-0.007	8.807	-0.000	0.000
0.900	-3.800	-0.005	8.808	-0.000	0.000
1.000	-2.600	-0.008	8.807	-0.000	0.000
1.100	-2.600	-0.008	8.807	-0.000	0.000
1.200	-2.600	-0.008	8.808	-0.000	0.000
1.300	-3.000	-0.006	8.808	-0.000	0.000
1.400	-2.800	-0.006	8.808	-0.000	0.000
1.500	-2.800	-0.010	8.807	-0.000	0.000
1.600	-2.400	-0.010	8.807	-0.000	0.000
1.700	-3.000	-0.005	8.808	-0.000	0.000
1.800	-3.800	-0.005	8.808	-0.000	0.000
1.900	-2.400	-0.004	8.807	-0.000	0.000
2.000	-2.800	-0.006	8.807	-0.000	0.000
2.100	-3.000	-0.006	8.807	-0.000	0.000
2.200	-2.400	-0.005	8.807	-0.000	0.000
2.300	-2.400	-0.006	8.808	-0.000	0.000
2.400	-3.600	-0.008	8.807	-0.000	0.000
2.500	-3.000	-0.009	8.807	-0.000	0.000
2.600	-3.000	-0.009	8.807	-0.000	0.000
2.700	-3.000	-0.007	8.808	-0.000	0.000
2.800	-3.800	-0.008	8.809	-0.000	0.000
2.900	-3.200	-0.005	8.808	-0.000	0.000
3.000	-3.200	-0.011	8.808	-0.000	0.000
3.100	-3.000	-0.011	8.808	-0.000	0.000
3.200	-3.000	-0.006	8.807	-0.000	0.000
3.300	-3.200	-0.008	8.806	-0.000	0.000
3.400	-2.400	-0.006	8.807	-0.000	0.000
3.500	-3.800	-0.007	8.807	-0.000	0.000
3.600	-3.000	-0.007	8.807	-0.000	0.000
3.700	-3.200	-0.005	8.807	-0.000	0.000
3.800	-2.200	-0.008	8.807	-0.000	0.000
3.900	-2.600	-0.006	8.808	-0.000	0.000
4.000	-3.400	-0.005	8.809	-0.000	0.000
4.100	-2.600	-0.005	8.809	-0.000	0.000
4.200	-3.200	-0.007	8.807	-0.000	0.000
4.300	-3.600	-0.006	8.808	-0.000	0.000
4.400	-2.200	-0.010	8.808	-0.000	0.000
4.500	-3.200	-0.012	8.807	-0.000	0.000
4.600	-3.400	-0.012	8.807	-0.000	0.000
4.700	-4.000	-0.005	8.807	-0.000	0.000
4.800	-2.800	-0.008	8.807	0.007	0.000
4.900	-2.000	-0.008	8.807	0.007	0.000
5.000	3885.000	-0.009	8.808	0.007	0.000
5.100	3665.800	-0.009	8.808	0.007	0.000
5.200	-3305.200	0.009	8.807	0.007	0.000
5.300	-2503.400	-0.013	8.808	0.003	0.000
5.400	3199.800	-0.005	8.807	0.003	0.000
5.500	-1898.400	-0.019	8.807	0.003	0.000
5.600	-522.600	-0.019	8.807	0.003	0.000
5.700	-493.800	-0.072	8.807	0.003	0.000
5.800	-492.400	-1.155	8.807	-0.001	0.000
5.900	-494.000	0.024	8.808	-0.001	0.000
6.000	-490.200	0.005	8.807	-0.001	0.000
6.100	-457.600	0.005	8.807	-0.001	0.000
6.200	-337.400	-0.058	8.806	-0.001	0.000
6.300	-308.800	0.328	8.806	-0.003	0.000
6.400	-307.200	3.766	8.807	-0.003	0.000
6.500	-305.000	4.942	8.807	-0.003	0.000
6.600	-304.000	4.942	8.807	-0.003	0.000
6.700	-299.600	4.875	8.807	-0.003	0.000
6.800	-296.800	4.882	8.806	-0.006	0.000
6.900	-294.000	4.197	8.808	-0.006	0.000
7.000	-291.800	3.063	8.807	-0.006	0.000
7.100	-289.200	3.063	8.807	-0.006	0.000
7.200	-286.200	3.066	8.807	-0.006	0.000
7.300	-284.400	3.035	8.806	-0.008	0.000
7.400	-282.400	3.013	8.808	-0.008	0.000
7.500	-279.200	2.953	8.808	-0.008	0.000
7.600	-276.600	2.953	8.808	-0.008	0.000
7.700	-273.200	2.929	8.808	-0.008	0.000
7.800	-270.800	2.902	8.807	-0.010	0.000
7.900	-268.000	2.871	8.807	-0.010	0.000
8.000	-265.000	2.820	8.806	-0.010	0.000
8.100	-262.400	2.820	8.806	-0.010	0.000
8.200	-260.200	2.789	8.806	-0.010	0.000
8.300	-257.200	2.770	8.807	-0.012	0.000
8.400	-254.000	2.738	8.807	-0.012	0.000
8.500	-252.000	2.681	8.807	-0.012	0.000
8.600	-249.000	2.681	8.807	-0.012	0.000
8.700	-246.000	2.655	8.807	-0.012	0.000
8.800	-244.400	2.626	8.806	-0.014	0.000
8.900	-241.800	2.601	8.806	-0.014	0.000
9.000	-239.200	2.547	8.805	-0.014	0.000
9.100	-236.800	2.547	8.805	-0.014	0.000
9.200	-234.400	2.518	8.808	-0.014	0.000
9.300	-231.200	2.492	8.807	-0.016	0.000
9.400	-229.800	2.469	8.806	-0.016	0.000
9.500	-226.600	2.421	8.807	-0.016	0.000
9.600	-225.400	2.421	8.807	-0.016	0.000
9.700	-222.000	2.389	8.807	-0.016	0.000
9.800	-220.400	2.365	8.807	-0.018	0.000
9.900	-218.000	2.342	8.807	-0.018	0.000
10.000	-214.600	2.292	8.808	-0.018	0.000
10.100	-213.400	2.292	8.808	-0.018	0.000
10.200	-210.800	2.272	8.806	-0.018	0.000
10.300	-209.400	2.250	8.807	-0.020	0.000
10.400	-207.800	2.224	8.806	-0.020	0.000
10.500	-204.400	2.177	8.807	-0.020	0.000
10.600	-202.800	2.177	8.807	-0.020	0.000
10.700	-200.200	2.156	8.807	-0.020	0.000
10.800	-198.000	2.128	8.806	-0.021	0.000
10.900	-196.000	2.110	8.806	-0.021	0.000
11.000	-193.800	2.061	8.806	-0.021	0.000
11.100	-192.400	2.061	8.806	-0.021	0.000
11.200	-190.600	2.043	8.806	-0.021	0.000
11.300	-188.400	2.024	8.806	-0.023	0.000
11.400	-186.800	2.001	8.806	-0.023	0.000
11.500	-184.600	1.958	8.807	-0.023	0.000
11.600	-182.800	1.958	8.807	-0.023	0.000
11.700	-181.400	1.946	8.806	-0.023	0.000
11.800	-177.600	1.915	8.807	-0.024	0.000
11.900	-178.000	1.906	8.806	-0.024	0.000
12.000	-174.200	1.861	8.806	-0.024	0.000
12.100	-172.600	1.861	8.806	-0.024	0.000
12.200	-171.800	1.844	8.806	-0.024	0.000
12.300	-170.200	1.829	8.807	-0.026	0.000
12.400	-166.600	1.800	8.806	-0.026	0.000
12.500	-166.200	1.765	8.807	-0.026	0.000
12.600	-165.000	1.765	8.807	-0.026	0.000
12.700	-161.200	1.759	8.806	-0.026	0.000
12.800	-161.000	1.724	8.807	-0.027	0.000
12.900	-159.000	1.705	8.807	-0.027	0.000
13.000	-154.600	1.684	8.807	-0.027	0.000
13.100	-154.400	1.684	8.807	-0.027	0.000
13.200	-152.400	1.650	8.806	-0.027	0.000
13.300	-151.400	1.629	8.807	-0.028	0.000
13.400	-150.800	1.616	8.805	-0.028	0.000
13.500	-147.800	1.570	8.806	-0.028	0.000
13.600	-146.200	1.570	8.806	-0.028	0.000
13.700	-146.000	1.567	8.807	-0.028	0.000
13.800	-145.000	1.533	8.806	-0.029	0.000
13.900	-141.600	1.510	8.808	-0.029	0.000
14.000	-141.200	1.480	8.807	-0.029	0.000
14.100	-140.000	1.480	8.807	-0.029	0.000
14.200	-139.600	1.479	8.806	-0.029	0.000
14.300	-139.600	1.449	8.807	-0.030	0.000
14.400	-138.000	1.452	8.806	-0.030	0.000
14.500	-135.600	1.412	8.806	-0.030	0.000
14.600	-136.000	1.412	8.806	-0.030	0.000
14.700	-134.800	1.389	8.806	-0.030	0.000
14.800	-134.000	1.393	8.805	-0.032	0.000
14.900	-132.200	1.365	8.807	-0.032	0.000
15.000	-131.000	1.358	8.806	-0.032	0.000
15.100	-130.800	1.358	8.806	-0.032	0.000
15.200	-129.800	1.351	8.807	-0.032	0.000
15.300	-128.400	1.347	8.805	-0.033	0.000
15.400	-127.200	1.323	8.806	-0.033	0.000
15.500	-126.200	1.304	8.805	-0.033	0.000
15.600	-124.200	1.304	8.805	-0.033	0.000
15.700	-124.400	1.305	8.805	-0.033	0.000
15.800	-123.800	1.284	8.806	-0.034	0.000
15.900	-122.000	1.280	8.806	-0.034	0.000
16.000	-120.200	1.253	8.806	-0.034	0.000
16.100	-119.600	1.253	8.806	-0.034	0.000
16.200	-118.400	1.247	8.805	-0.034	0.000
16.300	-118.800	1.233	8.807	-0.035	0.000
16.400	-115.200	1.231	8.807	-0.035	0.000
16.500	-114.200	1.199	8.805	-0.035	0.000
16.600	-114.000	1.199	8.805	-0.035	0.000
16.700	-113.200	1.187	8.805	-0.035	0.000
16.800	-111.200	1.182	8.807	-0.036	0.000
16.900	-110.600	1.166	8.806	-0.036	0.000
17.000	-109.600	1.154	8.806	-0.036	0.000
17.100	-109.800	1.154	8.806	-0.036	0.000
17.200	-108.400	1.131	8.805	-0.036	0.000
17.300	-106.800	1.124	8.806	-0.036	0.000
17.400	-105.800	1.116	8.804	-0.036	0.000
17.500	-106.600	1.097	8.806	-0.036	0.000
17.600	-105.000	1.097	8.806	-0.036	0.000
17.700	-103.600	1.085	8.806	-0.036	0.000
17.800	-103.800	1.076	8.806	-0.037	0.000
17.900	-102.200	1.067	8.805	-0.037	0.000
18.000	-100.000	1.047	8.807	-0.037	0.000
18.100	-99.000	1.047	8.807	-0.037	0.000
18.200	-98.600	1.038	8.805	-0.038	0.000
18.300	-96.600	1.033	8.806	-0.038	0.000
18.400	-94.600	1.024	8.806	-0.038	0.000
18.500	-94.200	0.997	8.805	-0.038	0.000
18.600	-92.600	0.997	8.805	-0.038	0.000
18.700	-91.800	0.994	8.806	-0.039	0.000
18.800	-90.800	0.972	8.806	-0.039	0.000
18.900	-91.400	0.963	8.805	-0.039	0.000
19.000	-88.800	0.940	8.805	-0.039	0.000
19.100	-88.200	0.940	8.805	-0.039	0.000
19.200	-87.800	0.927	8.805	-0.039	0.000
19.300	-87.000	0.917	8.807	-0.039	0.000
19.400	-87.400	0.911	8.805	-0.039	0.000
19.500	-85.600	0.886	8.806	-0.039	0.000
19.600	-84.600	0.886	8.806	-0.039	0.000
19.700	-83.800	0.882	8.806	-0.040	0.000
19.800	-83.400	0.868	8.806	-0.040	0.000
19.900	-82.600	0.861	8.805	-0.040	0.000
20.000	-82.600	0.841	8.807	-0.040	0.000
20.100	-81.800	0.841	8.807	-0.040	0.000
20.200	-81.400	0.833	8.806	-0.041	0.000
20.300	-80.400	0.824	8.805	-0.041	0.000
20.400	-78.600	0.817	8.806	-0.041	0.000
20.500	-79.800	0.811	8.807	-0.041	0.000
20.600	-78.600	0.811	8.807	-0.041	0.000
20.700	-78.200	0.797	8.806	-0.041	0.000
20.800	-78.200	0.788	8.805	-0.041	0.000
20.900	-77.200	0.785	8.807	-0.041	0.000
21.000	-77.200	0.772	8.805	-0.041	0.000
21.100	-76.200	0.772	8.805	-0.041	0.000
21.200	-76.200	0.756	8.806	-0.042	0.000
21.300	-74.600	0.758	8.806	-0.042	0.000
21.400	-74.400	0.756	8.805	-0.042	0.000
21.500	-73.200	0.741	8.806	-0.042	0.000
21.600	-72.200	0.741	8.806	-0.042	0.000
21.700	-71.600	0.737	8.806	-0.043	0.000
21.800	-70.400	0.730	8.808	-0.043	0.000
21.900	-69.800	0.721	8.807	-0.043	0.000
22.000	-69.200	0.709	8.806	-0.043	0.000
22.100	-69.400	0.709	8.806	-0.043	0.000
22.200	-70.000	0.708	8.805	-0.043	0.000
22.300	-68.200	0.697	8.805	-0.043	0.000
22.400	-68.200	0.689	8.806	-0.043	0.000
22.500	-67.400	0.675	8.806	-0.043	0.000
22.600	-67.400	0.675	8.806	-0.043	0.000
22.700	-66.600	0.676	8.807	-0.044	0.000
22.800	-66.200	0.669	8.806	-0.044	0.000
22.900	-66.200	0.665	8.806	-0.044	0.000
23.000	-65.400	0.653	8.806	-0.044	0.000
23.100	-64.000	0.653	8.806	-0.044	0.000
23.200	-65.000	0.651	8.806	-0.044	0.000
23.300	-63.600	0.648	8.806	-0.044	0.000
23.400	-63.200	0.644	8.806	-0.044	0.000
23.500	-62.600	0.630	8.806	-0.044	0.000
23.600	-62.000	0.630	8.806	-0.044	0.000
23.700	-60.800	0.629	8.805	-0.045	0.000
23.800	-61.400	0.628	8.806	-0.045	0.000
23.900	-60.400	0.612	8.805	-0.045	0.000
24.000	-61.000	0.601	8.807	-0.045	0.000
24.100	-60.600	0.601	8.807	-0.045	0.000
24.200	-60.600	0.605	8.805	-0.045	0.000
24.300	-61.400	0.589	8.805	-0.045	0.000
24.400	-60.200	0.594	8.806	-0.045	0.000
24.500	-61.200	0.585	8.806	-0.045	0.000
24.600	-61.000	0.585	8.806	-0.045	0.000
24.700	-60.000	0.576	8.805	-0.046	0.000
24.800	-60.000	0.580	8.805	-0.046	0.000
24.900	-60.400	0.576	8.806	-0.046	0.000
25.000	-60.000	0.570	8.806	-0.046	0.000
25.100	-59.400	0.570	8.806	-0.046	0.000
25.200	-60.800	0.566	8.806	-0.046	0.000
25.300	-59.800	0.572	8.807	-0.046	0.000
25.400	-60.400	0.570	8.806	-0.046	0.000
25.500	-60.800	0.570	8.805	-0.046	0.000
25.600	-61.200	0.570	8.805	-0.046	0.000
25.700	-60.800	0.569	8.806	-0.047	0.000
25.800	-60.600	0.570	8.806	-0.047	0.000
25.900	-61.400	0.566	8.806	-0.047	0.000
26.000	-60.600	0.568	8.805	-0.047	0.000
26.100	-62.200	0.568	8.805	-0.047	0.000
26.200	-61.000	0.577	8.806	-0.047	0.000
26.300	-60.000	0.572	8.805	-0.047	0.000
26.400	-61.200	0.572	8.806	-0.047	0.000
26.500	-61.600	0.571	8.805	-0.047	0.000
26.600	-61.400	0.571	8.805	-0.047	0.000
26.700	-60.600	0.574	8.806	-0.048	0.000
26.800	-61.200	0.578	8.806	-0.048	0.000
26.900	-61.600	0.579	8.806	-0.048	0.000
27.000	-61.600	0.576	8.805	-0.048	0.000
27.100	-60.000	0.576	8.805	-0.048	0.000
27.200	-62.400	0.579	8.806	-0.048	0.000
27.300	-60.400	0.582	8.806	-0.048	0.000
27.400	-61.200	0.577	8.806	-0.048	0.000
27.500	-61.400	0.578	8.806	-0.048	0.000
27.600	-59.600	0.578	8.806	-0.048	0.000
27.700	-60.200	0.580	8.805	-0.049	0.000
27.800	-60.400	0.580	8.807	-0.049	0.000
27.900	-60.000	0.580	8.806	-0.049	0.000
28.000	-58.400	0.578	8.806	-0.049	0.000
28.100	-59.600	0.578	8.806	-0.049	0.000
28.200	-58.200	0.580	8.806	-0.049	0.000
28.300	-59.400	0.573	8.806	-0.049	0.000
28.400	-58.200	0.576	8.806	-0.049	0.000
28.500	-57.200	0.569	8.805	-0.049	0.000
28.600	-57.000	0.569	8.805	-0.049	0.000
28.700	-56.400	0.562	8.807	-0.050	0.000
28.800	-56.600	0.565	8.805	-0.050	0.000
28.900	-54.600	0.554	8.806	-0.050	0.000
29.000	-55.400	0.546	8.806	-0.050	0.000
29.100	-55.400	0.546	8.806	-0.050	0.000
29.200	-55.400	0.541	8.806	-0.050	0.000
29.300	-54.800	0.542	8.807	-0.050	0.000
29.400	-54.600	0.535	8.805	-0.050	0.000
29.500	-55.200	0.525	8.806	-0.050	0.000
29.600	-55.600	0.525	8.806	-0.050	0.000
29.700	-54.600	0.525	8.805	-0.051	0.000
29.800	-55.200	0.513	8.806	-0.051	0.000
29.900	-54.800	0.514	8.806	-0.051	0.000
30.000	-55.800	0.515	8.806	-0.051	0.000
30.100	-54.800	0.515	8.806	-0.051	0.000
30.200	-55.000	0.516	8.806	-0.051	0.000
30.300	-55.000	0.515	8.806	-0.051	0.000
30.400	-55.200	0.517	8.805	-0.051	0.000
30.500	-54.200	0.510	8.806	-0.051	0.000
30.600	-52.800	0.510	8.806	-0.051	0.000
30.700	-54.200	0.516	8.805	-0.052	0.000
30.800	-53.400	0.512	8.806	-0.052	0.000
30.900	-53.800	0.509	8.806	-0.052	0.000
31.000	-54.200	0.506	8.806	-0.052	0.000
31.100	-54.200	0.506	8.806	-0.052	0.000
31.200	-55.000	0.506	8.805	-0.052	0.000
31.300	-56.000	0.513	8.806	-0.052	0.000
31.400	-55.400	0.509	8.807	-0.052	0.000
31.500	-54.400	0.498	8.804	-0.052	0.000
31.600	-55.000	0.498	8.804	-0.052	0.000
31.700	-54.000	0.506	8.806	-0.052	0.000
31.800	-54.400	0.503	8.806	-0.052	0.000
31.900	-54.400	0.510	8.806	-0.052	0.000
32.000	-53.200	0.514	8.806	-0.052	0.000
32.100	-53.600	0.514	8.806	-0.052	0.000
32.200	-54.000	0.519	8.806	-0.053	0.000
32.300	-53.800	0.507	8.805	-0.053	0.000
32.400	-52.200	0.515	8.806	-0.053	0.000
32.500	-53.000	0.512	8.806	-0.053	0.000
32.600	-52.600	0.512	8.806	-0.053	0.000
32.700	-52.200	0.504	8.805	-0.053	0.000
32.800	-51.600	0.501	8.804	-0.053	0.000
32.900	-51.200	0.500	8.806	-0.053	0.000
33.000	-50.000	0.496	8.806	-0.053	0.000
33.100	-48.400	0.496	8.806	-0.053	0.000
33.200	-48.000	0.491	8.806	-0.054	0.000
33.300	-46.800	0.497	8.807	-0.054	0.000
33.400	-47.200	0.490	8.806	-0.054	0.000
33.500	-46.400	0.480	8.806	-0.054	0.000
33.600	-46.800	0.480	8.806	-0.054	0.000
33.700	-46.200	0.470	8.805	-0.054	0.000
33.800	-46.400	0.464	8.806	-0.054	0.000
33.900	-46.200	0.459	8.807	-0.054	0.000
34.000	-44.800	0.444	8.807	-0.054	0.000
34.100	-44.400	0.444	8.807	-0.054	0.000
34.200	-45.600	0.441	8.807	-0.054	0.000
34.300	-43.400	0.432	8.805	-0.054	0.000
34.400	-42.400	0.432	8.805	-0.054	0.000
34.500	-43.800	0.428	8.805	-0.054	0.000
34.600	-42.600	0.428	8.805	-0.054	0.000
34.700	-42.000	0.423	8.806	-0.055	0.000
34.800	-42.000	0.421	8.807	-0.055	0.000
34.900	-40.800	0.417	8.806	-0.055	0.000
35.000	-41.000	0.406	8.806	-0.055	0.000
35.100	-40.200	0.406	8.806	-0.055	0.000
35.200	-40.000	0.398	8.806	-0.055	0.000
35.300	-39.600	0.395	8.806	-0.055	0.000
35.400	-39.600	0.391	8.804	-0.055	0.000
35.500	-38.600	0.383	8.808	-0.055	0.000
35.600	-38.200	0.383	8.808	-0.055	0.000
35.700	-37.600	0.374	8.806	-0.055	0.000
35.800	-37.200	0.377	8.807	-0.055	0.000
35.900	-36.800	0.370	8.806	-0.055	0.000
36.000	-36.200	0.362	8.807	-0.055	0.000
36.100	-36.000	0.362	8.807	-0.055	0.000
36.200	-36.600	0.357	8.806	-0.056	0.000
36.300	-35.600	0.355	8.805	-0.056	0.000
36.400	-35.200	0.344	8.806	-0.056	0.000
36.500	-34.800	0.340	8.805	-0.056	0.000
36.600	-35.400	0.340	8.805	-0.056	0.000
36.700	-35.200	0.338	8.806	-0.056	0.000
36.800	-35.400	0.334	8.806	-0.056	0.000
36.900	-35.200	0.327	8.806	-0.056	0.000
37.000	-34.800	0.319	8.805	-0.056	0.000
37.100	-33.800	0.319	8.805	-0.056	0.000
37.200	-33.400	0.316	8.805	-0.056	0.000
37.300	-33.200	0.315	8.806	-0.056	0.000
37.400	-32.800	0.317	8.805	-0.056	0.000
37.500	-33.400	0.314	8.806	-0.056	0.000
37.600	-33.000	0.314	8.806	-0.056	0.000
37.700	-32.200	0.322	8.805	-0.057	0.000
37.800	-32.200	0.314	8.806	-0.057	0.000
37.900	-30.600	0.310	8.806	-0.057	0.000
38.000	-30.400	0.294	8.805	-0.057	0.000
38.100	-30.800	0.294	8.805	-0.057	0.000
38.200	-30.400	0.300	8.807	-0.057	0.000
38.300	-30.200	0.293	8.805	-0.057	0.000
38.400	-29.600	0.291	8.807	-0.057	0.000
38.500	-28.400	0.273	8.805	-0.057	0.000
38.600	-28.200	0.273	8.805	-0.057	0.000
38.700	-27.800	0.269	8.805	-0.057	0.000
38.800	-28.600	0.268	8.805	-0.057	0.000
38.900	-27.000	0.264	8.805	-0.057	0.000
39.000	-27.600	0.252	8.805	-0.057	0.000
39.100	-27.200	0.252	8.805	-0.057	0.000
39.200	-25.800	0.249	8.805	-0.057	0.000
39.300	-26.200	0.243	8.806	-0.057	0.000
39.400	-26.600	0.248	8.806	-0.057	0.000
39.500	-25.600	0.242	8.806	-0.057	0.000
39.600	-27.200	0.242	8.806	-0.057	0.000
39.700	-25.600	0.227	8.805	-0.057	0.000
39.800	-25.000	0.225	8.805	-0.057	0.000
39.900	-25.400	0.224	8.805	-0.057	0.000
40.000	-25.800	0.216	8.805	-0.057	0.000
40.100	-25.600	0.216	8.805	-0.057	0.000
40.200	-24.400	0.214	8.807	-0.058	0.000
40.300	-24.400	0.206	8.805	-0.058	0.000
40.400	-25.000	0.214	8.805	-0.058	0.000
40.500	-24.000	0.209	8.805	-0.058	0.000
40.600	-25.000	0.209	8.805	-0.058	0.000
40.700	-25.200	0.211	8.805	-0.058	0.000
40.800	-24.400	0.203	8.805	-0.058	0.000
40.900	-23.600	0.207	8.805	-0.058	0.000
41.000	-23.000	0.198	8.805	-0.058	0.000
41.100	-24.000	0.198	8.805	-0.058	0.000
41.200	-22.600	0.200	8.805	-0.058	0.000
41.300	-23.200	0.202	8.806	-0.058	0.000
41.400	-24.200	0.199	8.804	-0.058	0.000
41.500	-24.400	0.197	8.806	-0.058	0.000
41.600	-24.000	0.197	8.806	-0.058	0.000
41.700	-24.800	0.194	8.806	-0.058	0.000
41.800	-22.800	0.190	8.805	-0.058	0.000
41.900	-23.200	0.190	8.807	-0.058	0.000
42.000	-23.000	0.194	8.805	-0.058	0.000
42.100	-23.200	0.194	8.805	-0.058	0.000
42.200	-23.600	0.190	8.805	-0.058	0.000
42.300	-22.400	0.193	8.804	-0.058	0.000
42.400	-23.200	0.196	8.806	-0.058	0.000
42.500	-23.400	0.192	8.806	-0.058	0.000
42.600	-23.600	0.192	8.806	-0.058	0.000
42.700	-23.400	0.189	8.805	-0.059	0.000
42.800	-22.800	0.193	8.805	-0.059	0.000
42.900	-24.600	0.186	8.805	-0.059	0.000
43.000	-24.400	0.184	8.806	-0.059	0.000
43.100	-25.000	0.184	8.806	-0.059	0.000
43.200	-25.200	0.180	8.806	-0.059	0.000
43.300	-26.200	0.188	8.806	-0.059	0.000
43.400	-26.400	0.188	8.806	-0.059	0.000
43.500	-26.200	0.191	8.805	-0.059	0.000
43.600	-27.600	0.191	8.805	-0.059	0.000
43.700	-27.600	0.196	8.804	-0.059	0.000
43.800	-28.600	0.199	8.805	-0.059	0.000
43.900	-28.600	0.208	8.805	-0.059	0.000
44.000	-27.800	0.211	8.806	-0.059	0.000
44.100	-28.200	0.211	8.806	-0.059	0.000
44.200	-28.600	0.218	8.804	-0.059	0.000
44.300	-28.200	0.217	8.806	-0.059	0.000
44.400	-28.600	0.230	8.807	-0.059	0.000
44.500	-28.000	0.235	8.805	-0.059	0.000
44.600	-29.200	0.235	8.805	-0.059	0.000
44.700	-28.000	0.238	8.805	-0.060	0.000
44.800	-28.400	0.238	8.806	-0.060	0.000
44.900	-28.800	0.241	8.805	-0.060	0.000
45.000	-27.800	0.238	8.805	-0.060	0.000
45.100	-28.200	0.238	8.805	-0.060	0.000
45.200	-28.400	0.234	8.806	-0.060	0.000
45.300	-27.200	0.242	8.806	-0.060	0.000
45.400	-28.200	0.243	8.805	-0.060	0.000
45.500	-27.400	0.239	8.806	-0.060	0.000
45.600	-28.000	0.239	8.806	-0.060	0.000
45.700	-28.200	0.240	8.804	-0.060	0.000
45.800	-28.400	0.239	8.806	-0.060	0.000
45.900	-27.800	0.236	8.807	-0.060	0.000
46.000	-28.400	0.235	8.804	-0.060	0.000
46.100	-28.400	0.235	8.804	-0.060	0.000
46.200	-28.200	0.237	8.806	-0.060	0.000
46.300	-28.600	0.235	8.805	-0.060	0.000
46.400	-27.200	0.232	8.805	-0.060	0.000
46.500	-27.800	0.237	8.805	-0.060	0.000
46.600	-27.200	0.237	8.805	-0.060	0.000
46.700	-26.800	0.231	8.805	-0.060	0.000
46.800	-26.400	0.233	8.806	-0.060	0.000
46.900	-27.200	0.232	8.806	-0.060	0.000
47.000	-25.800	0.230	8.805	-0.060	0.000
47.100	-27.400	0.230	8.805	-0.060	0.000
47.200	-25.800	0.233	8.806	-0.061	0.000
47.300	-25.800	0.232	8.805	-0.061	0.000
47.400	-24.800	0.234	8.804	-0.061	0.000
47.500	-23.200	0.231	8.805	-0.061	0.000
47.600	-23.400	0.231	8.805	-0.061	0.000
47.700	-22.200	0.228	8.805	-0.061	0.000
47.800	-20.800	0.226	8.807	-0.061	0.000
47.900	-21.600	0.219	8.806	-0.061	0.000
48.000	-20.600	0.212	8.806	-0.061	0.000
48.100	-19.200	0.212	8.806	-0.061	0.000
48.200	-18.600	0.204	8.805	-0.061	0.000
48.300	-18.000	0.195	8.805	-0.061	0.000
48.400	-17.000	0.188	8.805	-0.061	0.000
48.500	-17.400	0.175	8.805	-0.061	0.000
48.600	-17.600	0.175	8.805	-0.061	0.000
48.700	-15.600	0.165	8.806	-0.061	0.000
48.800	-15.800	0.161	8.806	-0.061	0.000
48.900	-16.400	0.153	8.805	-0.061	0.000
49.000	-16.400	0.139	8.805	-0.061	0.000
49.100	-15.200	0.139	8.805	-0.061	0.000
49.200	-15.000	0.134	8.805	-0.061	0.000
49.300	-14.800	0.127	8.806	-0.061	0.000
49.400	-15.400	0.125	8.805	-0.061	0.000
49.500	-14.800	0.115	8.805	-0.061	0.000
49.600	-15.400	0.115	8.805	-0.061	0.000
49.700	-16.600	0.119	8.804	-0.061	0.000
49.800	-16.400	0.112	8.805	-0.061	0.000
49.900	-17.600	0.113	8.804	-0.061	0.000
50.000	-16.600	0.113	8.804	-0.061	0.000
50.100	-17.400	0.113	8.804	-0.061	0.000
50.200	-17.400	0.112	8.805	-0.062	0.000
50.300	-18.600	0.109	8.805	-0.062	0.000
50.400	-18.600	0.112	8.805	-0.062	0.000
50.500	-19.400	0.117	8.805	-0.062	0.000
50.600	-18.800	0.117	8.805	-0.062	0.000
50.700	-19.600	0.121	8.804	-0.062	0.000
50.800	-20.400	0.125	8.806	-0.062	0.000
50.900	-20.200	0.132	8.805	-0.062	0.000
51.000	-20.800	0.142	8.805	-0.062	0.000
51.100	-21.600	0.142	8.805	-0.062	0.000
51.200	-21.400	0.140	8.806	-0.062	0.000
51.300	-22.800	0.147	8.805	-0.062	0.000
51.400	-22.400	0.147	8.806	-0.062	0.000
51.500	-23.200	0.156	8.805	-0.062	0.000
51.600	-23.000	0.156	8.805	-0.062	0.000
51.700	-23.200	0.152	8.804	-0.062	0.000
51.800	-23.400	0.166	8.804	-0.062	0.000
51.900	-22.600	0.166	8.805	-0.062	0.000
52.000	-23.200	0.177	8.805	-0.062	0.000
52.100	-22.400	0.177	8.805	-0.062	0.000
52.200	-21.600	0.174	8.805	-0.062	0.000
52.300	-21.000	0.183	8.805	-0.062	0.000
52.400	-22.600	0.184	8.805	-0.062	0.000
52.500	-20.800	0.192	8.804	-0.062	0.000
52.600	-21.200	0.192	8.804	-0.062	0.000
52.700	-20.200	0.194	8.805	-0.062	0.000
52.800	-19.800	0.183	8.804	-0.062	0.000
52.900	-21.200	0.189	8.805	-0.062	0.000
53.000	-19.600	0.174	8.805	-0.062	0.000
53.100	-19.600	0.174	8.805	-0.062	0.000
53.200	-19.000	0.167	8.805	-0.063	0.000
53.300	-20.200	0.169	8.805	-0.063	0.000
53.400	-19.800	0.164	8.804	-0.063	0.000
53.500	-19.600	0.156	8.805	-0.063	0.000
53.600	-20.200	0.156	8.805	-0.063	0.000
53.700	-20.800	0.157	8.804	-0.063	0.000
53.800	-19.200	0.157	8.805	-0.063	0.000
53.900	-18.800	0.154	8.805	-0.063	0.000
54.000	-19.200	0.154	8.804	-0.063	0.000
54.100	-20.000	0.154	8.804	-0.063	0.000
54.200	-18.000	0.155	8.805	-0.063	0.000
54.300	-19.400	0.154	8.804	-0.063	0.000
54.400	-19.200	0.157	8.803	-0.063	0.000
54.500	-19.800	0.149	8.805	-0.063	0.000
54.600	-18.600	0.149	8.805	-0.063	0.000
54.700	-19.800	0.143	8.805	-0.063	0.000
54.800	-20.400	0.150	8.806	-0.063	0.000
54.900	-20.400	0.145	8.804	-0.063	0.000
55.000	-19.600	0.143	8.805	-0.063	0.000
55.100	-20.000	0.143	8.805	-0.063	0.000
55.200	-19.600	0.148	8.805	-0.063	0.000
55.300	-20.400	0.154	8.805	-0.063	0.000
55.400	-20.600	0.156	8.805	-0.063	0.000
55.500	-19.200	0.157	8.805	-0.063	0.000
55.600	-20.200	0.157	8.805	-0.063	0.000
55.700	-19.000	0.158	8.804	-0.063	0.000
55.800	-19.600	0.158	8.804	-0.063	0.000
55.900	-20.600	0.159	8.804	-0.063	0.000
56.000	-20.600	0.159	8.804	-0.063	0.000
56.100	-19.600	0.159	8.804	-0.063	0.000
56.200	-20.800	0.158	8.805	-0.064	0.000
56.300	-21.200	0.160	8.804	-0.064	0.000
56.400	-20.600	0.159	8.805	-0.064	0.000
56.500	-20.200	0.162	8.805	-0.064	0.000
56.600	-21.800	0.162	8.805	-0.064	0.000
56.700	-22.200	0.157	8.804	-0.064	0.000
56.800	-21.200	0.160	8.804	-0.064	0.000
56.900	-21.200	0.157	8.805	-0.064	0.000
57.000	-22.600	0.161	8.804	-0.064	0.000
57.100	-23.000	0.161	8.804	-0.064	0.000
57.200	-22.600	0.158	8.804	-0.064	0.000
57.300	-23.200	0.167	8.805	-0.064	0.000
57.400	-23.200	0.166	8.804	-0.064	0.000
57.500	-22.400	0.176	8.804	-0.064	0.000
57.600	-22.200	0.176	8.804	-0.064	0.000
57.700	-22.600	0.175	8.804	-0.064	0.000
57.800	-22.400	0.176	8.804	-0.064	0.000
57.900	-22.000	0.177	8.806	-0.064	0.000
58.000	-21.800	0.186	8.805	-0.064	0.000
58.100	-21.200	0.186	8.805	-0.064	0.000
58.200	-20.800	0.190	8.806	-0.064	0.000
58.300	-20.800	0.183	8.804	-0.064	0.000
58.400	-20.000	0.184	8.804	-0.064	0.000
58.500	-20.800	0.176	8.805	-0.064	0.000
58.600	-20.600	0.176	8.805	-0.064	0.000
58.700	-20.400	0.175	8.805	-0.064	0.000
58.800	-19.400	0.172	8.804	-0.064	0.000
58.900	-19.000	0.172	8.805	-0.064	0.000
59.000	-18.400	0.161	8.805	-0.064	0.000
59.100	-17.600	0.161	8.805	-0.064	0.000
59.200	-17.200	0.163	8.805	-0.065	0.000
59.300	-17.400	0.162	8.805	-0.065	0.000
59.400	-16.400	0.155	8.805	-0.065	0.000
59.500	-16.600	0.148	8.805	-0.065	0.000
59.600	-15.800	0.148	8.805	-0.065	0.000
59.700	-15.600	0.148	8.806	-0.065	0.000
59.800	-15.600	0.143	8.804	-0.065	0.000
59.900	-15.200	0.142	8.804	-0.065	0.000
60.000	-15.000	0.131	8.806	-0.065	0.000
60.100	-14.400	0.131	8.806	-0.065	0.000
60.200	-14.200	0.131	8.805	-0.065	0.000
60.300	-14.200	0.124	8.804	-0.065	0.000
60.400	-13.400	0.114	8.805	-0.065	0.000
60.500	-14.000	0.109	8.805	-0.065	0.000
60.600	-13.000	0.109	8.805	-0.065	0.000
60.700	-12.400	0.107	8.806	-0.065	0.000
60.800	-11.400	0.103	8.804	-0.065	0.000
60.900	-11.400	0.097	8.804	-0.065	0.000
61.000	-11.000	0.094	8.804	-0.065	0.000
61.100	-10.400	0.094	8.804	-0.065	0.000
61.200	-9.200	0.093	8.805	-0.065	0.000
61.300	-9.600	0.089	8.804	-0.065	0.000
61.400	-8.000	0.091	8.804	-0.065	0.000
61.500	-8.200	0.072	8.804	-0.065	0.000
61.600	-7.000	0.072	8.804	-0.065	0.000
61.700	-7.600	0.067	8.805	-0.065	0.000
61.800	-6.400	0.067	8.804	-0.065	0.000
61.900	-5.600	0.063	8.805	-0.065	0.000
62.000	-5.600	0.049	8.805	-0.065	0.000
62.100	-5.800	0.049	8.805	-0.065	0.000
62.200	-6.200	0.045	8.805	-0.065	0.000
62.300	-6.200	0.038	8.804	-0.065	0.000
62.400	-4.800	0.029	8.806	-0.065	0.000
62.500	-6.200	0.021	8.804	-0.065	0.000
62.600	-5.800	0.021	8.804	-0.065	0.000
62.700	-6.000	0.010	8.805	-0.065	0.000
62.800	-5.800	0.014	8.805	-0.065	0.000
62.900	-5.200	0.014	8.804	-0.065	0.000
63.000	-6.000	0.011	8.805	-0.065	0.000
63.100	-5.400	0.011	8.805	-0.065	0.000
63.200	-5.600	0.008	8.804	-0.065	0.000
63.300	-6.800	0.018	8.805	-0.065	0.000
63.400	-6.200	0.013	8.805	-0.065	0.000
63.500	-6.000	0.019	8.806	-0.065	0.000
63.600	-5.600	0.019	8.806	-0.065	0.000
63.700	-5.600	0.014	8.804	-0.065	0.000
63.800	-6.400	0.018	8.805	-0.065	0.000
63.900	-6.200	0.017	8.805	-0.065	0.000
64.000	-7.000	0.019	8.805	-0.065	0.000
64.100	-5.800	0.019	8.805	-0.065	0.000
64.200	-7.400	0.017	8.805	-0.065	0.000
64.300	-7.600	0.014	8.804	-0.065	0.000
64.400	-7.000	0.015	8.804	-0.065	0.000
64.500	-8.000	0.014	8.805	-0.065	0.000
64.600	-6.800	0.014	8.805	-0.065	0.000
64.700	-7.600	0.014	8.805	-0.065	0.000
64.800	-7.200	0.017	8.804	-0.065	0.000
64.900	-7.800	0.019	8.805	-0.065	0.000
65.000	-7.400	0.019	8.805	-0.065	0.000
65.100	-7.200	0.019	8.805	-0.065	0.000
65.200	-8.200	0.025	8.804	-0.065	0.000
65.300	-7.400	0.024	8.805	-0.065	0.000
65.400	-7.600	0.026	8.806	-0.065	0.000
65.500	-7.200	0.029	8.805	-0.065	0.000
65.600	-7.600	0.029	8.805	-0.065	0.000
65.700	-6.600	0.032	8.805	-0.066	0.000
65.800	-6.600	0.029	8.804	-0.066	0.000
65.900	-6.200	0.029	8.805	-0.066	0.000
66.000	-6.800	0.026	8.804	-0.066	0.000
66.100	-7.200	0.026	8.804	-0.066	0.000
66.200	-7.000	0.028	8.804	-0.066	0.000
66.300	-6.200	0.027	8.803	-0.066	0.000
66.400	-6.600	0.022	8.804	-0.066	0.000
66.500	-7.600	0.019	8.804	-0.066	0.000
66.600	-7.400	0.019	8.804	-0.066	0.000
66.700	-7.200	0.022	8.804	-0.066	0.000
66.800	-7.600	0.024	8.807	-0.066	0.000
66.900	-7.000	0.021	8.804	-0.066	0.000
67.000	-7.600	0.021	8.805	-0.066	0.000
67.100	-7.400	0.021	8.805	-0.066	0.000
67.200	-7.400	0.022	8.806	-0.066	0.000
67.300	-8.000	0.023	8.806	-0.066	0.000
67.400	-8.400	0.025	8.805	-0.066	0.000
67.500	-8.800	0.028	8.805	-0.066	0.000
67.600	-8.800	0.028	8.805	-0.066	0.000
67.700	-8.400	0.029	8.806	-0.066	0.000
67.800	-8.600	0.027	8.805	-0.066	0.000
67.900	-9.000	0.030	8.805	-0.066	0.000
68.000	-8.800	0.030	8.805	-0.066	0.000
68.100	-7.400	0.030	8.805	-0.066	0.000
68.200	-7.400	0.037	8.806	-0.066	0.000
68.300	-7.400	0.038	8.805	-0.066	0.000
68.400	-7.400	0.037	8.804	-0.066	0.000
68.500	-6.200	0.035	8.804	-0.066	0.000
68.600	-5.800	0.035	8.804	-0.066	0.000
68.700	-6.400	0.039	8.806	-0.066	0.000
68.800	-6.600	0.034	8.806	-0.066	0.000
68.900	-8.400	0.027	8.805	-0.066	0.000
69.000	-8.000	0.019	8.806	-0.066	0.000
69.100	-7.600	0.019	8.806	-0.066	0.000
69.200	-8.600	0.015	8.805	-0.066	0.000
69.300	-8.000	0.021	8.805	-0.066	0.000
69.400	-8.800	0.019	8.805	-0.066	0.000
69.500	-9.200	0.024	8.806	-0.066	0.000
69.600	-9.200	0.024	8.806	-0.066	0.000
69.700	-10.200	0.027	8.805	-0.066	0.000
69.800	-10.000	0.028	8.805	-0.066	0.000
69.900	-9.600	0.029	8.806	-0.066	0.000
70.000	-10.200	0.035	8.804	-0.066	0.000
70.100	-9.600	0.035	8.804	-0.066	0.000
70.200	-9.600	0.038	8.806	-0.066	0.000
70.300	-9.600	0.041	8.805	-0.066	0.000
70.400	-10.400	0.046	8.804	-0.066	0.000
70.500	-10.200	0.052	8.805	-0.066	0.000
70.600	-10.200	0.052	8.805	-0.066	0.000
70.700	-9.400	0.051	8.805	-0.066	0.000
70.800	-9.800	0.052	8.806	-0.066	0.000
70.900	-9.800	0.057	8.805	-0.066	0.000
71.000	-10.200	0.058	8.805	-0.066	0.000
71.100	-10.200	0.058	8.805	-0.066	0.000
71.200	-9.600	0.054	8.805	-0.066	0.000
71.300	-11.200	0.055	8.805	-0.066	0.000
71.400	-10.400	0.060	8.805	-0.066	0.000
71.500	-10.800	0.054	8.806	-0.066	0.000
71.600	-10.200	0.054	8.806	-0.066	0.000
71.700	-11.400	0.054	8.805	-0.066	0.000
71.800	-11.800	0.053	8.805	-0.066	0.000
71.900	-11.600	0.058	8.806	-0.066	0.000
72.000	-10.800	0.061	8.805	-0.066	0.000
72.100	-11.200	0.061	8.805	-0.066	0.000
72.200	-11.200	0.062	8.806	-0.066	0.000
72.300	-11.400	0.063	8.806	-0.066	0.000
72.400	-11.400	0.062	8.806	-0.066	0.000
72.500	-11.600	0.068	8.806	-0.066	0.000
72.600	-11.200	0.068	8.806	-0.066	0.000
72.700	-11.600	0.069	8.806	-0.067	0.000
72.800	-11.800	0.068	8.806	-0.067	0.000
72.900	-12.200	0.072	8.805	-0.067	0.000
73.000	-11.600	0.069	8.806	-0.067	0.000
73.100	-12.400	0.069	8.806	-0.067	0.000
73.200	-12.000	0.064	8.805	-0.067	0.000
73.300	-11.200	0.070	8.806	-0.067	0.000
73.400	-11.400	0.069	8.806	-0.067	0.000
73.500	-10.600	0.070	8.806	-0.067	0.000
73.600	-11.000	0.070	8.806	-0.067	0.000
73.700	-10.200	0.072	8.807	-0.067	0.000
73.800	-10.000	0.073	8.805	-0.067	0.000
73.900	-10.200	0.078	8.806	-0.067	0.000
74.000	-10.800	0.071	8.806	-0.067	0.000
74.100	-10.600	0.071	8.806	-0.067	0.000
74.200	-11.000	0.068	8.806	-0.067	0.000
74.300	-10.800	0.067	8.806	-0.067	0.000
74.400	-11.200	0.064	8.804	-0.067	0.000
74.500	-11.400	0.060	8.805	-0.067	0.000
74.600	-12.600	0.060	8.805	-0.067	0.000
74.700	-11.400	0.057	8.806	-0.067	0.000
74.800	-12.000	0.059	8.806	-0.067	0.000
74.900	-13.200	0.057	8.805	-0.067	0.000
75.000	-13.800	0.060	8.807	-0.067	0.000
75.100	-14.200	0.060	8.807	-0.067	0.000
75.200	-13.400	0.060	8.806	-0.067	0.000
75.300	-13.400	0.065	8.806	-0.067	0.000
75.400	-14.000	0.072	8.806	-0.067	0.000
75.500	-15.400	0.077	8.806	-0.067	0.000
75.600	-15.400	0.077	8.806	-0.067	0.000
75.700	-15.200	0.085	8.806	-0.067	0.000
75.800	-15.800	0.096	8.805	-0.067	0.000
75.900	-16.000	0.099	8.806	-0.067	0.000
76.000	-16.200	0.090	8.804	-0.067	0.000
76.100	-16.200	0.090	8.804	-0.067	0.000
76.200	-16.600	0.096	8.807	-0.067	0.000
76.300	-16.600	0.097	8.806	-0.067	0.000
76.400	-17.400	0.105	8.805	-0.067	0.000
76.500	-17.600	0.113	8.806	-0.067	0.000
76.600	-17.200	0.113	8.806	-0.067	0.000
76.700	-16.400	0.120	8.806	-0.068	0.000
76.800	-18.400	0.116	8.805	-0.068	0.000
76.900	-18.800	0.124	8.806	-0.068	0.000
77.000	-18.800	0.120	8.805	-0.068	0.000
77.100	-19.000	0.120	8.805	-0.068	0.000
77.200	-19.000	0.119	8.806	-0.068	0.000
77.300	-19.400	0.125	8.806	-0.068	0.000
77.400	-19.600	0.132	8.807	-0.068	0.000
77.500	-20.400	0.141	8.807	-0.068	0.000
77.600	-19.400	0.141	8.807	-0.068	0.000
77.700	-19.600	0.138	8.806	-0.068	0.000
77.800	-20.000	0.144	8.806	-0.068	0.000
77.900	-20.200	0.143	8.806	-0.068	0.000
78.000	-19.600	0.144	8.806	-0.068	0.000
78.100	-19.600	0.144	8.806	-0.068	0.000
78.200	-18.600	0.149	8.806	-0.068	0.000
78.300	-17.200	0.150	8.806	-0.068	0.000
78.400	-18.800	0.152	8.805	-0.068	0.000
78.500	-19.400	0.153	8.805	-0.068	0.000
78.600	-17.200	0.153	8.805	-0.068	0.000
78.700	-16.800	0.157	8.806	-0.068	0.000
78.800	-16.200	0.148	8.805	-0.068	0.000
78.900	-15.800	0.148	8.806	-0.068	0.000
79.000	-15.000	0.140	8.806	-0.068	0.000
79.100	-14.600	0.140	8.806	-0.068	0.000
79.200	-13.600	0.137	8.806	-0.068	0.000
79.300	-12.800	0.135	8.806	-0.068	0.000
79.400	-13.600	0.129	8.806	-0.068	0.000
79.500	-13.400	0.118	8.806	-0.068	0.000
79.600	-12.600	0.118	8.806	-0.068	0.000
79.700	-13.200	0.115	8.806	-0.068	0.000
79.800	-13.000	0.106	8.806	-0.068	0.000
79.900	-13.000	0.105	8.806	-0.068	0.000
80.000	-13.600	0.096	8.807	-0.068	0.000
80.100	-13.200	0.096	8.807	-0.068	0.000
80.200	-12.800	0.091	8.806	-0.068	0.000
80.300	-15.400	0.086	8.806	-0.068	0.000
80.400	-14.800	0.085	8.806	-0.068	0.000
80.500	-15.000	0.087	8.806	-0.068	0.000
80.600	-15.200	0.087	8.806	-0.068	0.000
80.700	-14.800	0.081	8.805	-0.069	0.000
80.800	-14.600	0.086	8.807	-0.069	0.000
80.900	-14.200	0.089	8.806	-0.069	0.000
81.000	-14.600	0.101	8.807	-0.069	0.000
81.100	-14.200	0.101	8.807	-0.069	0.000
81.200	-13.800	0.094	8.806	-0.069	0.000
81.300	-14.400	0.105	8.806	-0.069	0.000
81.400	-13.600	0.097	8.807	-0.069	0.000
81.500	-14.200	0.096	8.807	-0.069	0.000
81.600	-13.800	0.096	8.807	-0.069	0.000
81.700	-13.400	0.107	8.807	-0.069	0.000
81.800	-14.400	0.100	8.807	-0.069	0.000
81.900	-14.400	0.103	8.806	-0.069	0.000
82.000	-15.000	0.097	8.805	-0.069	0.000
82.100	-13.200	0.097	8.805	-0.069	0.000
82.200	-14.400	0.102	8.806	-0.069	0.000
82.300	-13.600	0.100	8.808	-0.069	0.000
82.400	-13.800	0.102	8.805	-0.069	0.000
82.500	-13.600	0.101	8.807	-0.069	0.000
82.600	-13.000	0.101	8.807	-0.069	0.000
82.700	-12.200	0.104	8.805	-0.069	0.000
82.800	-12.200	0.102	8.806	-0.069	0.000
82.900	-13.000	0.099	8.806	-0.069	0.000
83.000	-13.000	0.090	8.806	-0.069	0.000
83.100	-13.000	0.090	8.806	-0.069	0.000
83.200	-12.400	0.090	8.806	-0.069	0.000
83.300	-13.400	0.087	8.807	-0.069	0.000
83.400	-13.000	0.087	8.806	-0.069	0.000
83.500	-12.400	0.081	8.807	-0.069	0.000
83.600	-11.600	0.081	8.807	-0.069	0.000
83.700	-12.000	0.085	8.807	-0.069	0.000
83.800	-10.800	0.081	8.807	-0.069	0.000
83.900	-11.800	0.085	8.808	-0.069	0.000
84.000	-10.400	0.082	8.807	-0.069	0.000
84.100	-10.400	0.082	8.807	-0.069	0.000
84.200	-11.600	0.079	8.808	-0.069	0.000
84.300	-10.400	0.077	8.807	-0.069	0.000
84.400	-12.200	0.079	8.807	-0.069	0.000
84.500	-11.600	0.078	8.807	-0.069	0.000
84.600	-11.400	0.078	8.807	-0.069	0.000
84.700	-11.400	0.070	8.806	-0.069	0.000
84.800	-12.200	0.071	8.807	-0.069	0.000
84.900	-10.600	0.070	8.808	-0.069	0.000
85.000	-11.600	0.062	8.807	-0.069	0.000
85.100	-11.600	0.062	8.807	-0.069	0.000
85.200	-11.600	0.057	8.808	-0.070	0.000
85.300	-12.200	0.067	8.807	-0.070	0.000
85.400	-11.400	0.069	8.808	-0.070	0.000
85.500	-11.600	0.070	8.807	-0.070	0.000
85.600	-11.400	0.070	8.807	-0.070	0.000
85.700	-12.200	0.072	8.807	-0.070	0.000
85.800	-11.800	0.077	8.806	-0.070	0.000
85.900	-11.000	0.065	8.806	-0.070	0.000
86.000	-12.800	0.074	8.807	-0.070	0.000
86.100	-13.000	0.074	8.807	-0.070	0.000
86.200	-12.600	0.070	8.807	-0.070	0.000
86.300	-12.800	0.073	8.807	-0.070	0.000
86.400	-11.600	0.075	8.806	-0.070	0.000
86.500	-12.200	0.074	8.807	-0.070	0.000
86.600	-13.200	0.074	8.807	-0.070	0.000
86.700	-12.400	0.078	8.807	-0.070	0.000
86.800	-11.800	0.076	8.807	-0.070	0.000
86.900	-12.000	0.078	8.807	-0.070	0.000
87.000	-13.400	0.078	8.808	-0.070	0.000
87.100	-11.600	0.078	8.808	-0.070	0.000
87.200	-12.000	0.083	8.807	-0.070	0.000
87.300	-13.000	0.077	8.807	-0.070	0.000
87.400	-14.000	0.082	8.807	-0.070	0.000
87.500	-13.400	0.079	8.806	-0.070	0.000
87.600	-13.600	0.079	8.806	-0.070	0.000
87.700	-13.400	0.082	8.808	-0.070	0.000
87.800	-14.000	0.082	8.807	-0.070	0.000
87.900	-14.800	0.079	8.806	-0.070	0.000
88.000	-13.800	0.083	8.806	-0.070	0.000
88.100	-12.800	0.083	8.806	-0.070	0.000
88.200	-13.400	0.083	8.807	-0.070	0.000
88.300	-14.000	0.088	8.807	-0.070	0.000
88.400	-14.400	0.082	8.807	-0.070	0.000
88.500	-14.200	0.085	8.808	-0.070	0.000
88.600	-12.600	0.085	8.808	-0.070	0.000
88.700	-14.200	0.095	8.807	-0.070	0.000
88.800	-14.000	0.087	8.808	-0.070	0.000
88.900	-14.600	0.097	8.807	-0.070	0.000
89.000	-14.400	0.093	8.808	-0.070	0.000
89.100	-13.800	0.093	8.808	-0.070	0.000
89.200	-13.800	0.093	8.807	-0.070	0.000
89.300	-14.800	0.092	8.807	-0.070	0.000
89.400	-13.600	0.102	8.807	-0.070	0.000
89.500	-13.800	0.098	8.807	-0.070	0.000
89.600	-14.400	0.098	8.807	-0.070	0.000
89.700	-13.800	0.094	8.807	-0.071	0.000
89.800	-13.000	0.094	8.807	-0.071	0.000
89.900	-13.200	0.098	8.807	-0.071	0.000
90.000	-12.400	0.101	8.807	-0.071	0.000
90.100	-13.000	0.101	8.807	-0.071	0.000
90.200	-12.800	0.096	8.809	-0.071	0.000
90.300	-11.800	0.100	8.807	-0.071	0.000
90.400	-12.000	0.095	8.807	-0.071	0.000
90.500	-12.800	0.096	8.807	-0.071	0.000
90.600	-12.000	0.096	8.807	-0.071	0.000
90.700	-11.600	0.091	8.808	-0.071	0.000
90.800	-12.400	0.094	8.808	-0.071	0.000
90.900	-11.600	0.084	8.807	-0.071	0.000
91.000	-11.200	0.082	8.808	-0.071	0.000
91.100	-11.200	0.082	8.808	-0.071	0.000
91.200	-11.400	0.081	8.808	-0.071	0.000
91.300	-10.800	0.085	8.807	-0.071	0.000
91.400	-11.600	0.077	8.807	-0.071	0.000
91.500	-11.600	0.076	8.808	-0.071	0.000
91.600	-11.000	0.076	8.808	-0.071	0.000
91.700	-10.600	0.079	8.807	-0.071	0.000
91.800	-10.800	0.068	8.806	-0.071	0.000
91.900	-11.200	0.070	8.807	-0.071	0.000
92.000	-10.200	0.066	8.807	-0.071	0.000
92.100	-10.400	0.066	8.807	-0.071	0.000
92.200	-11.400	0.065	8.808	-0.071	0.000
92.300	-11.600	0.061	8.807	-0.071	0.000
92.400	-11.200	0.062	8.807	-0.071	0.000
92.500	-11.000	0.060	8.808	-0.071	0.000
92.600	-11.400	0.060	8.808	-0.071	0.000
92.700	-11.600	0.069	8.808	-0.071	0.000
92.800	-11.400	0.064	8.808	-0.071	0.000
92.900	-11.600	0.069	8.809	-0.071	0.000
93.000	-12.200	0.068	8.809	-0.071	0.000
93.100	-10.600	0.068	8.809	-0.071	0.000
93.200	-10.200	0.067	8.808	-0.071	0.000
93.300	-10.000	0.068	8.807	-0.071	0.000
93.400	-10.800	0.065	8.809	-0.071	0.000
93.500	-10.400	0.071	8.808	-0.071	0.000
93.600	-10.200	0.071	8.808	-0.071	0.000
93.700	-9.400	0.071	8.809	-0.071	0.000
93.800	-9.600	0.068	8.807	-0.071	0.000
93.900	-9.200	0.068	8.808	-0.071	0.000
94.000	-8.400	0.068	8.806	-0.071	0.000
94.100	-8.400	0.068	8.806	-0.071	0.000
94.200	-7.600	0.059	8.807	-0.071	0.000
94.300	-8.400	0.056	8.808	-0.071	0.000
94.400	-8.200	0.058	8.807	-0.071	0.000
94.500	-7.800	0.047	8.807	-0.071	0.000
94.600	-7.400	0.047	8.807	-0.071	0.000
94.700	-7.400	0.042	8.807	-0.071	0.000
94.800	-7.400	0.037	8.807	-0.071	0.000
94.900	-6.200	0.035	8.809	-0.071	0.000
95.000	-6.800	0.030	8.808	-0.071	0.000
95.100	-7.000	0.030	8.808	-0.071	0.000
95.200	-7.200	0.027	8.808	-0.071	0.000
95.300	-7.600	0.030	8.808	-0.071	0.000
95.400	-6.000	0.032	8.808	-0.071	0.000
95.500	-6.000	0.023	8.808	-0.071	0.000
95.600	-7.400	0.023	8.808	-0.071	0.000
95.700	-7.200	0.022	8.808	-0.071	0.000
95.800	-6.400	0.023	8.809	-0.071	0.000
95.900	-5.600	0.020	8.807	-0.071	0.000
96.000	-4.800	0.025	8.808	-0.071	0.000
96.100	-5.600	0.025	8.808	-0.071	0.000
96.200	-5.200	0.020	8.808	-0.072	0.000
96.300	-5.400	0.022	8.808	-0.072	0.000
96.400	-5.000	0.019	8.806	-0.072	0.000
96.500	-6.200	0.014	8.808	-0.072	0.000
96.600	-4.600	0.014	8.808	-0.072	0.000
96.700	-5.800	0.012	8.809	-0.072	0.000
96.800	-5.000	0.013	8.808	-0.072	0.000
96.900	-5.200	0.010	8.808	-0.072	0.000
97.000	-4.800	0.007	8.809	-0.072	0.000
97.100	-4.800	0.007	8.809	-0.072	0.000
97.200	-4.400	0.005	8.808	-0.072	0.000
97.300	-5.600	0.008	8.808	-0.072	0.000
97.400	-5.000	0.004	8.809	-0.072	0.000
97.500	-4.200	0.003	8.809	-0.072	0.000
97.600	-3.800	0.003	8.809	-0.072	0.000
97.700	-5.400	0.006	8.808	-0.072	0.000
97.800	-3.600	0.002	8.809	-0.072	0.000
97.900	-4.800	0.004	8.808	-0.072	0.000
98.000	-5.400	-0.000	8.807	-0.072	0.000
98.100	-5.000	-0.000	8.807	-0.072	0.000
98.200	-4.600	0.001	8.808	-0.072	0.000
98.300	-4.600	-0.000	8.808	-0.072	0.000
98.400	-4.200	0.002	8.808	-0.072	0.000
98.500	-4.800	0.003	8.809	-0.072	0.000
98.600	-5.400	0.003	8.809	-0.072	0.000
98.700	-4.400	-0.002	8.808	-0.072	0.000
98.800	-4.800	-0.003	8.808	-0.072	0.000
98.900	-5.000	-0.002	8.807	-0.072	0.000
99.000	-4.600	-0.003	8.808	-0.072	0.000
99.100	-5.000	-0.003	8.808	-0.072	0.000
99.200	-4.400	-0.006	8.807	-0.072	0.000
99.300	-5.800	0.000	8.807	-0.072	0.000
99.400	-4.800	0.003	8.809	-0.072	0.000
99.500	-5.400	-0.001	8.807	-0.072	0.000
99.600	-6.600	-0.001	8.807	-0.072	0.000
99.700	-7.200	0.002	8.809	-0.072	0.000
99.800	-5.600	0.002	8.809	-0.072	0.000
99.900	-5.000	0.004	8.809	-0.072	0.000
100.000	-5.600	0.004	8.808	-0.072	0.000
100.100	-6.000	0.004	8.808	-0.072	0.000
100.200	-6.400	0.011	8.807	-0.072	0.000
100.300	-5.200	0.011	8.809	-0.072	0.000
100.400	-6.200	0.014	8.808	-0.072	0.000
100.500	-5.000	0.015	8.809	-0.072	0.000
100.600	-5.200	0.015	8.809	-0.072	0.000
100.700	-5.600	0.014	8.809	-0.072	0.000
100.800	-5.600	0.012	8.809	-0.072	0.000
100.900	-6.000	0.017	8.809	-0.072	0.000
101.000	-5.000	0.010	8.809	-0.072	0.000
101.100	-6.000	0.010	8.809	-0.072	0.000
101.200	-6.600	0.001	8.809	-0.072	0.000
101.300	-5.400	0.013	8.810	-0.072	0.000
101.400	-6.200	0.013	8.808	-0.072	0.000
101.500	-5.400	0.012	8.809	-0.072	0.000
101.600	-6.200	0.012	8.809	-0.072	0.000
101.700	-6.600	0.012	8.808	-0.072	0.000
101.800	-5.600	0.010	8.809	-0.072	0.000
101.900	-6.000	0.015	8.808	-0.072	0.000
102.000	-6.200	0.012	8.808	-0.072	0.000
102.100	-5.400	0.012	8.808	-0.072	0.000
102.200	-6.200	0.011	8.808	-0.072	0.000
102.300	-6.200	0.009	8.810	-0.072	0.000
102.400	-6.200	0.013	8.808	-0.072	0.000
102.500	-6.400	0.013	8.808	-0.072	0.000
102.600	-6.000	0.013	8.808	-0.072	0.000
102.700	-6.000	0.006	8.808	-0.072	0.000
102.800	-6.400	0.008	8.809	-0.072	0.000
102.900	-7.200	0.010	8.809	-0.072	0.000
103.000	-7.600	0.012	8.809	-0.072	0.000
103.100	-7.800	0.012	8.809	-0.072	0.000
103.200	-7.600	0.008	8.808	-0.072	0.000
103.300	-7.600	0.014	8.808	-0.072	0.000
103.400	-7.200	0.019	8.809	-0.072	0.000
103.500	-7.800	0.021	8.809	-0.072	0.000
103.600	-8.000	0.021	8.809	-0.072	0.000
103.700	-8.200	0.016	8.809	-0.072	0.000
103.800	-8.600	0.021	8.809	-0.072	0.000
103.900	-8.800	0.026	8.810	-0.072	0.000
104.000	-8.400	0.024	8.809	-0.072	0.000
104.100	-9.200	0.024	8.809	-0.072	0.000
104.200	-8.600	0.028	8.809	-0.072	0.000
104.300	-8.600	0.030	8.810	-0.072	0.000
104.400	-9.200	0.034	8.810	-0.072	0.000
104.500	-9.600	0.038	8.809	-0.072	0.000
104.600	-8.400	0.038	8.809	-0.072	0.000
104.700	-9.400	0.040	8.809	-0.072	0.000
104.800	-9.400	0.042	8.809	-0.072	0.000
104.900	-8.800	0.038	8.810	-0.072	0.000
105.000	-9.200	0.040	8.809	-0.072	0.000
105.100	-9.000	0.040	8.809	-0.072	0.000
105.200	-10.000	0.043	8.809	-0.072	0.000
105.300	-8.800	0.042	8.808	-0.072	0.000
105.400	-9.600	0.043	8.810	-0.072	0.000
105.500	-9.600	0.047	8.808	-0.072	0.000
105.600	-9.800	0.047	8.808	-0.072	0.000
105.700	-10.200	0.049	8.808	-0.073	0.000
105.800	-9.800	0.047	8.809	-0.073	0.000
105.900	-10.200	0.052	8.809	-0.073	0.000
106.000	-10.200	0.043	8.809	-0.073	0.000
106.100	-9.800	0.043	8.809	-0.073	0.000
106.200	-10.400	0.048	8.808	-0.073	0.000
106.300	-9.600	0.042	8.809	-0.073	0.000
106.400	-11.000	0.053	8.808	-0.073	0.000
106.500	-10.800	0.057	8.810	-0.073	0.000
106.600	-10.000	0.057	8.810	-0.073	0.000
106.700	-9.800	0.051	8.809	-0.073	0.000
106.800	-10.400	0.056	8.810	-0.073	0.000
106.900	-9.800	0.057	8.810	-0.073	0.000
107.000	-10.400	0.055	8.810	-0.073	0.000
107.100	-10.200	0.055	8.810	-0.073	0.000
107.200	-9.600	0.056	8.809	-0.073	0.000
107.300	-11.000	0.060	8.809	-0.073	0.000
107.400	-11.400	0.058	8.810	-0.073	0.000
107.500	-11.200	0.060	8.809	-0.073	0.000
107.600	-11.400	0.060	8.809	-0.073	0.000
107.700	-10.800	0.058	8.809	-0.073	0.000
107.800	-10.800	0.061	8.809	-0.073	0.000
107.900	-11.200	0.054	8.809	-0.073	0.000
108.000	-11.800	0.058	8.809	-0.073	0.000
108.100	-11.400	0.058	8.809	-0.073	0.000
108.200	-11.200	0.061	8.810	-0.073	0.000
108.300	-12.400	0.067	8.810	-0.073	0.000
108.400	-10.400	0.066	8.810	-0.073	0.000
108.500	-11.800	0.067	8.810	-0.073	0.000
108.600	-12.400	0.067	8.810	-0.073	0.000
108.700	-11.000	0.069	8.810	-0.073	0.000
108.800	-11.600	0.069	8.812	-0.073	0.000
108.900	-12.400	0.069	8.809	-0.073	0.000
109.000	-12.200	0.071	8.810	-0.073	0.000
109.100	-13.000	0.071	8.810	-0.073	0.000
109.200	-12.000	0.070	8.809	-0.073	0.000
109.300	-11.600	0.074	8.811	-0.073	0.000
109.400	-11.600	0.074	8.810	-0.073	0.000
109.500	-12.000	0.075	8.810	-0.073	0.000
109.600	-12.200	0.075	8.810	-0.073	0.000
109.700	-11.200	0.078	8.810	-0.073	0.000
109.800	-11.800	0.080	8.809	-0.073	0.000
109.900	-11.600	0.077	8.809	-0.073	0.000
110.000	-11.400	0.077	8.810	-0.073	0.000
110.100	-10.800	0.077	8.810	-0.073	0.000
110.200	-12.200	0.072	8.810	-0.073	0.000
110.300	-11.000	0.078	8.810	-0.073	0.000
110.400	-11.600	0.075	8.810	-0.073	0.000
110.500	-10.400	0.079	8.810	-0.073	0.000
110.600	-10.600	0.079	8.810	-0.073	0.000
110.700	-11.000	0.072	8.811	-0.074	0.000
110.800	-11.000	0.071	8.810	-0.074	0.000
110.900	-10.600	0.067	8.809	-0.074	0.000
111.000	-10.600	0.065	8.810	-0.074	0.000
111.100	-10.800	0.065	8.810	-0.074	0.000
111.200	-11.400	0.060	8.811	-0.074	0.000
111.300	-11.200	0.064	8.810	-0.074	0.000
111.400	-11.000	0.059	8.810	-0.074	0.000
111.500	-10.600	0.062	8.809	-0.074	0.000
111.600	-10.600	0.062	8.809	-0.074	0.000
111.700	-11.800	0.062	8.810	-0.074	0.000
111.800	-9.800	0.059	8.811	-0.074	0.000
111.900	-10.400	0.061	8.810	-0.074	0.000
112.000	-11.200	0.062	8.810	-0.074	0.000
112.100	-10.800	0.062	8.810	-0.074	0.000
112.200	-10.600	0.061	8.810	-0.074	0.000
112.300	-10.200	0.060	8.811	-0.074	0.000
112.400	-10.400	0.064	8.810	-0.074	0.000
112.500	-10.800	0.062	8.810	-0.074	0.000
112.600	-10.800	0.062	8.810	-0.074	0.000
112.700	-10.200	0.059	8.810	-0.074	0.000
112.800	-9.400	0.060	8.809	-0.074	0.000
112.900	-9.200	0.055	8.810	-0.074	0.000
113.000	-9.400	0.054	8.809	-0.074	0.000
113.100	-8.600	0.054	8.809	-0.074	0.000
113.200	-8.200	0.061	8.811	-0.074	0.000
113.300	-8.600	0.058	8.809	-0.074	0.000
113.400	-8.200	0.058	8.810	-0.074	0.000
113.500	-7.600	0.058	8.809	-0.074	0.000
113.600	-8.800	0.058	8.809	-0.074	0.000
113.700	-8.000	0.055	8.810	-0.074	0.000
113.800	-7.400	0.055	8.810	-0.074	0.000
113.900	-7.200	0.046	8.810	-0.074	0.000
114.000	-7.200	0.043	8.810	-0.074	0.000
114.100	-7.000	0.043	8.810	-0.074	0.000
114.200	-6.800	0.044	8.809	-0.074	0.000
114.300	-5.600	0.038	8.811	-0.074	0.000
114.400	-5.600	0.039	8.810	-0.074	0.000
114.500	-5.000	0.031	8.811	-0.074	0.000
114.600	-5.000	0.031	8.811	-0.074	0.000
114.700	-6.000	0.031	8.811	-0.074	0.000
114.800	-4.200	0.026	8.812	-0.074	0.000
114.900	-4.600	0.021	8.811	-0.074	0.000
115.000	-5.600	0.012	8.811	-0.074	0.000
115.100	-3.800	0.012	8.811	-0.074	0.000
115.200	-4.600	0.014	8.811	-0.074	0.000
115.300	-4.800	0.012	8.810	-0.074	0.000
115.400	-4.800	0.012	8.810	-0.074	0.000
115.500	-4.200	0.008	8.811	-0.074	0.000
115.600	-4.000	0.008	8.811	-0.074	0.000
115.700	-5.200	0.003	8.811	-0.074	0.000
115.800	-4.200	0.002	8.810	-0.074	0.000
115.900	-4.200	-0.000	8.811	-0.074	0.000
116.000	-5.200	-0.003	8.810	-0.074	0.000
116.100	-3.800	-0.003	8.810	-0.074	0.000
116.200	-4.800	-0.002	8.811	-0.074	0.000
116.300	-4.200	-0.004	8.811	-0.074	0.000
116.400	-4.200	-0.005	8.810	-0.074	0.000
116.500	-4.800	-0.006	8.812	-0.074	0.000
116.600	-4.000	-0.006	8.812	-0.074	0.000
116.700	-4.400	-0.003	8.810	-0.074	0.000
116.800	-3.400	-0.005	8.810	-0.074	0.000
116.900	-4.000	-0.005	8.810	-0.074	0.000
117.000	-3.600	-0.006	8.811	-0.074	0.000
117.100	-3.600	-0.006	8.811	-0.074	0.000
117.200	-3.800	-0.006	8.811	-0.074	0.000
117.300	-4.200	-0.008	8.811	-0.074	0.000
117.400	-3.600	-0.007	8.812	-0.074	0.000
117.500	-4.000	-0.009	8.811	-0.074	0.000
117.600	-4.600	-0.009	8.811	-0.074	0.000
117.700	-4.000	-0.006	8.811	-0.074	0.000
117.800	-5.400	-0.014	8.811	-0.074	0.000
117.900	-5.200	-0.006	8.811	-0.074	0.000
118.000	-4.800	-0.006	8.812	-0.074	0.000
118.100	-5.000	-0.006	8.812	-0.074	0.000
118.200	-4.600	-0.010	8.810	-0.074	0.000
118.300	-5.000	-0.006	8.811	-0.074	0.000
118.400	-4.800	-0.002	8.811	-0.074	0.000
118.500	-5.400	-0.001	8.811	-0.074	0.000
118.600	-4.800	-0.001	8.811	-0.074	0.000
118.700	-5.400	-0.006	8.811	-0.074	0.000
118.800	-5.200	0.002	8.811	-0.074	0.000
118.900	-5.200	0.001	8.811	-0.074	0.000
119.000	-6.000	0.004	8.812	-0.074	0.000
119.100	-5.200	0.004	8.812	-0.074	0.000
119.200	-4.600	0.004	8.811	-0.074	0.000
119.300	-5.800	0.007	8.811	-0.074	0.000
119.400	-6.400	0.005	8.811	-0.074	0.000
119.500	-5.000	0.010	8.811	-0.074	0.000
119.600	-5.200	0.010	8.811	-0.074	0.000
119.700	-5.400	0.005	8.812	-0.074	0.000
119.800	-5.200	0.008	8.811	-0.074	0.000
119.900	-6.200	0.007	8.811	-0.074	0.000
120.000	-6.200	0.011	8.811	-0.074	0.000
120.100	-6.200	0.011	8.811	-0.075	0.000
120.200	-6.200	0.010	8.810	-0.075	0.000
120.300	-7.400	0.013	8.811	-0.075	0.000
120.400	-6.800	0.011	8.812	-0.075	0.000
120.500	-6.600	0.010	8.811	-0.075	0.000
120.600	-6.200	0.010	8.811	-0.075	0.000
120.700	-7.000	0.014	8.812	-0.075	0.000
120.800	-6.600	0.012	8.811	-0.075	0.000
120.900	-6.800	0.011	8.811	-0.075	0.000
121.000	-6.400	0.010	8.811	-0.075	0.000
121.100	-7.000	0.010	8.811	-0.075	0.000
121.200	-7.000	0.016	8.812	-0.075	0.000
121.300	-7.000	0.012	8.811	-0.075	0.000
121.400	-7.200	0.015	8.811	-0.075	0.000
121.500	-7.000	0.018	8.811	-0.075	0.000
121.600	-5.800	0.018	8.811	-0.075	0.000
121.700	-7.600	0.021	8.810	-0.075	0.000
121.800	-6.800	0.018	8.811	-0.075	0.000
121.900	-6.800	0.022	8.812	-0.075	0.000
122.000	-8.000	0.019	8.812	-0.075	0.000
122.100	-7.200	0.019	8.812	-0.075	0.000
122.200	-6.400	0.027	8.812	-0.075	0.000
122.300	-7.400	0.021	8.811	-0.075	0.000
122.400	-7.200	0.025	8.812	-0.075	0.000
122.500	-7.000	0.022	8.812	-0.075	0.000
122.600	-6.800	0.022	8.812	-0.075	0.000
122.700	-5.800	0.017	8.812	-0.075	0.000
122.800	-6.800	0.017	8.812	-0.075	0.000
122.900	-6.200	0.019	8.811	-0.075	0.000
123.000	-6.200	0.017	8.811	-0.075	0.000
123.100	-7.400	0.017	8.811	-0.075	0.000
123.200	-5.200	0.018	8.811	-0.075	0.000
123.300	-5.600	0.015	8.811	-0.075	0.000
123.400	-6.200	0.019	8.811	-0.075	0.000
123.500	-6.600	0.018	8.811	-0.075	0.000
123.600	-6.000	0.018	8.811	-0.075	0.000
123.700	-6.600	0.019	8.812	-0.075	0.000
123.800	-6.600	0.017	8.812	-0.075	0.000
123.900	-5.200	0.022	8.811	-0.075	0.000
124.000	-5.400	0.013	8.811	-0.075	0.000
124.100	-6.000	0.013	8.811	-0.075	0.000
124.200	-5.000	0.013	8.812	-0.075	0.000
124.300	-6.600	0.010	8.812	-0.075	0.000
124.400	-4.400	0.016	8.812	-0.075	0.000
124.500	-5.000	0.014	8.811	-0.075	0.000
124.600	-4.600	0.014	8.811	-0.075	0.000
124.700	-4.200	0.011	8.813	-0.075	0.000
124.800	-5.000	0.011	8.811	-0.075	0.000
124.900	-5.000	0.012	8.812	-0.075	0.000
125.000	-5.000	0.009	8.812	-0.075	0.000
125.100	-5.000	0.009	8.812	-0.075	0.000
125.200	-3.400	0.007	8.812	-0.075	0.000
125.300	-4.400	0.009	8.811	-0.075	0.000
125.400	-3.600	0.008	8.811	-0.075	0.000
125.500	-4.400	0.006	8.813	-0.075	0.000
125.600	-4.200	0.006	8.813	-0.075	0.000
125.700	-5.000	0.004	8.812	-0.075	0.000
125.800	-4.600	0.003	8.812	-0.075	0.000
125.900	-5.400	0.002	8.812	-0.075	0.000
126.000	-4.600	-0.003	8.813	-0.075	0.000
126.100	-4.400	-0.003	8.813	-0.075	0.000
126.200	-4.400	-0.003	8.812	-0.075	0.000
126.300	-5.200	-0.004	8.812	-0.075	0.000
126.400	-5.600	-0.002	8.811	-0.075	0.000
126.500	-5.800	0.000	8.813	-0.075	0.000
126.600	-5.000	0.000	8.813	-0.075	0.000
126.700	-5.600	0.002	8.812	-0.075	0.000
126.800	-5.600	0.001	8.812	-0.075	0.000
126.900	-6.200	0.007	8.812	-0.075	0.000
127.000	-7.000	0.005	8.812	-0.075	0.000
127.100	-7.000	0.005	8.812	-0.075	0.000
127.200	-7.200	0.003	8.813	-0.075	0.000
127.300	-7.400	0.009	8.813	-0.075	0.000
127.400	-8.400	0.006	8.813	-0.075	0.000
127.500	-8.000	0.014	8.812	-0.075	0.000
127.600	-9.000	0.014	8.812	-0.075	0.000
127.700	-9.400	0.015	8.813	-0.075	0.000
127.800	-11.000	0.019	8.813	-0.075	0.000
127.900	-10.600	0.022	8.812	-0.075	0.000
128.000	-11.200	0.027	8.812	-0.075	0.000
128.100	-11.600	0.027	8.812	-0.075	0.000
128.200	-11.800	0.036	8.812	-0.075	0.000
128.300	-13.000	0.036	8.814	-0.075	0.000
128.400	-13.200	0.046	8.814	-0.075	0.000
128.500	-12.800	0.051	8.814	-0.075	0.000
128.600	-13.200	0.051	8.814	-0.076	0.000
128.700	-12.600	0.052	8.812	-0.076	0.000
128.800	-13.000	0.058	8.813	-0.076	0.000
128.900	-12.800	0.066	8.812	-0.076	0.000
129.000	-13.000	0.076	8.813	-0.076	0.000
129.100	-13.600	0.076	8.813	-0.076	0.000
129.200	-13.800	0.079	8.812	-0.076	0.000
129.300	-13.000	0.086	8.812	-0.076	0.000
129.400	-12.200	0.086	8.812	-0.076	0.000
129.500	-13.000	0.089	8.812	-0.076	0.000
129.600	-12.000	0.089	8.812	-0.076	0.000
129.700	-13.000	0.089	8.814	-0.076	0.000
129.800	-12.200	0.091	8.813	-0.076	0.000
129.900	-13.000	0.087	8.813	-0.076	0.000
130.000	-11.800	0.086	8.812	-0.076	0.000
130.100	-12.800	0.086	8.812	-0.076	0.000
130.200	-13.400	0.084	8.812	-0.076	0.000
130.300	-12.600	0.084	8.814	-0.076	0.000
130.400	-12.800	0.080	8.813	-0.076	0.000
130.500	-12.800	0.080	8.814	-0.076	0.000
130.600	-12.800	0.080	8.814	-0.076	0.000
130.700	-12.400	0.085	8.812	-0.076	0.000
130.800	-13.000	0.083	8.813	-0.076	0.000
130.900	-13.200	0.079	8.814	-0.076	0.000
131.000	-12.200	0.079	8.812	-0.076	0.000
131.100	-13.400	0.079	8.812	-0.076	0.000
131.200	-13.600	0.079	8.813	-0.076	0.000
131.300	-12.600	0.080	8.814	-0.076	0.000
131.400	-11.600	0.083	8.813	-0.076	0.000
131.500	-13.000	0.084	8.813	-0.076	0.000
131.600	-12.600	0.084	8.813	-0.076	0.000
131.700	-13.600	0.086	8.812	-0.076	0.000
131.800	-13.200	0.083	8.813	-0.076	0.000
131.900	-11.600	0.089	8.812	-0.076	0.000
132.000	-12.800	0.089	8.812	-0.076	0.000
132.100	-13.200	0.089	8.812	-0.076	0.000
132.200	-13.200	0.091	8.812	-0.076	0.000
132.300	-12.400	0.085	8.813	-0.076	0.000
132.400	-12.200	0.082	8.813	-0.076	0.000
132.500	-12.600	0.085	8.813	-0.076	0.000
132.600	-12.000	0.085	8.813	-0.076	0.000
132.700	-12.400	0.086	8.813	-0.076	0.000
132.800	-11.800	0.084	8.813	-0.076	0.000
132.900	-11.000	0.088	8.812	-0.076	0.000
133.000	-11.000	0.080	8.813	-0.076	0.000
133.100	-10.800	0.080	8.813	-0.076	0.000
133.200	-10.400	0.080	8.813	-0.076	0.000
133.300	-10.600	0.077	8.813	-0.076	0.000
133.400	-10.600	0.078	8.813	-0.076	0.000
133.500	-10.000	0.078	8.813	-0.076	0.000
133.600	-10.600	0.078	8.813	-0.077	0.000
133.700	-10.200	0.077	8.813	-0.077	0.000
133.800	-9.800	0.072	8.813	-0.077	0.000
133.900	-10.400	0.069	8.813	-0.077	0.000
134.000	-9.000	0.063	8.815	-0.077	0.000
134.100	-9.800	0.063	8.815	-0.077	0.000
134.200	-9.800	0.070	8.814	-0.077	0.000
134.300	-10.800	0.054	8.813	-0.077	0.000
134.400	-10.000	0.061	8.813	-0.077	0.000
134.500	-10.600	0.061	8.814	-0.077	0.000
134.600	-10.200	0.061	8.814	-0.077	0.000
134.700	-10.000	0.056	8.813	-0.077	0.000
134.800	-9.600	0.058	8.814	-0.077	0.000
134.900	-10.200	0.057	8.813	-0.077	0.000
135.000	-10.200	0.051	8.813	-0.077	0.000
135.100	-10.200	0.051	8.813	-0.077	0.000
135.200	-10.200	0.050	8.814	-0.077	0.000
135.300	-9.800	0.054	8.812	-0.077	0.000
135.400	-9.400	0.051	8.812	-0.077	0.000
135.500	-9.800	0.047	8.813	-0.077	0.000
135.600	-9.400	0.047	8.813	-0.077	0.000
135.700	-9.600	0.053	8.813	-0.077	0.000
135.800	-8.800	0.056	8.813	-0.077	0.000
135.900	-8.800	0.051	8.814	-0.077	0.000
136.000	-9.200	0.053	8.814	-0.077	0.000
136.100	-8.800	0.053	8.814	-0.077	0.000
136.200	-9.400	0.054	8.813	-0.077	0.000
136.300	-9.600	0.050	8.814	-0.077	0.000
136.400	-8.200	0.052	8.814	-0.077	0.000
136.500	-9.400	0.051	8.813	-0.077	0.000
136.600	-9.800	0.051	8.813	-0.077	0.000
136.700	-9.800	0.049	8.813	-0.077	0.000
136.800	-9.000	0.049	8.814	-0.077	0.000
136.900	-8.800	0.047	8.814	-0.077	0.000
137.000	-8.800	0.040	8.814	-0.077	0.000
137.100	-9.400	0.040	8.814	-0.077	0.000
137.200	-9.000	0.040	8.814	-0.077	0.000
137.300	-8.400	0.043	8.813	-0.077	0.000
137.400	-10.200	0.048	8.814	-0.077	0.000
137.500	-10.200	0.043	8.814	-0.077	0.000
137.600	-10.000	0.043	8.814	-0.077	0.000
137.700	-9.400	0.045	8.813	-0.077	0.000
137.800	-10.400	0.047	8.815	-0.077	0.000
137.900	-11.000	0.044	8.815	-0.077	0.000
138.000	-10.600	0.044	8.814	-0.077	0.000
138.100	-10.800	0.044	8.814	-0.077	0.000
138.200	-11.400	0.045	8.814	-0.077	0.000
138.300	-11.000	0.046	8.812	-0.077	0.000
138.400	-12.200	0.048	8.815	-0.077	0.000
138.500	-11.600	0.052	8.814	-0.077	0.000
138.600	-12.000	0.052	8.814	-0.077	0.000
138.700	-11.400	0.053	8.814	-0.077	0.000
138.800	-12.800	0.058	8.815	-0.077	0.000
138.900	-12.400	0.065	8.813	-0.077	0.000
139.000	-12.600	0.066	8.814	-0.077	0.000
139.100	-12.200	0.066	8.814	-0.077	0.000
139.200	-12.600	0.073	8.813	-0.077	0.000
139.300	-13.400	0.072	8.814	-0.077	0.000
139.400	-13.000	0.076	8.813	-0.077	0.000
139.500	-12.800	0.073	8.814	-0.077	0.000
139.600	-13.800	0.073	8.814	-0.078	0.000
139.700	-14.200	0.081	8.813	-0.078	0.000
139.800	-14.400	0.078	8.814	-0.078	0.000
139.900	-14.400	0.080	8.813	-0.078	0.000
140.000	-15.200	0.082	8.814	-0.078	0.000
140.100	-15.000	0.082	8.814	-0.078	0.000
140.200	-15.400	0.085	8.814	-0.078	0.000
140.300	-15.000	0.082	8.813	-0.078	0.000
140.400	-15.400	0.093	8.814	-0.078	0.000
140.500	-15.800	0.095	8.815	-0.078	0.000
140.600	-15.400	0.095	8.815	-0.078	0.000
140.700	-16.400	0.101	8.815	-0.078	0.000
140.800	-15.400	0.101	8.814	-0.078	0.000
140.900	-16.000	0.103	8.816	-0.078	0.000
141.000	-16.200	0.105	8.814	-0.078	0.000
141.100	-15.600	0.105	8.814	-0.078	0.000
141.200	-16.800	0.108	8.814	-0.078	0.000
141.300	-18.200	0.109	8.815	-0.078	0.000
141.400	-18.400	0.113	8.814	-0.078	0.000
141.500	-19.000	0.111	8.815	-0.078	0.000
141.600	-19.200	0.111	8.815	-0.078	0.000
141.700	-18.200	0.118	8.814	-0.078	0.000
141.800	-18.600	0.112	8.814	-0.078	0.000
141.900	-18.800	0.121	8.815	-0.078	0.000
142.000	-17.600	0.129	8.815	-0.078	0.000
142.100	-17.800	0.129	8.815	-0.078	0.000
142.200	-17.400	0.140	8.813	-0.078	0.000
142.300	-16.000	0.134	8.815	-0.078	0.000
142.400	-15.400	0.151	8.815	-0.078	0.000
142.500	-15.200	0.153	8.813	-0.078	0.000
142.600	-14.400	0.153	8.813	-0.078	0.000
142.700	-13.400	0.152	8.815	-0.078	0.000
142.800	-11.200	0.146	8.814	-0.078	0.000
142.900	-11.800	0.147	8.814	-0.078	0.000
143.000	-10.800	0.132	8.814	-0.078	0.000
143.100	-10.200	0.132	8.814	-0.078	0.000
143.200	-11.000	0.120	8.814	-0.078	0.000
143.300	-10.600	0.116	8.814	-0.078	0.000
143.400	-10.200	0.099	8.814	-0.078	0.000
143.500	-8.800	0.092	8.814	-0.078	0.000
143.600	-9.400	0.092	8.814	-0.079	0.000
143.700	-8.800	0.082	8.814	-0.079	0.000
143.800	-8.400	0.074	8.814	-0.079	0.000
143.900	-9.000	0.071	8.814	-0.079	0.000
144.000	-8.800	0.066	8.816	-0.079	0.000
144.100	-8.200	0.066	8.816	-0.079	0.000
144.200	-9.000	0.051	8.814	-0.079	0.000
144.300	-10.000	0.057	8.815	-0.079	0.000
144.400	-9.800	0.047	8.814	-0.079	0.000
144.500	-9.600	0.042	8.815	-0.079	0.000
144.600	-10.200	0.042	8.815	-0.079	0.000
144.700	-9.600	0.046	8.814	-0.079	0.000
144.800	-10.600	0.049	8.813	-0.079	0.000
144.900	-10.200	0.046	8.815	-0.079	0.000
145.000	-9.600	0.041	8.815	-0.079	0.000
145.100	-11.400	0.041	8.815	-0.079	0.000
145.200	-12.200	0.048	8.814	-0.079	0.000
145.300	-11.600	0.049	8.815	-0.079	0.000
145.400	-10.800	0.045	8.815	-0.079	0.000
145.500	-12.200	0.047	8.815	-0.079	0.000
145.600	-12.600	0.047	8.815	-0.079	0.000
145.700	-12.600	0.052	8.815	-0.079	0.000
145.800	-13.000	0.054	8.815	-0.079	0.000
145.900	-12.400	0.058	8.814	-0.079	0.000
146.000	-12.800	0.063	8.816	-0.079	0.000
146.100	-13.800	0.063	8.816	-0.079	0.000
146.200	-13.400	0.073	8.815	-0.079	0.000
146.300	-13.000	0.073	8.815	-0.079	0.000
146.400	-13.400	0.076	8.816	-0.079	0.000
146.500	-13.000	0.075	8.815	-0.079	0.000
146.600	-13.000	0.075	8.815	-0.079	0.000
146.700	-13.200	0.077	8.816	-0.079	0.000
146.800	-14.400	0.078	8.814	-0.079	0.000
146.900	-13.400	0.085	8.815	-0.079	0.000
147.000	-13.200	0.086	8.815	-0.079	0.000
147.100	-13.400	0.086	8.815	-0.079	0.000
147.200	-14.200	0.085	8.814	-0.079	0.000
147.300	-14.400	0.085	8.814	-0.079	0.000
147.400	-13.600	0.093	8.815	-0.079	0.000
147.500	-12.800	0.088	8.815	-0.079	0.000
147.600	-12.400	0.088	8.815	-0.079	0.000
147.700	-11.600	0.084	8.814	-0.079	0.000
147.800	-12.200	0.088	8.815	-0.079	0.000
147.900	-12.200	0.092	8.815	-0.079	0.000
148.000	-11.600	0.093	8.815	-0.079	0.000
148.100	-11.800	0.093	8.815	-0.079	0.000
148.200	-11.800	0.083	8.815	-0.079	0.000
148.300	-11.600	0.093	8.815	-0.079	0.000
148.400	-10.800	0.084	8.816	-0.079	0.000
148.500	-10.200	0.075	8.814	-0.079	0.000
148.600	-10.400	0.075	8.814	-0.080	0.000
148.700	-10.000	0.077	8.814	-0.080	0.000
148.800	-8.600	0.068	8.815	-0.080	0.000
148.900	-9.800	0.075	8.815	-0.080	0.000
149.000	-10.200	0.065	8.815	-0.080	0.000
149.100	-9.000	0.065	8.815	-0.080	0.000
149.200	-10.000	0.065	8.814	-0.080	0.000
149.300	-9.400	0.061	8.814	-0.080	0.000
149.400	-9.000	0.060	8.815	-0.080	0.000
149.500	-8.600	0.056	8.816	-0.080	0.000
149.600	-8.400	0.056	8.816	-0.080	0.000
149.700	-7.600	0.051	8.814	-0.080	0.000
149.800	-8.400	0.056	8.815	-0.080	0.000
149.900	-8.200	0.044	8.815	-0.080	0.000
150.000	-8.400	0.044	8.815	-0.080	0.000
150.100	-9.200	0.044	8.815	-0.080	0.000
150.200	-9.400	0.044	8.815	-0.080	0.000
150.300	-9.600	0.041	8.815	-0.080	0.000
150.400	-10.800	0.036	8.815	-0.080	0.000
150.500	-10.800	0.034	8.817	-0.080	0.000
150.600	-10.600	0.034	8.817	-0.080	0.000
150.700	-10.600	0.039	8.815	-0.080	0.000
150.800	-10.800	0.033	8.815	-0.080	0.000
150.900	-11.400	0.046	8.815	-0.080	0.000
151.000	-11.600	0.053	8.816	-0.080	0.000
151.100	-12.600	0.053	8.816	-0.080	0.000
151.200	-11.600	0.054	8.816	-0.080	0.000
151.300	-13.000	0.059	8.815	-0.080	0.000
151.400	-12.600	0.064	8.816	-0.080	0.000
151.500	-13.600	0.069	8.815	-0.080	0.000
151.600	-12.600	0.069	8.815	-0.080	0.000
151.700	-12.000	0.066	8.815	-0.080	0.000
151.800	-12.600	0.077	8.816	-0.080	0.000
151.900	-13.600	0.076	8.815	-0.080	0.000
152.000	-13.600	0.078	8.815	-0.080	0.000
152.100	-14.000	0.078	8.815	-0.080	0.000
152.200	-13.600	0.083	8.815	-0.080	0.000
152.300	-14.600	0.082	8.815	-0.080	0.000
152.400	-13.600	0.083	8.815	-0.080	0.000
152.500	-13.600	0.086	8.814	-0.080	0.000
152.600	-13.400	0.086	8.814	-0.080	0.000
152.700	-13.600	0.090	8.815	-0.080	0.000
152.800	-14.400	0.086	8.815	-0.080	0.000
152.900	-11.800	0.089	8.815	-0.080	0.000
153.000	-11.800	0.090	8.815	-0.080	0.000
153.100	-12.200	0.090	8.815	-0.080	0.000
153.200	-11.000	0.092	8.816	-0.080	0.000
153.300	-11.200	0.093	8.815	-0.080	0.000
153.400	-10.600	0.095	8.815	-0.080	0.000
153.500	-10.000	0.097	8.816	-0.080	0.000
153.600	-10.200	0.097	8.816	-0.080	0.000
153.700	-10.600	0.088	8.815	-0.080	0.000
153.800	-9.600	0.084	8.815	-0.080	0.000
153.900	-9.200	0.084	8.815	-0.080	0.000
154.000	-9.600	0.069	8.816	-0.080	0.000
154.100	-9.600	0.069	8.816	-0.081	0.000
154.200	-10.600	0.062	8.816	-0.081	0.000
154.300	-10.000	0.060	8.816	-0.081	0.000
154.400	-9.800	0.057	8.815	-0.081	0.000
154.500	-9.400	0.055	8.815	-0.081	0.000
154.600	-10.000	0.055	8.815	-0.081	0.000
154.700	-10.400	0.052	8.816	-0.081	0.000
154.800	-10.400	0.050	8.817	-0.081	0.000
154.900	-10.400	0.050	8.816	-0.081	0.000
155.000	-10.800	0.046	8.816	-0.081	0.000
155.100	-11.800	0.046	8.816	-0.081	0.000
155.200	-10.800	0.050	8.815	-0.081	0.000
155.300	-11.000	0.051	8.815	-0.081	0.000
155.400	-11.000	0.055	8.815	-0.081	0.000
155.500	-11.200	0.058	8.817	-0.081	0.000
155.600	-10.600	0.058	8.817	-0.081	0.000
155.700	-11.200	0.062	8.816	-0.081	0.000
155.800	-11.400	0.058	8.817	-0.081	0.000
155.900	-10.800	0.058	8.815	-0.081	0.000
156.000	-11.200	0.060	8.815	-0.081	0.000
156.100	-11.400	0.060	8.815	-0.081	0.000
156.200	-11.600	0.065	8.816	-0.081	0.000
156.300	-12.000	0.066	8.815	-0.081	0.000
156.400	-12.200	0.069	8.816	-0.081	0.000
156.500	-11.600	0.065	8.815	-0.081	0.000
156.600	-14.000	0.065	8.815	-0.081	0.000
156.700	-13.200	0.066	8.816	-0.081	0.000
156.800	-13.000	0.065	8.815	-0.081	0.000
156.900	-14.400	0.065	8.816	-0.081	0.000
157.000	-14.400	0.073	8.816	-0.081	0.000
157.100	-13.600	0.073	8.816	-0.081	0.000
157.200	-15.200	0.069	8.815	-0.081	0.000
157.300	-15.000	0.081	8.816	-0.081	0.000
157.400	-14.400	0.077	8.816	-0.081	0.000
157.500	-15.800	0.087	8.817	-0.081	0.000
157.600	-15.800	0.087	8.817	-0.081	0.000
157.700	-15.400	0.089	8.816	-0.081	0.000
157.800	-15.600	0.095	8.817	-0.081	0.000
157.900	-15.600	0.097	8.816	-0.081	0.000
158.000	-15.800	0.100	8.815	-0.081	0.000
158.100	-16.000	0.100	8.815	-0.081	0.000
158.200	-16.000	0.107	8.816	-0.081	0.000
158.300	-15.600	0.111	8.817	-0.081	0.000
158.400	-16.600	0.111	8.817	-0.081	0.000
158.500	-15.400	0.116	8.816	-0.081	0.000
158.600	-15.400	0.116	8.816	-0.082	0.000
158.700	-16.800	0.117	8.817	-0.082	0.000
158.800	-16.600	0.119	8.816	-0.082	0.000
158.900	-17.200	0.114	8.816	-0.082	0.000
159.000	-16.600	0.116	8.816	-0.082	0.000
159.100	-16.800	0.116	8.816	-0.082	0.000
159.200	-17.000	0.112	8.817	-0.082	0.000
159.300	-16.200	0.113	8.817	-0.082	0.000
159.400	-17.400	0.113	8.815	-0.082	0.000
159.500	-17.200	0.120	8.815	-0.082	0.000
159.600	-17.000	0.120	8.815	-0.082	0.000
159.700	-17.000	0.113	8.817	-0.082	0.000
159.800	-16.400	0.118	8.816	-0.082	0.000
159.900	-17.200	0.117	8.816	-0.082	0.000
160.000	-16.200	0.122	8.815	-0.082	0.000
160.100	-15.600	0.122	8.815	-0.082	0.000
160.200	-15.600	0.122	8.815	-0.082	0.000
160.300	-16.200	0.125	8.815	-0.082	0.000
160.400	-15.800	0.125	8.816	-0.082	0.000
160.500	-16.600	0.121	8.816	-0.082	0.000
160.600	-15.800	0.121	8.816	-0.082	0.000
160.700	-15.600	0.121	8.816	-0.082	0.000
160.800	-15.200	0.120	8.816	-0.082	0.000
160.900	-15.800	0.118	8.816	-0.082	0.000
161.000	-16.000	0.113	8.816	-0.082	0.000
161.100	-16.000	0.113	8.816	-0.082	0.000
161.200	-15.000	0.111	8.817	-0.082	0.000
161.300	-15.600	0.116	8.817	-0.082	0.000
161.400	-16.600	0.114	8.816	-0.082	0.000
161.500	-15.600	0.117	8.818	-0.082	0.000
161.600	-16.200	0.117	8.818	-0.082	0.000
161.700	-15.400	0.118	8.816	-0.082	0.000
161.800	-16.000	0.111	8.815	-0.082	0.000
161.900	-15.200	0.112	8.817	-0.082	0.000
162.000	-14.800	0.112	8.817	-0.082	0.000
162.100	-14.600	0.112	8.817	-0.082	0.000
162.200	-14.800	0.116	8.816	-0.082	0.000
162.300	-14.400	0.110	8.817	-0.082	0.000
162.400	-14.400	0.110	8.816	-0.082	0.000
162.500	-14.600	0.107	8.816	-0.082	0.000
162.600	-14.600	0.107	8.816	-0.083	0.000
162.700	-14.200	0.115	8.817	-0.083	0.000
162.800	-14.800	0.108	8.817	-0.083	0.000
162.900	-15.400	0.108	8.817	-0.083	0.000
163.000	-15.400	0.105	8.816	-0.083	0.000
163.100	-15.600	0.105	8.816	-0.083	0.000
163.200	-14.400	0.103	8.816	-0.083	0.000
163.300	-14.400	0.097	8.816	-0.083	0.000
163.400	-14.400	0.103	8.816	-0.083	0.000
163.500	-13.200	0.101	8.818	-0.083	0.000
163.600	-13.600	0.101	8.818	-0.083	0.000
163.700	-13.800	0.103	8.816	-0.083	0.000
163.800	-12.600	0.112	8.816	-0.083	0.000
163.900	-13.600	0.105	8.818	-0.083	0.000
164.000	-13.200	0.105	8.816	-0.083	0.000
164.100	-13.400	0.105	8.816	-0.083	0.000
164.200	-13.000	0.104	8.817	-0.083	0.000
164.300	-12.400	0.097	8.817	-0.083	0.000
164.400	-11.400	0.098	8.816	-0.083	0.000
164.500	-12.000	0.089	8.816	-0.083	0.000
164.600	-11.200	0.089	8.816	-0.083	0.000
164.700	-11.200	0.090	8.815	-0.083	0.000
164.800	-11.200	0.086	8.816	-0.083	0.000
164.900	-10.000	0.083	8.816	-0.083	0.000
165.000	-10.800	0.077	8.817	-0.083	0.000
165.100	-9.400	0.077	8.817	-0.083	0.000
165.200	-9.800	0.079	8.816	-0.083	0.000
165.300	-9.400	0.073	8.817	-0.083	0.000
165.400	-10.000	0.072	8.816	-0.083	0.000
165.500	-9.600	0.065	8.817	-0.083	0.000
165.600	-10.000	0.065	8.817	-0.083	0.000
165.700	-9.600	0.065	8.818	-0.083	0.000
165.800	-10.200	0.060	8.815	-0.083	0.000
165.900	-9.600	0.060	8.818	-0.083	0.000
166.000	-10.000	0.057	8.816	-0.083	0.000
166.100	-9.400	0.057	8.816	-0.083	0.000
166.200	-9.000	0.053	8.817	-0.083	0.000
166.300	-8.800	0.053	8.816	-0.083	0.000
166.400	-9.000	0.052	8.817	-0.083	0.000
166.500	-8.600	0.051	8.816	-0.083	0.000
166.600	-9.600	0.051	8.816	-0.083	0.000
166.700	-8.400	0.049	8.818	-0.083	0.000
166.800	-8.200	0.045	8.817	-0.083	0.000
166.900	-7.800	0.049	8.817	-0.083	0.000
167.000	-7.800	0.044	8.817	-0.083	0.000
167.100	-8.600	0.044	8.817	-0.083	0.000
167.200	-8.200	0.047	8.818	-0.083	0.000
167.300	-8.800	0.044	8.818	-0.083	0.000
167.400	-7.400	0.046	8.818	-0.083	0.000
167.500	-8.400	0.041	8.817	-0.083	0.000
167.600	-8.400	0.041	8.817	-0.083	0.000
167.700	-7.600	0.039	8.817	-0.083	0.000
167.800	-7.200	0.031	8.817	-0.083	0.000
167.900	-7.000	0.033	8.818	-0.083	0.000
168.000	-7.000	0.035	8.817	-0.083	0.000
168.100	-7.200	0.035	8.817	-0.084	0.000
168.200	-6.600	0.036	8.816	-0.084	0.000
168.300	-5.200	0.032	8.816	-0.084	0.000
168.400	-5.200	0.030	8.816	-0.084	0.000
168.500	-5.000	0.034	8.818	-0.084	0.000
168.600	-4.200	0.034	8.818	-0.084	0.000
168.700	-4.200	0.035	8.817	-0.084	0.000
168.800	-3.000	0.028	8.817	-0.084	0.000
168.900	-4.200	0.028	8.817	-0.084	0.000
169.000	-2.800	0.012	8.817	-0.084	0.000
169.100	-1.800	0.012	8.817	-0.084	0.000
169.200	-2.600	0.008	8.817	-0.084	0.000
169.300	-3.200	0.006	8.818	-0.084	0.000
169.400	-3.800	0.000	8.817	-0.084	0.000
169.500	-3.800	-0.008	8.818	-0.084	0.000
169.600	-3.800	-0.008	8.818	-0.084	0.000
169.700	-5.200	-0.016	8.817	-0.084	0.000
169.800	-4.000	-0.020	8.817	-0.084	0.000
169.900	-4.000	-0.023	8.818	-0.084	0.000
170.000	-4.400	-0.023	8.817	-0.084	0.000
170.100	-3.600	-0.023	8.817	-0.084	0.000
170.200	-4.000	-0.021	8.816	-0.084	0.000
170.300	-3.800	-0.018	8.817	-0.084	0.000
170.400	-5.000	-0.014	8.817	-0.084	0.000
170.500	-4.200	-0.007	8.817	-0.084	0.000
170.600	-4.800	-0.007	8.817	-0.084	0.000
170.700	-5.000	-0.007	8.817	-0.084	0.000
170.800	-6.600	-0.005	8.818	-0.084	0.000
170.900	-6.600	-0.010	8.817	-0.084	0.000
171.000	-7.000	-0.009	8.817	-0.084	0.000
171.100	-7.400	-0.009	8.817	-0.084	0.000
171.200	-7.800	-0.007	8.818	-0.084	0.000
171.300	-8.200	-0.003	8.818	-0.084	0.000
171.400	-8.200	0.002	8.817	-0.084	0.000
171.500	-8.800	0.006	8.818	-0.084	0.000
171.600	-8.200	0.006	8.818	-0.084	0.000
171.700	-8.200	0.009	8.818	-0.084	0.000
171.800	-8.000	0.016	8.817	-0.084	0.000
171.900	-8.600	0.020	8.817	-0.084	0.000
172.000	-7.800	0.028	8.817	-0.084	0.000
172.100	-7.200	0.028	8.817	-0.084	0.000
172.200	-8.200	0.033	8.817	-0.084	0.000
172.300	-8.000	0.031	8.817	-0.084	0.000
172.400	-8.000	0.033	8.818	-0.084	0.000
172.500	-8.200	0.029	8.817	-0.084	0.000
172.600	-7.800	0.029	8.817	-0.084	0.000
172.700	-7.600	0.039	8.817	-0.084	0.000
172.800	-7.200	0.032	8.818	-0.084	0.000
172.900	-7.800	0.033	8.817	-0.084	0.000
173.000	-7.800	0.030	8.818	-0.084	0.000
173.100	-7.400	0.030	8.818	-0.084	0.000
173.200	-7.600	0.030	8.817	-0.084	0.000
173.300	-6.600	0.031	8.818	-0.084	0.000
173.400	-7.400	0.030	8.818	-0.084	0.000
173.500	-5.800	0.032	8.818	-0.084	0.000
173.600	-5.800	0.032	8.818	-0.084	0.000
173.700	-5.400	0.026	8.818	-0.084	0.000
173.800	-6.000	0.032	8.817	-0.084	0.000
173.900	-6.400	0.027	8.817	-0.084	0.000
174.000	-7.400	0.022	8.817	-0.084	0.000
174.100	-5.600	0.022	8.817	-0.084	0.000
174.200	-6.400	0.018	8.819	-0.084	0.000
174.300	-5.800	0.020	8.818	-0.084	0.000
174.400	-5.000	0.015	8.818	-0.084	0.000
174.500	-6.800	0.010	8.817	-0.084	0.000
174.600	-6.600	0.010	8.817	-0.084	0.000
174.700	-6.200	0.011	8.818	-0.084	0.000
174.800	-6.400	0.016	8.818	-0.084	0.000
174.900	-6.200	0.008	8.817	-0.084	0.000
175.000	-5.400	0.008	8.818	-0.084	0.000
175.100	-5.800	0.008	8.818	-0.084	0.000
175.200	-6.000	0.007	8.818	-0.084	0.000
175.300	-7.400	0.010	8.817	-0.084	0.000
175.400	-6.000	0.007	8.818	-0.084	0.000
175.500	-6.200	0.010	8.818	-0.084	0.000
175.600	-7.200	0.010	8.818	-0.084	0.000
175.700	-6.600	0.011	8.817	-0.084	0.000
175.800	-7.000	0.014	8.818	-0.084	0.000
175.900	-6.200	0.015	8.817	-0.084	0.000
176.000	-6.400	0.015	8.818	-0.084	0.000
176.100	-6.000	0.015	8.818	-0.084	0.000
176.200	-6.400	0.017	8.817	-0.084	0.000
176.300	-6.800	0.017	8.817	-0.084	0.000
176.400	-7.200	0.015	8.818	-0.084	0.000
176.500	-6.800	0.018	8.817	-0.084	0.000
176.600	-7.200	0.018	8.817	-0.084	0.000
176.700	-6.600	0.018	8.818	-0.084	0.000
176.800	-6.400	0.023	8.818	-0.084	0.000
176.900	-6.400	0.019	8.819	-0.084	0.000
177.000	-6.600	0.018	8.819	-0.084	0.000
177.100	-7.200	0.018	8.819	-0.084	0.000
177.200	-7.000	0.019	8.819	-0.084	0.000
177.300	-7.400	0.017	8.818	-0.084	0.000
177.400	-7.000	0.018	8.819	-0.084	0.000
177.500	-6.800	0.018	8.818	-0.084	0.000
177.600	-6.600	0.018	8.818	-0.084	0.000
177.700	-6.400	0.020	8.817	-0.084	0.000
177.800	-6.200	0.020	8.818	-0.084	0.000
177.900	-6.800	0.020	8.818	-0.084	0.000
178.000	-6.800	0.020	8.816	-0.084	0.000
178.100	-6.800	0.020	8.816	-0.085	0.000
178.200	-7.400	0.016	8.818	-0.085	0.000
178.300	-7.600	0.017	8.817	-0.085	0.000
178.400	-7.800	0.015	8.817	-0.085	0.000
178.500	-8.400	0.018	8.817	-0.085	0.000
178.600	-9.000	0.018	8.817	-0.085	0.000
178.700	-9.200	0.022	8.817	-0.085	0.000
178.800	-9.800	0.021	8.819	-0.085	0.000
178.900	-8.200	0.020	8.819	-0.085	0.000
179.000	-9.800	0.022	8.819	-0.085	0.000
179.100	-9.200	0.022	8.819	-0.085	0.000
179.200	-9.800	0.029	8.818	-0.085	0.000
179.300	-9.400	0.031	8.818	-0.085	0.000
179.400	-8.800	0.036	8.819	-0.085	0.000
179.500	-9.600	0.041	8.819	-0.085	0.000
179.600	-9.600	0.041	8.819	-0.085	0.000
179.700	-10.000	0.045	8.820	-0.085	0.000
179.800	-9.600	0.047	8.818	-0.085	0.000
179.900	-9.200	0.050	8.817	-0.085	0.000
180.000	-10.400	0.050	8.817	-0.085	0.000
180.100	-9.600	0.050	8.817	-0.085	0.000
180.200	-10.400	0.047	8.818	-0.085	0.000
180.300	-10.400	0.050	8.819	-0.085	0.000
180.400	-10.600	0.051	8.818	-0.085	0.000
180.500	-11.200	0.052	8.818	-0.085	0.000
180.600	-11.000	0.052	8.818	-0.085	0.000
180.700	-11.200	0.052	8.818	-0.085	0.000
180.800	-11.000	0.052	8.819	-0.085	0.000
180.900	-12.000	0.059	8.818	-0.085	0.000
181.000	-11.000	0.058	8.818	-0.085	0.000
181.100	-10.800	0.058	8.818	-0.085	0.000
181.200	-11.400	0.057	8.818	-0.085	0.000
181.300	-11.200	0.061	8.818	-0.085	0.000
181.400	-12.800	0.061	8.818	-0.085	0.000
181.500	-12.400	0.066	8.817	-0.085	0.000
181.600	-12.200	0.066	8.817	-0.085	0.000
181.700	-11.400	0.062	8.818	-0.085	0.000
181.800	-13.000	0.067	8.819	-0.085	0.000
181.900	-11.600	0.065	8.818	-0.085	0.000
182.000	-12.800	0.069	8.817	-0.085	0.000
182.100	-13.200	0.069	8.817	-0.085	0.000
182.200	-12.800	0.069	8.818	-0.085	0.000
182.300	-13.000	0.076	8.818	-0.085	0.000
182.400	-13.800	0.070	8.818	-0.085	0.000
182.500	-13.400	0.075	8.818	-0.085	0.000
182.600	-13.400	0.075	8.818	-0.085	0.000
182.700	-14.200	0.079	8.817	-0.085	0.000
182.800	-13.400	0.080	8.819	-0.085	0.000
182.900	-13.400	0.084	8.818	-0.085	0.000
183.000	-13.800	0.080	8.818	-0.085	0.000
183.100	-14.400	0.080	8.818	-0.086	0.000
183.200	-14.000	0.082	8.817	-0.086	0.000
183.300	-14.400	0.083	8.819	-0.086	0.000
183.400	-14.200	0.085	8.819	-0.086	0.000
183.500	-14.000	0.090	8.818	-0.086	0.000
183.600	-14.200	0.090	8.818	-0.086	0.000
183.700	-14.000	0.089	8.818	-0.086	0.000
183.800	-14.800	0.093	8.818	-0.086	0.000
183.900	-14.200	0.097	8.820	-0.086	0.000
184.000	-14.400	0.094	8.818	-0.086	0.000
184.100	-14.000	0.094	8.818	-0.086	0.000
184.200	-15.200	0.097	8.819	-0.086	0.000
184.300	-13.600	0.094	8.819	-0.086	0.000
184.400	-15.200	0.100	8.818	-0.086	0.000
184.500	-14.800	0.097	8.818	-0.086	0.000
184.600	-15.200	0.097	8.818	-0.086	0.000
184.700	-14.400	0.097	8.819	-0.086	0.000
184.800	-15.600	0.093	8.820	-0.086	0.000
184.900	-14.800	0.100	8.819	-0.086	0.000
185.000	-15.600	0.094	8.818	-0.086	0.000
185.100	-15.600	0.094	8.818	-0.086	0.000
185.200	-15.000	0.100	8.818	-0.086	0.000
185.300	-15.400	0.096	8.818	-0.086	0.000
185.400	-15.600	0.106	8.819	-0.086	0.000
185.500	-15.600	0.107	8.819	-0.086	0.000
185.600	-14.600	0.107	8.819	-0.086	0.000
185.700	-16.200	0.104	8.818	-0.086	0.000
185.800	-15.800	0.108	8.818	-0.086	0.000
185.900	-16.200	0.110	8.819	-0.086	0.000
186.000	-15.800	0.109	8.817	-0.086	0.000
186.100	-17.200	0.109	8.817	-0.086	0.000
186.200	-16.000	0.114	8.819	-0.086	0.000
186.300	-15.400	0.111	8.819	-0.086	0.000
186.400	-16.400	0.113	8.818	-0.086	0.000
186.500	-16.400	0.113	8.819	-0.086	0.000
186.600	-15.800	0.113	8.819	-0.086	0.000
186.700	-15.800	0.115	8.819	-0.086	0.000
186.800	-15.600	0.117	8.818	-0.086	0.000
186.900	-16.400	0.114	8.820	-0.086	0.000
187.000	-16.200	0.115	8.819	-0.086	0.000
187.100	-16.200	0.115	8.819	-0.087	0.000
187.200	-15.400	0.118	8.818	-0.087	0.000
187.300	-15.400	0.120	8.818	-0.087	0.000
187.400	-15.000	0.115	8.820	-0.087	0.000
187.500	-15.600	0.119	8.819	-0.087	0.000
187.600	-14.600	0.119	8.819	-0.087	0.000
187.700	-14.400	0.118	8.818	-0.087	0.000
187.800	-14.800	0.119	8.820	-0.087	0.000
187.900	-14.800	0.115	8.819	-0.087	0.000
188.000	-14.600	0.112	8.819	-0.087	0.000
188.100	-14.000	0.112	8.819	-0.087	0.000
188.200	-14.600	0.110	8.819	-0.087	0.000
188.300	-13.800	0.111	8.820	-0.087	0.000
188.400	-14.400	0.110	8.819	-0.087	0.000
188.500	-13.800	0.103	8.818	-0.087	0.000
188.600	-14.800	0.103	8.818	-0.087	0.000
188.700	-13.600	0.107	8.818	-0.087	0.000
188.800	-14.000	0.100	8.819	-0.087	0.000
188.900	-14.200	0.102	8.819	-0.087	0.000
189.000	-14.200	0.099	8.819	-0.087	0.000
189.100	-13.800	0.099	8.819	-0.087	0.000
189.200	-14.000	0.096	8.818	-0.087	0.000
189.300	-13.200	0.093	8.818	-0.087	0.000
189.400	-13.200	0.097	8.819	-0.087	0.000
189.500	-14.000	0.097	8.819	-0.087	0.000
189.600	-13.000	0.097	8.819	-0.087	0.000
189.700	-12.800	0.095	8.819	-0.087	0.000
189.800	-13.600	0.095	8.819	-0.087	0.000
189.900	-13.400	0.095	8.819	-0.087	0.000
190.000	-13.600	0.094	8.819	-0.087	0.000
190.100	-13.200	0.094	8.819	-0.087	0.000
190.200	-12.600	0.090	8.820	-0.087	0.000
190.300	-12.200	0.092	8.819	-0.087	0.000
190.400	-13.400	0.087	8.818	-0.087	0.000
190.500	-12.600	0.089	8.818	-0.087	0.000
190.600	-12.600	0.089	8.818	-0.087	0.000
190.700	-12.600	0.087	8.817	-0.087	0.000
190.800	-12.400	0.092	8.819	-0.087	0.000
190.900	-12.400	0.082	8.818	-0.087	0.000
191.000	-11.800	0.083	8.819	-0.087	0.000
191.100	-13.000	0.083	8.819	-0.087	0.000
191.200	-12.200	0.083	8.819	-0.087	0.000
191.300	-11.800	0.088	8.820	-0.087	0.000
191.400	-12.000	0.079	8.820	-0.087	0.000
191.500	-12.400	0.078	8.820	-0.087	0.000
191.600	-13.000	0.078	8.820	-0.088	0.000
191.700	-12.200	0.081	8.819	-0.088	0.000
191.800	-11.800	0.076	8.819	-0.088	0.000
191.900	-13.400	0.079	8.819	-0.088	0.000
192.000	-12.800	0.078	8.819	-0.088	0.000
192.100	-12.800	0.078	8.819	-0.088	0.000
192.200	-12.200	0.076	8.818	-0.088	0.000
192.300	-12.600	0.078	8.819	-0.088	0.000
192.400	-12.200	0.082	8.819	-0.088	0.000
192.500	-12.400	0.081	8.819	-0.088	0.000
192.600	-11.800	0.081	8.819	-0.088	0.000
192.700	-12.800	0.078	8.818	-0.088	0.000
192.800	-11.800	0.080	8.819	-0.088	0.000
192.900	-12.400	0.081	8.819	-0.088	0.000
193.000	-12.400	0.078	8.820	-0.088	0.000
193.100	-11.800	0.078	8.820	-0.088	0.000
193.200	-12.600	0.074	8.820	-0.088	0.000
193.300	-12.400	0.076	8.819	-0.088	0.000
193.400	-12.400	0.076	8.819	-0.088	0.000
193.500	-12.400	0.076	8.819	-0.088	0.000
193.600	-13.200	0.076	8.819	-0.088	0.000
193.700	-13.000	0.075	8.819	-0.088	0.000
193.800	-13.000	0.079	8.820	-0.088	0.000
193.900	-12.600	0.073	8.819	-0.088	0.000
194.000	-13.000	0.076	8.819	-0.088	0.000
194.100	-11.000	0.076	8.819	-0.088	0.000
194.200	-11.600	0.081	8.819	-0.088	0.000
194.300	-12.600	0.079	8.820	-0.088	0.000
194.400	-12.200	0.081	8.819	-0.088	0.000
194.500	-11.800	0.080	8.819	-0.088	0.000
194.600	-11.800	0.080	8.819	-0.088	0.000
194.700	-12.600	0.078	8.819	-0.088	0.000
194.800	-12.800	0.082	8.820	-0.088	0.000
194.900	-13.000	0.075	8.820	-0.088	0.000
195.000	-12.200	0.076	8.819	-0.088	0.000
195.100	-12.000	0.076	8.819	-0.088	0.000
195.200	-12.000	0.077	8.820	-0.088	0.000
195.300	-12.800	0.079	8.820	-0.088	0.000
195.400	-12.200	0.081	8.819	-0.088	0.000
195.500	-11.400	0.078	8.819	-0.088	0.000
195.600	-12.400	0.078	8.819	-0.088	0.000
195.700	-12.800	0.079	8.821	-0.088	0.000
195.800	-11.400	0.078	8.819	-0.088	0.000
195.900	-12.400	0.082	8.819	-0.088	0.000
196.000	-11.600	0.077	8.820	-0.088	0.000
196.100	-12.200	0.077	8.820	-0.088	0.000
196.200	-11.800	0.078	8.819	-0.088	0.000
196.300	-11.600	0.077	8.820	-0.088	0.000
196.400	-11.200	0.077	8.819	-0.088	0.000
196.500	-10.600	0.077	8.819	-0.088	0.000
196.600	-10.800	0.077	8.819	-0.089	0.000
196.700	-10.800	0.071	8.819	-0.089	0.000
196.800	-10.200	0.074	8.819	-0.089	0.000
196.900	-11.200	0.071	8.819	-0.089	0.000
197.000	-9.800	0.069	8.819	-0.089	0.000
197.100	-10.800	0.069	8.819	-0.089	0.000
197.200	-9.800	0.064	8.819	-0.089	0.000
197.300	-10.600	0.069	8.819	-0.089	0.000
197.400	-9.600	0.063	8.820	-0.089	0.000
197.500	-12.400	0.062	8.819	-0.089	0.000
197.600	-4.000	0.062	8.819	-0.089	0.000
197.700	5.600	0.061	8.821	-0.089	0.000
197.800	3.400	0.061	8.820	-0.089	0.000
197.900	15.200	0.056	8.819	-0.089	0.000
198.000	16.600	0.057	8.818	-0.089	0.294
198.100	23.400	0.057	8.818	-0.088	0.294
198.200	30.200	0.059	8.821	-0.088	0.294
198.300	33.200	0.057	8.820	-0.088	0.294
198.400	34.800	0.060	8.819	-0.088	0.294
198.500	42.200	0.049	8.817	-0.088	0.588
198.600	49.800	0.049	8.817	-0.088	0.588
198.700	55.800	0.048	8.819	-0.088	0.588
198.800	92.000	0.055	8.819	-0.088	0.588
198.900	49.400	0.072	8.816	-0.088	0.588
199.000	64.200	0.059	8.819	-0.088	0.883
199.100	78.800	0.059	8.819	-0.087	0.883
199.200	76.400	0.068	8.820	-0.087	0.883
199.300	81.400	0.072	8.819	-0.087	0.883
199.400	97.000	0.093	8.819	-0.087	0.883
199.500	94.800	0.094	8.821	-0.087	1.177
199.600	115.400	0.094	8.821	-0.086	1.177
199.700	85.200	0.109	8.818	-0.086	1.177
199.800	129.800	0.122	8.818	-0.086	1.177
199.900	87.400	0.133	8.819	-0.086	1.177
[truncated: 8,770 more rows]
