# Supplementary material for: Measurement of Outflow Facility Using iPerfusion
Source: PLoS One. 2016 Mar 7;11(3):e0150694. doi: 10.1371/journal.pone.0150694 (PMC4780770; doi:10.1371/journal.pone.0150694)
Supplement: S4 File — The raw data from the perfusion traces along with the steady state values for each pressure step. (ZIP) [file pone.0150694.s004.zip › S3/ControlIndividuals/eye18/CapPre_P16CR-08/Parameters.txt]

Q 	 dQ 	 P 	 dP 	 R 	 dR 	 C 	 dC 	 FT 	 dFT 	 N/A 	 FV 	 
-11.5473	6.0301	0.0693	0.0533	0.0539	0.2558	18.5602	88.1286	0.0000	0.0000	0.0015	0.0000
175.5353	5.2244	13.1237	0.0429	0.0697	0.0019	14.3534	0.4008	0.0000	0.0000	14.9770	0.0000
239.6950	5.1424	17.4638	0.0415	0.0692	0.0014	14.4601	0.2965	0.0000	0.0000	19.9770	0.0000
302.0387	6.3227	21.8367	0.0525	0.0694	0.0014	14.4194	0.2916	0.0000	0.0000	24.9770	0.0000
