# Supplementary material for: Measurement of Outflow Facility Using iPerfusion
Source: PLoS One. 2016 Mar 7;11(3):e0150694. doi: 10.1371/journal.pone.0150694 (PMC4780770; doi:10.1371/journal.pone.0150694)
Supplement: S4 File — The raw data from the perfusion traces along with the steady state values for each pressure step. (ZIP) [file pone.0150694.s004.zip › S3/ControlIndividuals/eye18/Eye_P16CR-08/Data.txt]

0.000	-2.400	7.007	8.796	-0.000	7.000
0.100	-2.000	7.007	8.796	-0.000	7.000
0.200	-2.200	7.007	8.796	-0.000	7.000
0.300	-2.800	7.008	8.797	-0.000	7.000
0.400	-3.400	7.013	8.797	-0.000	7.000
0.500	-2.200	7.011	8.797	-0.000	7.000
0.600	-2.800	7.011	8.797	-0.000	7.000
0.700	-3.400	7.007	8.796	-0.000	7.000
0.800	-3.800	7.012	8.797	-0.000	7.000
0.900	-2.600	7.013	8.797	-0.000	7.000
1.000	-2.200	7.015	8.797	-0.000	7.000
1.100	-2.200	7.015	8.797	-0.000	7.000
1.200	-2.400	7.011	8.798	-0.000	7.000
1.300	-3.800	7.010	8.796	-0.000	7.000
1.400	-2.600	7.011	8.796	-0.000	7.000
1.500	-2.200	7.008	8.796	-0.000	7.000
1.600	-2.000	7.008	8.796	-0.000	7.000
1.700	-3.200	7.009	8.796	-0.000	7.000
1.800	-3.200	7.009	8.795	-0.000	7.000
1.900	-2.800	7.014	8.796	-0.000	7.000
2.000	-3.000	7.006	8.796	-0.000	7.000
2.100	-3.600	7.006	8.796	-0.000	7.000
2.200	-3.400	7.005	8.796	-0.000	7.000
2.300	-2.600	7.008	8.796	-0.000	7.000
2.400	-2.400	7.008	8.797	-0.000	7.000
2.500	-3.000	7.011	8.798	-0.000	7.000
2.600	-3.200	7.011	8.798	-0.000	7.000
2.700	-2.800	7.009	8.795	-0.000	7.000
2.800	-3.400	7.014	8.795	-0.000	7.000
2.900	-3.600	7.010	8.797	-0.000	7.000
3.000	-3.200	7.008	8.796	-0.000	7.000
3.100	-3.000	7.008	8.796	-0.000	7.000
3.200	-2.800	7.015	8.797	-0.000	7.000
3.300	-3.000	7.008	8.796	-0.000	7.000
3.400	-2.000	7.009	8.795	-0.000	7.000
3.500	-1.800	7.010	8.795	-0.000	7.000
3.600	-2.600	7.010	8.795	-0.000	7.000
3.700	-2.800	7.012	8.796	-0.000	7.000
3.800	-1.400	7.012	8.796	-0.000	7.000
3.900	-3.400	7.006	8.796	-0.000	7.000
4.000	-4.400	7.004	8.796	-0.000	7.000
4.100	-2.000	7.004	8.796	-0.000	7.000
4.200	-3.200	6.999	8.796	-0.000	7.000
4.300	-3.200	7.007	8.796	-0.000	7.000
4.400	-3.200	7.006	8.796	-0.000	7.000
4.500	-1.800	7.011	8.796	-0.000	7.000
4.600	-2.600	7.011	8.796	-0.000	7.000
4.700	-2.400	7.015	8.796	-0.000	7.000
4.800	-1.400	7.006	8.796	-0.000	7.000
4.900	-2.800	7.010	8.796	-0.000	7.000
5.000	-3.400	7.008	8.796	-0.000	7.000
5.100	-3.000	7.008	8.796	-0.000	7.000
5.200	-3.200	7.007	8.797	-0.000	7.000
5.300	-1.600	7.013	8.795	-0.000	7.000
5.400	-2.000	7.009	8.796	-0.000	7.000
5.500	-3.000	7.012	8.796	-0.000	7.000
5.600	-3.400	7.012	8.796	-0.000	7.000
5.700	-2.400	7.011	8.797	-0.000	7.000
5.800	-2.400	7.006	8.795	-0.000	7.000
5.900	-3.000	7.009	8.795	-0.000	7.000
6.000	-2.400	7.011	8.795	-0.000	7.000
6.100	-2.600	7.011	8.795	-0.000	7.000
6.200	-3.200	6.999	8.797	-0.000	7.000
6.300	-2.400	7.011	8.795	-0.000	7.000
6.400	-3.000	7.012	8.796	-0.000	7.000
6.500	-3.000	7.008	8.797	-0.000	7.000
6.600	-1.200	7.008	8.797	-0.000	7.000
6.700	-3.000	7.009	8.796	-0.000	7.000
6.800	-2.600	7.010	8.797	-0.000	7.000
6.900	-3.000	7.013	8.797	-0.000	7.000
7.000	-2.800	7.012	8.796	-0.000	7.000
7.100	-3.400	7.012	8.796	-0.000	7.000
7.200	-2.600	7.012	8.795	-0.000	7.000
7.300	-2.600	7.010	8.797	-0.000	7.000
7.400	-2.800	7.012	8.796	-0.000	7.000
7.500	-3.800	7.009	8.796	-0.000	7.000
7.600	-3.200	7.009	8.796	-0.000	7.000
7.700	-3.000	7.011	8.797	-0.000	7.000
7.800	-3.200	7.009	8.796	-0.000	7.000
7.900	-2.800	7.007	8.794	-0.000	7.000
8.000	-3.600	7.009	8.796	-0.000	7.000
8.100	-2.600	7.009	8.796	-0.000	7.000
8.200	-3.200	7.005	8.796	-0.000	7.000
8.300	-3.600	7.009	8.797	-0.000	7.000
8.400	-3.200	7.011	8.796	-0.000	7.000
8.500	-3.000	7.012	8.796	-0.000	7.000
8.600	-2.400	7.012	8.796	-0.000	7.000
8.700	-2.800	7.013	8.796	-0.000	7.000
8.800	-2.800	7.008	8.796	-0.000	7.000
8.900	-3.000	7.014	8.796	-0.000	7.000
9.000	-3.400	7.013	8.796	-0.000	7.000
9.100	-2.000	7.013	8.796	-0.000	7.000
9.200	-3.400	7.006	8.796	-0.000	7.000
9.300	-2.400	7.011	8.797	-0.000	7.000
9.400	-1.600	7.008	8.796	-0.000	7.000
9.500	-2.800	7.006	8.795	-0.000	7.000
9.600	-2.800	7.006	8.795	-0.000	7.000
9.700	-3.400	7.010	8.796	-0.000	7.000
9.800	-3.000	7.006	8.796	-0.000	7.000
9.900	-3.400	7.012	8.797	-0.000	7.000
10.000	-3.400	7.008	8.796	-0.000	7.000
10.100	-3.200	7.008	8.796	-0.000	7.000
10.200	-2.000	7.000	8.797	-0.000	7.000
10.300	-3.400	7.010	8.796	-0.000	7.000
10.400	-2.200	7.007	8.796	-0.000	7.000
10.500	-2.600	7.011	8.796	-0.000	7.000
10.600	-2.200	7.011	8.796	-0.000	7.000
10.700	-2.800	7.011	8.797	-0.000	7.000
10.800	-2.800	7.010	8.796	-0.001	7.000
10.900	-2.600	7.008	8.797	-0.001	7.000
11.000	-3.000	7.010	8.796	-0.001	7.000
11.100	-2.400	7.010	8.796	-0.001	7.000
11.200	-1.600	7.010	8.795	-0.001	7.000
11.300	-3.000	7.007	8.797	-0.001	7.000
11.400	-3.400	7.012	8.795	-0.001	7.000
11.500	-2.200	7.008	8.796	-0.001	7.000
11.600	-3.000	7.008	8.796	-0.001	7.000
11.700	-3.400	7.007	8.795	-0.001	7.000
11.800	-3.200	7.009	8.796	-0.001	7.000
11.900	-2.000	7.008	8.796	-0.001	7.000
12.000	-3.600	7.010	8.795	-0.001	7.000
12.100	-3.000	7.010	8.795	-0.001	7.000
12.200	-3.000	7.004	8.796	-0.001	7.000
12.300	-2.600	7.014	8.797	-0.001	7.000
12.400	-3.400	7.010	8.796	-0.001	7.000
12.500	-2.000	7.005	8.796	-0.001	7.000
12.600	-2.400	7.005	8.796	-0.001	7.000
12.700	-3.000	7.010	8.795	-0.001	7.000
12.800	-3.200	7.009	8.796	-0.001	7.000
12.900	-2.800	7.012	8.796	-0.001	7.000
13.000	-3.000	7.003	8.797	-0.001	7.000
13.100	-3.600	7.003	8.797	-0.001	7.000
13.200	-2.800	7.012	8.796	-0.001	7.000
13.300	-2.600	7.005	8.795	-0.001	7.000
13.400	-2.600	7.018	8.796	-0.001	7.000
13.500	-3.200	7.013	8.797	-0.001	7.000
13.600	-2.600	7.013	8.797	-0.001	7.000
13.700	-2.200	7.010	8.797	-0.001	7.000
13.800	-3.000	7.012	8.796	-0.001	7.000
13.900	-2.800	7.008	8.796	-0.001	7.000
14.000	-2.200	7.008	8.796	-0.001	7.000
14.100	-3.400	7.008	8.796	-0.001	7.000
14.200	-1.800	7.008	8.797	-0.001	7.000
14.300	-2.200	7.006	8.796	-0.001	7.000
14.400	-2.400	7.010	8.795	-0.001	7.000
14.500	-1.800	7.008	8.797	-0.001	7.000
14.600	-3.400	7.008	8.797	-0.001	7.000
14.700	-2.600	7.012	8.796	-0.001	7.000
14.800	-3.400	7.011	8.796	-0.001	7.000
14.900	-3.200	7.014	8.796	-0.001	7.000
15.000	-2.600	7.012	8.796	-0.001	7.000
15.100	-2.400	7.012	8.796	-0.001	7.000
15.200	-2.400	7.012	8.796	-0.001	7.000
15.300	-2.800	7.013	8.796	-0.001	7.000
15.400	-2.200	7.007	8.796	-0.001	7.000
15.500	-2.400	7.014	8.796	-0.001	7.000
15.600	-3.000	7.014	8.796	-0.001	7.000
15.700	-2.600	7.003	8.797	-0.001	7.000
15.800	-2.800	7.009	8.796	-0.001	7.000
15.900	-2.000	7.008	8.797	-0.001	7.000
16.000	-3.800	7.004	8.796	-0.001	7.000
16.100	-3.200	7.004	8.796	-0.001	7.000
16.200	-2.800	7.011	8.797	-0.001	7.000
16.300	-3.600	7.003	8.795	-0.001	7.000
16.400	-3.000	7.013	8.796	-0.001	7.000
16.500	-2.600	7.006	8.795	-0.001	7.000
16.600	-3.400	7.006	8.795	-0.001	7.000
16.700	-3.400	7.010	8.797	-0.001	7.000
16.800	-3.000	7.007	8.795	-0.001	7.000
16.900	-2.600	7.009	8.796	-0.001	7.000
17.000	-2.000	7.007	8.796	-0.001	7.000
17.100	-3.200	7.007	8.796	-0.001	7.000
17.200	-2.200	7.012	8.796	-0.001	7.000
17.300	-2.800	7.005	8.796	-0.001	7.000
17.400	-3.400	7.012	8.796	-0.001	7.000
17.500	-2.800	7.010	8.797	-0.001	7.000
17.600	-3.400	7.010	8.797	-0.001	7.000
17.700	-2.400	7.015	8.797	-0.001	7.000
17.800	-3.000	7.009	8.797	-0.001	7.000
17.900	-1.800	7.009	8.798	-0.001	7.000
18.000	-3.000	7.010	8.797	-0.001	7.000
18.100	-3.000	7.010	8.797	-0.001	7.000
18.200	-3.200	7.002	8.796	-0.001	7.000
18.300	-2.600	7.010	8.796	-0.001	7.000
18.400	-3.200	7.004	8.797	-0.001	7.000
18.500	-3.400	7.007	8.796	-0.001	7.000
18.600	-3.000	7.007	8.796	-0.001	7.000
18.700	-3.200	7.010	8.797	-0.001	7.000
18.800	-1.800	7.009	8.796	-0.001	7.000
18.900	-4.000	7.008	8.797	-0.001	7.000
19.000	-3.200	7.010	8.797	-0.001	7.000
19.100	-2.200	7.010	8.797	-0.001	7.000
19.200	-3.600	7.005	8.797	-0.001	7.000
19.300	-2.600	7.010	8.798	-0.001	7.000
19.400	-3.200	7.003	8.796	-0.001	7.000
19.500	-2.600	7.009	8.796	-0.001	7.000
19.600	-2.800	7.009	8.796	-0.001	7.000
19.700	-2.800	7.009	8.796	-0.001	7.000
19.800	-4.400	7.014	8.796	-0.001	7.000
19.900	-2.800	7.001	8.796	-0.001	7.000
20.000	-3.400	6.999	8.797	-0.001	7.000
20.100	-2.800	6.999	8.797	-0.001	7.000
20.200	-2.400	7.014	8.796	-0.001	7.000
20.300	-2.800	6.996	8.796	-0.001	7.000
20.400	-2.600	7.019	8.797	-0.001	7.000
20.500	-3.200	7.015	8.796	-0.001	7.000
20.600	-3.200	7.015	8.796	-0.001	7.000
20.700	-3.000	7.005	8.797	-0.001	7.000
20.800	-3.000	7.013	8.798	-0.001	7.000
20.900	-3.400	7.002	8.794	-0.001	7.000
21.000	-2.400	7.010	8.797	-0.001	7.000
21.100	-3.600	7.010	8.797	-0.001	7.000
21.200	-2.600	7.011	8.797	-0.001	7.000
21.300	-3.000	7.013	8.798	-0.001	7.000
21.400	-3.200	7.010	8.796	-0.001	7.000
21.500	-3.000	7.007	8.796	-0.001	7.000
21.600	-3.000	7.007	8.796	-0.001	7.000
21.700	-3.400	7.009	8.797	-0.001	7.000
21.800	-3.000	7.005	8.797	0.006	7.000
21.900	-1.800	7.010	8.796	0.006	7.000
22.000	-3.400	7.028	8.796	0.006	7.000
22.100	-1.400	7.028	8.796	0.006	7.000
22.200	3937.200	6.984	8.798	0.006	7.000
22.300	-292.000	7.024	8.797	0.004	7.000
22.400	758.400	7.006	8.797	0.004	7.000
22.500	3543.200	7.004	8.796	0.004	7.000
22.600	-3552.400	7.004	8.796	0.004	7.000
22.700	-1528.000	6.988	8.795	0.004	7.000
22.800	-295.400	7.002	8.797	0.001	7.000
22.900	-316.400	6.460	8.797	0.001	7.000
23.000	-305.000	6.990	8.796	0.001	7.000
23.100	-281.600	6.990	8.796	0.001	7.000
23.200	-263.200	6.967	8.795	0.001	7.000
23.300	-261.600	6.793	8.797	-0.000	7.000
23.400	-251.000	7.627	8.795	-0.000	7.000
23.500	-220.600	10.103	8.795	-0.000	7.000
23.600	-104.600	10.103	8.795	-0.000	7.000
23.700	-57.200	10.067	8.796	-0.000	7.000
23.800	-56.600	9.839	8.797	-0.001	7.000
23.900	-57.400	9.637	8.796	-0.001	7.000
24.000	-59.600	9.517	8.797	-0.001	7.000
24.100	-71.400	9.517	8.797	-0.001	7.000
24.200	-127.400	9.236	8.797	-0.001	7.000
24.300	-147.000	8.192	8.796	-0.001	7.000
24.400	-34.200	7.517	8.797	-0.001	7.000
24.500	-29.600	7.561	8.797	-0.001	7.000
24.600	-33.600	7.561	8.797	-0.001	7.000
24.700	-35.000	7.576	8.797	-0.001	7.000
24.800	-35.800	7.691	8.796	-0.002	7.000
24.900	-36.600	8.191	8.796	-0.002	7.000
25.000	-36.600	7.479	8.796	-0.002	7.000
25.100	-37.000	7.479	8.796	-0.002	7.000
25.200	-37.000	7.256	8.796	-0.002	7.000
25.300	-37.400	7.334	8.796	-0.002	7.000
25.400	-38.400	7.338	8.796	-0.002	7.000
25.500	-29.400	7.356	8.797	-0.002	7.235
25.600	-27.800	7.356	8.797	-0.002	7.235
25.700	-20.000	7.362	8.796	-0.002	7.235
25.800	-19.200	7.373	8.796	-0.002	7.235
25.900	-8.200	7.370	8.797	-0.002	7.235
26.000	-5.800	7.372	8.798	-0.002	7.530
26.100	-6.200	7.372	8.798	-0.002	7.530
26.200	1.200	7.394	8.797	-0.002	7.530
26.300	7.200	7.382	8.796	-0.002	7.530
26.400	26.600	7.388	8.796	-0.002	7.530
26.500	21.400	7.405	8.796	-0.002	7.824
26.600	23.400	7.405	8.796	-0.002	7.824
26.700	31.400	7.402	8.796	-0.002	7.824
26.800	24.200	7.405	8.797	-0.001	7.824
26.900	48.000	7.410	8.797	-0.001	7.824
27.000	60.000	7.422	8.797	-0.001	8.118
27.100	56.000	7.422	8.797	-0.001	8.118
27.200	72.800	7.420	8.795	-0.001	8.118
27.300	75.200	7.427	8.797	-0.001	8.118
27.400	93.000	7.428	8.795	-0.001	8.118
27.500	72.600	7.459	8.797	-0.001	8.412
27.600	94.600	7.459	8.797	-0.001	8.412
27.700	95.600	7.443	8.796	-0.001	8.412
27.800	80.800	7.471	8.797	0.000	8.412
27.900	105.600	7.463	8.797	0.000	8.412
28.000	112.200	7.486	8.798	0.000	8.706
28.100	94.000	7.486	8.798	0.000	8.706
28.200	100.600	7.486	8.797	0.000	8.706
28.300	112.200	7.479	8.795	0.001	8.706
28.400	126.400	7.507	8.797	0.001	8.706
28.500	109.600	7.509	8.796	0.001	9.001
28.600	128.000	7.509	8.796	0.001	9.001
28.700	119.800	7.509	8.797	0.001	9.001
28.800	109.400	7.521	8.798	0.002	9.001
28.900	129.200	7.527	8.797	0.002	9.001
29.000	132.800	7.555	8.797	0.002	9.000
29.100	128.800	7.555	8.797	0.002	9.000
29.200	129.200	7.555	8.797	0.002	9.000
29.300	130.200	7.567	8.798	0.003	9.000
29.400	130.200	7.563	8.797	0.003	9.000
29.500	127.400	7.594	8.798	0.003	9.000
29.600	129.400	7.594	8.798	0.003	9.000
29.700	127.600	7.603	8.796	0.003	9.000
29.800	127.400	7.606	8.796	0.004	9.000
29.900	129.400	7.619	8.796	0.004	9.000
30.000	129.600	7.638	8.797	0.004	9.000
30.100	127.600	7.638	8.797	0.004	9.000
30.200	127.400	7.622	8.796	0.004	9.000
30.300	127.600	7.645	8.797	0.006	9.000
30.400	127.400	7.640	8.797	0.006	9.000
30.500	126.000	7.643	8.796	0.006	9.000
30.600	126.600	7.643	8.796	0.006	9.000
30.700	125.800	7.649	8.798	0.006	9.000
30.800	127.200	7.657	8.796	0.007	9.000
30.900	127.000	7.659	8.797	0.007	9.000
31.000	124.400	7.664	8.796	0.007	9.000
31.100	126.800	7.664	8.796	0.007	9.000
31.200	126.800	7.666	8.798	0.007	9.000
31.300	127.200	7.670	8.797	0.008	9.000
31.400	126.400	7.668	8.797	0.008	9.000
31.500	126.400	7.676	8.797	0.008	9.000
31.600	125.800	7.676	8.797	0.008	9.000
31.700	125.800	7.675	8.797	0.008	9.000
31.800	125.600	7.675	8.798	0.009	9.000
31.900	124.800	7.670	8.796	0.009	9.000
32.000	124.200	7.678	8.797	0.009	9.000
32.100	123.800	7.678	8.797	0.009	9.000
32.200	123.800	7.670	8.797	0.009	9.000
32.300	122.600	7.687	8.797	0.010	9.000
32.400	124.200	7.678	8.798	0.010	9.000
32.500	123.000	7.686	8.797	0.010	9.000
32.600	122.600	7.686	8.797	0.010	9.000
32.700	122.800	7.694	8.796	0.010	9.000
32.800	122.200	7.701	8.796	0.011	9.000
32.900	120.200	7.695	8.797	0.011	9.000
33.000	120.400	7.701	8.796	0.011	9.000
33.100	118.400	7.701	8.796	0.011	9.000
33.200	120.000	7.717	8.797	0.011	9.000
33.300	120.600	7.714	8.797	0.012	9.000
33.400	119.200	7.722	8.795	0.012	9.000
33.500	118.200	7.732	8.796	0.012	9.000
33.600	119.400	7.732	8.796	0.012	9.000
33.700	118.600	7.730	8.798	0.012	9.000
33.800	116.800	7.741	8.797	0.013	9.000
33.900	116.600	7.735	8.796	0.013	9.000
34.000	118.800	7.739	8.796	0.013	9.000
34.100	116.200	7.739	8.796	0.013	9.000
34.200	115.800	7.750	8.796	0.013	9.000
34.300	117.000	7.748	8.796	0.014	9.000
34.400	115.600	7.758	8.797	0.014	9.000
34.500	116.200	7.758	8.797	0.014	9.000
34.600	115.800	7.758	8.797	0.014	9.000
34.700	115.000	7.767	8.796	0.014	9.000
34.800	115.000	7.766	8.796	0.015	9.000
34.900	115.000	7.773	8.797	0.015	9.000
35.000	114.000	7.781	8.795	0.015	9.000
35.100	115.000	7.781	8.795	0.015	9.000
35.200	115.600	7.773	8.797	0.015	9.000
35.300	113.800	7.782	8.797	0.016	9.000
35.400	114.200	7.785	8.796	0.016	9.000
35.500	113.000	7.790	8.797	0.016	9.000
35.600	113.600	7.790	8.797	0.016	9.000
35.700	113.200	7.791	8.796	0.016	9.000
35.800	113.400	7.793	8.797	0.016	9.000
35.900	113.200	7.792	8.795	0.016	9.000
36.000	113.600	7.792	8.796	0.016	9.000
36.100	112.400	7.792	8.796	0.016	9.000
36.200	112.400	7.788	8.798	0.016	9.000
36.300	112.000	7.804	8.797	0.017	9.000
36.400	112.400	7.800	8.795	0.017	9.000
36.500	112.000	7.806	8.797	0.017	9.000
36.600	111.600	7.806	8.797	0.017	9.000
36.700	112.200	7.809	8.798	0.017	9.000
36.800	112.400	7.809	8.795	0.018	9.000
36.900	110.400	7.815	8.797	0.018	9.000
37.000	110.800	7.816	8.796	0.018	9.000
37.100	111.600	7.816	8.796	0.018	9.000
37.200	111.200	7.816	8.797	0.018	9.000
37.300	110.000	7.816	8.796	0.019	9.000
37.400	109.800	7.826	8.796	0.019	9.000
37.500	108.800	7.832	8.796	0.019	9.000
37.600	108.600	7.832	8.796	0.019	9.000
37.700	108.200	7.828	8.796	0.019	9.000
37.800	108.200	7.834	8.796	0.020	9.000
37.900	108.600	7.832	8.796	0.020	9.000
38.000	108.800	7.843	8.796	0.020	9.000
38.100	107.600	7.843	8.796	0.020	9.000
38.200	107.200	7.840	8.796	0.020	9.000
38.300	107.800	7.854	8.796	0.021	9.000
38.400	107.000	7.851	8.797	0.021	9.000
38.500	107.400	7.858	8.796	0.021	9.000
38.600	106.600	7.858	8.796	0.021	9.000
38.700	106.800	7.864	8.797	0.021	9.000
38.800	107.000	7.866	8.797	0.022	9.000
38.900	106.200	7.870	8.798	0.022	9.000
39.000	107.800	7.875	8.797	0.022	9.000
39.100	106.800	7.875	8.797	0.022	9.000
39.200	107.600	7.873	8.796	0.022	9.000
39.300	107.200	7.875	8.797	0.023	9.000
39.400	107.000	7.877	8.796	0.023	9.000
39.500	106.600	7.879	8.797	0.023	9.000
39.600	105.800	7.879	8.797	0.023	9.000
39.700	105.200	7.882	8.796	0.023	9.000
39.800	105.600	7.876	8.797	0.024	9.000
39.900	105.000	7.872	8.797	0.024	9.000
40.000	104.800	7.867	8.796	0.024	9.000
40.100	104.000	7.867	8.796	0.024	9.000
40.200	103.800	7.874	8.796	0.024	9.000
40.300	102.600	7.884	8.798	0.025	9.000
40.400	103.400	7.887	8.796	0.025	9.000
40.500	103.400	7.891	8.796	0.025	9.000
40.600	103.800	7.891	8.796	0.025	9.000
40.700	103.800	7.897	8.798	0.025	9.000
40.800	103.800	7.901	8.796	0.025	9.000
40.900	102.200	7.905	8.796	0.025	9.000
41.000	102.200	7.914	8.796	0.025	9.000
41.100	102.600	7.914	8.796	0.025	9.000
41.200	102.000	7.914	8.796	0.025	9.000
41.300	101.800	7.911	8.796	0.026	9.000
41.400	101.800	7.916	8.797	0.026	9.000
41.500	100.800	7.913	8.798	0.026	9.000
41.600	101.600	7.913	8.798	0.026	9.000
41.700	100.600	7.918	8.796	0.026	9.000
41.800	101.400	7.922	8.796	0.027	9.000
41.900	101.000	7.923	8.798	0.027	9.000
42.000	100.600	7.926	8.796	0.027	9.000
42.100	99.800	7.926	8.796	0.027	9.000
42.200	99.600	7.924	8.796	0.027	9.000
42.300	98.800	7.929	8.797	0.028	9.000
42.400	99.000	7.934	8.795	0.028	9.000
42.500	98.800	7.938	8.796	0.028	9.000
42.600	98.600	7.938	8.796	0.028	9.000
42.700	98.600	7.940	8.796	0.028	9.000
42.800	97.000	7.944	8.795	0.029	9.000
42.900	97.200	7.946	8.797	0.029	9.000
43.000	97.400	7.954	8.797	0.029	9.000
43.100	95.800	7.954	8.797	0.029	9.000
43.200	96.600	7.958	8.797	0.029	9.000
43.300	97.000	7.964	8.797	0.030	9.000
43.400	95.800	7.966	8.798	0.030	9.000
43.500	95.600	7.969	8.796	0.030	9.000
43.600	96.000	7.969	8.796	0.030	9.000
43.700	95.600	7.977	8.797	0.030	9.000
43.800	97.400	7.975	8.797	0.030	9.000
43.900	95.600	7.978	8.797	0.030	9.000
44.000	96.800	7.988	8.796	0.030	9.000
44.100	96.200	7.988	8.796	0.030	9.000
44.200	95.600	7.985	8.796	0.030	9.000
44.300	96.000	7.991	8.797	0.031	9.000
44.400	95.400	7.990	8.797	0.031	9.000
44.500	95.600	7.983	8.797	0.031	9.000
44.600	95.800	7.983	8.797	0.031	9.000
44.700	94.800	7.983	8.797	0.031	9.000
44.800	94.600	7.983	8.797	0.032	9.000
44.900	94.400	7.986	8.796	0.032	9.000
45.000	94.600	7.991	8.796	0.032	9.000
45.100	95.200	7.991	8.796	0.032	9.000
45.200	94.400	7.993	8.798	0.032	9.000
45.300	95.200	7.998	8.797	0.033	9.000
45.400	94.800	7.996	8.796	0.033	9.000
45.500	94.400	8.001	8.797	0.033	9.000
45.600	94.800	8.001	8.797	0.033	9.000
45.700	94.600	8.000	8.797	0.033	9.000
45.800	93.800	7.997	8.796	0.033	9.000
45.900	93.600	8.003	8.797	0.033	9.000
46.000	94.400	8.000	8.797	0.033	9.000
46.100	94.600	8.000	8.797	0.033	9.000
46.200	94.800	7.999	8.798	0.033	9.000
46.300	94.400	8.004	8.797	0.034	9.000
46.400	93.400	8.007	8.798	0.034	9.000
46.500	94.400	8.006	8.797	0.034	9.000
46.600	94.400	8.006	8.797	0.034	9.000
46.700	94.400	8.006	8.796	0.034	9.000
46.800	93.800	8.007	8.797	0.035	9.000
46.900	93.400	8.004	8.797	0.035	9.000
47.000	93.800	8.006	8.797	0.035	9.000
47.100	93.800	8.006	8.797	0.035	9.000
47.200	92.800	8.005	8.797	0.035	9.000
47.300	92.800	8.006	8.797	0.036	9.000
47.400	93.600	8.005	8.797	0.036	9.000
47.500	93.200	8.009	8.798	0.036	9.000
47.600	92.800	8.009	8.798	0.036	9.000
47.700	91.600	8.015	8.797	0.036	9.000
47.800	92.200	8.014	8.796	0.037	9.000
47.900	90.800	8.021	8.799	0.037	9.000
48.000	90.800	8.017	8.798	0.037	9.000
48.100	90.600	8.017	8.798	0.037	9.000
48.200	89.800	8.018	8.798	0.037	9.000
48.300	90.000	8.020	8.797	0.037	9.000
48.400	89.400	8.027	8.797	0.037	9.000
48.500	89.000	8.033	8.796	0.037	9.000
48.600	88.400	8.033	8.796	0.037	9.000
48.700	89.200	8.039	8.797	0.037	9.000
48.800	88.000	8.043	8.796	0.038	9.000
48.900	87.200	8.042	8.797	0.038	9.000
49.000	87.600	8.051	8.798	0.038	9.000
49.100	86.600	8.051	8.798	0.038	9.000
49.200	86.400	8.053	8.797	0.038	9.000
49.300	86.800	8.057	8.797	0.039	9.000
49.400	86.800	8.063	8.797	0.039	9.000
49.500	85.600	8.075	8.796	0.039	9.000
49.600	85.200	8.075	8.796	0.039	9.000
49.700	85.200	8.082	8.796	0.039	9.000
49.800	84.800	8.086	8.796	0.039	9.000
49.900	85.000	8.089	8.797	0.039	9.000
50.000	84.200	8.092	8.797	0.039	9.000
50.100	84.000	8.092	8.797	0.039	9.000
50.200	84.600	8.088	8.798	0.039	9.000
50.300	82.800	8.099	8.797	0.040	9.000
50.400	82.200	8.101	8.797	0.040	9.000
50.500	83.000	8.109	8.798	0.040	9.000
50.600	83.800	8.109	8.798	0.040	9.000
50.700	82.600	8.112	8.797	0.040	9.000
50.800	83.000	8.111	8.797	0.041	9.000
50.900	83.200	8.111	8.797	0.041	9.000
51.000	83.000	8.118	8.798	0.041	9.000
51.100	83.800	8.118	8.798	0.041	9.000
51.200	83.200	8.118	8.797	0.041	9.000
51.300	82.200	8.123	8.798	0.042	9.000
51.400	83.400	8.121	8.797	0.042	9.000
51.500	82.400	8.123	8.797	0.042	9.000
51.600	83.000	8.123	8.797	0.042	9.000
51.700	83.000	8.116	8.797	0.042	9.000
51.800	83.400	8.118	8.796	0.042	9.000
51.900	83.400	8.118	8.798	0.042	9.000
52.000	83.600	8.120	8.799	0.042	9.000
52.100	83.400	8.120	8.799	0.042	9.000
52.200	83.000	8.116	8.798	0.042	9.000
52.300	81.000	8.130	8.797	0.043	9.000
52.400	80.400	8.129	8.797	0.043	9.000
52.500	80.800	8.116	8.798	0.043	9.000
52.600	82.600	8.116	8.798	0.043	9.000
52.700	82.800	8.114	8.796	0.043	9.000
52.800	83.400	8.114	8.798	0.044	9.000
52.900	84.400	8.125	8.797	0.044	9.000
53.000	83.800	8.146	8.798	0.044	9.000
53.100	82.800	8.146	8.798	0.044	9.000
53.200	82.800	8.145	8.797	0.044	9.000
53.300	83.200	8.138	8.797	0.044	9.000
53.400	83.000	8.133	8.797	0.044	9.000
53.500	83.000	8.114	8.798	0.044	9.000
53.600	83.000	8.114	8.798	0.044	9.000
53.700	82.600	8.112	8.797	0.044	9.000
53.800	82.600	8.112	8.797	0.045	9.000
53.900	81.800	8.118	8.797	0.045	9.000
54.000	81.000	8.124	8.798	0.045	9.000
54.100	81.800	8.124	8.798	0.045	9.000
54.200	80.600	8.121	8.798	0.045	9.000
54.300	79.800	8.128	8.797	0.046	9.000
54.400	80.000	8.129	8.799	0.046	9.000
54.500	79.600	8.131	8.798	0.046	9.000
54.600	78.600	8.131	8.798	0.046	9.000
54.700	78.600	8.143	8.798	0.046	9.000
54.800	78.000	8.139	8.799	0.046	9.000
54.900	79.200	8.150	8.797	0.046	9.000
55.000	79.200	8.153	8.797	0.046	9.000
55.100	78.800	8.153	8.797	0.046	9.000
55.200	79.000	8.154	8.798	0.046	9.000
55.300	78.000	8.163	8.798	0.047	9.000
55.400	77.800	8.166	8.798	0.047	9.000
55.500	77.200	8.166	8.798	0.047	9.000
55.600	77.800	8.166	8.798	0.047	9.000
55.700	78.000	8.167	8.799	0.047	9.000
55.800	77.000	8.167	8.797	0.048	9.000
55.900	76.800	8.172	8.799	0.048	9.000
56.000	76.400	8.174	8.798	0.048	9.000
56.100	75.200	8.174	8.798	0.048	9.000
56.200	73.800	8.172	8.798	0.048	9.000
56.300	73.600	8.175	8.797	0.048	9.000
56.400	75.000	8.178	8.798	0.048	9.000
56.500	73.000	8.188	8.798	0.048	9.000
56.600	74.200	8.188	8.798	0.048	9.000
56.700	74.200	8.186	8.798	0.048	9.000
56.800	75.000	8.202	8.798	0.049	9.000
56.900	75.600	8.209	8.798	0.049	9.000
57.000	74.400	8.215	8.799	0.049	9.000
57.100	75.800	8.215	8.799	0.049	9.000
57.200	76.000	8.212	8.799	0.049	9.000
57.300	76.200	8.216	8.798	0.049	9.000
57.400	75.600	8.212	8.798	0.049	9.000
57.500	76.200	8.202	8.798	0.049	9.000
57.600	76.600	8.202	8.798	0.049	9.000
57.700	76.800	8.206	8.798	0.049	9.000
57.800	76.400	8.211	8.798	0.050	9.000
57.900	76.800	8.195	8.799	0.050	9.000
58.000	76.800	8.190	8.799	0.050	9.000
58.100	76.600	8.190	8.799	0.050	9.000
58.200	75.800	8.188	8.799	0.050	9.000
58.300	75.600	8.189	8.797	0.051	9.000
58.400	75.400	8.185	8.799	0.051	9.000
58.500	75.200	8.183	8.798	0.051	9.000
58.600	74.600	8.183	8.798	0.051	9.000
58.700	74.800	8.188	8.798	0.051	9.000
58.800	74.400	8.190	8.798	0.051	9.000
58.900	73.600	8.188	8.799	0.051	9.000
59.000	74.400	8.197	8.798	0.051	9.000
59.100	73.600	8.197	8.798	0.051	9.000
59.200	73.800	8.204	8.800	0.051	9.000
59.300	72.800	8.206	8.798	0.052	9.000
59.400	73.600	8.206	8.798	0.052	9.000
59.500	72.000	8.206	8.799	0.052	9.000
59.600	73.200	8.206	8.799	0.052	9.000
59.700	72.600	8.212	8.798	0.052	9.000
59.800	72.200	8.217	8.799	0.053	9.000
59.900	71.800	8.219	8.799	0.053	9.000
60.000	72.600	8.226	8.798	0.053	9.000
60.100	72.000	8.226	8.798	0.053	9.000
60.200	71.000	8.221	8.799	0.053	9.000
60.300	70.200	8.233	8.798	0.053	9.000
60.400	70.600	8.223	8.798	0.053	9.000
60.500	70.400	8.230	8.798	0.053	9.000
60.600	70.000	8.230	8.798	0.053	9.000
60.700	70.600	8.233	8.798	0.053	9.000
60.800	71.200	8.233	8.799	0.054	9.000
60.900	69.000	8.239	8.800	0.054	9.000
61.000	70.400	8.244	8.798	0.054	9.000
61.100	69.600	8.244	8.798	0.054	9.000
61.200	69.400	8.252	8.797	0.054	9.000
61.300	70.200	8.245	8.799	0.054	9.000
61.400	70.000	8.249	8.798	0.054	9.000
61.500	69.800	8.247	8.798	0.054	9.000
61.600	69.200	8.247	8.798	0.054	9.000
61.700	69.800	8.255	8.799	0.054	9.000
61.800	69.400	8.253	8.800	0.055	9.000
61.900	69.400	8.251	8.799	0.055	9.000
62.000	69.200	8.251	8.800	0.055	9.000
62.100	69.000	8.251	8.800	0.055	9.000
62.200	69.000	8.250	8.799	0.055	9.000
62.300	69.800	8.258	8.799	0.055	9.000
62.400	69.200	8.254	8.799	0.055	9.000
62.500	69.000	8.252	8.799	0.055	9.000
62.600	68.800	8.252	8.799	0.055	9.000
62.700	69.200	8.265	8.800	0.055	9.000
62.800	69.000	8.254	8.798	0.056	9.000
62.900	69.200	8.264	8.799	0.056	9.000
63.000	69.800	8.267	8.798	0.056	9.000
63.100	69.000	8.267	8.798	0.056	9.000
63.200	69.800	8.261	8.799	0.056	9.000
63.300	68.000	8.259	8.798	0.057	9.000
63.400	68.200	8.258	8.800	0.057	9.000
63.500	68.400	8.261	8.799	0.057	9.000
63.600	68.000	8.261	8.799	0.057	9.000
63.700	67.600	8.265	8.799	0.057	9.000
63.800	67.000	8.262	8.800	0.057	9.000
63.900	66.400	8.269	8.799	0.057	9.000
64.000	67.400	8.269	8.799	0.057	9.000
64.100	66.600	8.269	8.799	0.057	9.000
64.200	67.000	8.267	8.798	0.057	9.000
64.300	66.800	8.278	8.799	0.058	9.000
64.400	67.000	8.279	8.800	0.058	9.000
64.500	66.600	8.283	8.800	0.058	9.000
64.600	66.600	8.283	8.800	0.058	9.000
64.700	66.000	8.286	8.800	0.058	9.000
64.800	66.600	8.284	8.800	0.058	9.000
64.900	66.800	8.290	8.800	0.058	9.000
65.000	67.200	8.290	8.799	0.058	9.000
65.100	66.400	8.290	8.799	0.058	9.000
65.200	66.400	8.284	8.800	0.058	9.000
65.300	66.400	8.291	8.800	0.059	9.000
65.400	65.400	8.288	8.800	0.059	9.000
65.500	66.200	8.296	8.799	0.059	9.000
65.600	66.800	8.296	8.799	0.059	9.000
65.700	66.000	8.288	8.799	0.059	9.000
65.800	65.000	8.296	8.801	0.059	9.000
65.900	65.400	8.291	8.799	0.059	9.000
66.000	64.800	8.293	8.800	0.059	9.000
66.100	65.200	8.293	8.800	0.059	9.000
66.200	64.800	8.298	8.800	0.059	9.000
66.300	64.600	8.300	8.799	0.060	9.000
66.400	64.800	8.299	8.800	0.060	9.000
66.500	64.800	8.304	8.799	0.060	9.000
66.600	64.800	8.304	8.799	0.060	9.000
66.700	64.000	8.305	8.800	0.060	9.000
66.800	64.400	8.303	8.799	0.060	9.000
66.900	64.000	8.303	8.799	0.060	9.000
67.000	64.600	8.309	8.800	0.060	9.000
67.100	63.600	8.309	8.800	0.060	9.000
67.200	63.400	8.307	8.800	0.060	9.000
67.300	64.600	8.313	8.800	0.061	9.000
67.400	63.600	8.311	8.800	0.061	9.000
67.500	64.000	8.318	8.800	0.061	9.000
67.600	63.600	8.318	8.800	0.061	9.000
67.700	63.000	8.312	8.801	0.061	9.000
67.800	63.000	8.313	8.800	0.061	9.000
67.900	62.800	8.317	8.800	0.061	9.000
68.000	62.200	8.321	8.800	0.061	9.000
68.100	62.600	8.321	8.800	0.061	9.000
68.200	62.200	8.316	8.800	0.061	9.000
68.300	62.000	8.323	8.800	0.062	9.000
68.400	62.000	8.326	8.799	0.062	9.000
68.500	62.000	8.331	8.801	0.062	9.000
68.600	61.600	8.331	8.801	0.062	9.000
68.700	61.400	8.331	8.800	0.062	9.000
68.800	61.600	8.331	8.799	0.062	9.000
68.900	60.200	8.332	8.802	0.062	9.000
69.000	61.600	8.334	8.801	0.062	9.000
69.100	61.600	8.334	8.801	0.062	9.000
69.200	61.000	8.339	8.800	0.062	9.000
69.300	61.000	8.336	8.801	0.063	9.000
69.400	60.800	8.342	8.800	0.063	9.000
69.500	60.400	8.346	8.799	0.063	9.000
69.600	58.800	8.346	8.799	0.063	9.000
69.700	60.200	8.348	8.800	0.063	9.000
69.800	60.200	8.346	8.801	0.063	9.000
69.900	60.400	8.354	8.801	0.063	9.000
70.000	59.200	8.353	8.801	0.063	9.000
70.100	59.600	8.353	8.801	0.063	9.000
70.200	60.000	8.344	8.800	0.063	9.000
70.300	61.800	8.355	8.801	0.064	9.000
70.400	61.400	8.354	8.801	0.064	9.000
70.500	61.400	8.359	8.801	0.064	9.000
70.600	61.400	8.359	8.801	0.064	9.000
70.700	60.800	8.359	8.801	0.064	9.000
70.800	60.800	8.356	8.800	0.065	9.000
70.900	61.400	8.357	8.801	0.065	9.000
71.000	60.600	8.343	8.800	0.065	9.000
71.100	61.200	8.343	8.800	0.065	9.000
71.200	60.800	8.350	8.801	0.065	9.000
71.300	61.400	8.347	8.800	0.065	9.000
71.400	60.600	8.345	8.800	0.065	9.000
71.500	61.000	8.345	8.800	0.065	9.000
71.600	61.000	8.345	8.800	0.065	9.000
71.700	61.200	8.346	8.801	0.065	9.000
71.800	60.800	8.349	8.802	0.066	9.000
71.900	61.600	8.348	8.800	0.066	9.000
72.000	60.400	8.345	8.801	0.066	9.000
72.100	60.800	8.345	8.801	0.066	9.000
72.200	60.200	8.344	8.801	0.066	9.000
72.300	60.400	8.351	8.801	0.066	9.000
72.400	60.400	8.348	8.801	0.066	9.000
72.500	60.600	8.351	8.801	0.066	9.000
72.600	60.200	8.351	8.801	0.066	9.000
72.700	62.000	8.351	8.800	0.066	9.000
72.800	60.200	8.351	8.801	0.067	9.000
72.900	60.600	8.351	8.801	0.067	9.000
73.000	61.200	8.350	8.801	0.067	9.000
73.100	61.000	8.350	8.801	0.067	9.000
73.200	61.200	8.348	8.801	0.067	9.000
73.300	60.800	8.351	8.800	0.067	9.000
73.400	60.800	8.353	8.801	0.067	9.000
73.500	60.600	8.351	8.799	0.067	9.000
73.600	59.400	8.351	8.799	0.067	9.000
73.700	60.400	8.353	8.802	0.067	9.000
73.800	60.400	8.351	8.801	0.068	9.000
73.900	60.200	8.352	8.802	0.068	9.000
74.000	59.000	8.349	8.800	0.068	9.000
74.100	59.000	8.349	8.800	0.068	9.000
74.200	59.800	8.347	8.800	0.068	9.000
74.300	60.800	8.351	8.802	0.068	9.000
74.400	59.200	8.355	8.802	0.068	9.000
74.500	59.000	8.357	8.802	0.068	9.000
74.600	59.000	8.357	8.802	0.068	9.000
74.700	58.000	8.355	8.801	0.068	9.000
74.800	58.000	8.360	8.801	0.069	9.000
74.900	57.800	8.362	8.801	0.069	9.000
75.000	58.200	8.364	8.801	0.069	9.000
75.100	57.000	8.364	8.801	0.069	9.000
75.200	57.200	8.371	8.801	0.069	9.000
75.300	58.400	8.369	8.801	0.069	9.000
75.400	57.800	8.373	8.802	0.069	9.000
75.500	57.600	8.379	8.802	0.069	9.000
75.600	57.200	8.379	8.802	0.069	9.000
75.700	57.200	8.383	8.801	0.069	9.000
75.800	57.400	8.381	8.801	0.069	9.000
75.900	56.800	8.384	8.801	0.069	9.000
76.000	55.400	8.379	8.802	0.069	9.000
76.100	54.600	8.379	8.802	0.069	9.000
76.200	54.600	8.377	8.801	0.069	9.000
76.300	53.000	8.382	8.801	0.070	9.000
76.400	53.600	8.388	8.801	0.070	9.000
76.500	53.000	8.393	8.801	0.070	9.000
76.600	51.000	8.393	8.801	0.070	9.000
76.700	50.400	8.397	8.800	0.070	9.000
76.800	50.600	8.404	8.801	0.070	9.000
76.900	50.000	8.406	8.801	0.070	9.000
77.000	49.400	8.425	8.802	0.070	9.000
77.100	50.200	8.425	8.802	0.070	9.000
77.200	49.200	8.436	8.801	0.070	9.000
77.300	49.200	8.440	8.803	0.071	9.000
77.400	48.400	8.447	8.802	0.071	9.000
77.500	49.000	8.455	8.801	0.071	9.000
77.600	47.800	8.455	8.801	0.071	9.000
77.700	48.000	8.464	8.802	0.071	9.000
77.800	48.400	8.464	8.802	0.071	9.000
77.900	47.200	8.469	8.802	0.071	9.000
78.000	47.000	8.472	8.801	0.071	9.000
78.100	47.800	8.472	8.801	0.071	9.000
78.200	47.600	8.472	8.803	0.071	9.000
78.300	47.400	8.478	8.802	0.072	9.000
78.400	48.000	8.478	8.802	0.072	9.000
78.500	47.600	8.479	8.802	0.072	9.000
78.600	47.000	8.479	8.802	0.072	9.000
78.700	46.200	8.487	8.801	0.072	9.000
78.800	47.400	8.484	8.801	0.072	9.000
78.900	47.000	8.485	8.800	0.072	9.000
79.000	46.600	8.486	8.802	0.072	9.000
79.100	47.600	8.486	8.802	0.072	9.000
79.200	46.600	8.489	8.802	0.072	9.000
79.300	47.600	8.488	8.801	0.072	9.000
79.400	47.000	8.496	8.800	0.072	9.000
79.500	48.000	8.496	8.802	0.072	9.000
79.600	48.000	8.496	8.802	0.072	9.000
79.700	49.000	8.491	8.803	0.072	9.000
79.800	48.200	8.489	8.803	0.073	9.000
79.900	49.400	8.491	8.803	0.073	9.000
80.000	49.400	8.487	8.802	0.073	9.000
80.100	48.400	8.487	8.802	0.073	9.000
80.200	48.400	8.479	8.803	0.073	9.000
80.300	48.200	8.481	8.802	0.073	9.000
80.400	48.400	8.476	8.801	0.073	9.000
80.500	48.000	8.471	8.802	0.073	9.000
80.600	48.400	8.471	8.802	0.073	9.000
80.700	49.000	8.474	8.802	0.073	9.000
80.800	48.000	8.465	8.802	0.073	9.000
80.900	47.600	8.471	8.803	0.073	9.000
81.000	47.000	8.475	8.803	0.073	9.000
81.100	48.400	8.475	8.803	0.073	9.000
81.200	47.800	8.476	8.802	0.073	9.000
81.300	47.800	8.479	8.800	0.074	9.000
81.400	47.800	8.481	8.803	0.074	9.000
81.500	46.800	8.479	8.803	0.074	9.000
81.600	48.000	8.479	8.803	0.074	9.000
81.700	48.000	8.485	8.803	0.074	9.000
81.800	48.600	8.481	8.802	0.074	9.000
81.900	48.000	8.485	8.802	0.074	9.000
82.000	47.400	8.483	8.802	0.074	9.000
82.100	47.400	8.483	8.802	0.074	9.000
82.200	47.800	8.481	8.802	0.074	9.000
82.300	46.800	8.480	8.803	0.075	9.000
82.400	46.400	8.481	8.802	0.075	9.000
82.500	47.000	8.477	8.803	0.075	9.000
82.600	46.600	8.477	8.803	0.075	9.000
82.700	47.400	8.482	8.803	0.075	9.000
82.800	46.600	8.482	8.803	0.075	9.000
82.900	46.400	8.492	8.803	0.075	9.000
83.000	45.200	8.497	8.803	0.075	9.000
83.100	46.000	8.497	8.803	0.075	9.000
83.200	45.400	8.495	8.802	0.075	9.000
83.300	45.400	8.496	8.803	0.075	9.000
83.400	45.400	8.494	8.801	0.075	9.000
83.500	45.200	8.503	8.803	0.075	9.000
83.600	44.000	8.503	8.803	0.075	9.000
83.700	44.200	8.501	8.802	0.075	9.000
83.800	45.800	8.507	8.803	0.076	9.000
83.900	44.400	8.503	8.803	0.076	9.000
84.000	45.200	8.508	8.803	0.076	9.000
84.100	45.400	8.508	8.803	0.076	9.000
84.200	43.400	8.498	8.802	0.076	9.000
84.300	45.200	8.512	8.802	0.076	9.000
84.400	43.400	8.510	8.802	0.076	9.000
84.500	45.000	8.511	8.802	0.076	9.000
84.600	45.000	8.511	8.802	0.076	9.000
84.700	44.200	8.514	8.803	0.076	9.000
84.800	45.000	8.512	8.805	0.077	9.000
84.900	44.600	8.516	8.802	0.077	9.000
85.000	44.400	8.522	8.803	0.077	9.000
85.100	43.200	8.522	8.803	0.077	9.000
85.200	44.000	8.518	8.802	0.077	9.000
85.300	44.200	8.522	8.804	0.077	9.000
85.400	44.400	8.522	8.805	0.077	9.000
85.500	44.800	8.516	8.804	0.077	9.000
85.600	45.000	8.516	8.804	0.077	9.000
85.700	45.200	8.521	8.804	0.077	9.000
85.800	44.400	8.517	8.803	0.077	9.000
85.900	43.800	8.524	8.805	0.077	9.000
86.000	44.200	8.521	8.803	0.077	9.000
86.100	44.200	8.521	8.803	0.077	9.000
86.200	43.400	8.520	8.805	0.077	9.000
86.300	42.800	8.520	8.803	0.078	9.000
86.400	43.400	8.517	8.804	0.078	9.000
86.500	44.000	8.522	8.804	0.078	9.000
86.600	43.200	8.522	8.804	0.078	9.000
86.700	43.000	8.525	8.804	0.078	9.000
86.800	43.000	8.522	8.804	0.078	9.000
86.900	42.600	8.527	8.803	0.078	9.000
87.000	41.800	8.527	8.804	0.078	9.000
87.100	42.800	8.527	8.804	0.078	9.000
87.200	42.400	8.532	8.803	0.078	9.000
87.300	41.800	8.533	8.804	0.078	9.000
87.400	40.800	8.529	8.804	0.078	9.000
87.500	41.400	8.536	8.803	0.078	9.000
87.600	42.200	8.536	8.803	0.078	9.000
87.700	42.600	8.542	8.804	0.078	9.000
87.800	42.200	8.540	8.804	0.079	9.000
87.900	41.800	8.536	8.802	0.079	9.000
88.000	41.800	8.540	8.802	0.079	9.000
88.100	40.800	8.540	8.802	0.079	9.000
88.200	41.600	8.540	8.803	0.079	9.000
88.300	41.400	8.548	8.803	0.079	9.000
88.400	42.400	8.545	8.803	0.079	9.000
88.500	41.400	8.545	8.805	0.079	9.000
88.600	41.200	8.545	8.805	0.079	9.000
88.700	41.400	8.545	8.804	0.079	9.000
88.800	42.400	8.548	8.803	0.079	9.000
88.900	42.600	8.546	8.804	0.079	9.000
89.000	41.800	8.547	8.804	0.079	9.000
89.100	41.800	8.547	8.804	0.079	9.000
89.200	41.400	8.542	8.803	0.079	9.000
89.300	41.800	8.546	8.804	0.080	9.000
89.400	41.600	8.543	8.804	0.080	9.000
89.500	41.800	8.545	8.805	0.080	9.000
89.600	41.400	8.545	8.805	0.080	9.000
89.700	40.400	8.543	8.804	0.080	9.000
89.800	40.200	8.545	8.803	0.080	9.000
89.900	41.400	8.543	8.804	0.080	9.000
90.000	40.200	8.541	8.805	0.080	9.000
90.100	39.800	8.541	8.805	0.080	9.000
90.200	40.200	8.546	8.804	0.080	9.000
90.300	39.400	8.549	8.804	0.080	9.000
90.400	40.200	8.553	8.803	0.080	9.000
90.500	39.600	8.557	8.805	0.080	9.000
90.600	39.000	8.557	8.805	0.080	9.000
90.700	39.400	8.560	8.805	0.080	9.000
90.800	39.600	8.555	8.804	0.081	9.000
90.900	39.000	8.566	8.805	0.081	9.000
91.000	39.600	8.570	8.804	0.081	9.000
91.100	38.600	8.570	8.804	0.081	9.000
91.200	39.400	8.567	8.804	0.081	9.000
91.300	39.800	8.569	8.804	0.081	9.000
91.400	39.400	8.569	8.805	0.081	9.000
91.500	39.000	8.567	8.804	0.081	9.000
91.600	39.400	8.567	8.804	0.081	9.000
91.700	38.800	8.574	8.805	0.081	9.000
91.800	39.000	8.573	8.805	0.081	9.000
91.900	38.600	8.574	8.804	0.081	9.000
92.000	38.600	8.572	8.804	0.081	9.000
92.100	38.400	8.572	8.804	0.081	9.000
92.200	39.200	8.570	8.805	0.081	9.000
92.300	38.200	8.573	8.805	0.082	9.000
92.400	38.200	8.575	8.804	0.082	9.000
92.500	38.000	8.571	8.804	0.082	9.000
92.600	38.400	8.571	8.804	0.082	9.000
92.700	37.000	8.577	8.805	0.082	9.000
92.800	37.800	8.576	8.805	0.082	9.000
92.900	37.400	8.581	8.804	0.082	9.000
93.000	37.200	8.581	8.805	0.082	9.000
93.100	37.800	8.581	8.805	0.082	9.000
93.200	38.000	8.584	8.805	0.082	9.000
93.300	37.000	8.590	8.804	0.082	9.000
93.400	37.400	8.588	8.806	0.082	9.000
93.500	37.600	8.587	8.805	0.082	9.000
93.600	36.200	8.587	8.805	0.082	9.000
93.700	37.400	8.591	8.805	0.082	9.000
93.800	36.600	8.592	8.805	0.083	9.000
93.900	36.800	8.590	8.805	0.083	9.000
94.000	37.000	8.590	8.804	0.083	9.000
94.100	36.600	8.590	8.804	0.083	9.000
94.200	37.000	8.595	8.805	0.083	9.000
94.300	36.600	8.592	8.805	0.083	9.000
94.400	35.400	8.600	8.805	0.083	9.000
94.500	36.400	8.601	8.805	0.083	9.000
94.600	36.600	8.601	8.805	0.083	9.000
94.700	35.600	8.596	8.806	0.083	9.000
94.800	35.400	8.602	8.806	0.083	9.000
94.900	34.200	8.597	8.804	0.083	9.000
95.000	35.000	8.602	8.804	0.083	9.000
95.100	34.600	8.602	8.804	0.083	9.000
95.200	33.800	8.599	8.805	0.083	9.000
95.300	34.600	8.609	8.805	0.084	9.000
95.400	34.200	8.604	8.805	0.084	9.000
95.500	34.400	8.616	8.806	0.084	9.000
95.600	34.200	8.616	8.806	0.084	9.000
95.700	34.200	8.618	8.804	0.084	9.000
95.800	35.200	8.620	8.805	0.084	9.000
95.900	35.400	8.623	8.806	0.084	9.000
96.000	35.800	8.622	8.805	0.084	9.000
96.100	36.000	8.622	8.805	0.084	9.000
96.200	37.400	8.622	8.806	0.084	9.000
96.300	36.400	8.620	8.806	0.084	9.000
96.400	37.400	8.621	8.805	0.084	9.000
96.500	37.400	8.613	8.805	0.084	9.000
96.600	38.000	8.613	8.805	0.084	9.000
96.700	35.800	8.612	8.805	0.084	9.000
96.800	35.600	8.607	8.806	0.084	9.000
96.900	36.000	8.606	8.805	0.084	9.000
97.000	36.400	8.599	8.805	0.084	9.000
97.100	36.400	8.599	8.805	0.084	9.000
97.200	36.400	8.594	8.805	0.085	9.000
97.300	37.000	8.596	8.807	0.085	9.000
97.400	36.000	8.598	8.806	0.085	9.000
97.500	35.000	8.608	8.806	0.085	9.000
97.600	36.200	8.608	8.806	0.085	9.000
97.700	35.000	8.601	8.805	0.085	9.000
97.800	35.800	8.604	8.806	0.085	9.000
97.900	34.800	8.603	8.805	0.085	9.000
98.000	36.200	8.601	8.806	0.085	9.000
98.100	35.800	8.601	8.806	0.085	9.000
98.200	35.800	8.602	8.806	0.085	9.000
98.300	35.400	8.603	8.805	0.085	9.000
98.400	34.800	8.611	8.807	0.085	9.000
98.500	34.800	8.610	8.806	0.085	9.000
98.600	34.800	8.610	8.806	0.085	9.000
98.700	35.000	8.612	8.807	0.086	9.000
98.800	35.600	8.610	8.805	0.086	9.000
98.900	34.800	8.610	8.805	0.086	9.000
99.000	35.200	8.613	8.806	0.086	9.000
99.100	34.800	8.613	8.806	0.086	9.000
99.200	34.400	8.611	8.807	0.086	9.000
99.300	35.400	8.612	8.805	0.086	9.000
99.400	34.400	8.612	8.805	0.086	9.000
99.500	35.600	8.616	8.806	0.086	9.000
99.600	33.800	8.616	8.806	0.086	9.000
99.700	34.200	8.611	8.806	0.086	9.000
99.800	35.000	8.616	8.807	0.086	9.000
99.900	35.000	8.614	8.807	0.086	9.000
100.000	35.000	8.613	8.806	0.086	9.000
100.100	34.000	8.613	8.806	0.086	9.000
100.200	33.800	8.616	8.806	0.086	9.000
100.300	33.800	8.613	8.806	0.086	9.000
100.400	34.000	8.620	8.807	0.086	9.000
100.500	33.800	8.621	8.805	0.086	9.000
100.600	33.000	8.621	8.805	0.086	9.000
100.700	33.800	8.626	8.806	0.087	9.000
100.800	33.200	8.624	8.806	0.087	9.000
100.900	33.400	8.625	8.807	0.087	9.000
101.000	33.200	8.634	8.806	0.087	9.000
101.100	34.000	8.634	8.806	0.087	9.000
101.200	33.800	8.629	8.807	0.087	9.000
101.300	34.600	8.629	8.807	0.087	9.000
101.400	35.000	8.629	8.807	0.087	9.000
101.500	33.800	8.631	8.806	0.087	9.000
101.600	33.000	8.631	8.806	0.087	9.000
101.700	33.600	8.633	8.806	0.087	9.000
101.800	33.400	8.630	8.807	0.087	9.000
101.900	32.400	8.628	8.806	0.087	9.000
102.000	32.000	8.619	8.807	0.087	9.000
102.100	32.200	8.619	8.807	0.087	9.000
102.200	32.400	8.617	8.808	0.088	9.000
102.300	30.600	8.624	8.808	0.088	9.000
102.400	31.400	8.630	8.806	0.088	9.000
102.500	31.000	8.637	8.807	0.088	9.000
102.600	32.000	8.637	8.807	0.088	9.000
102.700	32.000	8.637	8.806	0.088	9.000
102.800	30.600	8.645	8.806	0.088	9.000
102.900	30.600	8.644	8.807	0.088	9.000
103.000	31.200	8.650	8.808	0.088	9.000
103.100	30.400	8.650	8.808	0.088	9.000
103.200	29.800	8.653	8.807	0.088	9.000
103.300	29.800	8.653	8.808	0.088	9.000
103.400	29.800	8.652	8.807	0.088	9.000
103.500	30.400	8.656	8.808	0.088	9.000
103.600	29.000	8.656	8.808	0.088	9.000
103.700	28.400	8.658	8.807	0.088	9.000
103.800	30.200	8.657	8.807	0.088	9.000
103.900	30.200	8.663	8.807	0.088	9.000
104.000	29.600	8.664	8.808	0.088	9.000
104.100	29.000	8.664	8.808	0.088	9.000
104.200	29.800	8.664	8.807	0.089	9.000
104.300	28.800	8.669	8.807	0.089	9.000
104.400	28.600	8.672	8.807	0.089	9.000
104.500	28.200	8.674	8.808	0.089	9.000
104.600	28.000	8.674	8.808	0.089	9.000
104.700	27.800	8.673	8.808	0.089	9.000
104.800	28.400	8.678	8.806	0.089	9.000
104.900	28.600	8.673	8.808	0.089	9.000
105.000	28.000	8.680	8.808	0.089	9.000
105.100	28.600	8.680	8.808	0.089	9.000
105.200	29.000	8.685	8.808	0.089	9.000
105.300	27.800	8.682	8.807	0.089	9.000
105.400	28.400	8.681	8.807	0.089	9.000
105.500	28.800	8.684	8.806	0.089	9.000
105.600	27.200	8.684	8.806	0.089	9.000
105.700	29.000	8.684	8.808	0.089	9.000
105.800	28.000	8.686	8.809	0.089	9.000
105.900	28.200	8.687	8.807	0.089	9.000
106.000	28.800	8.685	8.808	0.089	9.000
106.100	28.600	8.685	8.808	0.089	9.000
106.200	29.000	8.681	8.807	0.089	9.000
106.300	28.200	8.683	8.808	0.089	9.000
106.400	28.400	8.684	8.807	0.089	9.000
106.500	28.800	8.683	8.809	0.089	9.000
106.600	28.800	8.683	8.809	0.089	9.000
106.700	28.200	8.685	8.807	0.090	9.000
106.800	28.600	8.685	8.807	0.090	9.000
106.900	28.800	8.686	8.807	0.090	9.000
107.000	28.400	8.682	8.808	0.090	9.000
107.100	28.000	8.682	8.808	0.090	9.000
107.200	28.200	8.680	8.807	0.090	9.000
107.300	28.000	8.683	8.807	0.090	9.000
107.400	27.600	8.682	8.808	0.090	9.000
107.500	28.000	8.685	8.807	0.090	9.000
107.600	28.000	8.685	8.807	0.090	9.000
107.700	27.400	8.687	8.808	0.090	9.000
107.800	27.200	8.688	8.808	0.090	9.000
107.900	27.200	8.687	8.808	0.090	9.000
108.000	27.000	8.685	8.809	0.090	9.000
108.100	27.400	8.685	8.809	0.090	9.000
108.200	27.200	8.686	8.809	0.090	9.000
108.300	27.800	8.689	8.808	0.090	9.000
108.400	27.000	8.688	8.808	0.090	9.000
108.500	27.000	8.695	8.809	0.090	9.000
108.600	26.400	8.695	8.809	0.090	9.000
108.700	27.000	8.692	8.809	0.091	9.000
108.800	27.400	8.696	8.809	0.091	9.000
108.900	27.000	8.692	8.808	0.091	9.000
109.000	26.400	8.695	8.808	0.091	9.000
109.100	26.800	8.695	8.808	0.091	9.000
109.200	27.000	8.699	8.808	0.091	9.000
109.300	26.800	8.697	8.809	0.091	9.000
109.400	26.000	8.698	8.808	0.091	9.000
109.500	26.200	8.699	8.810	0.091	9.000
109.600	26.600	8.699	8.810	0.091	9.000
109.700	26.000	8.699	8.809	0.091	9.000
109.800	25.600	8.704	8.809	0.091	9.000
109.900	26.200	8.700	8.809	0.091	9.000
110.000	25.800	8.700	8.809	0.091	9.000
110.100	25.200	8.700	8.809	0.091	9.000
110.200	25.000	8.701	8.808	0.091	9.000
110.300	25.600	8.706	8.809	0.091	9.000
110.400	25.400	8.710	8.808	0.091	9.000
110.500	24.600	8.710	8.810	0.091	9.000
110.600	25.600	8.710	8.810	0.091	9.000
110.700	25.000	8.712	8.809	0.091	9.000
110.800	25.600	8.715	8.809	0.091	9.000
110.900	25.600	8.714	8.807	0.091	9.000
111.000	25.600	8.719	8.810	0.091	9.000
111.100	24.400	8.719	8.810	0.091	9.000
111.200	24.800	8.717	8.809	0.092	9.000
111.300	25.200	8.717	8.807	0.092	9.000
111.400	24.800	8.721	8.809	0.092	9.000
111.500	25.400	8.716	8.808	0.092	9.000
111.600	23.600	8.716	8.808	0.092	9.000
111.700	25.200	8.715	8.808	0.092	9.000
111.800	25.400	8.717	8.808	0.092	9.000
111.900	25.400	8.720	8.808	0.092	9.000
112.000	25.600	8.716	8.809	0.092	9.000
112.100	25.600	8.716	8.809	0.092	9.000
112.200	24.200	8.719	8.808	0.092	9.000
112.300	25.000	8.714	8.809	0.092	9.000
112.400	24.600	8.719	8.809	0.092	9.000
112.500	23.800	8.718	8.810	0.092	9.000
112.600	24.400	8.718	8.810	0.092	9.000
112.700	24.200	8.719	8.809	0.092	9.000
112.800	25.000	8.718	8.810	0.092	9.000
112.900	25.400	8.718	8.809	0.092	9.000
113.000	23.400	8.722	8.809	0.092	9.000
113.100	24.600	8.722	8.809	0.092	9.000
113.200	24.000	8.719	8.809	0.092	9.000
113.300	23.800	8.726	8.810	0.092	9.000
113.400	24.000	8.723	8.809	0.092	9.000
113.500	24.200	8.721	8.810	0.092	9.000
113.600	23.000	8.721	8.810	0.092	9.000
113.700	23.800	8.724	8.808	0.093	9.000
113.800	23.400	8.721	8.809	0.093	9.000
113.900	23.400	8.729	8.809	0.093	9.000
114.000	24.800	8.728	8.809	0.093	9.000
114.100	23.400	8.728	8.809	0.093	9.000
114.200	24.200	8.725	8.809	0.093	9.000
114.300	24.400	8.726	8.809	0.093	9.000
114.400	24.000	8.729	8.809	0.093	9.000
114.500	23.600	8.729	8.810	0.093	9.000
114.600	24.000	8.729	8.810	0.093	9.000
114.700	24.600	8.731	8.809	0.093	9.000
114.800	23.400	8.728	8.810	0.093	9.000
114.900	24.000	8.728	8.809	0.093	9.000
115.000	23.200	8.730	8.809	0.093	9.000
115.100	23.200	8.730	8.809	0.093	9.000
115.200	23.600	8.731	8.809	0.093	9.000
115.300	23.000	8.725	8.810	0.093	9.000
115.400	23.400	8.735	8.810	0.093	9.000
115.500	22.800	8.731	8.810	0.093	9.000
115.600	22.600	8.731	8.810	0.093	9.000
115.700	23.200	8.734	8.810	0.093	9.000
115.800	23.200	8.734	8.809	0.093	9.000
115.900	23.200	8.739	8.811	0.093	9.000
116.000	22.600	8.734	8.809	0.093	9.000
116.100	23.200	8.734	8.809	0.093	9.000
116.200	22.600	8.741	8.810	0.094	9.000
116.300	22.600	8.742	8.809	0.094	9.000
116.400	22.800	8.740	8.810	0.094	9.000
116.500	23.000	8.738	8.810	0.094	9.000
116.600	22.600	8.738	8.810	0.094	9.000
116.700	22.600	8.742	8.810	0.094	9.000
116.800	22.000	8.742	8.810	0.094	9.000
116.900	23.000	8.742	8.810	0.094	9.000
117.000	22.200	8.743	8.811	0.094	9.000
117.100	21.200	8.743	8.811	0.094	9.000
117.200	20.800	8.745	8.810	0.094	9.000
117.300	22.400	8.743	8.810	0.094	9.000
117.400	21.000	8.747	8.811	0.094	9.000
117.500	21.400	8.747	8.810	0.094	9.000
117.600	21.800	8.747	8.810	0.094	9.000
117.700	21.600	8.750	8.812	0.094	9.000
117.800	20.800	8.750	8.810	0.094	9.000
117.900	21.600	8.755	8.810	0.094	9.000
118.000	21.200	8.751	8.811	0.094	9.000
118.100	21.200	8.751	8.811	0.094	9.000
118.200	21.200	8.753	8.811	0.094	9.000
118.300	20.200	8.755	8.811	0.094	9.000
118.400	21.800	8.748	8.809	0.094	9.000
118.500	21.800	8.752	8.811	0.094	9.000
118.600	21.000	8.752	8.811	0.094	9.000
118.700	22.200	8.757	8.810	0.095	9.000
118.800	21.400	8.753	8.811	0.095	9.000
118.900	21.400	8.758	8.810	0.095	9.000
119.000	21.400	8.763	8.811	0.095	9.000
119.100	20.800	8.763	8.811	0.095	9.000
119.200	20.800	8.758	8.810	0.095	9.000
119.300	20.600	8.757	8.810	0.095	9.000
119.400	20.600	8.762	8.811	0.095	9.000
119.500	20.000	8.760	8.810	0.095	9.000
119.600	20.600	8.760	8.810	0.095	9.000
119.700	21.000	8.758	8.812	0.095	9.000
119.800	20.400	8.756	8.810	0.095	9.000
119.900	20.800	8.759	8.810	0.095	9.000
120.000	19.800	8.754	8.811	0.095	9.000
120.100	21.600	8.754	8.811	0.095	9.000
120.200	19.600	8.756	8.811	0.095	9.000
120.300	20.000	8.759	8.812	0.095	9.000
120.400	20.400	8.762	8.811	0.095	9.000
120.500	19.400	8.762	8.812	0.095	9.000
120.600	19.800	8.762	8.812	0.095	9.000
120.700	20.400	8.763	8.810	0.095	9.000
120.800	20.000	8.766	8.811	0.095	9.000
120.900	20.400	8.763	8.811	0.095	9.000
121.000	19.600	8.764	8.811	0.095	9.000
121.100	20.600	8.764	8.811	0.095	9.000
121.200	19.200	8.764	8.811	0.095	9.000
121.300	19.200	8.767	8.812	0.095	9.000
121.400	19.400	8.764	8.811	0.095	9.000
121.500	19.800	8.769	8.812	0.095	9.000
121.600	19.000	8.769	8.812	0.095	9.000
121.700	18.600	8.770	8.813	0.096	9.000
121.800	19.400	8.767	8.811	0.096	9.000
121.900	20.200	8.776	8.811	0.096	9.000
122.000	19.000	8.773	8.812	0.096	9.000
122.100	19.600	8.773	8.812	0.096	9.000
122.200	19.600	8.772	8.812	0.096	9.000
122.300	20.200	8.775	8.810	0.096	9.000
122.400	20.200	8.775	8.810	0.096	9.000
122.500	19.200	8.774	8.812	0.096	9.000
122.600	19.200	8.774	8.812	0.096	9.000
122.700	19.000	8.778	8.812	0.096	9.000
122.800	18.600	8.774	8.812	0.096	9.000
122.900	20.400	8.777	8.811	0.096	9.000
123.000	18.800	8.776	8.811	0.096	9.000
123.100	18.600	8.776	8.811	0.096	9.000
123.200	20.200	8.773	8.811	0.096	9.000
123.300	19.200	8.780	8.810	0.096	9.000
123.400	18.200	8.778	8.812	0.096	9.000
123.500	20.000	8.775	8.812	0.096	9.000
123.600	19.000	8.775	8.812	0.096	9.000
123.700	19.200	8.780	8.812	0.096	9.000
123.800	18.400	8.778	8.811	0.096	9.000
123.900	19.000	8.778	8.813	0.096	9.000
124.000	19.600	8.773	8.811	0.096	9.000
124.100	17.800	8.773	8.811	0.096	9.000
124.200	18.400	8.776	8.811	0.096	9.000
124.300	18.400	8.775	8.812	0.096	9.000
124.400	19.600	8.780	8.812	0.096	9.000
124.500	19.400	8.778	8.812	0.096	9.000
124.600	19.000	8.778	8.812	0.096	9.000
124.700	18.600	8.779	8.812	0.096	9.000
124.800	18.400	8.780	8.810	0.096	9.000
124.900	18.200	8.781	8.812	0.096	9.000
125.000	18.200	8.784	8.812	0.096	9.000
125.100	18.400	8.784	8.812	0.096	9.000
125.200	19.000	8.778	8.811	0.097	9.000
125.300	18.600	8.782	8.812	0.097	9.000
125.400	17.600	8.781	8.810	0.097	9.000
125.500	18.000	8.784	8.812	0.097	9.000
125.600	17.200	8.784	8.812	0.097	9.000
125.700	18.000	8.785	8.812	0.097	9.000
125.800	18.200	8.785	8.813	0.097	9.000
125.900	17.600	8.784	8.812	0.097	9.000
126.000	17.400	8.787	8.811	0.097	9.000
126.100	17.600	8.787	8.811	0.097	9.000
126.200	18.600	8.784	8.812	0.097	9.000
126.300	17.800	8.790	8.812	0.097	9.000
126.400	18.600	8.789	8.813	0.097	9.000
126.500	18.600	8.786	8.811	0.097	9.000
126.600	18.600	8.786	8.811	0.097	9.000
126.700	18.400	8.788	8.811	0.097	9.000
126.800	18.600	8.787	8.813	0.097	9.000
126.900	19.400	8.788	8.811	0.097	9.000
127.000	18.000	8.785	8.812	0.097	9.000
127.100	18.200	8.785	8.812	0.097	9.000
127.200	17.800	8.789	8.812	0.097	9.000
127.300	19.200	8.788	8.812	0.097	9.000
127.400	18.400	8.790	8.812	0.097	9.000
127.500	17.000	8.788	8.811	0.097	9.000
127.600	17.800	8.788	8.811	0.097	9.000
127.700	18.200	8.785	8.812	0.097	9.000
127.800	18.600	8.792	8.813	0.097	9.000
127.900	17.800	8.787	8.812	0.097	9.000
128.000	18.200	8.786	8.813	0.097	9.000
128.100	17.400	8.786	8.813	0.097	9.000
128.200	18.200	8.786	8.812	0.098	9.000
128.300	17.800	8.793	8.812	0.098	9.000
128.400	17.800	8.792	8.812	0.098	9.000
128.500	17.400	8.792	8.813	0.098	9.000
128.600	17.600	8.792	8.813	0.098	9.000
128.700	17.000	8.791	8.814	0.098	9.000
128.800	18.200	8.792	8.812	0.098	9.000
128.900	18.200	8.794	8.812	0.098	9.000
129.000	17.600	8.792	8.812	0.098	9.000
129.100	17.200	8.792	8.812	0.098	9.000
129.200	17.600	8.786	8.812	0.098	9.000
129.300	17.400	8.789	8.812	0.098	9.000
129.400	17.200	8.787	8.812	0.098	9.000
129.500	17.800	8.793	8.813	0.098	9.000
129.600	16.800	8.793	8.813	0.098	9.000
129.700	17.600	8.795	8.813	0.098	9.000
129.800	16.800	8.792	8.812	0.098	9.000
129.900	17.000	8.796	8.812	0.098	9.000
130.000	17.400	8.795	8.814	0.098	9.000
130.100	15.800	8.795	8.814	0.098	9.000
130.200	16.000	8.803	8.811	0.098	9.000
130.300	17.400	8.798	8.813	0.098	9.000
130.400	17.200	8.802	8.812	0.098	9.000
130.500	16.000	8.803	8.814	0.098	9.000
130.600	16.600	8.803	8.814	0.098	9.000
130.700	15.600	8.801	8.814	0.098	9.000
130.800	15.800	8.803	8.813	0.098	9.000
130.900	16.400	8.804	8.813	0.098	9.000
131.000	16.200	8.805	8.813	0.098	9.000
131.100	16.400	8.805	8.813	0.098	9.000
131.200	15.800	8.802	8.813	0.098	9.000
131.300	16.800	8.806	8.814	0.098	9.000
131.400	16.000	8.808	8.813	0.098	9.000
131.500	16.400	8.806	8.814	0.098	9.000
131.600	16.400	8.806	8.814	0.098	9.000
131.700	15.000	8.810	8.812	0.099	9.000
131.800	16.200	8.813	8.814	0.099	9.000
131.900	15.200	8.812	8.813	0.099	9.000
132.000	16.000	8.811	8.813	0.099	9.000
132.100	16.000	8.811	8.813	0.099	9.000
132.200	16.800	8.809	8.814	0.099	9.000
132.300	16.000	8.808	8.813	0.099	9.000
132.400	15.800	8.811	8.813	0.099	9.000
132.500	15.600	8.813	8.813	0.099	9.000
132.600	16.800	8.813	8.813	0.099	9.000
132.700	16.000	8.808	8.814	0.099	9.000
132.800	15.400	8.814	8.814	0.099	9.000
132.900	15.600	8.813	8.814	0.099	9.000
133.000	16.400	8.811	8.813	0.099	9.000
133.100	15.200	8.811	8.813	0.099	9.000
133.200	16.000	8.817	8.814	0.099	9.000
133.300	14.600	8.811	8.814	0.099	9.000
133.400	15.000	8.812	8.813	0.099	9.000
133.500	15.200	8.813	8.814	0.099	9.000
133.600	16.000	8.813	8.814	0.099	9.000
133.700	14.800	8.818	8.813	0.099	9.000
133.800	14.600	8.813	8.814	0.099	9.000
133.900	14.600	8.819	8.814	0.099	9.000
134.000	15.800	8.816	8.814	0.099	9.000
134.100	14.200	8.816	8.814	0.099	9.000
134.200	15.600	8.816	8.813	0.099	9.000
134.300	15.000	8.821	8.813	0.099	9.000
134.400	14.600	8.823	8.813	0.099	9.000
134.500	14.000	8.821	8.814	0.099	9.000
134.600	14.000	8.821	8.814	0.099	9.000
134.700	15.400	8.819	8.814	0.099	9.000
134.800	14.600	8.826	8.814	0.099	9.000
134.900	14.200	8.821	8.814	0.099	9.000
135.000	14.600	8.821	8.814	0.099	9.000
135.100	15.000	8.821	8.814	0.099	9.000
135.200	14.400	8.827	8.814	0.099	9.000
135.300	15.200	8.827	8.814	0.099	9.000
135.400	14.000	8.828	8.814	0.099	9.000
135.500	14.000	8.828	8.814	0.099	9.000
135.600	14.800	8.828	8.814	0.099	9.000
135.700	14.800	8.825	8.814	0.100	9.000
135.800	14.600	8.824	8.814	0.100	9.000
135.900	14.600	8.828	8.813	0.100	9.000
136.000	13.600	8.826	8.814	0.100	9.000
136.100	14.400	8.826	8.814	0.100	9.000
136.200	14.600	8.824	8.814	0.100	9.000
136.300	14.000	8.824	8.814	0.100	9.000
136.400	13.800	8.829	8.813	0.100	9.000
136.500	14.800	8.827	8.813	0.100	9.000
136.600	14.200	8.827	8.813	0.100	9.000
136.700	14.800	8.828	8.813	0.100	9.000
136.800	14.400	8.832	8.814	0.100	9.000
136.900	13.400	8.829	8.815	0.100	9.000
137.000	14.200	8.827	8.814	0.100	9.000
137.100	12.800	8.827	8.814	0.100	9.000
137.200	13.600	8.829	8.814	0.100	9.000
137.300	13.800	8.832	8.814	0.100	9.000
137.400	13.800	8.829	8.813	0.100	9.000
137.500	13.200	8.833	8.813	0.100	9.000
137.600	13.000	8.833	8.813	0.100	9.000
137.700	12.600	8.830	8.814	0.100	9.000
137.800	13.600	8.835	8.813	0.100	9.000
137.900	12.400	8.832	8.814	0.100	9.000
138.000	13.000	8.834	8.815	0.100	9.000
138.100	12.000	8.834	8.815	0.100	9.000
138.200	12.400	8.839	8.815	0.100	9.000
138.300	12.000	8.845	8.814	0.100	9.000
138.400	12.200	8.840	8.815	0.100	9.000
138.500	12.600	8.841	8.815	0.100	9.000
138.600	12.000	8.841	8.815	0.100	9.000
138.700	12.800	8.845	8.815	0.100	9.000
138.800	12.000	8.845	8.814	0.100	9.000
138.900	12.200	8.848	8.813	0.100	9.000
139.000	12.000	8.849	8.814	0.100	9.000
139.100	12.000	8.849	8.814	0.100	9.000
139.200	11.400	8.853	8.815	0.100	9.000
139.300	12.000	8.846	8.814	0.100	9.000
139.400	11.400	8.851	8.814	0.100	9.000
139.500	11.200	8.852	8.814	0.100	9.000
139.600	10.800	8.852	8.814	0.100	9.000
139.700	11.000	8.851	8.813	0.100	9.000
139.800	12.600	8.851	8.815	0.100	9.000
139.900	11.000	8.855	8.815	0.100	9.000
140.000	11.600	8.850	8.815	0.100	9.000
140.100	11.600	8.850	8.815	0.100	9.000
140.200	11.400	8.851	8.815	0.100	9.000
140.300	10.400	8.856	8.815	0.100	9.000
140.400	10.000	8.858	8.816	0.100	9.000
140.500	11.400	8.858	8.812	0.100	9.000
140.600	11.600	8.858	8.812	0.100	9.000
140.700	11.600	8.857	8.816	0.101	9.000
140.800	12.000	8.858	8.814	0.101	9.000
140.900	12.000	8.861	8.815	0.101	9.000
141.000	11.000	8.863	8.814	0.101	9.000
141.100	12.800	8.863	8.814	0.101	9.000
141.200	12.000	8.856	8.813	0.101	9.000
141.300	12.600	8.862	8.815	0.101	9.000
141.400	11.800	8.857	8.815	0.101	9.000
141.500	12.000	8.855	8.815	0.101	9.000
141.600	12.200	8.855	8.815	0.101	9.000
141.700	12.400	8.855	8.814	0.101	9.000
141.800	12.400	8.853	8.814	0.101	9.000
141.900	12.200	8.850	8.814	0.101	9.000
142.000	12.400	8.849	8.815	0.101	9.000
142.100	12.400	8.849	8.815	0.101	9.000
142.200	12.600	8.853	8.813	0.101	9.000
142.300	12.800	8.849	8.814	0.101	9.000
142.400	12.600	8.848	8.815	0.101	9.000
142.500	12.000	8.846	8.815	0.101	9.000
142.600	13.200	8.846	8.815	0.101	9.000
142.700	12.400	8.848	8.814	0.101	9.000
142.800	13.600	8.848	8.815	0.101	9.000
142.900	12.800	8.848	8.815	0.101	9.000
143.000	12.800	8.845	8.815	0.101	9.000
143.100	12.800	8.845	8.815	0.101	9.000
143.200	12.600	8.852	8.815	0.101	9.000
143.300	12.400	8.844	8.815	0.101	9.000
143.400	12.000	8.844	8.814	0.101	9.000
143.500	13.200	8.841	8.815	0.101	9.000
143.600	11.800	8.841	8.815	0.101	9.000
143.700	11.800	8.847	8.815	0.101	9.000
143.800	11.600	8.846	8.815	0.101	9.000
143.900	12.600	8.850	8.815	0.101	9.000
144.000	12.000	8.845	8.815	0.101	9.000
144.100	12.800	8.845	8.815	0.101	9.000
144.200	12.200	8.850	8.815	0.101	9.000
144.300	12.000	8.843	8.815	0.101	9.000
144.400	11.800	8.851	8.815	0.101	9.000
144.500	12.000	8.852	8.817	0.101	9.000
144.600	12.000	8.852	8.817	0.101	9.000
144.700	12.800	8.843	8.815	0.101	9.000
144.800	12.200	8.849	8.815	0.101	9.000
144.900	10.800	8.850	8.816	0.101	9.000
145.000	11.200	8.852	8.814	0.101	9.000
145.100	11.000	8.852	8.814	0.101	9.000
145.200	11.800	8.845	8.815	0.101	9.000
145.300	10.200	8.855	8.815	0.101	9.000
145.400	10.400	8.851	8.816	0.101	9.000
145.500	10.000	8.852	8.815	0.101	9.000
145.600	10.200	8.852	8.815	0.101	9.000
145.700	10.400	8.856	8.815	0.102	9.000
145.800	11.000	8.859	8.815	0.102	9.000
145.900	10.600	8.863	8.815	0.102	9.000
146.000	11.000	8.859	8.816	0.102	9.000
146.100	9.400	8.859	8.816	0.102	9.000
146.200	10.400	8.863	8.815	0.102	9.000
146.300	10.800	8.863	8.816	0.102	9.000
146.400	10.200	8.862	8.817	0.102	9.000
146.500	10.400	8.866	8.818	0.102	9.000
146.600	11.600	8.866	8.818	0.102	9.000
146.700	9.400	8.862	8.815	0.102	9.000
146.800	10.200	8.869	8.815	0.102	9.000
146.900	9.400	8.870	8.816	0.102	9.000
147.000	9.000	8.874	8.817	0.102	9.000
147.100	8.600	8.874	8.817	0.102	9.000
147.200	9.400	8.870	8.817	0.102	9.000
147.300	10.600	8.874	8.816	0.102	9.000
147.400	9.000	8.872	8.816	0.102	9.000
147.500	9.800	8.871	8.815	0.102	9.000
147.600	9.200	8.871	8.815	0.102	9.000
147.700	8.800	8.877	8.815	0.102	9.000
147.800	8.400	8.872	8.816	0.102	9.000
147.900	10.200	8.881	8.817	0.102	9.000
148.000	9.200	8.879	8.815	0.102	9.000
148.100	8.400	8.879	8.815	0.102	9.000
148.200	9.000	8.874	8.816	0.102	9.000
148.300	9.400	8.880	8.815	0.102	9.000
148.400	8.600	8.881	8.816	0.102	9.000
148.500	8.400	8.881	8.816	0.102	9.000
148.600	9.000	8.881	8.816	0.102	9.000
148.700	8.000	8.882	8.816	0.102	9.000
148.800	7.800	8.882	8.815	0.102	9.000
148.900	8.000	8.884	8.816	0.102	9.000
149.000	7.400	8.883	8.815	0.102	9.000
149.100	8.400	8.883	8.815	0.102	9.000
149.200	7.200	8.890	8.816	0.102	9.000
149.300	8.400	8.889	8.816	0.102	9.000
149.400	7.800	8.888	8.816	0.102	9.000
149.500	8.600	8.892	8.815	0.102	9.000
149.600	8.800	8.892	8.815	0.102	9.000
149.700	8.400	8.891	8.816	0.102	9.000
149.800	7.200	8.890	8.816	0.102	9.000
149.900	8.400	8.893	8.815	0.102	9.000
150.000	7.200	8.890	8.815	0.102	9.000
150.100	7.400	8.890	8.815	0.102	9.000
150.200	7.000	8.894	8.817	0.102	9.000
150.300	7.800	8.894	8.816	0.102	9.000
150.400	8.600	8.896	8.814	0.102	9.000
150.500	7.400	8.900	8.817	0.102	9.000
150.600	8.600	8.900	8.817	0.102	9.000
150.700	8.600	8.897	8.816	0.102	9.000
150.800	7.800	8.892	8.816	0.102	9.000
150.900	6.800	8.896	8.815	0.102	9.000
151.000	8.000	8.896	8.817	0.102	9.000
151.100	6.800	8.896	8.817	0.102	9.000
151.200	6.200	8.899	8.816	0.102	9.000
151.300	7.600	8.897	8.816	0.102	9.000
151.400	7.200	8.901	8.816	0.102	9.000
151.500	6.800	8.898	8.816	0.102	9.000
151.600	6.800	8.898	8.816	0.102	9.000
151.700	6.800	8.898	8.817	0.102	9.000
151.800	7.600	8.904	8.816	0.102	9.000
151.900	7.600	8.903	8.817	0.102	9.000
152.000	8.000	8.900	8.817	0.102	9.000
152.100	7.000	8.900	8.817	0.102	9.000
152.200	8.400	8.904	8.816	0.102	9.000
152.300	7.600	8.904	8.816	0.102	9.000
152.400	7.600	8.904	8.816	0.102	9.000
152.500	8.400	8.898	8.816	0.102	9.000
152.600	8.600	8.898	8.816	0.102	9.000
152.700	8.000	8.903	8.816	0.103	9.000
152.800	7.600	8.898	8.816	0.103	9.000
152.900	7.400	8.898	8.816	0.103	9.000
153.000	8.800	8.897	8.818	0.103	9.000
153.100	8.000	8.897	8.818	0.103	9.000
153.200	6.600	8.899	8.818	0.103	9.000
153.300	6.800	8.891	8.816	0.103	9.000
153.400	7.400	8.892	8.817	0.103	9.000
153.500	8.000	8.893	8.817	0.103	9.000
153.600	8.600	8.893	8.817	0.103	9.000
153.700	7.400	8.892	8.816	0.103	9.000
153.800	8.200	8.894	8.817	0.103	9.000
153.900	7.000	8.895	8.817	0.103	9.000
154.000	7.400	8.896	8.817	0.103	9.000
154.100	7.600	8.896	8.817	0.103	9.000
154.200	7.200	8.896	8.817	0.103	9.000
154.300	7.800	8.899	8.818	0.103	9.000
154.400	8.200	8.898	8.817	0.103	9.000
154.500	8.400	8.901	8.816	0.103	9.000
154.600	8.200	8.901	8.816	0.103	9.000
154.700	8.800	8.901	8.816	0.103	9.000
154.800	8.400	8.896	8.817	0.103	9.000
154.900	8.200	8.899	8.816	0.103	9.000
155.000	9.400	8.891	8.817	0.103	9.000
155.100	9.400	8.891	8.817	0.103	9.000
155.200	9.400	8.897	8.816	0.103	9.000
155.300	9.200	8.890	8.817	0.103	9.000
155.400	9.000	8.891	8.818	0.103	9.000
155.500	10.200	8.890	8.817	0.103	9.000
155.600	9.200	8.890	8.817	0.103	9.000
155.700	10.600	8.884	8.817	0.103	9.000
155.800	9.600	8.888	8.817	0.103	9.000
155.900	10.800	8.886	8.817	0.103	9.000
156.000	10.200	8.883	8.817	0.103	9.000
156.100	9.600	8.883	8.817	0.103	9.000
156.200	10.400	8.879	8.818	0.103	9.000
156.300	10.600	8.879	8.817	0.103	9.000
156.400	10.200	8.879	8.817	0.103	9.000
156.500	9.400	8.876	8.819	0.103	9.000
156.600	8.600	8.876	8.819	0.103	9.000
156.700	9.600	8.873	8.818	0.103	9.000
156.800	10.000	8.876	8.817	0.103	9.000
156.900	7.800	8.875	8.817	0.103	9.000
157.000	8.800	8.876	8.818	0.103	9.000
157.100	9.000	8.876	8.818	0.103	9.000
157.200	8.000	8.879	8.817	0.103	9.000
157.300	8.800	8.875	8.817	0.103	9.000
157.400	9.400	8.879	8.818	0.103	9.000
157.500	10.000	8.885	8.818	0.103	9.000
157.600	9.600	8.885	8.818	0.103	9.000
157.700	9.200	8.883	8.819	0.103	9.000
157.800	9.800	8.882	8.819	0.103	9.000
157.900	9.200	8.886	8.818	0.103	9.000
158.000	9.400	8.881	8.818	0.103	9.000
158.100	8.800	8.881	8.818	0.103	9.000
158.200	9.000	8.882	8.817	0.103	9.000
158.300	8.800	8.885	8.818	0.103	9.000
158.400	8.000	8.881	8.818	0.103	9.000
158.500	9.600	8.881	8.817	0.103	9.000
158.600	8.400	8.881	8.817	0.103	9.000
158.700	8.200	8.882	8.817	0.103	9.000
158.800	8.800	8.883	8.818	0.103	9.000
158.900	7.600	8.882	8.817	0.103	9.000
159.000	9.200	8.884	8.817	0.103	9.000
159.100	7.800	8.884	8.817	0.103	9.000
159.200	7.000	8.886	8.817	0.103	9.000
159.300	8.200	8.884	8.817	0.103	9.000
159.400	7.600	8.890	8.818	0.103	9.000
159.500	7.000	8.891	8.818	0.103	9.000
159.600	8.000	8.891	8.818	0.103	9.000
159.700	7.800	8.892	8.818	0.104	9.000
159.800	7.600	8.894	8.818	0.104	9.000
159.900	7.400	8.892	8.818	0.104	9.000
160.000	7.800	8.893	8.818	0.104	9.000
160.100	7.400	8.893	8.818	0.104	9.000
160.200	8.200	8.898	8.817	0.104	9.000
160.300	7.400	8.898	8.819	0.104	9.000
160.400	7.600	8.898	8.817	0.104	9.000
160.500	6.800	8.899	8.818	0.104	9.000
160.600	7.600	8.899	8.818	0.104	9.000
160.700	6.800	8.897	8.817	0.104	9.000
160.800	7.000	8.897	8.818	0.104	9.000
160.900	7.400	8.901	8.818	0.104	9.000
161.000	7.400	8.897	8.817	0.104	9.000
161.100	6.000	8.897	8.817	0.104	9.000
161.200	8.000	8.900	8.818	0.104	9.000
161.300	7.800	8.905	8.818	0.104	9.000
161.400	7.800	8.901	8.817	0.104	9.000
161.500	7.600	8.901	8.818	0.104	9.000
161.600	6.600	8.901	8.818	0.104	9.000
161.700	7.200	8.903	8.818	0.104	9.000
161.800	7.000	8.900	8.818	0.104	9.000
161.900	8.200	8.899	8.818	0.104	9.000
162.000	7.400	8.896	8.818	0.104	9.000
162.100	7.200	8.896	8.818	0.104	9.000
162.200	7.000	8.895	8.818	0.104	9.000
162.300	6.800	8.897	8.819	0.104	9.000
162.400	7.000	8.895	8.819	0.104	9.000
162.500	7.600	8.905	8.818	0.104	9.000
162.600	7.400	8.905	8.818	0.104	9.000
162.700	6.800	8.899	8.818	0.104	9.000
162.800	6.800	8.901	8.819	0.104	9.000
162.900	7.800	8.900	8.818	0.104	9.000
163.000	6.400	8.902	8.819	0.104	9.000
163.100	6.400	8.902	8.819	0.104	9.000
163.200	6.800	8.900	8.818	0.104	9.000
163.300	6.200	8.903	8.819	0.104	9.000
163.400	5.800	8.899	8.818	0.104	9.000
163.500	6.000	8.903	8.818	0.104	9.000
163.600	5.600	8.903	8.818	0.104	9.000
163.700	6.800	8.906	8.819	0.104	9.000
163.800	7.200	8.904	8.818	0.104	9.000
163.900	6.000	8.905	8.819	0.104	9.000
164.000	5.800	8.906	8.818	0.104	9.000
164.100	6.000	8.906	8.818	0.104	9.000
164.200	6.000	8.915	8.819	0.104	9.000
164.300	6.000	8.906	8.819	0.104	9.000
164.400	6.000	8.912	8.818	0.104	9.000
164.500	5.800	8.916	8.818	0.104	9.000
164.600	5.400	8.916	8.818	0.104	9.000
164.700	6.200	8.914	8.818	0.104	9.000
164.800	4.800	8.914	8.818	0.104	9.000
164.900	5.200	8.915	8.818	0.104	9.000
165.000	5.000	8.913	8.818	0.104	9.000
165.100	5.600	8.913	8.818	0.104	9.000
165.200	4.200	8.914	8.820	0.104	9.000
165.300	3.600	8.916	8.819	0.104	9.000
165.400	5.000	8.916	8.819	0.104	9.000
165.500	5.200	8.922	8.819	0.104	9.000
165.600	4.600	8.922	8.819	0.104	9.000
165.700	4.800	8.923	8.818	0.104	9.000
165.800	5.000	8.924	8.819	0.104	9.000
165.900	4.400	8.925	8.819	0.104	9.000
166.000	4.400	8.919	8.818	0.104	9.000
166.100	3.200	8.919	8.818	0.104	9.000
166.200	3.600	8.926	8.819	0.104	9.000
166.300	4.200	8.925	8.818	0.104	9.000
166.400	4.000	8.926	8.819	0.104	9.000
166.500	3.400	8.924	8.820	0.104	9.000
166.600	4.000	8.924	8.820	0.104	9.000
166.700	4.000	8.924	8.817	0.104	9.000
166.800	3.800	8.930	8.819	0.104	9.000
166.900	3.400	8.931	8.819	0.104	9.000
167.000	3.000	8.935	8.820	0.104	9.000
167.100	3.400	8.935	8.820	0.104	9.000
167.200	3.200	8.933	8.819	0.104	9.000
167.300	2.800	8.939	8.819	0.104	9.000
167.400	3.000	8.937	8.819	0.104	9.000
167.500	3.200	8.937	8.819	0.104	9.000
167.600	3.800	8.937	8.819	0.104	9.000
167.700	3.400	8.937	8.819	0.104	9.000
167.800	3.400	8.937	8.818	0.104	9.000
167.900	4.400	8.937	8.818	0.104	9.000
168.000	3.400	8.936	8.819	0.104	9.000
168.100	3.200	8.936	8.819	0.104	9.000
168.200	2.600	8.946	8.820	0.104	9.000
168.300	3.800	8.936	8.819	0.104	9.000
168.400	3.200	8.944	8.818	0.104	9.000
168.500	4.400	8.941	8.819	0.104	9.000
168.600	3.200	8.941	8.819	0.104	9.000
168.700	3.000	8.940	8.819	0.104	9.000
168.800	3.600	8.939	8.819	0.104	9.000
168.900	2.800	8.939	8.818	0.104	9.000
169.000	3.600	8.943	8.819	0.104	9.000
169.100	2.600	8.943	8.819	0.104	9.000
169.200	1.600	8.942	8.819	0.104	9.000
169.300	2.800	8.940	8.821	0.104	9.000
169.400	3.200	8.945	8.820	0.104	9.000
169.500	1.600	8.947	8.820	0.104	9.000
169.600	2.600	8.947	8.820	0.104	9.000
169.700	1.600	8.940	8.820	0.104	9.000
169.800	2.800	8.945	8.819	0.104	9.000
169.900	0.800	8.948	8.819	0.104	9.000
170.000	-0.400	8.946	8.820	0.104	9.000
170.100	1.000	8.946	8.820	0.104	9.000
170.200	0.600	8.951	8.820	0.104	9.000
170.300	1.800	8.950	8.819	0.104	9.000
170.400	3.600	8.951	8.819	0.104	9.000
170.500	4.800	8.954	8.820	0.104	9.000
170.600	3.000	8.954	8.820	0.104	9.000
170.700	4.000	8.961	8.820	0.104	9.000
170.800	4.000	8.963	8.819	0.104	9.000
170.900	4.000	8.979	8.818	0.104	9.000
171.000	3.400	8.958	8.820	0.104	9.000
171.100	2.800	8.958	8.820	0.104	9.000
171.200	2.800	8.951	8.818	0.104	9.000
171.300	3.200	8.942	8.819	0.104	9.000
171.400	3.400	8.935	8.820	0.104	9.000
171.500	3.200	8.942	8.819	0.104	9.000
171.600	2.600	8.942	8.819	0.104	9.000
171.700	2.800	8.938	8.818	0.104	9.000
171.800	3.400	8.944	8.819	0.104	9.000
171.900	2.400	8.939	8.820	0.104	9.000
172.000	2.600	8.939	8.820	0.104	9.000
172.100	3.200	8.939	8.820	0.104	9.000
172.200	2.800	8.939	8.819	0.104	9.000
172.300	2.000	8.936	8.819	0.104	9.000
172.400	2.000	8.945	8.818	0.104	9.000
172.500	1.600	8.945	8.820	0.104	9.000
172.600	2.400	8.945	8.820	0.104	9.000
172.700	1.400	8.945	8.820	0.104	9.000
172.800	2.600	8.946	8.820	0.104	9.000
172.900	1.400	8.946	8.820	0.104	9.000
173.000	1.800	8.954	8.821	0.104	9.000
173.100	2.000	8.954	8.821	0.104	9.000
173.200	1.800	8.955	8.818	0.105	9.000
173.300	1.200	8.954	8.820	0.105	9.000
173.400	2.200	8.956	8.819	0.105	9.000
173.500	1.400	8.955	8.821	0.105	9.000
173.600	2.400	8.955	8.821	0.105	9.000
173.700	2.000	8.954	8.819	0.105	9.000
173.800	0.600	8.957	8.820	0.105	9.000
173.900	1.000	8.954	8.820	0.105	9.000
174.000	0.400	8.956	8.820	0.105	9.000
174.100	-0.000	8.956	8.820	0.105	9.000
174.200	0.800	8.962	8.820	0.105	9.000
174.300	1.400	8.959	8.819	0.105	9.000
174.400	0.400	8.963	8.819	0.105	9.000
174.500	1.000	8.964	8.820	0.105	9.000
174.600	1.400	8.964	8.820	0.105	9.000
174.700	1.000	8.963	8.820	0.105	9.000
174.800	2.000	8.964	8.821	0.105	9.000
174.900	0.600	8.966	8.821	0.105	9.000
175.000	1.400	8.961	8.821	0.105	9.000
175.100	0.200	8.961	8.821	0.105	9.000
175.200	0.200	8.971	8.820	0.105	9.000
175.300	-0.200	8.970	8.819	0.105	9.000
175.400	0.800	8.971	8.821	0.105	9.000
175.500	-1.200	8.964	8.820	0.105	9.000
175.600	-0.000	8.964	8.820	0.105	9.000
175.700	-0.000	8.962	8.820	0.105	9.000
175.800	0.400	8.959	8.819	0.105	9.000
175.900	-0.200	8.966	8.820	0.105	9.000
176.000	0.600	8.969	8.820	0.105	9.000
176.100	0.800	8.969	8.820	0.105	9.000
176.200	0.200	8.972	8.821	0.105	9.000
176.300	-0.600	8.975	8.820	0.105	9.000
176.400	0.600	8.979	8.820	0.105	9.000
176.500	0.600	8.977	8.820	0.105	9.000
176.600	0.400	8.977	8.820	0.105	9.000
176.700	1.000	8.980	8.821	0.105	9.000
176.800	0.600	8.975	8.821	0.105	9.000
176.900	1.000	8.972	8.820	0.105	9.000
177.000	2.200	8.967	8.820	0.105	9.000
177.100	2.600	8.967	8.820	0.105	9.000
177.200	1.800	8.965	8.820	0.105	9.000
177.300	2.600	8.974	8.820	0.105	9.000
177.400	2.200	8.962	8.821	0.105	9.000
177.500	2.800	8.956	8.821	0.105	9.000
177.600	2.400	8.956	8.821	0.105	9.000
177.700	2.400	8.962	8.819	0.105	9.000
177.800	2.200	8.953	8.821	0.105	9.000
177.900	2.400	8.957	8.821	0.105	9.000
178.000	1.800	8.954	8.821	0.105	9.000
178.100	2.800	8.954	8.821	0.105	9.000
178.200	1.800	8.955	8.820	0.105	9.000
178.300	2.600	8.950	8.821	0.105	9.000
178.400	3.200	8.955	8.820	0.105	9.000
178.500	3.400	8.952	8.819	0.105	9.000
178.600	2.200	8.952	8.819	0.105	9.000
178.700	2.000	8.949	8.820	0.105	9.000
178.800	2.400	8.951	8.820	0.105	9.000
178.900	1.800	8.948	8.819	0.105	9.000
179.000	1.600	8.948	8.819	0.105	9.000
179.100	2.000	8.948	8.819	0.105	9.000
179.200	2.200	8.952	8.819	0.105	9.000
179.300	3.000	8.951	8.820	0.105	9.000
179.400	1.800	8.952	8.820	0.105	9.000
179.500	2.400	8.954	8.820	0.105	9.000
179.600	3.000	8.954	8.820	0.105	9.000
179.700	1.400	8.953	8.819	0.105	9.000
179.800	2.400	8.955	8.822	0.105	9.000
179.900	2.400	8.953	8.821	0.105	9.000
180.000	2.600	8.950	8.821	0.105	9.000
180.100	2.600	8.950	8.821	0.105	9.000
180.200	2.000	8.952	8.820	0.105	9.000
180.300	2.600	8.954	8.820	0.105	9.000
180.400	2.800	8.950	8.821	0.105	9.000
180.500	2.800	8.947	8.819	0.105	9.000
180.600	1.600	8.947	8.819	0.105	9.000
180.700	2.600	8.953	8.821	0.105	9.000
180.800	2.400	8.953	8.822	0.105	9.000
180.900	1.400	8.948	8.820	0.105	9.000
181.000	2.200	8.953	8.821	0.105	9.000
181.100	2.600	8.953	8.821	0.105	9.000
181.200	2.200	8.950	8.820	0.105	9.000
181.300	3.200	8.951	8.822	0.105	9.000
181.400	2.600	8.949	8.821	0.105	9.000
181.500	2.600	8.951	8.821	0.105	9.000
181.600	2.400	8.951	8.821	0.105	9.000
181.700	2.400	8.949	8.820	0.105	9.000
181.800	2.200	8.949	8.820	0.105	9.000
181.900	3.200	8.946	8.819	0.105	9.000
182.000	2.800	8.944	8.821	0.105	9.000
182.100	2.400	8.944	8.821	0.105	9.000
182.200	3.200	8.948	8.821	0.105	9.000
182.300	2.600	8.945	8.820	0.105	9.000
182.400	3.400	8.951	8.822	0.105	9.000
182.500	2.200	8.953	8.820	0.105	9.000
182.600	3.000	8.953	8.820	0.105	9.000
182.700	3.400	8.950	8.820	0.105	9.000
182.800	3.000	8.946	8.821	0.105	9.000
182.900	3.000	8.947	8.821	0.105	9.000
183.000	3.000	8.947	8.821	0.105	9.000
183.100	3.400	8.947	8.821	0.105	9.000
183.200	3.400	8.946	8.820	0.105	9.000
183.300	3.600	8.948	8.821	0.105	9.000
183.400	4.000	8.945	8.821	0.105	9.000
183.500	4.000	8.947	8.822	0.105	9.000
183.600	3.800	8.947	8.822	0.105	9.000
183.700	3.600	8.944	8.820	0.105	9.000
183.800	3.600	8.943	8.820	0.105	9.000
183.900	4.000	8.945	8.820	0.105	9.000
184.000	2.800	8.939	8.822	0.105	9.000
184.100	4.200	8.939	8.822	0.105	9.000
184.200	4.800	8.942	8.822	0.105	9.000
184.300	2.600	8.940	8.820	0.105	9.000
184.400	4.000	8.941	8.822	0.105	9.000
184.500	3.800	8.940	8.822	0.105	9.000
184.600	4.800	8.940	8.822	0.105	9.000
184.700	3.600	8.938	8.821	0.105	9.000
184.800	4.000	8.938	8.820	0.105	9.000
184.900	4.400	8.939	8.822	0.105	9.000
185.000	4.000	8.941	8.820	0.105	9.000
185.100	5.600	8.941	8.820	0.105	9.000
185.200	5.800	8.939	8.820	0.105	9.000
185.300	6.600	8.938	8.821	0.105	9.000
185.400	5.600	8.938	8.821	0.105	9.000
185.500	4.800	8.933	8.820	0.105	9.000
185.600	5.400	8.933	8.820	0.105	9.000
185.700	6.400	8.937	8.820	0.105	9.000
185.800	6.200	8.938	8.821	0.105	9.000
185.900	4.200	8.933	8.821	0.105	9.000
186.000	5.200	8.911	8.821	0.105	9.000
186.100	4.000	8.911	8.821	0.105	9.000
186.200	5.400	8.913	8.822	0.105	9.000
186.300	5.200	8.919	8.822	0.105	9.000
186.400	4.800	8.921	8.821	0.105	9.000
186.500	4.600	8.921	8.821	0.105	9.000
186.600	5.000	8.921	8.821	0.105	9.000
186.700	5.000	8.923	8.820	0.105	9.000
186.800	5.400	8.926	8.820	0.105	9.000
186.900	3.800	8.928	8.821	0.105	9.000
187.000	4.200	8.925	8.820	0.105	9.000
187.100	4.800	8.925	8.820	0.105	9.000
187.200	4.800	8.925	8.821	0.105	9.000
187.300	4.000	8.926	8.821	0.105	9.000
187.400	4.600	8.928	8.820	0.105	9.000
187.500	5.600	8.930	8.821	0.105	9.000
187.600	4.600	8.930	8.821	0.105	9.000
187.700	4.800	8.926	8.821	0.105	9.000
187.800	4.000	8.924	8.822	0.105	9.000
187.900	5.000	8.926	8.822	0.105	9.000
188.000	5.000	8.927	8.822	0.105	9.000
188.100	3.400	8.927	8.822	0.105	9.000
188.200	4.000	8.927	8.822	0.105	9.000
188.300	4.000	8.928	8.822	0.105	9.000
188.400	4.800	8.936	8.821	0.105	9.000
188.500	3.800	8.933	8.820	0.105	9.000
188.600	3.800	8.933	8.820	0.105	9.000
188.700	3.400	8.928	8.821	0.105	9.000
188.800	2.800	8.932	8.822	0.105	9.000
188.900	2.600	8.937	8.821	0.105	9.000
189.000	3.400	8.935	8.821	0.105	9.000
189.100	3.600	8.935	8.821	0.105	9.000
189.200	1.800	8.932	8.820	0.105	9.000
189.300	1.400	8.934	8.821	0.105	9.000
189.400	1.600	8.938	8.821	0.105	9.000
189.500	3.000	8.943	8.821	0.105	9.000
189.600	3.800	8.943	8.821	0.105	9.000
189.700	3.400	8.946	8.822	0.105	9.000
189.800	3.200	8.946	8.822	0.105	9.000
189.900	4.400	8.946	8.821	0.105	9.000
190.000	4.200	8.948	8.821	0.105	9.000
190.100	2.600	8.948	8.821	0.105	9.000
190.200	3.200	8.955	8.822	0.105	9.000
190.300	4.200	8.952	8.821	0.105	9.000
190.400	4.200	8.947	8.822	0.105	9.000
190.500	3.400	8.931	8.821	0.105	9.000
190.600	3.200	8.931	8.821	0.105	9.000
190.700	3.800	8.941	8.821	0.105	9.000
190.800	3.600	8.934	8.821	0.105	9.000
190.900	3.800	8.940	8.822	0.105	9.000
191.000	4.000	8.937	8.821	0.105	9.000
191.100	3.200	8.937	8.821	0.105	9.000
191.200	1.600	8.939	8.821	0.105	9.000
191.300	3.400	8.940	8.821	0.105	9.000
191.400	2.200	8.939	8.822	0.105	9.000
191.500	2.200	8.940	8.821	0.105	9.000
191.600	2.000	8.940	8.821	0.105	9.000
191.700	2.400	8.941	8.821	0.105	9.000
191.800	2.800	8.944	8.823	0.105	9.000
191.900	2.600	8.945	8.821	0.105	9.000
192.000	1.400	8.946	8.821	0.105	9.000
192.100	2.200	8.946	8.821	0.105	9.000
192.200	2.600	8.950	8.821	0.105	9.000
192.300	4.600	8.950	8.821	0.105	9.000
192.400	1.600	8.950	8.821	0.105	9.000
192.500	1.400	8.950	8.821	0.105	9.000
192.600	2.200	8.950	8.821	0.105	9.000
192.700	2.600	8.952	8.821	0.105	9.000
192.800	2.000	8.951	8.821	0.105	9.000
192.900	2.400	8.952	8.821	0.105	9.000
193.000	2.000	8.951	8.821	0.105	9.000
193.100	2.400	8.951	8.821	0.105	9.000
193.200	1.000	8.951	8.822	0.105	9.000
193.300	1.600	8.952	8.821	0.105	9.000
193.400	2.200	8.952	8.821	0.105	9.000
193.500	1.800	8.951	8.821	0.105	9.000
193.600	2.000	8.951	8.821	0.105	9.000
193.700	1.400	8.954	8.821	0.105	9.000
193.800	2.000	8.955	8.823	0.105	9.000
193.900	1.000	8.958	8.821	0.105	9.000
194.000	2.600	8.961	8.822	0.105	9.000
194.100	1.600	8.961	8.822	0.105	9.000
194.200	1.200	8.959	8.821	0.105	9.000
194.300	0.800	8.959	8.821	0.105	9.000
194.400	-0.000	8.961	8.822	0.105	9.000
194.500	2.000	8.963	8.821	0.105	9.000
194.600	2.000	8.963	8.821	0.105	9.000
194.700	1.000	8.962	8.821	0.105	9.000
194.800	1.000	8.965	8.821	0.105	9.000
194.900	0.600	8.960	8.822	0.105	9.000
195.000	0.600	8.963	8.821	0.105	9.000
195.100	1.000	8.963	8.821	0.105	9.000
195.200	2.000	8.963	8.822	0.105	9.000
195.300	1.000	8.963	8.822	0.105	9.000
195.400	1.000	8.963	8.821	0.105	9.000
195.500	1.800	8.963	8.821	0.105	9.000
195.600	0.800	8.963	8.821	0.105	9.000
195.700	0.400	8.965	8.822	0.105	9.000
195.800	0.600	8.962	8.822	0.105	9.000
195.900	0.800	8.969	8.821	0.105	9.000
196.000	0.400	8.969	8.821	0.105	9.000
196.100	-0.200	8.969	8.821	0.105	9.000
196.200	-0.800	8.967	8.822	0.105	9.000
196.300	-1.200	8.969	8.822	0.105	9.000
196.400	-0.600	8.969	8.821	0.105	9.000
196.500	-1.000	8.971	8.822	0.105	9.000
196.600	-1.000	8.971	8.822	0.105	9.000
196.700	-1.400	8.970	8.821	0.105	9.000
196.800	-0.800	8.972	8.822	0.105	9.000
196.900	-1.400	8.972	8.822	0.105	9.000
197.000	-1.200	8.980	8.822	0.105	9.000
197.100	-1.800	8.980	8.822	0.105	9.000
197.200	-1.600	8.983	8.822	0.105	9.000
197.300	-1.800	8.985	8.821	0.105	9.000
197.400	-3.000	8.984	8.821	0.105	9.000
197.500	-2.200	8.989	8.822	0.105	9.000
197.600	-2.000	8.989	8.822	0.105	9.000
197.700	-1.800	8.991	8.821	0.105	9.000
197.800	-2.000	8.987	8.821	0.105	9.000
197.900	-2.400	8.986	8.822	0.105	9.000
198.000	-2.600	8.991	8.822	0.105	9.000
198.100	-2.800	8.991	8.822	0.105	9.000
198.200	-3.400	8.996	8.821	0.105	9.000
198.300	-3.400	8.997	8.823	0.105	9.000
198.400	-3.400	8.999	8.822	0.105	9.000
198.500	-2.800	8.997	8.822	0.105	9.000
198.600	-3.400	8.997	8.822	0.105	9.000
198.700	-4.200	8.996	8.822	0.105	9.000
198.800	-3.400	8.995	8.821	0.105	9.000
198.900	-3.600	9.001	8.822	0.105	9.000
199.000	-4.600	9.005	8.822	0.105	9.000
199.100	-4.000	9.005	8.822	0.105	9.000
199.200	-3.800	9.012	8.822	0.105	9.000
199.300	-5.000	9.010	8.821	0.105	9.000
199.400	-4.800	9.009	8.822	0.105	9.000
199.500	-5.200	9.012	8.822	0.105	9.000
199.600	-5.200	9.012	8.822	0.105	9.000
199.700	-4.400	9.015	8.823	0.105	9.000
199.800	-5.600	9.017	8.822	0.105	9.000
199.900	-6.000	9.022	8.822	0.105	9.000
[truncated: 75,835 more rows]
