# Supplementary material for: Measurement of Outflow Facility Using iPerfusion
Source: PLoS One. 2016 Mar 7;11(3):e0150694. doi: 10.1371/journal.pone.0150694 (PMC4780770; doi:10.1371/journal.pone.0150694)
Supplement: S4 File — The raw data from the perfusion traces along with the steady state values for each pressure step. (ZIP) [file pone.0150694.s004.zip › S3/ControlIndividuals/eye18/Eye_P16CR-08/Parameters.txt]

Q	dQ	P	dP	R	dR	C	dC	FT	dFT	N/A	FV
19.6276	5.3296	8.8097	0.0440	0.4488	0.1240	2.2279	0.6156	0.0000	0.0000	8.9910	0.0000
-5.0397	5.1928	4.5784	0.0423	-0.9085	0.9533	-1.1007	1.1551	0.0000	0.0000	4.5285	0.0000
8.7036	5.4382	5.9464	0.0450	0.6832	0.4341	1.4637	0.9299	0.0000	0.0000	5.9925	0.0000
17.0409	5.3368	7.3695	0.0439	0.4325	0.1378	2.3124	0.7369	0.0000	0.0000	7.4925	0.0000
26.2171	5.1726	8.7787	0.0421	0.3348	0.0673	2.9865	0.6003	0.0000	0.0000	8.9925	0.0000
36.8262	5.3757	10.1799	0.0447	0.2764	0.0411	3.6175	0.5374	0.0000	0.0000	10.4925	0.0000
44.2137	5.6105	11.6000	0.0479	0.2624	0.0338	3.8115	0.4915	0.0000	0.0000	11.9925	0.0000
64.3715	5.5606	14.4089	0.0475	0.2238	0.0197	4.4675	0.3924	0.0000	0.0000	14.9850	0.0000
86.8899	5.3934	17.1866	0.0445	0.1978	0.0125	5.0557	0.3194	0.0000	0.0000	17.9850	0.0000
