# Supplementary material for: Measurement of Outflow Facility Using iPerfusion
Source: PLoS One. 2016 Mar 7;11(3):e0150694. doi: 10.1371/journal.pone.0150694 (PMC4780770; doi:10.1371/journal.pone.0150694)
Supplement: S4 File — The raw data from the perfusion traces along with the steady state values for each pressure step. (ZIP) [file pone.0150694.s004.zip › S3/ControlIndividuals/eye19/CapPre_P16CL-09/Data.txt]

0.000	-3.400	0.003	8.807	-0.000	0.000
0.100	-3.600	0.003	8.807	-0.000	0.000
0.200	-2.600	0.000	8.807	-0.000	0.000
0.300	-3.000	0.002	8.807	-0.000	0.000
0.400	-2.200	-0.000	8.807	-0.000	0.000
0.500	-2.800	0.003	8.806	-0.000	0.000
0.600	-3.000	0.003	8.806	-0.000	0.000
0.700	-2.000	0.001	8.807	-0.000	0.000
0.800	-3.000	0.003	8.806	-0.000	0.000
0.900	-2.200	0.002	8.807	-0.000	0.000
1.000	-2.600	0.001	8.808	-0.000	0.000
1.100	-3.400	0.001	8.808	-0.000	0.000
1.200	-2.600	0.005	8.806	-0.000	0.000
1.300	-3.600	0.004	8.808	-0.000	0.000
1.400	-3.000	0.000	8.806	-0.000	0.000
1.500	-1.600	0.002	8.807	-0.000	0.000
1.600	-2.600	0.002	8.807	-0.000	0.000
1.700	-2.800	-0.001	8.807	-0.000	0.000
1.800	-2.800	0.004	8.807	-0.000	0.000
1.900	-3.000	-0.001	8.807	-0.000	0.000
2.000	-1.800	0.002	8.808	-0.000	0.000
2.100	-3.600	0.002	8.808	-0.000	0.000
2.200	-2.800	0.007	8.807	-0.000	0.000
2.300	-3.400	-0.009	8.807	-0.000	0.000
2.400	-2.400	0.003	8.808	-0.000	0.000
2.500	-3.800	0.000	8.807	-0.000	0.000
2.600	-3.000	0.000	8.807	-0.000	0.000
2.700	-2.200	0.011	8.807	-0.000	0.000
2.800	-2.800	-0.015	8.809	-0.000	0.000
2.900	-2.800	0.015	8.807	-0.000	0.000
3.000	-2.400	0.005	8.808	-0.000	0.000
3.100	-2.000	0.005	8.808	-0.000	0.000
3.200	-3.400	-0.004	8.806	-0.000	0.000
3.300	-1.800	0.006	8.809	-0.000	0.000
3.400	-2.200	-0.005	8.808	-0.000	0.000
3.500	-2.600	-0.004	8.808	-0.000	0.000
3.600	-2.800	-0.004	8.808	-0.000	0.000
3.700	-2.600	0.003	8.807	-0.000	0.000
3.800	-2.800	-0.001	8.807	-0.000	0.000
3.900	-1.800	0.003	8.807	-0.000	0.000
4.000	-2.200	0.002	8.808	-0.000	0.000
4.100	-2.800	0.002	8.808	-0.000	0.000
4.200	-3.000	-0.000	8.807	0.007	0.000
4.300	-1.000	0.004	8.807	0.007	0.000
4.400	4057.400	0.001	8.807	0.007	0.000
4.500	-2393.400	-0.007	8.807	0.007	0.000
4.600	2544.800	-0.007	8.807	0.007	0.000
4.700	2442.600	0.007	8.808	0.002	0.000
4.800	-3788.600	0.031	8.808	0.002	0.000
4.900	-450.800	-0.017	8.807	0.002	0.000
5.000	-458.000	-0.010	8.807	0.002	0.000
5.100	-459.000	-0.010	8.807	0.002	0.000
5.200	-456.000	-0.193	8.807	-0.001	0.000
5.300	-459.000	-0.590	8.808	-0.001	0.000
5.400	-441.800	0.048	8.808	-0.001	0.000
5.500	-353.400	-0.045	8.807	-0.001	0.000
5.600	-300.800	-0.045	8.807	-0.001	0.000
5.700	-299.800	0.621	8.806	-0.003	0.000
5.800	-297.400	3.409	8.807	-0.003	0.000
5.900	-293.400	4.552	8.808	-0.003	0.000
6.000	-289.800	4.531	8.808	-0.003	0.000
6.100	-286.200	4.531	8.808	-0.003	0.000
6.200	-282.400	4.519	8.808	-0.006	0.000
6.300	-278.800	4.186	8.808	-0.006	0.000
6.400	-275.600	3.210	8.808	-0.006	0.000
6.500	-272.000	2.934	8.808	-0.006	0.000
6.600	-267.600	2.934	8.808	-0.006	0.000
6.700	-264.200	2.904	8.808	-0.008	0.000
6.800	-260.200	2.874	8.808	-0.008	0.000
6.900	-257.400	2.835	8.808	-0.008	0.000
7.000	-253.200	2.770	8.806	-0.008	0.000
7.100	-249.600	2.770	8.806	-0.008	0.000
7.200	-246.400	2.727	8.807	-0.010	0.000
7.300	-242.200	2.697	8.807	-0.010	0.000
7.400	-239.400	2.657	8.807	-0.010	0.000
7.500	-234.800	2.585	8.807	-0.010	0.000
7.600	-233.400	2.585	8.807	-0.010	0.000
7.700	-229.200	2.542	8.808	-0.012	0.000
7.800	-226.600	2.515	8.806	-0.012	0.000
7.900	-223.200	2.470	8.807	-0.012	0.000
8.000	-220.000	2.411	8.808	-0.012	0.000
8.100	-217.400	2.411	8.808	-0.012	0.000
8.200	-213.600	2.366	8.807	-0.014	0.000
8.300	-211.000	2.348	8.807	-0.014	0.000
8.400	-208.400	2.300	8.807	-0.014	0.000
8.500	-206.000	2.243	8.808	-0.014	0.000
8.600	-203.000	2.243	8.808	-0.014	0.000
8.700	-200.800	2.211	8.807	-0.015	0.000
8.800	-197.600	2.178	8.808	-0.015	0.000
8.900	-195.200	2.149	8.806	-0.015	0.000
9.000	-192.000	2.085	8.807	-0.015	0.000
9.100	-189.600	2.085	8.807	-0.015	0.000
9.200	-186.400	2.068	8.806	-0.017	0.000
9.300	-185.200	2.029	8.807	-0.017	0.000
9.400	-182.200	2.006	8.807	-0.017	0.000
9.500	-179.200	1.952	8.807	-0.017	0.000
9.600	-176.800	1.952	8.807	-0.017	0.000
9.700	-176.200	1.923	8.806	-0.018	0.000
9.800	-172.600	1.902	8.807	-0.018	0.000
9.900	-170.800	1.876	8.807	-0.018	0.000
10.000	-168.600	1.826	8.807	-0.018	0.000
10.100	-166.000	1.826	8.807	-0.018	0.000
10.200	-165.000	1.801	8.806	-0.019	0.000
10.300	-162.600	1.782	8.808	-0.019	0.000
10.400	-160.200	1.755	8.808	-0.019	0.000
10.500	-158.800	1.710	8.808	-0.019	0.000
10.600	-156.800	1.710	8.808	-0.019	0.000
10.700	-154.800	1.688	8.807	-0.021	0.000
10.800	-153.200	1.665	8.806	-0.021	0.000
10.900	-150.600	1.648	8.808	-0.021	0.000
11.000	-148.400	1.604	8.807	-0.021	0.000
11.100	-147.000	1.604	8.807	-0.021	0.000
11.200	-144.200	1.590	8.807	-0.022	0.000
11.300	-142.000	1.568	8.807	-0.022	0.000
11.400	-140.200	1.548	8.807	-0.022	0.000
11.500	-138.000	1.507	8.806	-0.022	0.000
11.600	-135.200	1.507	8.806	-0.022	0.000
11.700	-133.800	1.487	8.807	-0.023	0.000
11.800	-133.800	1.469	8.807	-0.023	0.000
11.900	-131.000	1.441	8.807	-0.023	0.000
12.000	-129.000	1.418	8.806	-0.023	0.000
12.100	-126.800	1.418	8.806	-0.023	0.000
12.200	-124.400	1.386	8.807	-0.024	0.000
12.300	-124.000	1.376	8.807	-0.024	0.000
12.400	-121.600	1.341	8.807	-0.024	0.000
12.500	-120.000	1.310	8.808	-0.024	0.000
12.600	-120.200	1.310	8.808	-0.024	0.000
12.700	-118.400	1.296	8.806	-0.025	0.000
12.800	-116.600	1.267	8.806	-0.025	0.000
12.900	-115.000	1.246	8.807	-0.025	0.000
13.000	-114.000	1.219	8.806	-0.025	0.000
13.100	-112.000	1.219	8.806	-0.025	0.000
13.200	-111.600	1.200	8.805	-0.026	0.000
13.300	-110.000	1.186	8.806	-0.026	0.000
13.400	-109.400	1.172	8.807	-0.026	0.000
13.500	-108.400	1.138	8.806	-0.026	0.000
13.600	-106.400	1.138	8.806	-0.026	0.000
13.700	-106.000	1.139	8.807	-0.027	0.000
13.800	-104.600	1.114	8.806	-0.027	0.000
13.900	-103.400	1.116	8.807	-0.027	0.000
14.000	-102.200	1.082	8.806	-0.027	0.000
14.100	-101.000	1.082	8.806	-0.027	0.000
14.200	-99.200	1.068	8.807	-0.027	0.000
14.300	-97.200	1.064	8.807	-0.027	0.000
14.400	-95.400	1.046	8.806	-0.027	0.000
14.500	-97.400	1.027	8.806	-0.027	0.000
14.600	-92.800	1.027	8.806	-0.027	0.000
14.700	-94.200	1.020	8.806	-0.028	0.000
14.800	-92.800	0.992	8.807	-0.028	0.000
14.900	-93.200	0.994	8.805	-0.028	0.000
15.000	-90.400	0.966	8.807	-0.028	0.000
15.100	-88.200	0.966	8.807	-0.028	0.000
15.200	-87.800	0.940	8.806	-0.029	0.000
15.300	-88.200	0.928	8.807	-0.029	0.000
15.400	-87.200	0.939	8.807	-0.029	0.000
15.500	-85.200	0.891	8.806	-0.029	0.000
15.600	-85.200	0.891	8.806	-0.030	0.000
15.700	-84.400	0.904	8.806	-0.030	0.000
15.800	-82.400	0.882	8.806	-0.030	0.000
15.900	-81.600	0.887	8.807	-0.030	0.000
16.000	-81.200	0.854	8.806	-0.030	0.000
16.100	-81.000	0.854	8.806	-0.030	0.000
16.200	-78.800	0.841	8.806	-0.030	0.000
16.300	-77.000	0.837	8.806	-0.030	0.000
16.400	-76.800	0.814	8.805	-0.030	0.000
16.500	-76.000	0.803	8.805	-0.030	0.000
16.600	-74.000	0.803	8.805	-0.031	0.000
16.700	-71.600	0.795	8.806	-0.031	0.000
16.800	-72.000	0.773	8.806	-0.031	0.000
16.900	-72.400	0.768	8.805	-0.031	0.000
17.000	-70.600	0.747	8.806	-0.031	0.000
17.100	-69.400	0.747	8.806	-0.031	0.000
17.200	-70.400	0.733	8.805	-0.031	0.000
17.300	-68.800	0.726	8.807	-0.031	0.000
17.400	-66.800	0.722	8.807	-0.031	0.000
17.500	-67.200	0.700	8.806	-0.031	0.000
17.600	-66.200	0.700	8.806	-0.032	0.000
17.700	-65.600	0.682	8.806	-0.032	0.000
17.800	-63.400	0.683	8.805	-0.032	0.000
17.900	-64.400	0.670	8.805	-0.032	0.000
18.000	-63.600	0.656	8.806	-0.032	0.000
18.100	-63.000	0.656	8.806	-0.032	0.000
18.200	-62.000	0.653	8.806	-0.032	0.000
18.300	-61.800	0.640	8.807	-0.032	0.000
18.400	-62.200	0.633	8.806	-0.032	0.000
18.500	-60.800	0.623	8.806	-0.032	0.000
18.600	-59.800	0.623	8.806	-0.033	0.000
18.700	-59.200	0.615	8.806	-0.033	0.000
18.800	-59.800	0.602	8.807	-0.033	0.000
18.900	-58.600	0.601	8.805	-0.033	0.000
19.000	-58.000	0.591	8.807	-0.033	0.000
19.100	-57.600	0.591	8.807	-0.033	0.000
19.200	-57.200	0.582	8.806	-0.033	0.000
19.300	-55.800	0.582	8.808	-0.033	0.000
19.400	-55.000	0.576	8.806	-0.033	0.000
19.500	-57.200	0.561	8.806	-0.033	0.000
19.600	-56.800	0.561	8.806	-0.034	0.000
19.700	-54.600	0.555	8.806	-0.034	0.000
19.800	-54.400	0.553	8.806	-0.034	0.000
19.900	-52.600	0.544	8.805	-0.034	0.000
20.000	-51.800	0.536	8.806	-0.034	0.000
20.100	-49.800	0.536	8.806	-0.034	0.000
20.200	-48.800	0.539	8.806	-0.034	0.000
20.300	-48.200	0.527	8.806	-0.034	0.000
20.400	-48.000	0.536	8.806	-0.034	0.000
20.500	-46.600	0.526	8.806	-0.034	0.000
20.600	-45.600	0.526	8.806	-0.035	0.000
20.700	-45.400	0.504	8.806	-0.035	0.000
20.800	-45.600	0.491	8.806	-0.035	0.000
20.900	-44.600	0.477	8.805	-0.035	0.000
21.000	-44.400	0.452	8.806	-0.035	0.000
21.100	-42.800	0.452	8.806	-0.035	0.000
21.200	-44.400	0.450	8.806	-0.035	0.000
21.300	-42.800	0.445	8.807	-0.035	0.000
21.400	-42.600	0.433	8.807	-0.035	0.000
21.500	-41.600	0.424	8.806	-0.035	0.000
21.600	-41.200	0.424	8.806	-0.035	0.000
21.700	-40.400	0.420	8.807	-0.035	0.000
21.800	-39.400	0.415	8.806	-0.035	0.000
21.900	-39.200	0.409	8.806	-0.035	0.000
22.000	-39.000	0.399	8.807	-0.035	0.000
22.100	-39.000	0.399	8.807	-0.036	0.000
22.200	-38.000	0.400	8.806	-0.036	0.000
22.300	-38.400	0.389	8.805	-0.036	0.000
22.400	-36.800	0.391	8.807	-0.036	0.000
22.500	-37.400	0.383	8.807	-0.036	0.000
22.600	-36.400	0.383	8.807	-0.036	0.000
22.700	-37.600	0.373	8.808	-0.036	0.000
22.800	-37.400	0.367	8.806	-0.036	0.000
22.900	-36.400	0.368	8.807	-0.036	0.000
23.000	-35.800	0.352	8.806	-0.036	0.000
23.100	-35.200	0.352	8.806	-0.036	0.000
23.200	-35.000	0.353	8.806	-0.036	0.000
23.300	-34.400	0.347	8.806	-0.036	0.000
23.400	-35.400	0.343	8.805	-0.036	0.000
23.500	-35.200	0.334	8.805	-0.036	0.000
23.600	-35.000	0.334	8.805	-0.037	0.000
23.700	-33.800	0.334	8.805	-0.037	0.000
23.800	-34.400	0.329	8.806	-0.037	0.000
23.900	-34.400	0.328	8.806	-0.037	0.000
24.000	-34.000	0.324	8.806	-0.037	0.000
24.100	-34.000	0.324	8.806	-0.037	0.000
24.200	-34.000	0.324	8.805	-0.037	0.000
24.300	-34.000	0.319	8.807	-0.037	0.000
24.400	-32.800	0.318	8.806	-0.037	0.000
24.500	-32.800	0.311	8.807	-0.037	0.000
24.600	-33.000	0.311	8.807	-0.037	0.000
24.700	-32.600	0.308	8.807	-0.037	0.000
24.800	-33.000	0.311	8.807	-0.037	0.000
24.900	-32.200	0.304	8.806	-0.037	0.000
25.000	-33.000	0.300	8.807	-0.037	0.000
25.100	-32.000	0.300	8.807	-0.037	0.000
25.200	-31.000	0.304	8.806	-0.037	0.000
25.300	-31.400	0.298	8.807	-0.037	0.000
25.400	-31.000	0.298	8.806	-0.037	0.000
25.500	-31.200	0.292	8.806	-0.037	0.000
25.600	-30.600	0.292	8.806	-0.038	0.000
25.700	-30.800	0.284	8.806	-0.038	0.000
25.800	-30.200	0.286	8.807	-0.038	0.000
25.900	-30.200	0.283	8.806	-0.038	0.000
26.000	-29.800	0.278	8.807	-0.038	0.000
26.100	-29.600	0.278	8.807	-0.038	0.000
26.200	-29.600	0.277	8.806	-0.038	0.000
26.300	-30.600	0.276	8.807	-0.038	0.000
26.400	-28.800	0.280	8.807	-0.038	0.000
26.500	-27.800	0.272	8.807	-0.038	0.000
26.600	-28.400	0.272	8.807	-0.038	0.000
26.700	-28.000	0.268	8.806	-0.038	0.000
26.800	-28.800	0.267	8.806	-0.038	0.000
26.900	-27.800	0.259	8.807	-0.038	0.000
27.000	-27.200	0.251	8.806	-0.038	0.000
27.100	-27.600	0.251	8.806	-0.038	0.000
27.200	-27.200	0.254	8.806	-0.038	0.000
27.300	-27.400	0.252	8.807	-0.038	0.000
27.400	-26.400	0.249	8.807	-0.038	0.000
27.500	-26.600	0.242	8.806	-0.038	0.000
27.600	-25.800	0.242	8.806	-0.038	0.000
27.700	-25.600	0.241	8.806	-0.038	0.000
27.800	-25.600	0.236	8.808	-0.038	0.000
27.900	-25.000	0.238	8.807	-0.038	0.000
28.000	-24.400	0.233	8.807	-0.038	0.000
28.100	-24.000	0.233	8.807	-0.039	0.000
28.200	-24.400	0.229	8.808	-0.039	0.000
28.300	-24.200	0.226	8.807	-0.039	0.000
28.400	-22.800	0.217	8.807	-0.039	0.000
28.500	-23.600	0.213	8.807	-0.039	0.000
28.600	-22.200	0.213	8.807	-0.039	0.000
28.700	-22.000	0.213	8.807	-0.039	0.000
28.800	-22.000	0.206	8.805	-0.039	0.000
28.900	-22.600	0.207	8.808	-0.039	0.000
29.000	-21.800	0.207	8.808	-0.039	0.000
29.100	-20.800	0.207	8.808	-0.039	0.000
29.200	-22.400	0.198	8.808	-0.039	0.000
29.300	-22.600	0.200	8.806	-0.039	0.000
29.400	-22.000	0.194	8.807	-0.039	0.000
29.500	-22.200	0.187	8.807	-0.039	0.000
29.600	-22.000	0.187	8.807	-0.039	0.000
29.700	-22.200	0.187	8.808	-0.039	0.000
29.800	-21.400	0.184	8.807	-0.039	0.000
29.900	-21.400	0.186	8.807	-0.039	0.000
30.000	-20.600	0.181	8.807	-0.039	0.000
30.100	-21.200	0.181	8.807	-0.039	0.000
30.200	-20.800	0.180	8.807	-0.039	0.000
30.300	-20.600	0.175	8.807	-0.039	0.000
30.400	-19.800	0.179	8.806	-0.039	0.000
30.500	-18.800	0.176	8.806	-0.039	0.000
30.600	-20.000	0.176	8.806	-0.040	0.000
30.700	-18.800	0.175	8.805	-0.040	0.000
30.800	-19.400	0.173	8.807	-0.040	0.000
30.900	-19.800	0.175	8.807	-0.040	0.000
31.000	-19.000	0.165	8.807	-0.040	0.000
31.100	-18.800	0.165	8.807	-0.040	0.000
31.200	-18.800	0.159	8.807	-0.040	0.000
31.300	-18.400	0.165	8.808	-0.040	0.000
31.400	-16.800	0.162	8.808	-0.040	0.000
31.500	-18.400	0.149	8.807	-0.040	0.000
31.600	-17.200	0.149	8.807	-0.040	0.000
31.700	-17.800	0.154	8.807	-0.040	0.000
31.800	-18.000	0.148	8.808	-0.040	0.000
31.900	-16.800	0.154	8.807	-0.040	0.000
32.000	-17.600	0.147	8.808	-0.040	0.000
32.100	-16.800	0.147	8.808	-0.040	0.000
32.200	-16.200	0.147	8.807	-0.040	0.000
32.300	-17.200	0.144	8.807	-0.040	0.000
32.400	-16.600	0.138	8.808	-0.040	0.000
32.500	-16.400	0.140	8.809	-0.040	0.000
32.600	-17.000	0.140	8.809	-0.040	0.000
32.700	-16.000	0.140	8.807	-0.040	0.000
32.800	-16.000	0.137	8.808	-0.040	0.000
32.900	-15.600	0.142	8.807	-0.040	0.000
33.000	-16.200	0.137	8.807	-0.040	0.000
33.100	-14.800	0.137	8.807	-0.040	0.000
33.200	-15.000	0.132	8.808	-0.040	0.000
33.300	-14.400	0.132	8.809	-0.040	0.000
33.400	-15.200	0.131	8.807	-0.040	0.000
33.500	-14.800	0.123	8.809	-0.040	0.000
33.600	-13.400	0.123	8.809	-0.040	0.000
33.700	-13.600	0.122	8.808	-0.040	0.000
33.800	-13.200	0.118	8.807	-0.040	0.000
33.900	-12.600	0.121	8.808	-0.040	0.000
34.000	-12.800	0.115	8.807	-0.040	0.000
34.100	-12.400	0.115	8.807	-0.040	0.000
34.200	-12.400	0.112	8.808	-0.040	0.000
34.300	-13.600	0.107	8.806	-0.040	0.000
34.400	-13.400	0.106	8.809	-0.040	0.000
34.500	-13.800	0.101	8.807	-0.040	0.000
34.600	-13.600	0.101	8.807	-0.041	0.000
34.700	-13.000	0.099	8.808	-0.041	0.000
34.800	-14.000	0.099	8.807	-0.041	0.000
34.900	-13.400	0.098	8.808	-0.041	0.000
35.000	-12.800	0.099	8.807	-0.041	0.000
35.100	-13.000	0.099	8.807	-0.041	0.000
35.200	-13.000	0.104	8.807	-0.041	0.000
35.300	-13.000	0.101	8.808	-0.041	0.000
35.400	-12.200	0.104	8.806	-0.041	0.000
35.500	-14.000	0.103	8.808	-0.041	0.000
35.600	-12.800	0.103	8.808	-0.041	0.000
35.700	-13.200	0.097	8.807	-0.041	0.000
35.800	-12.200	0.100	8.808	-0.041	0.000
35.900	-13.000	0.097	8.808	-0.041	0.000
36.000	-11.400	0.099	8.810	-0.041	0.000
36.100	-12.200	0.099	8.810	-0.041	0.000
36.200	-11.600	0.096	8.809	-0.041	0.000
36.300	-11.800	0.093	8.807	-0.041	0.000
36.400	-10.800	0.093	8.808	-0.041	0.000
36.500	-10.400	0.093	8.808	-0.041	0.000
36.600	-10.800	0.093	8.808	-0.041	0.000
36.700	-10.000	0.088	8.808	-0.041	0.000
36.800	-10.600	0.087	8.808	-0.041	0.000
36.900	-10.400	0.082	8.807	-0.041	0.000
37.000	-10.200	0.079	8.808	-0.041	0.000
37.100	-10.600	0.079	8.808	-0.041	0.000
37.200	-10.000	0.078	8.808	-0.041	0.000
37.300	-11.000	0.075	8.809	-0.041	0.000
37.400	-9.400	0.071	8.807	-0.041	0.000
37.500	-9.000	0.068	8.808	-0.041	0.000
37.600	-10.000	0.068	8.808	-0.041	0.000
37.700	-9.200	0.068	8.808	-0.041	0.000
37.800	-9.000	0.069	8.809	-0.041	0.000
37.900	-8.000	0.070	8.809	-0.041	0.000
38.000	-8.200	0.070	8.809	-0.041	0.000
38.100	-8.200	0.070	8.809	-0.041	0.000
38.200	-8.600	0.066	8.808	-0.041	0.000
38.300	-8.400	0.065	8.808	-0.041	0.000
38.400	-8.400	0.063	8.809	-0.041	0.000
38.500	-7.800	0.055	8.808	-0.041	0.000
38.600	-7.600	0.055	8.808	-0.041	0.000
38.700	-7.000	0.053	8.808	-0.041	0.000
38.800	-7.200	0.055	8.809	-0.041	0.000
38.900	-7.400	0.049	8.807	-0.041	0.000
39.000	-6.800	0.047	8.808	-0.041	0.000
39.100	-7.000	0.047	8.808	-0.041	0.000
39.200	-6.000	0.041	8.808	-0.041	0.000
39.300	-7.000	0.042	8.808	-0.041	0.000
39.400	-7.400	0.037	8.809	-0.041	0.000
39.500	-6.800	0.033	8.809	-0.041	0.000
39.600	-6.800	0.033	8.809	-0.041	0.000
39.700	-7.000	0.028	8.808	-0.041	0.000
39.800	-5.800	0.030	8.809	-0.041	0.000
39.900	-6.000	0.026	8.808	-0.041	0.000
40.000	-6.800	0.032	8.809	-0.041	0.000
40.100	-4.600	0.032	8.809	-0.041	0.000
40.200	-4.800	0.029	8.807	-0.041	0.000
40.300	-4.600	0.032	8.808	-0.041	0.000
40.400	-4.200	0.027	8.809	-0.041	0.000
40.500	-3.800	0.024	8.809	-0.041	0.000
40.600	-3.000	0.024	8.809	-0.041	0.000
40.700	-2.600	0.022	8.808	-0.041	0.000
40.800	-1.800	0.022	8.809	-0.041	0.000
40.900	-1.400	0.016	8.809	-0.041	0.000
41.000	-2.600	0.007	8.809	-0.041	0.000
41.100	-1.800	0.007	8.809	-0.041	0.000
41.200	-2.000	0.006	8.808	-0.041	0.000
41.300	-2.000	-0.001	8.808	-0.041	0.000
41.400	-1.400	-0.005	8.808	-0.041	0.000
41.500	-2.000	-0.017	8.808	-0.041	0.000
41.600	-2.000	-0.017	8.808	-0.041	0.000
41.700	-1.200	-0.024	8.809	-0.041	0.000
41.800	-1.800	-0.019	8.809	-0.041	0.000
41.900	-1.600	-0.026	8.808	-0.041	0.000
42.000	-0.800	-0.026	8.808	-0.041	0.000
42.100	-1.000	-0.026	8.808	-0.041	0.000
42.200	-1.000	-0.028	8.809	-0.041	0.000
42.300	-0.600	-0.024	8.809	-0.041	0.000
42.400	-1.200	-0.029	8.809	-0.041	0.000
42.500	-0.600	-0.030	8.809	-0.041	0.000
42.600	-1.200	-0.030	8.809	-0.041	0.000
42.700	0.200	-0.025	8.809	-0.041	0.000
42.800	-0.800	-0.025	8.808	-0.041	0.000
42.900	-1.600	-0.026	8.809	-0.041	0.000
43.000	-1.800	-0.030	8.808	-0.041	0.000
43.100	-1.000	-0.030	8.808	-0.041	0.000
43.200	-0.200	-0.029	8.809	-0.041	0.000
43.300	0.200	-0.030	8.808	-0.041	0.000
43.400	-0.200	-0.029	8.809	-0.041	0.000
43.500	-0.600	-0.035	8.809	-0.041	0.000
43.600	-0.400	-0.035	8.809	-0.041	0.000
43.700	-0.400	-0.033	8.808	-0.041	0.000
43.800	-1.400	-0.035	8.808	-0.041	0.000
43.900	-1.000	-0.033	8.808	-0.041	0.000
44.000	-1.600	-0.032	8.809	-0.041	0.000
44.100	-1.000	-0.032	8.809	-0.041	0.000
44.200	-1.200	-0.037	8.808	-0.041	0.000
44.300	-0.200	-0.037	8.809	-0.041	0.000
44.400	-0.600	-0.032	8.808	-0.041	0.000
44.500	-0.600	-0.032	8.809	-0.041	0.000
44.600	-0.800	-0.032	8.809	-0.041	0.000
44.700	-1.200	-0.034	8.809	-0.041	0.000
44.800	-1.000	-0.031	8.808	-0.041	0.000
44.900	-1.000	-0.036	8.808	-0.041	0.000
45.000	0.600	-0.034	8.809	-0.041	0.000
45.100	-1.400	-0.034	8.809	-0.041	0.000
45.200	-1.200	-0.030	8.808	-0.041	0.000
45.300	-1.400	-0.030	8.810	-0.041	0.000
45.400	-0.400	-0.030	8.808	-0.041	0.000
45.500	-1.600	-0.030	8.808	-0.041	0.000
45.600	-1.200	-0.030	8.808	-0.041	0.000
45.700	-0.600	-0.033	8.809	-0.041	0.000
45.800	-0.400	-0.034	8.808	-0.041	0.000
45.900	-1.600	-0.035	8.809	-0.041	0.000
46.000	-2.200	-0.029	8.809	-0.041	0.000
46.100	-1.600	-0.029	8.809	-0.042	0.000
46.200	-2.000	-0.029	8.808	-0.042	0.000
46.300	-2.200	-0.024	8.809	-0.042	0.000
46.400	-1.400	-0.028	8.809	-0.042	0.000
46.500	-2.800	-0.027	8.808	-0.042	0.000
46.600	-2.400	-0.027	8.808	-0.042	0.000
46.700	-3.400	-0.025	8.808	-0.042	0.000
46.800	-3.000	-0.027	8.808	-0.042	0.000
46.900	-2.800	-0.026	8.808	-0.042	0.000
47.000	-4.000	-0.021	8.809	-0.042	0.000
47.100	-3.800	-0.021	8.809	-0.042	0.000
47.200	-4.600	-0.019	8.807	-0.042	0.000
47.300	-4.400	-0.017	8.808	-0.042	0.000
47.400	-4.600	-0.009	8.808	-0.042	0.000
47.500	-5.800	-0.010	8.809	-0.042	0.000
47.600	-5.200	-0.010	8.809	-0.042	0.000
47.700	-4.600	-0.008	8.808	-0.042	0.000
47.800	-4.600	-0.004	8.809	-0.042	0.000
47.900	-3.800	-0.001	8.809	-0.042	0.000
48.000	-6.000	0.012	8.809	-0.042	0.000
48.100	-5.800	0.012	8.809	-0.042	0.000
48.200	-5.600	0.004	8.808	-0.042	0.000
48.300	-4.600	0.008	8.809	-0.042	0.000
48.400	-4.800	0.005	8.809	-0.042	0.000
48.500	-5.600	0.010	8.809	-0.042	0.000
48.600	-4.800	0.010	8.809	-0.042	0.000
48.700	-4.800	0.006	8.809	-0.042	0.000
48.800	-4.400	0.011	8.808	-0.042	0.000
48.900	-5.400	0.010	8.809	-0.042	0.000
49.000	-4.800	0.014	8.810	-0.042	0.000
49.100	-4.800	0.014	8.810	-0.042	0.000
49.200	-5.400	0.017	8.808	-0.042	0.000
49.300	-4.800	0.011	8.809	-0.042	0.000
49.400	-6.000	0.019	8.809	-0.042	0.000
49.500	-6.200	0.013	8.808	-0.042	0.000
49.600	-6.200	0.013	8.808	-0.042	0.000
49.700	-6.000	0.011	8.809	-0.042	0.000
49.800	-6.400	0.013	8.809	-0.042	0.000
49.900	-5.400	0.015	8.809	-0.042	0.000
50.000	-6.400	0.017	8.808	-0.042	0.000
50.100	-6.600	0.017	8.808	-0.042	0.000
50.200	-7.000	0.018	8.809	-0.042	0.000
50.300	-6.600	0.017	8.809	-0.042	0.000
50.400	-6.600	0.017	8.809	-0.042	0.000
50.500	-5.600	0.020	8.808	-0.042	0.000
50.600	-6.800	0.020	8.808	-0.042	0.000
50.700	-7.800	0.017	8.808	-0.042	0.000
50.800	-7.600	0.025	8.808	-0.042	0.000
50.900	-7.800	0.022	8.808	-0.042	0.000
51.000	-7.200	0.030	8.809	-0.042	0.000
51.100	-7.800	0.030	8.809	-0.042	0.000
51.200	-8.800	0.029	8.809	-0.042	0.000
51.300	-8.400	0.026	8.809	-0.042	0.000
51.400	-7.200	0.031	8.809	-0.042	0.000
51.500	-8.800	0.030	8.810	-0.042	0.000
51.600	-6.200	0.030	8.810	-0.042	0.000
51.700	-7.600	0.036	8.808	-0.042	0.000
51.800	-7.200	0.034	8.809	-0.042	0.000
51.900	-6.600	0.039	8.808	-0.042	0.000
52.000	-5.800	0.041	8.809	-0.042	0.000
52.100	-5.800	0.041	8.809	-0.042	0.000
52.200	-6.800	0.044	8.809	-0.042	0.000
52.300	-6.400	0.042	8.809	-0.042	0.000
52.400	-7.800	0.046	8.810	-0.042	0.000
52.500	-6.600	0.030	8.808	-0.042	0.000
52.600	-6.800	0.030	8.808	-0.042	0.000
52.700	-5.800	0.027	8.808	-0.042	0.000
52.800	-5.200	0.028	8.809	-0.042	0.000
52.900	-6.400	0.026	8.808	-0.042	0.000
53.000	-6.200	0.031	8.808	-0.042	0.000
53.100	-5.400	0.031	8.808	-0.042	0.000
53.200	-5.200	0.029	8.808	-0.042	0.000
53.300	-6.800	0.026	8.810	-0.042	0.000
53.400	-6.200	0.022	8.809	-0.042	0.000
53.500	-5.400	0.020	8.809	-0.042	0.000
53.600	-6.200	0.020	8.809	-0.042	0.000
53.700	-7.000	0.019	8.808	-0.042	0.000
53.800	-6.600	0.017	8.808	-0.042	0.000
53.900	-7.000	0.018	8.808	-0.042	0.000
54.000	-7.000	0.022	8.809	-0.042	0.000
54.100	-6.600	0.022	8.809	-0.042	0.000
54.200	-7.600	0.021	8.808	-0.042	0.000
54.300	-7.200	0.024	8.808	-0.042	0.000
54.400	-7.200	0.025	8.808	-0.042	0.000
54.500	-7.600	0.025	8.808	-0.042	0.000
54.600	-7.600	0.025	8.808	-0.042	0.000
54.700	-7.600	0.028	8.808	-0.042	0.000
54.800	-7.200	0.029	8.808	-0.042	0.000
54.900	-7.000	0.031	8.809	-0.042	0.000
55.000	-7.800	0.036	8.808	-0.042	0.000
55.100	-6.800	0.036	8.808	-0.042	0.000
55.200	-6.800	0.033	8.809	-0.042	0.000
55.300	-6.600	0.036	8.808	-0.042	0.000
55.400	-6.400	0.036	8.808	-0.042	0.000
55.500	-6.000	0.031	8.809	-0.042	0.000
55.600	-6.600	0.031	8.809	-0.042	0.000
55.700	-6.400	0.037	8.809	-0.042	0.000
55.800	-6.600	0.036	8.809	-0.042	0.000
55.900	-6.800	0.036	8.807	-0.042	0.000
56.000	-7.000	0.032	8.808	-0.042	0.000
56.100	-5.000	0.032	8.808	-0.043	0.000
56.200	-6.400	0.029	8.808	-0.043	0.000
56.300	-5.400	0.028	8.808	-0.043	0.000
56.400	-7.000	0.027	8.808	-0.043	0.000
56.500	-6.800	0.028	8.808	-0.043	0.000
56.600	-6.800	0.028	8.808	-0.043	0.000
56.700	-8.000	0.023	8.808	-0.043	0.000
56.800	-7.200	0.032	8.808	-0.043	0.000
56.900	-7.600	0.026	8.809	-0.043	0.000
57.000	-6.600	0.025	8.809	-0.043	0.000
57.100	-6.800	0.025	8.809	-0.043	0.000
57.200	-7.000	0.030	8.808	-0.043	0.000
57.300	-7.600	0.029	8.808	-0.043	0.000
57.400	-6.200	0.031	8.808	-0.043	0.000
57.500	-6.000	0.034	8.807	-0.043	0.000
57.600	-6.600	0.034	8.807	-0.043	0.000
57.700	-6.800	0.033	8.809	-0.043	0.000
57.800	-5.400	0.032	8.809	-0.043	0.000
57.900	-5.800	0.032	8.809	-0.043	0.000
58.000	-6.400	0.029	8.809	-0.043	0.000
58.100	-6.000	0.029	8.809	-0.043	0.000
58.200	-5.600	0.031	8.809	-0.043	0.000
58.300	-5.600	0.027	8.809	-0.043	0.000
58.400	-5.600	0.030	8.809	-0.043	0.000
58.500	-5.600	0.032	8.809	-0.043	0.000
58.600	-6.200	0.032	8.809	-0.043	0.000
58.700	-5.200	0.020	8.808	-0.043	0.000
58.800	-5.200	0.026	8.809	-0.043	0.000
58.900	-5.800	0.018	8.809	-0.043	0.000
59.000	-5.000	0.021	8.809	-0.043	0.000
59.100	-5.600	0.021	8.809	-0.043	0.000
59.200	-6.600	0.023	8.808	-0.043	0.000
59.300	-5.400	0.022	8.809	-0.043	0.000
59.400	-5.600	0.020	8.809	-0.043	0.000
59.500	-6.000	0.020	8.808	-0.043	0.000
59.600	-7.400	0.020	8.808	-0.043	0.000
59.700	-7.200	0.016	8.809	-0.043	0.000
59.800	-7.000	0.015	8.808	-0.043	0.000
59.900	-6.400	0.018	8.809	-0.043	0.000
60.000	-7.600	0.018	8.808	-0.043	0.000
60.100	-7.400	0.018	8.808	-0.043	0.000
60.200	-7.200	0.020	8.810	-0.043	0.000
60.300	-7.600	0.021	8.809	-0.043	0.000
60.400	-6.000	0.022	8.808	-0.043	0.000
60.500	-7.400	0.028	8.808	-0.043	0.000
60.600	-7.000	0.028	8.808	-0.043	0.000
60.700	-8.400	0.031	8.807	-0.043	0.000
60.800	-7.600	0.033	8.809	-0.043	0.000
60.900	-6.400	0.033	8.808	-0.043	0.000
61.000	-7.200	0.036	8.809	-0.043	0.000
61.100	-6.600	0.036	8.809	-0.043	0.000
61.200	-8.000	0.041	8.808	-0.043	0.000
61.300	-7.600	0.029	8.808	-0.043	0.000
61.400	-7.000	0.035	8.809	-0.043	0.000
61.500	-7.000	0.040	8.809	-0.043	0.000
61.600	-7.800	0.040	8.809	-0.043	0.000
61.700	-7.800	0.034	8.809	-0.043	0.000
61.800	-7.600	0.044	8.808	-0.043	0.000
61.900	-8.800	0.033	8.809	-0.043	0.000
62.000	-9.800	0.032	8.809	-0.043	0.000
62.100	-10.800	0.032	8.809	-0.043	0.000
62.200	-10.000	0.036	8.808	-0.043	0.000
62.300	-10.800	0.032	8.808	-0.043	0.000
62.400	-11.400	0.034	8.809	-0.043	0.000
62.500	-11.400	0.040	8.808	-0.043	0.000
62.600	-11.000	0.040	8.808	-0.043	0.000
62.700	-11.600	0.047	8.809	-0.043	0.000
62.800	-11.000	0.050	8.808	-0.043	0.000
62.900	-11.400	0.050	8.808	-0.043	0.000
63.000	-11.400	0.063	8.809	-0.043	0.000
63.100	-11.000	0.063	8.809	-0.043	0.000
63.200	-11.200	0.069	8.808	-0.043	0.000
63.300	-8.800	0.071	8.808	-0.043	0.000
63.400	-8.600	0.073	8.809	-0.043	0.000
63.500	-9.200	0.075	8.809	-0.043	0.000
63.600	-9.600	0.075	8.809	-0.043	0.000
63.700	-8.600	0.076	8.808	-0.043	0.000
63.800	-9.000	0.077	8.808	-0.043	0.000
63.900	-8.600	0.082	8.808	-0.043	0.000
64.000	-7.000	0.070	8.808	-0.043	0.000
64.100	-7.200	0.070	8.808	-0.044	0.000
64.200	-6.600	0.062	8.809	-0.044	0.000
64.300	-6.400	0.056	8.807	-0.044	0.000
64.400	-5.400	0.057	8.809	-0.044	0.000
64.500	-5.000	0.049	8.808	-0.044	0.000
64.600	-4.600	0.049	8.808	-0.044	0.000
64.700	-3.800	0.047	8.808	-0.044	0.000
64.800	-3.600	0.044	8.809	-0.044	0.000
64.900	-4.200	0.037	8.808	-0.044	0.000
65.000	-4.200	0.032	8.808	-0.044	0.000
65.100	-3.200	0.032	8.808	-0.044	0.000
65.200	-4.000	0.021	8.809	-0.044	0.000
65.300	-2.600	0.019	8.809	-0.044	0.000
65.400	-2.000	0.014	8.808	-0.044	0.000
65.500	-3.800	0.000	8.809	-0.044	0.000
65.600	-3.400	0.000	8.809	-0.044	0.000
65.700	-2.400	-0.004	8.808	-0.044	0.000
65.800	-1.600	-0.004	8.808	-0.044	0.000
65.900	-3.000	-0.004	8.809	-0.044	0.000
66.000	-4.200	-0.011	8.809	-0.044	0.000
66.100	-2.800	-0.011	8.809	-0.044	0.000
66.200	-5.200	-0.009	8.809	-0.044	0.000
66.300	-3.800	-0.011	8.808	-0.044	0.000
66.400	-4.600	-0.007	8.808	-0.044	0.000
66.500	-3.600	-0.010	8.809	-0.044	0.000
66.600	-4.200	-0.010	8.809	-0.044	0.000
66.700	-4.200	-0.006	8.809	-0.044	0.000
66.800	-4.600	-0.002	8.808	-0.044	0.000
66.900	-4.000	-0.008	8.809	-0.044	0.000
67.000	-4.000	0.010	8.808	-0.044	0.000
67.100	-3.800	0.010	8.808	-0.044	0.000
67.200	-3.800	0.006	8.809	-0.044	0.000
67.300	-4.600	0.012	8.808	-0.044	0.000
67.400	-3.400	0.003	8.807	-0.044	0.000
67.500	-5.400	-0.001	8.808	-0.044	0.000
67.600	-4.800	-0.001	8.808	-0.044	0.000
67.700	-4.800	0.006	8.809	-0.044	0.000
67.800	-4.800	0.004	8.809	-0.044	0.000
67.900	-4.600	0.008	8.808	-0.044	0.000
68.000	-4.600	0.008	8.809	-0.044	0.000
68.100	-4.200	0.008	8.809	-0.044	0.000
68.200	-4.200	0.006	8.808	-0.044	0.000
68.300	-4.400	0.008	8.808	-0.044	0.000
68.400	-4.800	0.006	8.808	-0.044	0.000
68.500	-3.600	0.007	8.808	-0.044	0.000
68.600	-5.200	0.007	8.808	-0.044	0.000
68.700	-4.800	0.006	8.810	-0.044	0.000
68.800	-4.000	0.009	8.809	-0.044	0.000
68.900	-5.400	0.009	8.808	-0.044	0.000
69.000	-4.000	0.005	8.808	-0.044	0.000
69.100	-4.800	0.005	8.808	-0.044	0.000
69.200	-4.800	0.008	8.808	-0.044	0.000
69.300	-5.200	0.008	8.809	-0.044	0.000
69.400	-5.400	0.013	8.809	-0.044	0.000
69.500	-5.200	0.012	8.809	-0.044	0.000
69.600	-5.000	0.012	8.809	-0.044	0.000
69.700	-4.800	0.007	8.809	-0.044	0.000
69.800	-4.800	0.015	8.808	-0.044	0.000
69.900	-4.200	0.005	8.808	-0.044	0.000
70.000	-5.800	0.008	8.808	-0.044	0.000
70.100	-5.800	0.008	8.808	-0.044	0.000
70.200	-5.400	0.017	8.808	-0.044	0.000
70.300	-5.400	0.011	8.808	-0.044	0.000
70.400	-5.000	0.016	8.809	-0.044	0.000
70.500	-6.400	0.013	8.808	-0.044	0.000
70.600	-5.400	0.013	8.808	-0.044	0.000
70.700	-6.000	0.015	8.809	-0.044	0.000
70.800	-5.400	0.015	8.808	-0.044	0.000
70.900	-6.600	0.017	8.809	-0.044	0.000
71.000	-5.800	0.016	8.809	-0.044	0.000
71.100	-6.400	0.016	8.809	-0.044	0.000
71.200	-6.200	0.016	8.809	-0.044	0.000
71.300	-6.200	0.016	8.808	-0.044	0.000
71.400	-6.200	0.015	8.809	-0.044	0.000
71.500	-7.000	0.015	8.808	-0.044	0.000
71.600	-6.800	0.015	8.808	-0.044	0.000
71.700	-6.200	0.010	8.808	-0.044	0.000
71.800	-6.000	0.023	8.809	-0.044	0.000
71.900	-5.600	0.017	8.808	-0.044	0.000
72.000	-5.600	0.018	8.808	-0.044	0.000
72.100	-5.000	0.018	8.808	-0.044	0.000
72.200	-5.400	0.024	8.809	-0.044	0.000
72.300	-5.400	0.019	8.810	-0.044	0.000
72.400	-5.200	0.023	8.809	-0.044	0.000
72.500	-4.800	0.019	8.809	-0.044	0.000
72.600	-3.400	0.019	8.809	-0.044	0.000
72.700	-4.000	0.021	8.808	-0.044	0.000
72.800	-3.000	0.018	8.807	-0.044	0.000
72.900	-3.600	0.021	8.809	-0.044	0.000
73.000	-3.600	0.020	8.808	-0.044	0.000
73.100	-2.200	0.020	8.808	-0.044	0.000
73.200	-3.600	0.015	8.808	-0.044	0.000
73.300	-2.600	0.016	8.808	-0.044	0.000
73.400	-3.200	0.002	8.808	-0.044	0.000
73.500	-2.400	-0.007	8.809	-0.044	0.000
73.600	-2.400	-0.007	8.809	-0.044	0.000
73.700	-2.800	-0.003	8.809	-0.044	0.000
73.800	-3.200	-0.008	8.809	-0.044	0.000
73.900	-3.200	-0.005	8.809	-0.044	0.000
74.000	-3.400	-0.009	8.808	-0.044	0.000
74.100	-3.000	-0.009	8.808	-0.044	0.000
74.200	-3.000	-0.011	8.809	-0.044	0.000
74.300	-3.200	-0.011	8.810	-0.044	0.000
74.400	-2.800	-0.011	8.808	-0.044	0.000
74.500	-3.200	-0.007	8.808	-0.044	0.000
74.600	-2.600	-0.007	8.808	-0.044	0.000
74.700	-2.000	-0.009	8.808	-0.044	0.000
74.800	-3.800	-0.010	8.809	-0.044	0.000
74.900	-2.600	-0.010	8.809	-0.044	0.000
75.000	-4.000	-0.012	8.809	-0.044	0.000
75.100	-4.200	-0.012	8.809	-0.044	0.000
75.200	-3.600	-0.007	8.808	-0.044	0.000
75.300	-2.600	-0.007	8.809	-0.044	0.000
75.400	-3.200	-0.003	8.809	-0.044	0.000
75.500	-3.400	-0.002	8.808	-0.044	0.000
75.600	-2.200	-0.002	8.808	-0.044	0.000
75.700	-3.000	-0.006	8.809	-0.044	0.000
75.800	-3.000	-0.006	8.809	-0.044	0.000
75.900	-3.400	-0.005	8.810	-0.044	0.000
76.000	-3.800	-0.005	8.809	-0.044	0.000
76.100	-3.800	-0.005	8.809	-0.044	0.000
76.200	-3.400	-0.007	8.808	-0.044	0.000
76.300	-3.200	-0.004	8.808	-0.044	0.000
76.400	-3.400	-0.002	8.808	-0.044	0.000
76.500	-2.600	-0.005	8.809	-0.044	0.000
76.600	-3.800	-0.005	8.809	-0.044	0.000
76.700	-3.600	-0.012	8.808	-0.044	0.000
76.800	-3.400	-0.005	8.810	-0.044	0.000
76.900	-3.000	-0.005	8.809	-0.044	0.000
77.000	-2.800	-0.010	8.809	-0.044	0.000
77.100	-3.600	-0.010	8.809	-0.044	0.000
77.200	-3.800	-0.007	8.809	-0.044	0.000
77.300	-2.400	-0.003	8.809	-0.044	0.000
77.400	-4.000	-0.007	8.809	-0.044	0.000
77.500	-2.600	-0.007	8.809	-0.044	0.000
77.600	-2.600	-0.007	8.809	-0.044	0.000
77.700	-2.600	-0.007	8.810	-0.044	0.000
77.800	-3.000	-0.008	8.808	-0.044	0.000
77.900	-2.800	-0.007	8.809	-0.044	0.000
78.000	-2.600	-0.006	8.810	-0.044	0.000
78.100	-3.200	-0.006	8.810	-0.044	0.000
78.200	-2.800	-0.006	8.809	-0.044	0.000
78.300	-2.600	-0.005	8.809	-0.044	0.000
78.400	-2.400	-0.010	8.809	-0.044	0.000
78.500	-1.600	-0.008	8.810	-0.044	0.000
78.600	-2.600	-0.008	8.810	-0.044	0.000
78.700	-2.400	-0.004	8.809	-0.044	0.000
78.800	-2.600	-0.008	8.809	-0.044	0.000
78.900	-2.000	-0.006	8.808	-0.044	0.000
79.000	-3.800	-0.010	8.809	-0.044	0.000
79.100	-2.400	-0.010	8.809	-0.045	0.000
79.200	-2.200	-0.012	8.809	-0.045	0.000
79.300	-2.200	-0.014	8.810	-0.045	0.000
79.400	-2.400	-0.012	8.809	-0.045	0.000
79.500	-2.200	-0.011	8.810	-0.045	0.000
79.600	-3.400	-0.011	8.810	-0.045	0.000
79.700	-2.800	-0.015	8.808	-0.045	0.000
79.800	-2.400	-0.012	8.810	-0.045	0.000
79.900	-3.800	-0.009	8.810	-0.045	0.000
80.000	-3.600	-0.013	8.808	-0.045	0.000
80.100	-2.600	-0.013	8.808	-0.045	0.000
80.200	-2.400	-0.013	8.809	-0.045	0.000
80.300	-2.400	-0.010	8.810	-0.045	0.000
80.400	-4.000	-0.016	8.809	-0.045	0.000
80.500	-2.600	-0.014	8.808	-0.045	0.000
80.600	-2.200	-0.014	8.808	-0.045	0.000
80.700	-3.800	-0.006	8.809	-0.045	0.000
80.800	-4.800	-0.013	8.808	-0.045	0.000
80.900	-4.600	-0.008	8.809	-0.045	0.000
81.000	-4.600	-0.011	8.809	-0.045	0.000
81.100	-3.200	-0.011	8.809	-0.045	0.000
81.200	-3.800	-0.010	8.810	-0.045	0.000
81.300	-4.400	-0.005	8.810	-0.045	0.000
81.400	-4.000	-0.011	8.810	-0.045	0.000
81.500	-4.200	-0.010	8.810	-0.045	0.000
81.600	-4.400	-0.010	8.810	-0.045	0.000
81.700	-3.800	-0.006	8.810	-0.045	0.000
81.800	-3.600	-0.004	8.809	-0.045	0.000
81.900	-3.200	-0.003	8.808	-0.045	0.000
82.000	-3.800	0.000	8.810	-0.045	0.000
82.100	-4.800	0.000	8.810	-0.045	0.000
82.200	-5.000	0.001	8.810	-0.045	0.000
82.300	-4.600	0.004	8.810	-0.045	0.000
82.400	-3.600	0.008	8.809	-0.045	0.000
82.500	-4.400	0.001	8.810	-0.045	0.000
82.600	-4.400	0.001	8.810	-0.045	0.000
82.700	-3.000	0.003	8.810	-0.045	0.000
82.800	-4.800	0.003	8.810	-0.045	0.000
82.900	-4.600	-0.001	8.810	-0.045	0.000
83.000	-5.200	0.002	8.809	-0.045	0.000
83.100	-5.400	0.002	8.809	-0.045	0.000
83.200	-4.400	0.003	8.810	-0.045	0.000
83.300	-4.400	0.005	8.809	-0.045	0.000
83.400	-4.600	0.002	8.810	-0.045	0.000
83.500	-4.200	-0.000	8.808	-0.045	0.000
83.600	-4.600	-0.000	8.808	-0.045	0.000
83.700	-5.000	0.005	8.809	-0.045	0.000
83.800	-4.200	0.003	8.810	-0.045	0.000
83.900	-4.200	0.007	8.809	-0.045	0.000
84.000	-4.600	0.007	8.810	-0.045	0.000
84.100	-4.400	0.007	8.810	-0.045	0.000
84.200	-4.600	0.004	8.810	-0.045	0.000
84.300	-4.400	0.007	8.809	-0.045	0.000
84.400	-4.200	0.007	8.809	-0.045	0.000
84.500	-4.400	0.008	8.810	-0.045	0.000
84.600	-4.600	0.008	8.810	-0.045	0.000
84.700	-4.600	0.008	8.810	-0.045	0.000
84.800	-4.800	0.007	8.810	-0.045	0.000
84.900	-5.400	0.006	8.810	-0.045	0.000
85.000	-3.800	0.008	8.810	-0.045	0.000
85.100	-3.800	0.008	8.810	-0.045	0.000
85.200	-3.600	0.011	8.811	-0.045	0.000
85.300	-3.200	0.005	8.809	-0.045	0.000
85.400	-2.800	0.006	8.809	-0.045	0.000
85.500	-3.400	0.003	8.809	-0.045	0.000
85.600	-4.200	0.003	8.809	-0.045	0.000
85.700	-3.400	0.005	8.810	-0.045	0.000
85.800	-3.200	0.005	8.810	-0.045	0.000
85.900	-3.400	0.003	8.810	-0.045	0.000
86.000	-3.600	-0.011	8.811	-0.045	0.000
86.100	-4.800	-0.011	8.811	-0.045	0.000
86.200	-4.800	-0.006	8.810	-0.045	0.000
86.300	-5.200	-0.010	8.810	-0.045	0.000
86.400	-4.600	-0.007	8.811	-0.045	0.000
86.500	-4.000	-0.005	8.809	-0.045	0.000
86.600	-5.200	-0.005	8.809	-0.045	0.000
86.700	-4.800	-0.005	8.809	-0.045	0.000
86.800	-4.800	0.002	8.810	-0.045	0.000
86.900	-3.200	0.002	8.810	-0.045	0.000
87.000	-4.800	0.004	8.809	-0.045	0.000
87.100	-3.400	0.004	8.809	-0.045	0.000
87.200	-4.000	0.007	8.809	-0.045	0.000
87.300	-5.000	0.005	8.810	-0.045	0.000
87.400	-5.200	0.010	8.809	-0.045	0.000
87.500	-4.400	0.003	8.810	-0.045	0.000
87.600	-3.800	0.003	8.810	-0.045	0.000
87.700	-4.400	0.005	8.810	-0.045	0.000
87.800	-4.000	0.005	8.810	-0.045	0.000
87.900	-4.600	0.007	8.809	-0.045	0.000
88.000	-5.000	0.008	8.810	-0.045	0.000
88.100	-3.200	0.008	8.810	-0.045	0.000
88.200	-3.600	0.005	8.809	-0.045	0.000
88.300	-4.800	0.011	8.809	-0.045	0.000
88.400	-3.800	0.006	8.809	-0.045	0.000
88.500	-4.000	0.002	8.810	-0.045	0.000
88.600	-4.600	0.002	8.810	-0.045	0.000
88.700	-5.000	0.005	8.811	-0.045	0.000
88.800	-4.800	0.006	8.810	-0.045	0.000
88.900	-4.600	0.006	8.809	-0.045	0.000
89.000	-5.200	0.006	8.809	-0.045	0.000
89.100	-4.400	0.006	8.809	-0.045	0.000
89.200	-4.400	0.007	8.811	-0.045	0.000
89.300	-4.600	0.006	8.810	-0.045	0.000
89.400	-5.000	0.009	8.810	-0.045	0.000
89.500	-4.800	0.001	8.810	-0.045	0.000
89.600	-5.000	0.001	8.810	-0.045	0.000
89.700	-4.600	0.003	8.810	-0.045	0.000
89.800	-4.800	0.009	8.810	-0.045	0.000
89.900	-4.600	0.009	8.810	-0.045	0.000
90.000	-4.400	0.006	8.809	-0.045	0.000
90.100	-5.000	0.006	8.809	-0.045	0.000
90.200	-4.600	0.011	8.811	-0.045	0.000
90.300	-4.600	0.012	8.810	-0.045	0.000
90.400	-4.800	0.011	8.811	-0.045	0.000
90.500	-4.400	0.012	8.810	-0.045	0.000
90.600	-5.200	0.012	8.810	-0.045	0.000
90.700	-4.400	0.009	8.811	-0.045	0.000
90.800	-4.600	0.013	8.810	-0.045	0.000
90.900	-5.800	0.010	8.811	-0.045	0.000
91.000	-6.000	0.009	8.810	-0.045	0.000
91.100	-6.400	0.009	8.810	-0.045	0.000
91.200	-7.600	0.008	8.810	-0.045	0.000
91.300	-6.800	0.007	8.810	-0.045	0.000
91.400	-6.800	0.010	8.811	-0.045	0.000
91.500	-5.800	0.006	8.810	-0.045	0.000
91.600	-6.200	0.006	8.810	-0.045	0.000
91.700	-5.000	0.009	8.810	-0.045	0.000
91.800	-5.600	0.010	8.811	-0.045	0.000
91.900	-6.400	0.011	8.811	-0.045	0.000
92.000	-6.600	0.022	8.811	-0.045	0.000
92.100	-5.400	0.022	8.811	-0.045	0.000
92.200	-4.400	0.035	8.811	-0.045	0.000
92.300	-4.800	0.031	8.812	-0.045	0.000
92.400	-4.200	0.027	8.811	-0.045	0.000
92.500	-6.600	0.022	8.810	-0.045	0.000
92.600	-5.000	0.022	8.810	-0.046	0.000
92.700	-5.200	0.021	8.809	-0.046	0.000
92.800	-4.400	0.023	8.811	-0.046	0.000
92.900	-4.200	0.021	8.811	-0.046	0.000
93.000	-5.800	0.010	8.811	-0.046	0.000
93.100	-5.000	0.010	8.811	-0.046	0.000
93.200	-5.000	0.011	8.810	-0.046	0.000
93.300	-4.000	0.008	8.811	-0.046	0.000
93.400	-4.400	0.015	8.812	-0.046	0.000
93.500	-4.400	0.007	8.812	-0.046	0.000
93.600	-5.000	0.007	8.812	-0.046	0.000
93.700	-4.000	0.004	8.810	-0.046	0.000
93.800	-3.800	0.007	8.810	-0.046	0.000
93.900	-4.000	0.008	8.810	-0.046	0.000
94.000	-3.600	0.009	8.811	-0.046	0.000
94.100	-3.800	0.009	8.811	-0.046	0.000
94.200	-5.200	0.003	8.811	-0.046	0.000
94.300	-3.800	0.009	8.811	-0.046	0.000
94.400	-4.400	0.006	8.811	-0.046	0.000
94.500	-4.000	0.007	8.810	-0.046	0.000
94.600	-4.800	0.007	8.810	-0.046	0.000
94.700	-4.800	0.007	8.811	-0.046	0.000
94.800	-5.400	0.005	8.811	-0.046	0.000
94.900	-6.200	0.005	8.810	-0.046	0.000
95.000	-6.000	0.007	8.812	-0.046	0.000
95.100	-6.400	0.007	8.812	-0.046	0.000
95.200	-6.600	0.007	8.811	-0.046	0.000
95.300	-6.200	0.008	8.812	-0.046	0.000
95.400	-7.000	0.009	8.811	-0.046	0.000
95.500	-7.200	0.010	8.811	-0.046	0.000
95.600	-6.600	0.010	8.811	-0.046	0.000
95.700	-6.600	0.013	8.811	-0.046	0.000
95.800	-7.200	0.018	8.811	-0.046	0.000
95.900	-6.400	0.022	8.812	-0.046	0.000
96.000	-7.400	0.027	8.811	-0.046	0.000
96.100	-7.000	0.027	8.811	-0.046	0.000
96.200	-7.000	0.031	8.811	-0.046	0.000
96.300	-5.600	0.026	8.811	-0.046	0.000
96.400	-6.600	0.031	8.813	-0.046	0.000
96.500	-5.600	0.028	8.811	-0.046	0.000
96.600	-7.000	0.028	8.811	-0.046	0.000
96.700	-5.800	0.040	8.811	-0.046	0.000
96.800	-6.800	0.029	8.812	-0.046	0.000
96.900	-5.600	0.033	8.811	-0.046	0.000
97.000	-6.400	0.034	8.811	-0.046	0.000
97.100	-7.000	0.034	8.811	-0.046	0.000
97.200	-7.000	0.034	8.812	-0.046	0.000
97.300	-5.800	0.030	8.813	-0.046	0.000
97.400	-5.800	0.028	8.811	-0.046	0.000
97.500	-6.400	0.027	8.811	-0.046	0.000
97.600	-7.000	0.027	8.811	-0.046	0.000
97.700	-6.400	0.027	8.811	-0.046	0.000
97.800	-6.200	0.026	8.810	-0.046	0.000
97.900	-6.800	0.024	8.811	-0.046	0.000
98.000	-7.200	0.028	8.811	-0.046	0.000
98.100	-6.400	0.028	8.811	-0.046	0.000
98.200	-8.000	0.025	8.811	-0.046	0.000
98.300	-7.600	0.028	8.811	-0.046	0.000
98.400	-7.200	0.031	8.812	-0.046	0.000
98.500	-8.000	0.031	8.812	-0.046	0.000
98.600	-8.600	0.031	8.812	-0.046	0.000
98.700	-8.200	0.026	8.811	-0.046	0.000
98.800	-8.400	0.031	8.810	-0.046	0.000
98.900	-7.200	0.031	8.812	-0.046	0.000
99.000	-7.200	0.036	8.810	-0.046	0.000
99.100	-7.800	0.036	8.810	-0.046	0.000
99.200	-7.600	0.035	8.811	-0.046	0.000
99.300	-7.000	0.040	8.811	-0.046	0.000
99.400	-6.800	0.039	8.811	-0.046	0.000
99.500	-7.400	0.044	8.812	-0.046	0.000
99.600	-8.000	0.044	8.812	-0.046	0.000
99.700	-6.600	0.042	8.813	-0.046	0.000
99.800	-7.600	0.039	8.812	-0.046	0.000
99.900	-8.000	0.029	8.811	-0.046	0.000
100.000	-7.200	0.032	8.812	-0.046	0.000
100.100	-7.400	0.032	8.812	-0.046	0.000
100.200	-7.600	0.038	8.812	-0.046	0.000
100.300	-7.400	0.036	8.812	-0.046	0.000
100.400	-7.800	0.035	8.812	-0.046	0.000
100.500	-6.400	0.035	8.812	-0.046	0.000
100.600	-7.400	0.035	8.812	-0.046	0.000
100.700	-7.600	0.034	8.812	-0.046	0.000
100.800	-6.200	0.033	8.811	-0.046	0.000
100.900	-6.200	0.034	8.811	-0.046	0.000
101.000	-7.200	0.035	8.811	-0.046	0.000
101.100	-8.000	0.035	8.811	-0.046	0.000
101.200	-7.400	0.030	8.811	-0.046	0.000
101.300	-6.600	0.033	8.810	-0.046	0.000
101.400	-7.800	0.036	8.811	-0.046	0.000
101.500	-7.000	0.031	8.811	-0.046	0.000
101.600	-6.600	0.031	8.811	-0.046	0.000
101.700	-8.400	0.033	8.813	-0.046	0.000
101.800	-8.000	0.031	8.812	-0.046	0.000
101.900	-7.400	0.032	8.813	-0.046	0.000
102.000	-7.400	0.035	8.811	-0.046	0.000
102.100	-7.600	0.035	8.811	-0.047	0.000
102.200	-6.400	0.027	8.812	-0.047	0.000
102.300	-6.400	0.034	8.812	-0.047	0.000
102.400	-5.800	0.032	8.812	-0.047	0.000
102.500	-6.600	0.034	8.812	-0.047	0.000
102.600	-5.800	0.034	8.812	-0.047	0.000
102.700	-6.600	0.030	8.812	-0.047	0.000
102.800	-7.200	0.032	8.811	-0.047	0.000
102.900	-5.200	0.032	8.812	-0.047	0.000
103.000	-6.000	0.028	8.812	-0.047	0.000
103.100	-5.400	0.028	8.812	-0.047	0.000
103.200	-6.800	0.027	8.813	-0.047	0.000
103.300	-6.800	0.028	8.812	-0.047	0.000
103.400	-6.200	0.029	8.813	-0.047	0.000
103.500	-6.800	0.022	8.811	-0.047	0.000
103.600	-6.400	0.022	8.811	-0.047	0.000
103.700	-6.400	0.023	8.812	-0.047	0.000
103.800	-4.800	0.021	8.812	-0.047	0.000
103.900	-6.200	0.027	8.812	-0.047	0.000
104.000	-5.800	0.026	8.813	-0.047	0.000
104.100	-5.800	0.026	8.813	-0.047	0.000
104.200	-6.400	0.022	8.812	-0.047	0.000
104.300	-5.400	0.026	8.811	-0.047	0.000
104.400	-5.800	0.020	8.812	-0.047	0.000
104.500	-5.800	0.019	8.812	-0.047	0.000
104.600	-5.200	0.019	8.812	-0.047	0.000
104.700	-5.600	0.024	8.813	-0.047	0.000
104.800	-5.200	0.022	8.813	-0.047	0.000
104.900	-5.400	0.023	8.813	-0.047	0.000
105.000	-6.400	0.020	8.812	-0.047	0.000
105.100	-5.400	0.020	8.812	-0.047	0.000
105.200	-5.800	0.020	8.812	-0.047	0.000
105.300	-5.400	0.020	8.811	-0.047	0.000
105.400	-5.800	0.020	8.812	-0.047	0.000
105.500	-5.200	0.019	8.812	-0.047	0.000
105.600	-6.400	0.019	8.812	-0.047	0.000
105.700	-6.000	0.019	8.813	-0.047	0.000
105.800	-6.200	0.017	8.812	-0.047	0.000
105.900	-6.000	0.023	8.813	-0.047	0.000
106.000	-6.000	0.022	8.812	-0.047	0.000
106.100	-6.400	0.022	8.812	-0.047	0.000
106.200	-5.400	0.020	8.812	-0.047	0.000
106.300	-5.600	0.025	8.813	-0.047	0.000
106.400	-6.400	0.022	8.812	-0.047	0.000
106.500	-5.000	0.023	8.813	-0.047	0.000
106.600	-6.200	0.023	8.813	-0.047	0.000
106.700	-6.000	0.019	8.812	-0.047	0.000
106.800	-5.600	0.025	8.812	-0.047	0.000
106.900	-5.000	0.022	8.813	-0.047	0.000
107.000	-5.600	0.020	8.813	-0.047	0.000
107.100	-5.800	0.020	8.813	-0.047	0.000
107.200	-5.400	0.018	8.813	-0.047	0.000
107.300	-5.600	0.019	8.813	-0.047	0.000
107.400	-5.800	0.019	8.812	-0.047	0.000
107.500	-5.400	0.021	8.813	-0.047	0.000
107.600	-4.400	0.021	8.813	-0.047	0.000
107.700	-5.800	0.018	8.813	-0.047	0.000
107.800	-5.400	0.021	8.812	-0.047	0.000
107.900	-4.800	0.019	8.813	-0.047	0.000
108.000	-5.600	0.021	8.812	-0.047	0.000
108.100	-5.200	0.021	8.812	-0.047	0.000
108.200	-4.800	0.020	8.813	-0.047	0.000
108.300	-5.600	0.020	8.813	-0.047	0.000
108.400	-4.800	0.020	8.811	-0.047	0.000
108.500	-6.200	0.022	8.813	-0.047	0.000
108.600	-5.000	0.022	8.813	-0.047	0.000
108.700	-5.000	0.019	8.812	-0.047	0.000
108.800	-5.400	0.018	8.814	-0.047	0.000
108.900	-5.800	0.015	8.812	-0.047	0.000
109.000	-5.200	0.014	8.813	-0.047	0.000
109.100	-5.200	0.014	8.813	-0.047	0.000
109.200	-4.600	0.014	8.812	-0.047	0.000
109.300	-5.000	0.014	8.812	-0.047	0.000
109.400	-5.000	0.007	8.813	-0.047	0.000
109.500	-5.000	0.011	8.813	-0.047	0.000
109.600	-5.200	0.011	8.813	-0.047	0.000
109.700	-5.400	0.011	8.813	-0.047	0.000
109.800	-5.000	0.012	8.812	-0.047	0.000
109.900	-7.400	0.012	8.814	-0.047	0.000
110.000	-8.200	0.013	8.813	-0.047	0.000
110.100	-7.200	0.013	8.813	-0.047	0.000
110.200	-6.800	0.012	8.812	-0.047	0.000
110.300	-5.800	0.013	8.813	-0.047	0.000
110.400	-4.000	0.012	8.813	-0.047	0.000
110.500	-4.200	0.016	8.813	-0.047	0.000
110.600	-4.000	0.016	8.813	-0.047	0.000
110.700	-4.400	0.015	8.812	-0.047	0.000
110.800	-3.000	0.021	8.814	-0.047	0.000
110.900	-2.600	0.035	8.813	-0.047	0.000
111.000	-3.200	0.026	8.813	-0.047	0.000
111.100	-3.600	0.026	8.813	-0.047	0.000
111.200	-3.600	0.018	8.813	-0.047	0.000
111.300	-3.600	0.013	8.813	-0.047	0.000
111.400	-4.000	0.002	8.813	-0.047	0.000
111.500	-4.000	0.001	8.814	-0.047	0.000
111.600	-3.600	0.001	8.814	-0.047	0.000
111.700	-3.000	-0.006	8.813	-0.047	0.000
111.800	-4.000	-0.001	8.813	-0.047	0.000
111.900	-4.400	-0.004	8.813	-0.047	0.000
112.000	-3.800	-0.005	8.813	-0.047	0.000
112.100	-3.600	-0.005	8.813	-0.047	0.000
112.200	-3.800	0.001	8.814	-0.047	0.000
112.300	-4.200	-0.004	8.813	-0.047	0.000
112.400	-5.200	0.001	8.813	-0.047	0.000
112.500	-4.400	0.003	8.814	-0.047	0.000
112.600	-3.600	0.003	8.814	-0.047	0.000
112.700	-4.000	0.000	8.813	-0.047	0.000
112.800	-4.400	0.001	8.813	-0.047	0.000
112.900	-4.400	-0.004	8.813	-0.047	0.000
113.000	-4.600	-0.002	8.813	-0.047	0.000
113.100	-5.400	-0.002	8.813	-0.048	0.000
113.200	-6.000	0.001	8.813	-0.048	0.000
113.300	-4.800	0.004	8.814	-0.048	0.000
113.400	-4.800	-0.002	8.813	-0.048	0.000
113.500	-7.400	0.004	8.814	-0.048	0.000
113.600	-6.800	0.004	8.814	-0.048	0.000
113.700	-7.000	0.003	8.814	-0.048	0.000
113.800	-7.800	0.006	8.814	-0.048	0.000
113.900	-7.400	0.007	8.813	-0.048	0.000
114.000	-9.000	0.012	8.814	-0.048	0.000
114.100	-9.000	0.012	8.814	-0.048	0.000
114.200	-7.600	0.013	8.812	-0.048	0.000
114.300	-7.600	0.013	8.813	-0.048	0.000
114.400	-7.800	0.019	8.815	-0.048	0.000
114.500	-8.800	0.033	8.814	-0.048	0.000
114.600	-8.800	0.033	8.814	-0.048	0.000
114.700	-9.200	0.038	8.814	-0.048	0.000
114.800	-8.000	0.040	8.815	-0.048	0.000
114.900	-8.400	0.043	8.813	-0.048	0.000
115.000	-7.800	0.042	8.813	-0.048	0.000
115.100	-8.400	0.042	8.813	-0.048	0.000
115.200	-8.000	0.044	8.814	-0.048	0.000
115.300	-8.400	0.039	8.813	-0.048	0.000
115.400	-8.400	0.047	8.813	-0.048	0.000
115.500	-8.000	0.044	8.813	-0.048	0.000
115.600	-7.800	0.044	8.813	-0.048	0.000
115.700	-7.800	0.050	8.813	-0.048	0.000
115.800	-8.400	0.047	8.814	-0.048	0.000
115.900	-7.200	0.048	8.814	-0.048	0.000
116.000	-8.400	0.044	8.813	-0.048	0.000
116.100	-7.600	0.044	8.813	-0.048	0.000
116.200	-7.800	0.043	8.814	-0.048	0.000
116.300	-8.200	0.042	8.813	-0.048	0.000
116.400	-8.600	0.044	8.813	-0.048	0.000
116.500	-8.000	0.043	8.814	-0.048	0.000
116.600	-7.600	0.043	8.814	-0.048	0.000
116.700	-8.400	0.044	8.813	-0.048	0.000
116.800	-8.600	0.043	8.814	-0.048	0.000
116.900	-8.400	0.044	8.814	-0.048	0.000
117.000	-8.600	0.043	8.814	-0.048	0.000
117.100	-8.000	0.043	8.814	-0.048	0.000
117.200	-8.000	0.045	8.813	-0.048	0.000
117.300	-8.800	0.048	8.813	-0.048	0.000
117.400	-7.200	0.045	8.814	-0.048	0.000
117.500	-8.200	0.042	8.815	-0.048	0.000
117.600	-9.000	0.042	8.815	-0.048	0.000
117.700	-7.800	0.047	8.814	-0.048	0.000
117.800	-8.800	0.047	8.814	-0.048	0.000
117.900	-8.200	0.049	8.813	-0.048	0.000
118.000	-7.600	0.043	8.813	-0.048	0.000
118.100	-8.600	0.043	8.813	-0.048	0.000
118.200	-7.600	0.046	8.814	-0.048	0.000
118.300	-8.000	0.047	8.814	-0.048	0.000
118.400	-7.800	0.043	8.813	-0.048	0.000
118.500	-8.400	0.048	8.814	-0.048	0.000
118.600	-8.600	0.048	8.814	-0.048	0.000
118.700	-7.800	0.042	8.813	-0.048	0.000
118.800	-7.400	0.049	8.814	-0.048	0.000
118.900	-8.200	0.046	8.813	-0.048	0.000
119.000	-8.000	0.048	8.813	-0.048	0.000
119.100	-8.600	0.048	8.813	-0.048	0.000
119.200	-9.600	0.049	8.814	-0.048	0.000
119.300	-6.200	0.047	8.814	-0.048	0.000
119.400	-5.800	0.046	8.814	-0.048	0.000
119.500	-5.800	0.047	8.814	-0.048	0.000
119.600	-7.000	0.047	8.814	-0.048	0.000
119.700	-6.000	0.044	8.814	-0.048	0.000
119.800	-6.200	0.043	8.815	-0.048	0.000
119.900	-7.000	0.044	8.815	-0.048	0.000
120.000	-7.200	0.046	8.814	-0.048	0.000
120.100	-6.400	0.046	8.814	-0.048	0.000
120.200	-6.600	0.047	8.814	-0.048	0.000
120.300	-7.000	0.025	8.814	-0.048	0.000
120.400	-7.400	0.021	8.813	-0.048	0.000
120.500	-6.200	0.026	8.814	-0.048	0.000
120.600	-6.600	0.026	8.814	-0.048	0.000
120.700	-7.000	0.027	8.813	-0.048	0.000
120.800	-6.800	0.028	8.814	-0.048	0.000
120.900	-6.800	0.029	8.815	-0.048	0.000
121.000	-6.800	0.029	8.814	-0.049	0.000
121.100	-6.200	0.029	8.814	-0.049	0.000
121.200	-6.400	0.026	8.814	-0.049	0.000
121.300	-6.800	0.029	8.814	-0.049	0.000
121.400	-7.000	0.028	8.814	-0.049	0.000
121.500	-7.000	0.026	8.814	-0.049	0.000
121.600	-7.200	0.026	8.814	-0.049	0.000
121.700	-7.400	0.028	8.814	-0.049	0.000
121.800	-7.000	0.028	8.814	-0.049	0.000
121.900	-7.200	0.026	8.815	-0.049	0.000
122.000	-7.400	0.033	8.813	-0.049	0.000
122.100	-7.200	0.033	8.813	-0.049	0.000
122.200	-7.000	0.028	8.815	-0.049	0.000
122.300	-7.400	0.032	8.813	-0.049	0.000
122.400	-7.600	0.028	8.814	-0.049	0.000
122.500	-7.000	0.030	8.813	-0.049	0.000
122.600	-7.400	0.030	8.813	-0.049	0.000
122.700	-6.800	0.034	8.814	-0.049	0.000
122.800	-7.000	0.033	8.814	-0.049	0.000
122.900	-7.600	0.033	8.814	-0.049	0.000
123.000	-7.200	0.035	8.815	-0.049	0.000
123.100	-7.200	0.035	8.815	-0.049	0.000
123.200	-6.600	0.036	8.815	-0.049	0.000
123.300	-5.800	0.037	8.815	-0.049	0.000
123.400	-7.400	0.039	8.814	-0.049	0.000
123.500	-7.200	0.034	8.815	-0.049	0.000
123.600	-6.800	0.034	8.815	-0.049	0.000
123.700	-6.800	0.032	8.814	-0.049	0.000
123.800	-7.800	0.030	8.814	-0.049	0.000
123.900	-7.000	0.034	8.815	-0.049	0.000
124.000	-7.400	0.032	8.815	-0.049	0.000
124.100	-7.800	0.032	8.815	-0.049	0.000
124.200	-6.800	0.040	8.815	-0.049	0.000
124.300	-6.400	0.030	8.815	-0.049	0.000
124.400	-6.600	0.034	8.815	-0.049	0.000
124.500	-6.400	0.030	8.815	-0.049	0.000
124.600	-7.200	0.030	8.815	-0.049	0.000
124.700	-5.800	0.029	8.815	-0.049	0.000
124.800	-6.200	0.030	8.816	-0.049	0.000
124.900	-6.200	0.029	8.815	-0.049	0.000
125.000	-6.800	0.031	8.815	-0.049	0.000
125.100	-7.200	0.031	8.815	-0.049	0.000
125.200	-6.000	0.025	8.814	-0.049	0.000
125.300	-7.000	0.029	8.816	-0.049	0.000
125.400	-7.000	0.030	8.816	-0.049	0.000
125.500	-6.200	0.025	8.814	-0.049	0.000
125.600	-6.800	0.025	8.814	-0.049	0.000
125.700	-7.000	0.025	8.814	-0.049	0.000
125.800	-5.800	0.027	8.815	-0.049	0.000
125.900	-6.200	0.030	8.816	-0.049	0.000
126.000	-6.000	0.026	8.815	-0.049	0.000
126.100	-5.200	0.026	8.815	-0.049	0.000
126.200	-6.000	0.030	8.815	-0.049	0.000
126.300	-6.000	0.028	8.815	-0.049	0.000
126.400	-6.400	0.024	8.815	-0.049	0.000
126.500	-5.800	0.026	8.815	-0.049	0.000
126.600	-5.400	0.026	8.815	-0.049	0.000
126.700	-6.400	0.030	8.815	-0.049	0.000
126.800	-6.200	0.030	8.815	-0.049	0.000
126.900	-6.200	0.028	8.815	-0.049	0.000
127.000	-6.600	0.023	8.815	-0.049	0.000
127.100	-6.400	0.023	8.815	-0.049	0.000
127.200	-7.000	0.025	8.816	-0.049	0.000
127.300	-5.800	0.024	8.815	-0.049	0.000
127.400	-8.200	0.028	8.815	-0.049	0.000
127.500	-6.200	0.025	8.815	-0.049	0.000
127.600	-7.000	0.025	8.815	-0.049	0.000
127.700	-6.600	0.023	8.814	-0.049	0.000
127.800	-6.600	0.021	8.815	-0.049	0.000
127.900	-6.000	0.022	8.814	-0.049	0.000
128.000	-6.400	0.030	8.816	-0.049	0.000
128.100	-6.400	0.030	8.816	-0.049	0.000
128.200	-7.600	0.025	8.815	-0.049	0.000
128.300	-6.600	0.029	8.815	-0.049	0.000
128.400	-6.800	0.028	8.816	-0.049	0.000
128.500	-5.600	0.027	8.815	-0.049	0.000
128.600	-6.800	0.027	8.815	-0.049	0.000
128.700	-6.200	0.027	8.815	-0.049	0.000
128.800	-6.000	0.028	8.814	-0.049	0.000
128.900	-6.200	0.028	8.816	-0.049	0.000
129.000	-6.800	0.024	8.813	-0.049	0.000
129.100	-6.600	0.024	8.813	-0.049	0.000
129.200	-5.600	0.030	8.815	-0.049	0.000
129.300	-4.800	0.031	8.814	-0.049	0.000
129.400	-6.400	0.025	8.815	-0.049	0.000
129.500	-5.000	0.026	8.814	-0.049	0.000
129.600	-5.200	0.026	8.814	-0.049	0.000
129.700	-6.800	0.027	8.815	-0.049	0.000
129.800	-5.400	0.018	8.815	-0.049	0.000
129.900	-6.000	0.028	8.815	-0.049	0.000
130.000	-5.000	0.028	8.816	-0.050	0.000
130.100	-5.000	0.028	8.816	-0.050	0.000
130.200	-5.200	0.021	8.816	-0.050	0.000
130.300	-5.000	0.021	8.817	-0.050	0.000
130.400	-4.600	0.024	8.815	-0.050	0.000
130.500	-5.600	0.018	8.816	-0.050	0.000
130.600	-4.800	0.018	8.816	-0.050	0.000
130.700	-3.200	0.022	8.815	-0.050	0.000
130.800	-4.600	0.018	8.814	-0.050	0.000
130.900	-4.200	0.021	8.816	-0.050	0.000
131.000	-5.800	0.019	8.815	-0.050	0.000
131.100	-4.800	0.019	8.815	-0.050	0.000
131.200	-4.400	0.015	8.816	-0.050	0.000
131.300	-5.200	0.019	8.815	-0.050	0.000
131.400	-4.200	0.012	8.816	-0.050	0.000
131.500	-4.800	0.009	8.814	-0.050	0.000
131.600	-4.400	0.009	8.814	-0.050	0.000
131.700	-3.800	0.016	8.815	-0.050	0.000
131.800	-5.200	0.014	8.816	-0.050	0.000
131.900	-5.600	0.012	8.815	-0.050	0.000
132.000	-4.400	0.010	8.815	-0.050	0.000
132.100	-5.000	0.010	8.815	-0.050	0.000
132.200	-4.800	0.011	8.815	-0.050	0.000
132.300	-5.400	0.012	8.816	-0.050	0.000
132.400	-4.800	0.015	8.816	-0.050	0.000
132.500	-4.800	0.013	8.816	-0.050	0.000
132.600	-4.600	0.013	8.816	-0.050	0.000
132.700	-4.600	0.010	8.816	-0.050	0.000
132.800	-5.000	0.007	8.816	-0.050	0.000
132.900	-4.400	0.011	8.816	-0.050	0.000
133.000	-4.600	0.013	8.816	-0.050	0.000
133.100	-4.000	0.013	8.816	-0.050	0.000
133.200	-4.400	0.008	8.815	-0.050	0.000
133.300	-5.200	0.009	8.815	-0.050	0.000
133.400	-4.800	0.009	8.815	-0.050	0.000
133.500	-3.800	0.007	8.815	-0.050	0.000
133.600	-3.800	0.007	8.815	-0.050	0.000
133.700	-4.000	0.007	8.816	-0.050	0.000
133.800	-4.400	0.006	8.814	-0.050	0.000
133.900	-4.400	0.005	8.815	-0.050	0.000
134.000	-5.200	0.005	8.816	-0.050	0.000
134.100	-4.600	0.005	8.816	-0.050	0.000
134.200	-4.800	0.009	8.816	-0.050	0.000
134.300	-4.600	0.013	8.816	-0.050	0.000
134.400	-4.600	0.011	8.815	-0.050	0.000
134.500	-4.400	0.007	8.816	-0.050	0.000
134.600	-4.800	0.007	8.816	-0.050	0.000
134.700	-5.000	0.007	8.816	-0.050	0.000
134.800	-3.600	0.010	8.816	-0.050	0.000
134.900	-4.200	0.005	8.816	-0.050	0.000
135.000	-3.800	0.006	8.815	-0.050	0.000
135.100	-4.600	0.006	8.815	-0.050	0.000
135.200	-5.000	0.007	8.816	-0.050	0.000
135.300	-4.200	0.009	8.816	-0.050	0.000
135.400	-4.200	0.008	8.815	-0.050	0.000
135.500	-4.800	0.006	8.816	-0.050	0.000
135.600	-5.400	0.006	8.816	-0.050	0.000
135.700	-4.200	0.010	8.817	-0.050	0.000
135.800	-4.200	0.008	8.817	-0.050	0.000
135.900	-4.800	0.007	8.815	-0.050	0.000
136.000	-5.000	0.006	8.816	-0.050	0.000
136.100	-5.000	0.006	8.816	-0.050	0.000
136.200	-4.400	0.005	8.816	-0.050	0.000
136.300	-4.600	0.004	8.816	-0.050	0.000
136.400	-3.400	0.007	8.816	-0.050	0.000
136.500	-2.000	0.005	8.816	-0.050	0.000
136.600	-2.000	0.005	8.816	-0.050	0.000
136.700	-2.400	0.007	8.817	-0.050	0.000
136.800	-2.800	0.001	8.816	-0.050	0.000
136.900	-3.200	0.009	8.816	-0.050	0.000
137.000	-2.800	0.006	8.816	-0.050	0.000
137.100	-2.600	0.006	8.816	-0.050	0.000
137.200	-1.600	0.008	8.814	-0.050	0.000
137.300	-3.600	0.003	8.816	-0.050	0.000
137.400	-3.000	-0.004	8.815	-0.050	0.000
137.500	-3.000	-0.011	8.816	-0.050	0.000
137.600	-3.200	-0.011	8.816	-0.050	0.000
137.700	-3.400	-0.012	8.815	-0.050	0.000
137.800	-3.800	-0.010	8.816	-0.050	0.000
137.900	-2.600	-0.008	8.816	-0.050	0.000
138.000	-3.400	-0.010	8.816	-0.050	0.000
138.100	-4.200	-0.010	8.816	-0.050	0.000
138.200	-4.000	-0.010	8.817	-0.050	0.000
138.300	-4.200	-0.005	8.816	-0.050	0.000
138.400	-3.600	-0.003	8.816	-0.050	0.000
138.500	-3.400	-0.005	8.815	-0.050	0.000
138.600	-3.600	-0.005	8.815	-0.050	0.000
138.700	-4.400	-0.003	8.816	-0.050	0.000
138.800	-3.800	-0.003	8.816	-0.050	0.000
138.900	-3.200	-0.005	8.816	-0.050	0.000
139.000	-3.400	-0.001	8.815	-0.050	0.000
139.100	-3.600	-0.001	8.815	-0.050	0.000
139.200	-3.200	-0.001	8.815	-0.050	0.000
139.300	-3.600	0.001	8.816	-0.050	0.000
139.400	-3.400	-0.003	8.815	-0.050	0.000
139.500	-2.400	-0.004	8.816	-0.050	0.000
139.600	-3.000	-0.004	8.816	-0.050	0.000
139.700	-2.200	-0.001	8.815	-0.050	0.000
139.800	-2.200	-0.001	8.816	-0.050	0.000
139.900	-3.000	-0.002	8.816	-0.050	0.000
140.000	-3.200	-0.002	8.816	-0.050	0.000
140.100	-2.800	-0.002	8.816	-0.050	0.000
140.200	-2.800	-0.000	8.816	-0.050	0.000
140.300	-2.600	-0.002	8.816	-0.050	0.000
140.400	-2.200	-0.002	8.816	-0.050	0.000
140.500	-2.800	-0.016	8.817	-0.050	0.000
140.600	-2.200	-0.016	8.817	-0.050	0.000
140.700	-3.000	-0.022	8.817	-0.050	0.000
140.800	-3.200	-0.017	8.815	-0.050	0.000
140.900	-3.400	-0.014	8.816	-0.050	0.000
141.000	-2.800	-0.014	8.817	-0.050	0.000
141.100	-3.000	-0.014	8.817	-0.050	0.000
141.200	-2.400	-0.013	8.816	-0.050	0.000
141.300	-3.600	-0.012	8.817	-0.050	0.000
141.400	-3.600	-0.007	8.816	-0.050	0.000
141.500	-4.600	-0.010	8.816	-0.050	0.000
141.600	-3.600	-0.010	8.816	-0.050	0.000
141.700	-2.800	-0.011	8.816	-0.050	0.000
141.800	-2.600	-0.009	8.817	-0.050	0.000
141.900	-3.600	-0.007	8.816	-0.050	0.000
142.000	-3.200	-0.005	8.816	-0.050	0.000
142.100	-3.200	-0.005	8.816	-0.050	0.000
142.200	-3.600	-0.011	8.817	-0.050	0.000
142.300	-3.600	-0.005	8.816	-0.050	0.000
142.400	-4.000	-0.005	8.816	-0.050	0.000
142.500	-4.000	-0.004	8.817	-0.050	0.000
142.600	-3.400	-0.004	8.817	-0.050	0.000
142.700	-5.200	-0.007	8.816	-0.050	0.000
142.800	-3.800	-0.003	8.816	-0.050	0.000
142.900	-3.600	-0.003	8.815	-0.050	0.000
143.000	-3.600	-0.007	8.816	-0.050	0.000
143.100	-4.600	-0.007	8.816	-0.050	0.000
143.200	-4.000	0.001	8.817	-0.050	0.000
143.300	-4.200	0.002	8.817	-0.050	0.000
143.400	-4.400	-0.001	8.815	-0.050	0.000
143.500	-5.000	0.002	8.817	-0.050	0.000
143.600	-4.800	0.002	8.817	-0.050	0.000
143.700	-4.800	0.001	8.816	-0.050	0.000
143.800	-4.600	-0.001	8.817	-0.050	0.000
143.900	-6.000	0.004	8.817	-0.050	0.000
144.000	-5.800	0.001	8.817	-0.050	0.000
144.100	-6.200	0.001	8.817	-0.050	0.000
144.200	-6.400	0.002	8.817	-0.050	0.000
144.300	-7.800	0.004	8.816	-0.050	0.000
144.400	-7.400	0.004	8.817	-0.050	0.000
144.500	-7.400	0.002	8.817	-0.051	0.000
144.600	-6.200	0.002	8.817	-0.051	0.000
144.700	-5.600	0.009	8.817	-0.051	0.000
144.800	-0.400	0.014	8.815	-0.051	0.000
144.900	-16.800	0.015	8.816	-0.051	0.000
145.000	-5.000	0.022	8.817	-0.051	0.000
145.100	-6.800	0.022	8.817	-0.051	0.000
145.200	-6.800	0.029	8.816	-0.051	0.000
145.300	-6.600	0.030	8.816	-0.051	0.000
145.400	-5.400	0.036	8.817	-0.051	0.000
145.500	-6.800	0.032	8.816	-0.051	0.000
145.600	-6.000	0.032	8.816	-0.051	0.000
145.700	-6.400	0.022	8.815	-0.051	0.000
145.800	-5.600	0.023	8.818	-0.051	0.000
145.900	-7.000	0.017	8.817	-0.051	0.000
146.000	-5.600	0.025	8.817	-0.051	0.000
146.100	-5.400	0.025	8.817	-0.051	0.000
146.200	-6.000	0.027	8.816	-0.051	0.000
146.300	-5.800	0.027	8.817	-0.051	0.000
146.400	-5.400	0.023	8.817	-0.051	0.000
146.500	-5.600	0.023	8.817	-0.051	0.000
146.600	-6.800	0.023	8.817	-0.051	0.000
146.700	-8.000	0.026	8.817	-0.051	0.000
146.800	-6.800	0.021	8.816	-0.051	0.000
146.900	-6.600	0.023	8.818	-0.051	0.000
147.000	-5.600	0.021	8.815	-0.051	0.000
147.100	-5.800	0.021	8.815	-0.051	0.000
147.200	-5.000	0.018	8.817	-0.051	0.000
147.300	-4.600	0.022	8.816	-0.051	0.000
147.400	-4.600	0.025	8.817	-0.051	0.000
147.500	-4.600	0.028	8.817	-0.051	0.000
147.600	-4.400	0.028	8.817	-0.051	0.000
147.700	-4.400	0.033	8.816	-0.051	0.000
147.800	-4.400	0.037	8.817	-0.051	0.000
147.900	-5.800	0.031	8.817	-0.051	0.000
148.000	-4.800	0.021	8.817	-0.051	0.000
148.100	-4.600	0.021	8.817	-0.051	0.000
148.200	-4.400	0.019	8.816	-0.051	0.000
148.300	-4.200	0.014	8.817	-0.051	0.000
148.400	-3.800	0.011	8.817	-0.051	0.000
148.500	-4.200	0.010	8.817	-0.051	0.000
148.600	-4.200	0.010	8.817	-0.051	0.000
148.700	-4.800	0.012	8.816	-0.051	0.000
148.800	-4.800	0.008	8.816	-0.051	0.000
148.900	-5.400	0.009	8.817	-0.051	0.000
149.000	-4.600	0.006	8.817	-0.051	0.000
149.100	-4.400	0.006	8.817	-0.051	0.000
149.200	-3.600	0.008	8.816	-0.051	0.000
149.300	-5.000	0.007	8.817	-0.051	0.000
149.400	-4.600	0.008	8.817	-0.051	0.000
149.500	-4.000	0.007	8.817	-0.051	0.000
149.600	-5.200	0.007	8.817	-0.051	0.000
149.700	-4.800	0.009	8.817	-0.051	0.000
149.800	-4.200	0.010	8.816	-0.051	0.000
149.900	-3.800	0.007	8.817	-0.051	0.000
150.000	-4.400	0.008	8.817	-0.051	0.000
150.100	-4.800	0.008	8.817	-0.051	0.000
150.200	-4.200	0.010	8.817	-0.051	0.000
150.300	-4.000	0.009	8.817	-0.051	0.000
150.400	-4.200	0.009	8.816	-0.051	0.000
150.500	-3.600	0.006	8.817	-0.051	0.000
150.600	-4.400	0.006	8.817	-0.051	0.000
150.700	-4.600	0.007	8.815	-0.051	0.000
150.800	-4.400	0.006	8.817	-0.051	0.000
150.900	-3.800	0.004	8.817	-0.051	0.000
151.000	-4.600	0.007	8.817	-0.051	0.000
151.100	-5.400	0.007	8.817	-0.051	0.000
151.200	-5.000	0.006	8.816	-0.051	0.000
151.300	-5.200	0.009	8.817	-0.051	0.000
151.400	-4.600	0.007	8.817	-0.051	0.000
151.500	-5.000	0.006	8.817	-0.051	0.000
151.600	-5.000	0.006	8.817	-0.051	0.000
151.700	-5.000	0.005	8.817	-0.051	0.000
151.800	-5.000	0.010	8.817	-0.051	0.000
151.900	-4.600	0.009	8.817	-0.051	0.000
152.000	-4.400	0.010	8.818	-0.051	0.000
152.100	-5.000	0.010	8.818	-0.051	0.000
152.200	-5.800	0.010	8.816	-0.051	0.000
152.300	-7.400	0.013	8.817	-0.051	0.000
152.400	-6.400	0.010	8.816	-0.051	0.000
152.500	-6.600	0.014	8.817	-0.051	0.000
152.600	-7.000	0.014	8.817	-0.051	0.000
152.700	-7.000	0.016	8.817	-0.051	0.000
152.800	-6.800	0.015	8.819	-0.051	0.000
152.900	-6.800	0.013	8.817	-0.051	0.000
153.000	-7.400	0.018	8.817	-0.051	0.000
153.100	-7.000	0.018	8.817	-0.051	0.000
153.200	-7.400	0.023	8.817	-0.051	0.000
153.300	-6.600	0.025	8.817	-0.051	0.000
153.400	-4.800	0.031	8.818	-0.051	0.000
153.500	-4.000	0.038	8.816	-0.051	0.000
153.600	-4.400	0.038	8.816	-0.051	0.000
153.700	-5.400	0.034	8.817	-0.051	0.000
153.800	-5.200	0.034	8.817	-0.051	0.000
153.900	-4.800	0.031	8.817	-0.051	0.000
154.000	-5.200	0.038	8.818	-0.051	0.000
154.100	-4.800	0.038	8.818	-0.051	0.000
154.200	-5.800	0.042	8.818	-0.051	0.000
154.300	-5.200	0.032	8.817	-0.051	0.000
154.400	-5.000	0.023	8.817	-0.051	0.000
154.500	-5.600	0.006	8.818	-0.051	0.000
154.600	-4.800	0.006	8.818	-0.051	0.000
154.700	-5.200	0.015	8.818	-0.051	0.000
154.800	-4.800	0.018	8.818	-0.051	0.000
154.900	-4.600	0.016	8.818	-0.051	0.000
155.000	-5.400	0.017	8.818	-0.051	0.000
155.100	-4.600	0.017	8.818	-0.051	0.000
155.200	-5.400	0.017	8.817	-0.051	0.000
155.300	-4.800	0.018	8.818	-0.051	0.000
155.400	-4.600	0.016	8.818	-0.051	0.000
155.500	-4.800	0.013	8.818	-0.051	0.000
155.600	-5.000	0.013	8.818	-0.051	0.000
155.700	-4.400	0.019	8.817	-0.051	0.000
155.800	-4.200	0.011	8.817	-0.051	0.000
155.900	-4.400	0.011	8.818	-0.051	0.000
156.000	-4.800	0.015	8.816	-0.051	0.000
156.100	-4.800	0.015	8.816	-0.051	0.000
156.200	-4.800	0.011	8.818	-0.051	0.000
156.300	-4.400	0.011	8.817	-0.051	0.000
156.400	-4.800	0.013	8.817	-0.051	0.000
156.500	-5.600	0.015	8.818	-0.052	0.000
156.600	-4.800	0.015	8.818	-0.052	0.000
156.700	-5.000	0.013	8.817	-0.052	0.000
156.800	-6.000	0.011	8.816	-0.052	0.000
156.900	-5.000	0.013	8.818	-0.052	0.000
157.000	-5.600	0.014	8.818	-0.052	0.000
157.100	-5.400	0.014	8.818	-0.052	0.000
157.200	-6.200	0.010	8.817	-0.052	0.000
157.300	-6.400	0.012	8.819	-0.052	0.000
157.400	-6.600	0.012	8.817	-0.052	0.000
157.500	-6.400	0.017	8.818	-0.052	0.000
157.600	-6.200	0.017	8.818	-0.052	0.000
157.700	-5.800	0.015	8.817	-0.052	0.000
157.800	-5.200	0.014	8.818	-0.052	0.000
157.900	-6.000	0.016	8.818	-0.052	0.000
158.000	-4.800	0.018	8.818	-0.052	0.000
158.100	-6.200	0.018	8.818	-0.052	0.000
158.200	-5.400	0.021	8.817	-0.052	0.000
158.300	-5.800	0.024	8.817	-0.052	0.000
158.400	-7.000	0.030	8.819	-0.052	0.000
158.500	-5.400	0.028	8.817	-0.052	0.000
158.600	-6.000	0.028	8.817	-0.052	0.000
158.700	-5.000	0.033	8.817	-0.052	0.000
158.800	-5.400	0.015	8.818	-0.052	0.000
158.900	-5.800	0.019	8.818	-0.052	0.000
159.000	-5.200	0.019	8.817	-0.052	0.000
159.100	-5.000	0.019	8.817	-0.052	0.000
159.200	-5.000	0.018	8.818	-0.052	0.000
159.300	-4.600	0.020	8.818	-0.052	0.000
159.400	-4.800	0.022	8.818	-0.052	0.000
159.500	-4.600	0.017	8.819	-0.052	0.000
159.600	-4.800	0.017	8.819	-0.052	0.000
159.700	-4.600	0.015	8.817	-0.052	0.000
159.800	-4.800	0.019	8.819	-0.052	0.000
159.900	-5.000	0.013	8.818	-0.052	0.000
160.000	-5.000	0.012	8.818	-0.052	0.000
160.100	-5.200	0.012	8.818	-0.052	0.000
160.200	-5.600	0.018	8.818	-0.052	0.000
160.300	-4.800	0.013	8.818	-0.052	0.000
160.400	-4.800	0.019	8.819	-0.052	0.000
160.500	-4.200	0.015	8.817	-0.052	0.000
160.600	-5.000	0.015	8.817	-0.052	0.000
160.700	-4.400	0.012	8.818	-0.052	0.000
160.800	-4.000	0.012	8.818	-0.052	0.000
160.900	-4.200	0.008	8.819	-0.052	0.000
161.000	-4.400	0.008	8.817	-0.052	0.000
161.100	-4.400	0.008	8.817	-0.052	0.000
161.200	-4.600	0.013	8.817	-0.052	0.000
161.300	-4.200	0.011	8.818	-0.052	0.000
161.400	-4.400	0.007	8.818	-0.052	0.000
161.500	-3.400	0.007	8.817	-0.052	0.000
161.600	-3.600	0.007	8.817	-0.052	0.000
161.700	-4.000	0.009	8.819	-0.052	0.000
161.800	-3.600	0.001	8.819	-0.052	0.000
161.900	-4.600	0.006	8.818	-0.052	0.000
162.000	-3.800	0.005	8.817	-0.052	0.000
162.100	-3.600	0.005	8.817	-0.052	0.000
162.200	-3.600	0.004	8.819	-0.052	0.000
162.300	-2.400	0.005	8.817	-0.052	0.000
162.400	-3.600	0.003	8.817	-0.052	0.000
162.500	-3.200	-0.001	8.818	-0.052	0.000
162.600	-3.800	-0.001	8.818	-0.052	0.000
162.700	-2.400	-0.002	8.818	-0.052	0.000
162.800	-3.000	0.001	8.819	-0.052	0.000
162.900	-2.400	-0.002	8.819	-0.052	0.000
163.000	-2.600	0.003	8.818	-0.052	0.000
163.100	-3.600	0.003	8.818	-0.052	0.000
163.200	-2.400	-0.003	8.818	-0.052	0.000
163.300	-2.400	-0.004	8.818	-0.052	0.000
163.400	-3.400	-0.007	8.819	-0.052	0.000
163.500	-3.600	-0.007	8.819	-0.052	0.000
163.600	-3.600	-0.007	8.819	-0.052	0.000
163.700	-2.600	-0.003	8.819	-0.052	0.000
163.800	-2.000	-0.007	8.819	-0.052	0.000
163.900	-2.200	-0.006	8.818	-0.052	0.000
164.000	-2.400	-0.006	8.819	-0.052	0.000
164.100	-2.800	-0.006	8.819	-0.052	0.000
164.200	-3.200	-0.005	8.819	-0.052	0.000
164.300	-2.600	-0.006	8.819	-0.052	0.000
164.400	-1.800	-0.004	8.818	-0.052	0.000
164.500	-2.200	-0.005	8.819	-0.052	0.000
164.600	-1.800	-0.005	8.819	-0.052	0.000
164.700	-1.800	-0.004	8.818	-0.052	0.000
164.800	-2.000	-0.008	8.819	-0.052	0.000
164.900	-3.200	-0.011	8.819	-0.052	0.000
165.000	-1.600	-0.011	8.818	-0.052	0.000
165.100	-2.600	-0.011	8.818	-0.052	0.000
165.200	-2.800	-0.010	8.818	-0.052	0.000
165.300	-2.600	-0.012	8.817	-0.052	0.000
165.400	-2.800	-0.012	8.818	-0.052	0.000
165.500	-2.200	-0.014	8.818	-0.052	0.000
165.600	-2.000	-0.014	8.818	-0.052	0.000
165.700	-0.600	-0.011	8.819	-0.052	0.000
165.800	-2.400	-0.013	8.819	-0.052	0.000
165.900	-3.200	-0.012	8.818	-0.052	0.000
166.000	-2.000	-0.010	8.819	-0.052	0.000
166.100	-1.600	-0.010	8.819	-0.052	0.000
166.200	-1.800	-0.013	8.819	-0.052	0.000
166.300	-1.400	-0.010	8.818	-0.052	0.000
166.400	-1.800	-0.016	8.818	-0.052	0.000
166.500	-1.800	-0.017	8.819	-0.052	0.000
166.600	-2.200	-0.017	8.819	-0.052	0.000
166.700	-2.200	-0.016	8.818	-0.052	0.000
166.800	-2.800	-0.016	8.820	-0.052	0.000
166.900	-2.400	-0.015	8.820	-0.052	0.000
167.000	-2.000	-0.019	8.819	-0.052	0.000
167.100	-1.800	-0.019	8.819	-0.052	0.000
167.200	-1.200	-0.018	8.818	-0.052	0.000
167.300	-2.200	-0.016	8.818	-0.052	0.000
167.400	-2.600	-0.016	8.819	-0.052	0.000
167.500	-1.800	-0.019	8.818	-0.052	0.000
167.600	-2.200	-0.019	8.818	-0.052	0.000
167.700	-1.800	-0.017	8.819	-0.052	0.000
167.800	-1.600	-0.017	8.819	-0.052	0.000
167.900	-3.000	-0.019	8.819	-0.052	0.000
168.000	-2.200	-0.017	8.816	-0.052	0.000
168.100	-1.400	-0.017	8.816	-0.052	0.000
168.200	-1.800	-0.016	8.818	-0.052	0.000
168.300	-1.400	-0.017	8.818	-0.052	0.000
168.400	-2.400	-0.016	8.818	-0.052	0.000
168.500	-2.000	-0.015	8.819	-0.052	0.000
168.600	-2.200	-0.015	8.819	-0.052	0.000
168.700	-1.800	-0.014	8.819	-0.052	0.000
168.800	-2.400	-0.014	8.819	-0.052	0.000
168.900	-3.000	-0.012	8.819	-0.052	0.000
169.000	-3.000	-0.016	8.820	-0.052	0.000
169.100	-2.600	-0.016	8.820	-0.052	0.000
169.200	-2.800	-0.018	8.818	-0.052	0.000
169.300	-2.800	-0.014	8.819	-0.052	0.000
169.400	-2.400	-0.014	8.820	-0.052	0.000
169.500	-1.800	-0.019	8.819	-0.052	0.000
169.600	-2.200	-0.019	8.819	-0.052	0.000
169.700	-2.400	-0.019	8.819	-0.052	0.000
169.800	-2.400	-0.015	8.818	-0.052	0.000
169.900	-1.800	-0.012	8.819	-0.052	0.000
170.000	-3.200	-0.013	8.819	-0.052	0.000
170.100	-2.200	-0.013	8.819	-0.052	0.000
170.200	-3.200	-0.015	8.818	-0.052	0.000
170.300	-2.800	-0.014	8.818	-0.052	0.000
170.400	-2.400	-0.013	8.820	-0.052	0.000
170.500	-3.000	-0.014	8.818	-0.052	0.000
170.600	-2.200	-0.014	8.818	-0.052	0.000
170.700	-2.600	-0.010	8.820	-0.052	0.000
170.800	-2.400	-0.012	8.818	-0.052	0.000
170.900	-3.200	-0.010	8.818	-0.052	0.000
171.000	-2.600	-0.011	8.819	-0.052	0.000
171.100	-3.000	-0.011	8.819	-0.052	0.000
171.200	-3.200	-0.014	8.819	-0.052	0.000
171.300	-2.200	-0.013	8.819	-0.052	0.000
171.400	-3.600	-0.012	8.820	-0.052	0.000
171.500	-3.200	-0.014	8.819	-0.052	0.000
171.600	-1.400	-0.014	8.819	-0.052	0.000
171.700	-3.200	-0.010	8.818	-0.052	0.000
171.800	-3.600	-0.012	8.820	-0.052	0.000
171.900	-2.800	-0.007	8.820	-0.052	0.000
172.000	-2.400	-0.007	8.819	-0.052	0.000
172.100	-2.800	-0.007	8.819	-0.052	0.000
172.200	-2.600	-0.007	8.820	-0.052	0.000
172.300	-3.400	-0.011	8.819	-0.052	0.000
172.400	-3.200	-0.011	8.818	-0.052	0.000
172.500	-1.600	-0.009	8.818	-0.052	0.000
172.600	-2.400	-0.009	8.818	-0.052	0.000
172.700	-2.600	-0.007	8.818	-0.052	0.000
172.800	-3.800	-0.009	8.819	-0.052	0.000
172.900	-3.400	-0.003	8.819	-0.052	0.000
173.000	-2.600	-0.005	8.819	-0.052	0.000
173.100	-2.400	-0.005	8.819	-0.052	0.000
173.200	-4.200	-0.007	8.819	-0.052	0.000
173.300	-2.800	-0.007	8.819	-0.052	0.000
173.400	-3.000	-0.004	8.819	-0.052	0.000
173.500	-3.800	-0.006	8.820	-0.052	0.000
173.600	-3.000	-0.006	8.820	-0.052	0.000
173.700	-2.400	-0.004	8.818	-0.052	0.000
173.800	-3.400	-0.005	8.818	-0.052	0.000
173.900	-3.400	-0.005	8.818	-0.052	0.000
174.000	-3.800	-0.003	8.819	-0.052	0.000
174.100	-1.800	-0.003	8.819	-0.052	0.000
174.200	-3.000	-0.002	8.818	-0.052	0.000
174.300	-3.400	-0.002	8.820	-0.052	0.000
174.400	-2.800	-0.004	8.819	-0.052	0.000
174.500	-3.600	-0.007	8.820	-0.053	0.000
174.600	-2.800	-0.007	8.820	-0.053	0.000
174.700	-1.600	-0.005	8.820	-0.053	0.000
174.800	-2.400	-0.009	8.818	-0.053	0.000
174.900	-1.800	-0.002	8.819	-0.053	0.000
175.000	-2.600	-0.001	8.819	-0.053	0.000
175.100	-2.400	-0.001	8.819	-0.053	0.000
175.200	-2.200	-0.005	8.820	-0.053	0.000
175.300	-2.800	-0.006	8.819	-0.053	0.000
175.400	-2.400	-0.009	8.818	-0.053	0.000
175.500	-1.600	-0.009	8.818	-0.053	0.000
175.600	-1.400	-0.009	8.818	-0.053	0.000
175.700	-1.600	-0.011	8.819	-0.053	0.000
175.800	-1.400	-0.011	8.820	-0.053	0.000
175.900	-0.400	-0.013	8.819	-0.053	0.000
176.000	-1.200	-0.014	8.818	-0.053	0.000
176.100	-1.400	-0.014	8.818	-0.053	0.000
176.200	-1.200	-0.015	8.819	-0.053	0.000
176.300	-2.400	-0.013	8.819	-0.053	0.000
176.400	-0.800	-0.019	8.820	-0.053	0.000
176.500	-1.400	-0.020	8.818	-0.053	0.000
176.600	-2.200	-0.020	8.818	-0.053	0.000
176.700	-1.400	-0.018	8.819	-0.053	0.000
176.800	-1.200	-0.024	8.820	-0.053	0.000
176.900	-2.600	-0.023	8.820	-0.053	0.000
177.000	-1.000	-0.021	8.819	-0.053	0.000
177.100	-1.600	-0.021	8.819	-0.053	0.000
177.200	-2.000	-0.024	8.821	-0.053	0.000
177.300	-1.200	-0.017	8.820	-0.053	0.000
177.400	-2.400	-0.023	8.819	-0.053	0.000
177.500	-2.000	-0.023	8.819	-0.053	0.000
177.600	-1.200	-0.023	8.819	-0.053	0.000
177.700	-2.200	-0.023	8.820	-0.053	0.000
177.800	-1.400	-0.025	8.819	-0.053	0.000
177.900	-1.200	-0.020	8.819	-0.053	0.000
178.000	-1.600	-0.017	8.819	-0.053	0.000
178.100	-1.200	-0.017	8.819	-0.053	0.000
178.200	-0.400	-0.020	8.818	-0.053	0.000
178.300	-2.200	-0.021	8.820	-0.053	0.000
178.400	-1.600	-0.021	8.820	-0.053	0.000
178.500	-0.800	-0.018	8.819	-0.053	0.000
178.600	-1.200	-0.018	8.819	-0.053	0.000
178.700	-1.000	-0.020	8.818	-0.053	0.000
178.800	-1.000	-0.022	8.818	-0.053	0.000
178.900	-1.400	-0.023	8.820	-0.053	0.000
179.000	-1.200	-0.017	8.819	-0.053	0.000
179.100	-1.000	-0.017	8.819	-0.053	0.000
179.200	-1.800	-0.021	8.819	-0.053	0.000
179.300	-1.000	-0.023	8.819	-0.053	0.000
179.400	-1.000	-0.023	8.820	-0.053	0.000
179.500	-0.800	-0.026	8.819	-0.053	0.000
179.600	-1.600	-0.026	8.819	-0.053	0.000
179.700	-1.400	-0.026	8.820	-0.053	0.000
179.800	-2.000	-0.023	8.819	-0.053	0.000
179.900	-1.000	-0.024	8.820	-0.053	0.000
180.000	-1.600	-0.025	8.819	-0.053	0.000
180.100	-2.400	-0.025	8.819	-0.053	0.000
180.200	-2.800	-0.024	8.819	-0.053	0.000
180.300	-2.800	-0.027	8.819	-0.053	0.000
180.400	-1.800	-0.028	8.820	-0.053	0.000
180.500	-2.000	-0.027	8.820	-0.053	0.000
180.600	-0.800	-0.027	8.820	-0.053	0.000
180.700	-3.000	-0.021	8.820	-0.053	0.000
180.800	-2.000	-0.022	8.819	-0.053	0.000
180.900	-2.200	-0.021	8.819	-0.053	0.000
181.000	-2.600	-0.021	8.819	-0.053	0.000
181.100	-2.600	-0.021	8.819	-0.053	0.000
181.200	-2.200	-0.018	8.820	-0.053	0.000
181.300	-2.600	-0.016	8.820	-0.053	0.000
181.400	-2.600	-0.017	8.820	-0.053	0.000
181.500	-3.000	-0.019	8.821	-0.053	0.000
181.600	-2.000	-0.019	8.821	-0.053	0.000
181.700	-3.000	-0.012	8.820	-0.053	0.000
181.800	-2.800	-0.012	8.819	-0.053	0.000
181.900	-3.800	-0.010	8.819	-0.053	0.000
182.000	-3.200	-0.009	8.821	-0.053	0.000
182.100	-3.800	-0.009	8.821	-0.053	0.000
182.200	-4.000	-0.009	8.819	-0.053	0.000
182.300	-4.000	-0.010	8.820	-0.053	0.000
182.400	-3.600	-0.007	8.821	-0.053	0.000
182.500	-4.200	-0.005	8.819	-0.053	0.000
182.600	-3.200	-0.005	8.819	-0.053	0.000
182.700	-4.400	-0.004	8.819	-0.053	0.000
182.800	-4.400	-0.006	8.820	-0.053	0.000
182.900	-4.000	-0.004	8.821	-0.053	0.000
183.000	-5.200	-0.003	8.820	-0.053	0.000
183.100	-5.000	-0.003	8.820	-0.053	0.000
183.200	-4.800	0.004	8.820	-0.053	0.000
183.300	-4.800	-0.000	8.820	-0.053	0.000
183.400	-5.200	0.003	8.819	-0.053	0.000
183.500	-5.400	0.007	8.819	-0.053	0.000
183.600	-4.600	0.007	8.819	-0.053	0.000
183.700	-5.600	0.007	8.820	-0.053	0.000
183.800	-6.000	0.007	8.819	-0.053	0.000
183.900	-6.400	0.009	8.820	-0.053	0.000
184.000	-6.200	0.009	8.819	-0.053	0.000
184.100	-6.000	0.009	8.819	-0.053	0.000
184.200	-5.600	0.011	8.820	-0.053	0.000
184.300	-5.600	0.014	8.821	-0.053	0.000
184.400	-6.400	0.015	8.820	-0.053	0.000
184.500	-5.800	0.015	8.818	-0.053	0.000
184.600	-6.600	0.015	8.818	-0.053	0.000
184.700	-6.600	0.020	8.819	-0.053	0.000
184.800	-6.800	0.020	8.820	-0.053	0.000
184.900	-6.800	0.020	8.820	-0.053	0.000
185.000	-5.800	0.024	8.820	-0.053	0.000
185.100	-6.400	0.024	8.820	-0.053	0.000
185.200	-5.800	0.023	8.819	-0.053	0.000
185.300	-7.600	0.029	8.820	-0.053	0.000
185.400	-6.600	0.022	8.820	-0.053	0.000
185.500	-7.600	0.026	8.819	-0.053	0.000
185.600	-7.000	0.026	8.819	-0.053	0.000
185.700	-7.000	0.028	8.820	-0.053	0.000
185.800	-7.600	0.027	8.819	-0.053	0.000
185.900	-6.200	0.029	8.819	-0.053	0.000
186.000	-6.400	0.029	8.820	-0.053	0.000
186.100	-6.600	0.029	8.820	-0.053	0.000
186.200	-7.000	0.028	8.821	-0.053	0.000
186.300	-7.200	0.030	8.819	-0.053	0.000
186.400	-7.200	0.034	8.820	-0.053	0.000
186.500	-7.000	0.034	8.820	-0.053	0.000
186.600	-6.400	0.034	8.820	-0.053	0.000
186.700	-6.400	0.030	8.819	-0.053	0.000
186.800	-6.200	0.028	8.820	-0.053	0.000
186.900	-5.800	0.031	8.819	-0.053	0.000
187.000	-6.200	0.035	8.820	-0.053	0.000
187.100	-6.000	0.035	8.820	-0.053	0.000
187.200	-6.600	0.032	8.820	-0.053	0.000
187.300	-5.600	0.032	8.819	-0.053	0.000
187.400	-5.200	0.034	8.820	-0.053	0.000
187.500	-5.400	0.034	8.820	-0.053	0.000
187.600	-5.800	0.034	8.820	-0.053	0.000
187.700	-5.600	0.026	8.820	-0.053	0.000
187.800	-4.800	0.032	8.819	-0.053	0.000
187.900	-4.800	0.021	8.820	-0.053	0.000
188.000	-5.000	0.022	8.820	-0.053	0.000
188.100	-4.800	0.022	8.820	-0.053	0.000
188.200	-5.200	0.028	8.819	-0.053	0.000
188.300	-4.800	0.021	8.819	-0.053	0.000
188.400	-4.600	0.025	8.819	-0.053	0.000
188.500	-4.800	0.015	8.820	-0.053	0.000
188.600	-3.600	0.015	8.820	-0.053	0.000
188.700	-4.400	0.024	8.821	-0.053	0.000
188.800	-4.800	0.015	8.820	-0.053	0.000
188.900	-5.400	0.018	8.820	-0.053	0.000
189.000	-4.800	0.017	8.820	-0.053	0.000
189.100	-4.400	0.017	8.820	-0.053	0.000
189.200	-3.600	0.016	8.820	-0.053	0.000
189.300	-4.400	0.014	8.819	-0.053	0.000
189.400	-4.600	0.013	8.820	-0.053	0.000
189.500	-5.400	0.011	8.820	-0.053	0.000
189.600	-5.000	0.011	8.820	-0.053	0.000
189.700	-5.200	0.010	8.819	-0.053	0.000
189.800	-5.600	0.012	8.820	-0.053	0.000
189.900	-5.800	0.008	8.820	-0.053	0.000
190.000	-6.200	0.010	8.820	-0.054	0.000
190.100	-6.200	0.010	8.820	-0.054	0.000
190.200	-5.800	0.008	8.820	-0.054	0.000
190.300	-6.800	0.012	8.819	-0.054	0.000
190.400	-6.200	0.012	8.821	-0.054	0.000
190.500	-5.800	0.015	8.820	-0.054	0.000
190.600	-6.200	0.015	8.820	-0.054	0.000
190.700	-7.400	0.014	8.820	-0.054	0.000
190.800	-6.200	0.018	8.820	-0.054	0.000
190.900	-7.200	0.021	8.819	-0.054	0.000
191.000	-6.800	0.026	8.821	-0.054	0.000
191.100	-6.600	0.026	8.821	-0.054	0.000
191.200	-7.800	0.027	8.820	-0.054	0.000
191.300	-7.000	0.026	8.820	-0.054	0.000
191.400	-8.000	0.028	8.821	-0.054	0.000
191.500	-8.000	0.027	8.820	-0.054	0.000
191.600	-8.200	0.027	8.820	-0.054	0.000
191.700	-8.000	0.032	8.820	-0.054	0.000
191.800	-8.200	0.022	8.821	-0.054	0.000
191.900	-7.600	0.036	8.820	-0.054	0.000
192.000	-8.000	0.036	8.821	-0.054	0.000
192.100	-8.800	0.036	8.821	-0.054	0.000
192.200	-7.200	0.033	8.820	-0.054	0.000
192.300	-7.400	0.040	8.820	-0.054	0.000
192.400	-8.000	0.035	8.820	-0.054	0.000
192.500	-9.000	0.039	8.820	-0.054	0.000
192.600	-8.400	0.039	8.820	-0.054	0.000
192.700	-9.000	0.043	8.819	-0.054	0.000
192.800	-8.800	0.044	8.821	-0.054	0.000
192.900	-8.600	0.042	8.820	-0.054	0.000
193.000	-9.200	0.046	8.820	-0.054	0.000
193.100	-8.000	0.046	8.820	-0.054	0.000
193.200	-8.600	0.049	8.820	-0.054	0.000
193.300	-8.600	0.044	8.820	-0.054	0.000
193.400	-8.400	0.049	8.820	-0.054	0.000
193.500	-7.800	0.047	8.820	-0.054	0.000
193.600	-8.200	0.047	8.820	-0.054	0.000
193.700	-8.600	0.048	8.820	-0.054	0.000
193.800	-8.400	0.050	8.819	-0.054	0.000
193.900	-7.600	0.051	8.821	-0.054	0.000
194.000	-8.000	0.048	8.820	-0.054	0.000
194.100	-7.400	0.048	8.820	-0.054	0.000
194.200	-8.000	0.049	8.820	-0.054	0.000
194.300	-8.000	0.047	8.820	-0.054	0.000
194.400	-9.000	0.054	8.820	-0.054	0.000
194.500	-8.000	0.045	8.820	-0.054	0.000
194.600	-9.000	0.045	8.820	-0.054	0.000
194.700	-9.000	0.048	8.820	-0.054	0.000
194.800	-8.800	0.041	8.819	-0.054	0.000
194.900	-9.600	0.047	8.820	-0.054	0.000
195.000	-9.400	0.046	8.819	-0.054	0.000
195.100	-9.200	0.046	8.819	-0.054	0.000
195.200	-9.400	0.046	8.820	-0.054	0.000
195.300	-9.600	0.050	8.820	-0.054	0.000
195.400	-8.800	0.049	8.820	-0.054	0.000
195.500	-10.000	0.053	8.820	-0.054	0.000
195.600	-9.600	0.053	8.820	-0.054	0.000
195.700	-9.400	0.055	8.821	-0.054	0.000
195.800	-10.200	0.057	8.820	-0.054	0.000
195.900	-9.200	0.055	8.820	-0.054	0.000
196.000	-9.800	0.055	8.819	-0.054	0.000
196.100	-9.600	0.055	8.819	-0.054	0.000
196.200	-10.400	0.058	8.821	-0.054	0.000
196.300	-9.600	0.058	8.820	-0.054	0.000
196.400	-10.000	0.059	8.820	-0.054	0.000
196.500	-10.800	0.061	8.819	-0.054	0.000
196.600	-9.800	0.061	8.819	-0.054	0.000
196.700	-10.400	0.059	8.819	-0.054	0.000
196.800	-11.000	0.057	8.820	-0.054	0.000
196.900	-11.000	0.060	8.820	-0.054	0.000
197.000	-10.800	0.065	8.820	-0.055	0.000
197.100	-10.600	0.065	8.820	-0.055	0.000
197.200	-11.000	0.067	8.820	-0.055	0.000
197.300	-11.000	0.068	8.820	-0.055	0.000
197.400	-12.000	0.066	8.821	-0.055	0.000
197.500	-11.400	0.067	8.820	-0.055	0.000
197.600	-11.200	0.067	8.820	-0.055	0.000
197.700	-10.000	0.067	8.822	-0.055	0.000
197.800	-10.200	0.073	8.820	-0.055	0.000
197.900	-10.000	0.070	8.824	-0.055	0.000
198.000	-9.800	0.076	8.819	-0.055	0.000
198.100	-10.800	0.076	8.819	-0.055	0.000
198.200	-9.800	0.073	8.821	-0.055	0.000
198.300	-9.200	0.076	8.820	-0.055	0.000
198.400	-9.000	0.074	8.819	-0.055	0.000
198.500	-8.800	0.071	8.822	-0.055	0.000
198.600	-9.600	0.071	8.822	-0.055	0.000
198.700	-8.600	0.073	8.819	-0.055	0.000
198.800	-8.800	0.068	8.821	-0.055	0.000
198.900	-8.600	0.069	8.822	-0.055	0.000
199.000	-8.800	0.060	8.821	-0.055	0.000
199.100	-8.200	0.060	8.821	-0.055	0.000
199.200	-8.600	0.058	8.819	-0.055	0.000
199.300	-8.600	0.056	8.820	-0.055	0.000
199.400	-8.400	0.055	8.820	-0.055	0.000
199.500	-8.200	0.053	8.819	-0.055	0.000
199.600	-7.600	0.053	8.819	-0.055	0.000
199.700	-7.400	0.051	8.820	-0.055	0.000
199.800	-6.600	0.049	8.821	-0.055	0.000
199.900	-6.200	0.052	8.819	-0.055	0.000
[truncated: 8,950 more rows]
