# Supplementary material for: Measurement of Outflow Facility Using iPerfusion
Source: PLoS One. 2016 Mar 7;11(3):e0150694. doi: 10.1371/journal.pone.0150694 (PMC4780770; doi:10.1371/journal.pone.0150694)
Supplement: S4 File — The raw data from the perfusion traces along with the steady state values for each pressure step. (ZIP) [file pone.0150694.s004.zip › S3/ControlIndividuals/eye19/CapPre_P16CL-09/Parameters.txt]

Q 	 dQ 	 P 	 dP 	 R 	 dR 	 C 	 dC 	 FT 	 dFT 	 N/A 	 FV 	 
-4.8083	5.5738	0.0110	0.0466	0.0815	3.3907	12.2734	510.7624	0.0000	0.0000	0.0000	0.0000
57.8927	6.4124	4.3665	0.0555	0.0695	0.0071	14.3905	1.4799	0.0000	0.0000	4.9770	0.0000
121.5837	5.3212	8.7139	0.0438	0.0689	0.0029	14.5201	0.6150	0.0000	0.0000	9.9770	0.0000
184.9170	5.1815	13.0638	0.0419	0.0688	0.0019	14.5333	0.3994	0.0000	0.0000	14.9770	0.0000
248.3017	5.4278	17.4219	0.0453	0.0688	0.0015	14.5360	0.3138	0.0000	0.0000	19.9770	0.0000
310.7043	6.2027	21.8104	0.0534	0.0691	0.0014	14.4723	0.2866	0.0000	0.0000	24.9770	0.0000
