# Supplementary material for: Measurement of Outflow Facility Using iPerfusion
Source: PLoS One. 2016 Mar 7;11(3):e0150694. doi: 10.1371/journal.pone.0150694 (PMC4780770; doi:10.1371/journal.pone.0150694)
Supplement: S4 File — The raw data from the perfusion traces along with the steady state values for each pressure step. (ZIP) [file pone.0150694.s004.zip › S3/ControlIndividuals/eye19/Eye_P16CL-09/Data.txt]

0.000	-3.000	7.005	8.791	-0.000	7.000
0.100	-4.000	7.005	8.791	-0.000	7.000
0.200	-2.800	7.011	8.792	-0.000	7.000
0.300	-2.600	7.008	8.793	-0.000	7.000
0.400	-3.400	7.010	8.793	-0.000	7.000
0.500	-3.400	7.007	8.792	-0.000	7.000
0.600	-2.000	7.007	8.792	-0.000	7.000
0.700	-2.000	7.007	8.793	-0.000	7.000
0.800	-2.800	7.008	8.793	-0.000	7.000
0.900	-3.000	7.009	8.792	-0.000	7.000
1.000	-3.400	7.007	8.793	-0.000	7.000
1.100	-2.600	7.007	8.793	-0.000	7.000
1.200	-2.200	7.009	8.792	-0.000	7.000
1.300	-3.200	7.007	8.792	-0.000	7.000
1.400	-3.200	7.011	8.792	-0.000	7.000
1.500	-2.200	7.007	8.792	-0.000	7.000
1.600	-4.000	7.007	8.792	-0.000	7.000
1.700	-2.600	7.010	8.791	-0.000	7.000
1.800	-2.800	7.010	8.791	-0.000	7.000
1.900	-2.800	7.010	8.791	-0.000	7.000
2.000	-4.400	7.010	8.792	-0.000	7.000
2.100	-3.400	7.010	8.792	-0.000	7.000
2.200	-2.400	7.009	8.793	-0.000	7.000
2.300	-3.400	7.008	8.792	-0.000	7.000
2.400	-3.200	7.009	8.791	-0.000	7.000
2.500	-3.200	7.007	8.793	-0.000	7.000
2.600	-2.200	7.007	8.793	-0.000	7.000
2.700	-3.200	7.003	8.792	-0.000	7.000
2.800	-3.000	7.014	8.792	-0.000	7.000
2.900	-3.200	7.008	8.792	-0.000	7.000
3.000	-3.000	7.010	8.792	-0.000	7.000
3.100	-3.000	7.010	8.792	-0.000	7.000
3.200	-2.800	7.012	8.791	-0.000	7.000
3.300	-2.400	7.008	8.793	-0.000	7.000
3.400	-2.600	7.008	8.792	-0.000	7.000
3.500	-2.600	7.009	8.792	-0.000	7.000
3.600	-3.000	7.009	8.792	-0.000	7.000
3.700	-3.200	7.006	8.791	-0.000	7.000
3.800	-2.200	7.008	8.791	-0.000	7.000
3.900	-3.000	7.006	8.791	-0.000	7.000
4.000	-2.400	7.007	8.791	-0.000	7.000
4.100	-3.000	7.007	8.791	-0.000	7.000
4.200	-3.000	7.010	8.792	-0.000	7.000
4.300	-1.800	7.010	8.792	-0.000	7.000
4.400	-2.600	7.011	8.793	-0.000	7.000
4.500	-2.200	7.007	8.792	-0.000	7.000
4.600	-2.000	7.007	8.792	-0.000	7.000
4.700	-2.600	7.007	8.791	-0.000	7.000
4.800	-3.200	7.005	8.792	-0.000	7.000
4.900	-3.400	7.015	8.791	-0.000	7.000
5.000	-1.800	7.012	8.793	-0.000	7.000
5.100	-2.400	7.012	8.793	-0.000	7.000
5.200	-2.400	7.007	8.792	-0.000	7.000
5.300	-2.400	7.009	8.792	-0.000	7.000
5.400	-3.200	7.008	8.793	-0.000	7.000
5.500	-2.000	7.012	8.793	-0.000	7.000
5.600	-3.000	7.012	8.793	-0.000	7.000
5.700	-3.600	7.007	8.791	-0.000	7.000
5.800	-1.400	7.010	8.791	-0.000	7.000
5.900	-3.000	7.007	8.792	-0.000	7.000
6.000	-3.000	7.007	8.792	-0.000	7.000
6.100	-3.000	7.007	8.792	-0.000	7.000
6.200	-2.600	7.018	8.792	-0.000	7.000
6.300	-3.000	7.001	8.792	-0.000	7.000
6.400	-3.200	7.021	8.792	-0.000	7.000
6.500	-3.000	7.012	8.791	-0.000	7.000
6.600	-2.600	7.012	8.791	-0.000	7.000
6.700	-2.600	6.997	8.792	-0.000	7.000
6.800	-4.000	7.016	8.791	-0.000	7.000
6.900	-2.200	7.006	8.792	-0.000	7.000
7.000	-3.000	7.006	8.791	-0.000	7.000
7.100	-2.400	7.006	8.791	-0.000	7.000
7.200	-3.400	7.017	8.791	-0.000	7.000
7.300	-3.600	7.005	8.792	-0.000	7.000
7.400	-2.800	7.007	8.793	-0.000	7.000
7.500	-2.200	7.008	8.793	-0.000	7.000
7.600	-3.400	7.008	8.793	-0.000	7.000
7.700	-4.200	7.010	8.792	-0.000	7.000
7.800	-2.000	7.004	8.791	-0.000	7.000
7.900	-3.200	7.003	8.792	-0.000	7.000
8.000	-2.400	7.007	8.791	-0.000	7.000
8.100	-3.000	7.007	8.791	-0.000	7.000
8.200	-2.600	7.006	8.793	-0.000	7.000
8.300	-2.400	7.002	8.791	-0.000	7.000
8.400	-2.800	7.014	8.792	-0.000	7.000
8.500	-2.800	7.006	8.792	-0.000	7.000
8.600	-3.600	7.006	8.792	-0.000	7.000
8.700	-1.600	6.999	8.792	-0.000	7.000
8.800	-3.200	7.009	8.792	-0.000	7.000
8.900	-2.200	7.005	8.792	-0.000	7.000
9.000	-2.400	7.006	8.792	-0.000	7.000
9.100	-2.800	7.006	8.792	-0.000	7.000
9.200	-2.600	7.007	8.792	-0.000	7.000
9.300	-3.600	7.011	8.793	-0.000	7.000
9.400	-2.600	7.005	8.792	-0.000	7.000
9.500	-2.200	7.002	8.792	-0.000	7.000
9.600	-2.400	7.002	8.792	-0.000	7.000
9.700	-2.600	7.004	8.793	-0.000	7.000
9.800	-1.800	7.010	8.792	-0.000	7.000
9.900	-3.200	7.004	8.793	-0.000	7.000
10.000	-2.600	7.002	8.792	-0.000	7.000
10.100	-3.000	7.002	8.792	-0.000	7.000
10.200	-2.200	7.009	8.792	-0.000	7.000
10.300	-3.000	7.004	8.792	-0.000	7.000
10.400	-2.400	7.009	8.793	-0.000	7.000
10.500	-2.800	7.006	8.793	-0.000	7.000
10.600	-2.800	7.006	8.793	-0.000	7.000
10.700	-2.800	7.000	8.792	-0.001	7.000
10.800	-2.600	7.005	8.792	-0.001	7.000
10.900	-2.000	7.007	8.793	-0.001	7.000
11.000	-2.800	7.002	8.793	-0.001	7.000
11.100	-2.400	7.002	8.793	-0.001	7.000
11.200	-2.600	7.006	8.792	-0.001	7.000
11.300	-2.400	7.004	8.793	-0.001	7.000
11.400	-3.000	7.007	8.792	-0.001	7.000
11.500	-2.800	7.005	8.792	-0.001	7.000
11.600	-2.200	7.005	8.792	-0.001	7.000
11.700	-3.200	7.005	8.792	-0.001	7.000
11.800	-2.800	7.006	8.791	-0.001	7.000
11.900	-3.000	7.004	8.792	-0.001	7.000
12.000	-2.800	7.003	8.792	-0.001	7.000
12.100	-2.800	7.003	8.792	-0.001	7.000
12.200	-2.800	7.007	8.792	-0.001	7.000
12.300	-2.000	7.005	8.794	-0.001	7.000
12.400	-2.000	7.005	8.792	-0.001	7.000
12.500	-1.800	7.006	8.791	-0.001	7.000
12.600	-3.200	7.006	8.791	-0.001	7.000
12.700	-3.200	6.997	8.792	-0.001	7.000
12.800	-2.600	7.007	8.792	-0.001	7.000
12.900	-2.800	7.008	8.793	-0.001	7.000
13.000	-2.000	7.005	8.792	-0.001	7.000
13.100	-2.600	7.005	8.792	-0.001	7.000
13.200	-2.800	7.008	8.793	-0.001	7.000
13.300	-4.000	7.002	8.793	-0.001	7.000
13.400	-2.600	7.003	8.793	-0.001	7.000
13.500	-3.200	7.008	8.792	-0.001	7.000
13.600	-3.800	7.008	8.792	-0.001	7.000
13.700	-3.200	6.999	8.792	-0.001	7.000
13.800	-3.200	7.005	8.793	-0.001	7.000
13.900	-3.200	7.007	8.793	-0.001	7.000
14.000	-2.200	7.002	8.792	-0.001	7.000
14.100	-2.600	7.002	8.792	-0.001	7.000
14.200	-3.000	7.009	8.791	-0.001	7.000
14.300	-2.600	7.004	8.793	-0.001	7.000
14.400	-2.600	7.008	8.792	-0.001	7.000
14.500	-2.800	7.005	8.792	-0.001	7.000
14.600	-2.600	7.005	8.792	-0.001	7.000
14.700	-2.600	7.000	8.791	-0.001	7.000
14.800	-1.200	7.002	8.792	-0.001	7.000
14.900	-4.000	7.008	8.793	-0.001	7.000
15.000	-2.400	7.006	8.792	-0.001	7.000
15.100	-2.800	7.006	8.792	-0.001	7.000
15.200	-3.400	7.000	8.792	-0.001	7.000
15.300	-2.600	7.008	8.792	-0.001	7.000
15.400	-3.400	7.001	8.793	-0.001	7.000
15.500	-3.800	7.001	8.791	-0.001	7.000
15.600	-3.400	7.001	8.791	-0.001	7.000
15.700	-3.400	7.007	8.792	-0.001	7.000
15.800	-3.200	7.006	8.793	-0.001	7.000
15.900	-3.000	7.004	8.792	-0.001	7.000
16.000	-4.200	6.999	8.792	-0.001	7.000
16.100	-2.200	6.999	8.792	-0.001	7.000
16.200	-3.000	6.999	8.794	-0.001	7.000
16.300	-2.600	7.023	8.793	-0.001	7.000
16.400	-2.400	6.997	8.792	-0.001	7.000
16.500	-1.800	7.000	8.792	-0.001	7.000
16.600	-4.000	7.000	8.792	-0.001	7.000
16.700	-3.600	7.008	8.791	-0.001	7.000
16.800	-2.800	7.001	8.791	-0.001	7.000
16.900	-2.800	7.008	8.792	-0.001	7.000
17.000	-2.400	7.019	8.792	-0.001	7.000
17.100	-2.200	7.019	8.792	-0.001	7.000
17.200	-3.800	7.002	8.793	-0.001	7.000
17.300	-2.600	7.014	8.792	-0.001	7.000
17.400	-2.000	7.001	8.792	-0.001	7.000
17.500	-3.400	7.004	8.793	-0.001	7.000
17.600	-2.600	7.004	8.793	-0.001	7.000
17.700	-3.200	7.014	8.792	-0.001	7.000
17.800	-3.400	6.997	8.793	-0.001	7.000
17.900	-3.000	7.018	8.794	-0.001	7.000
18.000	-3.200	7.006	8.794	-0.001	7.000
18.100	-3.000	7.006	8.794	-0.001	7.000
18.200	-3.000	7.006	8.794	-0.001	7.000
18.300	-2.800	7.004	8.793	-0.001	7.000
18.400	-2.800	7.012	8.793	-0.001	7.000
18.500	-1.800	6.997	8.793	-0.001	7.000
18.600	-3.400	6.997	8.793	-0.001	7.000
18.700	-2.000	7.004	8.794	-0.001	7.000
18.800	-2.400	7.007	8.794	-0.001	7.000
18.900	-3.000	6.993	8.791	-0.001	7.000
19.000	-3.400	7.007	8.792	-0.001	7.000
19.100	-2.600	7.007	8.792	-0.001	7.000
19.200	-3.200	6.994	8.793	-0.001	7.000
19.300	-2.400	7.009	8.794	-0.001	7.000
19.400	-3.000	7.009	8.793	-0.001	7.000
19.500	-2.800	6.999	8.794	-0.001	7.000
19.600	-1.800	6.999	8.794	-0.001	7.000
19.700	-2.600	7.009	8.792	-0.001	7.000
19.800	-1.600	6.997	8.793	-0.001	7.000
19.900	-3.200	7.001	8.793	-0.001	7.000
20.000	-2.800	7.005	8.794	-0.001	7.000
20.100	-2.800	7.005	8.794	-0.001	7.000
20.200	-2.600	7.002	8.793	-0.001	7.000
20.300	-2.800	6.995	8.792	-0.001	7.000
20.400	-3.000	7.004	8.793	-0.001	7.000
20.500	-2.800	7.008	8.792	-0.001	7.000
20.600	-2.800	7.008	8.792	-0.001	7.000
20.700	-4.000	6.982	8.793	0.007	7.000
20.800	-2.000	7.003	8.794	0.007	7.000
20.900	-2.200	7.004	8.793	0.007	7.000
21.000	92.400	6.994	8.793	0.007	7.000
21.100	4736.800	6.994	8.793	0.007	7.000
21.200	3688.400	7.015	8.793	0.011	7.000
21.300	-3609.400	7.004	8.793	0.011	7.000
21.400	-2934.600	6.999	8.792	0.011	7.000
21.500	1929.000	7.018	8.794	0.011	7.000
21.600	3036.800	7.018	8.794	0.011	7.000
21.700	-2285.000	6.982	8.792	-0.000	7.000
21.800	-3226.800	6.965	8.792	-0.000	7.000
21.900	-316.200	6.139	8.793	-0.000	7.000
22.000	-319.000	6.970	8.793	-0.000	7.000
22.100	-297.000	6.970	8.793	-0.000	7.000
22.200	-290.200	7.010	8.793	-0.002	7.000
22.300	-278.600	7.002	8.793	-0.002	7.000
22.400	-264.400	6.971	8.792	-0.002	7.000
22.500	-232.400	6.684	8.794	-0.002	7.000
22.600	-159.400	6.684	8.794	-0.002	7.000
22.700	-117.000	8.663	8.794	-0.003	7.000
22.800	-111.000	10.003	8.792	-0.003	7.000
22.900	-106.000	9.910	8.795	-0.003	7.000
23.000	-99.800	9.780	8.793	-0.003	7.000
23.100	-94.400	9.780	8.793	-0.003	7.000
23.200	-91.800	9.620	8.793	-0.004	7.000
23.300	-87.800	9.439	8.793	-0.004	7.000
23.400	-84.000	8.725	8.793	-0.004	7.000
23.500	-80.600	8.097	8.793	-0.004	7.000
23.600	-79.400	8.097	8.793	-0.004	7.000
23.700	-75.200	8.052	8.794	-0.004	7.000
23.800	-74.600	7.992	8.793	-0.004	7.000
23.900	-71.600	7.946	8.792	-0.004	7.000
24.000	-69.800	7.865	8.793	-0.004	7.000
24.100	-67.400	7.865	8.793	-0.004	7.000
24.200	-66.000	7.827	8.793	-0.005	7.000
24.300	-63.800	7.797	8.794	-0.005	7.000
24.400	-64.200	7.770	8.793	-0.005	7.000
24.500	-62.000	7.716	8.794	-0.005	7.000
24.600	-58.600	7.716	8.794	-0.005	7.000
24.700	-56.600	7.697	8.793	-0.005	7.000
24.800	-49.400	7.680	8.793	-0.005	7.000
24.900	-43.000	7.664	8.793	-0.005	7.000
25.000	-38.000	7.633	8.793	-0.005	7.294
25.100	-46.400	7.633	8.793	-0.005	7.294
25.200	-18.000	7.616	8.794	-0.005	7.294
25.300	-16.800	7.609	8.793	-0.005	7.294
25.400	-13.200	7.587	8.792	-0.005	7.294
25.500	-6.000	7.573	8.793	-0.005	7.588
25.600	-28.200	7.573	8.793	-0.005	7.588
25.700	-5.200	7.578	8.795	-0.005	7.588
25.800	8.400	7.567	8.793	-0.005	7.588
25.900	22.600	7.556	8.792	-0.005	7.588
26.000	28.000	7.543	8.793	-0.005	7.883
26.100	26.000	7.543	8.793	-0.005	7.883
26.200	41.000	7.549	8.793	-0.005	7.883
26.300	44.600	7.537	8.793	-0.005	7.883
26.400	56.400	7.549	8.793	-0.005	7.883
26.500	50.400	7.545	8.793	-0.005	8.177
26.600	47.400	7.545	8.793	-0.005	8.177
26.700	66.600	7.536	8.793	-0.004	8.177
26.800	78.600	7.537	8.793	-0.004	8.177
26.900	84.200	7.548	8.793	-0.004	8.177
27.000	77.400	7.554	8.792	-0.004	8.471
27.100	67.400	7.554	8.792	-0.004	8.471
27.200	94.000	7.542	8.792	-0.003	8.471
27.300	96.400	7.545	8.792	-0.003	8.471
27.400	109.000	7.534	8.795	-0.003	8.471
27.500	107.000	7.550	8.792	-0.003	8.765
27.600	98.800	7.550	8.792	-0.003	8.765
27.700	122.600	7.559	8.794	-0.002	8.765
27.800	118.600	7.543	8.794	-0.002	8.765
27.900	137.200	7.573	8.794	-0.002	8.765
28.000	129.000	7.580	8.795	-0.002	9.000
28.100	130.000	7.580	8.795	-0.002	9.000
28.200	129.400	7.567	8.792	-0.001	9.000
28.300	132.000	7.577	8.792	-0.001	9.000
28.400	131.200	7.585	8.795	-0.001	9.000
28.500	128.400	7.602	8.793	-0.001	9.000
28.600	129.400	7.602	8.793	-0.001	9.000
28.700	133.200	7.605	8.792	-0.000	9.000
28.800	130.600	7.608	8.794	-0.000	9.000
28.900	128.600	7.634	8.794	-0.000	9.000
29.000	130.400	7.637	8.793	-0.000	9.000
29.100	131.600	7.637	8.793	-0.000	9.000
29.200	126.600	7.637	8.793	0.001	9.000
29.300	127.800	7.644	8.794	0.001	9.000
29.400	130.200	7.642	8.793	0.001	9.000
29.500	128.400	7.650	8.793	0.001	9.000
29.600	126.800	7.650	8.793	0.001	9.000
29.700	127.000	7.651	8.793	0.002	9.000
29.800	126.800	7.650	8.792	0.002	9.000
29.900	126.600	7.657	8.792	0.002	9.000
30.000	126.400	7.654	8.793	0.002	9.000
30.100	126.000	7.654	8.793	0.002	9.000
30.200	125.600	7.662	8.793	0.003	9.000
30.300	126.200	7.667	8.793	0.003	9.000
30.400	124.000	7.669	8.793	0.003	9.000
30.500	125.400	7.673	8.793	0.003	9.000
30.600	123.200	7.673	8.793	0.003	9.000
30.700	123.600	7.677	8.793	0.004	9.000
30.800	123.000	7.679	8.793	0.004	9.000
30.900	123.600	7.682	8.794	0.004	9.000
31.000	122.000	7.695	8.792	0.004	9.000
31.100	122.000	7.695	8.792	0.004	9.000
31.200	121.400	7.696	8.794	0.005	9.000
31.300	122.200	7.707	8.793	0.005	9.000
31.400	122.000	7.704	8.794	0.005	9.000
31.500	120.400	7.716	8.793	0.005	9.000
31.600	121.200	7.716	8.793	0.005	9.000
31.700	121.600	7.720	8.792	0.006	9.000
31.800	120.800	7.726	8.792	0.006	9.000
31.900	120.800	7.726	8.793	0.006	9.000
32.000	120.200	7.725	8.793	0.006	9.000
32.100	120.600	7.725	8.793	0.006	9.000
32.200	121.000	7.732	8.794	0.007	9.000
32.300	120.400	7.730	8.792	0.007	9.000
32.400	120.200	7.734	8.793	0.007	9.000
32.500	120.200	7.736	8.793	0.007	9.000
32.600	120.400	7.736	8.793	0.007	9.000
32.700	120.400	7.735	8.793	0.008	9.000
32.800	120.600	7.741	8.792	0.008	9.000
32.900	120.600	7.742	8.793	0.008	9.000
33.000	119.000	7.743	8.794	0.008	9.000
33.100	120.400	7.743	8.794	0.008	9.000
33.200	119.400	7.739	8.793	0.009	9.000
33.300	119.800	7.743	8.792	0.009	9.000
33.400	119.200	7.739	8.793	0.009	9.000
33.500	119.000	7.739	8.793	0.009	9.000
33.600	119.000	7.739	8.793	0.009	9.000
33.700	118.400	7.744	8.794	0.010	9.000
33.800	118.400	7.742	8.794	0.010	9.000
33.900	118.200	7.751	8.795	0.010	9.000
34.000	117.600	7.751	8.794	0.010	9.000
34.100	118.000	7.751	8.794	0.010	9.000
34.200	118.000	7.753	8.794	0.011	9.000
34.300	117.200	7.757	8.794	0.011	9.000
34.400	117.800	7.758	8.793	0.011	9.000
34.500	116.400	7.763	8.793	0.011	9.000
34.600	117.600	7.763	8.793	0.011	9.000
34.700	117.000	7.756	8.793	0.012	9.000
34.800	116.400	7.765	8.793	0.012	9.000
34.900	115.800	7.769	8.793	0.012	9.000
35.000	116.200	7.771	8.794	0.012	9.000
35.100	116.600	7.771	8.794	0.012	9.000
35.200	116.200	7.774	8.793	0.013	9.000
35.300	117.000	7.769	8.792	0.013	9.000
35.400	116.200	7.775	8.793	0.013	9.000
35.500	115.800	7.783	8.793	0.013	9.000
35.600	116.200	7.783	8.793	0.013	9.000
35.700	117.400	7.780	8.794	0.014	9.000
35.800	115.800	7.783	8.794	0.014	9.000
35.900	116.400	7.788	8.793	0.014	9.000
36.000	114.200	7.788	8.793	0.014	9.000
36.100	115.400	7.788	8.793	0.014	9.000
36.200	115.800	7.785	8.793	0.015	9.000
36.300	115.400	7.790	8.793	0.015	9.000
36.400	115.600	7.786	8.793	0.015	9.000
36.500	114.400	7.790	8.794	0.015	9.000
36.600	114.400	7.790	8.794	0.015	9.000
36.700	114.200	7.785	8.793	0.016	9.000
36.800	115.200	7.795	8.793	0.016	9.000
36.900	113.400	7.793	8.794	0.016	9.000
37.000	114.400	7.798	8.793	0.016	9.000
37.100	113.800	7.798	8.793	0.016	9.000
37.200	114.000	7.795	8.793	0.017	9.000
37.300	114.400	7.799	8.794	0.017	9.000
37.400	114.000	7.798	8.793	0.017	9.000
37.500	112.400	7.800	8.795	0.017	9.000
37.600	113.200	7.800	8.795	0.017	9.000
37.700	113.800	7.800	8.792	0.018	9.000
37.800	113.200	7.810	8.795	0.018	9.000
37.900	112.400	7.809	8.793	0.018	9.000
38.000	113.400	7.812	8.794	0.018	9.000
38.100	113.600	7.812	8.794	0.018	9.000
38.200	112.400	7.814	8.793	0.019	9.000
38.300	111.600	7.813	8.793	0.019	9.000
38.400	112.000	7.819	8.794	0.019	9.000
38.500	111.800	7.816	8.794	0.019	9.000
38.600	112.000	7.816	8.794	0.019	9.000
38.700	111.400	7.816	8.793	0.020	9.000
38.800	111.200	7.814	8.793	0.020	9.000
38.900	111.200	7.820	8.793	0.020	9.000
39.000	110.600	7.826	8.793	0.020	9.000
39.100	110.800	7.826	8.793	0.020	9.000
39.200	111.000	7.826	8.794	0.020	9.000
39.300	110.000	7.833	8.794	0.020	9.000
39.400	110.000	7.834	8.793	0.020	9.000
39.500	110.400	7.839	8.794	0.020	9.000
39.600	110.000	7.839	8.794	0.020	9.000
39.700	110.400	7.838	8.793	0.021	9.000
39.800	109.800	7.842	8.794	0.021	9.000
39.900	110.400	7.840	8.794	0.021	9.000
40.000	109.800	7.845	8.793	0.021	9.000
40.100	109.000	7.845	8.793	0.021	9.000
40.200	109.400	7.847	8.794	0.022	9.000
40.300	109.200	7.848	8.794	0.022	9.000
40.400	109.400	7.847	8.794	0.022	9.000
40.500	108.200	7.852	8.794	0.022	9.000
40.600	108.800	7.852	8.794	0.022	9.000
40.700	108.000	7.849	8.794	0.023	9.000
40.800	108.000	7.853	8.792	0.023	9.000
40.900	108.800	7.855	8.793	0.023	9.000
41.000	107.600	7.860	8.792	0.023	9.000
41.100	108.400	7.860	8.792	0.023	9.000
41.200	107.600	7.865	8.794	0.024	9.000
41.300	107.600	7.864	8.794	0.024	9.000
41.400	106.800	7.865	8.794	0.024	9.000
41.500	107.600	7.871	8.792	0.024	9.000
41.600	107.600	7.871	8.792	0.024	9.000
41.700	107.000	7.869	8.793	0.025	9.000
41.800	107.200	7.873	8.794	0.025	9.000
41.900	107.000	7.868	8.793	0.025	9.000
42.000	106.200	7.876	8.793	0.025	9.000
42.100	105.600	7.876	8.793	0.025	9.000
42.200	105.200	7.875	8.795	0.026	9.000
42.300	106.400	7.878	8.793	0.026	9.000
42.400	106.200	7.876	8.793	0.026	9.000
42.500	105.600	7.879	8.794	0.026	9.000
42.600	105.800	7.879	8.794	0.026	9.000
42.700	106.000	7.876	8.792	0.027	9.000
42.800	105.200	7.885	8.793	0.027	9.000
42.900	104.400	7.886	8.793	0.027	9.000
43.000	106.000	7.892	8.793	0.027	9.000
43.100	105.600	7.892	8.793	0.027	9.000
43.200	105.000	7.891	8.794	0.028	9.000
43.300	104.400	7.894	8.792	0.028	9.000
43.400	105.000	7.893	8.793	0.028	9.000
43.500	105.200	7.898	8.793	0.028	9.000
43.600	103.200	7.898	8.793	0.028	9.000
43.700	103.200	7.897	8.793	0.028	9.000
43.800	104.200	7.904	8.793	0.028	9.000
43.900	104.200	7.900	8.794	0.028	9.000
44.000	102.800	7.907	8.793	0.028	9.000
44.100	105.000	7.907	8.793	0.028	9.000
44.200	103.000	7.908	8.794	0.029	9.000
44.300	103.600	7.911	8.793	0.029	9.000
44.400	103.800	7.909	8.793	0.029	9.000
44.500	103.800	7.910	8.793	0.029	9.000
44.600	104.400	7.910	8.793	0.029	9.000
44.700	103.400	7.910	8.793	0.030	9.000
44.800	103.000	7.917	8.794	0.030	9.000
44.900	104.000	7.914	8.793	0.030	9.000
45.000	103.200	7.915	8.794	0.030	9.000
45.100	102.800	7.915	8.794	0.030	9.000
45.200	101.800	7.914	8.793	0.031	9.000
45.300	103.000	7.916	8.794	0.031	9.000
45.400	102.800	7.918	8.793	0.031	9.000
45.500	102.600	7.920	8.793	0.031	9.000
45.600	100.800	7.920	8.793	0.031	9.000
45.700	102.000	7.920	8.793	0.032	9.000
45.800	101.800	7.921	8.794	0.032	9.000
45.900	102.400	7.921	8.793	0.032	9.000
46.000	101.600	7.925	8.792	0.032	9.000
46.100	101.600	7.925	8.792	0.032	9.000
46.200	101.600	7.924	8.794	0.033	9.000
46.300	101.000	7.924	8.794	0.033	9.000
46.400	101.400	7.928	8.795	0.033	9.000
46.500	100.800	7.931	8.794	0.033	9.000
46.600	100.600	7.931	8.794	0.033	9.000
46.700	100.400	7.924	8.794	0.034	9.000
46.800	100.600	7.930	8.792	0.034	9.000
46.900	100.000	7.939	8.793	0.034	9.000
47.000	99.400	7.946	8.793	0.034	9.000
47.100	99.800	7.946	8.793	0.034	9.000
47.200	99.600	7.942	8.793	0.034	9.000
47.300	99.200	7.947	8.793	0.034	9.000
47.400	98.600	7.947	8.793	0.034	9.000
47.500	99.400	7.953	8.793	0.034	9.000
47.600	98.000	7.953	8.793	0.034	9.000
47.700	98.400	7.952	8.794	0.035	9.000
47.800	97.800	7.954	8.792	0.035	9.000
47.900	97.600	7.956	8.793	0.035	9.000
48.000	98.800	7.955	8.793	0.035	9.000
48.100	98.800	7.955	8.793	0.035	9.000
48.200	97.600	7.957	8.794	0.036	9.000
48.300	98.000	7.957	8.793	0.036	9.000
48.400	97.000	7.962	8.794	0.036	9.000
48.500	97.600	7.964	8.793	0.036	9.000
48.600	97.000	7.964	8.793	0.036	9.000
48.700	96.200	7.961	8.794	0.037	9.000
48.800	96.600	7.966	8.795	0.037	9.000
48.900	97.400	7.968	8.793	0.037	9.000
49.000	96.800	7.975	8.796	0.037	9.000
49.100	96.600	7.975	8.796	0.037	9.000
49.200	96.800	7.980	8.793	0.038	9.000
49.300	96.000	7.981	8.794	0.038	9.000
49.400	96.400	7.982	8.793	0.038	9.000
49.500	95.400	7.982	8.793	0.038	9.000
49.600	96.200	7.982	8.793	0.038	9.000
49.700	95.000	7.987	8.793	0.038	9.000
49.800	95.200	7.989	8.794	0.038	9.000
49.900	95.000	7.988	8.795	0.038	9.000
50.000	94.800	7.991	8.794	0.038	9.000
50.100	94.600	7.991	8.794	0.038	9.000
50.200	94.200	7.997	8.795	0.039	9.000
50.300	94.200	8.000	8.793	0.039	9.000
50.400	95.200	8.002	8.794	0.039	9.000
50.500	95.400	8.004	8.794	0.039	9.000
50.600	94.000	8.004	8.794	0.039	9.000
50.700	93.200	7.999	8.794	0.040	9.000
50.800	93.400	8.007	8.793	0.040	9.000
50.900	93.600	8.010	8.793	0.040	9.000
51.000	93.000	8.010	8.794	0.040	9.000
51.100	93.600	8.010	8.794	0.040	9.000
51.200	93.800	8.012	8.794	0.041	9.000
51.300	93.400	8.012	8.793	0.041	9.000
51.400	94.200	8.012	8.794	0.041	9.000
51.500	92.400	8.018	8.794	0.041	9.000
51.600	93.000	8.018	8.794	0.041	9.000
51.700	92.800	8.020	8.794	0.042	9.000
51.800	93.000	8.023	8.794	0.042	9.000
51.900	93.400	8.014	8.795	0.042	9.000
52.000	93.000	8.019	8.794	0.042	9.000
52.100	92.600	8.019	8.794	0.042	9.000
52.200	92.400	8.023	8.795	0.042	9.000
52.300	91.600	8.024	8.793	0.042	9.000
52.400	91.400	8.024	8.794	0.042	9.000
52.500	92.200	8.022	8.794	0.042	9.000
52.600	91.800	8.022	8.794	0.042	9.000
52.700	92.000	8.018	8.795	0.043	9.000
52.800	92.000	8.024	8.794	0.043	9.000
52.900	91.800	8.026	8.794	0.043	9.000
53.000	91.400	8.026	8.794	0.043	9.000
53.100	92.200	8.026	8.794	0.043	9.000
53.200	91.600	8.024	8.794	0.044	9.000
53.300	91.200	8.030	8.795	0.044	9.000
53.400	92.000	8.031	8.793	0.044	9.000
53.500	91.400	8.033	8.793	0.044	9.000
53.600	91.600	8.033	8.793	0.044	9.000
53.700	91.400	8.034	8.794	0.045	9.000
53.800	90.800	8.039	8.793	0.045	9.000
53.900	90.800	8.039	8.794	0.045	9.000
54.000	90.200	8.037	8.794	0.045	9.000
54.100	90.000	8.037	8.794	0.045	9.000
54.200	90.600	8.036	8.795	0.045	9.000
54.300	91.200	8.038	8.794	0.045	9.000
54.400	90.600	8.042	8.795	0.045	9.000
54.500	90.400	8.043	8.794	0.045	9.000
54.600	90.600	8.043	8.794	0.045	9.000
54.700	89.800	8.043	8.796	0.046	9.000
54.800	90.400	8.049	8.794	0.046	9.000
54.900	89.800	8.051	8.794	0.046	9.000
55.000	90.200	8.050	8.795	0.046	9.000
55.100	89.200	8.050	8.795	0.046	9.000
55.200	89.600	8.053	8.794	0.047	9.000
55.300	89.600	8.049	8.794	0.047	9.000
55.400	90.000	8.056	8.794	0.047	9.000
55.500	88.200	8.055	8.794	0.047	9.000
55.600	88.400	8.055	8.794	0.047	9.000
55.700	87.600	8.056	8.794	0.048	9.000
55.800	88.600	8.057	8.793	0.048	9.000
55.900	87.400	8.056	8.794	0.048	9.000
56.000	88.800	8.057	8.794	0.048	9.000
56.100	88.400	8.057	8.794	0.048	9.000
56.200	89.000	8.064	8.794	0.048	9.000
56.300	88.200	8.062	8.795	0.048	9.000
56.400	88.600	8.065	8.793	0.048	9.000
56.500	88.600	8.067	8.794	0.048	9.000
56.600	87.600	8.067	8.794	0.048	9.000
56.700	88.000	8.061	8.794	0.049	9.000
56.800	88.800	8.069	8.794	0.049	9.000
56.900	88.600	8.068	8.794	0.049	9.000
57.000	88.400	8.070	8.794	0.049	9.000
57.100	88.400	8.070	8.794	0.049	9.000
57.200	87.600	8.071	8.794	0.050	9.000
57.300	88.000	8.072	8.795	0.050	9.000
57.400	88.200	8.071	8.795	0.050	9.000
57.500	87.800	8.072	8.794	0.050	9.000
57.600	87.600	8.072	8.794	0.050	9.000
57.700	87.800	8.072	8.795	0.051	9.000
57.800	86.800	8.074	8.794	0.051	9.000
57.900	87.200	8.073	8.793	0.051	9.000
58.000	87.600	8.071	8.794	0.051	9.000
58.100	87.000	8.071	8.794	0.051	9.000
58.200	86.200	8.074	8.794	0.051	9.000
58.300	86.800	8.070	8.794	0.051	9.000
58.400	87.200	8.076	8.795	0.051	9.000
58.500	86.400	8.078	8.794	0.051	9.000
58.600	87.200	8.078	8.794	0.051	9.000
58.700	87.600	8.074	8.794	0.052	9.000
58.800	87.000	8.079	8.794	0.052	9.000
58.900	86.800	8.077	8.793	0.052	9.000
59.000	86.200	8.085	8.795	0.052	9.000
59.100	87.000	8.085	8.795	0.052	9.000
59.200	86.000	8.080	8.794	0.053	9.000
59.300	85.800	8.086	8.795	0.053	9.000
59.400	85.600	8.084	8.794	0.053	9.000
59.500	86.200	8.084	8.793	0.053	9.000
59.600	85.400	8.084	8.793	0.053	9.000
59.700	84.200	8.084	8.793	0.053	9.000
59.800	84.800	8.088	8.793	0.053	9.000
59.900	85.000	8.088	8.793	0.053	9.000
60.000	84.200	8.093	8.795	0.053	9.000
60.100	85.000	8.093	8.795	0.053	9.000
60.200	85.400	8.099	8.796	0.054	9.000
60.300	84.200	8.096	8.794	0.054	9.000
60.400	84.600	8.097	8.793	0.054	9.000
60.500	85.400	8.097	8.795	0.054	9.000
60.600	84.800	8.097	8.795	0.054	9.000
60.700	85.200	8.099	8.794	0.055	9.000
60.800	85.800	8.101	8.794	0.055	9.000
60.900	86.400	8.100	8.794	0.055	9.000
61.000	85.600	8.103	8.795	0.055	9.000
61.100	85.800	8.103	8.795	0.055	9.000
61.200	85.800	8.106	8.795	0.056	9.000
61.300	85.800	8.102	8.793	0.056	9.000
61.400	85.000	8.108	8.795	0.056	9.000
61.500	85.200	8.104	8.794	0.056	9.000
61.600	85.400	8.104	8.794	0.056	9.000
61.700	85.200	8.107	8.794	0.056	9.000
61.800	85.400	8.102	8.794	0.056	9.000
61.900	85.000	8.101	8.794	0.056	9.000
62.000	84.400	8.103	8.795	0.056	9.000
62.100	84.600	8.103	8.795	0.056	9.000
62.200	85.600	8.104	8.795	0.057	9.000
62.300	84.600	8.108	8.794	0.057	9.000
62.400	85.200	8.105	8.794	0.057	9.000
62.500	83.600	8.101	8.794	0.057	9.000
62.600	84.000	8.101	8.794	0.057	9.000
62.700	83.800	8.101	8.794	0.058	9.000
62.800	84.200	8.106	8.795	0.058	9.000
62.900	83.800	8.110	8.794	0.058	9.000
63.000	83.600	8.114	8.795	0.058	9.000
63.100	83.400	8.114	8.795	0.058	9.000
63.200	82.400	8.112	8.794	0.058	9.000
63.300	83.800	8.114	8.795	0.058	9.000
63.400	82.000	8.114	8.795	0.058	9.000
63.500	82.000	8.119	8.795	0.058	9.000
63.600	83.000	8.119	8.795	0.058	9.000
63.700	82.600	8.121	8.795	0.059	9.000
63.800	81.000	8.125	8.795	0.059	9.000
63.900	81.200	8.121	8.795	0.059	9.000
64.000	80.800	8.126	8.794	0.059	9.000
64.100	82.200	8.126	8.794	0.059	9.000
64.200	80.800	8.125	8.795	0.060	9.000
64.300	80.400	8.130	8.795	0.060	9.000
64.400	80.600	8.131	8.795	0.060	9.000
64.500	81.200	8.133	8.795	0.060	9.000
64.600	81.400	8.133	8.795	0.060	9.000
64.700	82.200	8.129	8.794	0.060	9.000
64.800	83.000	8.137	8.795	0.060	9.000
64.900	82.000	8.138	8.796	0.060	9.000
65.000	81.600	8.137	8.795	0.060	9.000
65.100	82.200	8.137	8.795	0.060	9.000
65.200	82.200	8.143	8.795	0.061	9.000
65.300	81.800	8.140	8.795	0.061	9.000
65.400	82.200	8.147	8.795	0.061	9.000
65.500	81.600	8.136	8.796	0.061	9.000
65.600	82.200	8.136	8.796	0.061	9.000
65.700	81.200	8.128	8.795	0.062	9.000
65.800	80.200	8.133	8.795	0.062	9.000
65.900	80.600	8.130	8.795	0.062	9.000
66.000	80.600	8.136	8.795	0.062	9.000
66.100	80.200	8.136	8.795	0.062	9.000
66.200	80.000	8.141	8.796	0.062	9.000
66.300	80.000	8.141	8.795	0.062	9.000
66.400	80.200	8.147	8.795	0.062	9.000
66.500	80.600	8.143	8.795	0.062	9.000
66.600	79.200	8.143	8.795	0.062	9.000
66.700	79.400	8.144	8.795	0.063	9.000
66.800	79.800	8.151	8.795	0.063	9.000
66.900	78.800	8.151	8.795	0.063	9.000
67.000	78.800	8.150	8.794	0.063	9.000
67.100	79.800	8.150	8.794	0.063	9.000
67.200	80.000	8.152	8.796	0.064	9.000
67.300	79.600	8.155	8.796	0.064	9.000
67.400	79.400	8.155	8.795	0.064	9.000
67.500	79.400	8.163	8.797	0.064	9.000
67.600	79.800	8.163	8.797	0.064	9.000
67.700	79.400	8.164	8.795	0.064	9.000
67.800	78.800	8.163	8.795	0.064	9.000
67.900	78.800	8.162	8.795	0.064	9.000
68.000	79.200	8.158	8.795	0.064	9.000
68.100	78.600	8.158	8.795	0.064	9.000
68.200	78.200	8.156	8.795	0.065	9.000
68.300	78.200	8.160	8.795	0.065	9.000
68.400	78.600	8.163	8.795	0.065	9.000
68.500	78.000	8.164	8.796	0.065	9.000
68.600	78.000	8.164	8.796	0.065	9.000
68.700	78.200	8.162	8.795	0.066	9.000
68.800	78.800	8.165	8.794	0.066	9.000
68.900	78.200	8.167	8.795	0.066	9.000
69.000	77.800	8.171	8.795	0.066	9.000
69.100	78.800	8.171	8.795	0.066	9.000
69.200	78.200	8.173	8.797	0.066	9.000
69.300	78.000	8.175	8.796	0.066	9.000
69.400	78.000	8.176	8.794	0.066	9.000
69.500	77.800	8.179	8.795	0.066	9.000
69.600	77.800	8.179	8.795	0.066	9.000
69.700	77.400	8.177	8.796	0.067	9.000
69.800	77.600	8.176	8.795	0.067	9.000
69.900	77.400	8.177	8.795	0.067	9.000
70.000	77.200	8.177	8.796	0.067	9.000
70.100	77.000	8.177	8.796	0.067	9.000
70.200	77.400	8.174	8.795	0.068	9.000
70.300	76.600	8.175	8.795	0.068	9.000
70.400	76.600	8.177	8.796	0.068	9.000
70.500	76.200	8.179	8.796	0.068	9.000
70.600	77.200	8.179	8.796	0.068	9.000
70.700	76.800	8.172	8.796	0.068	9.000
70.800	76.200	8.179	8.795	0.068	9.000
70.900	75.800	8.180	8.797	0.068	9.000
71.000	75.600	8.188	8.795	0.068	9.000
71.100	75.800	8.188	8.795	0.069	9.000
71.200	75.200	8.183	8.795	0.069	9.000
71.300	75.400	8.185	8.796	0.069	9.000
71.400	76.400	8.185	8.794	0.069	9.000
71.500	74.400	8.192	8.795	0.069	9.000
71.600	75.200	8.192	8.795	0.069	9.000
71.700	74.800	8.199	8.796	0.069	9.000
71.800	74.400	8.194	8.796	0.069	9.000
71.900	74.600	8.197	8.796	0.069	9.000
72.000	74.000	8.199	8.796	0.069	9.000
72.100	74.600	8.199	8.796	0.070	9.000
72.200	75.200	8.199	8.795	0.070	9.000
72.300	74.400	8.203	8.797	0.070	9.000
72.400	74.800	8.203	8.794	0.070	9.000
72.500	73.600	8.207	8.796	0.070	9.000
72.600	73.000	8.207	8.796	0.071	9.000
72.700	74.600	8.205	8.795	0.071	9.000
72.800	73.200	8.212	8.796	0.071	9.000
72.900	73.400	8.217	8.797	0.071	9.000
73.000	73.600	8.209	8.796	0.071	9.000
73.100	73.200	8.209	8.796	0.071	9.000
73.200	72.800	8.206	8.796	0.071	9.000
73.300	72.600	8.220	8.796	0.071	9.000
73.400	73.200	8.222	8.797	0.071	9.000
73.500	72.600	8.217	8.797	0.071	9.000
73.600	73.200	8.217	8.797	0.072	9.000
73.700	72.800	8.219	8.796	0.072	9.000
73.800	72.600	8.221	8.797	0.072	9.000
73.900	72.600	8.224	8.796	0.072	9.000
74.000	72.000	8.222	8.796	0.072	9.000
74.100	73.000	8.222	8.796	0.073	9.000
74.200	72.200	8.227	8.797	0.073	9.000
74.300	72.200	8.229	8.797	0.073	9.000
74.400	71.600	8.231	8.797	0.073	9.000
74.500	72.000	8.229	8.796	0.073	9.000
74.600	72.600	8.229	8.796	0.073	9.000
74.700	73.000	8.227	8.795	0.073	9.000
74.800	72.200	8.232	8.796	0.073	9.000
74.900	72.000	8.235	8.797	0.073	9.000
75.000	72.200	8.239	8.795	0.073	9.000
75.100	71.800	8.239	8.795	0.074	9.000
75.200	72.200	8.237	8.796	0.074	9.000
75.300	72.400	8.231	8.796	0.074	9.000
75.400	72.400	8.237	8.796	0.074	9.000
75.500	72.400	8.235	8.796	0.074	9.000
75.600	71.600	8.235	8.796	0.074	9.000
75.700	73.000	8.234	8.796	0.074	9.000
75.800	71.800	8.234	8.797	0.074	9.000
75.900	73.000	8.239	8.797	0.074	9.000
76.000	72.400	8.235	8.796	0.074	9.000
76.100	71.800	8.235	8.796	0.075	9.000
76.200	71.800	8.233	8.796	0.075	9.000
76.300	71.600	8.234	8.796	0.075	9.000
76.400	71.200	8.234	8.795	0.075	9.000
76.500	71.400	8.231	8.797	0.075	9.000
76.600	72.000	8.231	8.797	0.076	9.000
76.700	71.400	8.229	8.797	0.076	9.000
76.800	72.200	8.232	8.797	0.076	9.000
76.900	71.400	8.231	8.796	0.076	9.000
77.000	71.200	8.238	8.797	0.076	9.000
77.100	71.600	8.238	8.797	0.076	9.000
77.200	72.000	8.239	8.797	0.076	9.000
77.300	72.400	8.243	8.797	0.076	9.000
77.400	71.000	8.236	8.796	0.076	9.000
77.500	71.000	8.241	8.798	0.076	9.000
77.600	71.200	8.241	8.798	0.077	9.000
77.700	72.000	8.239	8.798	0.077	9.000
77.800	71.600	8.241	8.796	0.077	9.000
77.900	70.800	8.239	8.797	0.077	9.000
78.000	71.400	8.244	8.797	0.077	9.000
78.100	71.200	8.244	8.797	0.077	9.000
78.200	71.000	8.237	8.797	0.077	9.000
78.300	70.200	8.242	8.797	0.077	9.000
78.400	71.000	8.239	8.797	0.077	9.000
78.500	71.000	8.238	8.797	0.077	9.000
78.600	70.600	8.238	8.797	0.078	9.000
78.700	70.800	8.236	8.796	0.078	9.000
78.800	70.000	8.244	8.797	0.078	9.000
78.900	70.000	8.244	8.797	0.078	9.000
79.000	70.600	8.247	8.797	0.078	9.000
79.100	69.800	8.247	8.797	0.078	9.000
79.200	69.600	8.254	8.797	0.078	9.000
79.300	70.400	8.250	8.797	0.078	9.000
79.400	72.400	8.253	8.797	0.078	9.000
79.500	71.600	8.252	8.799	0.078	9.000
79.600	70.800	8.252	8.799	0.079	9.000
79.700	69.200	8.255	8.798	0.079	9.000
79.800	69.800	8.252	8.797	0.079	9.000
79.900	68.800	8.258	8.798	0.079	9.000
80.000	69.600	8.261	8.799	0.079	9.000
80.100	69.800	8.261	8.799	0.080	9.000
80.200	69.400	8.247	8.798	0.080	9.000
80.300	69.200	8.235	8.798	0.080	9.000
80.400	69.800	8.239	8.798	0.080	9.000
80.500	70.000	8.255	8.798	0.080	9.000
80.600	69.200	8.255	8.798	0.080	9.000
80.700	70.000	8.252	8.797	0.080	9.000
80.800	69.800	8.257	8.798	0.080	9.000
80.900	69.800	8.258	8.798	0.080	9.000
81.000	69.000	8.256	8.797	0.080	9.000
81.100	68.400	8.256	8.797	0.081	9.000
81.200	68.800	8.259	8.798	0.081	9.000
81.300	69.000	8.262	8.798	0.081	9.000
81.400	69.200	8.258	8.798	0.081	9.000
81.500	68.400	8.264	8.799	0.081	9.000
81.600	68.400	8.264	8.799	0.081	9.000
81.700	69.000	8.261	8.797	0.081	9.000
81.800	67.400	8.264	8.798	0.081	9.000
81.900	69.200	8.266	8.799	0.081	9.000
82.000	67.800	8.267	8.798	0.081	9.000
82.100	68.000	8.267	8.798	0.082	9.000
82.200	68.000	8.268	8.799	0.082	9.000
82.300	67.800	8.271	8.799	0.082	9.000
82.400	68.400	8.270	8.800	0.082	9.000
82.500	68.000	8.273	8.798	0.082	9.000
82.600	67.200	8.273	8.798	0.082	9.000
82.700	67.600	8.263	8.799	0.082	9.000
82.800	68.000	8.276	8.798	0.082	9.000
82.900	66.800	8.275	8.799	0.082	9.000
83.000	67.200	8.278	8.798	0.082	9.000
83.100	67.800	8.278	8.798	0.083	9.000
83.200	66.600	8.281	8.799	0.083	9.000
83.300	66.600	8.280	8.799	0.083	9.000
83.400	66.000	8.282	8.798	0.083	9.000
83.500	67.200	8.282	8.798	0.083	9.000
83.600	65.200	8.282	8.798	0.084	9.000
83.700	66.200	8.283	8.799	0.084	9.000
83.800	66.000	8.288	8.799	0.084	9.000
83.900	65.200	8.283	8.798	0.084	9.000
84.000	65.600	8.291	8.800	0.084	9.000
84.100	66.000	8.291	8.800	0.084	9.000
84.200	66.000	8.290	8.799	0.084	9.000
84.300	65.800	8.296	8.797	0.084	9.000
84.400	65.600	8.294	8.799	0.084	9.000
84.500	66.400	8.298	8.799	0.084	9.000
84.600	65.800	8.298	8.799	0.085	9.000
84.700	66.000	8.294	8.799	0.085	9.000
84.800	65.800	8.302	8.797	0.085	9.000
84.900	66.000	8.302	8.798	0.085	9.000
85.000	64.800	8.298	8.799	0.085	9.000
85.100	65.600	8.298	8.799	0.085	9.000
85.200	65.200	8.297	8.799	0.085	9.000
85.300	65.800	8.299	8.800	0.085	9.000
85.400	65.800	8.302	8.799	0.085	9.000
85.500	66.000	8.297	8.799	0.085	9.000
85.600	65.800	8.297	8.799	0.086	9.000
85.700	65.400	8.298	8.798	0.086	9.000
85.800	64.800	8.296	8.799	0.086	9.000
85.900	65.400	8.299	8.799	0.086	9.000
86.000	65.800	8.301	8.799	0.086	9.000
86.100	65.400	8.301	8.799	0.086	9.000
86.200	66.000	8.300	8.800	0.086	9.000
86.300	65.600	8.301	8.799	0.086	9.000
86.400	66.400	8.299	8.799	0.086	9.000
86.500	65.200	8.296	8.799	0.086	9.000
86.600	65.600	8.296	8.799	0.087	9.000
86.700	64.200	8.300	8.800	0.087	9.000
86.800	65.200	8.299	8.798	0.087	9.000
86.900	64.800	8.307	8.799	0.087	9.000
87.000	65.000	8.307	8.800	0.087	9.000
87.100	64.600	8.307	8.800	0.087	9.000
87.200	64.800	8.304	8.799	0.087	9.000
87.300	63.800	8.307	8.800	0.087	9.000
87.400	64.600	8.301	8.800	0.087	9.000
87.500	64.400	8.307	8.801	0.087	9.000
87.600	64.400	8.307	8.801	0.088	9.000
87.700	63.200	8.308	8.800	0.088	9.000
87.800	63.600	8.307	8.799	0.088	9.000
87.900	63.200	8.309	8.799	0.088	9.000
88.000	64.000	8.314	8.800	0.088	9.000
88.100	64.400	8.314	8.800	0.088	9.000
88.200	64.400	8.308	8.800	0.088	9.000
88.300	64.000	8.316	8.800	0.088	9.000
88.400	64.400	8.315	8.799	0.088	9.000
88.500	63.800	8.316	8.800	0.088	9.000
88.600	64.200	8.316	8.800	0.089	9.000
88.700	64.400	8.321	8.801	0.089	9.000
88.800	63.400	8.325	8.800	0.089	9.000
88.900	64.000	8.322	8.800	0.089	9.000
89.000	64.000	8.309	8.800	0.089	9.000
89.100	63.800	8.309	8.800	0.090	9.000
89.200	63.400	8.316	8.801	0.090	9.000
89.300	63.800	8.311	8.799	0.090	9.000
89.400	63.000	8.315	8.800	0.090	9.000
89.500	64.200	8.317	8.800	0.090	9.000
89.600	63.000	8.317	8.800	0.090	9.000
89.700	64.200	8.318	8.802	0.090	9.000
89.800	62.800	8.321	8.800	0.090	9.000
89.900	63.600	8.319	8.801	0.090	9.000
90.000	62.200	8.322	8.799	0.090	9.000
90.100	62.600	8.322	8.799	0.090	9.000
90.200	62.000	8.323	8.802	0.090	9.000
90.300	62.200	8.324	8.800	0.090	9.000
90.400	61.800	8.317	8.799	0.090	9.000
90.500	61.800	8.321	8.800	0.090	9.000
90.600	61.400	8.321	8.800	0.091	9.000
90.700	61.200	8.318	8.799	0.091	9.000
90.800	61.800	8.324	8.800	0.091	9.000
90.900	61.800	8.334	8.800	0.091	9.000
91.000	61.000	8.334	8.800	0.091	9.000
91.100	61.600	8.334	8.800	0.091	9.000
91.200	61.400	8.333	8.799	0.091	9.000
91.300	60.200	8.336	8.801	0.091	9.000
91.400	61.000	8.337	8.801	0.091	9.000
91.500	61.400	8.338	8.801	0.091	9.000
91.600	60.600	8.338	8.801	0.093	9.000
91.700	61.400	8.340	8.801	0.093	9.000
91.800	61.400	8.340	8.800	0.093	9.000
91.900	61.000	8.344	8.801	0.093	9.000
92.000	61.000	8.340	8.801	0.093	9.000
92.100	61.200	8.340	8.801	0.093	9.000
92.200	61.200	8.345	8.800	0.093	9.000
92.300	60.800	8.343	8.800	0.093	9.000
92.400	60.800	8.348	8.801	0.093	9.000
92.500	60.600	8.346	8.801	0.093	9.000
92.600	60.400	8.346	8.801	0.093	9.000
92.700	61.200	8.339	8.801	0.093	9.000
92.800	60.800	8.348	8.800	0.093	9.000
92.900	61.400	8.345	8.800	0.093	9.000
93.000	62.400	8.350	8.800	0.093	9.000
93.100	59.800	8.350	8.800	0.093	9.000
93.200	59.800	8.351	8.801	0.093	9.000
93.300	61.200	8.352	8.800	0.093	9.000
93.400	61.200	8.352	8.802	0.094	9.000
93.500	59.800	8.359	8.801	0.094	9.000
93.600	60.400	8.359	8.801	0.094	9.000
93.700	60.200	8.355	8.801	0.094	9.000
93.800	61.000	8.357	8.801	0.094	9.000
93.900	59.800	8.351	8.801	0.094	9.000
94.000	60.400	8.355	8.801	0.094	9.000
94.100	60.200	8.355	8.801	0.095	9.000
94.200	59.800	8.354	8.802	0.095	9.000
94.300	60.000	8.355	8.800	0.095	9.000
94.400	60.200	8.357	8.801	0.095	9.000
94.500	59.400	8.355	8.801	0.095	9.000
94.600	59.600	8.355	8.801	0.095	9.000
94.700	59.600	8.353	8.801	0.095	9.000
94.800	60.400	8.356	8.801	0.095	9.000
94.900	59.400	8.358	8.801	0.095	9.000
95.000	59.600	8.357	8.801	0.095	9.000
95.100	59.400	8.357	8.801	0.096	9.000
95.200	59.800	8.358	8.801	0.096	9.000
95.300	60.400	8.358	8.801	0.096	9.000
95.400	60.200	8.358	8.801	0.096	9.000
95.500	59.400	8.362	8.803	0.096	9.000
95.600	59.000	8.362	8.803	0.096	9.000
95.700	59.400	8.362	8.802	0.096	9.000
95.800	59.200	8.360	8.801	0.096	9.000
95.900	59.600	8.363	8.801	0.096	9.000
96.000	60.400	8.363	8.801	0.096	9.000
96.100	59.200	8.363	8.801	0.097	9.000
96.200	60.000	8.360	8.802	0.097	9.000
96.300	59.800	8.365	8.803	0.097	9.000
96.400	59.600	8.361	8.801	0.097	9.000
96.500	59.000	8.361	8.803	0.097	9.000
96.600	59.200	8.361	8.803	0.097	9.000
96.700	59.800	8.357	8.802	0.097	9.000
96.800	59.400	8.362	8.802	0.097	9.000
96.900	59.600	8.357	8.801	0.097	9.000
97.000	59.200	8.360	8.801	0.097	9.000
97.100	59.400	8.360	8.801	0.098	9.000
97.200	59.600	8.366	8.802	0.098	9.000
97.300	59.600	8.360	8.803	0.098	9.000
97.400	60.600	8.363	8.802	0.098	9.000
97.500	60.000	8.366	8.801	0.098	9.000
97.600	59.400	8.366	8.801	0.098	9.000
97.700	59.800	8.364	8.802	0.098	9.000
97.800	59.200	8.365	8.803	0.098	9.000
97.900	59.800	8.364	8.803	0.098	9.000
98.000	60.200	8.366	8.803	0.098	9.000
98.100	60.200	8.366	8.803	0.098	9.000
98.200	59.200	8.359	8.802	0.098	9.000
98.300	59.800	8.359	8.802	0.098	9.000
98.400	59.800	8.358	8.802	0.098	9.000
98.500	59.000	8.359	8.802	0.098	9.000
98.600	59.000	8.359	8.802	0.099	9.000
98.700	59.200	8.358	8.802	0.099	9.000
98.800	58.600	8.360	8.802	0.099	9.000
98.900	58.400	8.361	8.802	0.099	9.000
99.000	58.600	8.360	8.802	0.099	9.000
99.100	59.200	8.360	8.802	0.099	9.000
99.200	58.600	8.363	8.803	0.099	9.000
99.300	58.200	8.366	8.802	0.099	9.000
99.400	58.600	8.367	8.802	0.099	9.000
99.500	57.400	8.367	8.803	0.099	9.000
99.600	57.800	8.367	8.803	0.100	9.000
99.700	57.800	8.368	8.802	0.100	9.000
99.800	58.000	8.370	8.803	0.100	9.000
99.900	56.800	8.375	8.803	0.100	9.000
100.000	57.200	8.372	8.803	0.100	9.000
100.100	57.600	8.372	8.803	0.100	9.000
100.200	56.800	8.378	8.801	0.100	9.000
100.300	56.800	8.377	8.803	0.100	9.000
100.400	56.600	8.383	8.803	0.100	9.000
100.500	56.600	8.381	8.803	0.100	9.000
100.600	55.800	8.381	8.803	0.101	9.000
100.700	54.600	8.381	8.803	0.101	9.000
100.800	55.000	8.387	8.803	0.101	9.000
100.900	55.000	8.387	8.802	0.101	9.000
101.000	55.000	8.393	8.803	0.101	9.000
101.100	55.400	8.393	8.803	0.101	9.000
101.200	55.400	8.398	8.803	0.101	9.000
101.300	55.400	8.395	8.802	0.101	9.000
101.400	54.400	8.399	8.802	0.101	9.000
101.500	55.000	8.403	8.803	0.101	9.000
101.600	54.600	8.403	8.803	0.102	9.000
101.700	54.200	8.403	8.804	0.102	9.000
101.800	54.600	8.406	8.801	0.102	9.000
101.900	54.400	8.403	8.803	0.102	9.000
102.000	54.400	8.409	8.803	0.102	9.000
102.100	55.200	8.409	8.803	0.102	9.000
102.200	54.600	8.409	8.801	0.102	9.000
102.300	54.800	8.412	8.803	0.102	9.000
102.400	54.200	8.412	8.802	0.102	9.000
102.500	55.800	8.407	8.803	0.102	9.000
102.600	55.000	8.407	8.803	0.103	9.000
102.700	55.600	8.412	8.804	0.103	9.000
102.800	54.200	8.413	8.802	0.103	9.000
102.900	54.400	8.410	8.803	0.103	9.000
103.000	54.600	8.413	8.803	0.103	9.000
103.100	54.200	8.413	8.803	0.103	9.000
103.200	54.600	8.411	8.804	0.103	9.000
103.300	54.400	8.408	8.803	0.103	9.000
103.400	55.000	8.415	8.803	0.103	9.000
103.500	55.000	8.414	8.803	0.103	9.000
103.600	55.200	8.414	8.803	0.104	9.000
103.700	56.000	8.413	8.803	0.104	9.000
103.800	56.200	8.412	8.804	0.104	9.000
103.900	56.000	8.412	8.803	0.104	9.000
104.000	55.400	8.409	8.803	0.104	9.000
104.100	55.400	8.409	8.803	0.104	9.000
104.200	55.400	8.412	8.804	0.104	9.000
104.300	55.400	8.410	8.803	0.104	9.000
104.400	55.600	8.407	8.803	0.104	9.000
104.500	56.000	8.402	8.804	0.104	9.000
104.600	55.800	8.402	8.804	0.105	9.000
104.700	55.200	8.399	8.803	0.105	9.000
104.800	55.800	8.404	8.803	0.105	9.000
104.900	54.800	8.400	8.804	0.105	9.000
105.000	55.200	8.401	8.803	0.105	9.000
105.100	54.800	8.401	8.803	0.105	9.000
105.200	55.600	8.402	8.803	0.105	9.000
105.300	55.600	8.405	8.803	0.105	9.000
105.400	55.600	8.402	8.805	0.105	9.000
105.500	54.600	8.402	8.803	0.105	9.000
105.600	55.400	8.402	8.803	0.105	9.000
105.700	54.200	8.407	8.803	0.105	9.000
105.800	54.600	8.403	8.804	0.105	9.000
105.900	55.400	8.403	8.803	0.105	9.000
106.000	54.800	8.400	8.802	0.105	9.000
106.100	56.200	8.400	8.802	0.106	9.000
106.200	56.000	8.406	8.803	0.106	9.000
106.300	55.400	8.406	8.805	0.106	9.000
106.400	55.000	8.404	8.804	0.106	9.000
106.500	56.200	8.406	8.804	0.106	9.000
106.600	55.800	8.406	8.804	0.106	9.000
106.700	56.000	8.403	8.804	0.106	9.000
106.800	56.000	8.405	8.803	0.106	9.000
106.900	56.200	8.408	8.804	0.106	9.000
107.000	56.000	8.401	8.803	0.106	9.000
107.100	56.200	8.401	8.803	0.107	9.000
107.200	56.200	8.403	8.804	0.107	9.000
107.300	55.600	8.401	8.803	0.107	9.000
107.400	56.000	8.403	8.805	0.107	9.000
107.500	55.200	8.404	8.804	0.107	9.000
107.600	55.600	8.404	8.804	0.107	9.000
107.700	56.200	8.405	8.803	0.107	9.000
107.800	56.000	8.402	8.804	0.107	9.000
107.900	56.000	8.406	8.804	0.107	9.000
108.000	56.600	8.406	8.805	0.107	9.000
108.100	56.600	8.406	8.805	0.108	9.000
108.200	56.200	8.403	8.803	0.108	9.000
108.300	55.800	8.402	8.804	0.108	9.000
108.400	56.000	8.400	8.804	0.108	9.000
108.500	57.400	8.401	8.804	0.108	9.000
108.600	56.000	8.401	8.804	0.108	9.000
108.700	55.600	8.395	8.805	0.108	9.000
108.800	56.000	8.397	8.804	0.108	9.000
108.900	56.200	8.399	8.805	0.108	9.000
109.000	55.800	8.393	8.804	0.108	9.000
109.100	56.200	8.393	8.804	0.109	9.000
109.200	56.000	8.396	8.805	0.109	9.000
109.300	55.800	8.392	8.805	0.109	9.000
109.400	56.200	8.395	8.804	0.109	9.000
109.500	55.200	8.399	8.804	0.109	9.000
109.600	56.200	8.399	8.804	0.109	9.000
109.700	55.200	8.395	8.804	0.109	9.000
109.800	55.600	8.398	8.804	0.109	9.000
109.900	56.000	8.395	8.804	0.109	9.000
110.000	55.400	8.397	8.804	0.109	9.000
110.100	56.200	8.397	8.804	0.110	9.000
110.200	55.800	8.398	8.805	0.110	9.000
110.300	55.600	8.397	8.806	0.110	9.000
110.400	54.800	8.399	8.804	0.110	9.000
110.500	55.200	8.398	8.804	0.110	9.000
110.600	56.000	8.398	8.804	0.110	9.000
110.700	54.600	8.394	8.804	0.110	9.000
110.800	55.200	8.398	8.804	0.110	9.000
110.900	55.600	8.397	8.803	0.110	9.000
111.000	54.600	8.399	8.804	0.110	9.000
111.100	55.400	8.399	8.804	0.111	9.000
111.200	54.200	8.405	8.805	0.111	9.000
111.300	55.000	8.402	8.805	0.111	9.000
111.400	55.200	8.403	8.804	0.111	9.000
111.500	54.400	8.402	8.805	0.111	9.000
111.600	54.200	8.402	8.805	0.111	9.000
111.700	53.400	8.405	8.803	0.111	9.000
111.800	53.800	8.405	8.806	0.111	9.000
111.900	54.400	8.406	8.805	0.111	9.000
112.000	53.600	8.409	8.805	0.111	9.000
112.100	52.400	8.409	8.805	0.111	9.000
112.200	54.200	8.410	8.804	0.111	9.000
112.300	52.400	8.411	8.806	0.111	9.000
112.400	53.200	8.410	8.805	0.111	9.000
112.500	52.800	8.417	8.805	0.111	9.000
112.600	53.000	8.417	8.805	0.112	9.000
112.700	53.400	8.411	8.805	0.112	9.000
112.800	53.400	8.421	8.803	0.112	9.000
112.900	53.200	8.422	8.805	0.112	9.000
113.000	53.600	8.428	8.805	0.112	9.000
113.100	53.000	8.428	8.805	0.112	9.000
113.200	52.600	8.429	8.804	0.112	9.000
113.300	52.200	8.428	8.805	0.112	9.000
113.400	52.400	8.427	8.804	0.112	9.000
113.500	52.600	8.427	8.805	0.112	9.000
113.600	53.400	8.427	8.805	0.113	9.000
113.700	52.200	8.432	8.805	0.113	9.000
113.800	51.600	8.427	8.805	0.113	9.000
113.900	53.000	8.427	8.804	0.113	9.000
114.000	52.600	8.433	8.805	0.113	9.000
114.100	52.600	8.433	8.805	0.113	9.000
114.200	52.200	8.430	8.804	0.113	9.000
114.300	51.400	8.429	8.806	0.113	9.000
114.400	52.200	8.433	8.806	0.113	9.000
114.500	51.200	8.433	8.805	0.113	9.000
114.600	51.400	8.433	8.805	0.114	9.000
114.700	50.600	8.431	8.806	0.114	9.000
114.800	50.400	8.437	8.806	0.114	9.000
114.900	51.000	8.440	8.806	0.114	9.000
115.000	50.000	8.441	8.804	0.114	9.000
115.100	49.600	8.441	8.804	0.114	9.000
115.200	50.400	8.436	8.806	0.114	9.000
115.300	50.000	8.444	8.805	0.114	9.000
115.400	51.000	8.439	8.805	0.114	9.000
115.500	49.600	8.450	8.806	0.114	9.000
115.600	48.800	8.450	8.806	0.114	9.000
115.700	48.200	8.457	8.806	0.114	9.000
115.800	48.800	8.459	8.807	0.114	9.000
115.900	48.600	8.455	8.805	0.114	9.000
116.000	48.200	8.456	8.805	0.114	9.000
116.100	47.200	8.456	8.805	0.115	9.000
116.200	48.000	8.458	8.805	0.115	9.000
116.300	47.200	8.457	8.806	0.115	9.000
116.400	47.600	8.465	8.805	0.115	9.000
116.500	47.600	8.468	8.806	0.115	9.000
116.600	48.000	8.468	8.806	0.115	9.000
116.700	48.600	8.470	8.805	0.115	9.000
116.800	48.000	8.476	8.806	0.115	9.000
116.900	47.800	8.478	8.805	0.115	9.000
117.000	47.800	8.484	8.805	0.115	9.000
117.100	48.200	8.484	8.805	0.116	9.000
117.200	48.200	8.481	8.807	0.116	9.000
117.300	47.800	8.485	8.805	0.116	9.000
117.400	48.000	8.483	8.806	0.116	9.000
117.500	48.400	8.485	8.805	0.116	9.000
117.600	48.600	8.485	8.805	0.116	9.000
117.700	47.800	8.480	8.807	0.116	9.000
117.800	47.800	8.484	8.806	0.116	9.000
117.900	48.200	8.481	8.805	0.116	9.000
118.000	48.000	8.481	8.806	0.116	9.000
118.100	48.600	8.481	8.806	0.116	9.000
118.200	49.000	8.481	8.806	0.116	9.000
118.300	48.400	8.479	8.807	0.116	9.000
118.400	48.000	8.477	8.805	0.116	9.000
118.500	48.600	8.476	8.806	0.116	9.000
118.600	48.800	8.476	8.806	0.117	9.000
118.700	49.400	8.479	8.806	0.117	9.000
118.800	49.000	8.477	8.806	0.117	9.000
118.900	49.000	8.479	8.807	0.117	9.000
119.000	48.200	8.477	8.806	0.117	9.000
119.100	48.200	8.477	8.806	0.117	9.000
119.200	48.400	8.473	8.807	0.117	9.000
119.300	49.000	8.473	8.806	0.117	9.000
119.400	48.800	8.474	8.807	0.117	9.000
119.500	49.400	8.472	8.806	0.117	9.000
119.600	48.200	8.472	8.806	0.118	9.000
119.700	48.200	8.473	8.806	0.118	9.000
119.800	48.800	8.476	8.807	0.118	9.000
119.900	48.000	8.474	8.808	0.118	9.000
120.000	48.800	8.474	8.806	0.118	9.000
120.100	47.400	8.474	8.806	0.118	9.000
120.200	47.200	8.474	8.806	0.118	9.000
120.300	47.000	8.474	8.806	0.118	9.000
120.400	47.200	8.472	8.806	0.118	9.000
120.500	47.400	8.473	8.807	0.118	9.000
120.600	46.200	8.473	8.807	0.118	9.000
120.700	46.000	8.472	8.806	0.118	9.000
120.800	46.200	8.480	8.806	0.118	9.000
120.900	45.800	8.482	8.807	0.118	9.000
121.000	46.200	8.491	8.808	0.118	9.000
121.100	47.600	8.491	8.808	0.119	9.000
121.200	46.600	8.498	8.806	0.119	9.000
121.300	45.200	8.490	8.806	0.119	9.000
121.400	46.400	8.489	8.808	0.119	9.000
121.500	46.200	8.498	8.807	0.119	9.000
121.600	45.200	8.498	8.807	0.119	9.000
121.700	46.800	8.499	8.807	0.119	9.000
121.800	47.000	8.492	8.807	0.119	9.000
121.900	46.800	8.497	8.806	0.119	9.000
122.000	46.800	8.502	8.807	0.119	9.000
122.100	47.000	8.502	8.807	0.120	9.000
122.200	47.200	8.497	8.807	0.120	9.000
122.300	46.400	8.498	8.808	0.120	9.000
122.400	48.000	8.500	8.806	0.120	9.000
122.500	47.400	8.498	8.806	0.120	9.000
122.600	48.200	8.498	8.806	0.120	9.000
122.700	48.200	8.490	8.807	0.120	9.000
122.800	49.600	8.499	8.809	0.120	9.000
122.900	47.600	8.492	8.807	0.120	9.000
123.000	48.000	8.488	8.807	0.120	9.000
123.100	48.000	8.488	8.807	0.120	9.000
123.200	48.800	8.488	8.806	0.120	9.000
123.300	48.200	8.491	8.807	0.120	9.000
123.400	48.800	8.486	8.806	0.120	9.000
123.500	49.400	8.486	8.808	0.120	9.000
123.600	49.200	8.486	8.808	0.121	9.000
123.700	49.200	8.482	8.806	0.121	9.000
123.800	48.400	8.483	8.808	0.121	9.000
123.900	49.600	8.483	8.808	0.121	9.000
124.000	48.800	8.479	8.808	0.121	9.000
124.100	49.400	8.479	8.808	0.121	9.000
124.200	50.200	8.475	8.808	0.121	9.000
124.300	50.600	8.477	8.807	0.121	9.000
124.400	49.200	8.475	8.807	0.121	9.000
124.500	49.200	8.474	8.806	0.121	9.000
124.600	48.800	8.474	8.806	0.122	9.000
124.700	50.000	8.466	8.807	0.122	9.000
124.800	50.000	8.468	8.808	0.122	9.000
124.900	49.600	8.465	8.807	0.122	9.000
125.000	48.400	8.465	8.808	0.122	9.000
125.100	50.600	8.465	8.808	0.122	9.000
125.200	50.000	8.463	8.807	0.122	9.000
125.300	50.600	8.460	8.809	0.122	9.000
125.400	49.800	8.463	8.807	0.122	9.000
125.500	50.200	8.458	8.808	0.122	9.000
125.600	50.800	8.458	8.808	0.123	9.000
125.700	49.400	8.459	8.809	0.123	9.000
125.800	49.600	8.464	8.807	0.123	9.000
125.900	49.400	8.466	8.808	0.123	9.000
126.000	49.600	8.450	8.808	0.123	9.000
126.100	50.000	8.450	8.808	0.123	9.000
126.200	49.200	8.458	8.809	0.123	9.000
126.300	48.600	8.455	8.807	0.123	9.000
126.400	49.400	8.462	8.808	0.123	9.000
126.500	49.000	8.463	8.808	0.123	9.000
126.600	50.000	8.463	8.808	0.123	9.000
126.700	48.600	8.458	8.808	0.123	9.000
126.800	49.400	8.466	8.809	0.123	9.000
126.900	50.200	8.465	8.807	0.123	9.000
127.000	49.800	8.468	8.809	0.123	9.000
127.100	49.600	8.468	8.809	0.124	9.000
127.200	49.800	8.464	8.809	0.124	9.000
127.300	50.200	8.467	8.808	0.124	9.000
127.400	50.400	8.466	8.808	0.124	9.000
127.500	50.600	8.463	8.809	0.124	9.000
127.600	50.400	8.463	8.809	0.124	9.000
127.700	51.200	8.464	8.808	0.124	9.000
127.800	51.000	8.464	8.808	0.124	9.000
127.900	52.000	8.460	8.809	0.124	9.000
128.000	51.600	8.462	8.808	0.124	9.000
128.100	51.000	8.462	8.808	0.125	9.000
128.200	52.000	8.458	8.809	0.125	9.000
128.300	50.600	8.459	8.809	0.125	9.000
128.400	51.800	8.452	8.809	0.125	9.000
128.500	51.200	8.450	8.808	0.125	9.000
128.600	50.800	8.450	8.808	0.125	9.000
128.700	50.800	8.446	8.809	0.125	9.000
128.800	50.600	8.450	8.809	0.125	9.000
128.900	51.400	8.447	8.808	0.125	9.000
129.000	50.000	8.449	8.810	0.125	9.000
129.100	48.800	8.449	8.810	0.125	9.000
129.200	50.200	8.448	8.810	0.125	9.000
129.300	48.200	8.447	8.808	0.125	9.000
129.400	49.000	8.450	8.808	0.125	9.000
129.500	49.200	8.456	8.808	0.125	9.000
129.600	50.000	8.456	8.808	0.126	9.000
129.700	49.600	8.452	8.808	0.126	9.000
129.800	50.800	8.454	8.809	0.126	9.000
129.900	49.400	8.455	8.810	0.126	9.000
130.000	50.200	8.462	8.809	0.126	9.000
130.100	48.400	8.462	8.809	0.126	9.000
130.200	49.800	8.472	8.808	0.126	9.000
130.300	48.600	8.466	8.809	0.126	9.000
130.400	49.400	8.466	8.809	0.126	9.000
130.500	48.600	8.461	8.810	0.126	9.000
130.600	49.000	8.461	8.810	0.127	9.000
130.700	49.400	8.462	8.809	0.127	9.000
130.800	48.800	8.463	8.809	0.127	9.000
130.900	48.200	8.470	8.809	0.127	9.000
131.000	48.000	8.470	8.809	0.127	9.000
131.100	47.800	8.470	8.809	0.127	9.000
131.200	48.400	8.471	8.811	0.127	9.000
131.300	47.400	8.469	8.809	0.127	9.000
131.400	47.200	8.469	8.809	0.127	9.000
131.500	48.200	8.478	8.810	0.127	9.000
131.600	47.400	8.478	8.810	0.127	9.000
131.700	47.600	8.476	8.809	0.127	9.000
131.800	48.600	8.478	8.810	0.127	9.000
131.900	47.000	8.481	8.809	0.127	9.000
132.000	47.600	8.482	8.809	0.127	9.000
132.100	47.800	8.482	8.809	0.128	9.000
132.200	48.600	8.484	8.809	0.128	9.000
132.300	46.600	8.483	8.810	0.128	9.000
132.400	47.400	8.481	8.810	0.128	9.000
132.500	47.200	8.476	8.810	0.128	9.000
132.600	47.400	8.476	8.810	0.128	9.000
132.700	46.600	8.476	8.810	0.128	9.000
132.800	48.000	8.476	8.809	0.128	9.000
132.900	47.200	8.485	8.809	0.128	9.000
133.000	47.600	8.486	8.810	0.128	9.000
133.100	47.000	8.486	8.810	0.129	9.000
133.200	46.800	8.480	8.810	0.129	9.000
133.300	47.600	8.492	8.809	0.129	9.000
133.400	47.600	8.485	8.810	0.129	9.000
133.500	46.800	8.485	8.810	0.129	9.000
133.600	47.000	8.485	8.810	0.129	9.000
133.700	47.000	8.484	8.810	0.129	9.000
133.800	46.600	8.488	8.809	0.129	9.000
133.900	46.600	8.488	8.809	0.129	9.000
134.000	46.000	8.491	8.809	0.129	9.000
134.100	46.600	8.491	8.809	0.129	9.000
134.200	46.400	8.492	8.810	0.129	9.000
134.300	45.400	8.495	8.811	0.129	9.000
134.400	45.600	8.492	8.809	0.129	9.000
134.500	45.600	8.488	8.810	0.129	9.000
134.600	45.200	8.488	8.810	0.130	9.000
134.700	45.600	8.493	8.810	0.130	9.000
134.800	44.000	8.494	8.811	0.130	9.000
134.900	45.600	8.494	8.810	0.130	9.000
135.000	43.200	8.501	8.811	0.130	9.000
135.100	44.400	8.501	8.811	0.130	9.000
135.200	43.000	8.501	8.811	0.130	9.000
135.300	43.200	8.506	8.809	0.130	9.000
135.400	43.600	8.503	8.811	0.130	9.000
135.500	43.200	8.512	8.809	0.130	9.000
135.600	43.200	8.512	8.809	0.131	9.000
135.700	43.200	8.511	8.811	0.131	9.000
135.800	43.400	8.515	8.809	0.131	9.000
135.900	43.000	8.514	8.810	0.131	9.000
136.000	42.800	8.520	8.810	0.131	9.000
136.100	43.200	8.520	8.810	0.131	9.000
136.200	42.600	8.525	8.811	0.131	9.000
136.300	42.600	8.526	8.810	0.131	9.000
136.400	41.600	8.524	8.810	0.131	9.000
136.500	42.800	8.523	8.810	0.131	9.000
136.600	41.400	8.523	8.810	0.131	9.000
136.700	41.800	8.527	8.809	0.131	9.000
136.800	43.000	8.528	8.809	0.131	9.000
136.900	42.200	8.530	8.810	0.131	9.000
137.000	42.600	8.532	8.811	0.131	9.000
137.100	41.400	8.532	8.811	0.132	9.000
137.200	42.400	8.537	8.810	0.132	9.000
137.300	43.200	8.538	8.809	0.132	9.000
137.400	43.000	8.542	8.811	0.132	9.000
137.500	43.000	8.542	8.811	0.132	9.000
137.600	44.000	8.542	8.811	0.132	9.000
137.700	42.800	8.537	8.810	0.132	9.000
137.800	44.000	8.541	8.809	0.132	9.000
137.900	43.600	8.539	8.810	0.132	9.000
138.000	43.400	8.536	8.810	0.132	9.000
138.100	44.200	8.536	8.810	0.132	9.000
138.200	44.200	8.535	8.810	0.132	9.000
138.300	43.800	8.537	8.812	0.132	9.000
138.400	43.800	8.535	8.810	0.132	9.000
138.500	44.000	8.526	8.810	0.132	9.000
138.600	43.400	8.526	8.810	0.133	9.000
138.700	44.400	8.525	8.809	0.133	9.000
138.800	45.200	8.525	8.810	0.133	9.000
138.900	44.600	8.528	8.810	0.133	9.000
139.000	45.600	8.525	8.810	0.133	9.000
139.100	46.000	8.525	8.810	0.133	9.000
139.200	45.200	8.522	8.810	0.133	9.000
139.300	45.400	8.521	8.811	0.133	9.000
139.400	45.600	8.524	8.811	0.133	9.000
139.500	44.600	8.520	8.810	0.133	9.000
139.600	44.600	8.520	8.810	0.133	9.000
139.700	45.000	8.513	8.811	0.133	9.000
139.800	44.000	8.512	8.811	0.133	9.000
139.900	43.600	8.510	8.811	0.133	9.000
140.000	44.000	8.506	8.810	0.133	9.000
140.100	43.400	8.506	8.810	0.134	9.000
140.200	43.400	8.510	8.812	0.134	9.000
140.300	43.800	8.507	8.811	0.134	9.000
140.400	42.200	8.511	8.810	0.134	9.000
140.500	43.800	8.512	8.811	0.134	9.000
140.600	43.800	8.512	8.811	0.134	9.000
140.700	44.000	8.516	8.810	0.134	9.000
140.800	44.200	8.525	8.811	0.134	9.000
140.900	43.800	8.525	8.810	0.134	9.000
141.000	44.000	8.524	8.811	0.134	9.000
141.100	43.800	8.524	8.811	0.135	9.000
141.200	43.400	8.528	8.811	0.135	9.000
141.300	44.400	8.524	8.811	0.135	9.000
141.400	44.200	8.523	8.810	0.135	9.000
141.500	44.800	8.520	8.811	0.135	9.000
141.600	45.400	8.520	8.811	0.135	9.000
141.700	45.400	8.524	8.810	0.135	9.000
141.800	46.400	8.524	8.812	0.135	9.000
141.900	44.800	8.523	8.810	0.135	9.000
142.000	45.400	8.521	8.812	0.135	9.000
142.100	46.400	8.521	8.812	0.135	9.000
142.200	46.000	8.518	8.812	0.135	9.000
142.300	45.600	8.519	8.810	0.135	9.000
142.400	45.000	8.517	8.811	0.135	9.000
142.500	45.000	8.512	8.810	0.135	9.000
142.600	45.400	8.512	8.810	0.136	9.000
142.700	44.200	8.511	8.811	0.136	9.000
142.800	44.600	8.509	8.811	0.136	9.000
142.900	44.600	8.506	8.811	0.136	9.000
143.000	45.400	8.504	8.811	0.136	9.000
143.100	43.800	8.504	8.811	0.136	9.000
143.200	43.000	8.507	8.810	0.136	9.000
143.300	43.000	8.505	8.810	0.136	9.000
143.400	42.600	8.507	8.810	0.136	9.000
143.500	43.000	8.512	8.812	0.136	9.000
143.600	42.600	8.512	8.812	0.136	9.000
143.700	42.800	8.511	8.811	0.136	9.000
143.800	42.400	8.521	8.812	0.136	9.000
143.900	41.200	8.519	8.810	0.136	9.000
144.000	43.000	8.525	8.812	0.136	9.000
144.100	42.200	8.525	8.812	0.137	9.000
144.200	41.400	8.530	8.811	0.137	9.000
144.300	40.600	8.531	8.811	0.137	9.000
144.400	41.400	8.532	8.811	0.137	9.000
144.500	41.400	8.532	8.811	0.137	9.000
144.600	41.400	8.532	8.811	0.137	9.000
144.700	41.200	8.533	8.811	0.137	9.000
144.800	40.600	8.537	8.811	0.137	9.000
144.900	40.400	8.543	8.810	0.137	9.000
145.000	40.200	8.548	8.811	0.137	9.000
145.100	40.000	8.548	8.811	0.137	9.000
145.200	40.200	8.550	8.811	0.137	9.000
145.300	39.600	8.553	8.811	0.137	9.000
145.400	39.800	8.547	8.810	0.137	9.000
145.500	38.800	8.553	8.812	0.137	9.000
145.600	40.200	8.553	8.812	0.138	9.000
145.700	40.800	8.556	8.811	0.138	9.000
145.800	39.800	8.557	8.812	0.138	9.000
145.900	41.000	8.561	8.812	0.138	9.000
146.000	40.600	8.567	8.811	0.138	9.000
146.100	41.600	8.567	8.811	0.138	9.000
146.200	40.800	8.564	8.810	0.138	9.000
146.300	41.000	8.565	8.812	0.138	9.000
146.400	41.600	8.562	8.811	0.138	9.000
146.500	42.000	8.561	8.812	0.138	9.000
146.600	41.400	8.561	8.812	0.138	9.000
146.700	41.400	8.562	8.813	0.138	9.000
146.800	42.600	8.559	8.813	0.138	9.000
146.900	42.600	8.556	8.812	0.138	9.000
147.000	42.400	8.549	8.811	0.138	9.000
147.100	43.200	8.549	8.811	0.139	9.000
147.200	43.200	8.553	8.812	0.139	9.000
147.300	43.400	8.551	8.811	0.139	9.000
147.400	42.400	8.548	8.812	0.139	9.000
147.500	42.600	8.542	8.812	0.139	9.000
147.600	43.600	8.542	8.812	0.139	9.000
147.700	42.800	8.546	8.811	0.139	9.000
147.800	42.800	8.541	8.811	0.139	9.000
147.900	43.400	8.540	8.811	0.139	9.000
148.000	43.000	8.537	8.813	0.139	9.000
148.100	43.600	8.537	8.813	0.139	9.000
148.200	43.200	8.537	8.813	0.139	9.000
148.300	43.400	8.537	8.812	0.139	9.000
148.400	43.400	8.534	8.812	0.139	9.000
148.500	41.800	8.533	8.812	0.139	9.000
148.600	41.600	8.533	8.812	0.140	9.000
148.700	42.200	8.532	8.813	0.140	9.000
148.800	42.200	8.530	8.812	0.140	9.000
148.900	42.600	8.536	8.813	0.140	9.000
149.000	43.000	8.533	8.813	0.140	9.000
149.100	43.600	8.533	8.813	0.140	9.000
149.200	43.600	8.530	8.813	0.140	9.000
149.300	43.800	8.540	8.812	0.140	9.000
149.400	44.600	8.535	8.812	0.140	9.000
149.500	44.600	8.534	8.812	0.140	9.000
149.600	45.200	8.534	8.812	0.141	9.000
149.700	44.400	8.539	8.811	0.141	9.000
149.800	45.200	8.535	8.813	0.141	9.000
149.900	45.000	8.535	8.811	0.141	9.000
150.000	45.800	8.532	8.812	0.141	9.000
150.100	44.400	8.532	8.812	0.141	9.000
150.200	44.400	8.527	8.812	0.141	9.000
150.300	45.200	8.525	8.813	0.141	9.000
150.400	45.000	8.523	8.812	0.141	9.000
150.500	44.000	8.520	8.812	0.141	9.000
150.600	44.800	8.520	8.812	0.141	9.000
150.700	44.000	8.515	8.812	0.141	9.000
150.800	43.800	8.520	8.812	0.141	9.000
150.900	44.800	8.514	8.813	0.141	9.000
151.000	44.200	8.514	8.812	0.141	9.000
151.100	44.400	8.514	8.812	0.142	9.000
151.200	43.600	8.519	8.812	0.142	9.000
151.300	44.200	8.512	8.811	0.142	9.000
151.400	43.800	8.518	8.812	0.142	9.000
151.500	44.000	8.522	8.812	0.142	9.000
151.600	44.000	8.522	8.812	0.142	9.000
151.700	44.000	8.520	8.813	0.142	9.000
151.800	43.800	8.526	8.814	0.142	9.000
151.900	43.400	8.524	8.812	0.142	9.000
152.000	43.400	8.528	8.812	0.142	9.000
152.100	44.200	8.528	8.812	0.142	9.000
152.200	43.400	8.525	8.812	0.142	9.000
152.300	42.200	8.524	8.812	0.142	9.000
152.400	43.200	8.520	8.812	0.142	9.000
152.500	43.800	8.518	8.812	0.142	9.000
152.600	42.600	8.518	8.812	0.143	9.000
152.700	42.400	8.526	8.812	0.143	9.000
152.800	42.400	8.523	8.812	0.143	9.000
152.900	42.800	8.526	8.814	0.143	9.000
153.000	42.400	8.533	8.813	0.143	9.000
153.100	41.800	8.533	8.813	0.143	9.000
153.200	42.400	8.531	8.813	0.143	9.000
153.300	42.000	8.534	8.813	0.143	9.000
153.400	43.200	8.532	8.813	0.143	9.000
153.500	42.200	8.534	8.813	0.143	9.000
153.600	43.000	8.534	8.813	0.143	9.000
153.700	42.800	8.537	8.812	0.143	9.000
153.800	41.800	8.537	8.813	0.143	9.000
153.900	42.000	8.536	8.812	0.143	9.000
154.000	41.600	8.538	8.813	0.143	9.000
154.100	42.000	8.538	8.813	0.144	9.000
154.200	41.400	8.540	8.814	0.144	9.000
154.300	39.800	8.539	8.813	0.144	9.000
154.400	40.800	8.538	8.813	0.144	9.000
154.500	42.600	8.532	8.812	0.144	9.000
154.600	42.400	8.532	8.812	0.144	9.000
154.700	43.600	8.536	8.813	0.144	9.000
154.800	44.200	8.537	8.813	0.144	9.000
154.900	44.400	8.537	8.813	0.144	9.000
155.000	44.200	8.543	8.812	0.144	9.000
155.100	44.200	8.543	8.812	0.145	9.000
155.200	43.800	8.552	8.812	0.145	9.000
155.300	43.200	8.554	8.812	0.145	9.000
155.400	43.200	8.556	8.813	0.145	9.000
155.500	42.600	8.541	8.813	0.145	9.000
155.600	43.000	8.541	8.813	0.145	9.000
155.700	42.800	8.529	8.812	0.145	9.000
155.800	42.000	8.527	8.813	0.145	9.000
155.900	42.800	8.521	8.814	0.145	9.000
156.000	42.000	8.527	8.813	0.145	9.000
156.100	42.400	8.527	8.813	0.145	9.000
156.200	41.200	8.529	8.814	0.145	9.000
156.300	41.400	8.530	8.812	0.145	9.000
156.400	41.400	8.531	8.813	0.145	9.000
156.500	40.600	8.534	8.812	0.145	9.000
156.600	39.800	8.534	8.812	0.146	9.000
156.700	39.800	8.537	8.814	0.146	9.000
156.800	40.800	8.536	8.813	0.146	9.000
156.900	40.600	8.541	8.813	0.146	9.000
157.000	39.200	8.543	8.813	0.146	9.000
157.100	39.600	8.543	8.813	0.146	9.000
157.200	40.400	8.544	8.813	0.146	9.000
157.300	40.000	8.545	8.813	0.146	9.000
157.400	39.400	8.556	8.814	0.146	9.000
157.500	40.600	8.564	8.814	0.146	9.000
157.600	38.800	8.564	8.814	0.146	9.000
157.700	39.200	8.559	8.813	0.146	9.000
157.800	39.400	8.560	8.812	0.146	9.000
157.900	40.400	8.563	8.814	0.146	9.000
158.000	39.800	8.563	8.813	0.147	9.000
158.100	39.200	8.563	8.813	0.147	9.000
158.200	40.000	8.562	8.813	0.147	9.000
158.300	40.400	8.566	8.813	0.147	9.000
158.400	39.600	8.566	8.813	0.147	9.000
158.500	39.800	8.569	8.812	0.147	9.000
158.600	40.400	8.569	8.812	0.147	9.000
158.700	39.600	8.567	8.813	0.147	9.000
158.800	40.200	8.569	8.815	0.147	9.000
158.900	39.800	8.567	8.814	0.147	9.000
159.000	40.400	8.565	8.814	0.147	9.000
159.100	40.400	8.565	8.814	0.147	9.000
159.200	40.600	8.563	8.814	0.147	9.000
159.300	39.800	8.564	8.813	0.147	9.000
159.400	38.600	8.568	8.814	0.147	9.000
159.500	38.200	8.569	8.813	0.148	9.000
159.600	36.800	8.569	8.813	0.148	9.000
159.700	37.000	8.561	8.814	0.148	9.000
159.800	36.800	8.568	8.814	0.148	9.000
159.900	36.600	8.562	8.813	0.148	9.000
160.000	37.200	8.558	8.814	0.148	9.000
160.100	38.000	8.558	8.814	0.148	9.000
160.200	38.000	8.564	8.813	0.148	9.000
160.300	37.600	8.570	8.814	0.148	9.000
160.400	38.800	8.579	8.814	0.148	9.000
160.500	37.400	8.591	8.813	0.148	9.000
160.600	39.600	8.591	8.813	0.148	9.000
160.700	38.400	8.594	8.815	0.148	9.000
160.800	40.600	8.596	8.814	0.148	9.000
160.900	39.400	8.598	8.813	0.148	9.000
161.000	40.000	8.585	8.813	0.149	9.000
161.100	40.400	8.585	8.813	0.149	9.000
161.200	40.800	8.581	8.814	0.149	9.000
161.300	40.000	8.591	8.814	0.149	9.000
161.400	39.400	8.572	8.814	0.149	9.000
161.500	41.000	8.569	8.814	0.149	9.000
161.600	40.600	8.569	8.814	0.149	9.000
161.700	39.800	8.573	8.814	0.149	9.000
161.800	41.000	8.561	8.813	0.149	9.000
161.900	40.400	8.565	8.814	0.149	9.000
162.000	40.400	8.566	8.814	0.149	9.000
162.100	40.400	8.566	8.814	0.149	9.000
162.200	40.600	8.564	8.815	0.149	9.000
162.300	40.600	8.564	8.814	0.149	9.000
162.400	39.800	8.561	8.815	0.149	9.000
162.500	39.800	8.560	8.814	0.150	9.000
162.600	39.600	8.560	8.814	0.150	9.000
162.700	40.400	8.563	8.814	0.150	9.000
162.800	39.600	8.563	8.814	0.150	9.000
162.900	39.600	8.561	8.813	0.150	9.000
163.000	39.800	8.562	8.813	0.150	9.000
163.100	39.400	8.562	8.813	0.150	9.000
163.200	38.800	8.563	8.814	0.150	9.000
163.300	38.800	8.566	8.815	0.150	9.000
163.400	38.200	8.566	8.814	0.150	9.000
163.500	39.000	8.567	8.815	0.150	9.000
163.600	38.200	8.567	8.815	0.150	9.000
163.700	38.200	8.568	8.814	0.150	9.000
163.800	39.200	8.569	8.815	0.150	9.000
163.900	39.200	8.572	8.814	0.150	9.000
164.000	38.600	8.578	8.814	0.151	9.000
164.100	38.400	8.578	8.814	0.151	9.000
164.200	38.200	8.573	8.815	0.151	9.000
164.300	39.200	8.580	8.813	0.151	9.000
164.400	38.600	8.575	8.814	0.151	9.000
164.500	38.600	8.572	8.815	0.151	9.000
164.600	37.600	8.572	8.815	0.151	9.000
164.700	38.800	8.577	8.815	0.151	9.000
164.800	38.400	8.576	8.815	0.151	9.000
164.900	38.200	8.579	8.816	0.151	9.000
165.000	38.200	8.580	8.814	0.151	9.000
165.100	37.000	8.580	8.814	0.151	9.000
165.200	37.800	8.581	8.815	0.151	9.000
165.300	38.400	8.581	8.814	0.151	9.000
165.400	38.000	8.581	8.815	0.151	9.000
165.500	38.400	8.583	8.815	0.151	9.000
165.600	38.200	8.583	8.815	0.151	9.000
165.700	38.600	8.583	8.815	0.151	9.000
165.800	38.400	8.584	8.815	0.151	9.000
165.900	39.000	8.583	8.814	0.151	9.000
166.000	39.000	8.587	8.813	0.152	9.000
166.100	38.800	8.587	8.813	0.152	9.000
166.200	37.200	8.586	8.814	0.152	9.000
166.300	38.600	8.581	8.814	0.152	9.000
166.400	38.800	8.583	8.815	0.152	9.000
166.500	38.800	8.577	8.816	0.152	9.000
166.600	40.000	8.577	8.816	0.152	9.000
166.700	39.000	8.572	8.814	0.152	9.000
166.800	40.200	8.576	8.815	0.152	9.000
166.900	39.400	8.577	8.816	0.152	9.000
167.000	39.400	8.573	8.815	0.152	9.000
167.100	39.800	8.573	8.815	0.152	9.000
167.200	39.200	8.570	8.815	0.152	9.000
167.300	40.000	8.565	8.815	0.152	9.000
167.400	40.000	8.566	8.815	0.152	9.000
167.500	40.400	8.569	8.815	0.153	9.000
167.600	41.800	8.569	8.815	0.153	9.000
167.700	42.600	8.574	8.816	0.153	9.000
167.800	41.800	8.565	8.815	0.153	9.000
167.900	41.000	8.568	8.815	0.153	9.000
168.000	40.400	8.568	8.815	0.153	9.000
168.100	39.800	8.568	8.815	0.153	9.000
168.200	40.000	8.566	8.816	0.153	9.000
168.300	39.800	8.568	8.815	0.153	9.000
168.400	40.200	8.562	8.816	0.153	9.000
168.500	40.600	8.541	8.814	0.153	9.000
168.600	39.200	8.541	8.814	0.153	9.000
168.700	40.000	8.546	8.814	0.153	9.000
168.800	40.400	8.548	8.816	0.153	9.000
168.900	39.400	8.556	8.816	0.153	9.000
169.000	40.400	8.561	8.817	0.154	9.000
169.100	41.000	8.561	8.817	0.154	9.000
169.200	40.000	8.561	8.816	0.154	9.000
169.300	39.800	8.562	8.817	0.154	9.000
169.400	40.200	8.565	8.815	0.154	9.000
169.500	39.000	8.567	8.815	0.154	9.000
169.600	39.400	8.567	8.815	0.154	9.000
169.700	39.800	8.562	8.816	0.154	9.000
169.800	39.800	8.562	8.817	0.154	9.000
169.900	40.600	8.564	8.816	0.154	9.000
170.000	39.800	8.566	8.815	0.154	9.000
170.100	40.000	8.566	8.815	0.154	9.000
170.200	39.200	8.568	8.815	0.154	9.000
170.300	38.800	8.565	8.816	0.154	9.000
170.400	37.800	8.566	8.815	0.154	9.000
170.500	38.200	8.565	8.816	0.155	9.000
170.600	39.000	8.565	8.816	0.155	9.000
170.700	39.200	8.562	8.816	0.155	9.000
170.800	39.200	8.571	8.816	0.155	9.000
170.900	38.800	8.566	8.815	0.155	9.000
171.000	38.600	8.568	8.816	0.155	9.000
171.100	39.400	8.568	8.816	0.155	9.000
171.200	38.600	8.569	8.817	0.155	9.000
171.300	38.200	8.571	8.816	0.155	9.000
171.400	38.800	8.570	8.816	0.155	9.000
171.500	38.800	8.573	8.816	0.155	9.000
171.600	38.200	8.573	8.816	0.155	9.000
171.700	38.000	8.572	8.816	0.155	9.000
171.800	38.400	8.569	8.815	0.155	9.000
171.900	37.600	8.570	8.816	0.155	9.000
172.000	38.400	8.572	8.816	0.156	9.000
172.100	38.800	8.572	8.816	0.156	9.000
172.200	39.200	8.572	8.816	0.156	9.000
172.300	39.600	8.579	8.815	0.156	9.000
172.400	39.600	8.575	8.816	0.156	9.000
172.500	39.600	8.576	8.816	0.156	9.000
172.600	40.000	8.576	8.816	0.156	9.000
172.700	38.600	8.579	8.815	0.156	9.000
172.800	39.600	8.580	8.816	0.156	9.000
172.900	40.400	8.583	8.816	0.156	9.000
173.000	39.800	8.577	8.816	0.156	9.000
173.100	39.800	8.577	8.816	0.156	9.000
173.200	38.600	8.575	8.816	0.156	9.000
173.300	38.800	8.563	8.816	0.156	9.000
173.400	38.400	8.567	8.815	0.156	9.000
173.500	39.400	8.569	8.817	0.157	9.000
173.600	40.000	8.569	8.817	0.157	9.000
173.700	39.000	8.570	8.816	0.157	9.000
173.800	39.200	8.568	8.816	0.157	9.000
173.900	40.200	8.568	8.816	0.157	9.000
174.000	39.600	8.572	8.817	0.157	9.000
174.100	39.000	8.572	8.817	0.157	9.000
174.200	39.400	8.568	8.817	0.157	9.000
174.300	39.200	8.568	8.816	0.157	9.000
174.400	38.600	8.570	8.817	0.157	9.000
174.500	39.800	8.568	8.817	0.157	9.000
174.600	39.400	8.568	8.817	0.157	9.000
174.700	39.600	8.572	8.816	0.157	9.000
174.800	39.400	8.568	8.817	0.157	9.000
174.900	39.600	8.565	8.816	0.157	9.000
175.000	39.400	8.566	8.816	0.158	9.000
175.100	39.800	8.566	8.816	0.158	9.000
175.200	39.200	8.570	8.817	0.158	9.000
175.300	39.000	8.565	8.817	0.158	9.000
175.400	40.000	8.573	8.816	0.158	9.000
175.500	38.800	8.574	8.817	0.158	9.000
175.600	39.600	8.574	8.817	0.158	9.000
175.700	39.600	8.568	8.816	0.158	9.000
175.800	38.800	8.569	8.817	0.158	9.000
175.900	39.600	8.571	8.815	0.158	9.000
176.000	39.400	8.570	8.818	0.158	9.000
176.100	39.600	8.570	8.818	0.158	9.000
176.200	40.400	8.569	8.816	0.158	9.000
176.300	40.400	8.569	8.816	0.158	9.000
176.400	39.600	8.570	8.817	0.158	9.000
176.500	39.400	8.568	8.816	0.159	9.000
176.600	39.400	8.568	8.816	0.159	9.000
176.700	40.600	8.570	8.817	0.159	9.000
176.800	38.600	8.567	8.816	0.159	9.000
176.900	38.200	8.566	8.816	0.159	9.000
177.000	39.000	8.567	8.817	0.159	9.000
177.100	39.000	8.567	8.817	0.159	9.000
177.200	39.600	8.567	8.816	0.159	9.000
177.300	39.000	8.565	8.817	0.159	9.000
177.400	39.400	8.568	8.816	0.159	9.000
177.500	38.200	8.570	8.817	0.159	9.000
177.600	39.200	8.570	8.817	0.159	9.000
177.700	39.000	8.568	8.816	0.159	9.000
177.800	39.400	8.571	8.818	0.159	9.000
177.900	39.800	8.569	8.817	0.159	9.000
178.000	39.000	8.571	8.817	0.160	9.000
178.100	39.000	8.571	8.817	0.160	9.000
178.200	38.600	8.570	8.817	0.160	9.000
178.300	38.800	8.575	8.817	0.160	9.000
178.400	38.800	8.572	8.816	0.160	9.000
178.500	38.200	8.567	8.817	0.160	9.000
178.600	39.400	8.567	8.817	0.160	9.000
178.700	38.200	8.577	8.817	0.160	9.000
178.800	39.000	8.571	8.816	0.160	9.000
178.900	38.000	8.572	8.817	0.160	9.000
179.000	39.000	8.571	8.817	0.160	9.000
179.100	39.000	8.571	8.817	0.160	9.000
179.200	39.000	8.576	8.818	0.160	9.000
179.300	38.400	8.572	8.816	0.160	9.000
179.400	38.400	8.574	8.817	0.160	9.000
179.500	38.200	8.574	8.817	0.161	9.000
179.600	38.800	8.574	8.817	0.161	9.000
179.700	37.400	8.575	8.817	0.161	9.000
179.800	38.800	8.574	8.818	0.161	9.000
179.900	38.800	8.575	8.817	0.161	9.000
180.000	39.200	8.576	8.817	0.161	9.000
180.100	38.400	8.576	8.817	0.161	9.000
180.200	37.400	8.577	8.818	0.161	9.000
180.300	38.000	8.578	8.818	0.161	9.000
180.400	37.800	8.574	8.817	0.161	9.000
180.500	38.400	8.578	8.818	0.161	9.000
180.600	38.200	8.578	8.818	0.161	9.000
180.700	38.000	8.578	8.817	0.161	9.000
180.800	37.000	8.581	8.818	0.161	9.000
180.900	38.000	8.581	8.817	0.161	9.000
181.000	37.600	8.576	8.817	0.162	9.000
181.100	38.000	8.576	8.817	0.162	9.000
181.200	38.600	8.577	8.817	0.162	9.000
181.300	38.200	8.581	8.817	0.162	9.000
181.400	37.200	8.579	8.817	0.162	9.000
181.500	38.000	8.580	8.817	0.162	9.000
181.600	37.800	8.580	8.817	0.162	9.000
181.700	37.600	8.577	8.817	0.162	9.000
181.800	38.000	8.585	8.817	0.162	9.000
181.900	37.800	8.581	8.818	0.162	9.000
182.000	38.800	8.584	8.817	0.162	9.000
182.100	38.800	8.584	8.817	0.162	9.000
182.200	37.600	8.581	8.817	0.162	9.000
182.300	38.800	8.587	8.817	0.162	9.000
182.400	38.600	8.584	8.817	0.162	9.000
182.500	39.400	8.580	8.818	0.162	9.000
182.600	39.600	8.580	8.818	0.162	9.000
182.700	39.600	8.581	8.819	0.162	9.000
182.800	39.000	8.578	8.816	0.162	9.000
182.900	40.400	8.581	8.817	0.162	9.000
183.000	39.800	8.583	8.818	0.163	9.000
183.100	39.800	8.583	8.818	0.163	9.000
183.200	40.200	8.578	8.818	0.163	9.000
183.300	40.400	8.577	8.817	0.163	9.000
183.400	40.800	8.574	8.819	0.163	9.000
183.500	41.000	8.572	8.817	0.163	9.000
183.600	40.000	8.572	8.817	0.163	9.000
183.700	39.000	8.574	8.818	0.163	9.000
183.800	41.200	8.571	8.818	0.163	9.000
183.900	40.000	8.565	8.818	0.163	9.000
184.000	40.600	8.567	8.817	0.163	9.000
184.100	41.200	8.567	8.817	0.163	9.000
184.200	42.000	8.566	8.819	0.163	9.000
184.300	41.000	8.562	8.817	0.163	9.000
184.400	41.400	8.564	8.816	0.163	9.000
184.500	40.200	8.559	8.818	0.164	9.000
184.600	41.200	8.559	8.818	0.164	9.000
184.700	40.400	8.561	8.818	0.164	9.000
184.800	40.600	8.558	8.818	0.164	9.000
184.900	40.600	8.556	8.817	0.164	9.000
185.000	40.000	8.560	8.818	0.164	9.000
185.100	40.400	8.560	8.818	0.164	9.000
185.200	39.000	8.553	8.817	0.164	9.000
185.300	40.200	8.557	8.817	0.164	9.000
185.400	40.400	8.555	8.818	0.164	9.000
185.500	39.800	8.552	8.818	0.165	9.000
185.600	39.600	8.552	8.818	0.165	9.000
185.700	40.400	8.556	8.819	0.165	9.000
185.800	39.800	8.556	8.819	0.165	9.000
185.900	38.800	8.555	8.818	0.165	9.000
186.000	39.000	8.558	8.818	0.165	9.000
186.100	38.600	8.558	8.818	0.165	9.000
186.200	38.200	8.558	8.819	0.165	9.000
186.300	38.400	8.563	8.818	0.165	9.000
186.400	37.000	8.564	8.818	0.165	9.000
186.500	38.200	8.565	8.818	0.165	9.000
186.600	37.600	8.565	8.818	0.165	9.000
186.700	38.400	8.568	8.819	0.165	9.000
186.800	38.200	8.569	8.818	0.165	9.000
186.900	37.800	8.573	8.818	0.165	9.000
187.000	37.200	8.571	8.817	0.165	9.000
187.100	37.000	8.571	8.817	0.165	9.000
187.200	38.800	8.575	8.818	0.165	9.000
187.300	37.200	8.579	8.819	0.165	9.000
187.400	36.400	8.578	8.818	0.165	9.000
187.500	35.600	8.582	8.818	0.166	9.000
187.600	36.800	8.582	8.818	0.166	9.000
187.700	37.200	8.579	8.818	0.166	9.000
187.800	36.200	8.584	8.818	0.166	9.000
187.900	36.200	8.581	8.819	0.166	9.000
188.000	35.600	8.586	8.820	0.166	9.000
188.100	35.600	8.586	8.820	0.166	9.000
188.200	36.400	8.588	8.818	0.166	9.000
188.300	35.600	8.589	8.818	0.166	9.000
188.400	36.400	8.593	8.818	0.166	9.000
188.500	36.200	8.594	8.818	0.166	9.000
188.600	36.000	8.594	8.818	0.166	9.000
188.700	35.200	8.598	8.818	0.166	9.000
188.800	34.800	8.600	8.819	0.166	9.000
188.900	34.800	8.601	8.818	0.166	9.000
189.000	35.200	8.605	8.818	0.167	9.000
189.100	34.600	8.605	8.818	0.167	9.000
189.200	34.000	8.607	8.819	0.167	9.000
189.300	34.400	8.602	8.820	0.167	9.000
189.400	34.800	8.605	8.818	0.167	9.000
189.500	33.800	8.609	8.819	0.167	9.000
189.600	34.600	8.609	8.819	0.167	9.000
189.700	34.000	8.609	8.819	0.167	9.000
189.800	34.000	8.611	8.818	0.167	9.000
189.900	34.200	8.613	8.819	0.167	9.000
190.000	34.400	8.614	8.819	0.167	9.000
190.100	34.600	8.614	8.819	0.167	9.000
190.200	33.000	8.619	8.819	0.167	9.000
190.300	33.600	8.616	8.818	0.167	9.000
190.400	33.800	8.621	8.817	0.167	9.000
190.500	33.000	8.617	8.819	0.167	9.000
190.600	33.200	8.617	8.819	0.167	9.000
190.700	34.000	8.623	8.818	0.167	9.000
190.800	32.400	8.624	8.819	0.167	9.000
190.900	33.600	8.622	8.819	0.167	9.000
191.000	32.400	8.625	8.819	0.168	9.000
191.100	33.000	8.625	8.819	0.168	9.000
191.200	33.400	8.624	8.819	0.168	9.000
191.300	33.000	8.625	8.819	0.168	9.000
191.400	33.200	8.627	8.819	0.168	9.000
191.500	32.400	8.629	8.819	0.168	9.000
191.600	32.800	8.629	8.819	0.168	9.000
191.700	32.800	8.629	8.819	0.168	9.000
191.800	32.800	8.634	8.819	0.168	9.000
191.900	31.600	8.634	8.819	0.168	9.000
192.000	32.600	8.634	8.818	0.168	9.000
192.100	33.000	8.634	8.818	0.168	9.000
192.200	32.800	8.635	8.820	0.168	9.000
192.300	33.200	8.636	8.820	0.168	9.000
192.400	31.800	8.637	8.819	0.168	9.000
192.500	32.600	8.633	8.819	0.169	9.000
192.600	33.000	8.633	8.819	0.169	9.000
192.700	32.800	8.639	8.819	0.169	9.000
192.800	32.400	8.636	8.819	0.169	9.000
192.900	32.400	8.640	8.819	0.169	9.000
193.000	32.400	8.640	8.819	0.169	9.000
193.100	32.400	8.640	8.819	0.169	9.000
193.200	32.600	8.638	8.819	0.169	9.000
193.300	32.200	8.642	8.819	0.169	9.000
193.400	32.200	8.637	8.819	0.169	9.000
193.500	33.000	8.638	8.819	0.169	9.000
193.600	32.000	8.638	8.819	0.169	9.000
193.700	32.800	8.637	8.818	0.169	9.000
193.800	32.000	8.638	8.818	0.169	9.000
193.900	32.000	8.639	8.819	0.169	9.000
194.000	33.200	8.639	8.819	0.169	9.000
194.100	33.200	8.639	8.819	0.169	9.000
194.200	31.800	8.639	8.819	0.169	9.000
194.300	31.000	8.642	8.820	0.169	9.000
194.400	30.400	8.644	8.818	0.169	9.000
194.500	31.000	8.640	8.818	0.170	9.000
194.600	31.800	8.640	8.818	0.170	9.000
194.700	32.400	8.641	8.820	0.170	9.000
194.800	33.800	8.640	8.820	0.170	9.000
194.900	35.400	8.641	8.819	0.170	9.000
195.000	34.400	8.639	8.819	0.170	9.000
195.100	34.800	8.639	8.819	0.170	9.000
195.200	34.600	8.642	8.820	0.170	9.000
195.300	34.400	8.644	8.820	0.170	9.000
195.400	34.400	8.651	8.819	0.170	9.000
195.500	34.000	8.651	8.819	0.170	9.000
195.600	34.400	8.651	8.819	0.170	9.000
195.700	34.200	8.642	8.821	0.170	9.000
195.800	34.600	8.629	8.819	0.170	9.000
195.900	34.600	8.623	8.819	0.170	9.000
196.000	34.000	8.614	8.820	0.171	9.000
196.100	34.000	8.614	8.820	0.171	9.000
196.200	34.600	8.616	8.821	0.171	9.000
196.300	34.200	8.613	8.820	0.171	9.000
196.400	35.000	8.617	8.820	0.171	9.000
196.500	35.400	8.619	8.820	0.171	9.000
196.600	35.200	8.619	8.820	0.171	9.000
196.700	35.800	8.618	8.819	0.171	9.000
196.800	35.400	8.624	8.820	0.171	9.000
196.900	35.400	8.620	8.820	0.171	9.000
197.000	36.200	8.622	8.819	0.171	9.000
197.100	34.800	8.622	8.819	0.171	9.000
197.200	35.000	8.617	8.819	0.171	9.000
197.300	35.200	8.619	8.819	0.171	9.000
197.400	35.400	8.618	8.820	0.171	9.000
197.500	35.200	8.609	8.818	0.171	9.000
197.600	36.200	8.609	8.818	0.171	9.000
197.700	35.600	8.609	8.820	0.171	9.000
197.800	35.800	8.607	8.820	0.171	9.000
197.900	35.800	8.604	8.818	0.171	9.000
198.000	36.400	8.607	8.820	0.172	9.000
198.100	36.200	8.607	8.820	0.172	9.000
198.200	36.200	8.613	8.820	0.172	9.000
198.300	36.600	8.607	8.820	0.172	9.000
198.400	37.000	8.611	8.820	0.172	9.000
198.500	36.200	8.605	8.821	0.172	9.000
198.600	36.600	8.605	8.821	0.172	9.000
198.700	36.400	8.603	8.820	0.172	9.000
198.800	36.400	8.608	8.820	0.172	9.000
198.900	36.800	8.596	8.820	0.172	9.000
199.000	36.400	8.598	8.819	0.172	9.000
199.100	36.400	8.598	8.819	0.172	9.000
199.200	36.400	8.602	8.821	0.172	9.000
199.300	36.200	8.598	8.820	0.172	9.000
199.400	35.200	8.600	8.820	0.172	9.000
199.500	35.400	8.598	8.820	0.173	9.000
199.600	35.400	8.598	8.820	0.173	9.000
199.700	36.200	8.598	8.821	0.173	9.000
199.800	35.400	8.599	8.820	0.173	9.000
199.900	35.200	8.598	8.821	0.173	9.000
[truncated: 74,405 more rows]
