# Supplementary material for: Measurement of Outflow Facility Using iPerfusion
Source: PLoS One. 2016 Mar 7;11(3):e0150694. doi: 10.1371/journal.pone.0150694 (PMC4780770; doi:10.1371/journal.pone.0150694)
Supplement: S4 File — The raw data from the perfusion traces along with the steady state values for each pressure step. (ZIP) [file pone.0150694.s004.zip › S3/ControlIndividuals/eye19/Eye_P16CL-09/Parameters.txt]

Q	dQ	P	dP	R	dR	C	dC	FT	dFT	N/A	FV
61.9320	5.8874	8.3858	0.0513	0.1354	0.0131	7.3853	0.7136	0.0000	0.0000	8.9900	0.0000
5.3583	5.2093	4.4843	0.0423	0.8369	0.8285	1.1949	1.1829	0.0000	0.0000	4.5300	0.0000
18.1590	5.2001	5.8590	0.0422	0.3226	0.0941	3.0994	0.9041	0.0000	0.0000	5.9925	0.0000
33.2211	5.3708	7.2145	0.0444	0.2172	0.0357	4.6048	0.7578	0.0000	0.0000	7.4925	0.0000
50.3530	5.6116	8.5486	0.0471	0.1698	0.0192	5.8902	0.6676	0.0000	0.0000	8.9925	0.0000
71.3993	5.2071	9.8437	0.0422	0.1379	0.0103	7.2533	0.5395	0.0000	0.0000	10.4925	0.0000
95.1462	5.3905	11.1116	0.0445	0.1168	0.0067	8.5628	0.4946	0.0000	0.0000	11.9925	0.0000
136.0929	5.6590	13.7008	0.0483	0.1007	0.0043	9.9332	0.4209	0.0000	0.0000	14.9850	0.0000
175.7951	6.0180	16.3039	0.0516	0.0927	0.0032	10.7824	0.3757	0.0000	0.0000	17.9850	0.0000
241.1340	5.8650	18.6478	0.0498	0.0773	0.0019	12.9310	0.3209	0.0000	0.0000	20.9850	0.0000
