# Supplementary material for: Measurement of Outflow Facility Using iPerfusion
Source: PLoS One. 2016 Mar 7;11(3):e0150694. doi: 10.1371/journal.pone.0150694 (PMC4780770; doi:10.1371/journal.pone.0150694)
Supplement: S4 File — The raw data from the perfusion traces along with the steady state values for each pressure step. (ZIP) [file pone.0150694.s004.zip › S3/ControlIndividuals/Eye1/CapPrePost_2/Parameters.txt]

Q 	 dQ 	 P 	 dP 	 R 	 dR 	 C 	 dC 	 FT 	 dFT 	 N/A 	 FV 	 
-1.2160	0.9292	0.0147	0.0725	0.0123	0.0615	81.2060	405.8043	-111.3422	133.7499	0.0168	4527.9978
71.2520	0.8501	4.3910	0.0060	0.0596	0.0007	16.7752	0.1949	28.2699	0.2998	4.9810	24.1148
146.1800	0.8716	8.7759	0.0051	0.0591	0.0003	16.9313	0.0998	28.4563	0.1523	9.9810	23.4355
222.4020	0.7086	13.1451	0.0033	0.0585	0.0002	17.1022	0.0541	27.0347	0.0789	15.0729	23.1756
295.4093	0.9423	17.5357	0.0067	0.0589	0.0002	16.9835	0.0541	29.8455	0.0911	19.9000	23.2699
