# Supplementary material for: Measurement of Outflow Facility Using iPerfusion
Source: PLoS One. 2016 Mar 7;11(3):e0150694. doi: 10.1371/journal.pone.0150694 (PMC4780770; doi:10.1371/journal.pone.0150694)
Supplement: S4 File — The raw data from the perfusion traces along with the steady state values for each pressure step. (ZIP) [file pone.0150694.s004.zip › S3/ControlIndividuals/Eye1/Eye_2/Parameters.txt]

Q	dQ	P	dP	R	dR	C	dC	FT	dFT	N/A	FV
74.4296	1.4402	8.3878	0.0106	0.0877	0.0013	11.4069	0.1723	0.3285	0.0295	8.9550	7.3565
25.8919	0.7092	4.2937	0.0029	0.0911	0.0014	10.9791	0.1653	18.4087	1.6734	4.4634	-33.2035
42.6152	0.7229	5.6662	0.0044	0.0887	0.0010	11.2711	0.1279	194.8671	17.5153	5.9700	197.9205
55.9145	0.7909	7.0660	0.0051	0.0916	0.0009	10.9204	0.1122	151.5552	13.6657	7.5037	157.6561
73.2949	0.9295	8.4375	0.0075	0.0892	0.0009	11.2052	0.1106	120.0137	10.7954	8.9885	121.4886
83.5116	1.3760	9.8621	0.0107	0.0941	0.0012	10.6226	0.1400	117.6936	10.6459	10.5225	130.0318
95.9529	0.8628	11.2713	0.0059	0.0962	0.0007	10.3982	0.0767	97.6827	8.8518	11.9386	96.4247
121.7827	1.2513	14.0607	0.0090	0.0983	0.0009	10.1725	0.0892	88.5141	8.0372	15.0299	89.8667
146.9067	1.6428	16.8680	0.0120	0.1003	0.0010	9.9689	0.0976	79.6097	7.2424	17.9550	81.5111
176.5002	1.7880	19.6232	0.0140	0.0992	0.0009	10.0773	0.0914	72.1986	6.5611	20.8950	70.9872
