# Supplementary material for: Measurement of Outflow Facility Using iPerfusion
Source: PLoS One. 2016 Mar 7;11(3):e0150694. doi: 10.1371/journal.pone.0150694 (PMC4780770; doi:10.1371/journal.pone.0150694)
Supplement: S4 File — The raw data from the perfusion traces along with the steady state values for each pressure step. (ZIP) [file pone.0150694.s004.zip › S3/ControlIndividuals/eye20/CapPre_P16CR-10/Data.txt]

0.000	-2.200	-0.006	8.812	-0.000	0.000
0.100	-2.800	-0.006	8.812	-0.000	0.000
0.200	-3.200	0.001	8.811	-0.000	0.000
0.300	-2.600	-0.006	8.811	-0.000	0.000
0.400	-2.600	0.003	8.811	-0.000	0.000
0.500	-3.000	0.003	8.811	-0.000	0.000
0.600	-2.600	0.003	8.811	-0.000	0.000
0.700	-2.400	-0.008	8.813	-0.000	0.000
0.800	-3.400	0.004	8.812	-0.000	0.000
0.900	-3.000	-0.007	8.812	-0.000	0.000
1.000	-2.800	-0.007	8.810	-0.000	0.000
1.100	-2.200	-0.007	8.810	-0.000	0.000
1.200	-3.200	-0.002	8.811	-0.000	0.000
1.300	-3.000	-0.002	8.811	-0.000	0.000
1.400	-2.400	0.003	8.810	-0.000	0.000
1.500	-3.200	0.000	8.811	-0.000	0.000
1.600	-3.600	0.000	8.811	-0.000	0.000
1.700	-2.800	-0.010	8.811	-0.000	0.000
1.800	-2.600	0.002	8.811	-0.000	0.000
1.900	-2.800	-0.006	8.812	-0.000	0.000
2.000	-2.200	-0.005	8.812	-0.000	0.000
2.100	-2.400	-0.005	8.812	-0.000	0.000
2.200	-2.800	0.004	8.811	-0.000	0.000
2.300	-3.200	-0.006	8.811	-0.000	0.000
2.400	-3.600	0.002	8.812	-0.000	0.000
2.500	-2.000	0.002	8.811	-0.000	0.000
2.600	-2.800	0.002	8.811	-0.000	0.000
2.700	-2.600	-0.003	8.810	-0.000	0.000
2.800	-2.800	0.001	8.812	-0.000	0.000
2.900	-3.200	-0.004	8.812	-0.000	0.000
3.000	-2.400	-0.004	8.811	-0.000	0.000
3.100	-3.000	-0.004	8.811	-0.000	0.000
3.200	-2.000	-0.001	8.812	-0.000	0.000
3.300	-3.000	-0.001	8.811	-0.000	0.000
3.400	-1.800	-0.000	8.812	-0.000	0.000
3.500	-3.600	-0.004	8.812	-0.000	0.000
3.600	-2.600	-0.004	8.812	-0.000	0.000
3.700	-3.200	-0.001	8.812	-0.000	0.000
3.800	-2.400	-0.002	8.812	-0.000	0.000
3.900	-3.800	-0.000	8.811	-0.000	0.000
4.000	-3.400	0.000	8.812	-0.000	0.000
4.100	-3.000	0.000	8.812	-0.000	0.000
4.200	-2.200	-0.000	8.812	-0.000	0.000
4.300	-2.000	0.003	8.812	-0.000	0.000
4.400	-2.600	-0.001	8.811	-0.000	0.000
4.500	-3.600	0.002	8.811	-0.000	0.000
4.600	-2.600	0.002	8.811	-0.000	0.000
4.700	-2.600	-0.003	8.812	-0.000	0.000
4.800	-2.200	-0.002	8.812	-0.000	0.000
4.900	-2.000	-0.000	8.812	-0.000	0.000
5.000	-2.600	0.002	8.812	-0.000	0.000
5.100	-3.400	0.002	8.812	-0.000	0.000
5.200	-2.600	-0.004	8.811	-0.000	0.000
5.300	-2.200	-0.003	8.811	-0.000	0.000
5.400	-2.000	0.005	8.812	-0.000	0.000
5.500	-2.200	0.004	8.811	-0.000	0.000
5.600	-2.400	0.004	8.811	-0.000	0.000
5.700	-2.600	-0.007	8.812	-0.000	0.000
5.800	-2.400	-0.004	8.811	-0.000	0.000
5.900	-3.000	-0.001	8.811	-0.000	0.000
6.000	-3.800	-0.006	8.812	-0.000	0.000
6.100	-3.000	-0.006	8.812	-0.000	0.000
6.200	-2.600	0.009	8.810	-0.000	0.000
6.300	-2.600	-0.007	8.811	-0.000	0.000
6.400	-3.200	0.007	8.811	-0.000	0.000
6.500	-3.000	-0.011	8.812	-0.000	0.000
6.600	-3.000	-0.011	8.812	-0.000	0.000
6.700	-2.400	-0.008	8.811	-0.000	0.000
6.800	-2.600	0.013	8.812	-0.000	0.000
6.900	-4.000	-0.003	8.811	-0.000	0.000
7.000	-3.000	-0.007	8.812	-0.000	0.000
7.100	-2.200	-0.007	8.812	-0.000	0.000
7.200	-3.200	0.003	8.811	-0.000	0.000
7.300	-2.800	-0.003	8.811	-0.000	0.000
7.400	-2.200	0.003	8.811	-0.000	0.000
7.500	-3.000	0.000	8.811	-0.000	0.000
7.600	-2.600	0.000	8.811	-0.000	0.000
7.700	-1.600	-0.003	8.810	-0.000	0.000
7.800	-2.400	0.003	8.810	-0.000	0.000
7.900	-2.200	-0.003	8.811	-0.000	0.000
8.000	-1.800	-0.004	8.810	-0.000	0.000
8.100	-2.200	-0.004	8.810	-0.000	0.000
8.200	-2.000	0.004	8.811	-0.000	0.000
8.300	-2.800	-0.001	8.811	-0.000	0.000
8.400	-3.800	0.001	8.811	-0.000	0.000
8.500	-2.200	-0.003	8.810	-0.000	0.000
8.600	-3.200	-0.003	8.810	-0.000	0.000
8.700	-3.000	0.000	8.811	-0.000	0.000
8.800	-2.200	-0.001	8.810	-0.000	0.000
8.900	-3.600	-0.001	8.810	-0.000	0.000
9.000	-2.600	0.001	8.809	-0.000	0.000
9.100	-3.200	0.001	8.809	-0.000	0.000
9.200	-2.000	0.002	8.811	-0.000	0.000
9.300	-2.800	-0.003	8.811	-0.000	0.000
9.400	-2.000	0.001	8.810	-0.000	0.000
9.500	-3.000	0.001	8.811	-0.000	0.000
9.600	-3.000	0.001	8.811	-0.000	0.000
9.700	-2.600	-0.000	8.810	-0.000	0.000
9.800	-2.600	-0.003	8.810	-0.000	0.000
9.900	-2.600	0.002	8.809	-0.000	0.000
10.000	-3.200	0.000	8.808	-0.000	0.000
10.100	-2.400	0.000	8.808	-0.000	0.000
10.200	-3.000	-0.002	8.810	-0.000	0.000
10.300	-1.400	0.003	8.809	-0.000	0.000
10.400	-3.800	-0.000	8.809	-0.000	0.000
10.500	-2.200	-0.002	8.810	-0.000	0.000
10.600	-2.600	-0.002	8.810	-0.000	0.000
10.700	-2.400	-0.000	8.809	-0.000	0.000
10.800	-2.800	0.000	8.809	-0.000	0.000
10.900	-2.000	-0.001	8.810	-0.000	0.000
11.000	-3.400	-0.006	8.809	-0.000	0.000
11.100	-3.600	-0.006	8.809	-0.000	0.000
11.200	-3.400	-0.004	8.809	-0.001	0.000
11.300	-1.600	0.001	8.809	-0.001	0.000
11.400	-3.000	-0.002	8.810	-0.001	0.000
11.500	-3.800	0.000	8.808	-0.001	0.000
11.600	-2.200	0.000	8.808	-0.001	0.000
11.700	-3.400	-0.003	8.809	0.006	0.000
11.800	-3.200	-0.001	8.809	0.006	0.000
11.900	-2.800	-0.002	8.809	0.006	0.000
12.000	-0.600	0.001	8.809	0.006	0.000
12.100	3771.800	0.001	8.809	0.006	0.000
12.200	1206.000	-0.003	8.809	0.005	0.000
12.300	-1092.800	-0.002	8.808	0.005	0.000
12.400	3149.000	-0.001	8.808	0.005	0.000
12.500	-2799.200	0.007	8.809	0.005	0.000
12.600	-882.200	0.007	8.809	0.005	0.000
12.700	-375.400	-0.008	8.808	0.002	0.000
12.800	-412.800	-0.068	8.808	0.002	0.000
12.900	-421.600	-1.170	8.808	0.002	0.000
13.000	-426.800	0.018	8.808	0.002	0.000
13.100	-318.000	0.018	8.808	0.002	0.000
13.200	-272.600	-0.036	8.808	-0.000	0.000
13.300	-269.800	-0.118	8.808	-0.000	0.000
13.400	-268.400	1.410	8.809	-0.000	0.000
13.500	-264.800	4.039	8.810	-0.000	0.000
13.600	-261.800	4.039	8.810	-0.000	0.000
13.700	-259.400	4.094	8.808	-0.003	0.000
13.800	-256.000	4.162	8.809	-0.003	0.000
13.900	-254.600	3.198	8.809	-0.003	0.000
14.000	-251.000	2.617	8.808	-0.003	0.000
14.100	-246.600	2.617	8.808	-0.003	0.000
14.200	-244.200	2.604	8.809	-0.005	0.000
14.300	-241.800	2.575	8.809	-0.005	0.000
14.400	-240.400	2.552	8.807	-0.005	0.000
14.500	-235.000	2.498	8.807	-0.005	0.000
14.600	-233.000	2.498	8.807	-0.005	0.000
14.700	-231.000	2.473	8.809	-0.006	0.000
14.800	-228.600	2.444	8.808	-0.006	0.000
14.900	-225.000	2.415	8.807	-0.006	0.000
15.000	-222.200	2.346	8.809	-0.006	0.000
15.100	-219.400	2.346	8.809	-0.006	0.000
15.200	-215.600	2.339	8.808	-0.008	0.000
15.300	-215.200	2.293	8.808	-0.008	0.000
15.400	-212.800	2.277	8.809	-0.008	0.000
15.500	-208.800	2.225	8.808	-0.008	0.000
15.600	-207.000	2.225	8.808	-0.008	0.000
15.700	-204.400	2.177	8.809	-0.010	0.000
15.800	-201.200	2.162	8.808	-0.010	0.000
15.900	-197.400	2.122	8.810	-0.010	0.000
16.000	-197.400	2.071	8.809	-0.010	0.000
16.100	-194.800	2.071	8.809	-0.010	0.000
16.200	-190.600	2.069	8.809	-0.011	0.000
16.300	-187.400	2.016	8.808	-0.011	0.000
16.400	-187.000	2.010	8.809	-0.011	0.000
16.500	-184.800	1.952	8.808	-0.011	0.000
16.600	-181.200	1.952	8.808	-0.011	0.000
16.700	-180.800	1.912	8.807	-0.013	0.000
16.800	-178.400	1.922	8.808	-0.013	0.000
16.900	-174.400	1.868	8.808	-0.013	0.000
17.000	-172.600	1.801	8.809	-0.013	0.000
17.100	-170.400	1.801	8.809	-0.013	0.000
17.200	-171.200	1.810	8.806	-0.014	0.000
17.300	-166.600	1.773	8.808	-0.014	0.000
17.400	-166.800	1.760	8.808	-0.014	0.000
17.500	-162.400	1.713	8.808	-0.014	0.000
17.600	-164.600	1.713	8.808	-0.014	0.000
17.700	-160.800	1.679	8.808	-0.016	0.000
17.800	-157.800	1.665	8.808	-0.016	0.000
17.900	-156.000	1.648	8.809	-0.016	0.000
18.000	-156.800	1.599	8.807	-0.016	0.000
18.100	-153.400	1.599	8.807	-0.016	0.000
18.200	-150.000	1.604	8.808	-0.017	0.000
18.300	-150.400	1.560	8.807	-0.017	0.000
18.400	-149.600	1.579	8.807	-0.017	0.000
18.500	-146.800	1.533	8.807	-0.017	0.000
18.600	-145.000	1.533	8.807	-0.017	0.000
18.700	-143.600	1.521	8.807	-0.018	0.000
18.800	-144.000	1.507	8.808	-0.018	0.000
18.900	-140.600	1.471	8.808	-0.018	0.000
19.000	-138.600	1.448	8.809	-0.018	0.000
19.100	-137.800	1.448	8.809	-0.018	0.000
19.200	-136.800	1.441	8.808	-0.019	0.000
19.300	-134.000	1.408	8.809	-0.019	0.000
19.400	-130.800	1.399	8.808	-0.019	0.000
19.500	-131.400	1.372	8.808	-0.019	0.000
19.600	-130.200	1.372	8.808	-0.019	0.000
19.700	-128.000	1.349	8.806	-0.020	0.000
19.800	-125.000	1.331	8.809	-0.020	0.000
19.900	-125.800	1.325	8.809	-0.020	0.000
20.000	-124.000	1.287	8.808	-0.020	0.000
20.100	-120.600	1.287	8.808	-0.020	0.000
20.200	-120.800	1.269	8.807	-0.021	0.000
20.300	-120.000	1.268	8.808	-0.021	0.000
20.400	-119.600	1.244	8.807	-0.021	0.000
20.500	-116.800	1.214	8.808	-0.021	0.000
20.600	-115.400	1.214	8.808	-0.021	0.000
20.700	-115.400	1.211	8.808	-0.022	0.000
20.800	-113.800	1.190	8.807	-0.022	0.000
20.900	-112.400	1.179	8.809	-0.022	0.000
21.000	-111.800	1.160	8.808	-0.022	0.000
21.100	-110.800	1.160	8.808	-0.022	0.000
21.200	-109.800	1.140	8.808	-0.023	0.000
21.300	-107.200	1.130	8.809	-0.023	0.000
21.400	-106.400	1.122	8.807	-0.023	0.000
21.500	-106.800	1.095	8.808	-0.023	0.000
21.600	-105.200	1.095	8.808	-0.023	0.000
21.700	-102.400	1.082	8.807	-0.024	0.000
21.800	-102.600	1.080	8.809	-0.024	0.000
21.900	-102.000	1.069	8.809	-0.024	0.000
22.000	-100.800	1.039	8.808	-0.024	0.000
22.100	-98.600	1.039	8.808	-0.024	0.000
22.200	-98.000	1.036	8.808	-0.025	0.000
22.300	-97.400	1.024	8.808	-0.025	0.000
22.400	-95.600	1.009	8.808	-0.025	0.000
22.500	-94.400	0.992	8.809	-0.025	0.000
22.600	-93.200	0.992	8.809	-0.025	0.000
22.700	-92.600	0.978	8.808	-0.025	0.000
22.800	-90.600	0.969	8.808	-0.025	0.000
22.900	-89.200	0.950	8.809	-0.025	0.000
23.000	-88.400	0.930	8.808	-0.025	0.000
23.100	-88.400	0.930	8.808	-0.025	0.000
23.200	-87.200	0.917	8.808	-0.026	0.000
23.300	-85.000	0.909	8.808	-0.026	0.000
23.400	-85.000	0.903	8.807	-0.026	0.000
23.500	-85.200	0.875	8.807	-0.026	0.000
23.600	-83.800	0.875	8.807	-0.026	0.000
23.700	-82.600	0.866	8.808	-0.027	0.000
23.800	-82.400	0.862	8.808	-0.027	0.000
23.900	-81.200	0.848	8.809	-0.027	0.000
24.000	-79.400	0.821	8.807	-0.027	0.000
24.100	-78.600	0.821	8.807	-0.027	0.000
24.200	-77.800	0.816	8.807	-0.027	0.000
24.300	-77.400	0.806	8.807	-0.027	0.000
24.400	-74.800	0.794	8.808	-0.027	0.000
24.500	-75.000	0.777	8.808	-0.027	0.000
24.600	-73.600	0.777	8.808	-0.027	0.000
24.700	-72.800	0.761	8.807	-0.028	0.000
24.800	-71.200	0.751	8.808	-0.028	0.000
24.900	-71.600	0.748	8.808	-0.028	0.000
25.000	-71.200	0.726	8.808	-0.028	0.000
25.100	-69.400	0.726	8.808	-0.028	0.000
25.200	-67.800	0.712	8.808	-0.028	0.000
25.300	-67.600	0.707	8.808	-0.028	0.000
25.400	-66.800	0.697	8.808	-0.028	0.000
25.500	-64.600	0.681	8.807	-0.028	0.000
25.600	-64.400	0.681	8.807	-0.028	0.000
25.700	-63.200	0.671	8.808	-0.029	0.000
25.800	-62.600	0.664	8.808	-0.029	0.000
25.900	-63.000	0.652	8.808	-0.029	0.000
26.000	-61.400	0.639	8.810	-0.029	0.000
26.100	-60.200	0.639	8.810	-0.029	0.000
26.200	-60.200	0.630	8.807	-0.029	0.000
26.300	-60.000	0.619	8.808	-0.029	0.000
26.400	-58.200	0.604	8.808	-0.029	0.000
26.500	-57.600	0.594	8.808	-0.029	0.000
26.600	-56.800	0.594	8.808	-0.029	0.000
26.700	-56.600	0.585	8.808	-0.030	0.000
26.800	-55.800	0.578	8.809	-0.030	0.000
26.900	-56.800	0.574	8.808	-0.030	0.000
27.000	-54.600	0.553	8.809	-0.030	0.000
27.100	-53.600	0.553	8.809	-0.030	0.000
27.200	-52.400	0.546	8.807	-0.030	0.000
27.300	-51.800	0.544	8.808	-0.030	0.000
27.400	-51.800	0.539	8.808	-0.030	0.000
27.500	-50.600	0.521	8.809	-0.030	0.000
27.600	-50.400	0.521	8.809	-0.030	0.000
27.700	-49.600	0.512	8.807	-0.031	0.000
27.800	-49.200	0.509	8.808	-0.031	0.000
27.900	-46.800	0.494	8.808	-0.031	0.000
28.000	-46.000	0.480	8.808	-0.031	0.000
28.100	-47.200	0.480	8.808	-0.031	0.000
28.200	-45.800	0.479	8.808	-0.031	0.000
28.300	-45.800	0.466	8.807	-0.031	0.000
28.400	-44.800	0.464	8.808	-0.031	0.000
28.500	-44.200	0.451	8.808	-0.031	0.000
28.600	-43.600	0.451	8.808	-0.031	0.000
28.700	-43.000	0.441	8.809	-0.031	0.000
28.800	-43.200	0.437	8.809	-0.031	0.000
28.900	-43.000	0.433	8.808	-0.031	0.000
29.000	-42.000	0.418	8.807	-0.031	0.000
29.100	-42.200	0.418	8.807	-0.031	0.000
29.200	-40.400	0.411	8.808	-0.032	0.000
29.300	-40.200	0.408	8.810	-0.032	0.000
29.400	-39.600	0.403	8.809	-0.032	0.000
29.500	-39.800	0.391	8.809	-0.032	0.000
29.600	-38.400	0.391	8.809	-0.032	0.000
29.700	-37.800	0.390	8.809	-0.032	0.000
29.800	-37.800	0.383	8.810	-0.032	0.000
29.900	-37.400	0.375	8.808	-0.032	0.000
30.000	-35.600	0.371	8.807	-0.032	0.000
30.100	-36.800	0.371	8.807	-0.032	0.000
30.200	-35.600	0.358	8.808	-0.032	0.000
30.300	-35.600	0.357	8.809	-0.032	0.000
30.400	-34.200	0.350	8.808	-0.032	0.000
30.500	-34.800	0.338	8.808	-0.032	0.000
30.600	-34.800	0.338	8.808	-0.032	0.000
30.700	-33.800	0.339	8.809	-0.033	0.000
30.800	-32.800	0.331	8.808	-0.033	0.000
30.900	-33.000	0.329	8.808	-0.033	0.000
31.000	-33.000	0.315	8.808	-0.033	0.000
31.100	-32.200	0.315	8.808	-0.033	0.000
31.200	-32.400	0.312	8.809	-0.033	0.000
31.300	-31.800	0.310	8.809	-0.033	0.000
31.400	-31.200	0.303	8.807	-0.033	0.000
31.500	-31.400	0.295	8.809	-0.033	0.000
31.600	-30.000	0.295	8.809	-0.033	0.000
31.700	-28.600	0.292	8.808	-0.033	0.000
31.800	-29.000	0.283	8.809	-0.033	0.000
31.900	-28.200	0.277	8.807	-0.033	0.000
32.000	-26.400	0.273	8.809	-0.033	0.000
32.100	-26.400	0.273	8.809	-0.033	0.000
32.200	-25.800	0.267	8.807	-0.033	0.000
32.300	-25.000	0.262	8.808	-0.033	0.000
32.400	-24.200	0.258	8.808	-0.033	0.000
32.500	-24.800	0.251	8.809	-0.033	0.000
32.600	-24.000	0.251	8.809	-0.033	0.000
32.700	-24.600	0.240	8.809	-0.034	0.000
32.800	-24.200	0.227	8.808	-0.034	0.000
32.900	-23.600	0.216	8.808	-0.034	0.000
33.000	-23.200	0.206	8.808	-0.034	0.000
33.100	-23.600	0.206	8.808	-0.034	0.000
33.200	-22.600	0.202	8.809	-0.034	0.000
33.300	-23.000	0.205	8.808	-0.034	0.000
33.400	-22.200	0.201	8.809	-0.034	0.000
33.500	-22.400	0.199	8.809	-0.034	0.000
33.600	-22.000	0.199	8.809	-0.034	0.000
33.700	-21.400	0.194	8.809	-0.034	0.000
33.800	-21.800	0.191	8.809	-0.034	0.000
33.900	-20.400	0.188	8.808	-0.034	0.000
34.000	-19.600	0.184	8.809	-0.034	0.000
34.100	-20.600	0.184	8.809	-0.034	0.000
34.200	-20.600	0.182	8.808	-0.034	0.000
34.300	-19.600	0.182	8.810	-0.034	0.000
34.400	-19.200	0.174	8.809	-0.034	0.000
34.500	-19.600	0.170	8.810	-0.034	0.000
34.600	-18.200	0.170	8.810	-0.034	0.000
34.700	-19.200	0.170	8.809	-0.034	0.000
34.800	-18.600	0.168	8.810	-0.034	0.000
34.900	-17.800	0.165	8.809	-0.034	0.000
35.000	-18.000	0.155	8.809	-0.034	0.000
35.100	-18.200	0.155	8.809	-0.034	0.000
35.200	-17.200	0.149	8.809	-0.034	0.000
35.300	-18.000	0.150	8.808	-0.034	0.000
35.400	-17.200	0.149	8.809	-0.034	0.000
35.500	-17.400	0.141	8.809	-0.034	0.000
35.600	-17.000	0.141	8.809	-0.034	0.000
35.700	-16.600	0.142	8.809	-0.035	0.000
35.800	-15.800	0.142	8.808	-0.035	0.000
35.900	-15.800	0.138	8.809	-0.035	0.000
36.000	-15.400	0.136	8.809	-0.035	0.000
36.100	-15.800	0.136	8.809	-0.035	0.000
36.200	-16.400	0.128	8.808	-0.035	0.000
36.300	-15.000	0.129	8.809	-0.035	0.000
36.400	-15.000	0.127	8.808	-0.035	0.000
36.500	-14.800	0.122	8.808	-0.035	0.000
36.600	-13.400	0.122	8.808	-0.035	0.000
36.700	-13.800	0.123	8.810	-0.035	0.000
36.800	-13.000	0.119	8.811	-0.035	0.000
36.900	-13.400	0.118	8.809	-0.035	0.000
37.000	-13.600	0.112	8.809	-0.035	0.000
37.100	-14.800	0.112	8.809	-0.035	0.000
37.200	-13.400	0.102	8.810	-0.035	0.000
37.300	-13.200	0.111	8.809	-0.035	0.000
37.400	-13.200	0.101	8.810	-0.035	0.000
37.500	-12.600	0.102	8.809	-0.035	0.000
37.600	-12.800	0.102	8.809	-0.035	0.000
37.700	-13.000	0.104	8.810	-0.035	0.000
37.800	-13.600	0.100	8.809	-0.035	0.000
37.900	-12.800	0.095	8.809	-0.035	0.000
38.000	-12.800	0.097	8.809	-0.035	0.000
38.100	-12.000	0.097	8.809	-0.035	0.000
38.200	-11.600	0.096	8.809	-0.035	0.000
38.300	-11.400	0.089	8.809	-0.035	0.000
38.400	-11.600	0.092	8.809	-0.035	0.000
38.500	-11.800	0.082	8.808	-0.035	0.000
38.600	-11.600	0.082	8.808	-0.035	0.000
38.700	-11.600	0.084	8.810	-0.035	0.000
38.800	-10.400	0.083	8.810	-0.035	0.000
38.900	-11.000	0.080	8.810	-0.035	0.000
39.000	-10.000	0.078	8.810	-0.035	0.000
39.100	-10.800	0.078	8.810	-0.035	0.000
39.200	-11.600	0.073	8.808	-0.035	0.000
39.300	-10.800	0.073	8.809	-0.035	0.000
39.400	-11.200	0.074	8.809	-0.035	0.000
39.500	-10.000	0.072	8.810	-0.035	0.000
39.600	-10.400	0.072	8.810	-0.035	0.000
39.700	-10.200	0.069	8.810	-0.035	0.000
39.800	-11.000	0.070	8.810	-0.035	0.000
39.900	-10.200	0.072	8.810	-0.035	0.000
40.000	-10.400	0.065	8.810	-0.035	0.000
40.100	-10.200	0.065	8.810	-0.035	0.000
40.200	-10.000	0.066	8.810	-0.035	0.000
40.300	-9.200	0.062	8.809	-0.035	0.000
40.400	-9.400	0.061	8.810	-0.035	0.000
40.500	-10.800	0.059	8.810	-0.035	0.000
40.600	-10.400	0.059	8.810	-0.035	0.000
40.700	-9.600	0.062	8.810	-0.036	0.000
40.800	-9.000	0.060	8.810	-0.036	0.000
40.900	-9.000	0.058	8.810	-0.036	0.000
41.000	-9.800	0.055	8.809	-0.036	0.000
41.100	-10.200	0.055	8.809	-0.036	0.000
41.200	-9.000	0.057	8.809	-0.036	0.000
41.300	-9.200	0.055	8.809	-0.036	0.000
41.400	-10.000	0.055	8.810	-0.036	0.000
41.500	-9.600	0.058	8.810	-0.036	0.000
41.600	-9.000	0.058	8.810	-0.036	0.000
41.700	-9.800	0.061	8.811	-0.036	0.000
41.800	-9.000	0.052	8.810	-0.036	0.000
41.900	-9.800	0.059	8.810	-0.036	0.000
42.000	-8.200	0.058	8.810	-0.036	0.000
42.100	-8.400	0.058	8.810	-0.036	0.000
42.200	-9.000	0.056	8.809	-0.036	0.000
42.300	-8.400	0.059	8.810	-0.036	0.000
42.400	-8.600	0.060	8.811	-0.036	0.000
42.500	-8.200	0.050	8.811	-0.036	0.000
42.600	-8.000	0.050	8.811	-0.036	0.000
42.700	-9.800	0.055	8.810	-0.036	0.000
42.800	-8.600	0.057	8.810	-0.036	0.000
42.900	-9.600	0.047	8.811	-0.036	0.000
43.000	-8.800	0.048	8.811	-0.036	0.000
43.100	-8.600	0.048	8.811	-0.036	0.000
43.200	-8.200	0.051	8.810	-0.036	0.000
43.300	-9.000	0.052	8.810	-0.036	0.000
43.400	-8.600	0.050	8.811	-0.036	0.000
43.500	-8.800	0.053	8.811	-0.036	0.000
43.600	-8.200	0.053	8.811	-0.036	0.000
43.700	-8.200	0.042	8.811	-0.036	0.000
43.800	-7.800	0.050	8.811	-0.036	0.000
43.900	-8.400	0.045	8.810	-0.036	0.000
44.000	-8.000	0.048	8.812	-0.036	0.000
44.100	-7.600	0.048	8.812	-0.036	0.000
44.200	-7.400	0.039	8.810	-0.036	0.000
44.300	-7.200	0.045	8.811	-0.036	0.000
44.400	-8.000	0.045	8.812	-0.036	0.000
44.500	-7.400	0.042	8.811	-0.036	0.000
44.600	-8.400	0.042	8.811	-0.036	0.000
44.700	-6.800	0.043	8.812	-0.036	0.000
44.800	-7.400	0.037	8.810	-0.036	0.000
44.900	-7.600	0.043	8.811	-0.036	0.000
45.000	-7.400	0.033	8.812	-0.036	0.000
45.100	-7.600	0.033	8.812	-0.036	0.000
45.200	-7.600	0.037	8.811	-0.036	0.000
45.300	-7.200	0.035	8.812	-0.036	0.000
45.400	-6.800	0.040	8.810	-0.036	0.000
45.500	-5.800	0.038	8.810	-0.036	0.000
45.600	-7.200	0.038	8.810	-0.036	0.000
45.700	-6.600	0.036	8.812	-0.036	0.000
45.800	-7.400	0.034	8.811	-0.036	0.000
45.900	-7.200	0.036	8.810	-0.036	0.000
46.000	-7.800	0.035	8.810	-0.036	0.000
46.100	-7.200	0.035	8.810	-0.036	0.000
46.200	-7.000	0.037	8.811	-0.036	0.000
46.300	-6.400	0.034	8.811	-0.036	0.000
46.400	-7.600	0.037	8.812	-0.036	0.000
46.500	-7.800	0.035	8.811	-0.036	0.000
46.600	-8.000	0.035	8.811	-0.036	0.000
46.700	-6.600	0.035	8.811	-0.036	0.000
46.800	-8.000	0.034	8.811	-0.036	0.000
46.900	-7.200	0.033	8.812	-0.036	0.000
47.000	-7.600	0.034	8.811	-0.036	0.000
47.100	-7.600	0.034	8.811	-0.036	0.000
47.200	-7.400	0.033	8.812	-0.036	0.000
47.300	-6.800	0.036	8.810	-0.036	0.000
47.400	-6.600	0.033	8.811	-0.036	0.000
47.500	-7.600	0.039	8.812	-0.036	0.000
47.600	-7.200	0.039	8.812	-0.036	0.000
47.700	-7.800	0.036	8.811	-0.036	0.000
47.800	-8.200	0.038	8.812	-0.036	0.000
47.900	-8.000	0.038	8.812	-0.036	0.000
48.000	-8.200	0.036	8.812	-0.036	0.000
48.100	-7.600	0.036	8.812	-0.036	0.000
48.200	-7.000	0.035	8.813	-0.037	0.000
48.300	-7.600	0.034	8.811	-0.037	0.000
48.400	-8.000	0.036	8.812	-0.037	0.000
48.500	-8.200	0.040	8.812	-0.037	0.000
48.600	-7.400	0.040	8.812	-0.037	0.000
48.700	-8.600	0.040	8.811	-0.037	0.000
48.800	-8.200	0.035	8.811	-0.037	0.000
48.900	-8.200	0.039	8.812	-0.037	0.000
49.000	-8.400	0.037	8.811	-0.037	0.000
49.100	-7.400	0.037	8.811	-0.037	0.000
49.200	-9.200	0.041	8.812	-0.037	0.000
49.300	-8.600	0.042	8.812	-0.037	0.000
49.400	-8.200	0.042	8.813	-0.037	0.000
49.500	-8.400	0.041	8.811	-0.037	0.000
49.600	-8.000	0.041	8.811	-0.037	0.000
49.700	-9.800	0.042	8.812	-0.037	0.000
49.800	-8.400	0.042	8.812	-0.037	0.000
49.900	-8.400	0.042	8.813	-0.037	0.000
50.000	-7.600	0.038	8.812	-0.037	0.000
50.100	-8.200	0.038	8.812	-0.037	0.000
50.200	-8.200	0.043	8.812	-0.037	0.000
50.300	-8.800	0.044	8.812	-0.037	0.000
50.400	-8.400	0.043	8.811	-0.037	0.000
50.500	-8.200	0.046	8.811	-0.037	0.000
50.600	-9.000	0.046	8.811	-0.037	0.000
50.700	-8.000	0.045	8.811	-0.037	0.000
50.800	-8.600	0.046	8.811	-0.037	0.000
50.900	-9.000	0.047	8.814	-0.037	0.000
51.000	-9.000	0.045	8.813	-0.037	0.000
51.100	-8.200	0.045	8.813	-0.037	0.000
51.200	-7.800	0.043	8.812	-0.037	0.000
51.300	-8.000	0.047	8.811	-0.037	0.000
51.400	-8.800	0.044	8.812	-0.037	0.000
51.500	-8.600	0.048	8.812	-0.037	0.000
51.600	-8.800	0.048	8.812	-0.037	0.000
51.700	-8.800	0.046	8.812	-0.037	0.000
51.800	-8.200	0.047	8.811	-0.037	0.000
51.900	-7.600	0.046	8.811	-0.037	0.000
52.000	-7.800	0.051	8.813	-0.037	0.000
52.100	-8.600	0.051	8.813	-0.037	0.000
52.200	-9.000	0.044	8.812	-0.037	0.000
52.300	-9.600	0.052	8.811	-0.037	0.000
52.400	-8.600	0.050	8.812	-0.037	0.000
52.500	-9.200	0.051	8.814	-0.037	0.000
52.600	-9.200	0.051	8.814	-0.037	0.000
52.700	-7.800	0.050	8.812	-0.037	0.000
52.800	-10.400	0.051	8.812	-0.037	0.000
52.900	-9.400	0.051	8.811	-0.037	0.000
53.000	-10.400	0.049	8.813	-0.037	0.000
53.100	-9.800	0.049	8.813	-0.037	0.000
53.200	-10.200	0.049	8.812	-0.037	0.000
53.300	-9.800	0.055	8.812	-0.037	0.000
53.400	-9.200	0.058	8.812	-0.037	0.000
53.500	-9.200	0.056	8.811	-0.037	0.000
53.600	-9.400	0.056	8.811	-0.037	0.000
53.700	-9.600	0.057	8.814	-0.037	0.000
53.800	-8.600	0.057	8.813	-0.037	0.000
53.900	-10.200	0.052	8.812	-0.037	0.000
54.000	-10.000	0.056	8.812	-0.037	0.000
54.100	-10.200	0.056	8.812	-0.037	0.000
54.200	-9.600	0.054	8.813	-0.037	0.000
54.300	-9.000	0.055	8.812	-0.037	0.000
54.400	-8.600	0.054	8.812	-0.037	0.000
54.500	-8.200	0.053	8.813	-0.037	0.000
54.600	-8.800	0.053	8.813	-0.037	0.000
54.700	-9.000	0.055	8.812	-0.037	0.000
54.800	-8.800	0.053	8.812	-0.037	0.000
54.900	-8.600	0.057	8.813	-0.037	0.000
55.000	-8.600	0.052	8.814	-0.037	0.000
55.100	-8.200	0.052	8.814	-0.037	0.000
55.200	-8.400	0.049	8.813	-0.038	0.000
55.300	-7.800	0.046	8.812	-0.038	0.000
55.400	-8.800	0.051	8.813	-0.038	0.000
55.500	-7.800	0.048	8.813	-0.038	0.000
55.600	-7.800	0.048	8.813	-0.038	0.000
55.700	-7.400	0.043	8.812	-0.038	0.000
55.800	-8.000	0.048	8.812	-0.038	0.000
55.900	-7.000	0.042	8.812	-0.038	0.000
56.000	-7.400	0.042	8.812	-0.038	0.000
56.100	-7.000	0.042	8.812	-0.038	0.000
56.200	-6.200	0.042	8.814	-0.038	0.000
56.300	-7.600	0.039	8.812	-0.038	0.000
56.400	-6.600	0.038	8.812	-0.038	0.000
56.500	-6.000	0.032	8.812	-0.038	0.000
56.600	-5.600	0.032	8.812	-0.038	0.000
56.700	-6.600	0.030	8.812	-0.038	0.000
56.800	-6.800	0.032	8.814	-0.038	0.000
56.900	-6.400	0.032	8.813	-0.038	0.000
57.000	-6.200	0.028	8.813	-0.038	0.000
57.100	-6.600	0.028	8.813	-0.038	0.000
57.200	-5.400	0.026	8.812	-0.038	0.000
57.300	-5.600	0.024	8.813	-0.038	0.000
57.400	-5.200	0.025	8.812	-0.038	0.000
57.500	-6.200	0.022	8.812	-0.038	0.000
57.600	-5.200	0.022	8.812	-0.038	0.000
57.700	-5.600	0.018	8.813	-0.038	0.000
57.800	-5.400	0.023	8.813	-0.038	0.000
57.900	-5.600	0.019	8.813	-0.038	0.000
58.000	-5.000	0.018	8.813	-0.038	0.000
58.100	-4.000	0.018	8.813	-0.038	0.000
58.200	-5.200	0.019	8.813	-0.038	0.000
58.300	-5.600	0.015	8.813	-0.038	0.000
58.400	-4.800	0.014	8.812	-0.038	0.000
58.500	-5.000	0.012	8.812	-0.038	0.000
58.600	-3.600	0.012	8.812	-0.038	0.000
58.700	-4.000	0.012	8.812	-0.038	0.000
58.800	-3.600	0.008	8.814	-0.038	0.000
58.900	-3.200	0.011	8.813	-0.038	0.000
59.000	-3.400	0.001	8.812	-0.038	0.000
59.100	-3.200	0.001	8.812	-0.038	0.000
59.200	-3.400	0.003	8.813	-0.038	0.000
59.300	-3.400	0.003	8.813	-0.038	0.000
59.400	-3.000	-0.001	8.813	-0.038	0.000
59.500	-3.400	-0.000	8.813	-0.038	0.000
59.600	-3.200	-0.000	8.813	-0.038	0.000
59.700	-3.000	-0.004	8.813	-0.038	0.000
59.800	-2.600	-0.002	8.814	-0.038	0.000
59.900	-2.200	-0.009	8.813	-0.038	0.000
60.000	-2.400	-0.010	8.812	-0.038	0.000
60.100	-1.800	-0.010	8.812	-0.038	0.000
60.200	-2.000	-0.012	8.812	-0.038	0.000
60.300	-2.200	-0.011	8.813	-0.038	0.000
60.400	-1.800	-0.011	8.813	-0.038	0.000
60.500	-1.800	-0.010	8.812	-0.038	0.000
60.600	-1.200	-0.010	8.812	-0.038	0.000
60.700	-0.600	-0.015	8.813	-0.038	0.000
60.800	-1.000	-0.020	8.812	-0.038	0.000
60.900	-1.600	-0.016	8.812	-0.038	0.000
61.000	-1.400	-0.024	8.813	-0.038	0.000
61.100	-0.800	-0.024	8.813	-0.038	0.000
61.200	-1.000	-0.025	8.813	-0.038	0.000
61.300	-0.200	-0.021	8.813	-0.038	0.000
61.400	0.400	-0.025	8.812	-0.038	0.000
61.500	-1.200	-0.026	8.813	-0.038	0.000
61.600	0.800	-0.026	8.813	-0.038	0.000
61.700	-0.600	-0.024	8.812	-0.038	0.000
61.800	-0.200	-0.026	8.812	-0.038	0.000
61.900	-0.400	-0.029	8.813	-0.038	0.000
62.000	0.400	-0.033	8.812	-0.038	0.000
62.100	-0.400	-0.033	8.812	-0.038	0.000
62.200	0.400	-0.030	8.813	-0.038	0.000
62.300	-0.400	-0.031	8.813	-0.038	0.000
62.400	-0.200	-0.031	8.813	-0.038	0.000
62.500	-0.400	-0.036	8.814	-0.038	0.000
62.600	-0.600	-0.036	8.814	-0.038	0.000
62.700	-0.600	-0.035	8.814	-0.038	0.000
62.800	-1.200	-0.030	8.812	-0.038	0.000
62.900	-0.600	-0.041	8.812	-0.038	0.000
63.000	-0.400	-0.043	8.812	-0.038	0.000
63.100	-0.000	-0.043	8.812	-0.038	0.000
63.200	0.400	-0.044	8.814	-0.038	0.000
63.300	-0.400	-0.042	8.812	-0.038	0.000
63.400	-1.200	-0.041	8.813	-0.038	0.000
63.500	-0.000	-0.041	8.814	-0.038	0.000
63.600	0.400	-0.041	8.814	-0.038	0.000
63.700	-0.200	-0.039	8.813	-0.038	0.000
63.800	0.800	-0.043	8.813	-0.038	0.000
63.900	-0.000	-0.039	8.813	-0.038	0.000
64.000	0.200	-0.042	8.813	-0.038	0.000
64.100	-0.000	-0.042	8.813	-0.038	0.000
64.200	-0.000	-0.044	8.812	-0.038	0.000
64.300	0.600	-0.043	8.813	-0.038	0.000
64.400	0.400	-0.043	8.813	-0.038	0.000
64.500	-0.000	-0.045	8.813	-0.038	0.000
64.600	0.400	-0.045	8.813	-0.038	0.000
64.700	0.200	-0.041	8.813	-0.038	0.000
64.800	-0.400	-0.043	8.813	-0.038	0.000
64.900	0.400	-0.042	8.813	-0.038	0.000
65.000	-0.000	-0.047	8.813	-0.038	0.000
65.100	-0.000	-0.047	8.813	-0.038	0.000
65.200	-0.400	-0.048	8.814	-0.038	0.000
65.300	0.400	-0.042	8.813	-0.038	0.000
65.400	1.200	-0.042	8.813	-0.038	0.000
65.500	-0.000	-0.043	8.812	-0.038	0.000
65.600	0.400	-0.043	8.812	-0.038	0.000
65.700	0.800	-0.045	8.813	-0.038	0.000
65.800	1.200	-0.045	8.813	-0.038	0.000
65.900	0.600	-0.049	8.814	-0.038	0.000
66.000	1.600	-0.042	8.814	-0.038	0.000
66.100	1.000	-0.042	8.814	-0.038	0.000
66.200	1.000	-0.048	8.813	-0.038	0.000
66.300	1.400	-0.044	8.813	-0.038	0.000
66.400	2.000	-0.049	8.814	-0.038	0.000
66.500	1.400	-0.048	8.814	-0.038	0.000
66.600	1.600	-0.048	8.814	-0.038	0.000
66.700	0.400	-0.049	8.814	-0.038	0.000
66.800	1.400	-0.052	8.813	-0.038	0.000
66.900	1.000	-0.049	8.813	-0.038	0.000
67.000	2.400	-0.057	8.813	-0.038	0.000
67.100	2.400	-0.057	8.813	-0.038	0.000
67.200	2.800	-0.053	8.813	-0.038	0.000
67.300	2.600	-0.051	8.814	-0.038	0.000
67.400	1.400	-0.053	8.814	-0.038	0.000
67.500	3.400	-0.056	8.815	-0.038	0.000
67.600	3.000	-0.056	8.815	-0.038	0.000
67.700	2.600	-0.057	8.814	-0.038	0.000
67.800	2.600	-0.057	8.813	-0.038	0.000
67.900	3.000	-0.058	8.814	-0.038	0.000
68.000	1.800	-0.062	8.813	-0.038	0.000
68.100	2.600	-0.062	8.813	-0.038	0.000
68.200	2.200	-0.062	8.814	-0.038	0.000
68.300	2.600	-0.061	8.814	-0.038	0.000
68.400	2.400	-0.060	8.813	-0.038	0.000
68.500	2.200	-0.059	8.813	-0.038	0.000
68.600	1.600	-0.059	8.813	-0.038	0.000
68.700	2.400	-0.063	8.814	-0.038	0.000
68.800	2.400	-0.061	8.814	-0.038	0.000
68.900	2.800	-0.065	8.813	-0.038	0.000
69.000	2.600	-0.066	8.814	-0.038	0.000
69.100	2.400	-0.066	8.814	-0.038	0.000
69.200	2.200	-0.067	8.815	-0.038	0.000
69.300	3.400	-0.065	8.814	-0.038	0.000
69.400	2.800	-0.064	8.814	-0.038	0.000
69.500	2.400	-0.071	8.814	-0.038	0.000
69.600	2.000	-0.071	8.814	-0.038	0.000
69.700	3.600	-0.068	8.813	-0.038	0.000
69.800	3.000	-0.068	8.814	-0.038	0.000
69.900	3.000	-0.069	8.814	-0.038	0.000
70.000	3.400	-0.065	8.814	-0.038	0.000
70.100	4.400	-0.065	8.814	-0.038	0.000
70.200	3.000	-0.068	8.814	-0.038	0.000
70.300	3.600	-0.070	8.815	-0.038	0.000
70.400	3.400	-0.068	8.816	-0.038	0.000
70.500	3.400	-0.072	8.813	-0.038	0.000
70.600	2.200	-0.072	8.813	-0.038	0.000
70.700	4.200	-0.072	8.815	-0.038	0.000
70.800	3.400	-0.073	8.814	-0.038	0.000
70.900	3.400	-0.074	8.814	-0.038	0.000
71.000	3.200	-0.076	8.815	-0.038	0.000
71.100	3.200	-0.076	8.815	-0.038	0.000
71.200	3.400	-0.076	8.813	-0.038	0.000
71.300	3.200	-0.076	8.814	-0.038	0.000
71.400	3.000	-0.073	8.814	-0.038	0.000
71.500	3.400	-0.080	8.814	-0.038	0.000
71.600	3.800	-0.080	8.814	-0.038	0.000
71.700	4.000	-0.073	8.815	-0.038	0.000
71.800	3.000	-0.071	8.813	-0.038	0.000
71.900	4.400	-0.075	8.814	-0.038	0.000
72.000	4.400	-0.074	8.816	-0.038	0.000
72.100	4.200	-0.074	8.816	-0.038	0.000
72.200	5.000	-0.074	8.814	-0.038	0.000
72.300	4.600	-0.081	8.814	-0.038	0.000
72.400	3.600	-0.078	8.814	-0.038	0.000
72.500	3.400	-0.083	8.813	-0.038	0.000
72.600	4.400	-0.083	8.813	-0.038	0.000
72.700	3.400	-0.079	8.815	-0.038	0.000
72.800	3.800	-0.081	8.813	-0.038	0.000
72.900	3.600	-0.076	8.814	-0.038	0.000
73.000	4.200	-0.080	8.814	-0.038	0.000
73.100	4.600	-0.080	8.814	-0.038	0.000
73.200	4.600	-0.082	8.814	-0.038	0.000
73.300	4.000	-0.077	8.815	-0.038	0.000
73.400	3.400	-0.080	8.814	-0.038	0.000
73.500	4.200	-0.084	8.814	-0.038	0.000
73.600	3.800	-0.084	8.814	-0.038	0.000
73.700	3.800	-0.081	8.816	-0.038	0.000
73.800	4.600	-0.082	8.814	-0.038	0.000
73.900	4.600	-0.082	8.814	-0.038	0.000
74.000	4.400	-0.080	8.814	-0.038	0.000
74.100	3.600	-0.080	8.814	-0.038	0.000
74.200	4.200	-0.080	8.814	-0.037	0.000
74.300	4.600	-0.083	8.815	-0.037	0.000
74.400	4.000	-0.083	8.814	-0.037	0.000
74.500	4.400	-0.085	8.814	-0.037	0.000
74.600	4.800	-0.085	8.814	-0.037	0.000
74.700	5.800	-0.090	8.814	-0.037	0.000
74.800	3.400	-0.087	8.814	-0.037	0.000
74.900	4.200	-0.085	8.814	-0.037	0.000
75.000	4.200	-0.091	8.814	-0.037	0.000
75.100	3.400	-0.091	8.814	-0.037	0.000
75.200	3.600	-0.083	8.815	-0.037	0.000
75.300	4.200	-0.089	8.815	-0.037	0.000
75.400	4.000	-0.088	8.815	-0.037	0.000
75.500	3.200	-0.085	8.813	-0.037	0.000
75.600	3.800	-0.085	8.813	-0.037	0.000
75.700	4.400	-0.083	8.816	-0.037	0.000
75.800	4.200	-0.085	8.815	-0.037	0.000
75.900	3.600	-0.084	8.815	-0.037	0.000
76.000	3.600	-0.084	8.814	-0.037	0.000
76.100	4.000	-0.084	8.814	-0.037	0.000
76.200	4.000	-0.080	8.814	-0.037	0.000
76.300	4.600	-0.080	8.815	-0.037	0.000
76.400	3.600	-0.084	8.814	-0.037	0.000
76.500	2.800	-0.080	8.814	-0.037	0.000
76.600	4.600	-0.080	8.814	-0.037	0.000
76.700	3.400	-0.075	8.814	-0.037	0.000
76.800	3.800	-0.081	8.814	-0.037	0.000
76.900	3.800	-0.080	8.815	-0.037	0.000
77.000	4.600	-0.081	8.814	-0.037	0.000
77.100	3.600	-0.081	8.814	-0.037	0.000
77.200	4.800	-0.079	8.815	-0.037	0.000
77.300	4.800	-0.077	8.814	-0.037	0.000
77.400	3.600	-0.077	8.815	-0.037	0.000
77.500	4.400	-0.081	8.815	-0.037	0.000
77.600	3.200	-0.081	8.815	-0.037	0.000
77.700	4.800	-0.078	8.815	-0.037	0.000
77.800	4.600	-0.078	8.815	-0.037	0.000
77.900	5.200	-0.075	8.815	-0.037	0.000
78.000	4.600	-0.076	8.815	-0.037	0.000
78.100	3.400	-0.076	8.815	-0.037	0.000
78.200	4.400	-0.076	8.814	-0.037	0.000
78.300	3.200	-0.077	8.815	-0.037	0.000
78.400	3.800	-0.080	8.814	-0.037	0.000
78.500	3.600	-0.076	8.815	-0.037	0.000
78.600	3.400	-0.076	8.815	-0.037	0.000
78.700	3.800	-0.081	8.816	-0.037	0.000
78.800	3.800	-0.078	8.815	-0.037	0.000
78.900	3.200	-0.082	8.816	-0.037	0.000
79.000	4.600	-0.082	8.816	-0.037	0.000
79.100	3.400	-0.082	8.816	-0.037	0.000
79.200	3.600	-0.079	8.816	-0.037	0.000
79.300	3.600	-0.076	8.815	-0.037	0.000
79.400	3.600	-0.077	8.814	-0.037	0.000
79.500	4.200	-0.078	8.815	-0.037	0.000
79.600	3.200	-0.078	8.815	-0.037	0.000
79.700	3.400	-0.076	8.816	-0.037	0.000
79.800	3.000	-0.075	8.815	-0.037	0.000
79.900	2.800	-0.075	8.814	-0.037	0.000
80.000	2.200	-0.071	8.816	-0.037	0.000
80.100	3.000	-0.071	8.816	-0.037	0.000
80.200	3.200	-0.079	8.816	-0.037	0.000
80.300	2.600	-0.072	8.814	-0.037	0.000
80.400	2.800	-0.070	8.815	-0.037	0.000
80.500	2.000	-0.072	8.816	-0.037	0.000
80.600	1.800	-0.072	8.816	-0.037	0.000
80.700	1.600	-0.067	8.815	-0.037	0.000
80.800	1.600	-0.063	8.815	-0.037	0.000
80.900	2.200	-0.064	8.815	-0.037	0.000
81.000	2.400	-0.063	8.814	-0.037	0.000
81.100	1.400	-0.063	8.814	-0.037	0.000
81.200	1.200	-0.059	8.816	-0.037	0.000
81.300	0.800	-0.061	8.815	-0.037	0.000
81.400	1.400	-0.059	8.815	-0.037	0.000
81.500	1.800	-0.062	8.816	-0.037	0.000
81.600	1.000	-0.062	8.816	-0.037	0.000
81.700	-0.000	-0.058	8.816	-0.037	0.000
81.800	1.400	-0.052	8.816	-0.037	0.000
81.900	0.600	-0.058	8.815	-0.037	0.000
82.000	0.800	-0.053	8.816	-0.037	0.000
82.100	-0.000	-0.053	8.816	-0.037	0.000
82.200	-0.200	-0.050	8.815	-0.037	0.000
82.300	-0.200	-0.051	8.814	-0.037	0.000
82.400	-0.200	-0.045	8.816	-0.037	0.000
82.500	-0.400	-0.049	8.816	-0.037	0.000
82.600	0.600	-0.049	8.816	-0.037	0.000
82.700	-1.000	-0.048	8.816	-0.037	0.000
82.800	-0.800	-0.044	8.815	-0.037	0.000
82.900	-0.600	-0.046	8.816	-0.037	0.000
83.000	-0.400	-0.040	8.816	-0.037	0.000
83.100	-1.400	-0.040	8.816	-0.037	0.000
83.200	-1.000	-0.035	8.815	-0.037	0.000
83.300	-2.000	-0.029	8.817	-0.037	0.000
83.400	-2.200	-0.036	8.816	-0.037	0.000
83.500	-1.000	-0.035	8.815	-0.037	0.000
83.600	-0.600	-0.035	8.815	-0.037	0.000
83.700	-1.200	-0.035	8.815	-0.037	0.000
83.800	-1.200	-0.031	8.816	-0.037	0.000
83.900	-1.400	-0.025	8.816	-0.037	0.000
84.000	-1.600	-0.029	8.817	-0.037	0.000
84.100	-1.400	-0.029	8.817	-0.037	0.000
84.200	-1.400	-0.030	8.816	-0.037	0.000
84.300	-0.800	-0.028	8.816	-0.037	0.000
84.400	-1.600	-0.035	8.815	-0.037	0.000
84.500	-1.200	-0.030	8.817	-0.037	0.000
84.600	-1.000	-0.030	8.817	-0.037	0.000
84.700	-1.600	-0.027	8.816	-0.037	0.000
84.800	-0.600	-0.027	8.816	-0.037	0.000
84.900	-0.400	-0.027	8.815	-0.037	0.000
85.000	-0.200	-0.031	8.817	-0.037	0.000
85.100	-0.600	-0.031	8.817	-0.037	0.000
85.200	-0.800	-0.028	8.816	-0.037	0.000
85.300	-1.600	-0.029	8.816	-0.037	0.000
85.400	-0.400	-0.029	8.816	-0.037	0.000
85.500	-1.000	-0.029	8.817	-0.037	0.000
85.600	0.400	-0.029	8.817	-0.037	0.000
85.700	-0.200	-0.029	8.816	-0.037	0.000
85.800	-0.800	-0.031	8.816	-0.037	0.000
85.900	0.400	-0.034	8.816	-0.037	0.000
86.000	-0.400	-0.034	8.815	-0.037	0.000
86.100	-0.600	-0.034	8.815	-0.037	0.000
86.200	-1.200	-0.035	8.815	-0.037	0.000
86.300	-0.400	-0.032	8.817	-0.037	0.000
86.400	-0.800	-0.034	8.815	-0.037	0.000
86.500	-0.800	-0.035	8.815	-0.037	0.000
86.600	-0.800	-0.035	8.815	-0.037	0.000
86.700	-0.600	-0.036	8.816	-0.037	0.000
86.800	-0.400	-0.037	8.817	-0.037	0.000
86.900	-1.000	-0.037	8.816	-0.037	0.000
87.000	-0.400	-0.035	8.817	-0.037	0.000
87.100	-0.800	-0.035	8.817	-0.037	0.000
87.200	-0.400	-0.035	8.816	-0.037	0.000
87.300	-0.800	-0.037	8.815	-0.037	0.000
87.400	-0.400	-0.034	8.816	-0.037	0.000
87.500	-0.200	-0.034	8.816	-0.037	0.000
87.600	-0.400	-0.034	8.816	-0.037	0.000
87.700	-0.200	-0.036	8.817	-0.037	0.000
87.800	-0.400	-0.033	8.817	-0.037	0.000
87.900	-1.600	-0.037	8.817	-0.037	0.000
88.000	-0.600	-0.032	8.818	-0.037	0.000
88.100	-0.600	-0.032	8.818	-0.037	0.000
88.200	-0.200	-0.034	8.816	-0.037	0.000
88.300	-1.200	-0.035	8.816	-0.037	0.000
88.400	-0.400	-0.033	8.817	-0.037	0.000
88.500	-0.200	-0.033	8.817	-0.037	0.000
88.600	-1.000	-0.033	8.817	-0.037	0.000
88.700	-1.000	-0.032	8.816	-0.037	0.000
88.800	-0.800	-0.032	8.816	-0.037	0.000
88.900	-1.000	-0.033	8.817	-0.037	0.000
89.000	-1.200	-0.036	8.816	-0.037	0.000
89.100	-1.800	-0.036	8.816	-0.037	0.000
89.200	-1.200	-0.036	8.816	-0.037	0.000
89.300	-1.000	-0.034	8.818	-0.037	0.000
89.400	-0.000	-0.028	8.817	-0.037	0.000
89.500	-1.200	-0.030	8.818	-0.037	0.000
89.600	-1.200	-0.030	8.818	-0.037	0.000
89.700	-1.400	-0.031	8.817	-0.037	0.000
89.800	-2.600	-0.029	8.817	-0.037	0.000
89.900	-0.600	-0.030	8.816	-0.037	0.000
90.000	-0.600	-0.028	8.817	-0.037	0.000
90.100	-1.000	-0.028	8.817	-0.037	0.000
90.200	-2.200	-0.030	8.817	-0.037	0.000
90.300	-1.200	-0.029	8.817	-0.037	0.000
90.400	-0.400	-0.027	8.818	-0.037	0.000
90.500	-0.400	-0.034	8.817	-0.037	0.000
90.600	-0.000	-0.034	8.817	-0.037	0.000
90.700	-0.200	-0.031	8.817	-0.037	0.000
90.800	-1.000	-0.028	8.817	-0.037	0.000
90.900	-0.400	-0.030	8.817	-0.037	0.000
91.000	-0.600	-0.033	8.816	-0.037	0.000
91.100	-0.600	-0.033	8.816	-0.037	0.000
91.200	-1.200	-0.029	8.817	-0.037	0.000
91.300	-1.000	-0.036	8.817	-0.037	0.000
91.400	0.400	-0.034	8.818	-0.037	0.000
91.500	0.200	-0.033	8.817	-0.037	0.000
91.600	0.800	-0.033	8.817	-0.037	0.000
91.700	-0.200	-0.038	8.816	-0.037	0.000
91.800	-0.200	-0.035	8.817	-0.037	0.000
91.900	-1.200	-0.034	8.817	-0.037	0.000
92.000	0.200	-0.041	8.817	-0.037	0.000
92.100	0.200	-0.041	8.817	-0.037	0.000
92.200	-0.000	-0.037	8.817	-0.037	0.000
92.300	-1.600	-0.034	8.817	-0.037	0.000
92.400	-0.400	-0.040	8.817	-0.037	0.000
92.500	-1.200	-0.037	8.817	-0.037	0.000
92.600	-1.600	-0.037	8.817	-0.037	0.000
92.700	-1.000	-0.036	8.818	-0.037	0.000
92.800	0.400	-0.032	8.816	-0.037	0.000
92.900	-1.800	-0.037	8.817	-0.037	0.000
93.000	-0.800	-0.031	8.817	-0.037	0.000
93.100	-0.000	-0.031	8.817	-0.037	0.000
93.200	0.400	-0.032	8.818	-0.037	0.000
93.300	-0.600	-0.031	8.816	-0.037	0.000
93.400	-0.200	-0.032	8.816	-0.037	0.000
93.500	-1.600	-0.033	8.816	-0.037	0.000
93.600	-1.000	-0.033	8.816	-0.037	0.000
93.700	-1.600	-0.037	8.818	-0.037	0.000
93.800	-0.600	-0.036	8.817	-0.037	0.000
93.900	0.200	-0.034	8.816	-0.037	0.000
94.000	0.200	-0.034	8.817	-0.037	0.000
94.100	0.200	-0.034	8.817	-0.037	0.000
94.200	-0.000	-0.032	8.817	-0.037	0.000
94.300	-1.200	-0.029	8.818	-0.037	0.000
94.400	-0.600	-0.033	8.817	-0.037	0.000
94.500	-0.800	-0.031	8.817	-0.037	0.000
94.600	0.400	-0.031	8.817	-0.037	0.000
94.700	0.400	-0.032	8.816	-0.037	0.000
94.800	0.600	-0.032	8.818	-0.037	0.000
94.900	1.000	-0.035	8.817	-0.037	0.000
95.000	-0.600	-0.036	8.818	-0.037	0.000
95.100	-0.600	-0.036	8.818	-0.037	0.000
95.200	-0.000	-0.041	8.817	-0.037	0.000
95.300	-0.000	-0.036	8.817	-0.037	0.000
95.400	0.200	-0.036	8.818	-0.037	0.000
95.500	-0.200	-0.037	8.816	-0.037	0.000
95.600	-0.200	-0.037	8.816	-0.037	0.000
95.700	-0.400	-0.036	8.818	-0.037	0.000
95.800	-0.200	-0.039	8.816	-0.037	0.000
95.900	0.600	-0.040	8.816	-0.037	0.000
96.000	1.400	-0.037	8.818	-0.037	0.000
96.100	1.200	-0.037	8.818	-0.037	0.000
96.200	1.400	-0.043	8.817	-0.037	0.000
96.300	0.400	-0.039	8.818	-0.037	0.000
96.400	-0.400	-0.038	8.817	-0.037	0.000
96.500	1.000	-0.041	8.819	-0.037	0.000
96.600	0.400	-0.041	8.819	-0.037	0.000
96.700	1.200	-0.041	8.817	-0.037	0.000
96.800	1.600	-0.043	8.819	-0.037	0.000
96.900	1.000	-0.042	8.817	-0.037	0.000
97.000	1.200	-0.043	8.818	-0.037	0.000
97.100	2.000	-0.043	8.818	-0.037	0.000
97.200	1.200	-0.045	8.817	-0.037	0.000
97.300	0.200	-0.045	8.817	-0.037	0.000
97.400	1.200	-0.046	8.817	-0.037	0.000
97.500	1.400	-0.046	8.817	-0.037	0.000
97.600	1.200	-0.046	8.817	-0.037	0.000
97.700	1.000	-0.044	8.818	-0.037	0.000
97.800	1.200	-0.048	8.817	-0.037	0.000
97.900	2.400	-0.051	8.817	-0.037	0.000
98.000	1.200	-0.050	8.817	-0.037	0.000
98.100	1.200	-0.050	8.817	-0.037	0.000
98.200	1.200	-0.052	8.818	-0.037	0.000
98.300	2.200	-0.053	8.817	-0.037	0.000
98.400	0.600	-0.051	8.817	-0.037	0.000
98.500	1.200	-0.054	8.817	-0.037	0.000
98.600	1.000	-0.054	8.817	-0.037	0.000
98.700	1.400	-0.051	8.817	-0.037	0.000
98.800	0.800	-0.051	8.817	-0.037	0.000
98.900	1.000	-0.052	8.817	-0.037	0.000
99.000	1.200	-0.052	8.817	-0.037	0.000
99.100	0.200	-0.052	8.817	-0.037	0.000
99.200	0.800	-0.053	8.817	-0.037	0.000
99.300	0.200	-0.051	8.817	-0.037	0.000
99.400	0.200	-0.052	8.817	-0.037	0.000
99.500	1.200	-0.049	8.818	-0.037	0.000
99.600	1.000	-0.049	8.818	-0.037	0.000
99.700	0.600	-0.055	8.817	-0.037	0.000
99.800	1.400	-0.047	8.817	-0.037	0.000
99.900	0.600	-0.048	8.819	-0.037	0.000
100.000	0.400	-0.049	8.817	-0.037	0.000
100.100	-0.200	-0.049	8.817	-0.037	0.000
100.200	-1.000	-0.044	8.818	-0.037	0.000
100.300	0.400	-0.048	8.818	-0.037	0.000
100.400	-0.200	-0.050	8.818	-0.037	0.000
100.500	-1.000	-0.046	8.817	-0.037	0.000
100.600	-0.600	-0.046	8.817	-0.037	0.000
100.700	-0.600	-0.047	8.819	-0.037	0.000
100.800	-1.200	-0.045	8.817	-0.037	0.000
100.900	-2.200	-0.039	8.817	-0.037	0.000
101.000	-1.000	-0.038	8.817	-0.037	0.000
101.100	-1.600	-0.038	8.817	-0.037	0.000
101.200	-1.200	-0.040	8.818	-0.037	0.000
101.300	-1.800	-0.037	8.818	-0.037	0.000
101.400	-2.400	-0.035	8.818	-0.037	0.000
101.500	-0.800	-0.030	8.817	-0.037	0.000
101.600	-1.200	-0.030	8.817	-0.037	0.000
101.700	-2.400	-0.033	8.817	-0.037	0.000
101.800	-1.200	-0.030	8.817	-0.037	0.000
101.900	-1.800	-0.031	8.818	-0.037	0.000
102.000	-2.000	-0.030	8.817	-0.037	0.000
102.100	-2.000	-0.030	8.817	-0.037	0.000
102.200	-1.800	-0.026	8.818	-0.037	0.000
102.300	-2.000	-0.029	8.817	-0.037	0.000
102.400	-1.400	-0.026	8.818	-0.037	0.000
102.500	-1.800	-0.021	8.818	-0.037	0.000
102.600	-2.000	-0.021	8.818	-0.037	0.000
102.700	-1.800	-0.024	8.819	-0.037	0.000
102.800	-2.200	-0.025	8.818	-0.037	0.000
102.900	-1.400	-0.021	8.818	-0.037	0.000
103.000	-1.600	-0.023	8.819	-0.037	0.000
103.100	-2.600	-0.023	8.819	-0.037	0.000
103.200	-1.800	-0.024	8.819	-0.037	0.000
103.300	-1.200	-0.021	8.818	-0.037	0.000
103.400	-2.000	-0.021	8.817	-0.037	0.000
103.500	-1.200	-0.021	8.817	-0.037	0.000
103.600	-1.000	-0.021	8.817	-0.037	0.000
103.700	-1.200	-0.020	8.818	-0.037	0.000
103.800	-2.200	-0.020	8.817	-0.037	0.000
103.900	-2.000	-0.025	8.818	-0.037	0.000
104.000	-1.400	-0.023	8.819	-0.037	0.000
104.100	-1.600	-0.023	8.819	-0.037	0.000
104.200	-1.600	-0.024	8.817	-0.037	0.000
104.300	-2.000	-0.020	8.818	-0.037	0.000
104.400	-2.600	-0.026	8.819	-0.037	0.000
104.500	-2.200	-0.025	8.819	-0.037	0.000
104.600	-2.800	-0.025	8.819	-0.037	0.000
104.700	-1.800	-0.025	8.817	-0.037	0.000
104.800	-2.800	-0.019	8.818	-0.037	0.000
104.900	-3.200	-0.021	8.817	-0.037	0.000
105.000	-1.600	-0.024	8.818	-0.037	0.000
105.100	-1.000	-0.024	8.818	-0.037	0.000
105.200	-2.000	-0.021	8.819	-0.037	0.000
105.300	-3.000	-0.022	8.818	-0.037	0.000
105.400	-1.600	-0.019	8.818	-0.037	0.000
105.500	-0.800	-0.020	8.818	-0.037	0.000
105.600	-2.200	-0.020	8.818	-0.037	0.000
105.700	-1.600	-0.017	8.817	-0.037	0.000
105.800	-1.800	-0.016	8.817	-0.037	0.000
105.900	-2.000	-0.018	8.818	-0.037	0.000
106.000	-2.200	-0.018	8.818	-0.037	0.000
106.100	-3.400	-0.018	8.818	-0.037	0.000
106.200	-2.400	-0.017	8.817	-0.037	0.000
106.300	-2.600	-0.017	8.818	-0.037	0.000
106.400	-3.000	-0.014	8.818	-0.037	0.000
106.500	-2.600	-0.018	8.816	-0.037	0.000
106.600	-2.000	-0.018	8.816	-0.037	0.000
106.700	-3.400	-0.013	8.817	-0.037	0.000
106.800	-3.000	-0.014	8.818	-0.037	0.000
106.900	-2.800	-0.012	8.817	-0.037	0.000
107.000	-1.600	-0.012	8.818	-0.037	0.000
107.100	-2.200	-0.012	8.818	-0.037	0.000
107.200	-2.000	-0.018	8.818	-0.037	0.000
107.300	-1.600	-0.018	8.818	-0.037	0.000
107.400	-3.000	-0.015	8.818	-0.037	0.000
107.500	-2.000	-0.018	8.817	-0.037	0.000
107.600	-2.600	-0.018	8.817	-0.037	0.000
107.700	-2.400	-0.020	8.818	-0.037	0.000
107.800	-2.800	-0.018	8.818	-0.037	0.000
107.900	-2.000	-0.021	8.819	-0.037	0.000
108.000	-3.400	-0.024	8.818	-0.037	0.000
108.100	-2.600	-0.024	8.818	-0.037	0.000
108.200	-2.600	-0.021	8.818	-0.037	0.000
108.300	-2.600	-0.021	8.819	-0.037	0.000
108.400	-1.400	-0.018	8.819	-0.037	0.000
108.500	-2.600	-0.020	8.818	-0.037	0.000
108.600	-2.200	-0.020	8.818	-0.037	0.000
108.700	-3.000	-0.015	8.819	-0.037	0.000
108.800	-1.600	-0.018	8.818	-0.037	0.000
108.900	-2.600	-0.011	8.818	-0.037	0.000
109.000	-3.800	-0.014	8.818	-0.037	0.000
109.100	-2.400	-0.014	8.818	-0.037	0.000
109.200	-2.800	-0.013	8.818	-0.037	0.000
109.300	-2.800	-0.011	8.818	-0.037	0.000
109.400	-2.400	-0.013	8.819	-0.037	0.000
109.500	-2.000	-0.012	8.819	-0.037	0.000
109.600	-3.000	-0.012	8.819	-0.037	0.000
109.700	-1.600	-0.013	8.818	-0.037	0.000
109.800	-1.600	-0.010	8.819	-0.037	0.000
109.900	-3.000	-0.011	8.819	-0.037	0.000
110.000	-2.600	-0.015	8.818	-0.037	0.000
110.100	-1.400	-0.015	8.818	-0.038	0.000
110.200	-2.000	-0.012	8.819	-0.038	0.000
110.300	-3.000	-0.015	8.818	-0.038	0.000
110.400	-2.800	-0.016	8.818	-0.038	0.000
110.500	-2.400	-0.018	8.818	-0.038	0.000
110.600	-2.400	-0.018	8.818	-0.038	0.000
110.700	-1.800	-0.013	8.819	-0.038	0.000
110.800	-0.600	-0.023	8.819	-0.038	0.000
110.900	-1.600	-0.016	8.818	-0.038	0.000
111.000	-2.200	-0.021	8.820	-0.038	0.000
111.100	-1.800	-0.021	8.820	-0.038	0.000
111.200	-1.800	-0.018	8.819	-0.038	0.000
111.300	-1.400	-0.022	8.819	-0.038	0.000
111.400	-2.000	-0.016	8.820	-0.038	0.000
111.500	-2.000	-0.018	8.819	-0.038	0.000
111.600	-1.400	-0.018	8.819	-0.038	0.000
111.700	-0.600	-0.024	8.819	-0.038	0.000
111.800	-1.200	-0.024	8.818	-0.038	0.000
111.900	-1.600	-0.023	8.818	-0.038	0.000
112.000	-1.400	-0.026	8.819	-0.038	0.000
112.100	-1.000	-0.026	8.819	-0.038	0.000
112.200	-1.400	-0.028	8.819	-0.038	0.000
112.300	-1.400	-0.028	8.820	-0.038	0.000
112.400	-1.400	-0.030	8.819	-0.038	0.000
112.500	-1.000	-0.030	8.818	-0.038	0.000
112.600	-1.000	-0.030	8.818	-0.038	0.000
112.700	0.200	-0.027	8.819	-0.038	0.000
112.800	-0.800	-0.031	8.819	-0.038	0.000
112.900	-1.200	-0.031	8.819	-0.038	0.000
113.000	-0.800	-0.029	8.818	-0.038	0.000
113.100	-0.800	-0.029	8.818	-0.038	0.000
113.200	-1.400	-0.030	8.817	-0.038	0.000
113.300	-0.600	-0.030	8.819	-0.038	0.000
113.400	-1.000	-0.033	8.819	-0.038	0.000
113.500	-0.200	-0.034	8.819	-0.038	0.000
113.600	-0.400	-0.034	8.819	-0.038	0.000
113.700	-0.200	-0.033	8.818	-0.038	0.000
113.800	-0.800	-0.031	8.819	-0.038	0.000
113.900	-0.200	-0.034	8.819	-0.038	0.000
114.000	-0.000	-0.032	8.819	-0.038	0.000
114.100	0.200	-0.032	8.819	-0.038	0.000
114.200	-0.400	-0.032	8.819	-0.038	0.000
114.300	-0.200	-0.032	8.820	-0.038	0.000
114.400	-0.600	-0.032	8.819	-0.038	0.000
114.500	-0.800	-0.032	8.820	-0.038	0.000
114.600	-0.400	-0.032	8.820	-0.038	0.000
114.700	-0.400	-0.034	8.818	-0.038	0.000
114.800	-1.400	-0.033	8.819	-0.038	0.000
114.900	-0.600	-0.030	8.820	-0.038	0.000
115.000	-0.800	-0.035	8.819	-0.038	0.000
115.100	-0.000	-0.035	8.819	-0.038	0.000
115.200	-0.800	-0.032	8.819	-0.038	0.000
115.300	-0.400	-0.034	8.818	-0.038	0.000
115.400	-0.400	-0.028	8.818	-0.038	0.000
115.500	0.400	-0.028	8.817	-0.038	0.000
115.600	-0.200	-0.028	8.817	-0.038	0.000
115.700	-0.000	-0.035	8.820	-0.038	0.000
115.800	-0.600	-0.028	8.819	-0.038	0.000
115.900	-1.200	-0.030	8.819	-0.038	0.000
116.000	-2.000	-0.032	8.820	-0.038	0.000
116.100	-1.200	-0.032	8.820	-0.038	0.000
116.200	-0.600	-0.034	8.819	-0.038	0.000
116.300	-0.400	-0.031	8.819	-0.038	0.000
116.400	-0.800	-0.036	8.818	-0.038	0.000
116.500	-1.000	-0.038	8.820	-0.038	0.000
116.600	-0.800	-0.038	8.820	-0.038	0.000
116.700	-0.800	-0.033	8.818	-0.038	0.000
116.800	-0.600	-0.033	8.818	-0.038	0.000
116.900	-0.800	-0.033	8.819	-0.038	0.000
117.000	-1.800	-0.036	8.819	-0.038	0.000
117.100	-0.400	-0.036	8.819	-0.038	0.000
117.200	-0.600	-0.034	8.818	-0.038	0.000
117.300	-1.000	-0.036	8.819	-0.038	0.000
117.400	-0.800	-0.034	8.820	-0.038	0.000
117.500	-0.600	-0.033	8.819	-0.038	0.000
117.600	-1.000	-0.033	8.819	-0.038	0.000
117.700	-0.600	-0.030	8.819	-0.038	0.000
117.800	-1.000	-0.032	8.820	-0.038	0.000
117.900	-0.200	-0.032	8.819	-0.038	0.000
118.000	-1.000	-0.035	8.819	-0.038	0.000
118.100	-1.200	-0.035	8.819	-0.038	0.000
118.200	-0.000	-0.032	8.819	-0.038	0.000
118.300	-0.600	-0.033	8.819	-0.038	0.000
118.400	-0.200	-0.034	8.819	-0.038	0.000
118.500	-1.000	-0.032	8.819	-0.038	0.000
118.600	-0.600	-0.032	8.819	-0.038	0.000
118.700	-0.400	-0.037	8.819	-0.038	0.000
118.800	-0.800	-0.031	8.820	-0.038	0.000
118.900	0.200	-0.037	8.820	-0.038	0.000
119.000	-0.200	-0.041	8.820	-0.038	0.000
119.100	-1.000	-0.041	8.820	-0.038	0.000
119.200	-0.000	-0.033	8.819	-0.038	0.000
119.300	0.200	-0.036	8.820	-0.038	0.000
119.400	-0.400	-0.038	8.820	-0.038	0.000
119.500	0.600	-0.037	8.819	-0.038	0.000
119.600	-0.400	-0.037	8.819	-0.038	0.000
119.700	-1.000	-0.034	8.820	-0.038	0.000
119.800	0.400	-0.038	8.819	-0.038	0.000
119.900	0.600	-0.032	8.819	-0.038	0.000
120.000	0.600	-0.033	8.819	-0.038	0.000
120.100	-0.200	-0.033	8.819	-0.038	0.000
120.200	-0.200	-0.034	8.819	-0.038	0.000
120.300	-0.200	-0.035	8.818	-0.038	0.000
120.400	-0.400	-0.038	8.820	-0.038	0.000
120.500	-0.200	-0.040	8.819	-0.038	0.000
120.600	-0.600	-0.040	8.819	-0.038	0.000
120.700	-0.800	-0.036	8.820	-0.038	0.000
120.800	-0.400	-0.033	8.820	-0.038	0.000
120.900	-0.200	-0.036	8.818	-0.038	0.000
121.000	-0.400	-0.037	8.818	-0.038	0.000
121.100	0.400	-0.037	8.818	-0.038	0.000
121.200	0.800	-0.040	8.820	-0.038	0.000
121.300	0.800	-0.034	8.820	-0.038	0.000
121.400	-1.000	-0.034	8.820	-0.038	0.000
121.500	-1.000	-0.036	8.819	-0.038	0.000
121.600	-0.800	-0.036	8.819	-0.038	0.000
121.700	-0.800	-0.037	8.819	-0.038	0.000
121.800	-0.800	-0.041	8.819	-0.038	0.000
121.900	-1.200	-0.039	8.819	-0.038	0.000
122.000	-1.200	-0.036	8.819	-0.038	0.000
122.100	-0.800	-0.036	8.819	-0.038	0.000
122.200	-1.800	-0.039	8.820	-0.038	0.000
122.300	-1.400	-0.038	8.819	-0.038	0.000
122.400	-2.200	-0.032	8.819	-0.038	0.000
122.500	-1.800	-0.033	8.819	-0.038	0.000
122.600	-2.000	-0.033	8.819	-0.038	0.000
122.700	-1.200	-0.033	8.819	-0.038	0.000
122.800	-1.800	-0.025	8.818	-0.038	0.000
122.900	-1.800	-0.024	8.820	-0.038	0.000
123.000	-2.000	-0.026	8.819	-0.038	0.000
123.100	-1.800	-0.026	8.819	-0.038	0.000
123.200	-1.800	-0.025	8.820	-0.038	0.000
123.300	-2.000	-0.021	8.820	-0.038	0.000
123.400	-2.000	-0.018	8.820	-0.038	0.000
123.500	-1.400	-0.022	8.819	-0.038	0.000
123.600	-2.600	-0.022	8.819	-0.038	0.000
123.700	-2.200	-0.021	8.820	-0.038	0.000
123.800	-1.200	-0.019	8.819	-0.038	0.000
123.900	-3.000	-0.022	8.820	-0.038	0.000
124.000	-3.400	-0.019	8.819	-0.038	0.000
124.100	-2.400	-0.019	8.819	-0.038	0.000
124.200	-2.800	-0.019	8.819	-0.038	0.000
124.300	-2.400	-0.017	8.820	-0.038	0.000
124.400	-2.600	-0.017	8.819	-0.038	0.000
124.500	-3.000	-0.022	8.820	-0.038	0.000
124.600	-3.000	-0.022	8.820	-0.038	0.000
124.700	-3.200	-0.018	8.820	-0.038	0.000
124.800	-2.800	-0.017	8.820	-0.038	0.000
124.900	-2.800	-0.015	8.820	-0.038	0.000
125.000	-2.800	-0.013	8.819	-0.038	0.000
125.100	-3.200	-0.013	8.819	-0.038	0.000
125.200	-2.000	-0.015	8.821	-0.038	0.000
125.300	-2.600	-0.015	8.820	-0.038	0.000
125.400	-2.200	-0.017	8.819	-0.038	0.000
125.500	-2.600	-0.013	8.820	-0.038	0.000
125.600	-2.800	-0.013	8.820	-0.038	0.000
125.700	-3.000	-0.015	8.821	-0.038	0.000
125.800	-2.600	-0.008	8.819	-0.038	0.000
125.900	-3.400	-0.010	8.819	-0.038	0.000
126.000	-3.400	-0.016	8.819	-0.038	0.000
126.100	-2.200	-0.016	8.819	-0.038	0.000
126.200	-2.200	-0.013	8.820	-0.038	0.000
126.300	-4.200	-0.017	8.820	-0.038	0.000
126.400	-2.400	-0.012	8.820	-0.038	0.000
126.500	-3.200	-0.015	8.819	-0.038	0.000
126.600	-3.400	-0.015	8.819	-0.038	0.000
126.700	-3.400	-0.012	8.819	-0.038	0.000
126.800	-3.600	-0.009	8.820	-0.038	0.000
126.900	-3.600	-0.009	8.819	-0.038	0.000
127.000	-4.200	-0.011	8.818	-0.038	0.000
127.100	-3.400	-0.011	8.818	-0.038	0.000
127.200	-3.000	-0.005	8.819	-0.038	0.000
127.300	-4.000	-0.003	8.819	-0.038	0.000
127.400	-3.600	-0.009	8.820	-0.038	0.000
127.500	-3.800	-0.008	8.819	-0.038	0.000
127.600	-3.000	-0.008	8.819	-0.038	0.000
127.700	-3.200	-0.007	8.820	-0.038	0.000
127.800	-3.600	-0.009	8.819	-0.038	0.000
127.900	-2.000	-0.005	8.819	-0.038	0.000
128.000	-2.800	-0.008	8.820	-0.038	0.000
128.100	-2.600	-0.008	8.820	-0.038	0.000
128.200	-2.000	-0.007	8.819	-0.038	0.000
128.300	-3.600	-0.009	8.820	-0.038	0.000
128.400	-3.200	-0.007	8.820	-0.038	0.000
128.500	-2.000	-0.003	8.818	-0.038	0.000
128.600	-1.800	-0.003	8.818	-0.038	0.000
128.700	-2.600	-0.005	8.820	-0.038	0.000
128.800	-2.800	-0.007	8.819	-0.038	0.000
128.900	-2.600	-0.010	8.819	-0.038	0.000
129.000	-2.600	-0.011	8.819	-0.038	0.000
129.100	-2.600	-0.011	8.819	-0.038	0.000
129.200	-2.600	-0.014	8.820	-0.038	0.000
129.300	-2.400	-0.011	8.819	-0.038	0.000
129.400	-3.400	-0.015	8.820	-0.038	0.000
129.500	-1.800	-0.009	8.820	-0.038	0.000
129.600	-2.400	-0.009	8.820	-0.038	0.000
129.700	-2.800	-0.011	8.821	-0.038	0.000
129.800	-2.800	-0.013	8.818	-0.038	0.000
129.900	-2.200	-0.011	8.819	-0.038	0.000
130.000	-2.200	-0.014	8.819	-0.038	0.000
130.100	-1.800	-0.014	8.819	-0.038	0.000
130.200	-3.000	-0.013	8.821	-0.038	0.000
130.300	-2.600	-0.012	8.819	-0.038	0.000
130.400	-2.600	-0.010	8.820	-0.038	0.000
130.500	-1.800	-0.013	8.819	-0.038	0.000
130.600	-1.600	-0.013	8.819	-0.038	0.000
130.700	-2.400	-0.012	8.819	-0.038	0.000
130.800	-3.600	-0.015	8.819	-0.038	0.000
130.900	-3.000	-0.013	8.820	-0.038	0.000
131.000	-2.600	-0.015	8.820	-0.038	0.000
131.100	-2.600	-0.015	8.820	-0.038	0.000
131.200	-2.400	-0.011	8.819	-0.038	0.000
131.300	-1.400	-0.011	8.821	-0.038	0.000
131.400	-2.400	-0.017	8.819	-0.038	0.000
131.500	-3.000	-0.012	8.821	-0.038	0.000
131.600	-2.800	-0.012	8.821	-0.038	0.000
131.700	-1.200	-0.011	8.820	-0.038	0.000
131.800	-1.400	-0.013	8.818	-0.038	0.000
131.900	-2.400	-0.012	8.820	-0.038	0.000
132.000	-3.200	-0.014	8.820	-0.038	0.000
132.100	-2.200	-0.014	8.820	-0.038	0.000
132.200	-2.400	-0.016	8.819	-0.038	0.000
132.300	-2.800	-0.012	8.819	-0.038	0.000
132.400	-2.800	-0.013	8.821	-0.038	0.000
132.500	-2.000	-0.014	8.819	-0.038	0.000
132.600	-1.400	-0.014	8.819	-0.038	0.000
132.700	-1.800	-0.012	8.820	-0.038	0.000
132.800	-2.600	-0.012	8.819	-0.038	0.000
132.900	-3.000	-0.014	8.819	-0.038	0.000
133.000	-2.400	-0.016	8.819	-0.038	0.000
133.100	-2.000	-0.016	8.819	-0.038	0.000
133.200	-2.600	-0.012	8.820	-0.038	0.000
133.300	-2.400	-0.015	8.820	-0.038	0.000
133.400	-2.800	-0.013	8.819	-0.038	0.000
133.500	-3.000	-0.019	8.819	-0.038	0.000
133.600	-1.600	-0.019	8.819	-0.038	0.000
133.700	-2.000	-0.016	8.820	-0.038	0.000
133.800	-3.000	-0.016	8.820	-0.038	0.000
133.900	-2.800	-0.017	8.819	-0.038	0.000
134.000	-2.000	-0.012	8.820	-0.038	0.000
134.100	-2.200	-0.012	8.820	-0.038	0.000
134.200	-2.800	-0.015	8.820	-0.038	0.000
134.300	-2.400	-0.018	8.820	-0.038	0.000
134.400	-2.600	-0.017	8.820	-0.038	0.000
134.500	-2.000	-0.018	8.820	-0.038	0.000
134.600	-2.200	-0.018	8.820	-0.038	0.000
134.700	-2.400	-0.014	8.820	-0.038	0.000
134.800	-2.600	-0.017	8.819	-0.038	0.000
134.900	-1.400	-0.013	8.820	-0.038	0.000
135.000	-1.800	-0.019	8.819	-0.038	0.000
135.100	-2.600	-0.019	8.819	-0.038	0.000
135.200	-2.200	-0.016	8.820	-0.038	0.000
135.300	-3.000	-0.014	8.819	-0.038	0.000
135.400	-2.000	-0.015	8.820	-0.038	0.000
135.500	-2.400	-0.016	8.818	-0.038	0.000
135.600	-2.000	-0.016	8.818	-0.038	0.000
135.700	-2.800	-0.018	8.821	-0.038	0.000
135.800	-1.800	-0.016	8.819	-0.038	0.000
135.900	-1.400	-0.019	8.819	-0.038	0.000
136.000	-2.000	-0.019	8.818	-0.038	0.000
136.100	-1.600	-0.019	8.818	-0.038	0.000
136.200	-2.000	-0.019	8.820	-0.038	0.000
136.300	-2.000	-0.018	8.820	-0.038	0.000
136.400	-0.800	-0.020	8.820	-0.038	0.000
136.500	-2.400	-0.017	8.821	-0.038	0.000
136.600	-1.400	-0.017	8.821	-0.038	0.000
136.700	-2.000	-0.023	8.819	-0.038	0.000
136.800	-1.200	-0.023	8.821	-0.038	0.000
136.900	-1.400	-0.019	8.820	-0.038	0.000
137.000	-1.600	-0.023	8.819	-0.038	0.000
137.100	-1.800	-0.023	8.819	-0.038	0.000
137.200	-1.000	-0.019	8.819	-0.038	0.000
137.300	-1.200	-0.017	8.820	-0.038	0.000
137.400	-1.600	-0.020	8.820	-0.038	0.000
137.500	-1.600	-0.016	8.821	-0.038	0.000
137.600	-0.800	-0.016	8.821	-0.038	0.000
137.700	-0.600	-0.020	8.819	-0.038	0.000
137.800	-0.600	-0.022	8.819	-0.038	0.000
137.900	-1.200	-0.021	8.819	-0.038	0.000
138.000	-0.400	-0.022	8.819	-0.038	0.000
138.100	0.200	-0.022	8.819	-0.038	0.000
138.200	-0.000	-0.025	8.820	-0.038	0.000
138.300	-0.600	-0.022	8.821	-0.038	0.000
138.400	-0.600	-0.027	8.819	-0.038	0.000
138.500	-0.400	-0.030	8.819	-0.038	0.000
138.600	0.400	-0.030	8.819	-0.038	0.000
138.700	-0.000	-0.029	8.820	-0.038	0.000
138.800	-1.400	-0.025	8.821	-0.038	0.000
138.900	-0.400	-0.028	8.820	-0.038	0.000
139.000	-0.600	-0.035	8.820	-0.038	0.000
139.100	-0.200	-0.035	8.820	-0.038	0.000
139.200	-0.000	-0.032	8.820	-0.038	0.000
139.300	-0.000	-0.028	8.821	-0.038	0.000
139.400	-0.000	-0.029	8.820	-0.038	0.000
139.500	0.400	-0.031	8.821	-0.038	0.000
139.600	0.200	-0.031	8.821	-0.038	0.000
139.700	-0.400	-0.034	8.819	-0.038	0.000
139.800	-0.000	-0.037	8.819	-0.038	0.000
139.900	-0.400	-0.037	8.820	-0.038	0.000
140.000	-0.800	-0.038	8.819	-0.038	0.000
140.100	-0.000	-0.038	8.819	-0.038	0.000
140.200	0.400	-0.040	8.821	-0.038	0.000
140.300	-1.000	-0.038	8.820	-0.038	0.000
140.400	-0.800	-0.037	8.820	-0.038	0.000
140.500	-0.400	-0.034	8.820	-0.038	0.000
140.600	-0.400	-0.034	8.820	-0.038	0.000
140.700	-0.800	-0.033	8.821	-0.038	0.000
140.800	-1.000	-0.033	8.820	-0.038	0.000
140.900	-0.200	-0.033	8.820	-0.038	0.000
141.000	-0.000	-0.034	8.820	-0.038	0.000
141.100	-0.400	-0.034	8.820	-0.038	0.000
141.200	-0.400	-0.034	8.820	-0.038	0.000
141.300	-0.800	-0.035	8.820	-0.038	0.000
141.400	-0.400	-0.039	8.820	-0.038	0.000
141.500	-0.800	-0.035	8.820	-0.038	0.000
141.600	0.400	-0.035	8.820	-0.038	0.000
141.700	-0.600	-0.036	8.820	-0.038	0.000
141.800	0.200	-0.034	8.821	-0.038	0.000
141.900	-0.000	-0.035	8.820	-0.038	0.000
142.000	0.200	-0.037	8.820	-0.038	0.000
142.100	-0.400	-0.037	8.820	-0.038	0.000
142.200	-0.200	-0.033	8.820	-0.038	0.000
142.300	-0.800	-0.039	8.820	-0.038	0.000
142.400	0.200	-0.032	8.820	-0.038	0.000
142.500	0.200	-0.029	8.821	-0.038	0.000
142.600	0.200	-0.029	8.821	-0.038	0.000
142.700	-0.400	-0.033	8.820	-0.038	0.000
142.800	0.800	-0.034	8.820	-0.038	0.000
142.900	0.200	-0.036	8.820	-0.038	0.000
143.000	-1.200	-0.039	8.820	-0.038	0.000
143.100	0.200	-0.039	8.820	-0.038	0.000
143.200	-1.400	-0.033	8.820	-0.038	0.000
143.300	-0.600	-0.034	8.820	-0.038	0.000
143.400	-0.400	-0.038	8.820	-0.038	0.000
143.500	-0.000	-0.035	8.820	-0.038	0.000
143.600	-1.000	-0.035	8.820	-0.038	0.000
143.700	-0.600	-0.036	8.820	-0.038	0.000
143.800	-0.600	-0.040	8.820	-0.038	0.000
143.900	0.800	-0.037	8.820	-0.038	0.000
144.000	-1.000	-0.034	8.820	-0.038	0.000
144.100	-0.000	-0.034	8.820	-0.038	0.000
144.200	0.200	-0.036	8.820	-0.038	0.000
144.300	-0.600	-0.034	8.820	-0.038	0.000
144.400	-0.800	-0.032	8.821	-0.038	0.000
144.500	-0.000	-0.032	8.821	-0.038	0.000
144.600	-0.600	-0.032	8.821	-0.038	0.000
144.700	-0.200	-0.035	8.820	-0.038	0.000
144.800	0.600	-0.030	8.820	-0.038	0.000
144.900	-0.400	-0.032	8.820	-0.038	0.000
145.000	-1.000	-0.032	8.820	-0.038	0.000
145.100	-1.000	-0.032	8.820	-0.038	0.000
145.200	-1.200	-0.034	8.820	-0.038	0.000
145.300	-0.000	-0.033	8.821	-0.038	0.000
145.400	-0.800	-0.031	8.820	-0.038	0.000
145.500	-1.000	-0.033	8.820	-0.038	0.000
145.600	-0.600	-0.033	8.820	-0.038	0.000
145.700	-0.600	-0.030	8.820	-0.038	0.000
145.800	-0.000	-0.031	8.820	-0.038	0.000
145.900	0.200	-0.035	8.820	-0.038	0.000
146.000	-1.000	-0.034	8.819	-0.038	0.000
146.100	-1.000	-0.034	8.819	-0.038	0.000
146.200	-0.200	-0.032	8.821	-0.038	0.000
146.300	-0.600	-0.034	8.821	-0.038	0.000
146.400	0.200	-0.031	8.821	-0.038	0.000
146.500	-0.200	-0.033	8.821	-0.038	0.000
146.600	-0.200	-0.033	8.821	-0.038	0.000
146.700	0.800	-0.033	8.820	-0.038	0.000
146.800	-0.600	-0.032	8.820	-0.038	0.000
146.900	-0.000	-0.032	8.820	-0.038	0.000
147.000	1.200	-0.037	8.820	-0.038	0.000
147.100	-0.000	-0.037	8.820	-0.038	0.000
147.200	-0.400	-0.035	8.820	-0.038	0.000
147.300	1.000	-0.035	8.820	-0.038	0.000
147.400	0.800	-0.032	8.820	-0.038	0.000
147.500	-0.400	-0.040	8.820	-0.038	0.000
147.600	1.000	-0.040	8.820	-0.038	0.000
147.700	0.600	-0.035	8.821	-0.038	0.000
147.800	1.000	-0.038	8.819	-0.038	0.000
147.900	1.000	-0.040	8.820	-0.038	0.000
148.000	2.000	-0.036	8.819	-0.038	0.000
148.100	0.800	-0.036	8.819	-0.038	0.000
148.200	1.200	-0.045	8.821	-0.038	0.000
148.300	0.400	-0.040	8.820	-0.038	0.000
148.400	0.800	-0.042	8.821	-0.038	0.000
148.500	1.000	-0.045	8.820	-0.038	0.000
148.600	1.200	-0.045	8.820	-0.038	0.000
148.700	1.200	-0.044	8.820	-0.038	0.000
148.800	1.600	-0.047	8.820	-0.038	0.000
148.900	1.400	-0.050	8.820	-0.038	0.000
149.000	1.400	-0.050	8.820	-0.038	0.000
149.100	1.800	-0.050	8.820	-0.038	0.000
149.200	1.600	-0.047	8.821	-0.038	0.000
149.300	1.400	-0.051	8.821	-0.038	0.000
149.400	1.400	-0.049	8.820	-0.038	0.000
149.500	2.400	-0.048	8.820	-0.038	0.000
149.600	2.400	-0.048	8.820	-0.038	0.000
149.700	1.600	-0.051	8.822	-0.038	0.000
149.800	1.800	-0.048	8.820	-0.038	0.000
149.900	1.600	-0.053	8.821	-0.038	0.000
150.000	2.200	-0.051	8.822	-0.038	0.000
150.100	1.800	-0.051	8.822	-0.038	0.000
150.200	2.800	-0.049	8.820	-0.038	0.000
150.300	2.000	-0.054	8.820	-0.038	0.000
150.400	2.000	-0.056	8.819	-0.038	0.000
150.500	1.800	-0.053	8.820	-0.038	0.000
150.600	1.600	-0.053	8.820	-0.038	0.000
150.700	1.400	-0.053	8.820	-0.038	0.000
150.800	0.600	-0.052	8.821	-0.038	0.000
150.900	2.800	-0.059	8.820	-0.038	0.000
151.000	1.200	-0.058	8.818	-0.038	0.000
151.100	1.000	-0.058	8.818	-0.038	0.000
151.200	1.200	-0.060	8.819	-0.038	0.000
151.300	1.000	-0.056	8.820	-0.038	0.000
151.400	0.600	-0.055	8.820	-0.038	0.000
151.500	1.800	-0.051	8.821	-0.038	0.000
151.600	1.400	-0.051	8.821	-0.038	0.000
151.700	0.800	-0.052	8.821	-0.038	0.000
151.800	1.400	-0.049	8.820	-0.038	0.000
151.900	1.400	-0.050	8.820	-0.038	0.000
152.000	1.000	-0.050	8.821	-0.038	0.000
152.100	0.800	-0.050	8.821	-0.038	0.000
152.200	1.200	-0.052	8.820	-0.038	0.000
152.300	0.800	-0.047	8.820	-0.038	0.000
152.400	2.200	-0.055	8.821	-0.038	0.000
152.500	1.200	-0.051	8.820	-0.038	0.000
152.600	0.400	-0.051	8.820	-0.038	0.000
152.700	0.600	-0.046	8.820	-0.038	0.000
152.800	2.600	-0.049	8.820	-0.038	0.000
152.900	1.000	-0.047	8.821	-0.038	0.000
153.000	0.200	-0.051	8.820	-0.038	0.000
153.100	1.400	-0.051	8.820	-0.038	0.000
153.200	1.600	-0.044	8.821	-0.038	0.000
153.300	1.400	-0.047	8.820	-0.038	0.000
153.400	0.800	-0.044	8.821	-0.038	0.000
153.500	1.000	-0.046	8.820	-0.038	0.000
153.600	0.800	-0.046	8.820	-0.038	0.000
153.700	1.800	-0.043	8.820	-0.038	0.000
153.800	1.200	-0.045	8.820	-0.038	0.000
153.900	1.600	-0.045	8.821	-0.038	0.000
154.000	0.200	-0.048	8.821	-0.038	0.000
154.100	0.800	-0.048	8.821	-0.038	0.000
154.200	-0.400	-0.048	8.820	-0.038	0.000
154.300	0.600	-0.048	8.819	-0.038	0.000
154.400	0.800	-0.048	8.820	-0.038	0.000
154.500	1.200	-0.050	8.819	-0.038	0.000
154.600	-0.400	-0.050	8.819	-0.038	0.000
154.700	1.000	-0.053	8.820	-0.038	0.000
154.800	0.800	-0.052	8.820	-0.038	0.000
154.900	1.000	-0.044	8.821	-0.038	0.000
155.000	0.800	-0.047	8.820	-0.038	0.000
155.100	1.400	-0.047	8.820	-0.038	0.000
155.200	0.800	-0.047	8.820	-0.038	0.000
155.300	2.000	-0.046	8.820	-0.038	0.000
155.400	0.800	-0.046	8.819	-0.038	0.000
155.500	0.400	-0.047	8.819	-0.038	0.000
155.600	-0.200	-0.047	8.819	-0.038	0.000
155.700	0.800	-0.043	8.819	-0.038	0.000
155.800	1.000	-0.047	8.820	-0.038	0.000
155.900	-0.200	-0.044	8.821	-0.038	0.000
156.000	-0.000	-0.044	8.819	-0.038	0.000
156.100	0.200	-0.044	8.819	-0.038	0.000
156.200	-0.200	-0.047	8.820	-0.038	0.000
156.300	-0.800	-0.044	8.821	-0.038	0.000
156.400	1.000	-0.045	8.820	-0.038	0.000
156.500	-0.200	-0.044	8.821	-0.038	0.000
156.600	0.400	-0.044	8.821	-0.038	0.000
156.700	-0.600	-0.043	8.820	-0.038	0.000
156.800	-0.200	-0.036	8.821	-0.038	0.000
156.900	0.200	-0.036	8.821	-0.038	0.000
157.000	-1.200	-0.041	8.820	-0.038	0.000
157.100	-1.200	-0.041	8.820	-0.038	0.000
157.200	-2.400	-0.037	8.821	-0.038	0.000
157.300	-1.600	-0.037	8.821	-0.038	0.000
157.400	-1.600	-0.036	8.820	-0.038	0.000
157.500	-1.600	-0.035	8.821	-0.038	0.000
157.600	-1.000	-0.035	8.821	-0.038	0.000
157.700	-0.800	-0.035	8.819	-0.038	0.000
157.800	-1.800	-0.032	8.820	-0.038	0.000
157.900	-1.600	-0.033	8.820	-0.038	0.000
158.000	-1.200	-0.029	8.819	-0.038	0.000
158.100	-0.200	-0.029	8.819	-0.038	0.000
158.200	-1.800	-0.028	8.821	-0.038	0.000
158.300	-2.000	-0.030	8.820	-0.038	0.000
158.400	-1.400	-0.027	8.820	-0.038	0.000
158.500	-1.800	-0.027	8.820	-0.038	0.000
158.600	-2.000	-0.027	8.820	-0.038	0.000
158.700	-3.000	-0.023	8.820	-0.038	0.000
158.800	-1.800	-0.024	8.820	-0.038	0.000
158.900	-2.400	-0.023	8.820	-0.038	0.000
159.000	-1.200	-0.025	8.820	-0.038	0.000
159.100	-2.800	-0.025	8.820	-0.038	0.000
159.200	-1.800	-0.023	8.820	-0.038	0.000
159.300	-2.000	-0.022	8.820	-0.038	0.000
159.400	-1.400	-0.024	8.820	-0.038	0.000
159.500	-1.400	-0.020	8.818	-0.038	0.000
159.600	-2.800	-0.020	8.818	-0.038	0.000
159.700	-2.000	-0.022	8.820	-0.038	0.000
159.800	-2.200	-0.019	8.821	-0.038	0.000
159.900	-1.400	-0.018	8.820	-0.038	0.000
160.000	-2.200	-0.014	8.820	-0.038	0.000
160.100	-2.400	-0.014	8.820	-0.038	0.000
160.200	-2.600	-0.011	8.820	-0.038	0.000
160.300	-2.400	-0.016	8.820	-0.038	0.000
160.400	-3.000	-0.014	8.821	-0.038	0.000
160.500	-2.200	-0.016	8.820	-0.038	0.000
160.600	-3.400	-0.016	8.820	-0.038	0.000
160.700	-2.800	-0.013	8.820	-0.038	0.000
160.800	-3.000	-0.013	8.820	-0.038	0.000
160.900	-3.200	-0.012	8.819	-0.038	0.000
161.000	-2.200	-0.013	8.820	-0.038	0.000
161.100	-2.200	-0.013	8.820	-0.038	0.000
161.200	-3.000	-0.014	8.820	-0.038	0.000
161.300	-3.200	-0.008	8.820	-0.038	0.000
161.400	-2.600	-0.013	8.820	-0.038	0.000
161.500	-3.400	-0.009	8.821	-0.038	0.000
161.600	-3.200	-0.009	8.821	-0.038	0.000
161.700	-2.800	-0.010	8.820	-0.038	0.000
161.800	-2.600	-0.012	8.820	-0.038	0.000
161.900	-2.600	-0.009	8.820	-0.038	0.000
162.000	-3.000	-0.013	8.821	-0.038	0.000
162.100	-3.400	-0.013	8.821	-0.038	0.000
162.200	-3.600	-0.012	8.820	-0.038	0.000
162.300	-2.800	-0.008	8.821	-0.038	0.000
162.400	-3.000	-0.010	8.821	-0.038	0.000
162.500	-3.000	-0.008	8.820	-0.038	0.000
162.600	-3.000	-0.008	8.820	-0.038	0.000
162.700	-3.200	-0.010	8.819	-0.038	0.000
162.800	-3.000	-0.008	8.820	-0.038	0.000
162.900	-3.600	-0.007	8.820	-0.038	0.000
163.000	-3.600	-0.015	8.819	-0.038	0.000
163.100	-2.400	-0.015	8.819	-0.038	0.000
163.200	-2.800	-0.008	8.819	-0.038	0.000
163.300	-2.800	-0.010	8.820	-0.038	0.000
163.400	-2.800	-0.006	8.820	-0.038	0.000
163.500	-2.400	-0.005	8.819	-0.038	0.000
163.600	-2.800	-0.005	8.819	-0.038	0.000
163.700	-4.200	-0.004	8.819	-0.038	0.000
163.800	-3.600	-0.006	8.821	-0.038	0.000
163.900	-3.600	-0.004	8.820	-0.038	0.000
164.000	-3.000	-0.005	8.820	-0.038	0.000
164.100	-3.600	-0.005	8.820	-0.038	0.000
164.200	-3.000	-0.005	8.819	-0.038	0.000
164.300	-2.600	-0.005	8.820	-0.038	0.000
164.400	-3.200	-0.005	8.820	-0.038	0.000
164.500	-3.800	-0.004	8.820	-0.038	0.000
164.600	-3.400	-0.004	8.820	-0.038	0.000
164.700	-2.400	-0.006	8.821	-0.038	0.000
164.800	-1.800	-0.010	8.820	-0.038	0.000
164.900	-2.000	-0.004	8.821	-0.038	0.000
165.000	-2.600	-0.006	8.821	-0.038	0.000
165.100	-1.800	-0.006	8.821	-0.039	0.000
165.200	-2.400	-0.016	8.820	-0.039	0.000
165.300	-2.200	-0.011	8.820	-0.039	0.000
165.400	-2.600	-0.013	8.820	-0.039	0.000
165.500	-2.000	-0.012	8.821	-0.039	0.000
165.600	-2.600	-0.012	8.821	-0.039	0.000
165.700	-1.800	-0.013	8.820	-0.039	0.000
165.800	-1.800	-0.013	8.819	-0.039	0.000
165.900	-1.600	-0.016	8.820	-0.039	0.000
166.000	-1.600	-0.016	8.819	-0.039	0.000
166.100	-0.400	-0.016	8.819	-0.039	0.000
166.200	-0.600	-0.017	8.820	-0.039	0.000
166.300	-0.600	-0.016	8.820	-0.039	0.000
166.400	0.200	-0.017	8.820	-0.039	0.000
166.500	-1.200	-0.017	8.821	-0.039	0.000
166.600	-1.200	-0.017	8.821	-0.039	0.000
166.700	-0.800	-0.017	8.821	-0.039	0.000
166.800	-0.200	-0.018	8.818	-0.039	0.000
166.900	-0.800	-0.025	8.820	-0.039	0.000
167.000	-0.800	-0.037	8.820	-0.039	0.000
167.100	-0.000	-0.037	8.820	-0.039	0.000
167.200	-0.800	-0.036	8.820	-0.039	0.000
167.300	-0.800	-0.033	8.819	-0.039	0.000
167.400	0.400	-0.036	8.820	-0.039	0.000
167.500	-0.600	-0.033	8.820	-0.039	0.000
167.600	-0.600	-0.033	8.820	-0.039	0.000
167.700	-0.600	-0.037	8.820	-0.039	0.000
167.800	-0.800	-0.033	8.819	-0.039	0.000
167.900	-0.600	-0.036	8.820	-0.039	0.000
168.000	-0.400	-0.035	8.818	-0.039	0.000
168.100	-0.000	-0.035	8.818	-0.039	0.000
168.200	-0.000	-0.034	8.820	-0.039	0.000
168.300	-0.600	-0.033	8.821	-0.039	0.000
168.400	-0.600	-0.032	8.820	-0.039	0.000
168.500	1.400	-0.036	8.821	-0.039	0.000
168.600	-0.000	-0.036	8.821	-0.039	0.000
168.700	-0.000	-0.035	8.819	-0.039	0.000
168.800	0.600	-0.033	8.820	-0.039	0.000
168.900	0.800	-0.033	8.820	-0.039	0.000
169.000	0.400	-0.033	8.819	-0.039	0.000
169.100	-1.800	-0.033	8.819	-0.039	0.000
169.200	-0.200	-0.031	8.820	-0.039	0.000
169.300	0.200	-0.033	8.820	-0.039	0.000
169.400	-0.600	-0.035	8.820	-0.039	0.000
169.500	-0.000	-0.035	8.821	-0.039	0.000
169.600	-0.400	-0.035	8.821	-0.039	0.000
169.700	0.400	-0.038	8.820	-0.039	0.000
169.800	-0.000	-0.038	8.820	-0.039	0.000
169.900	1.000	-0.036	8.820	-0.039	0.000
170.000	-0.400	-0.039	8.821	-0.039	0.000
170.100	-0.600	-0.039	8.821	-0.039	0.000
170.200	-0.200	-0.039	8.820	-0.039	0.000
170.300	0.600	-0.035	8.820	-0.039	0.000
170.400	0.800	-0.039	8.820	-0.039	0.000
170.500	0.800	-0.037	8.821	-0.039	0.000
170.600	-0.200	-0.037	8.821	-0.039	0.000
170.700	0.600	-0.038	8.820	-0.039	0.000
170.800	-0.800	-0.039	8.821	-0.039	0.000
170.900	-0.400	-0.039	8.820	-0.039	0.000
171.000	-1.000	-0.042	8.821	-0.039	0.000
171.100	-0.400	-0.042	8.821	-0.039	0.000
171.200	-0.600	-0.040	8.818	-0.039	0.000
171.300	-0.400	-0.034	8.821	-0.039	0.000
171.400	-0.600	-0.042	8.820	-0.039	0.000
171.500	-0.600	-0.039	8.821	-0.039	0.000
171.600	-1.200	-0.039	8.821	-0.039	0.000
171.700	-0.400	-0.035	8.818	-0.039	0.000
171.800	-1.200	-0.039	8.821	-0.039	0.000
171.900	0.400	-0.031	8.820	-0.039	0.000
172.000	-0.400	-0.035	8.821	-0.039	0.000
172.100	-0.800	-0.035	8.821	-0.039	0.000
172.200	-0.000	-0.033	8.818	-0.039	0.000
172.300	-1.200	-0.033	8.821	-0.039	0.000
172.400	-0.200	-0.031	8.819	-0.039	0.000
172.500	-1.400	-0.031	8.820	-0.039	0.000
172.600	-0.800	-0.031	8.820	-0.039	0.000
172.700	-1.000	-0.032	8.821	-0.039	0.000
172.800	-1.000	-0.028	8.820	-0.039	0.000
172.900	-1.400	-0.032	8.821	-0.039	0.000
173.000	-1.000	-0.032	8.820	-0.039	0.000
173.100	-1.000	-0.032	8.820	-0.039	0.000
173.200	-0.400	-0.029	8.822	-0.039	0.000
173.300	-1.000	-0.025	8.820	-0.039	0.000
173.400	-1.400	-0.028	8.821	-0.039	0.000
173.500	0.800	-0.029	8.820	-0.038	0.000
173.600	1.200	-0.029	8.820	-0.038	0.000
173.700	11.600	-0.027	8.822	-0.038	0.000
173.800	11.800	-0.025	8.821	-0.038	0.000
173.900	43.200	-0.026	8.819	-0.038	0.000
174.000	23.800	-0.025	8.821	-0.038	0.294
174.100	31.200	-0.025	8.821	-0.038	0.294
174.200	40.800	-0.025	8.819	-0.038	0.294
174.300	44.600	-0.026	8.819	-0.038	0.294
174.400	65.200	-0.026	8.820	-0.038	0.294
174.500	50.400	-0.024	8.821	-0.037	0.588
174.600	61.600	-0.024	8.821	-0.037	0.588
174.700	66.200	-0.033	8.821	-0.037	0.588
174.800	68.600	-0.032	8.823	-0.037	0.588
174.900	73.200	-0.034	8.822	-0.037	0.588
175.000	82.800	-0.013	8.822	-0.037	0.883
175.100	85.800	-0.013	8.822	-0.037	0.883
175.200	97.000	-0.006	8.820	-0.037	0.883
175.300	87.200	-0.014	8.819	-0.037	0.883
175.400	96.400	-0.012	8.820	-0.037	0.883
175.500	93.400	0.018	8.822	-0.036	1.177
175.600	107.400	0.018	8.822	-0.036	1.177
175.700	105.400	0.033	8.820	-0.036	1.177
175.800	117.200	0.030	8.825	-0.036	1.177
175.900	126.400	0.036	8.821	-0.036	1.177
176.000	127.600	0.068	8.819	-0.035	1.471
176.100	124.000	0.068	8.819	-0.035	1.471
176.200	137.000	0.084	8.820	-0.035	1.471
176.300	134.200	0.089	8.822	-0.035	1.471
176.400	150.600	0.099	8.819	-0.035	1.471
176.500	138.400	0.134	8.821	-0.033	1.765
176.600	150.800	0.134	8.821	-0.033	1.765
176.700	150.200	0.144	8.819	-0.033	1.765
176.800	159.000	0.159	8.822	-0.033	1.765
176.900	159.600	0.167	8.819	-0.033	1.765
177.000	164.200	0.211	8.821	-0.032	2.060
177.100	167.200	0.211	8.821	-0.032	2.060
177.200	173.800	0.220	8.822	-0.032	2.060
177.300	182.400	0.234	8.820	-0.032	2.060
177.400	182.600	0.240	8.821	-0.032	2.060
177.500	184.600	0.292	8.818	-0.030	2.354
177.600	229.800	0.292	8.818	-0.030	2.354
177.700	185.000	0.303	8.822	-0.030	2.354
177.800	208.800	0.317	8.819	-0.030	2.354
177.900	200.200	0.338	8.820	-0.030	2.354
178.000	217.200	0.383	8.820	-0.028	2.648
178.100	198.600	0.383	8.820	-0.028	2.648
178.200	206.000	0.400	8.820	-0.028	2.648
178.300	213.800	0.415	8.820	-0.028	2.648
178.400	217.400	0.430	8.822	-0.028	2.648
178.500	218.200	0.479	8.821	-0.026	2.942
178.600	226.800	0.479	8.821	-0.026	2.942
178.700	226.800	0.502	8.820	-0.026	2.942
178.800	234.800	0.515	8.823	-0.026	2.942
178.900	240.800	0.540	8.820	-0.026	2.942
179.000	238.200	0.597	8.822	-0.024	3.236
179.100	232.600	0.597	8.822	-0.024	3.236
179.200	246.400	0.618	8.821	-0.024	3.236
179.300	249.200	0.638	8.819	-0.024	3.236
179.400	238.400	0.659	8.819	-0.024	3.236
179.500	247.200	0.710	8.819	-0.023	3.531
179.600	260.600	0.710	8.819	-0.023	3.531
179.700	253.600	0.738	8.818	-0.023	3.531
179.800	263.000	0.764	8.819	-0.023	3.531
179.900	260.000	0.785	8.819	-0.023	3.531
180.000	263.000	0.842	8.819	-0.020	3.825
180.100	271.000	0.842	8.819	-0.020	3.825
180.200	273.400	0.864	8.821	-0.020	3.825
180.300	279.600	0.895	8.821	-0.020	3.825
180.400	271.000	0.915	8.821	-0.020	3.825
180.500	275.200	0.974	8.820	-0.017	4.119
180.600	277.000	0.974	8.820	-0.017	4.119
180.700	293.600	0.999	8.820	-0.017	4.119
180.800	294.400	1.027	8.822	-0.017	4.119
180.900	291.800	1.062	8.820	-0.017	4.119
181.000	296.600	1.118	8.821	-0.015	4.413
181.100	306.200	1.118	8.821	-0.015	4.413
181.200	306.800	1.139	8.818	-0.015	4.413
181.300	309.400	1.174	8.821	-0.015	4.413
181.400	307.600	1.204	8.821	-0.015	4.413
181.500	309.800	1.271	8.820	-0.012	4.708
181.600	316.800	1.271	8.820	-0.012	4.708
181.700	326.200	1.295	8.820	-0.012	4.708
181.800	327.800	1.330	8.821	-0.012	4.708
181.900	314.600	1.357	8.822	-0.012	4.708
182.000	301.000	1.418	8.820	-0.010	5.002
182.100	318.200	1.418	8.820	-0.010	5.002
182.200	315.200	1.442	8.821	-0.010	5.002
182.300	313.400	1.480	8.821	-0.010	5.002
182.400	311.600	1.504	8.820	-0.010	5.002
182.500	309.200	1.574	8.821	-0.008	5.000
182.600	304.200	1.574	8.821	-0.008	5.000
182.700	301.000	1.596	8.821	-0.008	5.000
182.800	298.000	1.638	8.820	-0.008	5.000
182.900	296.400	1.661	8.821	-0.008	5.000
183.000	292.400	1.727	8.820	-0.005	5.000
183.100	289.800	1.727	8.820	-0.005	5.000
183.200	287.000	1.771	8.821	-0.005	5.000
183.300	283.400	1.798	8.820	-0.005	5.000
183.400	282.200	1.828	8.820	-0.005	5.000
183.500	279.200	1.892	8.820	-0.002	5.000
183.600	277.000	1.892	8.820	-0.002	5.000
183.700	274.800	1.925	8.820	-0.002	5.000
183.800	270.400	1.948	8.820	-0.002	5.000
183.900	270.000	1.981	8.820	-0.002	5.000
184.000	266.800	2.036	8.821	-0.000	5.000
184.100	264.000	2.036	8.821	-0.000	5.000
184.200	261.600	2.063	8.820	-0.000	5.000
184.300	260.000	2.090	8.820	-0.000	5.000
184.400	257.000	2.116	8.820	-0.000	5.000
184.500	255.000	2.168	8.822	0.001	5.000
184.600	252.400	2.168	8.822	0.001	5.000
184.700	250.000	2.195	8.820	0.001	5.000
184.800	248.200	2.220	8.821	0.001	5.000
184.900	245.800	2.243	8.820	0.001	5.000
185.000	242.800	2.291	8.820	0.003	5.000
185.100	240.400	2.291	8.820	0.003	5.000
185.200	240.200	2.317	8.820	0.003	5.000
185.300	237.000	2.340	8.821	0.003	5.000
185.400	234.800	2.363	8.821	0.003	5.000
185.500	233.200	2.406	8.820	0.006	5.000
185.600	231.000	2.406	8.820	0.006	5.000
185.700	229.600	2.432	8.821	0.006	5.000
185.800	226.000	2.448	8.821	0.006	5.000
185.900	225.400	2.474	8.821	0.006	5.000
186.000	223.000	2.513	8.820	0.007	5.000
186.100	220.000	2.513	8.820	0.007	5.000
186.200	218.200	2.535	8.822	0.007	5.000
186.300	216.400	2.560	8.820	0.007	5.000
186.400	215.400	2.581	8.819	0.007	5.000
186.500	213.600	2.620	8.821	0.009	5.000
186.600	213.400	2.620	8.821	0.009	5.000
186.700	212.200	2.639	8.820	0.009	5.000
186.800	210.600	2.659	8.821	0.009	5.000
186.900	210.200	2.675	8.819	0.009	5.000
187.000	209.000	2.728	8.820	0.011	5.000
187.100	206.200	2.728	8.820	0.011	5.000
187.200	204.600	2.758	8.820	0.011	5.000
187.300	204.200	2.769	8.820	0.011	5.000
187.400	201.800	2.776	8.821	0.011	5.000
187.500	201.200	2.799	8.820	0.012	5.000
187.600	199.600	2.799	8.820	0.012	5.000
187.700	198.600	2.807	8.821	0.012	5.000
187.800	196.800	2.818	8.820	0.012	5.000
187.900	194.800	2.836	8.821	0.012	5.000
188.000	194.400	2.864	8.820	0.014	5.000
188.100	191.400	2.864	8.820	0.014	5.000
188.200	190.800	2.882	8.820	0.014	5.000
188.300	188.800	2.893	8.820	0.014	5.000
188.400	188.600	2.910	8.819	0.014	5.000
188.500	185.800	2.941	8.820	0.015	5.000
188.600	185.200	2.941	8.820	0.015	5.000
188.700	183.600	2.952	8.820	0.015	5.000
188.800	182.200	2.971	8.820	0.015	5.000
188.900	176.200	2.987	8.821	0.015	5.000
189.000	182.000	3.012	8.821	0.017	5.000
189.100	178.800	3.012	8.821	0.017	5.000
189.200	177.800	3.027	8.821	0.017	5.000
189.300	176.200	3.041	8.822	0.017	5.000
189.400	175.200	3.054	8.822	0.017	5.000
189.500	175.600	3.079	8.821	0.018	5.000
189.600	173.200	3.079	8.821	0.018	5.000
189.700	171.600	3.097	8.821	0.018	5.000
189.800	170.800	3.110	8.819	0.018	5.000
189.900	167.800	3.120	8.821	0.018	5.000
190.000	167.200	3.145	8.820	0.020	5.000
190.100	166.000	3.145	8.820	0.020	5.000
190.200	164.400	3.157	8.821	0.020	5.000
190.300	163.400	3.168	8.820	0.020	5.000
190.400	162.200	3.187	8.820	0.020	5.000
190.500	161.000	3.205	8.820	0.021	5.000
190.600	160.200	3.205	8.820	0.021	5.000
190.700	158.800	3.219	8.821	0.021	5.000
190.800	158.200	3.231	8.822	0.021	5.000
190.900	155.400	3.246	8.821	0.021	5.000
191.000	155.600	3.274	8.820	0.022	5.000
191.100	153.600	3.274	8.820	0.022	5.000
191.200	154.200	3.291	8.821	0.022	5.000
191.300	153.000	3.305	8.820	0.022	5.000
191.400	152.400	3.310	8.820	0.022	5.000
191.500	150.400	3.332	8.820	0.023	5.000
191.600	150.200	3.332	8.820	0.023	5.000
191.700	149.200	3.347	8.820	0.023	5.000
191.800	148.600	3.359	8.820	0.023	5.000
191.900	147.800	3.379	8.821	0.023	5.000
192.000	147.000	3.396	8.821	0.025	5.000
192.100	146.000	3.396	8.821	0.025	5.000
192.200	145.000	3.394	8.820	0.025	5.000
192.300	143.800	3.414	8.821	0.025	5.000
192.400	143.600	3.409	8.821	0.025	5.000
192.500	142.400	3.430	8.820	0.026	5.000
192.600	141.600	3.430	8.820	0.026	5.000
192.700	140.600	3.444	8.820	0.026	5.000
192.800	139.400	3.446	8.820	0.026	5.000
192.900	140.600	3.464	8.820	0.026	5.000
193.000	137.800	3.473	8.820	0.027	5.000
193.100	136.800	3.473	8.820	0.027	5.000
193.200	136.000	3.482	8.820	0.027	5.000
193.300	135.600	3.492	8.821	0.027	5.000
193.400	134.600	3.503	8.820	0.027	5.000
193.500	133.400	3.521	8.819	0.028	5.000
193.600	133.200	3.521	8.819	0.028	5.000
193.700	132.600	3.528	8.820	0.028	5.000
193.800	131.600	3.541	8.820	0.028	5.000
193.900	131.200	3.544	8.819	0.028	5.000
194.000	130.000	3.565	8.822	0.029	5.000
194.100	128.400	3.565	8.822	0.029	5.000
194.200	129.400	3.573	8.820	0.029	5.000
194.300	127.800	3.582	8.821	0.029	5.000
194.400	128.000	3.586	8.820	0.029	5.000
194.500	125.800	3.609	8.821	0.030	5.000
194.600	126.200	3.609	8.821	0.030	5.000
194.700	124.000	3.616	8.820	0.030	5.000
194.800	123.800	3.622	8.820	0.030	5.000
194.900	122.600	3.625	8.821	0.030	5.000
195.000	122.600	3.641	8.820	0.031	5.000
195.100	121.600	3.641	8.820	0.031	5.000
195.200	120.800	3.651	8.821	0.031	5.000
195.300	120.000	3.657	8.820	0.031	5.000
195.400	120.000	3.667	8.821	0.031	5.000
195.500	118.600	3.681	8.821	0.032	5.000
195.600	117.200	3.681	8.821	0.032	5.000
195.700	116.200	3.691	8.821	0.032	5.000
195.800	117.000	3.701	8.821	0.032	5.000
195.900	115.600	3.704	8.820	0.032	5.000
196.000	115.400	3.723	8.821	0.033	5.000
196.100	115.000	3.723	8.821	0.033	5.000
196.200	114.200	3.728	8.821	0.033	5.000
196.300	113.200	3.739	8.819	0.033	5.000
196.400	112.000	3.741	8.821	0.033	5.000
196.500	112.800	3.758	8.820	0.034	5.000
196.600	111.800	3.758	8.820	0.034	5.000
196.700	111.000	3.774	8.820	0.034	5.000
196.800	109.800	3.778	8.820	0.034	5.000
196.900	109.600	3.783	8.819	0.034	5.000
197.000	109.000	3.793	8.820	0.035	5.000
197.100	108.200	3.793	8.820	0.035	5.000
197.200	108.800	3.803	8.820	0.035	5.000
197.300	108.000	3.808	8.820	0.035	5.000
197.400	107.600	3.814	8.820	0.035	5.000
197.500	106.400	3.828	8.821	0.036	5.000
197.600	105.800	3.828	8.821	0.036	5.000
197.700	105.400	3.829	8.820	0.036	5.000
197.800	104.600	3.840	8.820	0.036	5.000
197.900	104.600	3.841	8.821	0.036	5.000
198.000	105.600	3.855	8.820	0.037	5.000
198.100	103.600	3.855	8.820	0.037	5.000
198.200	104.000	3.861	8.820	0.037	5.000
198.300	103.200	3.865	8.820	0.037	5.000
198.400	102.400	3.874	8.820	0.037	5.000
198.500	102.200	3.886	8.820	0.038	5.000
198.600	102.800	3.886	8.820	0.038	5.000
198.700	100.800	3.888	8.821	0.038	5.000
198.800	100.600	3.894	8.821	0.038	5.000
198.900	100.600	3.896	8.820	0.038	5.000
199.000	99.400	3.894	8.819	0.038	5.000
199.100	98.600	3.894	8.819	0.038	5.000
199.200	97.800	3.904	8.820	0.038	5.000
199.300	98.800	3.905	8.820	0.038	5.000
199.400	97.600	3.909	8.820	0.038	5.000
199.500	98.600	3.921	8.819	0.039	5.000
199.600	98.000	3.921	8.819	0.039	5.000
199.700	97.200	3.929	8.820	0.039	5.000
199.800	97.600	3.937	8.819	0.039	5.000
199.900	97.200	3.942	8.821	0.039	5.000
[truncated: 10,045 more rows]
