# Supplementary material for: Measurement of Outflow Facility Using iPerfusion
Source: PLoS One. 2016 Mar 7;11(3):e0150694. doi: 10.1371/journal.pone.0150694 (PMC4780770; doi:10.1371/journal.pone.0150694)
Supplement: S4 File — The raw data from the perfusion traces along with the steady state values for each pressure step. (ZIP) [file pone.0150694.s004.zip › S3/ControlIndividuals/eye20/CapPre_P16CR-10/Parameters.txt]

Q 	 dQ 	 P 	 dP 	 R 	 dR 	 C 	 dC 	 FT 	 dFT 	 N/A 	 FV 	 
-0.9917	5.2052	-0.0284	0.0421	0.0280	0.1500	35.6837	190.9606	0.0000	0.0000	0.0000	0.0000
62.8693	5.7635	4.3186	0.0491	0.0687	0.0063	14.5530	1.3448	0.0000	0.0000	4.9770	0.0000
126.5580	5.4292	8.6655	0.0450	0.0685	0.0030	14.6025	0.6311	0.0000	0.0000	9.9770	0.0000
189.6390	5.3987	13.0249	0.0446	0.0687	0.0020	14.5581	0.4175	0.0000	0.0000	14.9770	0.0000
250.1680	6.0665	17.4171	0.0525	0.0696	0.0017	14.3621	0.3510	0.0000	0.0000	19.9770	0.0000
316.2027	5.3969	21.7654	0.0444	0.0688	0.0012	14.5268	0.2497	0.0000	0.0000	24.9770	0.0000
