# Supplementary material for: Measurement of Outflow Facility Using iPerfusion
Source: PLoS One. 2016 Mar 7;11(3):e0150694. doi: 10.1371/journal.pone.0150694 (PMC4780770; doi:10.1371/journal.pone.0150694)
Supplement: S4 File — The raw data from the perfusion traces along with the steady state values for each pressure step. (ZIP) [file pone.0150694.s004.zip › S3/ControlIndividuals/eye20/Eye_P16CR-10/Data.txt]

0.000	-3.200	7.004	8.807	-0.000	7.000
0.100	-3.000	7.004	8.807	-0.000	7.000
0.200	-2.800	6.997	8.808	-0.000	7.000
0.300	-3.200	7.001	8.808	-0.000	7.000
0.400	-3.400	7.000	8.807	-0.000	7.000
0.500	-2.800	7.003	8.808	-0.000	7.000
0.600	-2.600	7.003	8.808	-0.000	7.000
0.700	-2.400	6.997	8.807	-0.000	7.000
0.800	-2.600	7.004	8.808	-0.000	7.000
0.900	-2.400	6.997	8.807	-0.000	7.000
1.000	-2.600	6.995	8.807	-0.000	7.000
1.100	-2.400	6.995	8.807	-0.000	7.000
1.200	-2.400	7.000	8.806	-0.000	7.000
1.300	-2.400	6.997	8.807	-0.000	7.000
1.400	-2.800	6.997	8.807	-0.000	7.000
1.500	-3.200	6.999	8.807	-0.000	7.000
1.600	-2.200	6.999	8.807	-0.000	7.000
1.700	-3.200	7.003	8.807	-0.000	7.000
1.800	-3.000	6.998	8.807	-0.000	7.000
1.900	-2.800	7.002	8.807	-0.000	7.000
2.000	-2.400	7.002	8.806	-0.000	7.000
2.100	-3.000	7.002	8.806	-0.000	7.000
2.200	-2.000	7.000	8.807	-0.000	7.000
2.300	-3.000	7.001	8.808	-0.000	7.000
2.400	-3.000	6.998	8.806	-0.000	7.000
2.500	-3.200	6.997	8.807	-0.000	7.000
2.600	-3.200	6.997	8.807	-0.000	7.000
2.700	-2.000	6.999	8.806	-0.000	7.000
2.800	-3.400	7.000	8.807	-0.000	7.000
2.900	-2.400	7.005	8.807	-0.000	7.000
3.000	-3.400	6.999	8.806	-0.000	7.000
3.100	-1.400	6.999	8.806	-0.000	7.000
3.200	-1.800	6.995	8.807	-0.000	7.000
3.300	-2.600	6.998	8.806	-0.000	7.000
3.400	-3.200	6.997	8.806	-0.000	7.000
3.500	-2.400	6.996	8.806	-0.000	7.000
3.600	-2.000	6.996	8.806	-0.000	7.000
3.700	-1.600	7.003	8.806	-0.000	7.000
3.800	-2.000	6.999	8.806	-0.000	7.000
3.900	-2.800	7.002	8.806	-0.000	7.000
4.000	-2.600	6.997	8.807	-0.000	7.000
4.100	-2.800	6.997	8.807	-0.000	7.000
4.200	-1.800	7.000	8.806	-0.000	7.000
4.300	-2.400	7.001	8.806	-0.000	7.000
4.400	-2.800	7.002	8.807	-0.000	7.000
4.500	-2.600	7.002	8.806	-0.000	7.000
4.600	-2.600	7.002	8.806	-0.000	7.000
4.700	-3.600	6.999	8.805	-0.000	7.000
4.800	-2.000	7.001	8.807	-0.000	7.000
4.900	-2.000	6.998	8.806	-0.000	7.000
5.000	-2.400	6.997	8.805	-0.000	7.000
5.100	-2.800	6.997	8.805	-0.000	7.000
5.200	-3.000	6.997	8.806	-0.000	7.000
5.300	-2.600	7.000	8.804	-0.000	7.000
5.400	-2.800	7.002	8.807	-0.000	7.000
5.500	-3.200	7.002	8.806	-0.000	7.000
5.600	-2.600	7.002	8.806	-0.000	7.000
5.700	-2.000	7.000	8.807	-0.000	7.000
5.800	-3.800	6.999	8.806	-0.000	7.000
5.900	-3.200	6.998	8.805	-0.000	7.000
6.000	-3.000	6.998	8.805	-0.000	7.000
6.100	-1.600	6.998	8.805	-0.000	7.000
6.200	-2.400	6.999	8.805	-0.000	7.000
6.300	-3.000	6.999	8.805	-0.000	7.000
6.400	-3.000	7.002	8.804	-0.000	7.000
6.500	-3.200	7.000	8.805	-0.000	7.000
6.600	-3.000	7.000	8.805	-0.000	7.000
6.700	-2.800	7.005	8.806	-0.000	7.000
6.800	-3.200	6.999	8.804	-0.000	7.000
6.900	-3.000	7.003	8.805	-0.000	7.000
7.000	-3.000	6.997	8.805	-0.000	7.000
7.100	-2.800	6.997	8.805	-0.000	7.000
7.200	-2.800	6.998	8.806	-0.000	7.000
7.300	-2.600	6.998	8.804	-0.000	7.000
7.400	-2.600	7.001	8.805	-0.000	7.000
7.500	-2.800	7.004	8.804	-0.000	7.000
7.600	-3.400	7.004	8.804	-0.000	7.000
7.700	-2.800	6.999	8.805	-0.000	7.000
7.800	-3.400	7.004	8.804	-0.000	7.000
7.900	-1.800	7.001	8.805	-0.000	7.000
8.000	-2.000	7.006	8.803	-0.000	7.000
8.100	-2.800	7.006	8.803	-0.000	7.000
8.200	-2.000	7.001	8.804	-0.000	7.000
8.300	-2.200	7.000	8.804	-0.000	7.000
8.400	-2.200	6.997	8.805	-0.000	7.000
8.500	-2.400	7.000	8.804	-0.000	7.000
8.600	-1.800	7.000	8.804	-0.000	7.000
8.700	-2.400	7.002	8.805	-0.000	7.000
8.800	-2.400	7.000	8.805	-0.000	7.000
8.900	-2.600	7.004	8.806	-0.000	7.000
9.000	-2.600	6.997	8.804	-0.000	7.000
9.100	-3.000	6.997	8.804	-0.000	7.000
9.200	-2.600	7.005	8.804	-0.000	7.000
9.300	-2.600	6.997	8.805	-0.000	7.000
9.400	-2.200	7.000	8.806	-0.000	7.000
9.500	-2.400	7.002	8.806	-0.000	7.000
9.600	-3.000	7.002	8.806	-0.000	7.000
9.700	-1.600	6.998	8.805	-0.000	7.000
9.800	-2.600	7.011	8.805	-0.000	7.000
9.900	-2.600	6.995	8.804	-0.000	7.000
10.000	-2.600	6.999	8.804	-0.000	7.000
10.100	-2.400	6.999	8.804	-0.000	7.000
10.200	-2.800	6.998	8.805	-0.000	7.000
10.300	-2.400	7.006	8.805	-0.000	7.000
10.400	-2.800	6.994	8.804	-0.000	7.000
10.500	-2.800	6.991	8.804	-0.000	7.000
10.600	-2.800	6.991	8.804	-0.000	7.000
10.700	-2.600	7.005	8.804	-0.000	7.000
10.800	-3.400	7.000	8.804	-0.000	7.000
10.900	-2.800	7.001	8.804	-0.000	7.000
11.000	-3.800	6.998	8.805	-0.000	7.000
11.100	-1.800	6.998	8.805	-0.000	7.000
11.200	-2.400	7.001	8.803	-0.000	7.000
11.300	-2.600	6.998	8.804	-0.001	7.000
11.400	-3.400	7.002	8.804	-0.001	7.000
11.500	-3.800	7.004	8.804	-0.001	7.000
11.600	-1.600	7.004	8.804	-0.001	7.000
11.700	-3.200	6.995	8.804	-0.001	7.000
11.800	-3.200	7.007	8.804	-0.001	7.000
11.900	-3.200	6.998	8.804	-0.001	7.000
12.000	-3.600	7.000	8.803	-0.001	7.000
12.100	-2.600	7.000	8.803	-0.001	7.000
12.200	-3.200	7.007	8.805	-0.001	7.000
12.300	-2.800	6.999	8.804	-0.001	7.000
12.400	-3.800	7.005	8.804	-0.001	7.000
12.500	-3.400	7.005	8.803	-0.001	7.000
12.600	-3.200	7.005	8.803	-0.001	7.000
12.700	-3.000	6.997	8.804	-0.001	7.000
12.800	-2.200	7.005	8.804	-0.001	7.000
12.900	-3.200	6.999	8.803	-0.001	7.000
13.000	-3.600	7.000	8.804	-0.001	7.000
13.100	-1.800	7.000	8.804	-0.001	7.000
13.200	-2.400	7.002	8.804	-0.001	7.000
13.300	-2.600	6.994	8.803	-0.001	7.000
13.400	-3.400	7.004	8.803	-0.001	7.000
13.500	-2.000	7.008	8.803	-0.001	7.000
13.600	-2.600	7.008	8.803	-0.001	7.000
13.700	-3.200	6.999	8.802	-0.001	7.000
13.800	-2.800	7.004	8.804	-0.001	7.000
13.900	-2.600	7.001	8.803	-0.001	7.000
14.000	-2.800	7.002	8.803	-0.001	7.000
14.100	-2.400	7.002	8.803	-0.001	7.000
14.200	-2.400	7.002	8.803	-0.001	7.000
14.300	-2.800	7.001	8.803	-0.001	7.000
14.400	-2.400	7.004	8.804	-0.001	7.000
14.500	-3.400	7.001	8.802	-0.001	7.000
14.600	-3.800	7.001	8.802	-0.001	7.000
14.700	-2.800	7.003	8.803	-0.001	7.000
14.800	-3.400	7.004	8.803	-0.001	7.000
14.900	-3.200	7.000	8.803	-0.001	7.000
15.000	-2.600	6.995	8.802	-0.001	7.000
15.100	-2.800	6.995	8.802	-0.001	7.000
15.200	-2.200	7.002	8.803	-0.001	7.000
15.300	-1.600	6.996	8.803	-0.001	7.000
15.400	-2.800	7.007	8.802	-0.001	7.000
15.500	-3.400	6.997	8.802	-0.001	7.000
15.600	-2.600	6.997	8.802	-0.001	7.000
15.700	-3.400	7.004	8.802	-0.001	7.000
15.800	-3.000	6.997	8.802	-0.001	7.000
15.900	-2.800	7.003	8.801	-0.001	7.000
16.000	-2.600	7.004	8.801	-0.001	7.000
16.100	-2.000	7.004	8.801	-0.001	7.000
16.200	-2.800	7.004	8.801	-0.001	7.000
16.300	-2.400	6.998	8.803	-0.001	7.000
16.400	-3.400	7.005	8.802	-0.001	7.000
16.500	-2.400	6.997	8.802	-0.001	7.000
16.600	-1.800	6.997	8.802	-0.001	7.000
16.700	-3.000	7.003	8.801	-0.001	7.000
16.800	-2.800	6.999	8.802	-0.001	7.000
16.900	-2.400	7.007	8.802	-0.001	7.000
17.000	-2.600	7.012	8.801	-0.001	7.000
17.100	-3.400	7.012	8.801	-0.001	7.000
17.200	-3.200	6.994	8.802	-0.001	7.000
17.300	-1.800	7.007	8.801	-0.001	7.000
17.400	-3.000	6.998	8.800	-0.001	7.000
17.500	-1.800	7.000	8.801	-0.001	7.000
17.600	-2.800	7.000	8.801	-0.001	7.000
17.700	-2.400	7.007	8.802	-0.001	7.000
17.800	-2.600	7.000	8.801	-0.001	7.000
17.900	-3.000	7.004	8.802	-0.001	7.000
18.000	-3.200	7.008	8.799	-0.001	7.000
18.100	-2.600	7.008	8.799	-0.001	7.000
18.200	-2.400	6.994	8.802	-0.001	7.000
18.300	-3.200	7.007	8.801	-0.001	7.000
18.400	-2.400	6.988	8.801	-0.001	7.000
18.500	-3.600	6.993	8.801	-0.001	7.000
18.600	-2.800	6.993	8.801	-0.001	7.000
18.700	-1.600	7.001	8.800	-0.001	7.000
18.800	-2.800	7.008	8.800	-0.001	7.000
18.900	-3.800	7.002	8.801	-0.001	7.000
19.000	-2.200	7.002	8.800	-0.001	7.000
19.100	-2.800	7.002	8.800	-0.001	7.000
19.200	-2.600	6.991	8.799	-0.001	7.000
19.300	-2.200	7.004	8.800	-0.001	7.000
19.400	-2.400	6.997	8.801	-0.001	7.000
19.500	-2.400	6.998	8.801	-0.001	7.000
19.600	-4.000	6.998	8.801	-0.001	7.000
19.700	-3.000	7.001	8.800	-0.001	7.000
19.800	-2.000	6.999	8.799	-0.001	7.000
19.900	-2.400	7.003	8.801	-0.001	7.000
20.000	-2.600	7.002	8.800	-0.001	7.000
20.100	-2.200	7.002	8.800	-0.001	7.000
20.200	-2.800	7.002	8.799	-0.001	7.000
20.300	-3.600	6.999	8.800	-0.001	7.000
20.400	-2.200	7.001	8.800	-0.001	7.000
20.500	-3.600	6.998	8.801	-0.001	7.000
20.600	-1.800	6.998	8.801	-0.001	7.000
20.700	-2.800	6.993	8.801	-0.001	7.000
20.800	-3.600	7.001	8.800	-0.001	7.000
20.900	-3.400	6.996	8.799	-0.001	7.000
21.000	-2.600	6.995	8.800	-0.001	7.000
21.100	-2.000	6.995	8.800	-0.001	7.000
21.200	-3.000	6.999	8.800	-0.001	7.000
21.300	-3.000	7.004	8.800	-0.001	7.000
21.400	-2.600	6.999	8.799	-0.001	7.000
21.500	-3.800	7.005	8.801	-0.001	7.000
21.600	-2.200	7.005	8.801	-0.001	7.000
21.700	-2.800	7.005	8.802	-0.001	7.000
21.800	-3.000	6.997	8.800	-0.001	7.000
21.900	-1.800	7.002	8.799	-0.001	7.000
22.000	-3.000	7.004	8.799	-0.001	7.000
22.100	-2.600	7.004	8.799	-0.001	7.000
22.200	-2.200	7.000	8.800	-0.001	7.000
22.300	-2.200	7.001	8.800	-0.001	7.000
22.400	-3.600	7.002	8.802	-0.001	7.000
22.500	-3.200	6.996	8.800	-0.001	7.000
22.600	-2.800	6.996	8.800	-0.001	7.000
22.700	-3.400	6.998	8.801	-0.001	7.000
22.800	-3.200	7.004	8.798	-0.001	7.000
22.900	-3.000	6.999	8.800	-0.001	7.000
23.000	-3.400	6.997	8.800	-0.001	7.000
23.100	-3.600	6.997	8.800	-0.001	7.000
23.200	-3.200	6.993	8.799	-0.001	7.000
23.300	-2.600	6.998	8.799	-0.001	7.000
23.400	-2.000	7.006	8.801	-0.001	7.000
23.500	-1.800	7.003	8.800	-0.001	7.000
23.600	-2.000	7.003	8.800	-0.001	7.000
23.700	-2.400	6.998	8.799	-0.001	7.000
23.800	-3.200	7.005	8.799	-0.001	7.000
23.900	-3.000	6.999	8.799	-0.001	7.000
24.000	-1.800	6.999	8.799	-0.001	7.000
24.100	-3.600	6.999	8.799	-0.001	7.000
24.200	-3.200	7.004	8.800	-0.001	7.000
24.300	-3.000	7.002	8.800	-0.001	7.000
24.400	-2.800	6.999	8.799	-0.001	7.000
24.500	-3.000	7.003	8.799	-0.001	7.000
24.600	-1.600	7.003	8.799	-0.001	7.000
24.700	-3.200	7.002	8.799	-0.001	7.000
24.800	-2.400	7.002	8.799	-0.001	7.000
24.900	-3.400	7.001	8.802	-0.001	7.000
25.000	-2.400	6.998	8.799	-0.001	7.000
25.100	-2.400	6.998	8.799	-0.001	7.000
25.200	-2.600	6.995	8.799	-0.001	7.000
25.300	-2.600	7.003	8.800	-0.001	7.000
25.400	-2.600	6.995	8.800	-0.001	7.000
25.500	-2.400	6.997	8.799	-0.001	7.000
25.600	-3.400	6.997	8.799	-0.001	7.000
25.700	-3.000	7.006	8.800	-0.001	7.000
25.800	-3.400	6.998	8.797	-0.001	7.000
25.900	-3.800	7.005	8.798	-0.001	7.000
26.000	-2.400	7.007	8.799	-0.001	7.000
26.100	-2.400	7.007	8.799	-0.001	7.000
26.200	-3.000	6.999	8.798	-0.001	7.000
26.300	-3.000	7.005	8.799	-0.001	7.000
26.400	-3.600	7.001	8.799	-0.001	7.000
26.500	-3.000	7.005	8.798	-0.001	7.000
26.600	-2.600	7.005	8.798	-0.001	7.000
26.700	-3.800	7.004	8.799	-0.001	7.000
26.800	-2.600	7.005	8.799	-0.001	7.000
26.900	-2.200	7.003	8.798	-0.001	7.000
27.000	-3.000	7.000	8.798	-0.001	7.000
27.100	-3.000	7.000	8.798	-0.001	7.000
27.200	-2.800	7.002	8.798	-0.001	7.000
27.300	-1.600	7.004	8.799	-0.001	7.000
27.400	-2.800	7.002	8.798	-0.001	7.000
27.500	-3.600	7.002	8.798	-0.001	7.000
27.600	-2.800	7.002	8.798	-0.001	7.000
27.700	-2.800	7.003	8.799	-0.001	7.000
27.800	-3.000	7.002	8.797	-0.000	7.000
27.900	-3.200	7.003	8.799	-0.000	7.000
28.000	-3.200	7.010	8.797	-0.000	7.000
28.100	-3.000	7.010	8.797	-0.000	7.000
28.200	489.200	7.010	8.799	-0.000	7.000
28.300	4089.600	7.001	8.798	0.009	7.000
28.400	3470.400	7.003	8.798	0.009	7.000
28.500	-3190.800	7.012	8.798	0.009	7.000
28.600	-1904.200	7.012	8.798	0.009	7.000
28.700	3168.000	6.995	8.796	0.009	7.000
28.800	-271.000	7.014	8.799	0.004	7.000
28.900	-1891.200	6.947	8.797	0.004	7.000
29.000	-290.200	5.881	8.797	0.004	7.000
29.100	-334.800	5.881	8.797	0.004	7.000
29.200	-336.600	7.084	8.797	0.004	7.000
29.300	-301.200	7.013	8.798	0.001	7.000
29.400	-279.200	6.993	8.797	0.001	7.000
29.500	-269.400	6.913	8.797	0.001	7.000
29.600	-260.000	6.913	8.797	0.001	7.000
29.700	-254.000	8.250	8.798	0.001	7.000
29.800	-200.200	9.751	8.798	0.001	7.000
29.900	-53.600	10.335	8.798	0.001	7.000
30.000	-42.800	9.826	8.796	0.001	7.000
30.100	-42.600	9.826	8.796	0.001	7.000
30.200	-44.200	9.710	8.797	0.001	7.000
30.300	-44.400	9.578	8.797	0.000	7.000
30.400	-43.600	9.531	8.796	0.000	7.000
30.500	-44.400	8.460	8.797	0.000	7.000
30.600	-44.400	8.460	8.797	0.000	7.000
30.700	-44.800	7.374	8.796	0.000	7.000
30.800	-44.400	7.407	8.796	0.000	7.000
30.900	-44.200	7.413	8.796	0.000	7.000
31.000	-44.000	7.421	8.797	0.000	7.059
31.100	-36.600	7.421	8.797	0.000	7.059
31.200	-32.800	7.421	8.796	0.000	7.059
31.300	-28.600	7.425	8.796	-0.000	7.059
31.400	-24.400	7.423	8.796	-0.000	7.059
31.500	-11.800	7.421	8.797	-0.000	7.353
31.600	-14.600	7.421	8.797	-0.000	7.353
31.700	5.200	7.417	8.796	-0.000	7.353
31.800	8.800	7.410	8.796	0.000	7.353
31.900	19.600	7.423	8.797	0.000	7.353
32.000	15.600	7.420	8.796	0.000	7.647
32.100	-1.000	7.420	8.796	0.000	7.647
32.200	8.600	7.420	8.796	0.000	7.647
32.300	22.600	7.419	8.795	0.000	7.647
32.400	33.400	7.417	8.797	0.000	7.647
32.500	38.600	7.408	8.795	0.000	7.942
32.600	25.400	7.408	8.795	0.000	7.942
32.700	49.200	7.420	8.796	0.000	7.942
32.800	55.200	7.416	8.797	0.001	7.942
32.900	77.600	7.411	8.796	0.001	7.942
33.000	85.400	7.422	8.795	0.001	8.236
33.100	63.400	7.422	8.795	0.001	8.236
33.200	84.400	7.429	8.795	0.001	8.236
33.300	108.200	7.421	8.795	0.002	8.236
33.400	110.600	7.423	8.796	0.002	8.236
33.500	105.600	7.433	8.794	0.002	8.530
33.600	99.400	7.433	8.794	0.002	8.530
33.700	104.400	7.432	8.795	0.002	8.530
33.800	108.800	7.425	8.796	0.003	8.530
33.900	127.000	7.433	8.796	0.003	8.530
34.000	130.400	7.440	8.794	0.003	8.824
34.100	117.600	7.440	8.794	0.003	8.824
34.200	137.800	7.442	8.794	0.003	8.824
34.300	136.800	7.452	8.794	0.004	8.824
34.400	150.800	7.449	8.796	0.004	8.824
34.500	127.000	7.454	8.794	0.004	9.000
34.600	141.600	7.454	8.794	0.004	9.000
34.700	139.600	7.467	8.797	0.004	9.000
34.800	138.200	7.466	8.796	0.005	9.000
34.900	147.400	7.477	8.795	0.005	9.000
35.000	149.000	7.496	8.797	0.005	9.000
35.100	141.000	7.496	8.797	0.005	9.000
35.200	144.800	7.493	8.796	0.005	9.000
35.300	148.800	7.488	8.796	0.006	9.000
35.400	140.600	7.511	8.796	0.006	9.000
35.500	140.400	7.508	8.796	0.006	9.000
35.600	146.800	7.508	8.796	0.006	9.000
35.700	143.600	7.522	8.794	0.006	9.000
35.800	139.400	7.513	8.794	0.008	9.000
35.900	144.600	7.525	8.795	0.008	9.000
36.000	143.200	7.512	8.795	0.008	9.000
36.100	136.400	7.512	8.795	0.008	9.000
36.200	136.000	7.543	8.795	0.008	9.000
36.300	137.600	7.530	8.795	0.009	9.000
36.400	140.400	7.540	8.797	0.009	9.000
36.500	136.000	7.545	8.795	0.009	9.000
36.600	139.400	7.545	8.795	0.009	9.000
36.700	145.000	7.541	8.794	0.009	9.000
36.800	137.200	7.560	8.794	0.010	9.000
36.900	135.200	7.544	8.794	0.010	9.000
37.000	139.200	7.557	8.796	0.010	9.000
37.100	138.000	7.557	8.796	0.010	9.000
37.200	135.400	7.568	8.796	0.010	9.000
37.300	141.000	7.573	8.795	0.011	9.000
37.400	136.800	7.581	8.795	0.011	9.000
37.500	135.200	7.581	8.795	0.011	9.000
37.600	135.600	7.581	8.795	0.011	9.000
37.700	138.000	7.585	8.795	0.011	9.000
37.800	133.400	7.586	8.795	0.012	9.000
37.900	134.400	7.587	8.795	0.012	9.000
38.000	135.000	7.592	8.795	0.012	9.000
38.100	135.600	7.592	8.795	0.012	9.000
38.200	130.600	7.598	8.795	0.012	9.000
38.300	133.000	7.595	8.794	0.013	9.000
38.400	134.800	7.611	8.794	0.013	9.000
38.500	135.000	7.615	8.794	0.013	9.000
38.600	131.000	7.615	8.794	0.013	9.000
38.700	133.000	7.604	8.794	0.013	9.000
38.800	133.200	7.613	8.794	0.014	9.000
38.900	131.600	7.605	8.794	0.014	9.000
39.000	130.800	7.608	8.794	0.014	9.000
39.100	132.200	7.608	8.794	0.014	9.000
39.200	131.000	7.625	8.794	0.014	9.000
39.300	129.400	7.622	8.794	0.015	9.000
39.400	131.200	7.634	8.794	0.015	9.000
39.500	131.800	7.642	8.794	0.015	9.000
39.600	130.000	7.642	8.794	0.015	9.000
39.700	129.000	7.632	8.794	0.015	9.000
39.800	131.400	7.646	8.795	0.017	9.000
39.900	130.800	7.644	8.794	0.017	9.000
40.000	130.000	7.643	8.795	0.017	9.000
40.100	128.600	7.643	8.795	0.017	9.000
40.200	130.400	7.648	8.795	0.017	9.000
40.300	128.800	7.648	8.794	0.018	9.000
40.400	128.400	7.651	8.795	0.018	9.000
40.500	129.200	7.654	8.794	0.018	9.000
40.600	128.400	7.654	8.794	0.018	9.000
40.700	127.200	7.658	8.794	0.018	9.000
40.800	128.000	7.658	8.794	0.019	9.000
40.900	128.000	7.657	8.793	0.019	9.000
41.000	127.200	7.664	8.793	0.019	9.000
41.100	126.400	7.664	8.793	0.019	9.000
41.200	127.000	7.662	8.794	0.019	9.000
41.300	126.800	7.673	8.794	0.020	9.000
41.400	126.200	7.674	8.793	0.020	9.000
41.500	125.800	7.682	8.794	0.020	9.000
41.600	125.600	7.682	8.794	0.020	9.000
41.700	126.400	7.682	8.793	0.020	9.000
41.800	125.400	7.687	8.793	0.021	9.000
41.900	126.200	7.685	8.794	0.021	9.000
42.000	125.800	7.691	8.794	0.021	9.000
42.100	125.400	7.691	8.794	0.021	9.000
42.200	125.200	7.693	8.794	0.021	9.000
42.300	125.800	7.697	8.794	0.022	9.000
42.400	125.000	7.699	8.794	0.022	9.000
42.500	125.800	7.700	8.793	0.022	9.000
42.600	124.400	7.700	8.793	0.022	9.000
42.700	124.000	7.700	8.793	0.022	9.000
42.800	124.200	7.706	8.793	0.023	9.000
42.900	124.400	7.699	8.794	0.023	9.000
43.000	124.000	7.705	8.793	0.023	9.000
43.100	123.800	7.705	8.793	0.023	9.000
43.200	124.000	7.702	8.793	0.023	9.000
43.300	123.000	7.706	8.793	0.024	9.000
43.400	124.000	7.708	8.794	0.024	9.000
43.500	124.200	7.714	8.793	0.024	9.000
43.600	123.600	7.714	8.793	0.024	9.000
43.700	123.000	7.714	8.793	0.024	9.000
43.800	123.000	7.716	8.793	0.025	9.000
43.900	122.800	7.715	8.793	0.025	9.000
44.000	123.400	7.718	8.793	0.025	9.000
44.100	122.800	7.718	8.793	0.025	9.000
44.200	123.200	7.719	8.794	0.026	9.000
44.300	122.400	7.717	8.794	0.026	9.000
44.400	122.000	7.721	8.792	0.026	9.000
44.500	121.800	7.723	8.793	0.026	9.000
44.600	122.000	7.723	8.793	0.026	9.000
44.700	121.600	7.723	8.792	0.027	9.000
44.800	121.400	7.726	8.794	0.027	9.000
44.900	121.600	7.727	8.792	0.027	9.000
45.000	121.400	7.731	8.794	0.027	9.000
45.100	121.200	7.731	8.794	0.027	9.000
45.200	120.800	7.732	8.793	0.028	9.000
45.300	119.800	7.736	8.791	0.028	9.000
45.400	120.400	7.743	8.793	0.028	9.000
45.500	119.800	7.748	8.792	0.028	9.000
45.600	120.200	7.748	8.792	0.028	9.000
45.700	119.600	7.744	8.793	0.029	9.000
45.800	120.000	7.748	8.792	0.029	9.000
45.900	119.400	7.752	8.792	0.029	9.000
46.000	120.000	7.755	8.793	0.029	9.000
46.100	120.400	7.755	8.793	0.029	9.000
46.200	119.200	7.756	8.792	0.030	9.000
46.300	120.000	7.758	8.793	0.030	9.000
46.400	119.200	7.757	8.791	0.030	9.000
46.500	119.600	7.761	8.793	0.030	9.000
46.600	121.000	7.761	8.793	0.030	9.000
46.700	121.200	7.763	8.792	0.031	9.000
46.800	119.600	7.760	8.793	0.031	9.000
46.900	120.800	7.761	8.793	0.031	9.000
47.000	119.800	7.760	8.792	0.031	9.000
47.100	119.600	7.760	8.792	0.031	9.000
47.200	118.400	7.756	8.794	0.032	9.000
47.300	119.400	7.761	8.793	0.032	9.000
47.400	118.200	7.754	8.792	0.032	9.000
47.500	118.200	7.751	8.793	0.032	9.000
47.600	117.600	7.751	8.793	0.032	9.000
47.700	118.000	7.755	8.792	0.033	9.000
47.800	116.400	7.757	8.793	0.033	9.000
47.900	117.400	7.765	8.793	0.033	9.000
48.000	117.200	7.770	8.793	0.033	9.000
48.100	116.600	7.770	8.793	0.033	9.000
48.200	117.000	7.778	8.793	0.034	9.000
48.300	116.200	7.775	8.794	0.034	9.000
48.400	115.400	7.779	8.792	0.034	9.000
48.500	115.200	7.786	8.793	0.034	9.000
48.600	115.200	7.786	8.793	0.034	9.000
48.700	116.000	7.787	8.793	0.035	9.000
48.800	115.800	7.785	8.794	0.035	9.000
48.900	115.600	7.791	8.793	0.035	9.000
49.000	115.400	7.795	8.793	0.035	9.000
49.100	115.600	7.795	8.793	0.035	9.000
49.200	114.800	7.801	8.791	0.036	9.000
49.300	115.400	7.804	8.791	0.036	9.000
49.400	115.400	7.803	8.792	0.036	9.000
49.500	115.000	7.800	8.792	0.036	9.000
49.600	114.400	7.800	8.792	0.036	9.000
49.700	114.200	7.797	8.792	0.037	9.000
49.800	114.200	7.802	8.793	0.037	9.000
49.900	114.200	7.797	8.793	0.037	9.000
50.000	113.800	7.804	8.793	0.037	9.000
50.100	113.800	7.804	8.793	0.037	9.000
50.200	113.800	7.808	8.793	0.038	9.000
50.300	113.000	7.808	8.793	0.038	9.000
50.400	114.000	7.812	8.793	0.038	9.000
50.500	113.000	7.815	8.792	0.038	9.000
50.600	113.600	7.815	8.792	0.038	9.000
50.700	113.400	7.815	8.792	0.039	9.000
50.800	112.400	7.813	8.792	0.039	9.000
50.900	112.800	7.819	8.792	0.039	9.000
51.000	112.200	7.823	8.791	0.039	9.000
51.100	111.800	7.823	8.791	0.039	9.000
51.200	112.200	7.816	8.792	0.039	9.000
51.300	112.000	7.828	8.793	0.039	9.000
51.400	112.000	7.826	8.792	0.039	9.000
51.500	111.400	7.831	8.792	0.039	9.000
51.600	111.000	7.831	8.792	0.039	9.000
51.700	111.000	7.838	8.792	0.040	9.000
51.800	111.000	7.838	8.792	0.040	9.000
51.900	111.600	7.837	8.792	0.040	9.000
52.000	110.800	7.841	8.792	0.040	9.000
52.100	110.800	7.841	8.792	0.040	9.000
52.200	110.200	7.840	8.792	0.041	9.000
52.300	111.000	7.844	8.791	0.041	9.000
52.400	109.400	7.845	8.793	0.041	9.000
52.500	110.800	7.846	8.792	0.041	9.000
52.600	110.200	7.846	8.792	0.041	9.000
52.700	109.000	7.848	8.792	0.042	9.000
52.800	108.000	7.849	8.792	0.042	9.000
52.900	108.600	7.851	8.791	0.042	9.000
53.000	109.200	7.856	8.791	0.042	9.000
53.100	108.800	7.856	8.791	0.042	9.000
53.200	110.600	7.854	8.792	0.043	9.000
53.300	110.200	7.854	8.791	0.043	9.000
53.400	111.200	7.861	8.792	0.043	9.000
53.500	110.200	7.873	8.792	0.043	9.000
53.600	110.600	7.873	8.792	0.043	9.000
53.700	109.400	7.874	8.791	0.044	9.000
53.800	110.000	7.866	8.792	0.044	9.000
53.900	109.400	7.864	8.791	0.044	9.000
54.000	108.800	7.852	8.792	0.044	9.000
54.100	109.600	7.852	8.792	0.044	9.000
54.200	109.400	7.854	8.791	0.045	9.000
54.300	109.200	7.857	8.792	0.045	9.000
54.400	109.000	7.858	8.791	0.045	9.000
54.500	107.800	7.862	8.792	0.045	9.000
54.600	107.400	7.862	8.792	0.045	9.000
54.700	107.400	7.860	8.792	0.046	9.000
54.800	108.200	7.863	8.791	0.046	9.000
54.900	108.200	7.866	8.791	0.046	9.000
55.000	108.400	7.863	8.792	0.046	9.000
55.100	108.400	7.863	8.792	0.046	9.000
55.200	108.000	7.865	8.792	0.047	9.000
55.300	108.800	7.871	8.791	0.047	9.000
55.400	108.400	7.880	8.791	0.047	9.000
55.500	107.200	7.879	8.791	0.047	9.000
55.600	108.200	7.879	8.791	0.047	9.000
55.700	107.000	7.877	8.792	0.048	9.000
55.800	107.800	7.869	8.792	0.048	9.000
55.900	107.200	7.873	8.792	0.048	9.000
56.000	107.600	7.878	8.791	0.048	9.000
56.100	106.800	7.878	8.791	0.048	9.000
56.200	107.000	7.882	8.792	0.049	9.000
56.300	107.800	7.880	8.790	0.049	9.000
56.400	107.400	7.881	8.791	0.049	9.000
56.500	106.000	7.884	8.791	0.049	9.000
56.600	106.600	7.884	8.791	0.049	9.000
56.700	106.400	7.886	8.792	0.049	9.000
56.800	107.000	7.893	8.792	0.049	9.000
56.900	107.200	7.891	8.791	0.049	9.000
57.000	106.200	7.886	8.791	0.049	9.000
57.100	106.200	7.886	8.791	0.049	9.000
57.200	105.000	7.886	8.790	0.050	9.000
57.300	106.800	7.896	8.791	0.050	9.000
57.400	105.800	7.890	8.790	0.050	9.000
57.500	106.200	7.894	8.792	0.050	9.000
57.600	106.200	7.894	8.792	0.050	9.000
57.700	106.000	7.894	8.792	0.051	9.000
57.800	105.800	7.897	8.790	0.051	9.000
57.900	105.000	7.896	8.790	0.051	9.000
58.000	105.600	7.903	8.790	0.051	9.000
58.100	105.200	7.903	8.790	0.051	9.000
58.200	104.400	7.903	8.791	0.052	9.000
58.300	104.600	7.901	8.791	0.052	9.000
58.400	104.800	7.908	8.790	0.052	9.000
58.500	104.000	7.906	8.790	0.052	9.000
58.600	103.800	7.906	8.790	0.052	9.000
58.700	103.400	7.908	8.791	0.053	9.000
58.800	102.800	7.904	8.790	0.053	9.000
58.900	102.000	7.914	8.791	0.053	9.000
59.000	101.600	7.913	8.792	0.053	9.000
59.100	101.600	7.913	8.792	0.053	9.000
59.200	101.000	7.907	8.790	0.054	9.000
59.300	101.800	7.920	8.791	0.054	9.000
59.400	100.600	7.923	8.790	0.054	9.000
59.500	101.000	7.933	8.791	0.054	9.000
59.600	99.400	7.933	8.791	0.054	9.000
59.700	100.400	7.940	8.792	0.054	9.000
59.800	99.600	7.941	8.790	0.054	9.000
59.900	101.200	7.945	8.791	0.054	9.000
60.000	99.600	7.945	8.791	0.054	9.000
60.100	100.600	7.945	8.791	0.054	9.000
60.200	100.800	7.952	8.791	0.055	9.000
60.300	100.200	7.950	8.790	0.055	9.000
60.400	99.600	7.964	8.791	0.055	9.000
60.500	99.600	7.960	8.790	0.055	9.000
60.600	99.600	7.960	8.790	0.055	9.000
60.700	99.600	7.952	8.792	0.056	9.000
60.800	100.000	7.963	8.791	0.056	9.000
60.900	99.400	7.952	8.790	0.056	9.000
61.000	99.400	7.959	8.791	0.056	9.000
61.100	98.800	7.959	8.791	0.056	9.000
61.200	99.000	7.963	8.791	0.057	9.000
61.300	98.800	7.960	8.791	0.057	9.000
61.400	99.600	7.968	8.791	0.057	9.000
61.500	98.400	7.966	8.792	0.057	9.000
61.600	98.200	7.966	8.792	0.057	9.000
61.700	99.000	7.967	8.791	0.058	9.000
61.800	98.400	7.967	8.791	0.058	9.000
61.900	98.400	7.968	8.791	0.058	9.000
62.000	99.400	7.969	8.790	0.058	9.000
62.100	98.800	7.969	8.790	0.058	9.000
62.200	97.400	7.968	8.790	0.059	9.000
62.300	98.200	7.973	8.790	0.059	9.000
62.400	98.800	7.967	8.791	0.059	9.000
62.500	97.800	7.972	8.791	0.059	9.000
62.600	98.000	7.972	8.791	0.059	9.000
62.700	98.600	7.972	8.791	0.060	9.000
62.800	99.200	7.973	8.791	0.060	9.000
62.900	99.200	7.974	8.790	0.060	9.000
63.000	98.400	7.969	8.791	0.060	9.000
63.100	98.400	7.969	8.791	0.060	9.000
63.200	98.200	7.972	8.791	0.060	9.000
63.300	98.400	7.977	8.791	0.060	9.000
63.400	99.200	7.976	8.790	0.060	9.000
63.500	98.800	7.972	8.791	0.060	9.000
63.600	99.600	7.972	8.791	0.060	9.000
63.700	99.800	7.971	8.792	0.061	9.000
63.800	99.800	7.970	8.791	0.061	9.000
63.900	99.800	7.971	8.790	0.061	9.000
64.000	100.400	7.974	8.791	0.061	9.000
64.100	99.800	7.974	8.791	0.061	9.000
64.200	99.400	7.974	8.791	0.062	9.000
64.300	99.200	7.971	8.792	0.062	9.000
64.400	100.400	7.969	8.791	0.062	9.000
64.500	99.000	7.966	8.791	0.062	9.000
64.600	99.200	7.966	8.791	0.062	9.000
64.700	100.800	7.965	8.791	0.063	9.000
64.800	100.000	7.966	8.791	0.063	9.000
64.900	99.600	7.963	8.791	0.063	9.000
65.000	99.800	7.966	8.791	0.063	9.000
65.100	99.000	7.966	8.791	0.063	9.000
65.200	99.800	7.956	8.792	0.064	9.000
65.300	99.600	7.963	8.790	0.064	9.000
65.400	99.400	7.961	8.791	0.064	9.000
65.500	99.600	7.959	8.791	0.064	9.000
65.600	98.600	7.959	8.791	0.064	9.000
65.700	98.400	7.965	8.791	0.064	9.000
65.800	99.600	7.960	8.791	0.064	9.000
65.900	98.600	7.966	8.791	0.064	9.000
66.000	98.200	7.973	8.790	0.064	9.000
66.100	98.400	7.973	8.790	0.064	9.000
66.200	98.800	7.968	8.793	0.065	9.000
66.300	98.000	7.972	8.791	0.065	9.000
66.400	98.800	7.971	8.791	0.065	9.000
66.500	98.600	7.969	8.791	0.065	9.000
66.600	98.400	7.969	8.791	0.065	9.000
66.700	98.800	7.976	8.791	0.066	9.000
66.800	99.000	7.969	8.792	0.066	9.000
66.900	99.000	7.975	8.791	0.066	9.000
67.000	98.600	7.974	8.792	0.066	9.000
67.100	98.600	7.974	8.792	0.066	9.000
67.200	97.800	7.969	8.792	0.067	9.000
67.300	98.400	7.976	8.791	0.067	9.000
67.400	98.000	7.974	8.792	0.067	9.000
67.500	98.400	7.973	8.791	0.067	9.000
67.600	97.200	7.973	8.791	0.067	9.000
67.700	98.600	7.976	8.792	0.068	9.000
67.800	98.600	7.977	8.791	0.068	9.000
67.900	98.000	7.977	8.790	0.068	9.000
68.000	97.400	7.977	8.791	0.068	9.000
68.100	98.000	7.977	8.791	0.068	9.000
68.200	98.000	7.976	8.791	0.068	9.000
68.300	98.200	7.977	8.791	0.068	9.000
68.400	98.400	7.979	8.791	0.068	9.000
68.500	98.200	7.978	8.791	0.068	9.000
68.600	96.800	7.978	8.791	0.068	9.000
68.700	97.000	7.979	8.791	0.069	9.000
68.800	97.600	7.977	8.791	0.069	9.000
68.900	96.400	7.981	8.791	0.069	9.000
69.000	97.000	7.979	8.791	0.069	9.000
69.100	98.000	7.979	8.791	0.069	9.000
69.200	97.400	7.979	8.790	0.070	9.000
69.300	96.600	7.986	8.792	0.070	9.000
69.400	97.400	7.989	8.791	0.070	9.000
69.500	96.600	7.992	8.792	0.070	9.000
69.600	95.800	7.992	8.792	0.070	9.000
69.700	96.400	7.993	8.792	0.071	9.000
69.800	95.600	7.992	8.792	0.071	9.000
69.900	94.600	7.996	8.791	0.071	9.000
70.000	93.600	7.992	8.791	0.071	9.000
70.100	94.600	7.992	8.791	0.071	9.000
70.200	95.400	8.000	8.792	0.072	9.000
70.300	96.000	7.995	8.792	0.072	9.000
70.400	96.400	8.002	8.792	0.072	9.000
70.500	97.000	8.005	8.791	0.072	9.000
70.600	96.800	8.005	8.791	0.072	9.000
70.700	96.400	8.011	8.792	0.072	9.000
70.800	96.400	8.023	8.791	0.072	9.000
70.900	96.400	8.014	8.792	0.072	9.000
71.000	96.400	7.998	8.791	0.072	9.000
71.100	95.200	7.998	8.791	0.072	9.000
71.200	96.400	7.991	8.790	0.073	9.000
71.300	96.000	7.991	8.792	0.073	9.000
71.400	95.400	7.992	8.791	0.073	9.000
71.500	96.000	7.995	8.792	0.073	9.000
71.600	94.800	7.995	8.792	0.073	9.000
71.700	94.800	7.992	8.790	0.074	9.000
71.800	93.400	7.994	8.792	0.074	9.000
71.900	93.600	8.001	8.792	0.074	9.000
72.000	93.000	8.000	8.792	0.074	9.000
72.100	93.200	8.000	8.792	0.074	9.000
72.200	93.200	8.000	8.791	0.075	9.000
72.300	92.400	8.013	8.792	0.075	9.000
72.400	93.600	8.008	8.792	0.075	9.000
72.500	92.000	8.019	8.791	0.075	9.000
72.600	92.200	8.019	8.791	0.075	9.000
72.700	90.800	8.027	8.792	0.076	9.000
72.800	92.000	8.022	8.791	0.076	9.000
72.900	91.200	8.029	8.792	0.076	9.000
73.000	91.400	8.026	8.791	0.076	9.000
73.100	90.800	8.026	8.791	0.076	9.000
73.200	90.800	8.028	8.792	0.076	9.000
73.300	90.600	8.032	8.791	0.076	9.000
73.400	90.000	8.039	8.792	0.076	9.000
73.500	89.000	8.042	8.791	0.076	9.000
73.600	88.800	8.042	8.791	0.076	9.000
73.700	89.600	8.049	8.792	0.077	9.000
73.800	89.200	8.049	8.791	0.077	9.000
73.900	88.600	8.051	8.791	0.077	9.000
74.000	88.400	8.060	8.790	0.077	9.000
74.100	88.000	8.060	8.790	0.077	9.000
74.200	88.000	8.061	8.791	0.078	9.000
74.300	87.600	8.064	8.791	0.078	9.000
74.400	88.000	8.067	8.791	0.078	9.000
74.500	86.600	8.076	8.791	0.078	9.000
74.600	87.800	8.076	8.791	0.078	9.000
74.700	87.200	8.073	8.791	0.079	9.000
74.800	87.800	8.075	8.791	0.079	9.000
74.900	87.600	8.077	8.791	0.079	9.000
75.000	87.400	8.082	8.791	0.079	9.000
75.100	87.600	8.082	8.791	0.079	9.000
75.200	86.600	8.078	8.791	0.079	9.000
75.300	88.000	8.085	8.791	0.079	9.000
75.400	87.400	8.087	8.791	0.079	9.000
75.500	87.800	8.088	8.791	0.079	9.000
75.600	86.400	8.088	8.791	0.079	9.000
75.700	86.200	8.089	8.790	0.080	9.000
75.800	87.200	8.090	8.791	0.080	9.000
75.900	86.400	8.085	8.791	0.080	9.000
76.000	86.000	8.090	8.792	0.080	9.000
76.100	86.400	8.090	8.792	0.080	9.000
76.200	86.200	8.091	8.792	0.081	9.000
76.300	86.000	8.090	8.791	0.081	9.000
76.400	86.600	8.094	8.792	0.081	9.000
76.500	86.000	8.099	8.792	0.081	9.000
76.600	87.400	8.099	8.792	0.081	9.000
76.700	85.800	8.096	8.792	0.081	9.000
76.800	85.800	8.102	8.791	0.081	9.000
76.900	84.400	8.100	8.791	0.081	9.000
77.000	86.000	8.094	8.790	0.081	9.000
77.100	85.400	8.094	8.790	0.081	9.000
77.200	85.400	8.096	8.792	0.082	9.000
77.300	86.200	8.097	8.791	0.082	9.000
77.400	86.200	8.106	8.791	0.082	9.000
77.500	86.200	8.110	8.790	0.082	9.000
77.600	86.000	8.110	8.790	0.082	9.000
77.700	85.800	8.102	8.791	0.083	9.000
77.800	84.800	8.105	8.792	0.083	9.000
77.900	85.400	8.099	8.791	0.083	9.000
78.000	85.400	8.100	8.792	0.083	9.000
78.100	85.600	8.100	8.792	0.083	9.000
78.200	85.800	8.103	8.791	0.084	9.000
78.300	85.600	8.103	8.792	0.084	9.000
78.400	86.000	8.105	8.791	0.084	9.000
78.500	85.400	8.109	8.792	0.084	9.000
78.600	86.600	8.109	8.792	0.084	9.000
78.700	86.400	8.111	8.791	0.084	9.000
78.800	86.600	8.103	8.792	0.084	9.000
78.900	88.000	8.109	8.791	0.084	9.000
79.000	86.000	8.105	8.791	0.084	9.000
79.100	86.200	8.105	8.791	0.084	9.000
79.200	86.400	8.099	8.791	0.085	9.000
79.300	87.000	8.104	8.791	0.085	9.000
79.400	87.000	8.099	8.791	0.085	9.000
79.500	87.200	8.099	8.792	0.085	9.000
79.600	87.800	8.099	8.792	0.085	9.000
79.700	87.000	8.098	8.791	0.086	9.000
79.800	87.000	8.093	8.792	0.086	9.000
79.900	87.400	8.096	8.791	0.086	9.000
80.000	86.400	8.095	8.791	0.086	9.000
80.100	86.000	8.095	8.791	0.086	9.000
80.200	86.600	8.091	8.791	0.086	9.000
80.300	86.800	8.092	8.792	0.086	9.000
80.400	86.200	8.094	8.792	0.086	9.000
80.500	86.000	8.089	8.790	0.086	9.000
80.600	86.800	8.089	8.790	0.086	9.000
80.700	85.600	8.089	8.791	0.087	9.000
80.800	86.400	8.091	8.791	0.087	9.000
80.900	86.800	8.092	8.792	0.087	9.000
81.000	85.600	8.091	8.790	0.087	9.000
81.100	85.400	8.091	8.790	0.087	9.000
81.200	85.600	8.089	8.791	0.088	9.000
81.300	84.800	8.094	8.791	0.088	9.000
81.400	85.400	8.096	8.791	0.088	9.000
81.500	84.800	8.095	8.791	0.088	9.000
81.600	85.000	8.095	8.791	0.088	9.000
81.700	83.400	8.101	8.790	0.089	9.000
81.800	83.400	8.099	8.792	0.089	9.000
81.900	83.800	8.104	8.791	0.089	9.000
82.000	83.800	8.112	8.791	0.089	9.000
82.100	84.000	8.112	8.791	0.089	9.000
82.200	83.400	8.111	8.791	0.089	9.000
82.300	82.600	8.114	8.791	0.089	9.000
82.400	83.400	8.121	8.791	0.089	9.000
82.500	84.400	8.121	8.790	0.089	9.000
82.600	83.200	8.121	8.790	0.089	9.000
82.700	83.400	8.127	8.791	0.090	9.000
82.800	83.200	8.123	8.790	0.090	9.000
82.900	83.200	8.126	8.792	0.090	9.000
83.000	83.000	8.126	8.791	0.090	9.000
83.100	82.800	8.126	8.791	0.090	9.000
83.200	83.400	8.120	8.791	0.091	9.000
83.300	83.000	8.122	8.792	0.091	9.000
83.400	83.200	8.129	8.791	0.091	9.000
83.500	83.600	8.129	8.791	0.091	9.000
83.600	83.600	8.129	8.791	0.091	9.000
83.700	83.600	8.134	8.789	0.091	9.000
83.800	82.600	8.130	8.791	0.091	9.000
83.900	84.000	8.128	8.790	0.091	9.000
84.000	82.600	8.131	8.792	0.091	9.000
84.100	83.000	8.131	8.792	0.091	9.000
84.200	82.800	8.134	8.790	0.092	9.000
84.300	83.800	8.131	8.791	0.092	9.000
84.400	83.200	8.132	8.791	0.092	9.000
84.500	82.200	8.134	8.792	0.092	9.000
84.600	82.400	8.134	8.792	0.092	9.000
84.700	83.000	8.130	8.791	0.093	9.000
84.800	82.200	8.134	8.792	0.093	9.000
84.900	82.000	8.130	8.791	0.093	9.000
85.000	82.600	8.134	8.791	0.093	9.000
85.100	83.200	8.134	8.791	0.093	9.000
85.200	82.800	8.133	8.792	0.093	9.000
85.300	82.400	8.136	8.790	0.093	9.000
85.400	82.600	8.136	8.791	0.093	9.000
85.500	82.800	8.140	8.791	0.093	9.000
85.600	82.400	8.140	8.791	0.093	9.000
85.700	83.000	8.139	8.792	0.094	9.000
85.800	82.800	8.138	8.791	0.094	9.000
85.900	82.600	8.141	8.792	0.094	9.000
86.000	82.200	8.137	8.791	0.094	9.000
86.100	82.800	8.137	8.791	0.094	9.000
86.200	81.400	8.138	8.792	0.095	9.000
86.300	81.800	8.139	8.791	0.095	9.000
86.400	82.200	8.137	8.791	0.095	9.000
86.500	82.400	8.140	8.793	0.095	9.000
86.600	81.400	8.140	8.793	0.095	9.000
86.700	80.400	8.142	8.791	0.095	9.000
86.800	81.400	8.140	8.792	0.095	9.000
86.900	80.600	8.144	8.792	0.095	9.000
87.000	80.200	8.145	8.793	0.095	9.000
87.100	80.400	8.145	8.793	0.095	9.000
87.200	80.600	8.139	8.790	0.096	9.000
87.300	80.600	8.145	8.791	0.096	9.000
87.400	80.200	8.149	8.791	0.096	9.000
87.500	81.200	8.152	8.790	0.096	9.000
87.600	81.000	8.152	8.790	0.096	9.000
87.700	81.000	8.154	8.791	0.097	9.000
87.800	79.800	8.156	8.792	0.097	9.000
87.900	80.000	8.154	8.792	0.097	9.000
88.000	80.200	8.153	8.791	0.097	9.000
88.100	79.600	8.153	8.791	0.097	9.000
88.200	79.000	8.156	8.793	0.097	9.000
88.300	81.000	8.155	8.791	0.097	9.000
88.400	80.000	8.153	8.792	0.097	9.000
88.500	79.400	8.158	8.793	0.097	9.000
88.600	79.000	8.158	8.793	0.097	9.000
88.700	78.400	8.157	8.792	0.098	9.000
88.800	77.400	8.164	8.792	0.098	9.000
88.900	78.200	8.157	8.791	0.098	9.000
89.000	79.200	8.161	8.791	0.098	9.000
89.100	79.000	8.161	8.791	0.098	9.000
89.200	79.200	8.160	8.791	0.099	9.000
89.300	78.600	8.162	8.791	0.099	9.000
89.400	79.000	8.169	8.791	0.099	9.000
89.500	78.600	8.176	8.791	0.099	9.000
89.600	78.600	8.176	8.791	0.099	9.000
89.700	77.600	8.173	8.790	0.099	9.000
89.800	78.000	8.170	8.793	0.099	9.000
89.900	78.200	8.170	8.792	0.099	9.000
90.000	76.400	8.171	8.792	0.099	9.000
90.100	77.000	8.171	8.792	0.099	9.000
90.200	77.400	8.169	8.791	0.100	9.000
90.300	75.400	8.171	8.791	0.100	9.000
90.400	76.600	8.172	8.792	0.100	9.000
90.500	76.600	8.179	8.792	0.100	9.000
90.600	76.200	8.179	8.792	0.100	9.000
90.700	75.600	8.180	8.792	0.101	9.000
90.800	76.200	8.186	8.792	0.101	9.000
90.900	75.800	8.190	8.791	0.101	9.000
91.000	76.600	8.192	8.791	0.101	9.000
91.100	76.000	8.192	8.791	0.101	9.000
91.200	76.800	8.196	8.792	0.101	9.000
91.300	75.600	8.196	8.791	0.101	9.000
91.400	75.800	8.200	8.791	0.101	9.000
91.500	76.000	8.200	8.791	0.101	9.000
91.600	75.600	8.200	8.791	0.101	9.000
91.700	75.400	8.206	8.791	0.102	9.000
91.800	76.200	8.204	8.792	0.102	9.000
91.900	76.200	8.202	8.791	0.102	9.000
92.000	75.400	8.203	8.791	0.102	9.000
92.100	74.400	8.203	8.791	0.102	9.000
92.200	75.200	8.200	8.792	0.103	9.000
92.300	74.400	8.200	8.791	0.103	9.000
92.400	75.800	8.200	8.791	0.103	9.000
92.500	75.400	8.204	8.792	0.103	9.000
92.600	74.800	8.204	8.792	0.103	9.000
92.700	75.800	8.201	8.792	0.103	9.000
92.800	75.800	8.208	8.792	0.103	9.000
92.900	75.400	8.208	8.792	0.103	9.000
93.000	76.200	8.207	8.791	0.103	9.000
93.100	75.800	8.207	8.791	0.103	9.000
93.200	74.000	8.205	8.792	0.104	9.000
93.300	76.400	8.207	8.791	0.104	9.000
93.400	75.600	8.207	8.792	0.104	9.000
93.500	76.000	8.205	8.792	0.104	9.000
93.600	75.400	8.205	8.792	0.104	9.000
93.700	75.400	8.208	8.793	0.104	9.000
93.800	76.400	8.201	8.792	0.104	9.000
93.900	76.000	8.210	8.793	0.104	9.000
94.000	76.600	8.204	8.793	0.104	9.000
94.100	75.800	8.204	8.793	0.104	9.000
94.200	76.200	8.205	8.792	0.105	9.000
94.300	76.400	8.203	8.793	0.105	9.000
94.400	75.800	8.206	8.792	0.105	9.000
94.500	75.600	8.203	8.793	0.105	9.000
94.600	76.000	8.203	8.793	0.105	9.000
94.700	75.200	8.201	8.791	0.106	9.000
94.800	76.400	8.204	8.792	0.106	9.000
94.900	76.200	8.204	8.793	0.106	9.000
95.000	75.000	8.207	8.792	0.106	9.000
95.100	75.000	8.207	8.792	0.106	9.000
95.200	75.400	8.197	8.792	0.106	9.000
95.300	74.600	8.205	8.792	0.106	9.000
95.400	74.000	8.201	8.792	0.106	9.000
95.500	74.400	8.205	8.793	0.106	9.000
95.600	74.400	8.205	8.793	0.106	9.000
95.700	74.400	8.215	8.792	0.107	9.000
95.800	74.800	8.209	8.792	0.107	9.000
95.900	75.000	8.212	8.791	0.107	9.000
96.000	75.000	8.212	8.791	0.107	9.000
96.100	74.800	8.212	8.791	0.107	9.000
96.200	75.200	8.209	8.792	0.108	9.000
96.300	74.400	8.214	8.792	0.108	9.000
96.400	76.400	8.211	8.792	0.108	9.000
96.500	75.400	8.216	8.792	0.108	9.000
96.600	74.800	8.216	8.792	0.108	9.000
96.700	74.600	8.215	8.792	0.108	9.000
96.800	74.800	8.205	8.793	0.108	9.000
96.900	74.400	8.211	8.792	0.108	9.000
97.000	76.200	8.203	8.792	0.108	9.000
97.100	76.400	8.203	8.792	0.108	9.000
97.200	75.200	8.205	8.792	0.109	9.000
97.300	76.200	8.206	8.792	0.109	9.000
97.400	75.600	8.215	8.792	0.109	9.000
97.500	75.600	8.207	8.793	0.109	9.000
97.600	76.200	8.207	8.793	0.109	9.000
97.700	74.400	8.218	8.792	0.110	9.000
97.800	75.800	8.211	8.793	0.110	9.000
97.900	75.400	8.210	8.792	0.110	9.000
98.000	75.600	8.212	8.793	0.110	9.000
98.100	76.000	8.212	8.793	0.110	9.000
98.200	76.200	8.209	8.793	0.110	9.000
98.300	76.400	8.209	8.793	0.110	9.000
98.400	75.400	8.207	8.792	0.110	9.000
98.500	74.800	8.206	8.792	0.110	9.000
98.600	75.800	8.206	8.792	0.110	9.000
98.700	75.600	8.206	8.793	0.111	9.000
98.800	75.600	8.208	8.793	0.111	9.000
98.900	76.400	8.205	8.793	0.111	9.000
99.000	76.200	8.205	8.792	0.111	9.000
99.100	75.600	8.205	8.792	0.111	9.000
99.200	75.800	8.196	8.792	0.111	9.000
99.300	75.000	8.203	8.793	0.111	9.000
99.400	75.200	8.202	8.792	0.111	9.000
99.500	74.600	8.207	8.792	0.111	9.000
99.600	74.800	8.207	8.792	0.111	9.000
99.700	73.800	8.205	8.793	0.112	9.000
99.800	73.400	8.208	8.793	0.112	9.000
99.900	74.000	8.209	8.792	0.112	9.000
100.000	75.800	8.206	8.794	0.112	9.000
100.100	76.200	8.206	8.794	0.112	9.000
100.200	76.600	8.208	8.792	0.113	9.000
100.300	76.200	8.208	8.793	0.113	9.000
100.400	77.400	8.213	8.793	0.113	9.000
100.500	76.600	8.220	8.793	0.113	9.000
100.600	76.000	8.220	8.793	0.113	9.000
100.700	76.600	8.215	8.793	0.113	9.000
100.800	76.600	8.208	8.793	0.113	9.000
100.900	76.200	8.203	8.793	0.113	9.000
101.000	76.800	8.196	8.793	0.113	9.000
101.100	77.000	8.196	8.793	0.113	9.000
101.200	76.400	8.194	8.793	0.114	9.000
101.300	76.800	8.195	8.793	0.114	9.000
101.400	77.400	8.195	8.793	0.114	9.000
101.500	76.800	8.196	8.793	0.114	9.000
101.600	76.200	8.196	8.793	0.114	9.000
101.700	76.600	8.195	8.793	0.115	9.000
101.800	76.200	8.195	8.794	0.115	9.000
101.900	75.800	8.194	8.793	0.115	9.000
102.000	75.800	8.193	8.793	0.115	9.000
102.100	75.800	8.193	8.793	0.115	9.000
102.200	75.400	8.194	8.793	0.115	9.000
102.300	74.600	8.192	8.793	0.115	9.000
102.400	74.800	8.198	8.793	0.115	9.000
102.500	75.200	8.200	8.793	0.115	9.000
102.600	74.400	8.200	8.793	0.115	9.000
102.700	74.800	8.199	8.793	0.116	9.000
102.800	73.400	8.206	8.793	0.116	9.000
102.900	73.400	8.204	8.793	0.116	9.000
103.000	75.000	8.205	8.793	0.116	9.000
103.100	73.800	8.205	8.793	0.116	9.000
103.200	73.200	8.206	8.792	0.116	9.000
103.300	73.400	8.212	8.792	0.116	9.000
103.400	73.800	8.217	8.793	0.116	9.000
103.500	72.000	8.221	8.792	0.116	9.000
103.600	72.200	8.221	8.792	0.116	9.000
103.700	71.000	8.222	8.793	0.117	9.000
103.800	70.000	8.224	8.792	0.117	9.000
103.900	70.200	8.227	8.792	0.117	9.000
104.000	69.800	8.229	8.793	0.117	9.000
104.100	68.600	8.229	8.793	0.117	9.000
104.200	70.200	8.234	8.793	0.118	9.000
104.300	69.800	8.237	8.793	0.118	9.000
104.400	69.600	8.241	8.793	0.118	9.000
104.500	69.800	8.254	8.794	0.118	9.000
104.600	69.800	8.254	8.794	0.118	9.000
104.700	68.800	8.261	8.793	0.118	9.000
104.800	69.600	8.265	8.793	0.118	9.000
104.900	68.000	8.269	8.793	0.118	9.000
105.000	69.600	8.271	8.793	0.118	9.000
105.100	69.000	8.271	8.793	0.118	9.000
105.200	69.400	8.263	8.793	0.119	9.000
105.300	69.400	8.271	8.792	0.119	9.000
105.400	69.200	8.268	8.793	0.119	9.000
105.500	69.200	8.269	8.792	0.119	9.000
105.600	69.600	8.269	8.792	0.119	9.000
105.700	69.800	8.272	8.793	0.119	9.000
105.800	69.800	8.270	8.793	0.119	9.000
105.900	69.600	8.271	8.793	0.119	9.000
106.000	69.200	8.273	8.793	0.119	9.000
106.100	69.400	8.273	8.793	0.119	9.000
106.200	68.800	8.271	8.793	0.120	9.000
106.300	69.000	8.274	8.793	0.120	9.000
106.400	68.600	8.266	8.793	0.120	9.000
106.500	69.000	8.267	8.793	0.120	9.000
106.600	69.200	8.267	8.793	0.120	9.000
106.700	69.000	8.273	8.793	0.120	9.000
106.800	68.800	8.271	8.794	0.120	9.000
106.900	69.400	8.273	8.794	0.120	9.000
107.000	68.800	8.270	8.793	0.120	9.000
107.100	68.800	8.270	8.793	0.120	9.000
107.200	68.400	8.273	8.792	0.121	9.000
107.300	68.400	8.270	8.794	0.121	9.000
107.400	68.600	8.278	8.794	0.121	9.000
107.500	68.400	8.283	8.793	0.121	9.000
107.600	68.800	8.283	8.793	0.121	9.000
107.700	67.800	8.275	8.792	0.122	9.000
107.800	68.200	8.278	8.793	0.122	9.000
107.900	68.600	8.277	8.792	0.122	9.000
108.000	68.400	8.278	8.793	0.122	9.000
108.100	69.000	8.278	8.793	0.122	9.000
108.200	69.000	8.276	8.793	0.122	9.000
108.300	68.000	8.277	8.794	0.122	9.000
108.400	68.600	8.274	8.794	0.122	9.000
108.500	69.000	8.276	8.793	0.122	9.000
108.600	68.200	8.276	8.793	0.122	9.000
108.700	68.800	8.276	8.793	0.123	9.000
108.800	68.800	8.270	8.793	0.123	9.000
108.900	69.400	8.275	8.794	0.123	9.000
109.000	68.600	8.273	8.794	0.123	9.000
109.100	68.800	8.273	8.794	0.123	9.000
109.200	67.600	8.267	8.794	0.123	9.000
109.300	68.400	8.274	8.793	0.123	9.000
109.400	68.600	8.274	8.793	0.123	9.000
109.500	67.600	8.277	8.794	0.123	9.000
109.600	67.600	8.277	8.794	0.123	9.000
109.700	68.000	8.278	8.794	0.124	9.000
109.800	68.200	8.278	8.793	0.124	9.000
109.900	67.800	8.281	8.792	0.124	9.000
110.000	67.600	8.286	8.793	0.124	9.000
110.100	67.200	8.286	8.793	0.124	9.000
110.200	67.400	8.280	8.793	0.124	9.000
110.300	67.600	8.284	8.793	0.124	9.000
110.400	67.000	8.288	8.794	0.124	9.000
110.500	66.400	8.287	8.793	0.124	9.000
110.600	67.600	8.287	8.793	0.124	9.000
110.700	67.200	8.288	8.793	0.125	9.000
110.800	67.400	8.293	8.792	0.125	9.000
110.900	66.200	8.294	8.793	0.125	9.000
111.000	66.200	8.288	8.794	0.125	9.000
111.100	67.800	8.288	8.794	0.125	9.000
111.200	67.400	8.290	8.794	0.126	9.000
111.300	67.200	8.297	8.795	0.126	9.000
111.400	67.000	8.290	8.794	0.126	9.000
111.500	66.000	8.296	8.794	0.126	9.000
111.600	66.800	8.296	8.794	0.126	9.000
111.700	66.600	8.295	8.793	0.126	9.000
111.800	66.400	8.298	8.794	0.126	9.000
111.900	66.800	8.296	8.794	0.126	9.000
112.000	67.000	8.294	8.794	0.126	9.000
112.100	66.600	8.294	8.794	0.126	9.000
112.200	66.800	8.297	8.794	0.127	9.000
112.300	66.600	8.301	8.794	0.127	9.000
112.400	66.800	8.300	8.794	0.127	9.000
112.500	66.800	8.299	8.795	0.127	9.000
112.600	65.400	8.299	8.795	0.127	9.000
112.700	66.800	8.303	8.794	0.127	9.000
112.800	65.800	8.299	8.794	0.127	9.000
112.900	66.800	8.298	8.794	0.127	9.000
113.000	66.200	8.300	8.793	0.127	9.000
113.100	66.000	8.300	8.793	0.127	9.000
113.200	66.400	8.290	8.794	0.128	9.000
113.300	66.000	8.300	8.794	0.128	9.000
113.400	66.400	8.301	8.795	0.128	9.000
113.500	65.800	8.298	8.793	0.128	9.000
113.600	66.400	8.298	8.793	0.128	9.000
113.700	66.600	8.304	8.794	0.128	9.000
113.800	67.800	8.299	8.794	0.128	9.000
113.900	67.200	8.308	8.793	0.128	9.000
114.000	67.200	8.303	8.793	0.128	9.000
114.100	67.000	8.303	8.793	0.128	9.000
114.200	67.000	8.302	8.794	0.129	9.000
114.300	67.200	8.300	8.793	0.129	9.000
114.400	66.800	8.299	8.795	0.129	9.000
114.500	67.600	8.299	8.794	0.129	9.000
114.600	67.800	8.299	8.794	0.129	9.000
114.700	68.200	8.298	8.794	0.129	9.000
114.800	67.800	8.303	8.793	0.129	9.000
114.900	66.800	8.296	8.794	0.129	9.000
115.000	67.600	8.292	8.794	0.129	9.000
115.100	67.600	8.292	8.794	0.129	9.000
115.200	66.800	8.293	8.794	0.130	9.000
115.300	67.000	8.291	8.794	0.130	9.000
115.400	67.800	8.299	8.794	0.130	9.000
115.500	67.200	8.292	8.795	0.130	9.000
115.600	66.800	8.292	8.795	0.130	9.000
115.700	67.000	8.291	8.794	0.131	9.000
115.800	66.400	8.294	8.794	0.131	9.000
115.900	66.800	8.294	8.794	0.131	9.000
116.000	66.600	8.294	8.796	0.131	9.000
116.100	67.600	8.294	8.796	0.131	9.000
116.200	65.800	8.294	8.795	0.131	9.000
116.300	66.800	8.297	8.794	0.131	9.000
116.400	66.400	8.296	8.794	0.131	9.000
116.500	66.400	8.303	8.794	0.131	9.000
116.600	65.800	8.303	8.794	0.131	9.000
116.700	65.800	8.301	8.795	0.132	9.000
116.800	66.400	8.300	8.794	0.132	9.000
116.900	65.800	8.299	8.794	0.132	9.000
117.000	65.400	8.299	8.795	0.132	9.000
117.100	66.600	8.299	8.795	0.132	9.000
117.200	65.800	8.298	8.794	0.133	9.000
117.300	66.800	8.301	8.796	0.133	9.000
117.400	67.400	8.300	8.795	0.133	9.000
117.500	66.800	8.301	8.795	0.133	9.000
117.600	66.200	8.301	8.795	0.133	9.000
117.700	66.600	8.300	8.795	0.133	9.000
117.800	66.200	8.296	8.794	0.133	9.000
117.900	66.200	8.302	8.796	0.133	9.000
118.000	66.800	8.298	8.795	0.133	9.000
118.100	66.800	8.298	8.795	0.133	9.000
118.200	67.000	8.302	8.795	0.133	9.000
118.300	66.200	8.296	8.794	0.133	9.000
118.400	67.000	8.297	8.795	0.133	9.000
118.500	67.600	8.302	8.795	0.133	9.000
118.600	67.800	8.302	8.795	0.133	9.000
118.700	67.000	8.298	8.796	0.134	9.000
118.800	68.000	8.299	8.796	0.134	9.000
118.900	67.000	8.296	8.795	0.134	9.000
119.000	67.000	8.294	8.795	0.134	9.000
119.100	68.200	8.294	8.795	0.134	9.000
119.200	67.200	8.289	8.796	0.134	9.000
119.300	67.400	8.288	8.795	0.134	9.000
119.400	67.600	8.286	8.795	0.134	9.000
119.500	66.800	8.290	8.795	0.134	9.000
119.600	67.200	8.290	8.795	0.134	9.000
119.700	67.800	8.294	8.795	0.135	9.000
119.800	67.600	8.290	8.794	0.135	9.000
119.900	67.200	8.292	8.796	0.135	9.000
120.000	67.800	8.289	8.795	0.135	9.000
120.100	67.800	8.289	8.795	0.135	9.000
120.200	67.000	8.293	8.796	0.136	9.000
120.300	67.800	8.292	8.796	0.136	9.000
120.400	67.200	8.293	8.796	0.136	9.000
120.500	66.600	8.293	8.795	0.136	9.000
120.600	66.600	8.293	8.795	0.136	9.000
120.700	66.600	8.291	8.796	0.136	9.000
120.800	65.800	8.290	8.795	0.136	9.000
120.900	65.400	8.291	8.797	0.136	9.000
121.000	66.400	8.293	8.795	0.136	9.000
121.100	66.400	8.293	8.795	0.136	9.000
121.200	66.400	8.289	8.795	0.137	9.000
121.300	65.000	8.293	8.795	0.137	9.000
121.400	65.400	8.298	8.795	0.137	9.000
121.500	65.400	8.303	8.796	0.137	9.000
121.600	64.000	8.303	8.796	0.137	9.000
121.700	64.600	8.299	8.795	0.137	9.000
121.800	64.600	8.302	8.797	0.137	9.000
121.900	64.200	8.302	8.796	0.137	9.000
122.000	65.200	8.310	8.795	0.137	9.000
122.100	64.200	8.310	8.795	0.137	9.000
122.200	63.800	8.311	8.796	0.138	9.000
122.300	64.600	8.313	8.796	0.138	9.000
122.400	64.200	8.314	8.796	0.138	9.000
122.500	63.800	8.316	8.797	0.138	9.000
122.600	63.800	8.316	8.797	0.138	9.000
122.700	63.200	8.323	8.796	0.138	9.000
122.800	63.000	8.323	8.796	0.138	9.000
122.900	63.400	8.325	8.796	0.138	9.000
123.000	62.800	8.320	8.795	0.138	9.000
123.100	63.200	8.320	8.795	0.138	9.000
123.200	63.000	8.320	8.796	0.139	9.000
123.300	64.000	8.329	8.796	0.139	9.000
123.400	62.800	8.324	8.796	0.139	9.000
123.500	62.000	8.327	8.796	0.139	9.000
123.600	62.600	8.327	8.796	0.139	9.000
123.700	62.600	8.338	8.796	0.139	9.000
123.800	63.200	8.332	8.797	0.139	9.000
123.900	62.800	8.340	8.796	0.139	9.000
124.000	62.000	8.338	8.797	0.139	9.000
124.100	63.200	8.338	8.797	0.139	9.000
124.200	60.600	8.336	8.796	0.140	9.000
124.300	61.600	8.337	8.797	0.140	9.000
124.400	62.200	8.337	8.796	0.140	9.000
124.500	62.400	8.340	8.795	0.140	9.000
124.600	61.600	8.340	8.795	0.140	9.000
124.700	60.800	8.340	8.796	0.140	9.000
124.800	60.600	8.348	8.798	0.140	9.000
124.900	60.800	8.347	8.796	0.140	9.000
125.000	60.200	8.346	8.796	0.140	9.000
125.100	60.200	8.346	8.796	0.140	9.000
125.200	60.600	8.346	8.796	0.141	9.000
125.300	61.600	8.350	8.796	0.141	9.000
125.400	61.400	8.353	8.797	0.141	9.000
125.500	61.200	8.357	8.796	0.141	9.000
125.600	61.600	8.357	8.796	0.141	9.000
125.700	61.200	8.354	8.797	0.141	9.000
125.800	60.800	8.357	8.797	0.141	9.000
125.900	61.600	8.360	8.796	0.141	9.000
126.000	60.800	8.359	8.796	0.141	9.000
126.100	60.400	8.359	8.796	0.141	9.000
126.200	61.600	8.356	8.797	0.142	9.000
126.300	60.400	8.356	8.797	0.142	9.000
126.400	61.600	8.350	8.797	0.142	9.000
126.500	61.600	8.348	8.797	0.142	9.000
126.600	61.600	8.348	8.797	0.142	9.000
126.700	60.400	8.357	8.796	0.142	9.000
126.800	60.800	8.350	8.796	0.142	9.000
126.900	60.800	8.352	8.798	0.142	9.000
127.000	61.000	8.353	8.797	0.142	9.000
127.100	61.400	8.353	8.797	0.142	9.000
127.200	61.800	8.348	8.796	0.143	9.000
127.300	61.600	8.356	8.797	0.143	9.000
127.400	61.600	8.355	8.798	0.143	9.000
127.500	61.000	8.356	8.797	0.143	9.000
127.600	62.200	8.356	8.797	0.143	9.000
127.700	61.600	8.354	8.797	0.143	9.000
127.800	62.200	8.351	8.797	0.143	9.000
127.900	62.200	8.347	8.797	0.143	9.000
128.000	62.200	8.349	8.797	0.143	9.000
128.100	62.000	8.349	8.797	0.143	9.000
128.200	62.600	8.352	8.798	0.144	9.000
128.300	62.600	8.349	8.796	0.144	9.000
128.400	62.200	8.348	8.797	0.144	9.000
128.500	62.600	8.341	8.796	0.144	9.000
128.600	62.800	8.341	8.796	0.144	9.000
128.700	63.200	8.342	8.798	0.144	9.000
128.800	62.400	8.343	8.797	0.144	9.000
128.900	63.800	8.342	8.798	0.144	9.000
129.000	62.800	8.333	8.798	0.144	9.000
129.100	62.800	8.333	8.798	0.144	9.000
129.200	63.400	8.334	8.797	0.145	9.000
129.300	62.800	8.339	8.798	0.145	9.000
129.400	63.400	8.342	8.798	0.145	9.000
129.500	63.600	8.337	8.798	0.145	9.000
129.600	63.600	8.337	8.798	0.145	9.000
129.700	62.600	8.338	8.797	0.146	9.000
129.800	63.200	8.334	8.798	0.146	9.000
129.900	62.800	8.333	8.797	0.146	9.000
130.000	63.200	8.332	8.798	0.146	9.000
130.100	63.000	8.332	8.798	0.146	9.000
130.200	63.200	8.336	8.797	0.146	9.000
130.300	63.600	8.335	8.797	0.146	9.000
130.400	63.000	8.336	8.798	0.146	9.000
130.500	63.000	8.336	8.798	0.146	9.000
130.600	61.800	8.336	8.798	0.146	9.000
130.700	64.200	8.333	8.799	0.147	9.000
130.800	63.600	8.334	8.797	0.147	9.000
130.900	63.400	8.339	8.798	0.147	9.000
131.000	63.200	8.335	8.797	0.147	9.000
131.100	63.400	8.335	8.797	0.147	9.000
131.200	63.200	8.327	8.798	0.147	9.000
131.300	63.000	8.337	8.798	0.147	9.000
131.400	63.400	8.333	8.798	0.147	9.000
131.500	64.000	8.332	8.798	0.147	9.000
131.600	63.400	8.332	8.798	0.147	9.000
131.700	64.200	8.335	8.797	0.148	9.000
131.800	63.000	8.331	8.797	0.148	9.000
131.900	63.400	8.330	8.798	0.148	9.000
132.000	63.800	8.331	8.798	0.148	9.000
132.100	63.400	8.331	8.798	0.148	9.000
132.200	63.400	8.331	8.798	0.148	9.000
132.300	64.200	8.332	8.797	0.148	9.000
132.400	63.000	8.333	8.798	0.148	9.000
132.500	63.200	8.331	8.798	0.148	9.000
132.600	64.200	8.331	8.798	0.148	9.000
132.700	64.000	8.329	8.798	0.149	9.000
132.800	63.200	8.334	8.797	0.149	9.000
132.900	63.600	8.330	8.798	0.149	9.000
133.000	62.600	8.327	8.798	0.149	9.000
133.100	63.200	8.327	8.798	0.149	9.000
133.200	63.800	8.325	8.798	0.149	9.000
133.300	63.800	8.329	8.798	0.149	9.000
133.400	63.200	8.328	8.797	0.149	9.000
133.500	62.800	8.332	8.798	0.149	9.000
133.600	63.400	8.332	8.798	0.149	9.000
133.700	63.200	8.334	8.799	0.150	9.000
133.800	63.600	8.332	8.799	0.150	9.000
133.900	64.200	8.333	8.797	0.150	9.000
134.000	63.000	8.327	8.798	0.150	9.000
134.100	62.400	8.327	8.798	0.150	9.000
134.200	62.600	8.333	8.799	0.150	9.000
134.300	62.200	8.331	8.800	0.150	9.000
134.400	62.600	8.334	8.799	0.150	9.000
134.500	61.800	8.334	8.797	0.150	9.000
134.600	61.400	8.334	8.797	0.150	9.000
134.700	62.800	8.330	8.797	0.151	9.000
134.800	62.600	8.335	8.799	0.151	9.000
134.900	62.400	8.333	8.798	0.151	9.000
135.000	63.000	8.332	8.799	0.151	9.000
135.100	63.000	8.332	8.799	0.151	9.000
135.200	63.000	8.334	8.799	0.151	9.000
135.300	63.800	8.337	8.798	0.151	9.000
135.400	64.000	8.339	8.799	0.151	9.000
135.500	62.600	8.342	8.800	0.151	9.000
135.600	61.600	8.342	8.800	0.151	9.000
135.700	62.600	8.342	8.799	0.152	9.000
135.800	63.800	8.341	8.798	0.152	9.000
135.900	63.400	8.341	8.799	0.152	9.000
136.000	63.600	8.334	8.798	0.152	9.000
136.100	62.600	8.334	8.798	0.152	9.000
136.200	62.600	8.339	8.799	0.152	9.000
136.300	63.200	8.335	8.800	0.152	9.000
136.400	63.400	8.334	8.799	0.152	9.000
136.500	63.800	8.336	8.799	0.152	9.000
136.600	62.800	8.336	8.799	0.152	9.000
136.700	63.200	8.336	8.799	0.153	9.000
136.800	62.600	8.333	8.800	0.153	9.000
136.900	63.000	8.331	8.799	0.153	9.000
137.000	63.600	8.330	8.799	0.153	9.000
137.100	63.400	8.330	8.799	0.153	9.000
137.200	63.600	8.328	8.798	0.153	9.000
137.300	63.400	8.334	8.799	0.153	9.000
137.400	63.000	8.329	8.800	0.153	9.000
137.500	62.800	8.330	8.799	0.153	9.000
137.600	63.400	8.330	8.799	0.153	9.000
137.700	63.600	8.334	8.799	0.154	9.000
137.800	62.400	8.332	8.798	0.154	9.000
137.900	62.600	8.331	8.799	0.154	9.000
138.000	64.200	8.335	8.800	0.154	9.000
138.100	62.800	8.335	8.800	0.154	9.000
138.200	62.800	8.328	8.799	0.154	9.000
138.300	62.400	8.333	8.800	0.154	9.000
138.400	61.800	8.331	8.799	0.154	9.000
138.500	61.000	8.333	8.799	0.154	9.000
138.600	61.600	8.333	8.799	0.154	9.000
138.700	61.800	8.332	8.800	0.155	9.000
138.800	61.200	8.337	8.800	0.155	9.000
138.900	60.200	8.334	8.800	0.155	9.000
139.000	60.800	8.336	8.800	0.155	9.000
139.100	61.000	8.336	8.800	0.155	9.000
139.200	60.600	8.337	8.799	0.155	9.000
139.300	60.400	8.336	8.800	0.155	9.000
139.400	59.400	8.347	8.800	0.155	9.000
139.500	59.200	8.348	8.799	0.155	9.000
139.600	60.200	8.348	8.799	0.155	9.000
139.700	58.600	8.354	8.800	0.156	9.000
139.800	58.600	8.354	8.800	0.156	9.000
139.900	58.400	8.357	8.800	0.156	9.000
140.000	58.600	8.364	8.800	0.156	9.000
140.100	58.000	8.364	8.800	0.156	9.000
140.200	58.400	8.368	8.800	0.156	9.000
140.300	58.400	8.371	8.799	0.156	9.000
140.400	58.000	8.375	8.801	0.156	9.000
140.500	57.800	8.377	8.798	0.156	9.000
140.600	57.800	8.377	8.798	0.156	9.000
140.700	56.600	8.381	8.800	0.157	9.000
140.800	57.000	8.380	8.800	0.157	9.000
140.900	57.400	8.383	8.800	0.157	9.000
141.000	57.000	8.387	8.800	0.157	9.000
141.100	57.200	8.387	8.800	0.157	9.000
141.200	56.200	8.384	8.800	0.157	9.000
141.300	56.600	8.388	8.800	0.157	9.000
141.400	56.400	8.388	8.800	0.157	9.000
141.500	56.200	8.388	8.800	0.157	9.000
141.600	54.800	8.388	8.800	0.157	9.000
141.700	55.600	8.389	8.799	0.158	9.000
141.800	55.400	8.396	8.800	0.158	9.000
141.900	56.000	8.395	8.800	0.158	9.000
142.000	54.600	8.400	8.801	0.158	9.000
142.100	54.600	8.400	8.801	0.158	9.000
142.200	54.800	8.403	8.799	0.158	9.000
142.300	55.000	8.407	8.800	0.158	9.000
142.400	54.800	8.403	8.799	0.158	9.000
142.500	54.400	8.410	8.800	0.158	9.000
142.600	55.000	8.410	8.800	0.158	9.000
142.700	54.800	8.408	8.801	0.159	9.000
142.800	55.400	8.410	8.800	0.159	9.000
142.900	54.600	8.411	8.800	0.159	9.000
143.000	54.400	8.409	8.801	0.159	9.000
143.100	54.400	8.409	8.801	0.159	9.000
143.200	55.000	8.414	8.801	0.159	9.000
143.300	55.400	8.415	8.800	0.159	9.000
143.400	55.200	8.418	8.800	0.159	9.000
143.500	54.200	8.418	8.799	0.159	9.000
143.600	56.200	8.418	8.799	0.160	9.000
143.700	56.000	8.417	8.801	0.160	9.000
143.800	55.400	8.426	8.801	0.160	9.000
143.900	57.600	8.417	8.800	0.160	9.000
144.000	57.800	8.415	8.801	0.160	9.000
144.100	58.000	8.415	8.801	0.160	9.000
144.200	57.800	8.418	8.800	0.160	9.000
144.300	57.800	8.417	8.802	0.160	9.000
144.400	56.400	8.415	8.800	0.160	9.000
144.500	57.200	8.412	8.801	0.160	9.000
144.600	57.800	8.412	8.801	0.160	9.000
144.700	58.600	8.405	8.801	0.161	9.000
144.800	57.600	8.398	8.801	0.161	9.000
144.900	57.000	8.391	8.802	0.161	9.000
145.000	58.400	8.387	8.801	0.161	9.000
145.100	59.200	8.387	8.801	0.161	9.000
145.200	58.400	8.383	8.801	0.161	9.000
145.300	57.800	8.393	8.801	0.161	9.000
145.400	58.600	8.387	8.801	0.161	9.000
145.500	59.600	8.382	8.800	0.161	9.000
145.600	58.400	8.382	8.800	0.162	9.000
145.700	58.600	8.383	8.802	0.162	9.000
145.800	58.000	8.384	8.801	0.162	9.000
145.900	58.200	8.380	8.800	0.162	9.000
146.000	58.400	8.379	8.801	0.162	9.000
146.100	59.600	8.379	8.801	0.162	9.000
146.200	59.200	8.381	8.803	0.162	9.000
146.300	58.800	8.380	8.802	0.162	9.000
146.400	59.400	8.375	8.802	0.162	9.000
146.500	59.200	8.380	8.802	0.162	9.000
146.600	60.400	8.380	8.802	0.163	9.000
146.700	59.800	8.383	8.800	0.163	9.000
146.800	59.800	8.377	8.802	0.163	9.000
146.900	59.400	8.379	8.801	0.163	9.000
147.000	59.200	8.374	8.802	0.163	9.000
147.100	60.200	8.374	8.802	0.163	9.000
147.200	60.200	8.371	8.802	0.163	9.000
147.300	60.200	8.375	8.803	0.163	9.000
147.400	59.600	8.375	8.802	0.163	9.000
147.500	59.800	8.373	8.801	0.163	9.000
147.600	59.800	8.373	8.801	0.164	9.000
147.700	60.800	8.369	8.802	0.164	9.000
147.800	60.800	8.366	8.801	0.164	9.000
147.900	59.800	8.366	8.801	0.164	9.000
148.000	59.400	8.363	8.802	0.164	9.000
148.100	59.400	8.363	8.802	0.164	9.000
148.200	59.200	8.364	8.801	0.164	9.000
148.300	59.600	8.362	8.801	0.164	9.000
148.400	59.400	8.364	8.802	0.164	9.000
148.500	60.400	8.363	8.801	0.164	9.000
148.600	61.200	8.363	8.801	0.165	9.000
148.700	59.600	8.367	8.802	0.165	9.000
148.800	60.400	8.369	8.802	0.165	9.000
148.900	59.200	8.372	8.801	0.165	9.000
149.000	60.600	8.375	8.801	0.165	9.000
149.100	59.600	8.375	8.801	0.165	9.000
149.200	60.200	8.362	8.802	0.165	9.000
149.300	60.200	8.368	8.802	0.165	9.000
149.400	59.600	8.355	8.802	0.165	9.000
149.500	60.400	8.364	8.803	0.165	9.000
149.600	59.800	8.364	8.803	0.166	9.000
149.700	59.200	8.356	8.802	0.166	9.000
149.800	59.000	8.368	8.802	0.166	9.000
149.900	59.200	8.360	8.801	0.166	9.000
150.000	59.600	8.360	8.802	0.166	9.000
150.100	57.600	8.360	8.802	0.166	9.000
150.200	59.000	8.369	8.803	0.166	9.000
150.300	59.800	8.368	8.802	0.166	9.000
150.400	59.000	8.371	8.802	0.166	9.000
150.500	60.000	8.373	8.802	0.166	9.000
150.600	59.000	8.373	8.802	0.167	9.000
150.700	59.200	8.372	8.803	0.167	9.000
150.800	58.800	8.373	8.803	0.167	9.000
150.900	59.200	8.376	8.801	0.167	9.000
151.000	59.000	8.376	8.802	0.167	9.000
151.100	59.000	8.376	8.802	0.167	9.000
151.200	58.200	8.372	8.803	0.167	9.000
151.300	58.000	8.379	8.802	0.167	9.000
151.400	59.000	8.377	8.802	0.167	9.000
151.500	58.800	8.374	8.802	0.167	9.000
151.600	58.400	8.374	8.802	0.168	9.000
151.700	58.800	8.373	8.802	0.168	9.000
151.800	59.200	8.373	8.802	0.168	9.000
151.900	58.600	8.380	8.803	0.168	9.000
152.000	58.200	8.378	8.804	0.168	9.000
152.100	58.400	8.378	8.804	0.168	9.000
152.200	58.800	8.377	8.803	0.168	9.000
152.300	58.000	8.382	8.804	0.168	9.000
152.400	58.000	8.379	8.804	0.168	9.000
152.500	57.800	8.381	8.803	0.168	9.000
152.600	58.200	8.381	8.803	0.168	9.000
152.700	58.600	8.383	8.803	0.168	9.000
152.800	57.600	8.379	8.802	0.168	9.000
152.900	57.000	8.381	8.804	0.168	9.000
153.000	57.200	8.381	8.803	0.168	9.000
153.100	56.600	8.381	8.803	0.169	9.000
153.200	57.800	8.379	8.803	0.169	9.000
153.300	57.600	8.382	8.803	0.169	9.000
153.400	56.600	8.388	8.802	0.169	9.000
153.500	56.600	8.390	8.803	0.169	9.000
153.600	57.200	8.390	8.803	0.169	9.000
153.700	57.200	8.387	8.803	0.169	9.000
153.800	57.200	8.392	8.804	0.169	9.000
153.900	57.800	8.392	8.803	0.169	9.000
154.000	56.800	8.396	8.803	0.169	9.000
154.100	56.400	8.396	8.803	0.170	9.000
154.200	56.200	8.394	8.803	0.170	9.000
154.300	56.600	8.397	8.802	0.170	9.000
154.400	57.000	8.395	8.803	0.170	9.000
154.500	55.400	8.397	8.804	0.170	9.000
154.600	55.400	8.397	8.804	0.170	9.000
154.700	54.800	8.395	8.802	0.170	9.000
154.800	55.200	8.398	8.803	0.170	9.000
154.900	54.200	8.397	8.804	0.170	9.000
155.000	54.200	8.399	8.804	0.170	9.000
155.100	54.200	8.399	8.804	0.171	9.000
155.200	54.200	8.401	8.803	0.171	9.000
155.300	54.200	8.402	8.803	0.171	9.000
155.400	53.400	8.411	8.804	0.171	9.000
155.500	53.800	8.416	8.803	0.171	9.000
155.600	53.400	8.416	8.803	0.171	9.000
155.700	54.200	8.418	8.804	0.171	9.000
155.800	53.400	8.423	8.804	0.171	9.000
155.900	52.800	8.427	8.803	0.171	9.000
156.000	53.400	8.427	8.804	0.171	9.000
156.100	52.400	8.427	8.804	0.172	9.000
156.200	52.800	8.428	8.804	0.172	9.000
156.300	52.400	8.427	8.804	0.172	9.000
156.400	52.400	8.434	8.804	0.172	9.000
156.500	53.200	8.432	8.804	0.172	9.000
156.600	52.200	8.432	8.804	0.172	9.000
156.700	52.600	8.431	8.804	0.172	9.000
156.800	52.800	8.437	8.804	0.172	9.000
156.900	52.400	8.434	8.803	0.172	9.000
157.000	53.200	8.437	8.804	0.172	9.000
157.100	53.000	8.437	8.804	0.173	9.000
157.200	52.200	8.435	8.805	0.173	9.000
157.300	53.200	8.438	8.804	0.173	9.000
157.400	53.200	8.440	8.804	0.173	9.000
157.500	52.600	8.440	8.803	0.173	9.000
157.600	52.000	8.440	8.803	0.173	9.000
157.700	53.000	8.438	8.805	0.173	9.000
157.800	52.400	8.441	8.803	0.173	9.000
157.900	52.600	8.439	8.803	0.173	9.000
158.000	52.600	8.441	8.804	0.173	9.000
158.100	53.000	8.441	8.804	0.173	9.000
158.200	53.000	8.440	8.805	0.173	9.000
158.300	52.800	8.440	8.804	0.173	9.000
158.400	52.600	8.435	8.804	0.173	9.000
158.500	53.400	8.438	8.805	0.173	9.000
158.600	52.600	8.438	8.805	0.174	9.000
158.700	53.600	8.437	8.805	0.174	9.000
158.800	54.200	8.441	8.804	0.174	9.000
158.900	53.400	8.439	8.805	0.174	9.000
159.000	53.200	8.434	8.806	0.174	9.000
159.100	53.200	8.434	8.806	0.174	9.000
159.200	54.400	8.437	8.804	0.174	9.000
159.300	54.000	8.438	8.805	0.174	9.000
159.400	54.800	8.434	8.805	0.174	9.000
159.500	54.200	8.435	8.805	0.174	9.000
159.600	55.200	8.435	8.805	0.175	9.000
159.700	56.000	8.429	8.805	0.175	9.000
159.800	55.600	8.427	8.804	0.175	9.000
159.900	55.600	8.425	8.804	0.175	9.000
160.000	56.200	8.422	8.805	0.175	9.000
160.100	55.600	8.422	8.805	0.175	9.000
160.200	55.000	8.424	8.805	0.175	9.000
160.300	55.200	8.422	8.805	0.175	9.000
160.400	55.800	8.419	8.804	0.175	9.000
160.500	54.800	8.416	8.804	0.175	9.000
160.600	55.600	8.416	8.804	0.176	9.000
160.700	54.800	8.411	8.805	0.176	9.000
160.800	55.000	8.416	8.805	0.176	9.000
160.900	54.000	8.413	8.805	0.176	9.000
161.000	54.800	8.413	8.805	0.176	9.000
161.100	55.400	8.413	8.805	0.176	9.000
161.200	54.400	8.413	8.805	0.176	9.000
161.300	55.000	8.417	8.806	0.176	9.000
161.400	54.000	8.418	8.804	0.176	9.000
161.500	54.200	8.420	8.806	0.176	9.000
161.600	54.400	8.420	8.806	0.177	9.000
161.700	55.200	8.422	8.804	0.177	9.000
161.800	54.600	8.418	8.806	0.177	9.000
161.900	54.800	8.420	8.803	0.177	9.000
162.000	55.000	8.420	8.805	0.177	9.000
162.100	55.200	8.420	8.805	0.177	9.000
162.200	55.600	8.420	8.805	0.177	9.000
162.300	55.000	8.423	8.806	0.177	9.000
162.400	53.600	8.424	8.806	0.177	9.000
162.500	54.800	8.424	8.805	0.177	9.000
162.600	56.000	8.424	8.805	0.178	9.000
162.700	55.600	8.421	8.806	0.178	9.000
162.800	55.400	8.423	8.806	0.178	9.000
162.900	56.200	8.425	8.806	0.178	9.000
163.000	57.200	8.419	8.805	0.178	9.000
163.100	55.200	8.419	8.805	0.178	9.000
163.200	56.200	8.410	8.805	0.178	9.000
163.300	55.600	8.423	8.806	0.178	9.000
163.400	56.000	8.417	8.805	0.178	9.000
163.500	56.000	8.412	8.805	0.178	9.000
163.600	55.400	8.412	8.805	0.178	9.000
163.700	57.600	8.411	8.807	0.178	9.000
163.800	56.800	8.411	8.807	0.178	9.000
163.900	56.400	8.410	8.805	0.178	9.000
164.000	56.600	8.408	8.806	0.178	9.000
164.100	56.400	8.408	8.806	0.179	9.000
164.200	57.400	8.408	8.807	0.179	9.000
164.300	57.200	8.404	8.806	0.179	9.000
164.400	56.400	8.407	8.806	0.179	9.000
164.500	57.400	8.403	8.807	0.179	9.000
164.600	57.400	8.403	8.807	0.179	9.000
164.700	56.800	8.405	8.806	0.179	9.000
164.800	56.600	8.400	8.805	0.179	9.000
164.900	57.400	8.399	8.804	0.179	9.000
165.000	57.400	8.397	8.806	0.179	9.000
165.100	56.800	8.397	8.806	0.180	9.000
165.200	57.400	8.397	8.806	0.180	9.000
165.300	57.000	8.397	8.807	0.180	9.000
165.400	57.800	8.397	8.805	0.180	9.000
165.500	57.200	8.402	8.806	0.180	9.000
165.600	57.000	8.402	8.806	0.180	9.000
165.700	57.000	8.398	8.805	0.180	9.000
165.800	57.200	8.399	8.807	0.180	9.000
165.900	57.000	8.397	8.806	0.180	9.000
166.000	58.200	8.398	8.807	0.180	9.000
166.100	56.800	8.398	8.807	0.181	9.000
166.200	56.600	8.395	8.806	0.181	9.000
166.300	57.000	8.400	8.806	0.181	9.000
166.400	56.400	8.398	8.806	0.181	9.000
166.500	57.200	8.394	8.805	0.181	9.000
166.600	56.600	8.394	8.805	0.181	9.000
166.700	57.000	8.393	8.807	0.181	9.000
166.800	56.400	8.394	8.807	0.181	9.000
166.900	57.400	8.397	8.807	0.181	9.000
167.000	56.600	8.392	8.806	0.181	9.000
167.100	56.800	8.392	8.806	0.182	9.000
167.200	56.000	8.389	8.806	0.182	9.000
167.300	56.800	8.396	8.806	0.182	9.000
167.400	57.200	8.395	8.807	0.182	9.000
167.500	57.000	8.402	8.808	0.182	9.000
167.600	57.000	8.402	8.808	0.182	9.000
167.700	57.400	8.396	8.806	0.182	9.000
167.800	57.200	8.399	8.807	0.182	9.000
167.900	57.400	8.395	8.806	0.182	9.000
168.000	57.600	8.395	8.807	0.182	9.000
168.100	57.200	8.395	8.807	0.183	9.000
168.200	57.600	8.401	8.808	0.183	9.000
168.300	57.800	8.397	8.806	0.183	9.000
168.400	58.000	8.399	8.807	0.183	9.000
168.500	58.600	8.396	8.806	0.183	9.000
168.600	58.600	8.396	8.806	0.183	9.000
168.700	57.200	8.398	8.806	0.183	9.000
168.800	58.400	8.394	8.807	0.183	9.000
168.900	57.600	8.397	8.806	0.183	9.000
169.000	58.000	8.393	8.806	0.183	9.000
169.100	58.800	8.393	8.806	0.184	9.000
169.200	58.400	8.388	8.808	0.184	9.000
169.300	57.600	8.390	8.808	0.184	9.000
169.400	58.800	8.390	8.807	0.184	9.000
169.500	58.400	8.389	8.807	0.184	9.000
169.600	58.600	8.389	8.807	0.184	9.000
169.700	57.000	8.387	8.806	0.184	9.000
169.800	58.200	8.387	8.806	0.184	9.000
169.900	57.400	8.391	8.808	0.184	9.000
170.000	57.400	8.387	8.807	0.184	9.000
170.100	57.200	8.387	8.807	0.185	9.000
170.200	58.200	8.388	8.806	0.185	9.000
170.300	56.800	8.389	8.807	0.185	9.000
170.400	57.000	8.388	8.807	0.185	9.000
170.500	57.800	8.393	8.809	0.185	9.000
170.600	58.000	8.393	8.809	0.185	9.000
170.700	56.600	8.389	8.808	0.185	9.000
170.800	57.400	8.396	8.808	0.185	9.000
170.900	57.400	8.392	8.807	0.185	9.000
171.000	57.600	8.393	8.808	0.185	9.000
171.100	57.000	8.393	8.808	0.186	9.000
171.200	57.200	8.388	8.807	0.186	9.000
171.300	56.600	8.398	8.808	0.186	9.000
171.400	57.400	8.399	8.808	0.186	9.000
171.500	57.400	8.402	8.808	0.186	9.000
171.600	57.000	8.402	8.808	0.186	9.000
171.700	57.400	8.398	8.807	0.186	9.000
171.800	56.800	8.400	8.807	0.186	9.000
171.900	57.400	8.397	8.808	0.186	9.000
172.000	55.400	8.400	8.809	0.186	9.000
172.100	56.800	8.400	8.809	0.187	9.000
172.200	55.600	8.401	8.808	0.187	9.000
172.300	56.600	8.401	8.808	0.187	9.000
172.400	55.800	8.402	8.808	0.187	9.000
172.500	56.600	8.399	8.808	0.187	9.000
172.600	55.200	8.399	8.808	0.187	9.000
172.700	56.600	8.402	8.809	0.187	9.000
172.800	57.400	8.403	8.807	0.187	9.000
172.900	56.800	8.411	8.808	0.187	9.000
173.000	56.600	8.408	8.808	0.187	9.000
173.100	56.600	8.408	8.808	0.188	9.000
173.200	57.600	8.405	8.809	0.188	9.000
173.300	57.200	8.408	8.807	0.188	9.000
173.400	56.000	8.407	8.809	0.188	9.000
173.500	56.800	8.405	8.809	0.188	9.000
173.600	56.400	8.405	8.809	0.188	9.000
173.700	57.000	8.405	8.808	0.188	9.000
173.800	57.600	8.403	8.808	0.188	9.000
173.900	57.000	8.403	8.809	0.188	9.000
174.000	56.800	8.399	8.808	0.188	9.000
174.100	57.400	8.399	8.808	0.188	9.000
174.200	57.600	8.403	8.809	0.188	9.000
174.300	57.400	8.398	8.809	0.188	9.000
174.400	56.200	8.397	8.809	0.188	9.000
174.500	56.200	8.402	8.809	0.188	9.000
174.600	57.200	8.402	8.809	0.189	9.000
174.700	57.600	8.400	8.808	0.189	9.000
174.800	56.800	8.403	8.808	0.189	9.000
174.900	56.400	8.398	8.809	0.189	9.000
175.000	56.600	8.395	8.809	0.189	9.000
175.100	57.200	8.395	8.809	0.189	9.000
175.200	55.800	8.397	8.809	0.189	9.000
175.300	56.600	8.397	8.808	0.189	9.000
175.400	56.400	8.394	8.809	0.189	9.000
175.500	56.600	8.397	8.809	0.189	9.000
175.600	55.800	8.397	8.809	0.190	9.000
175.700	56.600	8.402	8.809	0.190	9.000
175.800	57.000	8.399	8.808	0.190	9.000
175.900	56.600	8.402	8.809	0.190	9.000
176.000	56.400	8.400	8.810	0.190	9.000
176.100	56.200	8.400	8.810	0.190	9.000
176.200	56.200	8.404	8.808	0.190	9.000
176.300	55.400	8.402	8.809	0.190	9.000
176.400	55.400	8.400	8.809	0.190	9.000
176.500	55.400	8.407	8.809	0.190	9.000
176.600	55.600	8.407	8.809	0.191	9.000
176.700	55.800	8.402	8.808	0.191	9.000
176.800	55.800	8.407	8.810	0.191	9.000
176.900	57.000	8.406	8.808	0.191	9.000
177.000	55.800	8.406	8.809	0.191	9.000
177.100	56.600	8.406	8.809	0.191	9.000
177.200	55.600	8.406	8.809	0.191	9.000
177.300	55.400	8.412	8.809	0.191	9.000
177.400	55.600	8.409	8.810	0.191	9.000
177.500	55.400	8.412	8.810	0.191	9.000
177.600	56.000	8.412	8.810	0.192	9.000
177.700	55.000	8.411	8.809	0.192	9.000
177.800	55.200	8.409	8.810	0.192	9.000
177.900	54.600	8.410	8.808	0.192	9.000
178.000	54.600	8.416	8.809	0.192	9.000
178.100	55.000	8.416	8.809	0.192	9.000
178.200	55.600	8.410	8.809	0.192	9.000
178.300	55.600	8.418	8.810	0.192	9.000
178.400	54.200	8.412	8.809	0.192	9.000
178.500	54.600	8.414	8.808	0.192	9.000
178.600	54.400	8.414	8.808	0.193	9.000
178.700	54.600	8.419	8.810	0.193	9.000
178.800	55.200	8.416	8.809	0.193	9.000
178.900	55.400	8.419	8.809	0.193	9.000
179.000	54.800	8.415	8.810	0.193	9.000
179.100	54.400	8.415	8.810	0.193	9.000
179.200	54.800	8.418	8.809	0.193	9.000
179.300	55.200	8.419	8.811	0.193	9.000
179.400	55.000	8.424	8.810	0.193	9.000
179.500	55.600	8.419	8.810	0.193	9.000
179.600	54.800	8.419	8.810	0.194	9.000
179.700	54.800	8.418	8.810	0.194	9.000
179.800	54.800	8.422	8.810	0.194	9.000
179.900	53.600	8.418	8.810	0.194	9.000
180.000	55.000	8.417	8.809	0.194	9.000
180.100	55.600	8.417	8.809	0.194	9.000
180.200	55.200	8.421	8.811	0.194	9.000
180.300	54.800	8.422	8.810	0.194	9.000
180.400	55.400	8.418	8.810	0.194	9.000
180.500	54.600	8.418	8.809	0.194	9.000
180.600	55.600	8.418	8.809	0.194	9.000
180.700	54.800	8.424	8.811	0.194	9.000
180.800	55.400	8.421	8.809	0.194	9.000
180.900	54.400	8.417	8.810	0.194	9.000
181.000	55.000	8.420	8.811	0.194	9.000
181.100	54.800	8.420	8.811	0.195	9.000
181.200	55.000	8.417	8.810	0.195	9.000
181.300	54.400	8.415	8.809	0.195	9.000
181.400	54.600	8.417	8.809	0.195	9.000
181.500	54.000	8.416	8.810	0.195	9.000
181.600	54.600	8.416	8.810	0.195	9.000
181.700	53.800	8.418	8.810	0.195	9.000
181.800	53.600	8.418	8.811	0.195	9.000
181.900	54.000	8.419	8.810	0.195	9.000
182.000	53.000	8.425	8.810	0.195	9.000
182.100	54.200	8.425	8.810	0.196	9.000
182.200	54.000	8.427	8.809	0.196	9.000
182.300	53.400	8.431	8.811	0.196	9.000
182.400	54.400	8.428	8.811	0.196	9.000
182.500	53.200	8.429	8.810	0.196	9.000
182.600	54.200	8.429	8.810	0.196	9.000
182.700	54.200	8.427	8.810	0.196	9.000
182.800	53.800	8.430	8.811	0.196	9.000
182.900	53.600	8.431	8.810	0.196	9.000
183.000	53.400	8.427	8.810	0.196	9.000
183.100	53.600	8.427	8.810	0.197	9.000
183.200	54.200	8.428	8.811	0.197	9.000
183.300	53.600	8.432	8.811	0.197	9.000
183.400	53.200	8.432	8.812	0.197	9.000
183.500	53.600	8.427	8.810	0.197	9.000
183.600	54.200	8.427	8.810	0.197	9.000
183.700	52.800	8.429	8.810	0.197	9.000
183.800	53.600	8.427	8.811	0.197	9.000
183.900	53.400	8.435	8.811	0.197	9.000
184.000	52.600	8.433	8.811	0.197	9.000
184.100	52.000	8.433	8.811	0.198	9.000
184.200	52.400	8.435	8.811	0.198	9.000
184.300	52.200	8.433	8.810	0.198	9.000
184.400	52.200	8.433	8.811	0.198	9.000
184.500	52.000	8.435	8.811	0.198	9.000
184.600	52.600	8.435	8.811	0.198	9.000
184.700	52.200	8.439	8.810	0.198	9.000
184.800	52.600	8.439	8.811	0.198	9.000
184.900	51.800	8.442	8.810	0.198	9.000
185.000	52.400	8.440	8.812	0.198	9.000
185.100	52.400	8.440	8.812	0.198	9.000
185.200	51.600	8.443	8.812	0.198	9.000
185.300	52.000	8.447	8.811	0.198	9.000
185.400	51.600	8.448	8.810	0.198	9.000
185.500	51.600	8.450	8.811	0.198	9.000
185.600	50.200	8.450	8.811	0.199	9.000
185.700	51.600	8.451	8.812	0.199	9.000
185.800	52.000	8.456	8.811	0.199	9.000
185.900	51.200	8.453	8.811	0.199	9.000
186.000	51.400	8.457	8.812	0.199	9.000
186.100	50.200	8.457	8.812	0.199	9.000
186.200	49.800	8.453	8.812	0.199	9.000
186.300	49.200	8.456	8.812	0.199	9.000
186.400	49.000	8.462	8.811	0.199	9.000
186.500	50.600	8.460	8.812	0.199	9.000
186.600	50.400	8.460	8.812	0.200	9.000
186.700	50.400	8.457	8.811	0.200	9.000
186.800	52.400	8.454	8.812	0.200	9.000
186.900	51.800	8.454	8.811	0.200	9.000
187.000	51.800	8.465	8.811	0.200	9.000
187.100	51.200	8.465	8.811	0.200	9.000
187.200	52.400	8.470	8.811	0.200	9.000
187.300	51.800	8.473	8.812	0.200	9.000
187.400	52.200	8.469	8.811	0.200	9.000
187.500	53.000	8.454	8.812	0.200	9.000
187.600	52.400	8.454	8.812	0.201	9.000
187.700	53.200	8.451	8.812	0.201	9.000
187.800	51.000	8.451	8.810	0.201	9.000
187.900	51.200	8.448	8.811	0.201	9.000
188.000	51.600	8.453	8.811	0.201	9.000
188.100	51.600	8.453	8.811	0.201	9.000
188.200	51.600	8.446	8.811	0.201	9.000
188.300	51.800	8.444	8.812	0.201	9.000
188.400	51.800	8.447	8.812	0.201	9.000
188.500	51.000	8.445	8.811	0.201	9.000
188.600	50.800	8.445	8.811	0.201	9.000
188.700	52.000	8.450	8.811	0.201	9.000
188.800	52.200	8.447	8.812	0.201	9.000
188.900	52.400	8.450	8.812	0.201	9.000
189.000	51.600	8.450	8.813	0.201	9.000
189.100	51.000	8.450	8.813	0.202	9.000
189.200	51.800	8.452	8.812	0.202	9.000
189.300	51.400	8.456	8.813	0.202	9.000
189.400	51.200	8.451	8.812	0.202	9.000
189.500	51.800	8.448	8.812	0.202	9.000
189.600	51.600	8.448	8.812	0.202	9.000
189.700	51.600	8.446	8.812	0.202	9.000
189.800	51.800	8.452	8.812	0.202	9.000
189.900	51.400	8.452	8.812	0.202	9.000
190.000	51.600	8.454	8.813	0.202	9.000
190.100	50.600	8.454	8.813	0.203	9.000
190.200	51.800	8.454	8.813	0.203	9.000
190.300	51.800	8.455	8.811	0.203	9.000
190.400	51.600	8.451	8.812	0.203	9.000
190.500	51.600	8.450	8.812	0.203	9.000
190.600	51.600	8.450	8.812	0.203	9.000
190.700	51.600	8.454	8.813	0.203	9.000
190.800	51.800	8.455	8.811	0.203	9.000
190.900	52.000	8.459	8.813	0.203	9.000
191.000	52.000	8.457	8.812	0.203	9.000
191.100	52.200	8.457	8.812	0.204	9.000
191.200	52.800	8.459	8.813	0.204	9.000
191.300	52.000	8.454	8.812	0.204	9.000
191.400	52.800	8.458	8.812	0.204	9.000
191.500	53.800	8.451	8.812	0.204	9.000
191.600	54.200	8.451	8.812	0.204	9.000
191.700	53.600	8.447	8.812	0.204	9.000
191.800	53.600	8.452	8.812	0.204	9.000
191.900	54.000	8.443	8.812	0.204	9.000
192.000	53.000	8.444	8.812	0.204	9.000
192.100	52.800	8.444	8.812	0.205	9.000
192.200	52.200	8.443	8.815	0.205	9.000
192.300	52.400	8.436	8.812	0.205	9.000
192.400	53.000	8.435	8.813	0.205	9.000
192.500	52.400	8.435	8.812	0.205	9.000
192.600	53.000	8.435	8.812	0.205	9.000
192.700	52.800	8.431	8.812	0.205	9.000
192.800	53.000	8.434	8.813	0.205	9.000
192.900	53.400	8.438	8.812	0.205	9.000
193.000	52.600	8.436	8.813	0.205	9.000
193.100	52.400	8.436	8.813	0.205	9.000
193.200	53.200	8.437	8.812	0.205	9.000
193.300	51.600	8.441	8.813	0.205	9.000
193.400	52.200	8.440	8.812	0.205	9.000
193.500	52.000	8.437	8.813	0.205	9.000
193.600	51.600	8.437	8.813	0.206	9.000
193.700	53.000	8.440	8.814	0.206	9.000
193.800	52.800	8.437	8.814	0.206	9.000
193.900	52.600	8.437	8.812	0.206	9.000
194.000	51.800	8.442	8.814	0.206	9.000
194.100	52.600	8.442	8.814	0.206	9.000
194.200	52.800	8.444	8.813	0.206	9.000
194.300	53.200	8.444	8.814	0.206	9.000
194.400	52.200	8.444	8.813	0.206	9.000
194.500	52.200	8.442	8.814	0.206	9.000
194.600	53.000	8.442	8.814	0.207	9.000
194.700	53.400	8.443	8.813	0.207	9.000
194.800	53.400	8.442	8.814	0.207	9.000
194.900	53.600	8.448	8.813	0.207	9.000
195.000	53.400	8.446	8.813	0.207	9.000
195.100	53.200	8.446	8.813	0.207	9.000
195.200	53.200	8.442	8.813	0.207	9.000
195.300	53.800	8.443	8.813	0.207	9.000
195.400	53.800	8.443	8.813	0.207	9.000
195.500	54.600	8.444	8.813	0.207	9.000
195.600	54.800	8.444	8.813	0.208	9.000
195.700	55.200	8.440	8.814	0.208	9.000
195.800	53.200	8.436	8.814	0.208	9.000
195.900	54.200	8.434	8.813	0.208	9.000
196.000	55.200	8.434	8.814	0.208	9.000
196.100	54.600	8.434	8.814	0.208	9.000
196.200	54.600	8.434	8.814	0.208	9.000
196.300	54.200	8.429	8.813	0.208	9.000
196.400	54.200	8.429	8.813	0.208	9.000
196.500	53.800	8.424	8.813	0.208	9.000
196.600	54.400	8.424	8.813	0.209	9.000
196.700	55.600	8.423	8.814	0.209	9.000
196.800	56.200	8.426	8.814	0.209	9.000
196.900	55.400	8.425	8.813	0.209	9.000
197.000	56.000	8.426	8.814	0.209	9.000
197.100	56.600	8.426	8.814	0.209	9.000
197.200	55.800	8.423	8.813	0.209	9.000
197.300	56.600	8.425	8.814	0.209	9.000
197.400	56.400	8.429	8.813	0.209	9.000
197.500	56.800	8.421	8.813	0.209	9.000
197.600	55.200	8.421	8.813	0.209	9.000
197.700	55.000	8.414	8.814	0.209	9.000
197.800	55.000	8.412	8.813	0.209	9.000
197.900	55.000	8.412	8.814	0.209	9.000
198.000	56.000	8.405	8.813	0.209	9.000
198.100	55.200	8.405	8.813	0.210	9.000
198.200	55.600	8.406	8.815	0.210	9.000
198.300	55.600	8.407	8.813	0.210	9.000
198.400	54.200	8.404	8.814	0.210	9.000
198.500	54.600	8.411	8.814	0.210	9.000
198.600	54.800	8.411	8.814	0.210	9.000
198.700	55.000	8.417	8.814	0.210	9.000
198.800	55.000	8.412	8.814	0.210	9.000
198.900	53.800	8.414	8.814	0.210	9.000
199.000	54.400	8.414	8.814	0.210	9.000
199.100	54.800	8.414	8.814	0.211	9.000
199.200	55.200	8.414	8.815	0.211	9.000
199.300	55.400	8.416	8.814	0.211	9.000
199.400	55.000	8.415	8.814	0.211	9.000
199.500	53.800	8.417	8.814	0.211	9.000
199.600	54.200	8.417	8.814	0.211	9.000
199.700	54.600	8.423	8.814	0.211	9.000
199.800	55.200	8.420	8.815	0.211	9.000
199.900	54.400	8.425	8.816	0.211	9.000
[truncated: 87,775 more rows]
