# Supplementary material for: Measurement of Outflow Facility Using iPerfusion
Source: PLoS One. 2016 Mar 7;11(3):e0150694. doi: 10.1371/journal.pone.0150694 (PMC4780770; doi:10.1371/journal.pone.0150694)
Supplement: S4 File — The raw data from the perfusion traces along with the steady state values for each pressure step. (ZIP) [file pone.0150694.s004.zip › S3/ControlIndividuals/eye20/Eye_P16CR-10/Parameters.txt]

Q	dQ	P	dP	R	dR	C	dC	FT	dFT	N/A	FV
24.8083	5.9668	8.7626	0.0478	0.3532	0.0862	2.8312	0.6906	0.0000	0.0000	8.9700	0.0000
17.0387	5.2281	4.3071	0.0428	0.2528	0.0790	3.9559	1.2364	0.0000	0.0000	4.4962	0.0000
29.8899	5.1593	5.6775	0.0418	0.1899	0.0334	5.2646	0.9264	0.0000	0.0000	5.9925	0.0000
43.5941	5.1175	7.0468	0.0413	0.1616	0.0194	6.1863	0.7408	0.0000	0.0000	7.4925	0.0000
56.8028	5.2063	8.4211	0.0426	0.1483	0.0139	6.7453	0.6305	0.0000	0.0000	8.9925	0.0000
75.6094	5.3089	9.7294	0.0440	0.1287	0.0092	7.7712	0.5564	0.0000	0.0000	10.4925	0.0000
90.7922	5.1385	11.0864	0.0418	0.1221	0.0071	8.1895	0.4732	0.0000	0.0000	11.9925	0.0000
122.1675	5.2907	13.7662	0.0434	0.1127	0.0050	8.8745	0.3921	0.0000	0.0000	14.9850	0.0000
151.8418	5.2248	16.4657	0.0426	0.1084	0.0038	9.2217	0.3240	0.0000	0.0000	17.9850	0.0000
