# Supplementary material for: Measurement of Outflow Facility Using iPerfusion
Source: PLoS One. 2016 Mar 7;11(3):e0150694. doi: 10.1371/journal.pone.0150694 (PMC4780770; doi:10.1371/journal.pone.0150694)
Supplement: S4 File — The raw data from the perfusion traces along with the steady state values for each pressure step. (ZIP) [file pone.0150694.s004.zip › S3/ControlIndividuals/eye21/CapPre_P16CL-11/Data.txt]

0.000	-3.200	0.006	8.857	-0.000	0.000
0.100	0.200	0.006	8.857	0.000	0.000
0.200	1.000	0.009	8.858	0.000	0.000
0.300	1.600	0.008	8.858	0.000	0.000
0.400	0.200	0.007	8.857	0.000	0.000
0.500	1.000	0.008	8.857	0.000	0.000
0.600	0.600	0.008	8.857	0.000	0.000
0.700	0.800	0.009	8.857	0.000	0.000
0.800	1.800	0.005	8.859	0.000	0.000
0.900	1.000	0.009	8.859	0.000	0.000
1.000	0.600	0.006	8.859	0.000	0.000
1.100	1.800	0.006	8.859	0.000	0.000
1.200	1.400	0.007	8.858	0.000	0.000
1.300	1.600	0.008	8.857	0.000	0.000
1.400	0.800	0.005	8.858	0.000	0.000
1.500	1.600	0.007	8.858	0.000	0.000
1.600	0.800	0.007	8.858	0.000	0.000
1.700	2.400	0.008	8.858	0.000	0.000
1.800	0.600	0.006	8.858	0.000	0.000
1.900	1.600	0.008	8.858	0.000	0.000
2.000	0.800	0.006	8.858	0.000	0.000
2.100	0.600	0.006	8.858	0.000	0.000
2.200	0.800	0.010	8.857	0.000	0.000
2.300	1.200	0.005	8.859	0.000	0.000
2.400	1.800	0.006	8.858	0.000	0.000
2.500	0.600	0.007	8.858	0.000	0.000
2.600	2.400	0.007	8.858	0.000	0.000
2.700	0.800	0.008	8.858	0.000	0.000
2.800	2.000	0.005	8.858	0.000	0.000
2.900	1.000	0.009	8.858	0.000	0.000
3.000	3.000	0.008	8.858	0.000	0.000
3.100	0.200	0.008	8.858	0.000	0.000
3.200	1.400	0.006	8.859	0.000	0.000
3.300	0.600	0.005	8.859	0.000	0.000
3.400	2.000	0.010	8.860	0.000	0.000
3.500	0.200	0.010	8.860	0.000	0.000
3.600	1.000	0.010	8.860	0.000	0.000
3.700	1.400	0.004	8.858	0.000	0.000
3.800	0.800	0.008	8.858	0.000	0.000
3.900	1.000	0.005	8.859	0.000	0.000
4.000	1.200	0.005	8.859	0.000	0.000
4.100	0.800	0.005	8.859	0.000	0.000
4.200	1.200	0.007	8.858	0.000	0.000
4.300	0.800	0.009	8.859	0.000	0.000
4.400	1.200	0.002	8.858	0.000	0.000
4.500	-0.000	0.005	8.858	0.000	0.000
4.600	1.600	0.005	8.858	0.000	0.000
4.700	1.000	0.007	8.858	0.000	0.000
4.800	2.400	0.007	8.857	0.000	0.000
4.900	1.600	0.009	8.859	0.000	0.000
5.000	0.600	0.006	8.859	0.000	0.000
5.100	1.800	0.006	8.859	0.000	0.000
5.200	0.400	0.010	8.859	0.000	0.000
5.300	1.400	0.004	8.860	0.000	0.000
5.400	1.800	0.006	8.860	0.000	0.000
5.500	0.400	0.009	8.859	0.000	0.000
5.600	1.200	0.009	8.859	0.000	0.000
5.700	0.200	0.007	8.859	0.000	0.000
5.800	0.600	0.007	8.859	0.000	0.000
5.900	1.600	0.009	8.858	0.000	0.000
6.000	1.200	0.011	8.859	0.000	0.000
6.100	1.200	0.011	8.859	0.000	0.000
6.200	1.600	0.006	8.859	0.000	0.000
6.300	1.000	0.006	8.859	0.000	0.000
6.400	0.600	0.010	8.859	0.000	0.000
6.500	0.800	0.009	8.859	0.000	0.000
6.600	-0.000	0.009	8.859	0.000	0.000
6.700	0.400	0.007	8.860	0.000	0.000
6.800	1.800	0.006	8.858	0.000	0.000
6.900	1.200	0.010	8.859	0.000	0.000
7.000	3.000	0.006	8.858	0.000	0.000
7.100	1.400	0.006	8.858	0.000	0.000
7.200	1.000	0.007	8.859	0.000	0.000
7.300	0.400	0.005	8.859	0.000	0.000
7.400	3.600	0.004	8.859	0.000	0.000
7.500	58.400	0.005	8.859	0.000	0.000
7.600	4702.400	0.005	8.859	0.012	0.000
7.700	-1616.400	0.008	8.858	0.012	0.000
7.800	-4109.400	0.011	8.859	0.012	0.000
7.900	3981.000	0.005	8.859	0.012	0.000
8.000	4063.800	0.002	8.859	0.012	0.000
8.100	201.200	0.002	8.859	0.010	0.000
8.200	-191.800	0.002	8.859	0.010	0.000
8.300	-317.800	0.030	8.859	0.010	0.000
8.400	-383.200	-0.114	8.858	0.010	0.000
8.500	-393.000	0.132	8.860	0.010	0.000
8.600	-387.800	0.132	8.860	0.007	0.000
8.700	-385.000	0.054	8.858	0.007	0.000
8.800	-383.400	-0.055	8.859	0.007	0.000
8.900	-386.400	-0.032	8.858	0.007	0.000
9.000	-389.400	0.993	8.860	0.007	0.000
9.100	-377.200	0.993	8.860	0.004	0.000
9.200	-377.000	2.533	8.859	0.004	0.000
9.300	-364.600	3.350	8.860	0.004	0.000
9.400	-394.800	3.800	8.859	0.004	0.000
9.500	-398.400	3.729	8.859	0.004	0.000
9.600	-403.800	3.729	8.859	0.000	0.000
9.700	-401.000	3.703	8.860	0.000	0.000
9.800	-402.600	3.675	8.860	0.000	0.000
9.900	-403.600	3.744	8.859	0.000	0.000
10.000	-390.800	3.628	8.860	0.000	0.000
10.100	-355.000	3.628	8.860	-0.003	0.000
10.200	-351.600	3.628	8.859	-0.003	0.000
10.300	-349.400	3.688	8.860	-0.003	0.000
10.400	-346.600	3.778	8.859	-0.003	0.000
10.500	-345.400	3.885	8.860	-0.003	0.000
10.600	-343.400	3.885	8.860	-0.005	0.000
10.700	-342.400	3.866	8.860	-0.005	0.000
10.800	-341.400	3.879	8.860	-0.005	0.000
10.900	-339.600	3.592	8.860	-0.005	0.000
11.000	-337.600	3.398	8.860	-0.005	0.000
11.100	-336.000	3.398	8.860	-0.008	0.000
11.200	-333.400	3.370	8.861	-0.008	0.000
11.300	-332.000	3.339	8.859	-0.008	0.000
11.400	-328.400	3.332	8.861	-0.008	0.000
11.500	-328.600	3.293	8.860	-0.008	0.000
11.600	-327.200	3.293	8.860	-0.011	0.000
11.700	-325.600	3.277	8.859	-0.011	0.000
11.800	-321.800	3.262	8.860	-0.011	0.000
11.900	-320.400	3.245	8.860	-0.011	0.000
12.000	-319.400	3.217	8.861	-0.011	0.000
12.100	-317.200	3.217	8.861	-0.013	0.000
12.200	-315.600	3.183	8.860	-0.013	0.000
12.300	-314.600	3.176	8.860	-0.013	0.000
12.400	-311.600	3.163	8.859	-0.013	0.000
12.500	-309.400	3.112	8.860	-0.013	0.000
12.600	-308.400	3.112	8.860	-0.016	0.000
12.700	-305.600	3.102	8.860	-0.016	0.000
12.800	-304.200	3.085	8.861	-0.016	0.000
12.900	-303.200	3.061	8.860	-0.016	0.000
13.000	-301.000	3.023	8.860	-0.016	0.000
13.100	-300.000	3.023	8.860	-0.018	0.000
13.200	-298.400	3.005	8.861	-0.018	0.000
13.300	-297.400	2.987	8.861	-0.018	0.000
13.400	-293.600	2.961	8.860	-0.018	0.000
13.500	-294.800	2.927	8.861	-0.018	0.000
13.600	-292.600	2.927	8.861	-0.021	0.000
13.700	-289.200	2.915	8.860	-0.021	0.000
13.800	-289.800	2.896	8.862	-0.021	0.000
13.900	-288.000	2.887	8.859	-0.021	0.000
14.000	-285.800	2.858	8.860	-0.021	0.000
14.100	-284.200	2.858	8.860	-0.023	0.000
14.200	-282.800	2.838	8.861	-0.023	0.000
14.300	-282.200	2.819	8.861	-0.023	0.000
14.400	-279.800	2.816	8.860	-0.023	0.000
14.500	-279.200	2.796	8.860	-0.023	0.000
14.600	-277.600	2.796	8.860	-0.025	0.000
14.700	-275.000	2.749	8.862	-0.025	0.000
14.800	-273.400	2.762	8.860	-0.025	0.000
14.900	-272.400	2.724	8.861	-0.025	0.000
15.000	-269.600	2.692	8.861	-0.025	0.000
15.100	-269.000	2.692	8.861	-0.028	0.000
15.200	-268.200	2.695	8.861	-0.028	0.000
15.300	-267.000	2.667	8.861	-0.028	0.000
15.400	-263.200	2.662	8.860	-0.028	0.000
15.500	-264.000	2.629	8.861	-0.028	0.000
15.600	-261.400	2.629	8.861	-0.030	0.000
15.700	-261.400	2.611	8.860	-0.030	0.000
15.800	-259.200	2.598	8.862	-0.030	0.000
15.900	-257.800	2.586	8.860	-0.030	0.000
16.000	-255.800	2.556	8.860	-0.030	0.000
16.100	-254.400	2.556	8.860	-0.032	0.000
16.200	-252.800	2.541	8.861	-0.032	0.000
16.300	-251.000	2.525	8.861	-0.032	0.000
16.400	-250.200	2.514	8.860	-0.032	0.000
16.500	-249.000	2.486	8.862	-0.032	0.000
16.600	-248.000	2.486	8.862	-0.034	0.000
16.700	-247.200	2.474	8.861	-0.034	0.000
16.800	-245.000	2.457	8.860	-0.034	0.000
16.900	-243.000	2.449	8.862	-0.034	0.000
17.000	-242.800	2.417	8.861	-0.034	0.000
17.100	-241.200	2.417	8.861	-0.036	0.000
17.200	-239.600	2.406	8.860	-0.036	0.000
17.300	-238.000	2.390	8.861	-0.036	0.000
17.400	-237.800	2.378	8.861	-0.036	0.000
17.500	-236.000	2.354	8.861	-0.036	0.000
17.600	-234.600	2.354	8.861	-0.038	0.000
17.700	-233.000	2.339	8.861	-0.038	0.000
17.800	-232.400	2.331	8.861	-0.038	0.000
17.900	-230.800	2.314	8.861	-0.038	0.000
18.000	-228.200	2.292	8.861	-0.038	0.000
18.100	-227.600	2.292	8.861	-0.040	0.000
18.200	-226.800	2.276	8.861	-0.040	0.000
18.300	-226.200	2.268	8.862	-0.040	0.000
18.400	-224.800	2.253	8.860	-0.040	0.000
18.500	-224.600	2.228	8.860	-0.040	0.000
18.600	-222.800	2.228	8.860	-0.042	0.000
18.700	-220.600	2.216	8.860	-0.042	0.000
18.800	-219.600	2.200	8.860	-0.042	0.000
18.900	-218.400	2.188	8.860	-0.042	0.000
19.000	-217.600	2.165	8.861	-0.042	0.000
19.100	-216.000	2.165	8.861	-0.043	0.000
19.200	-215.000	2.155	8.860	-0.043	0.000
19.300	-214.200	2.139	8.860	-0.043	0.000
19.400	-211.200	2.130	8.861	-0.043	0.000
19.500	-210.400	2.106	8.861	-0.043	0.000
19.600	-210.600	2.106	8.861	-0.045	0.000
19.700	-208.600	2.093	8.860	-0.045	0.000
19.800	-208.200	2.080	8.861	-0.045	0.000
19.900	-205.600	2.072	8.860	-0.045	0.000
20.000	-205.600	2.049	8.861	-0.045	0.000
20.100	-204.200	2.049	8.861	-0.047	0.000
20.200	-202.000	2.038	8.861	-0.047	0.000
20.300	-202.200	2.027	8.860	-0.047	0.000
20.400	-199.800	2.016	8.860	-0.047	0.000
20.500	-198.600	1.993	8.861	-0.047	0.000
20.600	-197.400	1.993	8.861	-0.048	0.000
20.700	-196.400	1.979	8.860	-0.048	0.000
20.800	-195.200	1.966	8.860	-0.048	0.000
20.900	-194.400	1.956	8.861	-0.048	0.000
21.000	-193.000	1.935	8.861	-0.048	0.000
21.100	-192.000	1.935	8.861	-0.050	0.000
21.200	-191.400	1.924	8.859	-0.050	0.000
21.300	-190.200	1.912	8.861	-0.050	0.000
21.400	-189.000	1.896	8.861	-0.050	0.000
21.500	-187.200	1.876	8.862	-0.050	0.000
21.600	-186.200	1.876	8.862	-0.052	0.000
21.700	-185.000	1.866	8.861	-0.052	0.000
21.800	-185.000	1.855	8.861	-0.052	0.000
21.900	-183.600	1.845	8.859	-0.052	0.000
22.000	-181.400	1.824	8.861	-0.052	0.000
22.100	-179.600	1.824	8.861	-0.053	0.000
22.200	-179.600	1.816	8.861	-0.053	0.000
22.300	-179.600	1.798	8.862	-0.053	0.000
22.400	-176.400	1.792	8.860	-0.053	0.000
22.500	-176.000	1.768	8.860	-0.053	0.000
22.600	-174.200	1.768	8.860	-0.054	0.000
22.700	-174.200	1.760	8.861	-0.054	0.000
22.800	-173.000	1.748	8.861	-0.054	0.000
22.900	-172.800	1.739	8.860	-0.054	0.000
23.000	-171.600	1.716	8.861	-0.054	0.000
23.100	-170.400	1.716	8.861	-0.056	0.000
23.200	-168.800	1.706	8.861	-0.056	0.000
23.300	-168.600	1.693	8.862	-0.056	0.000
23.400	-167.800	1.690	8.861	-0.056	0.000
23.500	-166.800	1.668	8.861	-0.056	0.000
23.600	-167.000	1.668	8.861	-0.057	0.000
23.700	-166.200	1.656	8.860	-0.057	0.000
23.800	-165.000	1.647	8.861	-0.057	0.000
23.900	-164.400	1.639	8.861	-0.057	0.000
24.000	-163.800	1.622	8.861	-0.057	0.000
24.100	-163.000	1.622	8.861	-0.059	0.000
24.200	-161.400	1.608	8.861	-0.059	0.000
24.300	-161.400	1.604	8.862	-0.059	0.000
24.400	-160.200	1.590	8.860	-0.059	0.000
24.500	-160.200	1.577	8.861	-0.059	0.000
24.600	-159.000	1.577	8.861	-0.060	0.000
24.700	-157.800	1.570	8.861	-0.060	0.000
24.800	-157.200	1.563	8.861	-0.060	0.000
24.900	-156.400	1.551	8.861	-0.060	0.000
25.000	-155.600	1.539	8.861	-0.060	0.000
25.100	-154.600	1.539	8.861	-0.061	0.000
25.200	-153.000	1.527	8.861	-0.061	0.000
25.300	-154.000	1.519	8.860	-0.061	0.000
25.400	-152.400	1.510	8.862	-0.061	0.000
25.500	-152.000	1.495	8.862	-0.061	0.000
25.600	-150.400	1.495	8.862	-0.062	0.000
25.700	-149.400	1.487	8.861	-0.062	0.000
25.800	-148.600	1.480	8.861	-0.062	0.000
25.900	-148.200	1.472	8.861	-0.062	0.000
26.000	-148.000	1.454	8.861	-0.062	0.000
26.100	-146.200	1.454	8.861	-0.064	0.000
26.200	-145.200	1.446	8.862	-0.064	0.000
26.300	-145.200	1.439	8.861	-0.064	0.000
26.400	-144.400	1.433	8.861	-0.064	0.000
26.500	-143.200	1.420	8.862	-0.064	0.000
26.600	-141.800	1.420	8.862	-0.065	0.000
26.700	-142.200	1.413	8.862	-0.065	0.000
26.800	-142.600	1.404	8.862	-0.065	0.000
26.900	-141.200	1.400	8.861	-0.065	0.000
27.000	-140.600	1.383	8.863	-0.065	0.000
27.100	-139.000	1.383	8.863	-0.066	0.000
27.200	-139.000	1.378	8.862	-0.066	0.000
27.300	-138.600	1.366	8.861	-0.066	0.000
27.400	-137.000	1.364	8.861	-0.066	0.000
27.500	-137.000	1.345	8.862	-0.066	0.000
27.600	-136.200	1.345	8.862	-0.067	0.000
27.700	-135.600	1.340	8.862	-0.067	0.000
27.800	-134.400	1.334	8.862	-0.067	0.000
27.900	-134.000	1.327	8.862	-0.067	0.000
28.000	-133.400	1.317	8.862	-0.067	0.000
28.100	-132.600	1.317	8.862	-0.068	0.000
28.200	-132.200	1.304	8.862	-0.068	0.000
28.300	-130.600	1.301	8.861	-0.068	0.000
28.400	-129.600	1.294	8.863	-0.068	0.000
28.500	-130.000	1.277	8.862	-0.068	0.000
28.600	-129.200	1.277	8.862	-0.069	0.000
28.700	-128.800	1.271	8.861	-0.069	0.000
28.800	-127.200	1.264	8.861	-0.069	0.000
28.900	-127.800	1.258	8.863	-0.069	0.000
29.000	-126.400	1.244	8.861	-0.069	0.000
29.100	-125.400	1.244	8.861	-0.070	0.000
29.200	-125.200	1.239	8.862	-0.070	0.000
29.300	-124.800	1.230	8.862	-0.070	0.000
29.400	-122.800	1.225	8.862	-0.070	0.000
29.500	-122.000	1.210	8.862	-0.070	0.000
29.600	-122.000	1.210	8.862	-0.071	0.000
29.700	-122.000	1.206	8.862	-0.071	0.000
29.800	-120.400	1.196	8.862	-0.071	0.000
29.900	-121.200	1.193	8.863	-0.071	0.000
30.000	-119.000	1.180	8.862	-0.071	0.000
30.100	-119.000	1.180	8.862	-0.072	0.000
30.200	-117.200	1.171	8.861	-0.072	0.000
30.300	-117.200	1.170	8.862	-0.072	0.000
30.400	-117.200	1.161	8.862	-0.072	0.000
30.500	-116.000	1.150	8.861	-0.072	0.000
30.600	-114.200	1.150	8.861	-0.073	0.000
30.700	-114.600	1.137	8.862	-0.073	0.000
30.800	-114.600	1.138	8.861	-0.073	0.000
30.900	-114.000	1.124	8.862	-0.073	0.000
31.000	-113.000	1.114	8.863	-0.073	0.000
31.100	-111.600	1.114	8.863	-0.074	0.000
31.200	-112.200	1.111	8.862	-0.074	0.000
31.300	-113.000	1.104	8.862	-0.074	0.000
31.400	-110.800	1.090	8.862	-0.074	0.000
31.500	-111.600	1.085	8.862	-0.074	0.000
31.600	-110.400	1.085	8.862	-0.075	0.000
31.700	-109.800	1.078	8.863	-0.075	0.000
31.800	-110.200	1.075	8.862	-0.075	0.000
31.900	-108.200	1.069	8.862	-0.075	0.000
32.000	-107.400	1.059	8.862	-0.075	0.000
32.100	-108.000	1.059	8.862	-0.076	0.000
32.200	-107.400	1.055	8.862	-0.076	0.000
32.300	-107.000	1.047	8.862	-0.076	0.000
32.400	-105.000	1.046	8.862	-0.076	0.000
32.500	-104.600	1.033	8.861	-0.076	0.000
32.600	-103.200	1.033	8.861	-0.077	0.000
32.700	-103.200	1.030	8.863	-0.077	0.000
32.800	-102.800	1.024	8.862	-0.077	0.000
32.900	-101.000	1.019	8.862	-0.077	0.000
33.000	-100.600	1.007	8.863	-0.077	0.000
33.100	-100.600	1.007	8.863	-0.078	0.000
33.200	-101.200	1.009	8.863	-0.078	0.000
33.300	-99.200	0.997	8.863	-0.078	0.000
33.400	-99.000	0.982	8.862	-0.078	0.000
33.500	-99.200	0.967	8.862	-0.078	0.000
33.600	-97.600	0.967	8.862	-0.078	0.000
33.700	-98.200	0.959	8.864	-0.078	0.000
33.800	-97.600	0.960	8.862	-0.078	0.000
33.900	-96.600	0.950	8.862	-0.078	0.000
34.000	-96.400	0.945	8.863	-0.078	0.000
34.100	-96.400	0.945	8.863	-0.079	0.000
34.200	-96.400	0.942	8.863	-0.079	0.000
34.300	-95.400	0.939	8.862	-0.079	0.000
34.400	-94.400	0.934	8.862	-0.079	0.000
34.500	-94.400	0.925	8.863	-0.079	0.000
34.600	-93.200	0.925	8.863	-0.080	0.000
34.700	-92.800	0.923	8.863	-0.080	0.000
34.800	-92.200	0.917	8.862	-0.080	0.000
34.900	-91.600	0.915	8.863	-0.080	0.000
35.000	-92.000	0.902	8.863	-0.080	0.000
35.100	-91.000	0.902	8.863	-0.081	0.000
35.200	-90.200	0.897	8.863	-0.081	0.000
35.300	-89.600	0.895	8.863	-0.081	0.000
35.400	-89.400	0.888	8.863	-0.081	0.000
35.500	-87.800	0.879	8.864	-0.081	0.000
35.600	-88.000	0.879	8.864	-0.081	0.000
35.700	-86.200	0.873	8.862	-0.081	0.000
35.800	-87.000	0.865	8.863	-0.081	0.000
35.900	-87.000	0.860	8.862	-0.081	0.000
36.000	-86.600	0.849	8.862	-0.081	0.000
36.100	-84.800	0.849	8.862	-0.082	0.000
36.200	-84.800	0.850	8.863	-0.082	0.000
36.300	-84.200	0.845	8.863	-0.082	0.000
36.400	-83.600	0.839	8.863	-0.082	0.000
36.500	-82.600	0.830	8.862	-0.082	0.000
36.600	-83.200	0.830	8.862	-0.083	0.000
36.700	-82.400	0.824	8.863	-0.083	0.000
36.800	-82.800	0.818	8.862	-0.083	0.000
36.900	-80.600	0.814	8.863	-0.083	0.000
37.000	-80.600	0.804	8.864	-0.083	0.000
37.100	-80.200	0.804	8.864	-0.084	0.000
37.200	-79.200	0.801	8.863	-0.084	0.000
37.300	-79.600	0.795	8.864	-0.084	0.000
37.400	-79.800	0.785	8.863	-0.084	0.000
37.500	-78.600	0.779	8.863	-0.084	0.000
37.600	-77.600	0.779	8.863	-0.084	0.000
37.700	-79.000	0.774	8.863	-0.084	0.000
37.800	-77.600	0.769	8.864	-0.084	0.000
37.900	-78.200	0.763	8.862	-0.084	0.000
38.000	-77.000	0.752	8.862	-0.084	0.000
38.100	-76.600	0.752	8.862	-0.085	0.000
38.200	-76.400	0.748	8.862	-0.085	0.000
38.300	-75.400	0.742	8.864	-0.085	0.000
38.400	-75.000	0.742	8.864	-0.085	0.000
38.500	-74.400	0.731	8.864	-0.085	0.000
38.600	-74.200	0.731	8.864	-0.085	0.000
38.700	-73.800	0.727	8.864	-0.085	0.000
38.800	-73.400	0.726	8.862	-0.085	0.000
38.900	-73.800	0.723	8.864	-0.085	0.000
39.000	-72.400	0.715	8.864	-0.085	0.000
39.100	-73.200	0.715	8.864	-0.086	0.000
39.200	-72.600	0.714	8.862	-0.086	0.000
39.300	-73.000	0.709	8.863	-0.086	0.000
39.400	-72.400	0.704	8.864	-0.086	0.000
39.500	-73.000	0.695	8.863	-0.086	0.000
39.600	-71.000	0.695	8.863	-0.087	0.000
39.700	-69.600	0.695	8.864	-0.087	0.000
39.800	-70.000	0.687	8.863	-0.087	0.000
39.900	-70.400	0.692	8.863	-0.087	0.000
40.000	-69.600	0.686	8.863	-0.087	0.000
40.100	-70.400	0.686	8.863	-0.087	0.000
40.200	-69.000	0.680	8.863	-0.087	0.000
40.300	-67.200	0.676	8.864	-0.087	0.000
40.400	-67.600	0.677	8.863	-0.087	0.000
40.500	-69.000	0.664	8.864	-0.087	0.000
40.600	-67.800	0.664	8.864	-0.088	0.000
40.700	-67.200	0.656	8.864	-0.088	0.000
40.800	-67.000	0.653	8.863	-0.088	0.000
40.900	-65.400	0.657	8.863	-0.088	0.000
41.000	-65.000	0.645	8.863	-0.088	0.000
41.100	-65.400	0.645	8.863	-0.088	0.000
41.200	-64.400	0.640	8.863	-0.088	0.000
41.300	-64.400	0.639	8.864	-0.088	0.000
41.400	-63.600	0.634	8.862	-0.088	0.000
41.500	-63.600	0.630	8.864	-0.088	0.000
41.600	-62.800	0.630	8.864	-0.089	0.000
41.700	-63.400	0.625	8.862	-0.089	0.000
41.800	-63.200	0.618	8.864	-0.089	0.000
41.900	-64.000	0.617	8.863	-0.089	0.000
42.000	-62.400	0.612	8.862	-0.089	0.000
42.100	-62.000	0.612	8.862	-0.089	0.000
42.200	-62.400	0.609	8.865	-0.089	0.000
42.300	-62.000	0.603	8.863	-0.089	0.000
42.400	-60.400	0.602	8.863	-0.089	0.000
42.500	-61.600	0.599	8.864	-0.089	0.000
42.600	-60.600	0.599	8.864	-0.090	0.000
42.700	-60.400	0.597	8.864	-0.090	0.000
42.800	-60.000	0.591	8.863	-0.090	0.000
42.900	-60.200	0.590	8.863	-0.090	0.000
43.000	-58.200	0.586	8.864	-0.090	0.000
43.100	-59.800	0.586	8.864	-0.090	0.000
43.200	-59.000	0.586	8.864	-0.090	0.000
43.300	-58.800	0.571	8.863	-0.090	0.000
43.400	-58.000	0.573	8.864	-0.090	0.000
43.500	-57.400	0.565	8.863	-0.090	0.000
43.600	-59.800	0.565	8.863	-0.091	0.000
43.700	-57.600	0.567	8.864	-0.091	0.000
43.800	-56.800	0.561	8.863	-0.091	0.000
43.900	-57.800	0.558	8.863	-0.091	0.000
44.000	-56.400	0.554	8.864	-0.091	0.000
44.100	-56.200	0.554	8.864	-0.091	0.000
44.200	-56.200	0.554	8.864	-0.091	0.000
44.300	-56.000	0.554	8.863	-0.091	0.000
44.400	-56.000	0.546	8.865	-0.091	0.000
44.500	-55.200	0.544	8.865	-0.091	0.000
44.600	-54.400	0.544	8.865	-0.092	0.000
44.700	-55.400	0.538	8.863	-0.092	0.000
44.800	-54.200	0.540	8.864	-0.092	0.000
44.900	-53.600	0.534	8.863	-0.092	0.000
45.000	-54.200	0.530	8.863	-0.092	0.000
45.100	-53.600	0.530	8.863	-0.092	0.000
45.200	-53.000	0.526	8.864	-0.092	0.000
45.300	-53.800	0.526	8.864	-0.092	0.000
45.400	-53.600	0.518	8.864	-0.092	0.000
45.500	-53.400	0.516	8.863	-0.092	0.000
45.600	-53.600	0.516	8.863	-0.093	0.000
45.700	-51.600	0.517	8.864	-0.093	0.000
45.800	-52.400	0.513	8.863	-0.093	0.000
45.900	-52.000	0.510	8.863	-0.093	0.000
46.000	-52.000	0.508	8.863	-0.093	0.000
46.100	-51.000	0.508	8.863	-0.093	0.000
46.200	-52.600	0.507	8.863	-0.093	0.000
46.300	-51.400	0.500	8.864	-0.093	0.000
46.400	-51.200	0.500	8.864	-0.093	0.000
46.500	-50.400	0.497	8.864	-0.093	0.000
46.600	-50.400	0.497	8.864	-0.093	0.000
46.700	-50.200	0.497	8.864	-0.093	0.000
46.800	-49.200	0.494	8.864	-0.093	0.000
46.900	-49.400	0.493	8.863	-0.093	0.000
47.000	-49.800	0.485	8.865	-0.093	0.000
47.100	-49.000	0.485	8.865	-0.094	0.000
47.200	-49.000	0.485	8.863	-0.094	0.000
47.300	-48.000	0.482	8.865	-0.094	0.000
47.400	-48.800	0.480	8.863	-0.094	0.000
47.500	-47.800	0.474	8.863	-0.094	0.000
47.600	-47.600	0.474	8.863	-0.094	0.000
47.700	-49.000	0.474	8.863	-0.094	0.000
47.800	-48.000	0.472	8.864	-0.094	0.000
47.900	-47.600	0.468	8.864	-0.094	0.000
48.000	-46.600	0.467	8.862	-0.094	0.000
48.100	-47.600	0.467	8.862	-0.095	0.000
48.200	-48.000	0.462	8.863	-0.095	0.000
48.300	-47.800	0.460	8.863	-0.095	0.000
48.400	-47.000	0.456	8.863	-0.095	0.000
48.500	-47.000	0.455	8.864	-0.095	0.000
48.600	-46.600	0.455	8.864	-0.095	0.000
48.700	-46.200	0.452	8.864	-0.095	0.000
48.800	-45.600	0.448	8.861	-0.095	0.000
48.900	-46.400	0.447	8.862	-0.095	0.000
49.000	-45.600	0.444	8.864	-0.095	0.000
49.100	-45.200	0.444	8.864	-0.095	0.000
49.200	-43.800	0.443	8.863	-0.095	0.000
49.300	-44.000	0.435	8.864	-0.095	0.000
49.400	-44.600	0.437	8.862	-0.095	0.000
49.500	-44.200	0.430	8.864	-0.095	0.000
49.600	-44.200	0.430	8.864	-0.096	0.000
49.700	-43.800	0.431	8.864	-0.096	0.000
49.800	-43.800	0.426	8.864	-0.096	0.000
49.900	-44.200	0.428	8.863	-0.096	0.000
50.000	-43.000	0.425	8.863	-0.096	0.000
50.100	-43.400	0.425	8.863	-0.096	0.000
50.200	-42.400	0.422	8.864	-0.096	0.000
50.300	-41.600	0.420	8.864	-0.096	0.000
50.400	-41.800	0.417	8.865	-0.096	0.000
50.500	-41.600	0.413	8.864	-0.096	0.000
50.600	-42.400	0.413	8.864	-0.096	0.000
50.700	-41.800	0.408	8.864	-0.096	0.000
50.800	-41.800	0.406	8.864	-0.096	0.000
50.900	-40.800	0.406	8.864	-0.096	0.000
51.000	-40.600	0.400	8.863	-0.096	0.000
51.100	-41.400	0.400	8.863	-0.097	0.000
51.200	-41.000	0.401	8.864	-0.097	0.000
51.300	-41.000	0.398	8.864	-0.097	0.000
51.400	-40.400	0.395	8.864	-0.097	0.000
51.500	-40.600	0.393	8.864	-0.097	0.000
51.600	-40.200	0.393	8.864	-0.097	0.000
51.700	-40.400	0.388	8.864	-0.097	0.000
51.800	-40.200	0.393	8.863	-0.097	0.000
51.900	-39.800	0.389	8.863	-0.097	0.000
52.000	-39.800	0.388	8.863	-0.097	0.000
52.100	-39.800	0.388	8.863	-0.097	0.000
52.200	-40.200	0.388	8.863	-0.097	0.000
52.300	-38.600	0.381	8.864	-0.097	0.000
52.400	-39.400	0.383	8.863	-0.097	0.000
52.500	-40.200	0.379	8.863	-0.097	0.000
52.600	-39.800	0.379	8.863	-0.098	0.000
52.700	-39.400	0.384	8.863	-0.098	0.000
52.800	-38.400	0.377	8.863	-0.098	0.000
52.900	-38.400	0.378	8.864	-0.098	0.000
53.000	-37.600	0.377	8.864	-0.098	0.000
53.100	-36.600	0.377	8.864	-0.098	0.000
53.200	-37.600	0.373	8.864	-0.098	0.000
53.300	-36.800	0.373	8.863	-0.098	0.000
53.400	-36.200	0.369	8.864	-0.098	0.000
53.500	-36.000	0.369	8.863	-0.098	0.000
53.600	-37.400	0.369	8.863	-0.098	0.000
53.700	-36.000	0.360	8.862	-0.098	0.000
53.800	-37.400	0.357	8.864	-0.098	0.000
53.900	-37.000	0.353	8.863	-0.098	0.000
54.000	-36.800	0.353	8.863	-0.098	0.000
54.100	-36.200	0.353	8.863	-0.099	0.000
54.200	-35.400	0.347	8.863	-0.099	0.000
54.300	-37.400	0.348	8.863	-0.099	0.000
54.400	-36.000	0.343	8.863	-0.099	0.000
54.500	-37.000	0.340	8.863	-0.099	0.000
54.600	-36.000	0.340	8.863	-0.099	0.000
54.700	-35.200	0.346	8.863	-0.099	0.000
54.800	-36.200	0.337	8.863	-0.099	0.000
54.900	-36.000	0.344	8.864	-0.099	0.000
55.000	-36.000	0.338	8.863	-0.099	0.000
55.100	-35.400	0.338	8.863	-0.099	0.000
55.200	-36.600	0.343	8.863	-0.099	0.000
55.300	-35.800	0.340	8.864	-0.099	0.000
55.400	-35.800	0.340	8.862	-0.099	0.000
55.500	-35.800	0.339	8.863	-0.099	0.000
55.600	-35.800	0.339	8.863	-0.100	0.000
55.700	-35.600	0.343	8.863	-0.100	0.000
55.800	-34.600	0.339	8.863	-0.100	0.000
55.900	-34.600	0.341	8.863	-0.100	0.000
56.000	-35.400	0.338	8.863	-0.100	0.000
56.100	-34.000	0.338	8.863	-0.100	0.000
56.200	-35.000	0.336	8.863	-0.100	0.000
56.300	-34.400	0.338	8.863	-0.100	0.000
56.400	-33.800	0.337	8.862	-0.100	0.000
56.500	-33.000	0.333	8.864	-0.100	0.000
56.600	-34.600	0.333	8.864	-0.100	0.000
56.700	-34.600	0.330	8.862	-0.100	0.000
56.800	-33.800	0.327	8.862	-0.100	0.000
56.900	-33.000	0.328	8.862	-0.100	0.000
57.000	-33.400	0.329	8.864	-0.100	0.000
57.100	-33.200	0.329	8.864	-0.100	0.000
57.200	-33.600	0.331	8.863	-0.100	0.000
57.300	-32.600	0.327	8.863	-0.100	0.000
57.400	-33.400	0.326	8.862	-0.100	0.000
57.500	-33.600	0.323	8.864	-0.100	0.000
57.600	-32.200	0.323	8.864	-0.101	0.000
57.700	-31.800	0.319	8.863	-0.101	0.000
57.800	-32.400	0.318	8.863	-0.101	0.000
57.900	-32.600	0.317	8.863	-0.101	0.000
58.000	-32.800	0.317	8.862	-0.101	0.000
58.100	-32.600	0.317	8.862	-0.101	0.000
58.200	-31.600	0.314	8.863	-0.101	0.000
58.300	-31.600	0.317	8.862	-0.101	0.000
58.400	-31.000	0.308	8.863	-0.101	0.000
58.500	-31.400	0.308	8.863	-0.101	0.000
58.600	-30.600	0.308	8.863	-0.101	0.000
58.700	-31.000	0.308	8.863	-0.101	0.000
58.800	-31.000	0.303	8.863	-0.101	0.000
58.900	-30.800	0.307	8.864	-0.101	0.000
59.000	-31.200	0.302	8.863	-0.101	0.000
59.100	-30.800	0.302	8.863	-0.102	0.000
59.200	-31.200	0.305	8.863	-0.102	0.000
59.300	-30.600	0.298	8.863	-0.102	0.000
59.400	-30.000	0.302	8.863	-0.102	0.000
59.500	-29.400	0.297	8.862	-0.102	0.000
59.600	-29.600	0.297	8.862	-0.102	0.000
59.700	-30.200	0.294	8.863	-0.102	0.000
59.800	-29.800	0.292	8.863	-0.102	0.000
59.900	-30.000	0.293	8.862	-0.102	0.000
60.000	-30.400	0.291	8.862	-0.102	0.000
60.100	-29.400	0.291	8.862	-0.102	0.000
60.200	-28.800	0.288	8.862	-0.102	0.000
60.300	-29.800	0.287	8.862	-0.102	0.000
60.400	-29.800	0.280	8.863	-0.102	0.000
60.500	-29.400	0.281	8.863	-0.102	0.000
60.600	-28.800	0.281	8.863	-0.102	0.000
60.700	-28.800	0.278	8.862	-0.102	0.000
60.800	-29.000	0.279	8.863	-0.102	0.000
60.900	-28.600	0.279	8.863	-0.102	0.000
61.000	-28.400	0.279	8.861	-0.102	0.000
61.100	-27.000	0.279	8.861	-0.102	0.000
61.200	-28.800	0.280	8.863	-0.102	0.000
61.300	-27.600	0.279	8.863	-0.102	0.000
61.400	-27.400	0.273	8.862	-0.102	0.000
61.500	-28.800	0.274	8.862	-0.102	0.000
61.600	-27.800	0.274	8.862	-0.103	0.000
61.700	-28.800	0.272	8.862	-0.103	0.000
61.800	-28.600	0.270	8.861	-0.103	0.000
61.900	-27.600	0.270	8.861	-0.103	0.000
62.000	-28.400	0.269	8.862	-0.103	0.000
62.100	-27.200	0.269	8.862	-0.103	0.000
62.200	-27.600	0.267	8.863	-0.103	0.000
62.300	-27.000	0.266	8.864	-0.103	0.000
62.400	-27.800	0.265	8.862	-0.103	0.000
62.500	-25.600	0.268	8.864	-0.103	0.000
62.600	-26.400	0.268	8.864	-0.103	0.000
62.700	-26.400	0.265	8.862	-0.103	0.000
62.800	-25.800	0.265	8.862	-0.103	0.000
62.900	-26.600	0.264	8.862	-0.103	0.000
63.000	-26.400	0.254	8.862	-0.103	0.000
63.100	-25.600	0.254	8.862	-0.103	0.000
63.200	-25.000	0.259	8.862	-0.103	0.000
63.300	-26.600	0.253	8.862	-0.103	0.000
63.400	-25.000	0.250	8.862	-0.103	0.000
63.500	-25.800	0.245	8.862	-0.103	0.000
63.600	-24.000	0.245	8.862	-0.104	0.000
63.700	-24.800	0.249	8.863	-0.104	0.000
63.800	-25.000	0.246	8.862	-0.104	0.000
63.900	-24.200	0.241	8.863	-0.104	0.000
64.000	-24.000	0.242	8.862	-0.104	0.000
64.100	-24.000	0.242	8.862	-0.104	0.000
64.200	-24.800	0.236	8.862	-0.104	0.000
64.300	-24.200	0.241	8.863	-0.104	0.000
64.400	-25.000	0.233	8.862	-0.104	0.000
64.500	-23.800	0.238	8.862	-0.104	0.000
64.600	-24.200	0.238	8.862	-0.104	0.000
64.700	-24.000	0.229	8.862	-0.104	0.000
64.800	-23.800	0.233	8.862	-0.104	0.000
64.900	-23.400	0.232	8.862	-0.104	0.000
65.000	-23.200	0.229	8.862	-0.104	0.000
65.100	-23.200	0.229	8.862	-0.104	0.000
65.200	-23.400	0.227	8.861	-0.104	0.000
65.300	-22.600	0.225	8.863	-0.104	0.000
65.400	-23.200	0.223	8.861	-0.104	0.000
65.500	-22.600	0.223	8.862	-0.104	0.000
65.600	-23.400	0.223	8.862	-0.104	0.000
65.700	-23.000	0.224	8.862	-0.104	0.000
65.800	-23.000	0.222	8.862	-0.104	0.000
65.900	-23.000	0.221	8.862	-0.104	0.000
66.000	-23.800	0.217	8.861	-0.104	0.000
66.100	-23.600	0.217	8.861	-0.105	0.000
66.200	-23.000	0.216	8.862	-0.105	0.000
66.300	-23.400	0.214	8.861	-0.105	0.000
66.400	-22.800	0.219	8.862	-0.105	0.000
66.500	-23.800	0.217	8.863	-0.105	0.000
66.600	-23.400	0.217	8.863	-0.105	0.000
66.700	-23.000	0.217	8.862	-0.105	0.000
66.800	-21.400	0.211	8.861	-0.105	0.000
66.900	-21.800	0.215	8.862	-0.105	0.000
67.000	-21.800	0.212	8.861	-0.105	0.000
67.100	-22.600	0.212	8.861	-0.105	0.000
67.200	-22.600	0.215	8.862	-0.105	0.000
67.300	-21.400	0.211	8.861	-0.105	0.000
67.400	-22.200	0.209	8.861	-0.105	0.000
67.500	-21.400	0.209	8.861	-0.105	0.000
67.600	-21.400	0.209	8.861	-0.105	0.000
67.700	-21.600	0.204	8.862	-0.105	0.000
67.800	-22.200	0.207	8.861	-0.105	0.000
67.900	-21.800	0.204	8.861	-0.105	0.000
68.000	-21.600	0.203	8.862	-0.105	0.000
68.100	-21.600	0.203	8.862	-0.105	0.000
68.200	-21.400	0.202	8.861	-0.105	0.000
68.300	-21.000	0.205	8.862	-0.105	0.000
68.400	-21.000	0.202	8.861	-0.105	0.000
68.500	-21.000	0.201	8.861	-0.105	0.000
68.600	-21.600	0.201	8.861	-0.105	0.000
68.700	-20.200	0.202	8.861	-0.105	0.000
68.800	-20.600	0.205	8.861	-0.105	0.000
68.900	-20.600	0.199	8.861	-0.105	0.000
69.000	-21.000	0.201	8.862	-0.105	0.000
69.100	-20.200	0.201	8.862	-0.106	0.000
69.200	-20.600	0.201	8.861	-0.106	0.000
69.300	-20.800	0.200	8.861	-0.106	0.000
69.400	-20.800	0.199	8.861	-0.106	0.000
69.500	-19.800	0.196	8.861	-0.106	0.000
69.600	-19.800	0.196	8.861	-0.106	0.000
69.700	-20.200	0.195	8.861	-0.106	0.000
69.800	-21.200	0.194	8.861	-0.106	0.000
69.900	-21.000	0.191	8.861	-0.106	0.000
70.000	-19.400	0.189	8.861	-0.106	0.000
70.100	-19.400	0.189	8.861	-0.106	0.000
70.200	-19.200	0.193	8.861	-0.106	0.000
70.300	-20.400	0.188	8.861	-0.106	0.000
70.400	-20.000	0.189	8.861	-0.106	0.000
70.500	-19.000	0.185	8.860	-0.106	0.000
70.600	-20.200	0.185	8.860	-0.106	0.000
70.700	-18.200	0.179	8.862	-0.106	0.000
70.800	-18.800	0.184	8.860	-0.106	0.000
70.900	-18.800	0.184	8.861	-0.106	0.000
71.000	-19.800	0.185	8.861	-0.106	0.000
71.100	-18.400	0.185	8.861	-0.106	0.000
71.200	-19.800	0.182	8.860	-0.106	0.000
71.300	-18.000	0.180	8.862	-0.106	0.000
71.400	-17.400	0.178	8.861	-0.106	0.000
71.500	-18.400	0.179	8.861	-0.106	0.000
71.600	-19.000	0.179	8.861	-0.106	0.000
71.700	-17.200	0.179	8.861	-0.106	0.000
71.800	-19.000	0.177	8.860	-0.106	0.000
71.900	-17.200	0.178	8.861	-0.106	0.000
72.000	-17.800	0.169	8.860	-0.106	0.000
72.100	-16.400	0.169	8.860	-0.107	0.000
72.200	-18.600	0.171	8.861	-0.107	0.000
72.300	-17.400	0.170	8.861	-0.107	0.000
72.400	-18.400	0.169	8.860	-0.107	0.000
72.500	-18.000	0.165	8.861	-0.107	0.000
72.600	-17.800	0.165	8.861	-0.107	0.000
72.700	-16.800	0.167	8.861	-0.107	0.000
72.800	-18.400	0.164	8.861	-0.107	0.000
72.900	-17.200	0.162	8.861	-0.107	0.000
73.000	-17.600	0.161	8.861	-0.107	0.000
73.100	-17.800	0.161	8.861	-0.107	0.000
73.200	-17.400	0.164	8.861	-0.107	0.000
73.300	-17.200	0.162	8.861	-0.107	0.000
73.400	-17.600	0.164	8.860	-0.107	0.000
73.500	-17.000	0.160	8.860	-0.107	0.000
73.600	-18.000	0.160	8.860	-0.107	0.000
73.700	-16.400	0.160	8.860	-0.107	0.000
73.800	-16.800	0.159	8.861	-0.107	0.000
73.900	-17.400	0.166	8.860	-0.107	0.000
74.000	-17.600	0.163	8.860	-0.107	0.000
74.100	-18.000	0.163	8.860	-0.107	0.000
74.200	-16.800	0.158	8.861	-0.107	0.000
74.300	-17.800	0.162	8.860	-0.107	0.000
74.400	-16.600	0.159	8.860	-0.107	0.000
74.500	-17.800	0.160	8.860	-0.107	0.000
74.600	-18.400	0.160	8.860	-0.107	0.000
74.700	-20.000	0.160	8.861	-0.107	0.000
74.800	-18.200	0.159	8.861	-0.107	0.000
74.900	-18.200	0.159	8.861	-0.107	0.000
75.000	-16.800	0.160	8.862	-0.107	0.000
75.100	-16.600	0.160	8.862	-0.107	0.000
75.200	-15.800	0.160	8.860	-0.107	0.000
75.300	-15.400	0.159	8.860	-0.107	0.000
75.400	-15.200	0.160	8.859	-0.107	0.000
75.500	-15.000	0.178	8.860	-0.107	0.000
75.600	-14.400	0.178	8.860	-0.108	0.000
75.700	-15.400	0.173	8.861	-0.108	0.000
75.800	-13.400	0.166	8.860	-0.108	0.000
75.900	-15.000	0.158	8.860	-0.108	0.000
76.000	-14.400	0.148	8.860	-0.108	0.000
76.100	-14.600	0.148	8.860	-0.108	0.000
76.200	-13.600	0.143	8.860	-0.108	0.000
76.300	-15.200	0.137	8.861	-0.108	0.000
76.400	-13.600	0.137	8.859	-0.108	0.000
76.500	-14.400	0.132	8.860	-0.108	0.000
76.600	-14.200	0.132	8.860	-0.108	0.000
76.700	-14.000	0.132	8.860	-0.108	0.000
76.800	-13.200	0.130	8.860	-0.108	0.000
76.900	-13.800	0.128	8.860	-0.108	0.000
77.000	-14.200	0.129	8.860	-0.108	0.000
77.100	-13.400	0.129	8.860	-0.108	0.000
77.200	-13.400	0.130	8.861	-0.108	0.000
77.300	-13.600	0.130	8.860	-0.108	0.000
77.400	-14.200	0.132	8.860	-0.108	0.000
77.500	-13.000	0.129	8.860	-0.108	0.000
77.600	-13.600	0.129	8.860	-0.108	0.000
77.700	-12.600	0.127	8.859	-0.108	0.000
77.800	-12.800	0.123	8.860	-0.108	0.000
77.900	-13.200	0.126	8.859	-0.108	0.000
78.000	-14.200	0.124	8.859	-0.108	0.000
78.100	-12.800	0.124	8.859	-0.108	0.000
78.200	-13.600	0.123	8.860	-0.108	0.000
78.300	-12.800	0.123	8.860	-0.108	0.000
78.400	-13.600	0.119	8.859	-0.108	0.000
78.500	-13.600	0.118	8.861	-0.108	0.000
78.600	-13.800	0.118	8.861	-0.108	0.000
78.700	-13.600	0.122	8.859	-0.108	0.000
78.800	-15.000	0.125	8.861	-0.108	0.000
78.900	-13.600	0.122	8.859	-0.108	0.000
79.000	-15.400	0.116	8.859	-0.108	0.000
79.100	-15.200	0.116	8.859	-0.108	0.000
79.200	-15.200	0.121	8.859	-0.108	0.000
79.300	-14.800	0.122	8.859	-0.108	0.000
79.400	-14.600	0.124	8.860	-0.108	0.000
79.500	-14.000	0.126	8.860	-0.108	0.000
79.600	-14.400	0.126	8.860	-0.108	0.000
79.700	-13.800	0.130	8.860	-0.108	0.000
79.800	-14.400	0.131	8.859	-0.108	0.000
79.900	-15.200	0.138	8.860	-0.108	0.000
80.000	-14.400	0.135	8.860	-0.108	0.000
80.100	-14.200	0.135	8.860	-0.108	0.000
80.200	-15.000	0.133	8.860	-0.109	0.000
80.300	-14.200	0.135	8.859	-0.109	0.000
80.400	-14.600	0.132	8.859	-0.109	0.000
80.500	-14.600	0.131	8.859	-0.109	0.000
80.600	-15.000	0.131	8.859	-0.109	0.000
80.700	-13.600	0.127	8.858	-0.109	0.000
80.800	-14.600	0.129	8.861	-0.109	0.000
80.900	-13.800	0.127	8.860	-0.109	0.000
81.000	-14.400	0.127	8.859	-0.109	0.000
81.100	-13.000	0.127	8.859	-0.109	0.000
81.200	-13.600	0.124	8.859	-0.109	0.000
81.300	-13.600	0.127	8.859	-0.109	0.000
81.400	-13.200	0.123	8.860	-0.109	0.000
81.500	-13.000	0.124	8.859	-0.109	0.000
81.600	-13.800	0.124	8.859	-0.109	0.000
81.700	-12.600	0.125	8.859	-0.109	0.000
81.800	-12.800	0.124	8.860	-0.109	0.000
81.900	-12.800	0.121	8.859	-0.109	0.000
82.000	-13.400	0.125	8.859	-0.109	0.000
82.100	-13.000	0.125	8.859	-0.109	0.000
82.200	-12.800	0.120	8.859	-0.109	0.000
82.300	-13.000	0.119	8.859	-0.109	0.000
82.400	-12.200	0.118	8.860	-0.109	0.000
82.500	-12.800	0.116	8.859	-0.109	0.000
82.600	-13.000	0.116	8.859	-0.109	0.000
82.700	-11.800	0.120	8.858	-0.109	0.000
82.800	-13.400	0.116	8.860	-0.109	0.000
82.900	-12.800	0.121	8.859	-0.109	0.000
83.000	-12.800	0.114	8.857	-0.109	0.000
83.100	-11.800	0.114	8.857	-0.109	0.000
83.200	-13.400	0.120	8.859	-0.109	0.000
83.300	-12.200	0.113	8.859	-0.109	0.000
83.400	-14.000	0.118	8.859	-0.109	0.000
83.500	-12.600	0.119	8.859	-0.109	0.000
83.600	-13.400	0.119	8.859	-0.109	0.000
83.700	-13.400	0.118	8.859	-0.109	0.000
83.800	-12.800	0.118	8.859	-0.109	0.000
83.900	-13.000	0.118	8.859	-0.109	0.000
84.000	-13.400	0.115	8.859	-0.109	0.000
84.100	-13.400	0.115	8.859	-0.109	0.000
84.200	-13.800	0.117	8.860	-0.109	0.000
84.300	-13.000	0.119	8.860	-0.109	0.000
84.400	-13.000	0.119	8.859	-0.109	0.000
84.500	-14.200	0.117	8.858	-0.109	0.000
84.600	-15.400	0.117	8.858	-0.109	0.000
84.700	-15.400	0.117	8.859	-0.110	0.000
84.800	-15.200	0.117	8.860	-0.110	0.000
84.900	-12.800	0.119	8.859	-0.110	0.000
85.000	-14.200	0.117	8.859	-0.110	0.000
85.100	-12.000	0.117	8.859	-0.110	0.000
85.200	-13.800	0.122	8.858	-0.110	0.000
85.300	-11.800	0.124	8.858	-0.110	0.000
85.400	-12.600	0.129	8.859	-0.110	0.000
85.500	-11.800	0.141	8.859	-0.110	0.000
85.600	-12.800	0.141	8.859	-0.110	0.000
85.700	-10.600	0.135	8.858	-0.110	0.000
85.800	-11.800	0.123	8.857	-0.110	0.000
85.900	-11.200	0.115	8.860	-0.110	0.000
86.000	-10.200	0.114	8.858	-0.110	0.000
86.100	-9.800	0.114	8.858	-0.110	0.000
86.200	-11.200	0.116	8.858	-0.110	0.000
86.300	-9.200	0.108	8.860	-0.110	0.000
86.400	-10.600	0.104	8.858	-0.110	0.000
86.500	-9.600	0.105	8.859	-0.110	0.000
86.600	-9.600	0.105	8.859	-0.110	0.000
86.700	-9.000	0.104	8.859	-0.110	0.000
86.800	-8.400	0.102	8.859	-0.110	0.000
86.900	-8.800	0.096	8.857	-0.110	0.000
87.000	-9.800	0.092	8.859	-0.110	0.000
87.100	-8.200	0.092	8.859	-0.110	0.000
87.200	-8.200	0.090	8.858	-0.110	0.000
87.300	-8.000	0.089	8.859	-0.110	0.000
87.400	-9.000	0.082	8.859	-0.110	0.000
87.500	-8.200	0.082	8.859	-0.110	0.000
87.600	-7.800	0.082	8.859	-0.110	0.000
87.700	-8.200	0.082	8.859	-0.110	0.000
87.800	-7.200	0.079	8.858	-0.110	0.000
87.900	-8.000	0.081	8.859	-0.110	0.000
88.000	-7.800	0.075	8.859	-0.110	0.000
88.100	-8.000	0.075	8.859	-0.110	0.000
88.200	-6.400	0.075	8.859	-0.110	0.000
88.300	-6.400	0.072	8.859	-0.110	0.000
88.400	-7.000	0.070	8.858	-0.110	0.000
88.500	-6.400	0.068	8.859	-0.110	0.000
88.600	-7.800	0.068	8.859	-0.110	0.000
88.700	-7.400	0.070	8.859	-0.110	0.000
88.800	-8.000	0.068	8.859	-0.110	0.000
88.900	-7.000	0.070	8.858	-0.110	0.000
89.000	-9.000	0.065	8.859	-0.110	0.000
89.100	-7.600	0.065	8.859	-0.110	0.000
89.200	-8.800	0.070	8.859	-0.110	0.000
89.300	-8.400	0.064	8.858	-0.110	0.000
89.400	-11.000	0.064	8.858	-0.110	0.000
89.500	-9.000	0.065	8.858	-0.110	0.000
89.600	-10.600	0.065	8.858	-0.110	0.000
89.700	-10.800	0.072	8.858	-0.110	0.000
89.800	-11.400	0.069	8.858	-0.110	0.000
89.900	-9.400	0.068	8.859	-0.110	0.000
90.000	-11.200	0.071	8.858	-0.110	0.000
90.100	-10.600	0.071	8.858	-0.110	0.000
90.200	-10.200	0.084	8.858	-0.110	0.000
90.300	-10.600	0.090	8.858	-0.110	0.000
90.400	-10.800	0.087	8.859	-0.110	0.000
90.500	-9.400	0.095	8.857	-0.110	0.000
90.600	-9.400	0.095	8.857	-0.110	0.000
90.700	-11.200	0.099	8.858	-0.111	0.000
90.800	-11.000	0.099	8.858	-0.111	0.000
90.900	-9.600	0.098	8.858	-0.111	0.000
91.000	-9.600	0.093	8.859	-0.111	0.000
91.100	-10.200	0.093	8.859	-0.111	0.000
91.200	-10.400	0.093	8.859	-0.111	0.000
91.300	-10.000	0.102	8.858	-0.111	0.000
91.400	-8.200	0.092	8.858	-0.111	0.000
91.500	-9.400	0.091	8.858	-0.111	0.000
91.600	-7.800	0.091	8.858	-0.111	0.000
91.700	-9.000	0.096	8.859	-0.111	0.000
91.800	-8.200	0.088	8.858	-0.111	0.000
91.900	-10.400	0.088	8.858	-0.111	0.000
92.000	-9.400	0.085	8.859	-0.111	0.000
92.100	-9.400	0.085	8.859	-0.111	0.000
92.200	-8.600	0.084	8.859	-0.111	0.000
92.300	-10.200	0.085	8.858	-0.111	0.000
92.400	-9.800	0.085	8.858	-0.111	0.000
92.500	-8.800	0.082	8.859	-0.111	0.000
92.600	-9.000	0.082	8.859	-0.111	0.000
92.700	-9.000	0.081	8.857	-0.111	0.000
92.800	-9.600	0.082	8.857	-0.111	0.000
92.900	-8.600	0.080	8.859	-0.111	0.000
93.000	-9.400	0.083	8.858	-0.111	0.000
93.100	-9.000	0.083	8.858	-0.111	0.000
93.200	-10.600	0.081	8.858	-0.111	0.000
93.300	-8.800	0.082	8.858	-0.111	0.000
93.400	-9.800	0.080	8.859	-0.111	0.000
93.500	-8.800	0.081	8.857	-0.111	0.000
93.600	-8.200	0.081	8.857	-0.111	0.000
93.700	-8.800	0.081	8.858	-0.111	0.000
93.800	-8.800	0.083	8.858	-0.111	0.000
93.900	-8.400	0.081	8.858	-0.111	0.000
94.000	-10.200	0.082	8.858	-0.111	0.000
94.100	-7.400	0.082	8.858	-0.111	0.000
94.200	-9.800	0.084	8.858	-0.111	0.000
94.300	-8.400	0.082	8.858	-0.111	0.000
94.400	-8.600	0.083	8.858	-0.111	0.000
94.500	-9.000	0.083	8.857	-0.111	0.000
94.600	-9.600	0.083	8.857	-0.111	0.000
94.700	-8.200	0.084	8.857	-0.111	0.000
94.800	-9.800	0.080	8.858	-0.111	0.000
94.900	-8.200	0.080	8.858	-0.111	0.000
95.000	-8.200	0.081	8.857	-0.111	0.000
95.100	-9.000	0.081	8.857	-0.111	0.000
95.200	-8.000	0.083	8.859	-0.111	0.000
95.300	-9.600	0.078	8.858	-0.111	0.000
95.400	-8.800	0.076	8.857	-0.111	0.000
95.500	-8.600	0.079	8.858	-0.111	0.000
95.600	-9.000	0.079	8.858	-0.111	0.000
95.700	-8.000	0.078	8.858	-0.111	0.000
95.800	-8.600	0.077	8.858	-0.111	0.000
95.900	-7.200	0.079	8.859	-0.111	0.000
96.000	-9.400	0.074	8.857	-0.111	0.000
96.100	-8.600	0.074	8.857	-0.111	0.000
96.200	-8.800	0.079	8.857	-0.111	0.000
96.300	-7.600	0.074	8.858	-0.111	0.000
96.400	-9.000	0.077	8.858	-0.111	0.000
96.500	-8.600	0.077	8.857	-0.111	0.000
96.600	-9.000	0.077	8.857	-0.111	0.000
96.700	-9.000	0.075	8.858	-0.111	0.000
96.800	-8.000	0.074	8.857	-0.111	0.000
96.900	-8.800	0.076	8.858	-0.111	0.000
97.000	-9.000	0.076	8.857	-0.111	0.000
97.100	-8.800	0.076	8.857	-0.111	0.000
97.200	-8.000	0.079	8.858	-0.111	0.000
97.300	-9.400	0.072	8.857	-0.111	0.000
97.400	-8.200	0.076	8.857	-0.111	0.000
97.500	-8.200	0.081	8.858	-0.111	0.000
97.600	-8.600	0.081	8.858	-0.111	0.000
97.700	-10.200	0.076	8.857	-0.112	0.000
97.800	-8.200	0.078	8.857	-0.112	0.000
97.900	-9.800	0.075	8.857	-0.112	0.000
98.000	-8.000	0.077	8.858	-0.112	0.000
98.100	-9.200	0.077	8.858	-0.112	0.000
98.200	-8.000	0.079	8.858	-0.112	0.000
98.300	-9.000	0.081	8.858	-0.112	0.000
98.400	-8.800	0.077	8.858	-0.112	0.000
98.500	-9.400	0.078	8.857	-0.112	0.000
98.600	-9.600	0.078	8.857	-0.112	0.000
98.700	-9.000	0.077	8.857	-0.112	0.000
98.800	-9.200	0.080	8.857	-0.112	0.000
98.900	-10.400	0.080	8.858	-0.112	0.000
99.000	-9.000	0.079	8.857	-0.112	0.000
99.100	-8.800	0.079	8.857	-0.112	0.000
99.200	-9.400	0.078	8.857	-0.112	0.000
99.300	-11.200	0.081	8.857	-0.112	0.000
99.400	-9.000	0.080	8.858	-0.112	0.000
99.500	-9.600	0.082	8.856	-0.112	0.000
99.600	-9.000	0.082	8.856	-0.112	0.000
99.700	-8.600	0.081	8.856	-0.112	0.000
99.800	-8.600	0.086	8.857	-0.112	0.000
99.900	-9.400	0.081	8.856	-0.112	0.000
100.000	-9.600	0.081	8.858	-0.112	0.000
100.100	-8.600	0.081	8.858	-0.112	0.000
100.200	-8.400	0.084	8.857	-0.112	0.000
100.300	-9.600	0.083	8.858	-0.112	0.000
100.400	-8.200	0.083	8.856	-0.112	0.000
100.500	-9.200	0.083	8.857	-0.112	0.000
100.600	-8.000	0.083	8.857	-0.112	0.000
100.700	-9.000	0.086	8.858	-0.112	0.000
100.800	-8.200	0.081	8.857	-0.112	0.000
100.900	-9.600	0.082	8.857	-0.112	0.000
101.000	-9.400	0.084	8.857	-0.112	0.000
101.100	-8.200	0.084	8.857	-0.112	0.000
101.200	-9.000	0.086	8.857	-0.112	0.000
101.300	-8.400	0.078	8.857	-0.112	0.000
101.400	-10.200	0.080	8.857	-0.112	0.000
101.500	-9.800	0.079	8.857	-0.112	0.000
101.600	-9.400	0.079	8.857	-0.112	0.000
101.700	-8.000	0.082	8.858	-0.112	0.000
101.800	-10.600	0.082	8.857	-0.112	0.000
101.900	-8.200	0.079	8.857	-0.112	0.000
102.000	-8.400	0.076	8.857	-0.112	0.000
102.100	-8.400	0.076	8.857	-0.112	0.000
102.200	-9.400	0.081	8.857	-0.112	0.000
102.300	-8.200	0.082	8.858	-0.112	0.000
102.400	-8.800	0.080	8.857	-0.112	0.000
102.500	-9.600	0.079	8.857	-0.112	0.000
102.600	-9.000	0.079	8.857	-0.112	0.000
102.700	-9.800	0.080	8.856	-0.112	0.000
102.800	-8.800	0.074	8.856	-0.112	0.000
102.900	-9.400	0.087	8.858	-0.112	0.000
103.000	-9.600	0.082	8.857	-0.112	0.000
103.100	-9.400	0.082	8.857	-0.112	0.000
103.200	-9.000	0.083	8.857	-0.112	0.000
103.300	-9.800	0.079	8.856	-0.112	0.000
103.400	-8.200	0.085	8.856	-0.112	0.000
103.500	-9.000	0.084	8.857	-0.112	0.000
103.600	-9.400	0.084	8.857	-0.112	0.000
103.700	-8.000	0.077	8.857	-0.112	0.000
103.800	-9.600	0.078	8.856	-0.112	0.000
103.900	-9.000	0.082	8.858	-0.112	0.000
104.000	-9.400	0.085	8.857	-0.112	0.000
104.100	-8.000	0.085	8.857	-0.112	0.000
104.200	-9.600	0.077	8.856	-0.113	0.000
104.300	-8.400	0.084	8.857	-0.113	0.000
104.400	-10.000	0.078	8.856	-0.113	0.000
104.500	-9.000	0.083	8.857	-0.113	0.000
104.600	-9.400	0.083	8.857	-0.113	0.000
104.700	-10.200	0.082	8.858	-0.113	0.000
104.800	-9.600	0.080	8.857	-0.113	0.000
104.900	-9.400	0.078	8.857	-0.113	0.000
105.000	-10.400	0.082	8.855	-0.113	0.000
105.100	-9.800	0.082	8.855	-0.113	0.000
105.200	-9.200	0.084	8.857	-0.113	0.000
105.300	-9.000	0.082	8.856	-0.113	0.000
105.400	-9.800	0.080	8.856	-0.113	0.000
105.500	-9.000	0.085	8.856	-0.113	0.000
105.600	-9.800	0.085	8.856	-0.113	0.000
105.700	-10.200	0.089	8.857	-0.113	0.000
105.800	-8.800	0.086	8.857	-0.113	0.000
105.900	-8.800	0.088	8.857	-0.113	0.000
106.000	-9.200	0.082	8.857	-0.113	0.000
106.100	-9.600	0.082	8.857	-0.113	0.000
106.200	-10.000	0.086	8.856	-0.113	0.000
106.300	-8.600	0.084	8.857	-0.113	0.000
106.400	-10.000	0.088	8.856	-0.113	0.000
106.500	-8.800	0.087	8.855	-0.113	0.000
106.600	-9.800	0.087	8.855	-0.113	0.000
106.700	-9.000	0.090	8.857	-0.113	0.000
106.800	-8.600	0.085	8.857	-0.113	0.000
106.900	-9.400	0.086	8.856	-0.113	0.000
107.000	-10.000	0.086	8.857	-0.113	0.000
107.100	-8.200	0.086	8.857	-0.113	0.000
107.200	-10.000	0.086	8.856	-0.113	0.000
107.300	-8.200	0.084	8.856	-0.113	0.000
107.400	-9.400	0.082	8.856	-0.113	0.000
107.500	-7.800	0.083	8.857	-0.113	0.000
107.600	-8.800	0.083	8.857	-0.113	0.000
107.700	-8.000	0.082	8.856	-0.113	0.000
107.800	-9.200	0.080	8.858	-0.113	0.000
107.900	-7.800	0.078	8.855	-0.113	0.000
108.000	-8.200	0.074	8.856	-0.113	0.000
108.100	-8.600	0.074	8.856	-0.113	0.000
108.200	-8.000	0.078	8.857	-0.113	0.000
108.300	-7.800	0.082	8.858	-0.113	0.000
108.400	-9.600	0.078	8.856	-0.113	0.000
108.500	-8.200	0.077	8.857	-0.113	0.000
108.600	-9.000	0.077	8.857	-0.113	0.000
108.700	-8.000	0.079	8.856	-0.113	0.000
108.800	-8.200	0.075	8.856	-0.113	0.000
108.900	-8.200	0.077	8.857	-0.113	0.000
109.000	-8.600	0.076	8.856	-0.113	0.000
109.100	-9.400	0.076	8.856	-0.113	0.000
109.200	-8.000	0.081	8.857	-0.113	0.000
109.300	-8.800	0.074	8.855	-0.113	0.000
109.400	-7.800	0.077	8.855	-0.113	0.000
109.500	-7.800	0.074	8.857	-0.113	0.000
109.600	-7.600	0.074	8.857	-0.113	0.000
109.700	-7.600	0.075	8.857	-0.113	0.000
109.800	-8.200	0.075	8.856	-0.113	0.000
109.900	-7.400	0.071	8.856	-0.113	0.000
110.000	-8.200	0.075	8.856	-0.113	0.000
110.100	-7.800	0.075	8.856	-0.113	0.000
110.200	-7.400	0.069	8.855	-0.113	0.000
110.300	-7.000	0.071	8.856	-0.113	0.000
110.400	-8.600	0.070	8.855	-0.113	0.000
110.500	-7.400	0.074	8.855	-0.113	0.000
110.600	-9.600	0.074	8.855	-0.113	0.000
110.700	-7.400	0.073	8.857	-0.113	0.000
110.800	-9.200	0.069	8.857	-0.113	0.000
110.900	-7.600	0.072	8.856	-0.113	0.000
111.000	-8.400	0.071	8.856	-0.113	0.000
111.100	-7.800	0.071	8.856	-0.113	0.000
111.200	-8.800	0.071	8.857	-0.114	0.000
111.300	-8.000	0.073	8.856	-0.114	0.000
111.400	-9.200	0.071	8.856	-0.114	0.000
111.500	-8.000	0.074	8.856	-0.114	0.000
111.600	-9.200	0.074	8.856	-0.114	0.000
111.700	-7.800	0.074	8.856	-0.114	0.000
111.800	-9.200	0.072	8.855	-0.114	0.000
111.900	-7.000	0.073	8.856	-0.114	0.000
112.000	-9.000	0.072	8.856	-0.114	0.000
112.100	-7.800	0.072	8.856	-0.114	0.000
112.200	-8.000	0.076	8.856	-0.114	0.000
112.300	-8.000	0.073	8.858	-0.114	0.000
112.400	-9.000	0.075	8.856	-0.114	0.000
112.500	-8.000	0.073	8.856	-0.114	0.000
112.600	-8.200	0.073	8.856	-0.114	0.000
112.700	-8.000	0.073	8.857	-0.114	0.000
112.800	-7.400	0.072	8.855	-0.114	0.000
112.900	-8.000	0.075	8.857	-0.114	0.000
113.000	-7.200	0.076	8.855	-0.114	0.000
113.100	-8.000	0.076	8.855	-0.114	0.000
113.200	-8.200	0.076	8.857	-0.114	0.000
113.300	-8.000	0.071	8.855	-0.114	0.000
113.400	-6.400	0.073	8.855	-0.114	0.000
113.500	-7.800	0.072	8.857	-0.114	0.000
113.600	-6.800	0.072	8.857	-0.114	0.000
113.700	-7.000	0.070	8.856	-0.114	0.000
113.800	-6.200	0.070	8.856	-0.114	0.000
113.900	-7.400	0.069	8.854	-0.114	0.000
114.000	-7.000	0.067	8.855	-0.114	0.000
114.100	-8.400	0.067	8.855	-0.114	0.000
114.200	-7.400	0.065	8.856	-0.114	0.000
114.300	-7.000	0.068	8.855	-0.114	0.000
114.400	-8.200	0.065	8.856	-0.114	0.000
114.500	-8.600	0.063	8.856	-0.114	0.000
114.600	-6.800	0.063	8.856	-0.114	0.000
114.700	-6.800	0.068	8.856	-0.114	0.000
114.800	-7.600	0.062	8.857	-0.114	0.000
114.900	-6.800	0.065	8.855	-0.114	0.000
115.000	-6.600	0.063	8.855	-0.114	0.000
115.100	-7.000	0.063	8.855	-0.114	0.000
115.200	-6.600	0.061	8.855	-0.114	0.000
115.300	-6.600	0.061	8.856	-0.114	0.000
115.400	-6.400	0.061	8.855	-0.114	0.000
115.500	-7.400	0.062	8.856	-0.114	0.000
115.600	-6.600	0.062	8.856	-0.114	0.000
115.700	-6.800	0.061	8.855	-0.114	0.000
115.800	-5.600	0.058	8.856	-0.114	0.000
115.900	-8.200	0.059	8.855	-0.114	0.000
116.000	-6.200	0.061	8.856	-0.114	0.000
116.100	-5.600	0.061	8.856	-0.114	0.000
116.200	-6.200	0.057	8.856	-0.114	0.000
116.300	-6.600	0.058	8.855	-0.114	0.000
116.400	-5.000	0.056	8.856	-0.114	0.000
116.500	-7.000	0.057	8.855	-0.114	0.000
116.600	-5.200	0.057	8.855	-0.114	0.000
116.700	-5.000	0.056	8.856	-0.114	0.000
116.800	-5.000	0.056	8.855	-0.114	0.000
116.900	-5.000	0.053	8.855	-0.114	0.000
117.000	-4.400	0.053	8.855	-0.114	0.000
117.100	-6.600	0.053	8.855	-0.114	0.000
117.200	-5.400	0.054	8.856	-0.114	0.000
117.300	-7.000	0.051	8.855	-0.114	0.000
117.400	-4.800	0.052	8.857	-0.114	0.000
117.500	-5.200	0.051	8.855	-0.114	0.000
117.600	-4.800	0.051	8.855	-0.114	0.000
117.700	-5.000	0.051	8.855	-0.114	0.000
117.800	-4.600	0.046	8.855	-0.114	0.000
117.900	-6.400	0.050	8.855	-0.114	0.000
118.000	-4.800	0.047	8.855	-0.114	0.000
118.100	-4.800	0.047	8.855	-0.114	0.000
118.200	-5.000	0.050	8.856	-0.114	0.000
118.300	-4.800	0.045	8.856	-0.114	0.000
118.400	-4.000	0.048	8.855	-0.114	0.000
118.500	-4.600	0.048	8.855	-0.114	0.000
118.600	-4.400	0.048	8.855	-0.114	0.000
118.700	-5.400	0.043	8.856	-0.114	0.000
118.800	-4.800	0.044	8.855	-0.114	0.000
118.900	-4.400	0.043	8.854	-0.114	0.000
119.000	-4.400	0.044	8.855	-0.114	0.000
119.100	-4.600	0.044	8.855	-0.114	0.000
119.200	-6.200	0.042	8.855	-0.114	0.000
119.300	-4.400	0.040	8.854	-0.114	0.000
119.400	-3.000	0.040	8.855	-0.114	0.000
119.500	-5.400	0.044	8.855	-0.114	0.000
119.600	-4.200	0.044	8.855	-0.114	0.000
119.700	-5.400	0.040	8.854	-0.114	0.000
119.800	-4.200	0.040	8.855	-0.114	0.000
119.900	-5.800	0.041	8.855	-0.114	0.000
120.000	-3.800	0.041	8.856	-0.114	0.000
120.100	-5.200	0.041	8.856	-0.114	0.000
120.200	-4.600	0.040	8.855	-0.115	0.000
120.300	-5.000	0.041	8.855	-0.115	0.000
120.400	-5.200	0.041	8.854	-0.115	0.000
120.500	-5.000	0.042	8.854	-0.115	0.000
120.600	-4.800	0.042	8.854	-0.115	0.000
120.700	-5.600	0.044	8.855	-0.115	0.000
120.800	-4.600	0.043	8.855	-0.115	0.000
120.900	-5.400	0.042	8.855	-0.115	0.000
121.000	-4.400	0.043	8.854	-0.115	0.000
121.100	-4.400	0.043	8.854	-0.115	0.000
121.200	-5.200	0.047	8.855	-0.115	0.000
121.300	-4.400	0.043	8.855	-0.115	0.000
121.400	-4.600	0.045	8.854	-0.115	0.000
121.500	-5.800	0.044	8.855	-0.115	0.000
121.600	-5.600	0.044	8.855	-0.115	0.000
121.700	-5.400	0.046	8.855	-0.115	0.000
121.800	-5.200	0.042	8.855	-0.115	0.000
121.900	-5.600	0.046	8.855	-0.115	0.000
122.000	-4.400	0.046	8.855	-0.115	0.000
122.100	-6.000	0.046	8.855	-0.115	0.000
122.200	-3.800	0.046	8.855	-0.115	0.000
122.300	-5.600	0.047	8.854	-0.115	0.000
122.400	-5.400	0.047	8.853	-0.115	0.000
122.500	-5.800	0.049	8.855	-0.115	0.000
122.600	-4.200	0.049	8.855	-0.115	0.000
122.700	-6.000	0.045	8.855	-0.115	0.000
122.800	-5.200	0.047	8.855	-0.115	0.000
122.900	-5.400	0.048	8.854	-0.115	0.000
123.000	-4.600	0.048	8.855	-0.115	0.000
123.100	-6.200	0.048	8.855	-0.115	0.000
123.200	-6.000	0.049	8.856	-0.115	0.000
123.300	-6.200	0.052	8.855	-0.115	0.000
123.400	-5.600	0.050	8.855	-0.115	0.000
123.500	-5.400	0.049	8.856	-0.115	0.000
123.600	-6.000	0.049	8.856	-0.115	0.000
123.700	-6.200	0.048	8.854	-0.115	0.000
123.800	-5.200	0.046	8.855	-0.115	0.000
123.900	-5.800	0.051	8.855	-0.115	0.000
124.000	-5.200	0.050	8.854	-0.115	0.000
124.100	-5.400	0.050	8.854	-0.115	0.000
124.200	-4.400	0.050	8.854	-0.115	0.000
124.300	-5.400	0.050	8.854	-0.115	0.000
124.400	-5.400	0.048	8.855	-0.115	0.000
124.500	-4.800	0.050	8.854	-0.115	0.000
124.600	-6.800	0.050	8.854	-0.115	0.000
124.700	-4.800	0.049	8.854	-0.115	0.000
124.800	-5.400	0.050	8.855	-0.115	0.000
124.900	-5.400	0.045	8.855	-0.115	0.000
125.000	-5.400	0.048	8.855	-0.115	0.000
125.100	-6.400	0.048	8.855	-0.115	0.000
125.200	-4.800	0.050	8.854	-0.115	0.000
125.300	-7.800	0.051	8.855	-0.115	0.000
125.400	-5.600	0.048	8.854	-0.115	0.000
125.500	-5.600	0.048	8.854	-0.115	0.000
125.600	-5.600	0.048	8.854	-0.115	0.000
125.700	-6.800	0.047	8.854	-0.115	0.000
125.800	-6.000	0.048	8.854	-0.115	0.000
125.900	-7.400	0.049	8.854	-0.115	0.000
126.000	-5.400	0.048	8.854	-0.115	0.000
126.100	-6.800	0.048	8.854	-0.115	0.000
126.200	-6.400	0.051	8.854	-0.115	0.000
126.300	-6.400	0.052	8.854	-0.115	0.000
126.400	-6.200	0.054	8.854	-0.115	0.000
126.500	-6.800	0.058	8.854	-0.115	0.000
126.600	-6.600	0.058	8.854	-0.115	0.000
126.700	-7.600	0.053	8.855	-0.115	0.000
126.800	-6.800	0.055	8.854	-0.115	0.000
126.900	-7.800	0.053	8.855	-0.115	0.000
127.000	-7.800	0.056	8.854	-0.115	0.000
127.100	-7.800	0.056	8.854	-0.115	0.000
127.200	-7.000	0.061	8.853	-0.115	0.000
127.300	-6.600	0.060	8.855	-0.115	0.000
127.400	-6.800	0.057	8.855	-0.115	0.000
127.500	-8.000	0.061	8.855	-0.115	0.000
127.600	-7.600	0.061	8.855	-0.115	0.000
127.700	-7.800	0.062	8.854	-0.115	0.000
127.800	-6.200	0.061	8.856	-0.115	0.000
127.900	-9.000	0.065	8.853	-0.115	0.000
128.000	-6.200	0.060	8.854	-0.115	0.000
128.100	-7.400	0.060	8.854	-0.115	0.000
128.200	-8.400	0.060	8.855	-0.115	0.000
128.300	-7.800	0.063	8.854	-0.115	0.000
128.400	-6.400	0.057	8.853	-0.115	0.000
128.500	-7.800	0.060	8.854	-0.115	0.000
128.600	-8.000	0.060	8.854	-0.115	0.000
128.700	-7.600	0.057	8.855	-0.115	0.000
128.800	-6.200	0.064	8.854	-0.115	0.000
128.900	-8.000	0.066	8.855	-0.115	0.000
129.000	-7.400	0.066	8.854	-0.115	0.000
129.100	-8.000	0.066	8.854	-0.115	0.000
129.200	-7.400	0.065	8.854	-0.115	0.000
129.300	-8.000	0.062	8.854	-0.115	0.000
129.400	-7.200	0.065	8.854	-0.115	0.000
129.500	-8.000	0.065	8.854	-0.115	0.000
129.600	-6.600	0.065	8.854	-0.115	0.000
129.700	-8.200	0.066	8.854	-0.115	0.000
129.800	-7.400	0.060	8.854	-0.115	0.000
129.900	-8.200	0.066	8.854	-0.115	0.000
130.000	-7.200	0.064	8.853	-0.115	0.000
130.100	-8.000	0.064	8.853	-0.115	0.000
130.200	-8.200	0.064	8.853	-0.116	0.000
130.300	-7.200	0.065	8.854	-0.116	0.000
130.400	-6.600	0.067	8.854	-0.116	0.000
130.500	-6.000	0.065	8.854	-0.116	0.000
130.600	-8.600	0.065	8.854	-0.116	0.000
130.700	-7.400	0.065	8.853	-0.116	0.000
130.800	-9.000	0.066	8.854	-0.116	0.000
130.900	-6.200	0.066	8.853	-0.116	0.000
131.000	-8.200	0.066	8.854	-0.116	0.000
131.100	-7.200	0.066	8.854	-0.116	0.000
131.200	-8.400	0.065	8.854	-0.116	0.000
131.300	-6.600	0.069	8.855	-0.116	0.000
131.400	-8.200	0.065	8.853	-0.116	0.000
131.500	-7.200	0.068	8.854	-0.116	0.000
131.600	-8.400	0.068	8.854	-0.116	0.000
131.700	-7.200	0.067	8.854	-0.116	0.000
131.800	-8.800	0.070	8.853	-0.116	0.000
131.900	-8.000	0.069	8.853	-0.116	0.000
132.000	-8.400	0.069	8.854	-0.116	0.000
132.100	-7.800	0.069	8.854	-0.116	0.000
132.200	-7.800	0.071	8.854	-0.116	0.000
132.300	-7.400	0.070	8.853	-0.116	0.000
132.400	-7.600	0.072	8.854	-0.116	0.000
132.500	-8.000	0.072	8.853	-0.116	0.000
132.600	-9.000	0.072	8.853	-0.116	0.000
132.700	-7.200	0.073	8.853	-0.116	0.000
132.800	-9.000	0.071	8.854	-0.116	0.000
132.900	-7.800	0.072	8.854	-0.116	0.000
133.000	-8.200	0.070	8.854	-0.116	0.000
133.100	-8.800	0.070	8.854	-0.116	0.000
133.200	-9.600	0.079	8.854	-0.116	0.000
133.300	-9.000	0.070	8.853	-0.116	0.000
133.400	-8.800	0.078	8.853	-0.116	0.000
133.500	-8.000	0.073	8.853	-0.116	0.000
133.600	-8.000	0.073	8.853	-0.116	0.000
133.700	-7.800	0.072	8.853	-0.116	0.000
133.800	-7.000	0.070	8.853	-0.116	0.000
133.900	-8.400	0.072	8.854	-0.116	0.000
134.000	-7.600	0.073	8.853	-0.116	0.000
134.100	-7.400	0.073	8.853	-0.116	0.000
134.200	-7.000	0.072	8.853	-0.116	0.000
134.300	-7.200	0.075	8.854	-0.116	0.000
134.400	-7.400	0.069	8.853	-0.116	0.000
134.500	-9.400	0.070	8.854	-0.116	0.000
134.600	-7.200	0.070	8.854	-0.116	0.000
134.700	-7.800	0.069	8.854	-0.116	0.000
134.800	-7.200	0.071	8.853	-0.116	0.000
134.900	-7.400	0.068	8.854	-0.116	0.000
135.000	-6.200	0.064	8.853	-0.116	0.000
135.100	-8.000	0.064	8.853	-0.116	0.000
135.200	-6.600	0.070	8.853	-0.116	0.000
135.300	-7.400	0.068	8.854	-0.116	0.000
135.400	-6.400	0.066	8.853	-0.116	0.000
135.500	-8.000	0.064	8.855	-0.116	0.000
135.600	-5.800	0.064	8.855	-0.116	0.000
135.700	-8.000	0.063	8.854	-0.116	0.000
135.800	-7.000	0.059	8.853	-0.116	0.000
135.900	-6.200	0.067	8.853	-0.116	0.000
136.000	-6.600	0.063	8.854	-0.116	0.000
136.100	-7.600	0.063	8.854	-0.116	0.000
136.200	-6.800	0.061	8.853	-0.116	0.000
136.300	-7.800	0.059	8.852	-0.116	0.000
136.400	-6.800	0.061	8.853	-0.116	0.000
136.500	-7.800	0.064	8.854	-0.116	0.000
136.600	-6.400	0.064	8.854	-0.116	0.000
136.700	-6.400	0.060	8.855	-0.116	0.000
136.800	-8.000	0.062	8.853	-0.116	0.000
136.900	-8.400	0.060	8.853	-0.116	0.000
137.000	-7.800	0.067	8.854	-0.116	0.000
137.100	-7.200	0.067	8.854	-0.116	0.000
137.200	-6.800	0.063	8.852	-0.116	0.000
137.300	-6.200	0.065	8.855	-0.116	0.000
137.400	-6.600	0.061	8.853	-0.116	0.000
137.500	-7.600	0.060	8.853	-0.116	0.000
137.600	-7.000	0.060	8.853	-0.116	0.000
137.700	-6.200	0.065	8.853	-0.116	0.000
137.800	-7.400	0.062	8.852	-0.116	0.000
137.900	-6.800	0.062	8.853	-0.116	0.000
138.000	-6.400	0.061	8.853	-0.116	0.000
138.100	-7.200	0.061	8.853	-0.116	0.000
138.200	-6.800	0.063	8.852	-0.117	0.000
138.300	-7.000	0.056	8.852	-0.117	0.000
138.400	-6.800	0.063	8.852	-0.117	0.000
138.500	-7.000	0.061	8.853	-0.117	0.000
138.600	-7.000	0.061	8.853	-0.117	0.000
138.700	-6.800	0.060	8.852	-0.117	0.000
138.800	-6.400	0.056	8.853	-0.117	0.000
138.900	-6.400	0.065	8.853	-0.117	0.000
139.000	-6.600	0.061	8.853	-0.117	0.000
139.100	-7.000	0.061	8.853	-0.117	0.000
139.200	-7.600	0.063	8.853	-0.117	0.000
139.300	-8.000	0.060	8.852	-0.117	0.000
139.400	-6.800	0.061	8.852	-0.117	0.000
139.500	-6.800	0.063	8.852	-0.117	0.000
139.600	-6.600	0.063	8.852	-0.117	0.000
139.700	-6.600	0.061	8.854	-0.117	0.000
139.800	-6.000	0.062	8.853	-0.117	0.000
139.900	-6.400	0.064	8.853	-0.117	0.000
140.000	-6.000	0.065	8.853	-0.117	0.000
140.100	-6.400	0.065	8.853	-0.117	0.000
140.200	-6.000	0.061	8.852	-0.117	0.000
140.300	-7.800	0.062	8.853	-0.117	0.000
140.400	-5.400	0.059	8.852	-0.117	0.000
140.500	-7.000	0.057	8.853	-0.117	0.000
140.600	-6.000	0.057	8.853	-0.117	0.000
140.700	-7.000	0.058	8.853	-0.117	0.000
140.800	-6.400	0.059	8.853	-0.117	0.000
140.900	-6.400	0.054	8.852	-0.117	0.000
141.000	-6.400	0.056	8.853	-0.117	0.000
141.100	-7.200	0.056	8.853	-0.117	0.000
141.200	-6.800	0.062	8.853	-0.117	0.000
141.300	-7.200	0.058	8.853	-0.117	0.000
141.400	-6.200	0.059	8.852	-0.117	0.000
141.500	-6.200	0.060	8.853	-0.117	0.000
141.600	-5.800	0.060	8.853	-0.117	0.000
141.700	-7.200	0.060	8.852	-0.117	0.000
141.800	-6.000	0.058	8.852	-0.117	0.000
141.900	-8.000	0.060	8.853	-0.117	0.000
142.000	-6.600	0.062	8.853	-0.117	0.000
142.100	-5.400	0.062	8.853	-0.117	0.000
142.200	-8.200	0.062	8.853	-0.117	0.000
142.300	-6.800	0.060	8.853	-0.117	0.000
142.400	-6.800	0.059	8.852	-0.117	0.000
142.500	-6.000	0.062	8.853	-0.117	0.000
142.600	-8.000	0.062	8.853	-0.117	0.000
142.700	-7.000	0.061	8.852	-0.117	0.000
142.800	-7.400	0.061	8.853	-0.117	0.000
142.900	-6.000	0.058	8.853	-0.117	0.000
143.000	-7.200	0.057	8.852	-0.117	0.000
143.100	-6.800	0.057	8.852	-0.117	0.000
143.200	-7.400	0.063	8.852	-0.117	0.000
143.300	-6.200	0.061	8.853	-0.117	0.000
143.400	-7.000	0.060	8.853	-0.117	0.000
143.500	-5.800	0.061	8.852	-0.117	0.000
143.600	-7.200	0.061	8.852	-0.117	0.000
143.700	-6.400	0.060	8.852	-0.117	0.000
143.800	-7.000	0.061	8.852	-0.117	0.000
143.900	-4.600	0.059	8.853	-0.117	0.000
144.000	-6.800	0.058	8.853	-0.117	0.000
144.100	-6.400	0.058	8.853	-0.117	0.000
144.200	-7.200	0.059	8.853	-0.117	0.000
144.300	-5.800	0.055	8.852	-0.117	0.000
144.400	-7.000	0.059	8.853	-0.117	0.000
144.500	-6.600	0.057	8.854	-0.117	0.000
144.600	-7.400	0.057	8.854	-0.117	0.000
144.700	-6.600	0.059	8.853	-0.117	0.000
144.800	-6.600	0.056	8.852	-0.117	0.000
144.900	-6.400	0.059	8.851	-0.117	0.000
145.000	-6.600	0.059	8.853	-0.117	0.000
145.100	-6.000	0.059	8.853	-0.117	0.000
145.200	-5.600	0.063	8.852	-0.117	0.000
145.300	-4.800	0.059	8.852	-0.117	0.000
145.400	-7.400	0.060	8.851	-0.117	0.000
145.500	-7.000	0.058	8.851	-0.117	0.000
145.600	-6.600	0.058	8.851	-0.117	0.000
145.700	-6.600	0.056	8.852	-0.117	0.000
145.800	-7.200	0.056	8.852	-0.117	0.000
145.900	-6.600	0.059	8.853	-0.117	0.000
146.000	-7.200	0.059	8.851	-0.117	0.000
146.100	-6.000	0.059	8.851	-0.117	0.000
146.200	-7.000	0.058	8.852	-0.117	0.000
146.300	-5.200	0.057	8.852	-0.117	0.000
146.400	-6.400	0.055	8.852	-0.117	0.000
146.500	-6.000	0.059	8.852	-0.117	0.000
146.600	-7.800	0.059	8.852	-0.117	0.000
146.700	-6.200	0.056	8.852	-0.117	0.000
146.800	-7.400	0.061	8.852	-0.117	0.000
146.900	-5.800	0.054	8.852	-0.117	0.000
147.000	-6.800	0.057	8.853	-0.117	0.000
147.100	-6.600	0.057	8.853	-0.117	0.000
147.200	-7.200	0.058	8.852	-0.118	0.000
147.300	-6.600	0.058	8.853	-0.118	0.000
147.400	-6.400	0.054	8.852	-0.118	0.000
147.500	-6.200	0.055	8.851	-0.118	0.000
147.600	-6.800	0.055	8.851	-0.118	0.000
147.700	-7.000	0.055	8.852	-0.118	0.000
147.800	-7.400	0.057	8.851	-0.118	0.000
147.900	-6.200	0.055	8.852	-0.118	0.000
148.000	-7.400	0.058	8.852	-0.118	0.000
148.100	-6.600	0.058	8.852	-0.118	0.000
148.200	-6.200	0.060	8.852	-0.118	0.000
148.300	-6.400	0.058	8.852	-0.118	0.000
148.400	-7.000	0.062	8.852	-0.118	0.000
148.500	-7.000	0.058	8.851	-0.118	0.000
148.600	-6.600	0.058	8.851	-0.118	0.000
148.700	-7.000	0.060	8.851	-0.118	0.000
148.800	-7.400	0.061	8.852	-0.118	0.000
148.900	-7.200	0.061	8.851	-0.118	0.000
149.000	-5.400	0.061	8.851	-0.118	0.000
149.100	-5.400	0.061	8.851	-0.118	0.000
149.200	-7.800	0.063	8.851	-0.118	0.000
149.300	-5.600	0.059	8.851	-0.118	0.000
149.400	-8.000	0.064	8.852	-0.118	0.000
149.500	-6.200	0.061	8.852	-0.118	0.000
149.600	-7.400	0.061	8.852	-0.118	0.000
149.700	-5.400	0.056	8.851	-0.118	0.000
149.800	-5.800	0.057	8.853	-0.118	0.000
149.900	-6.600	0.054	8.851	-0.118	0.000
150.000	-6.600	0.053	8.852	-0.118	0.000
150.100	-5.400	0.053	8.852	-0.118	0.000
150.200	-5.600	0.052	8.851	-0.118	0.000
150.300	-5.600	0.050	8.853	-0.118	0.000
150.400	-5.800	0.052	8.851	-0.118	0.000
150.500	-6.200	0.055	8.852	-0.118	0.000
150.600	-7.400	0.055	8.852	-0.118	0.000
150.700	-7.600	0.052	8.851	-0.118	0.000
150.800	-6.400	0.053	8.851	-0.118	0.000
150.900	-6.000	0.052	8.852	-0.118	0.000
151.000	-7.200	0.050	8.851	-0.118	0.000
151.100	-5.800	0.050	8.851	-0.118	0.000
151.200	-7.000	0.057	8.852	-0.118	0.000
151.300	-6.800	0.055	8.851	-0.118	0.000
151.400	-6.400	0.055	8.851	-0.118	0.000
151.500	-7.000	0.056	8.852	-0.118	0.000
151.600	-7.800	0.056	8.852	-0.118	0.000
151.700	-6.600	0.062	8.851	-0.118	0.000
151.800	-8.200	0.060	8.851	-0.118	0.000
151.900	-6.400	0.061	8.851	-0.118	0.000
152.000	-7.800	0.063	8.852	-0.118	0.000
152.100	-7.000	0.063	8.852	-0.118	0.000
152.200	-7.400	0.064	8.852	-0.118	0.000
152.300	-7.800	0.064	8.850	-0.118	0.000
152.400	-7.200	0.065	8.852	-0.118	0.000
152.500	-6.400	0.064	8.853	-0.118	0.000
152.600	-7.600	0.064	8.853	-0.118	0.000
152.700	-7.200	0.066	8.852	-0.118	0.000
152.800	-7.400	0.066	8.852	-0.118	0.000
152.900	-6.600	0.065	8.851	-0.118	0.000
153.000	-8.000	0.062	8.851	-0.118	0.000
153.100	-7.400	0.062	8.851	-0.118	0.000
153.200	-7.800	0.070	8.851	-0.118	0.000
153.300	-8.000	0.063	8.850	-0.118	0.000
153.400	-7.400	0.068	8.852	-0.118	0.000
153.500	-7.400	0.067	8.851	-0.118	0.000
153.600	-8.600	0.067	8.851	-0.118	0.000
153.700	-7.000	0.066	8.852	-0.118	0.000
153.800	-8.400	0.071	8.852	-0.118	0.000
153.900	-6.600	0.066	8.852	-0.118	0.000
154.000	-8.600	0.068	8.850	-0.118	0.000
154.100	-8.400	0.068	8.850	-0.118	0.000
154.200	-8.000	0.069	8.852	-0.118	0.000
154.300	-7.400	0.071	8.852	-0.118	0.000
154.400	-7.400	0.071	8.851	-0.118	0.000
154.500	-7.800	0.070	8.851	-0.118	0.000
154.600	-8.800	0.070	8.851	-0.118	0.000
154.700	-6.400	0.069	8.851	-0.118	0.000
154.800	-7.600	0.074	8.851	-0.118	0.000
154.900	-6.600	0.070	8.852	-0.118	0.000
155.000	-8.200	0.064	8.852	-0.118	0.000
155.100	-7.600	0.064	8.852	-0.118	0.000
155.200	-7.200	0.070	8.852	-0.118	0.000
155.300	-6.200	0.066	8.852	-0.118	0.000
155.400	-7.800	0.068	8.851	-0.118	0.000
155.500	-6.600	0.067	8.851	-0.118	0.000
155.600	-7.400	0.067	8.851	-0.118	0.000
155.700	-6.400	0.068	8.852	-0.119	0.000
155.800	-7.400	0.063	8.852	-0.119	0.000
155.900	-6.400	0.066	8.852	-0.119	0.000
156.000	-7.000	0.064	8.851	-0.119	0.000
156.100	-7.200	0.064	8.851	-0.119	0.000
156.200	-7.200	0.064	8.851	-0.119	0.000
156.300	-5.200	0.062	8.851	-0.119	0.000
156.400	-6.200	0.065	8.850	-0.119	0.000
156.500	-6.200	0.060	8.852	-0.119	0.000
156.600	-8.600	0.060	8.852	-0.119	0.000
156.700	-6.400	0.059	8.852	-0.119	0.000
156.800	-7.000	0.059	8.852	-0.119	0.000
156.900	-6.200	0.057	8.851	-0.119	0.000
157.000	-7.000	0.059	8.852	-0.119	0.000
157.100	-6.200	0.059	8.852	-0.119	0.000
157.200	-6.600	0.058	8.851	-0.119	0.000
157.300	-6.400	0.058	8.851	-0.119	0.000
157.400	-7.800	0.055	8.850	-0.119	0.000
157.500	-6.000	0.059	8.851	-0.119	0.000
157.600	-6.400	0.059	8.851	-0.119	0.000
157.700	-4.800	0.055	8.851	-0.119	0.000
157.800	-7.200	0.059	8.852	-0.119	0.000
157.900	-6.200	0.059	8.852	-0.119	0.000
158.000	-7.400	0.058	8.851	-0.119	0.000
158.100	-7.000	0.058	8.851	-0.119	0.000
158.200	-7.000	0.055	8.851	-0.119	0.000
158.300	-6.200	0.059	8.850	-0.119	0.000
158.400	-7.800	0.055	8.851	-0.119	0.000
158.500	-6.800	0.061	8.852	-0.119	0.000
158.600	-7.600	0.061	8.852	-0.119	0.000
158.700	-7.600	0.059	8.852	-0.119	0.000
158.800	-6.200	0.059	8.852	-0.119	0.000
158.900	-5.400	0.054	8.851	-0.119	0.000
159.000	-7.600	0.058	8.851	-0.119	0.000
159.100	-7.000	0.058	8.851	-0.119	0.000
159.200	-8.000	0.063	8.852	-0.119	0.000
159.300	-7.200	0.059	8.850	-0.119	0.000
159.400	-7.600	0.062	8.850	-0.119	0.000
159.500	-6.400	0.060	8.851	-0.119	0.000
159.600	-7.200	0.060	8.851	-0.119	0.000
159.700	-7.400	0.063	8.851	-0.119	0.000
159.800	-8.000	0.057	8.851	-0.119	0.000
159.900	-6.800	0.063	8.852	-0.119	0.000
160.000	-8.000	0.066	8.852	-0.119	0.000
160.100	-7.000	0.066	8.852	-0.119	0.000
160.200	-7.200	0.064	8.850	-0.119	0.000
160.300	-7.600	0.064	8.851	-0.119	0.000
160.400	-8.400	0.069	8.852	-0.119	0.000
160.500	-8.200	0.069	8.850	-0.119	0.000
160.600	-7.400	0.069	8.850	-0.119	0.000
160.700	-8.000	0.065	8.849	-0.119	0.000
160.800	-8.600	0.072	8.851	-0.119	0.000
160.900	-8.200	0.067	8.851	-0.119	0.000
161.000	-7.800	0.072	8.851	-0.119	0.000
161.100	-6.200	0.072	8.851	-0.119	0.000
161.200	-7.400	0.074	8.851	-0.119	0.000
161.300	-7.400	0.073	8.851	-0.119	0.000
161.400	-8.600	0.071	8.851	-0.119	0.000
161.500	-6.800	0.070	8.851	-0.119	0.000
161.600	-7.200	0.070	8.851	-0.119	0.000
161.700	-6.600	0.067	8.851	-0.119	0.000
161.800	-7.800	0.068	8.851	-0.119	0.000
161.900	-8.000	0.065	8.851	-0.119	0.000
162.000	-7.800	0.066	8.851	-0.119	0.000
162.100	-7.200	0.066	8.851	-0.119	0.000
162.200	-7.800	0.068	8.850	-0.119	0.000
162.300	-6.400	0.066	8.851	-0.119	0.000
162.400	-7.800	0.071	8.851	-0.119	0.000
162.500	-7.000	0.067	8.850	-0.119	0.000
162.600	-8.000	0.067	8.850	-0.119	0.000
162.700	-7.200	0.067	8.851	-0.119	0.000
162.800	-7.400	0.068	8.852	-0.119	0.000
162.900	-7.400	0.069	8.850	-0.119	0.000
163.000	-8.000	0.071	8.850	-0.119	0.000
163.100	-7.800	0.071	8.850	-0.119	0.000
163.200	-8.200	0.070	8.851	-0.119	0.000
163.300	-7.600	0.071	8.851	-0.119	0.000
163.400	-8.200	0.068	8.851	-0.119	0.000
163.500	-7.800	0.070	8.850	-0.119	0.000
163.600	-7.800	0.070	8.850	-0.119	0.000
163.700	-7.400	0.071	8.850	-0.120	0.000
163.800	-9.000	0.071	8.851	-0.120	0.000
163.900	-7.800	0.070	8.850	-0.120	0.000
164.000	-7.800	0.069	8.850	-0.120	0.000
164.100	-7.000	0.069	8.850	-0.120	0.000
164.200	-8.200	0.073	8.850	-0.120	0.000
164.300	-7.200	0.070	8.849	-0.120	0.000
164.400	-8.400	0.068	8.850	-0.120	0.000
164.500	-7.600	0.068	8.851	-0.120	0.000
164.600	-5.800	0.068	8.851	-0.120	0.000
164.700	-6.800	0.072	8.851	-0.120	0.000
164.800	-8.200	0.067	8.850	-0.120	0.000
164.900	-6.800	0.069	8.850	-0.120	0.000
165.000	-7.400	0.069	8.850	-0.120	0.000
165.100	-7.000	0.069	8.850	-0.120	0.000
165.200	-8.800	0.069	8.850	-0.120	0.000
165.300	-7.200	0.067	8.851	-0.120	0.000
165.400	-6.400	0.069	8.850	-0.120	0.000
165.500	-5.800	0.067	8.851	-0.120	0.000
165.600	-6.400	0.067	8.851	-0.120	0.000
165.700	-7.600	0.063	8.850	-0.120	0.000
165.800	-6.200	0.068	8.850	-0.120	0.000
165.900	-4.800	0.063	8.851	-0.120	0.000
166.000	-6.600	0.064	8.851	-0.120	0.000
166.100	-5.600	0.064	8.851	-0.120	0.000
166.200	-6.000	0.058	8.851	-0.120	0.000
166.300	-6.000	0.063	8.850	-0.120	0.000
166.400	-6.200	0.062	8.851	-0.120	0.000
166.500	-5.000	0.059	8.851	-0.120	0.000
166.600	-6.600	0.059	8.851	-0.120	0.000
166.700	-5.600	0.057	8.851	-0.120	0.000
166.800	-6.000	0.053	8.850	-0.120	0.000
166.900	-4.000	0.058	8.849	-0.120	0.000
167.000	-5.800	0.055	8.850	-0.120	0.000
167.100	-5.400	0.055	8.850	-0.120	0.000
167.200	-6.400	0.055	8.851	-0.120	0.000
167.300	-5.400	0.052	8.850	-0.120	0.000
167.400	-6.200	0.051	8.850	-0.120	0.000
167.500	-5.200	0.049	8.849	-0.120	0.000
167.600	-6.200	0.049	8.849	-0.120	0.000
167.700	-4.400	0.052	8.851	-0.120	0.000
167.800	-5.200	0.049	8.850	-0.120	0.000
167.900	-5.000	0.052	8.851	-0.120	0.000
168.000	-5.800	0.051	8.851	-0.120	0.000
168.100	-4.600	0.051	8.851	-0.120	0.000
168.200	-6.600	0.050	8.850	-0.120	0.000
168.300	-5.600	0.049	8.850	-0.120	0.000
168.400	-5.600	0.047	8.850	-0.120	0.000
168.500	-4.600	0.051	8.851	-0.120	0.000
168.600	-5.800	0.051	8.851	-0.120	0.000
168.700	-5.800	0.050	8.850	-0.120	0.000
168.800	-5.600	0.053	8.850	-0.120	0.000
168.900	-5.600	0.050	8.850	-0.120	0.000
169.000	-6.600	0.050	8.850	-0.120	0.000
169.100	-6.000	0.050	8.850	-0.120	0.000
169.200	-7.600	0.055	8.850	-0.120	0.000
169.300	-5.400	0.052	8.850	-0.120	0.000
169.400	-6.000	0.051	8.850	-0.120	0.000
169.500	-4.800	0.051	8.849	-0.120	0.000
169.600	-7.200	0.051	8.849	-0.120	0.000
169.700	-6.600	0.055	8.850	-0.120	0.000
169.800	-7.000	0.048	8.849	-0.120	0.000
169.900	-5.200	0.053	8.850	-0.120	0.000
170.000	-5.800	0.051	8.851	-0.120	0.000
170.100	-6.000	0.051	8.851	-0.120	0.000
170.200	-6.000	0.051	8.851	-0.120	0.000
170.300	-6.200	0.055	8.850	-0.120	0.000
170.400	-6.200	0.058	8.850	-0.120	0.000
170.500	-5.600	0.059	8.850	-0.120	0.000
170.600	-6.400	0.059	8.850	-0.120	0.000
170.700	-5.600	0.054	8.849	-0.120	0.000
170.800	-6.400	0.055	8.851	-0.120	0.000
170.900	-4.800	0.051	8.851	-0.120	0.000
171.000	-5.400	0.056	8.849	-0.120	0.000
171.100	-5.600	0.056	8.849	-0.120	0.000
171.200	-7.000	0.055	8.850	-0.120	0.000
171.300	-5.400	0.055	8.850	-0.120	0.000
171.400	-6.000	0.052	8.850	-0.120	0.000
171.500	-4.400	0.055	8.850	-0.120	0.000
171.600	-6.200	0.055	8.850	-0.120	0.000
171.700	-6.600	0.054	8.850	-0.120	0.000
171.800	-6.600	0.050	8.849	-0.120	0.000
171.900	-4.600	0.054	8.850	-0.120	0.000
172.000	-5.000	0.058	8.850	-0.120	0.000
172.100	-5.000	0.058	8.850	-0.120	0.000
172.200	-5.200	0.050	8.850	-0.120	0.000
172.300	-5.400	0.052	8.851	-0.120	0.000
172.400	-7.400	0.050	8.849	-0.120	0.000
172.500	-5.800	0.048	8.851	-0.120	0.000
172.600	-6.000	0.048	8.851	-0.120	0.000
172.700	-4.800	0.052	8.850	-0.120	0.000
172.800	-5.000	0.049	8.850	-0.120	0.000
172.900	-5.600	0.049	8.849	-0.120	0.000
173.000	-5.600	0.050	8.849	-0.120	0.000
173.100	-4.000	0.050	8.849	-0.120	0.000
173.200	-5.400	0.051	8.849	-0.120	0.000
173.300	-4.600	0.051	8.850	-0.120	0.000
173.400	-6.200	0.049	8.850	-0.120	0.000
173.500	-6.400	0.049	8.850	-0.120	0.000
173.600	-5.400	0.049	8.850	-0.120	0.000
173.700	-5.600	0.050	8.851	-0.120	0.000
173.800	-6.000	0.046	8.849	-0.121	0.000
173.900	-4.000	0.050	8.849	-0.121	0.000
174.000	-6.000	0.047	8.850	-0.121	0.000
174.100	-4.000	0.047	8.850	-0.121	0.000
174.200	-4.600	0.049	8.850	-0.121	0.000
174.300	-5.000	0.049	8.850	-0.121	0.000
174.400	-6.200	0.045	8.850	-0.121	0.000
174.500	-5.600	0.045	8.850	-0.121	0.000
174.600	-6.400	0.045	8.850	-0.121	0.000
174.700	-5.000	0.048	8.850	-0.121	0.000
174.800	-6.800	0.048	8.850	-0.121	0.000
174.900	-4.800	0.046	8.849	-0.121	0.000
175.000	-6.200	0.047	8.850	-0.121	0.000
175.100	-6.000	0.047	8.850	-0.121	0.000
175.200	-6.200	0.050	8.851	-0.121	0.000
175.300	-6.000	0.045	8.849	-0.121	0.000
175.400	-5.600	0.050	8.849	-0.121	0.000
175.500	-6.000	0.048	8.850	-0.121	0.000
175.600	-5.800	0.048	8.850	-0.121	0.000
175.700	-5.800	0.049	8.849	-0.121	0.000
175.800	-6.400	0.047	8.849	-0.121	0.000
175.900	-6.200	0.050	8.850	-0.121	0.000
176.000	-5.800	0.053	8.850	-0.121	0.000
176.100	-4.400	0.053	8.850	-0.121	0.000
176.200	-5.600	0.047	8.850	-0.121	0.000
176.300	-4.800	0.051	8.850	-0.121	0.000
176.400	-5.600	0.049	8.849	-0.121	0.000
176.500	-5.400	0.048	8.849	-0.121	0.000
176.600	-5.800	0.048	8.849	-0.121	0.000
176.700	-5.800	0.047	8.850	-0.121	0.000
176.800	-6.200	0.047	8.850	-0.121	0.000
176.900	-4.000	0.047	8.848	-0.121	0.000
177.000	-4.800	0.044	8.850	-0.121	0.000
177.100	-5.000	0.044	8.850	-0.121	0.000
177.200	-4.800	0.048	8.849	-0.121	0.000
177.300	-4.800	0.045	8.850	-0.121	0.000
177.400	-5.200	0.043	8.850	-0.121	0.000
177.500	-4.000	0.045	8.850	-0.121	0.000
177.600	-6.800	0.045	8.850	-0.121	0.000
177.700	-4.400	0.044	8.849	-0.121	0.000
177.800	-3.400	0.045	8.849	-0.121	0.000
177.900	0.200	0.044	8.849	-0.121	0.000
178.000	6.200	0.040	8.849	-0.121	0.235
178.100	10.200	0.040	8.849	-0.121	0.235
178.200	19.000	0.046	8.848	-0.121	0.235
178.300	14.400	0.043	8.849	-0.120	0.235
178.400	30.600	0.041	8.850	-0.120	0.235
178.500	32.000	0.042	8.850	-0.120	0.530
178.600	40.000	0.042	8.850	-0.120	0.530
178.700	48.800	0.043	8.851	-0.120	0.530
178.800	48.800	0.039	8.851	-0.120	0.530
178.900	56.200	0.043	8.849	-0.120	0.530
179.000	64.200	0.043	8.849	-0.120	0.824
179.100	62.600	0.043	8.849	-0.120	0.824
179.200	79.600	0.052	8.850	-0.120	0.824
179.300	92.600	0.046	8.849	-0.119	0.824
179.400	101.800	0.052	8.850	-0.119	0.824
179.500	98.200	0.061	8.847	-0.119	1.118
179.600	91.600	0.061	8.847	-0.119	1.118
179.700	90.800	0.061	8.849	-0.119	1.118
179.800	111.600	0.060	8.849	-0.118	1.118
179.900	123.000	0.072	8.847	-0.118	1.118
180.000	120.000	0.081	8.849	-0.118	1.412
180.100	120.800	0.081	8.849	-0.118	1.412
180.200	129.400	0.082	8.850	-0.118	1.412
180.300	144.800	0.088	8.850	-0.117	1.412
180.400	147.400	0.099	8.849	-0.117	1.412
180.500	147.200	0.109	8.848	-0.117	1.706
180.600	146.400	0.109	8.848	-0.117	1.706
180.700	150.400	0.112	8.849	-0.117	1.706
180.800	172.800	0.120	8.850	-0.115	1.706
180.900	184.200	0.127	8.850	-0.115	1.706
181.000	179.200	0.144	8.848	-0.115	2.001
181.100	173.400	0.144	8.848	-0.115	2.001
181.200	173.600	0.154	8.850	-0.115	2.001
181.300	192.000	0.161	8.849	-0.114	2.001
181.400	200.800	0.167	8.849	-0.114	2.001
181.500	198.400	0.191	8.850	-0.114	2.295
181.600	202.400	0.191	8.850	-0.114	2.295
181.700	198.400	0.195	8.851	-0.114	2.295
181.800	213.000	0.211	8.849	-0.112	2.295
181.900	226.400	0.218	8.848	-0.112	2.295
182.000	230.400	0.240	8.850	-0.112	2.589
182.100	224.600	0.240	8.850	-0.112	2.589
182.200	223.400	0.254	8.849	-0.112	2.589
182.300	240.400	0.264	8.849	-0.110	2.589
182.400	254.200	0.278	8.849	-0.110	2.589
182.500	255.600	0.297	8.847	-0.110	2.883
182.600	252.600	0.297	8.847	-0.110	2.883
182.700	246.000	0.317	8.849	-0.110	2.883
182.800	262.400	0.324	8.849	-0.108	2.883
182.900	271.800	0.344	8.848	-0.108	2.883
183.000	276.800	0.367	8.848	-0.108	3.178
183.100	275.600	0.367	8.848	-0.108	3.178
183.200	264.200	0.383	8.847	-0.108	3.178
183.300	280.800	0.395	8.848	-0.105	3.178
183.400	295.000	0.415	8.850	-0.105	3.178
183.500	289.600	0.443	8.849	-0.105	3.472
183.600	293.000	0.443	8.849	-0.105	3.472
183.700	287.600	0.465	8.849	-0.105	3.472
183.800	302.000	0.475	8.849	-0.103	3.472
183.900	319.200	0.492	8.849	-0.103	3.472
184.000	317.200	0.528	8.850	-0.103	3.766
184.100	310.600	0.528	8.850	-0.103	3.766
184.200	311.200	0.550	8.849	-0.103	3.766
184.300	326.000	0.561	8.849	-0.100	3.766
184.400	339.200	0.579	8.850	-0.100	3.766
184.500	337.800	0.619	8.848	-0.100	4.060
184.600	336.400	0.619	8.848	-0.100	4.060
184.700	331.400	0.637	8.849	-0.100	4.060
184.800	342.400	0.653	8.851	-0.097	4.060
184.900	357.600	0.672	8.849	-0.097	4.060
185.000	361.400	0.710	8.850	-0.097	4.355
185.100	358.000	0.710	8.850	-0.097	4.355
185.200	347.800	0.730	8.848	-0.097	4.355
185.300	365.400	0.749	8.848	-0.094	4.355
185.400	380.000	0.769	8.848	-0.094	4.355
185.500	381.600	0.802	8.849	-0.094	4.649
185.600	378.000	0.802	8.849	-0.094	4.649
185.700	365.800	0.827	8.851	-0.094	4.649
185.800	378.600	0.844	8.848	-0.091	4.649
185.900	391.800	0.866	8.847	-0.091	4.649
186.000	397.000	0.907	8.847	-0.091	4.943
186.100	396.600	0.907	8.847	-0.091	4.943
186.200	384.400	0.931	8.848	-0.091	4.943
186.300	392.200	0.948	8.849	-0.087	4.943
186.400	402.400	0.972	8.849	-0.087	4.943
186.500	399.600	1.014	8.850	-0.087	5.000
186.600	396.000	1.014	8.850	-0.087	5.000
186.700	392.600	1.037	8.849	-0.087	5.000
186.800	390.200	1.061	8.849	-0.084	5.000
186.900	388.400	1.088	8.848	-0.084	5.000
187.000	385.400	1.139	8.848	-0.084	5.000
187.100	382.400	1.139	8.848	-0.084	5.000
187.200	381.800	1.157	8.845	-0.084	5.000
187.300	379.000	1.179	8.850	-0.081	5.000
187.400	376.800	1.200	8.849	-0.081	5.000
187.500	374.000	1.249	8.850	-0.081	5.000
187.600	372.600	1.249	8.850	-0.081	5.000
187.700	370.600	1.269	8.848	-0.081	5.000
187.800	368.000	1.292	8.848	-0.078	5.000
187.900	365.800	1.317	8.848	-0.078	5.000
188.000	363.400	1.360	8.847	-0.078	5.000
188.100	361.400	1.360	8.847	-0.078	5.000
188.200	359.200	1.381	8.848	-0.078	5.000
188.300	357.200	1.405	8.849	-0.075	5.000
188.400	355.400	1.422	8.848	-0.075	5.000
188.500	354.000	1.463	8.847	-0.075	5.000
188.600	350.400	1.463	8.847	-0.075	5.000
188.700	349.400	1.487	8.848	-0.075	5.000
188.800	345.800	1.505	8.850	-0.072	5.000
188.900	344.800	1.525	8.847	-0.072	5.000
189.000	343.400	1.569	8.848	-0.072	5.000
189.100	342.000	1.569	8.848	-0.072	5.000
189.200	339.800	1.590	8.848	-0.072	5.000
189.300	337.400	1.603	8.848	-0.069	5.000
189.400	335.800	1.632	8.849	-0.069	5.000
189.500	333.000	1.670	8.848	-0.069	5.000
189.600	331.400	1.670	8.848	-0.069	5.000
189.700	329.200	1.685	8.849	-0.069	5.000
189.800	327.600	1.707	8.847	-0.067	5.000
189.900	325.600	1.723	8.848	-0.067	5.000
190.000	324.200	1.764	8.848	-0.067	5.000
190.100	322.800	1.764	8.848	-0.067	5.000
190.200	320.000	1.781	8.847	-0.067	5.000
190.300	319.600	1.803	8.848	-0.064	5.000
190.400	318.000	1.814	8.847	-0.064	5.000
190.500	315.400	1.851	8.847	-0.064	5.000
190.600	314.000	1.851	8.847	-0.064	5.000
190.700	313.000	1.870	8.849	-0.064	5.000
190.800	310.800	1.888	8.849	-0.061	5.000
190.900	307.800	1.902	8.848	-0.061	5.000
191.000	307.000	1.936	8.848	-0.061	5.000
191.100	305.600	1.936	8.848	-0.061	5.000
191.200	302.200	1.958	8.848	-0.061	5.000
191.300	300.400	1.969	8.849	-0.059	5.000
191.400	299.800	1.988	8.847	-0.059	5.000
191.500	298.200	2.024	8.848	-0.059	5.000
191.600	297.000	2.024	8.848	-0.059	5.000
191.700	294.800	2.040	8.847	-0.059	5.000
191.800	293.200	2.052	8.848	-0.056	5.000
191.900	291.200	2.071	8.847	-0.056	5.000
192.000	291.600	2.103	8.848	-0.056	5.000
192.100	289.000	2.103	8.848	-0.056	5.000
192.200	287.400	2.119	8.848	-0.056	5.000
192.300	285.800	2.135	8.848	-0.054	5.000
192.400	283.600	2.152	8.847	-0.054	5.000
192.500	283.800	2.182	8.848	-0.054	5.000
192.600	280.800	2.182	8.848	-0.054	5.000
192.700	279.400	2.198	8.848	-0.054	5.000
192.800	278.200	2.213	8.848	-0.052	5.000
192.900	276.000	2.227	8.848	-0.052	5.000
193.000	275.800	2.261	8.848	-0.052	5.000
193.100	273.600	2.261	8.848	-0.052	5.000
193.200	272.800	2.273	8.848	-0.052	5.000
193.300	271.000	2.289	8.848	-0.050	5.000
193.400	269.200	2.303	8.849	-0.050	5.000
193.500	268.600	2.330	8.848	-0.050	5.000
193.600	265.800	2.330	8.848	-0.050	5.000
193.700	265.200	2.342	8.848	-0.050	5.000
193.800	263.400	2.362	8.848	-0.047	5.000
193.900	262.800	2.374	8.849	-0.047	5.000
194.000	260.600	2.399	8.848	-0.047	5.000
194.100	259.800	2.399	8.848	-0.047	5.000
194.200	258.200	2.417	8.849	-0.047	5.000
194.300	256.200	2.431	8.848	-0.045	5.000
194.400	255.800	2.442	8.849	-0.045	5.000
194.500	253.200	2.470	8.847	-0.045	5.000
194.600	252.200	2.470	8.847	-0.045	5.000
194.700	252.800	2.485	8.848	-0.045	5.000
194.800	250.200	2.496	8.849	-0.043	5.000
194.900	248.800	2.511	8.848	-0.043	5.000
195.000	246.800	2.535	8.848	-0.043	5.000
195.100	245.800	2.535	8.848	-0.043	5.000
195.200	245.400	2.549	8.848	-0.043	5.000
195.300	243.800	2.561	8.848	-0.041	5.000
195.400	242.400	2.575	8.848	-0.041	5.000
195.500	241.200	2.599	8.849	-0.041	5.000
195.600	240.200	2.599	8.849	-0.041	5.000
195.700	238.200	2.611	8.847	-0.041	5.000
195.800	238.000	2.623	8.848	-0.039	5.000
195.900	235.600	2.636	8.848	-0.039	5.000
196.000	235.000	2.658	8.847	-0.039	5.000
196.100	233.600	2.658	8.847	-0.039	5.000
196.200	233.200	2.673	8.847	-0.039	5.000
196.300	231.600	2.680	8.848	-0.037	5.000
196.400	230.000	2.696	8.848	-0.037	5.000
196.500	229.600	2.717	8.848	-0.037	5.000
196.600	228.000	2.717	8.848	-0.037	5.000
196.700	227.200	2.733	8.848	-0.037	5.000
196.800	225.400	2.741	8.848	-0.036	5.000
196.900	224.200	2.753	8.848	-0.036	5.000
197.000	223.600	2.772	8.849	-0.036	5.000
197.100	222.400	2.772	8.849	-0.036	5.000
197.200	222.000	2.786	8.848	-0.036	5.000
197.300	220.800	2.795	8.848	-0.034	5.000
197.400	218.400	2.810	8.847	-0.034	5.000
197.500	217.200	2.828	8.848	-0.034	5.000
197.600	217.400	2.828	8.848	-0.034	5.000
197.700	216.000	2.840	8.848	-0.034	5.000
197.800	214.400	2.848	8.847	-0.032	5.000
197.900	214.200	2.863	8.849	-0.032	5.000
198.000	213.600	2.884	8.847	-0.032	5.000
198.100	212.400	2.884	8.847	-0.032	5.000
198.200	211.000	2.893	8.847	-0.032	5.000
198.300	209.800	2.903	8.848	-0.030	5.000
198.400	208.600	2.914	8.847	-0.030	5.000
198.500	207.800	2.930	8.847	-0.030	5.000
198.600	207.200	2.930	8.847	-0.030	5.000
198.700	206.000	2.939	8.848	-0.030	5.000
198.800	204.800	2.950	8.847	-0.028	5.000
198.900	205.200	2.959	8.848	-0.028	5.000
199.000	204.000	2.983	8.848	-0.028	5.000
199.100	202.600	2.983	8.848	-0.028	5.000
199.200	201.400	2.993	8.848	-0.028	5.000
199.300	200.600	3.003	8.848	-0.027	5.000
199.400	199.800	3.012	8.848	-0.027	5.000
199.500	198.800	3.030	8.847	-0.027	5.000
199.600	198.000	3.030	8.847	-0.027	5.000
199.700	197.200	3.039	8.847	-0.027	5.000
199.800	195.600	3.046	8.848	-0.025	5.000
199.900	193.800	3.056	8.847	-0.025	5.000
[truncated: 9,454 more rows]
