# Supplementary material for: Measurement of Outflow Facility Using iPerfusion
Source: PLoS One. 2016 Mar 7;11(3):e0150694. doi: 10.1371/journal.pone.0150694 (PMC4780770; doi:10.1371/journal.pone.0150694)
Supplement: S4 File — The raw data from the perfusion traces along with the steady state values for each pressure step. (ZIP) [file pone.0150694.s004.zip › S3/ControlIndividuals/eye21/CapPre_P16CL-11/Parameters.txt]

Q 	 dQ 	 P 	 dP 	 R 	 dR 	 C 	 dC 	 FT 	 dFT 	 N/A 	 FV 	 
-6.5590	5.1286	0.0582	0.0409	-0.0156	0.0242	-63.9017	98.8902	0.0000	0.0000	0.0012	0.0000
57.7823	5.3724	4.4077	0.0435	0.0727	0.0065	13.7536	1.2264	0.0000	0.0000	4.9750	0.0000
117.0660	5.3722	8.8481	0.0441	0.0738	0.0033	13.5516	0.6109	0.0000	0.0000	9.9750	0.0000
176.1860	5.6289	13.3043	0.0467	0.0743	0.0024	13.4563	0.4257	0.0000	0.0000	14.9750	0.0000
233.7857	5.4773	17.7560	0.0451	0.0750	0.0017	13.3266	0.3103	0.0000	0.0000	19.9750	0.0000
286.4527	5.8748	22.2556	0.0499	0.0769	0.0016	12.9987	0.2656	0.0000	0.0000	24.9750	0.0000
