# Supplementary material for: Measurement of Outflow Facility Using iPerfusion
Source: PLoS One. 2016 Mar 7;11(3):e0150694. doi: 10.1371/journal.pone.0150694 (PMC4780770; doi:10.1371/journal.pone.0150694)
Supplement: S4 File — The raw data from the perfusion traces along with the steady state values for each pressure step. (ZIP) [file pone.0150694.s004.zip › S3/ControlIndividuals/eye21/Eye_P16CL-11/Data.txt]

0.000	-3.000	7.001	8.799	-0.000	7.000
0.100	0.600	7.001	8.799	-0.000	7.000
0.200	0.400	6.996	8.799	-0.000	7.000
0.300	1.000	6.998	8.800	-0.000	7.000
0.400	0.200	6.998	8.800	-0.000	7.000
0.500	0.200	6.996	8.798	0.000	7.000
0.600	1.600	6.996	8.798	0.000	7.000
0.700	1.000	6.997	8.799	0.000	7.000
0.800	1.200	6.997	8.799	0.000	7.000
0.900	2.200	6.996	8.798	0.000	7.000
1.000	-0.000	6.995	8.798	0.000	7.000
1.100	1.400	6.995	8.798	0.000	7.000
1.200	0.800	6.996	8.798	0.000	7.000
1.300	2.400	6.998	8.799	0.000	7.000
1.400	1.400	6.995	8.799	0.000	7.000
1.500	1.200	6.995	8.798	0.000	7.000
1.600	0.200	6.995	8.798	0.000	7.000
1.700	1.800	6.999	8.798	0.000	7.000
1.800	0.600	6.994	8.798	0.000	7.000
1.900	1.600	6.998	8.799	0.000	7.000
2.000	2.000	6.999	8.798	0.000	7.000
2.100	1.200	6.999	8.798	0.000	7.000
2.200	0.600	6.997	8.799	0.000	7.000
2.300	1.600	6.996	8.798	0.000	7.000
2.400	0.400	6.998	8.799	0.000	7.000
2.500	1.000	6.996	8.798	0.000	7.000
2.600	1.000	6.996	8.798	0.000	7.000
2.700	0.800	6.999	8.798	0.000	7.000
2.800	1.200	6.999	8.797	0.000	7.000
2.900	0.800	6.999	8.797	0.000	7.000
3.000	0.800	6.997	8.798	0.000	7.000
3.100	1.600	6.997	8.798	0.000	7.000
3.200	2.800	6.997	8.798	0.000	7.000
3.300	1.000	6.999	8.798	0.000	7.000
3.400	0.600	6.997	8.798	0.000	7.000
3.500	2.400	6.998	8.797	0.000	7.000
3.600	0.800	6.998	8.797	0.000	7.000
3.700	1.200	6.997	8.798	0.000	7.000
3.800	1.000	6.995	8.798	0.000	7.000
3.900	1.400	6.995	8.798	0.000	7.000
4.000	0.600	6.997	8.798	0.000	7.000
4.100	2.000	6.997	8.798	0.000	7.000
4.200	0.600	6.992	8.797	0.000	7.000
4.300	1.600	7.002	8.798	0.000	7.000
4.400	1.800	6.995	8.797	0.000	7.000
4.500	1.800	6.998	8.798	0.000	7.000
4.600	-0.400	6.998	8.798	0.000	7.000
4.700	2.200	6.999	8.797	0.000	7.000
4.800	0.400	6.991	8.798	0.000	7.000
4.900	2.000	6.998	8.797	0.000	7.000
5.000	1.000	6.996	8.798	0.000	7.000
5.100	1.000	6.996	8.798	0.000	7.000
5.200	-0.000	6.998	8.797	0.000	7.000
5.300	1.800	6.998	8.797	0.000	7.000
5.400	1.200	6.997	8.797	0.000	7.000
5.500	2.200	6.996	8.797	0.000	7.000
5.600	1.000	6.996	8.797	0.000	7.000
5.700	0.200	6.997	8.796	0.000	7.000
5.800	1.000	6.991	8.797	0.000	7.000
5.900	1.800	6.997	8.797	0.000	7.000
6.000	1.200	6.997	8.796	0.000	7.000
6.100	1.400	6.997	8.796	0.000	7.000
6.200	1.400	6.997	8.795	0.000	7.000
6.300	2.200	6.994	8.797	0.000	7.000
6.400	2.000	7.001	8.796	0.000	7.000
6.500	1.400	6.997	8.796	0.000	7.000
6.600	0.800	6.997	8.796	0.000	7.000
6.700	0.800	6.998	8.796	0.000	7.000
6.800	0.600	6.995	8.797	0.000	7.000
6.900	1.400	6.999	8.797	0.000	7.000
7.000	1.000	7.001	8.796	0.000	7.000
7.100	1.800	7.001	8.796	0.000	7.000
7.200	0.800	6.994	8.797	0.000	7.000
7.300	2.400	6.998	8.796	0.000	7.000
7.400	-0.400	6.997	8.796	0.000	7.000
7.500	1.000	6.997	8.797	0.000	7.000
7.600	0.600	6.997	8.797	0.000	7.000
7.700	1.000	6.996	8.796	0.000	7.000
7.800	0.400	6.997	8.797	0.000	7.000
7.900	0.400	6.993	8.797	0.000	7.000
8.000	1.200	6.996	8.796	0.000	7.000
8.100	1.800	6.996	8.796	0.000	7.000
8.200	-0.000	6.996	8.795	0.000	7.000
8.300	2.000	6.996	8.796	0.000	7.000
8.400	0.600	6.998	8.795	0.000	7.000
8.500	2.200	6.992	8.796	0.000	7.000
8.600	0.800	6.992	8.796	0.000	7.000
8.700	2.600	7.001	8.796	0.000	7.000
8.800	1.000	6.997	8.795	0.000	7.000
8.900	1.000	6.995	8.795	0.000	7.000
9.000	1.000	6.996	8.795	0.000	7.000
9.100	0.600	6.996	8.795	0.000	7.000
9.200	2.400	7.000	8.795	0.000	7.000
9.300	0.600	6.995	8.795	0.000	7.000
9.400	2.800	6.999	8.796	0.000	7.000
9.500	2.400	7.000	8.796	0.000	7.000
9.600	0.800	7.000	8.796	0.000	7.000
9.700	0.800	6.997	8.796	0.000	7.000
9.800	2.000	6.995	8.796	0.000	7.000
9.900	2.000	6.996	8.795	0.000	7.000
10.000	1.400	7.000	8.795	0.000	7.000
10.100	2.600	7.000	8.795	0.000	7.000
10.200	2.200	7.000	8.795	0.000	7.000
10.300	1.800	6.995	8.795	0.000	7.000
10.400	1.800	6.994	8.794	0.000	7.000
10.500	1.000	6.999	8.795	0.000	7.000
10.600	-0.200	6.999	8.795	0.000	7.000
10.700	2.600	6.994	8.795	0.000	7.000
10.800	1.000	7.002	8.795	0.000	7.000
10.900	1.200	6.995	8.795	0.000	7.000
11.000	1.200	6.991	8.795	0.000	7.000
11.100	2.000	6.991	8.795	0.000	7.000
11.200	1.200	7.000	8.795	0.000	7.000
11.300	0.800	6.994	8.795	0.000	7.000
11.400	1.800	6.997	8.795	0.000	7.000
11.500	1.800	6.994	8.795	0.000	7.000
11.600	1.000	6.994	8.795	0.000	7.000
11.700	2.400	7.001	8.795	0.000	7.000
11.800	-0.000	6.993	8.794	0.000	7.000
11.900	2.000	7.005	8.795	0.000	7.000
12.000	0.800	7.006	8.795	0.000	7.000
12.100	2.000	7.006	8.795	0.000	7.000
12.200	1.200	6.995	8.794	0.000	7.000
12.300	2.000	6.993	8.794	0.000	7.000
12.400	1.400	6.998	8.794	0.000	7.000
12.500	2.600	7.002	8.795	0.000	7.000
12.600	1.000	7.002	8.795	0.000	7.000
12.700	1.600	6.998	8.795	0.000	7.000
12.800	0.600	7.000	8.795	0.000	7.000
12.900	2.600	6.995	8.795	0.000	7.000
13.000	1.800	6.996	8.795	0.000	7.000
13.100	0.600	6.996	8.795	0.000	7.000
13.200	1.000	6.997	8.794	0.000	7.000
13.300	1.200	7.003	8.795	0.000	7.000
13.400	1.200	6.994	8.796	0.000	7.000
13.500	1.600	6.998	8.795	0.000	7.000
13.600	1.400	6.998	8.795	0.000	7.000
13.700	1.000	7.001	8.795	0.000	7.000
13.800	0.600	6.992	8.795	0.000	7.000
13.900	2.000	7.007	8.794	0.000	7.000
14.000	0.200	7.007	8.795	0.000	7.000
14.100	3.000	7.007	8.795	0.000	7.000
14.200	0.600	6.988	8.794	0.000	7.000
14.300	1.800	7.000	8.794	0.000	7.000
14.400	0.600	6.996	8.794	0.000	7.000
14.500	1.000	7.000	8.794	0.000	7.000
14.600	2.400	7.000	8.794	0.000	7.000
14.700	0.800	6.997	8.794	0.000	7.000
14.800	1.400	6.997	8.794	0.000	7.000
14.900	2.000	6.998	8.794	0.000	7.000
15.000	1.200	6.998	8.795	0.000	7.000
15.100	2.000	6.998	8.795	0.000	7.000
15.200	1.400	7.000	8.794	0.000	7.000
15.300	2.400	6.998	8.795	0.000	7.000
15.400	1.600	7.000	8.795	0.000	7.000
15.500	2.400	7.002	8.795	0.000	7.000
15.600	0.400	7.002	8.795	0.000	7.000
15.700	0.800	6.998	8.796	0.000	7.000
15.800	1.600	6.995	8.795	0.000	7.000
15.900	0.600	6.997	8.795	0.000	7.000
16.000	1.600	6.999	8.795	0.000	7.000
16.100	1.600	6.999	8.795	0.000	7.000
16.200	1.600	6.999	8.795	0.000	7.000
16.300	1.200	6.996	8.794	0.000	7.000
16.400	1.600	6.996	8.795	0.000	7.000
16.500	1.000	7.002	8.794	0.000	7.000
16.600	1.600	7.002	8.794	0.000	7.000
16.700	0.800	7.001	8.795	0.000	7.000
16.800	3.000	7.001	8.797	0.000	7.000
16.900	0.800	6.997	8.795	0.000	7.000
17.000	1.600	7.004	8.796	0.000	7.000
17.100	1.000	7.004	8.796	0.000	7.000
17.200	1.800	6.996	8.794	0.000	7.000
17.300	1.400	7.007	8.795	0.000	7.000
17.400	2.200	7.005	8.795	0.000	7.000
17.500	1.200	7.020	8.797	0.000	7.000
17.600	1.800	7.020	8.797	0.000	7.000
17.700	0.400	6.976	8.794	0.000	7.000
17.800	1.200	7.002	8.796	0.000	7.000
17.900	1.800	7.000	8.797	0.000	7.000
18.000	1.400	6.994	8.796	0.000	7.000
18.100	2.000	6.994	8.796	0.000	7.000
18.200	2.200	6.991	8.797	0.000	7.000
18.300	1.800	6.991	8.795	0.000	7.000
18.400	1.600	6.995	8.796	0.000	7.000
18.500	1.000	6.988	8.794	0.000	7.000
18.600	1.200	6.988	8.794	0.000	7.000
18.700	0.600	6.987	8.797	0.000	7.000
18.800	2.200	6.990	8.796	0.000	7.000
18.900	1.000	6.989	8.796	0.000	7.000
19.000	0.600	6.990	8.796	0.000	7.000
19.100	0.800	6.990	8.796	0.000	7.000
19.200	1.000	6.992	8.797	0.000	7.000
19.300	1.600	6.987	8.796	0.000	7.000
19.400	1.800	6.990	8.795	0.000	7.000
19.500	1.200	6.995	8.796	0.000	7.000
19.600	1.200	6.995	8.796	0.000	7.000
19.700	0.600	6.981	8.794	0.000	7.000
19.800	1.400	6.997	8.796	0.000	7.000
19.900	0.600	6.988	8.795	0.000	7.000
20.000	1.600	6.985	8.795	0.000	7.000
20.100	1.600	6.985	8.795	0.000	7.000
20.200	1.400	6.991	8.795	0.000	7.000
20.300	0.800	6.983	8.796	0.000	7.000
20.400	1.400	6.994	8.795	0.000	7.000
20.500	2.000	6.981	8.796	0.000	7.000
20.600	1.600	6.981	8.796	0.000	7.000
20.700	0.400	6.991	8.797	0.000	7.000
20.800	0.800	6.996	8.796	0.000	7.000
20.900	3.800	6.977	8.796	0.000	7.000
21.000	2.400	6.997	8.796	0.004	7.000
21.100	481.200	6.997	8.796	0.004	7.000
21.200	4779.000	6.982	8.796	0.004	7.000
21.300	-2197.400	6.992	8.796	0.004	7.000
21.400	-675.200	6.999	8.796	0.004	7.000
21.500	4972.800	6.895	8.795	0.012	7.000
21.600	817.000	6.895	8.795	0.012	7.000
21.700	-185.200	6.858	8.796	0.012	7.000
21.800	-388.600	7.127	8.796	0.012	7.000
21.900	-461.800	6.988	8.795	0.012	7.000
22.000	-476.000	7.001	8.795	0.009	7.000
22.100	-472.600	7.001	8.795	0.009	7.000
22.200	-464.000	8.237	8.796	0.009	7.000
22.300	-420.800	10.032	8.796	0.009	7.000
22.400	-362.600	11.188	8.796	0.009	7.000
22.500	-337.800	11.493	8.797	0.006	7.000
22.600	-321.000	11.493	8.797	0.006	7.000
22.700	-303.800	11.461	8.797	0.006	7.000
22.800	-290.400	11.242	8.796	0.006	7.000
22.900	-277.800	10.745	8.798	0.006	7.000
23.000	-264.600	10.108	8.796	0.004	7.000
23.100	-253.400	10.108	8.796	0.004	7.000
23.200	-245.200	9.957	8.797	0.004	7.000
23.300	-235.000	9.813	8.797	0.004	7.000
23.400	-225.800	9.681	8.796	0.004	7.000
23.500	-218.000	9.450	8.797	0.002	7.000
23.600	-210.200	9.450	8.797	0.002	7.000
23.700	-203.400	9.358	8.796	0.002	7.000
23.800	-197.200	9.261	8.797	0.002	7.000
23.900	-190.600	9.181	8.797	0.002	7.000
24.000	-185.200	9.027	8.797	0.001	7.177
24.100	-181.000	9.027	8.797	0.001	7.177
24.200	-160.800	8.956	8.796	0.001	7.177
24.300	-172.800	8.894	8.797	0.001	7.177
24.400	-162.600	8.836	8.796	0.001	7.177
24.500	-140.800	8.731	8.796	-0.000	7.471
24.600	-119.400	8.731	8.796	-0.000	7.471
24.700	-115.400	8.697	8.797	-0.000	7.471
24.800	-137.200	8.668	8.798	-0.000	7.471
24.900	-117.400	8.599	8.797	-0.000	7.471
25.000	-90.200	8.527	8.796	-0.001	7.765
25.100	-71.000	8.527	8.796	-0.001	7.765
25.200	-71.600	8.493	8.798	-0.001	7.765
25.300	-82.600	8.461	8.797	-0.001	7.765
25.400	-67.000	8.430	8.797	-0.001	7.765
25.500	-47.200	8.380	8.798	-0.001	8.059
25.600	-37.400	8.380	8.798	-0.001	8.059
25.700	-29.400	8.357	8.799	-0.001	8.059
25.800	-56.400	8.340	8.796	-0.001	8.059
25.900	-36.000	8.313	8.797	-0.001	8.059
26.000	-16.200	8.280	8.796	-0.001	8.353
26.100	12.400	8.280	8.796	-0.001	8.353
26.200	109.200	8.270	8.798	-0.001	8.353
26.300	-29.200	8.248	8.799	-0.001	8.353
26.400	126.400	8.225	8.798	-0.001	8.353
26.500	-65.200	8.181	8.798	-0.000	8.648
26.600	-4.400	8.181	8.798	-0.000	8.648
26.700	63.000	8.168	8.797	-0.000	8.648
26.800	-54.400	8.157	8.796	-0.000	8.648
26.900	371.600	8.160	8.797	-0.000	8.648
27.000	-254.200	8.145	8.800	0.000	8.942
27.100	-52.600	8.145	8.800	0.000	8.942
27.200	78.800	8.130	8.800	0.000	8.942
27.300	247.800	8.125	8.798	0.000	8.942
27.400	222.400	8.109	8.799	0.000	8.942
27.500	101.800	8.058	8.800	0.001	9.000
27.600	86.000	8.058	8.800	0.001	9.000
27.700	137.400	8.058	8.799	0.001	9.000
27.800	108.600	8.022	8.798	0.001	9.000
27.900	107.600	8.013	8.797	0.001	9.000
28.000	109.400	8.004	8.797	0.002	9.000
28.100	108.400	8.004	8.797	0.002	9.000
28.200	109.200	7.991	8.798	0.002	9.000
28.300	107.800	7.983	8.799	0.002	9.000
28.400	106.000	7.978	8.798	0.002	9.000
28.500	106.800	7.975	8.798	0.003	9.000
28.600	105.800	7.975	8.798	0.003	9.000
28.700	105.400	7.978	8.798	0.003	9.000
28.800	105.000	7.982	8.799	0.003	9.000
28.900	104.800	7.984	8.800	0.003	9.000
29.000	103.000	7.993	8.799	0.004	9.000
29.100	103.800	7.993	8.799	0.004	9.000
29.200	101.600	8.000	8.798	0.004	9.000
29.300	102.400	8.001	8.799	0.004	9.000
29.400	101.000	8.006	8.798	0.004	9.000
29.500	101.000	8.017	8.799	0.005	9.000
29.600	100.200	8.017	8.799	0.005	9.000
29.700	100.000	8.021	8.800	0.005	9.000
29.800	100.000	8.031	8.800	0.005	9.000
29.900	98.200	8.034	8.799	0.005	9.000
30.000	97.800	8.044	8.798	0.005	9.000
30.100	98.400	8.044	8.798	0.005	9.000
30.200	96.200	8.050	8.799	0.005	9.000
30.300	97.200	8.059	8.799	0.005	9.000
30.400	97.800	8.062	8.800	0.005	9.000
30.500	97.000	8.072	8.799	0.006	9.000
30.600	97.200	8.072	8.799	0.006	9.000
30.700	91.200	8.077	8.798	0.006	9.000
30.800	96.200	8.080	8.799	0.006	9.000
30.900	56.000	8.082	8.799	0.006	9.000
31.000	78.400	8.080	8.799	0.007	9.000
31.100	94.000	8.080	8.799	0.007	9.000
31.200	94.600	8.089	8.800	0.007	9.000
31.300	122.600	8.108	8.799	0.007	9.000
31.400	129.800	8.188	8.798	0.007	9.000
31.500	127.200	8.300	8.800	0.008	9.000
31.600	131.600	8.300	8.800	0.008	9.000
31.700	102.200	8.233	8.798	0.008	9.000
31.800	34.200	7.925	8.799	0.008	9.000
31.900	140.200	7.781	8.799	0.008	9.000
32.000	120.600	7.820	8.800	0.009	9.000
32.100	118.200	7.820	8.800	0.009	9.000
32.200	116.200	7.871	8.797	0.009	9.000
32.300	114.800	7.848	8.799	0.009	9.000
32.400	113.600	7.834	8.799	0.009	9.000
32.500	112.200	7.861	8.799	0.010	9.000
32.600	110.200	7.861	8.799	0.010	9.000
32.700	109.400	7.889	8.799	0.010	9.000
32.800	107.000	7.899	8.799	0.010	9.000
32.900	107.400	7.915	8.799	0.010	9.000
33.000	105.200	7.950	8.798	0.011	9.000
33.100	103.200	7.950	8.798	0.011	9.000
33.200	105.400	7.965	8.799	0.011	9.000
33.300	102.400	7.967	8.798	0.011	9.000
33.400	102.000	7.988	8.800	0.011	9.000
33.500	100.800	7.994	8.799	0.011	9.000
33.600	100.400	7.994	8.799	0.011	9.000
33.700	99.200	8.022	8.799	0.011	9.000
33.800	98.000	8.000	8.799	0.011	9.000
33.900	97.600	8.029	8.799	0.011	9.000
34.000	98.200	8.046	8.800	0.012	9.000
34.100	96.200	8.046	8.800	0.012	9.000
34.200	96.200	8.045	8.799	0.012	9.000
34.300	95.400	8.055	8.799	0.012	9.000
34.400	95.800	8.058	8.800	0.012	9.000
34.500	94.600	8.072	8.800	0.013	9.000
34.600	94.800	8.072	8.800	0.013	9.000
34.700	93.200	8.076	8.800	0.013	9.000
34.800	93.400	8.077	8.800	0.013	9.000
34.900	93.200	8.079	8.799	0.013	9.000
35.000	92.200	8.088	8.800	0.014	9.000
35.100	93.200	8.088	8.800	0.014	9.000
35.200	90.800	8.092	8.801	0.014	9.000
35.300	90.200	8.100	8.800	0.014	9.000
35.400	90.400	8.102	8.799	0.014	9.000
35.500	90.000	8.112	8.800	0.015	9.000
35.600	89.000	8.112	8.800	0.015	9.000
35.700	89.200	8.114	8.800	0.015	9.000
35.800	89.200	8.126	8.800	0.015	9.000
35.900	88.800	8.133	8.801	0.015	9.000
36.000	87.800	8.140	8.801	0.015	9.000
36.100	88.000	8.140	8.801	0.015	9.000
36.200	87.200	8.136	8.800	0.015	9.000
36.300	86.800	8.149	8.799	0.015	9.000
36.400	86.200	8.141	8.801	0.015	9.000
36.500	85.600	8.150	8.800	0.016	9.000
36.600	86.000	8.150	8.800	0.016	9.000
36.700	85.200	8.162	8.800	0.016	9.000
36.800	85.800	8.155	8.800	0.016	9.000
36.900	86.200	8.163	8.800	0.016	9.000
37.000	84.200	8.171	8.800	0.017	9.000
37.100	84.400	8.171	8.800	0.017	9.000
37.200	85.000	8.167	8.801	0.017	9.000
37.300	84.600	8.171	8.801	0.017	9.000
37.400	83.600	8.174	8.800	0.017	9.000
37.500	84.400	8.171	8.801	0.017	9.000
37.600	81.800	8.171	8.801	0.017	9.000
37.700	83.600	8.194	8.800	0.017	9.000
37.800	83.200	8.177	8.802	0.017	9.000
37.900	84.200	8.190	8.800	0.017	9.000
38.000	83.200	8.188	8.801	0.018	9.000
38.100	83.400	8.188	8.801	0.018	9.000
38.200	82.600	8.201	8.801	0.018	9.000
38.300	82.200	8.192	8.800	0.018	9.000
38.400	82.200	8.202	8.801	0.018	9.000
38.500	81.600	8.207	8.802	0.019	9.000
38.600	81.400	8.207	8.802	0.019	9.000
38.700	81.000	8.202	8.802	0.019	9.000
38.800	81.000	8.208	8.801	0.019	9.000
38.900	81.800	8.201	8.801	0.019	9.000
39.000	80.600	8.210	8.802	0.019	9.000
39.100	80.400	8.210	8.802	0.019	9.000
39.200	80.200	8.216	8.801	0.019	9.000
39.300	79.600	8.213	8.802	0.019	9.000
39.400	79.600	8.217	8.801	0.019	9.000
39.500	80.000	8.223	8.803	0.020	9.000
39.600	79.000	8.223	8.803	0.020	9.000
39.700	79.000	8.221	8.801	0.020	9.000
39.800	78.800	8.224	8.802	0.020	9.000
39.900	78.600	8.229	8.800	0.020	9.000
40.000	79.200	8.236	8.801	0.021	9.000
40.100	78.000	8.236	8.801	0.021	9.000
40.200	78.800	8.232	8.803	0.021	9.000
40.300	77.000	8.236	8.801	0.021	9.000
40.400	78.200	8.232	8.803	0.021	9.000
40.500	78.600	8.237	8.803	0.021	9.000
40.600	78.000	8.237	8.803	0.021	9.000
40.700	78.000	8.240	8.803	0.021	9.000
40.800	77.600	8.243	8.801	0.021	9.000
40.900	77.600	8.243	8.803	0.021	9.000
41.000	76.600	8.246	8.802	0.022	9.000
41.100	77.000	8.246	8.802	0.022	9.000
41.200	76.000	8.248	8.802	0.022	9.000
41.300	78.400	8.246	8.803	0.022	9.000
41.400	77.600	8.256	8.802	0.022	9.000
41.500	76.600	8.259	8.803	0.023	9.000
41.600	75.800	8.259	8.803	0.023	9.000
41.700	76.000	8.256	8.802	0.023	9.000
41.800	76.000	8.258	8.803	0.023	9.000
41.900	75.800	8.260	8.802	0.023	9.000
42.000	76.600	8.265	8.803	0.023	9.000
42.100	74.200	8.265	8.803	0.023	9.000
42.200	75.400	8.260	8.804	0.023	9.000
42.300	76.000	8.265	8.802	0.023	9.000
42.400	75.600	8.265	8.803	0.023	9.000
42.500	74.200	8.271	8.804	0.024	9.000
42.600	74.600	8.271	8.804	0.024	9.000
42.700	73.800	8.273	8.803	0.024	9.000
42.800	74.600	8.273	8.803	0.024	9.000
42.900	73.400	8.272	8.804	0.024	9.000
43.000	74.600	8.272	8.804	0.025	9.000
43.100	74.000	8.272	8.804	0.025	9.000
43.200	74.400	8.279	8.803	0.025	9.000
43.300	74.600	8.274	8.804	0.025	9.000
43.400	73.800	8.280	8.803	0.025	9.000
43.500	73.600	8.280	8.803	0.025	9.000
43.600	72.800	8.280	8.803	0.025	9.000
43.700	72.600	8.282	8.803	0.025	9.000
43.800	74.200	8.282	8.805	0.025	9.000
43.900	72.000	8.285	8.804	0.025	9.000
44.000	73.400	8.289	8.803	0.026	9.000
44.100	72.000	8.289	8.803	0.026	9.000
44.200	72.800	8.285	8.805	0.026	9.000
44.300	71.000	8.291	8.804	0.026	9.000
44.400	72.800	8.289	8.804	0.026	9.000
44.500	72.200	8.292	8.805	0.026	9.000
44.600	71.800	8.292	8.805	0.026	9.000
44.700	72.200	8.293	8.805	0.026	9.000
44.800	72.200	8.295	8.806	0.026	9.000
44.900	71.400	8.292	8.805	0.026	9.000
45.000	71.400	8.298	8.805	0.027	9.000
45.100	71.600	8.298	8.805	0.027	9.000
45.200	72.000	8.301	8.805	0.027	9.000
45.300	71.600	8.301	8.805	0.027	9.000
45.400	72.000	8.301	8.804	0.027	9.000
45.500	70.400	8.304	8.805	0.028	9.000
45.600	70.600	8.304	8.805	0.028	9.000
45.700	70.800	8.303	8.806	0.028	9.000
45.800	69.800	8.301	8.806	0.028	9.000
45.900	72.000	8.304	8.806	0.028	9.000
46.000	71.400	8.306	8.806	0.028	9.000
46.100	71.400	8.306	8.806	0.028	9.000
46.200	72.000	8.307	8.805	0.028	9.000
46.300	71.000	8.304	8.805	0.028	9.000
46.400	70.200	8.309	8.806	0.028	9.000
46.500	70.400	8.311	8.806	0.029	9.000
46.600	71.000	8.311	8.806	0.029	9.000
46.700	70.000	8.307	8.807	0.029	9.000
46.800	70.000	8.310	8.807	0.029	9.000
46.900	68.600	8.308	8.806	0.029	9.000
47.000	69.200	8.315	8.806	0.029	9.000
47.100	68.400	8.315	8.806	0.029	9.000
47.200	69.800	8.316	8.805	0.029	9.000
47.300	70.000	8.316	8.806	0.029	9.000
47.400	69.800	8.317	8.807	0.029	9.000
47.500	70.200	8.317	8.807	0.030	9.000
47.600	69.000	8.317	8.807	0.030	9.000
47.700	69.400	8.320	8.807	0.030	9.000
47.800	70.000	8.321	8.807	0.030	9.000
47.900	70.200	8.320	8.807	0.030	9.000
48.000	69.400	8.327	8.807	0.030	9.000
48.100	68.200	8.327	8.807	0.030	9.000
48.200	69.200	8.325	8.806	0.030	9.000
48.300	68.000	8.327	8.807	0.030	9.000
48.400	69.000	8.321	8.807	0.030	9.000
48.500	69.400	8.324	8.808	0.031	9.000
48.600	69.600	8.324	8.808	0.031	9.000
48.700	67.600	8.328	8.807	0.031	9.000
48.800	67.600	8.325	8.807	0.031	9.000
48.900	68.000	8.326	8.806	0.031	9.000
49.000	67.200	8.328	8.808	0.032	9.000
49.100	67.800	8.328	8.808	0.032	9.000
49.200	67.200	8.332	8.809	0.032	9.000
49.300	68.400	8.330	8.808	0.032	9.000
49.400	67.600	8.332	8.808	0.032	9.000
49.500	67.600	8.338	8.808	0.032	9.000
49.600	68.600	8.338	8.808	0.032	9.000
49.700	67.800	8.333	8.808	0.032	9.000
49.800	67.400	8.333	8.809	0.032	9.000
49.900	67.400	8.334	8.808	0.032	9.000
50.000	67.200	8.337	8.808	0.033	9.000
50.100	67.200	8.337	8.808	0.033	9.000
50.200	67.600	8.339	8.809	0.033	9.000
50.300	67.800	8.341	8.809	0.033	9.000
50.400	66.600	8.336	8.809	0.033	9.000
50.500	66.600	8.340	8.810	0.033	9.000
50.600	66.400	8.340	8.810	0.033	9.000
50.700	65.600	8.344	8.809	0.033	9.000
50.800	66.800	8.350	8.809	0.033	9.000
50.900	67.600	8.345	8.809	0.033	9.000
51.000	66.200	8.346	8.809	0.034	9.000
51.100	65.200	8.346	8.809	0.034	9.000
51.200	68.000	8.355	8.808	0.034	9.000
51.300	67.000	8.346	8.809	0.034	9.000
51.400	66.000	8.353	8.809	0.034	9.000
51.500	66.000	8.355	8.809	0.034	9.000
51.600	67.200	8.355	8.809	0.034	9.000
51.700	66.800	8.351	8.809	0.034	9.000
51.800	65.000	8.356	8.810	0.034	9.000
51.900	65.200	8.355	8.809	0.034	9.000
52.000	66.000	8.355	8.810	0.035	9.000
52.100	65.200	8.355	8.810	0.035	9.000
52.200	65.000	8.354	8.809	0.035	9.000
52.300	66.200	8.357	8.810	0.035	9.000
52.400	66.000	8.355	8.809	0.035	9.000
52.500	65.600	8.353	8.810	0.035	9.000
52.600	65.200	8.353	8.810	0.035	9.000
52.700	65.200	8.363	8.810	0.035	9.000
52.800	65.400	8.358	8.810	0.035	9.000
52.900	65.600	8.360	8.811	0.035	9.000
53.000	65.600	8.358	8.810	0.036	9.000
53.100	66.000	8.358	8.810	0.036	9.000
53.200	63.600	8.365	8.810	0.036	9.000
53.300	66.000	8.356	8.810	0.036	9.000
53.400	65.600	8.362	8.812	0.036	9.000
53.500	65.400	8.364	8.811	0.037	9.000
53.600	65.400	8.364	8.811	0.037	9.000
53.700	66.800	8.357	8.810	0.037	9.000
53.800	65.000	8.365	8.811	0.037	9.000
53.900	66.000	8.356	8.812	0.037	9.000
54.000	64.800	8.360	8.811	0.037	9.000
54.100	64.800	8.360	8.811	0.037	9.000
54.200	65.200	8.365	8.812	0.037	9.000
54.300	65.400	8.360	8.811	0.037	9.000
54.400	65.400	8.365	8.811	0.037	9.000
54.500	64.600	8.364	8.812	0.038	9.000
54.600	65.200	8.364	8.812	0.038	9.000
54.700	65.000	8.364	8.811	0.038	9.000
54.800	69.200	8.365	8.811	0.038	9.000
54.900	64.000	8.361	8.812	0.038	9.000
55.000	64.800	8.366	8.813	0.038	9.000
55.100	64.600	8.366	8.813	0.038	9.000
55.200	64.400	8.369	8.812	0.038	9.000
55.300	64.600	8.369	8.812	0.038	9.000
55.400	64.200	8.366	8.812	0.038	9.000
55.500	64.600	8.368	8.812	0.039	9.000
55.600	64.800	8.368	8.812	0.039	9.000
55.700	64.600	8.364	8.812	0.039	9.000
55.800	64.000	8.372	8.812	0.039	9.000
55.900	64.200	8.365	8.812	0.039	9.000
56.000	64.800	8.366	8.812	0.039	9.000
56.100	63.800	8.366	8.812	0.039	9.000
56.200	62.200	8.374	8.814	0.039	9.000
56.300	63.800	8.369	8.813	0.039	9.000
56.400	63.400	8.375	8.812	0.039	9.000
56.500	63.400	8.382	8.813	0.040	9.000
56.600	63.200	8.382	8.813	0.040	9.000
56.700	63.600	8.375	8.813	0.040	9.000
56.800	63.400	8.380	8.813	0.040	9.000
56.900	63.400	8.378	8.814	0.040	9.000
57.000	63.000	8.377	8.814	0.040	9.000
57.100	62.000	8.377	8.814	0.040	9.000
57.200	63.000	8.377	8.814	0.040	9.000
57.300	62.800	8.380	8.813	0.040	9.000
57.400	63.400	8.379	8.814	0.040	9.000
57.500	63.000	8.384	8.814	0.041	9.000
57.600	63.800	8.384	8.814	0.041	9.000
57.700	62.600	8.381	8.813	0.041	9.000
57.800	62.200	8.390	8.814	0.041	9.000
57.900	61.400	8.386	8.814	0.041	9.000
58.000	62.200	8.383	8.813	0.041	9.000
58.100	61.600	8.383	8.813	0.041	9.000
58.200	61.400	8.393	8.815	0.041	9.000
58.300	62.400	8.391	8.815	0.041	9.000
58.400	61.400	8.392	8.815	0.041	9.000
58.500	62.000	8.394	8.814	0.042	9.000
58.600	61.600	8.394	8.814	0.042	9.000
58.700	60.600	8.399	8.814	0.042	9.000
58.800	61.600	8.394	8.814	0.042	9.000
58.900	62.200	8.400	8.814	0.042	9.000
59.000	61.400	8.400	8.814	0.042	9.000
59.100	59.800	8.400	8.814	0.042	9.000
59.200	61.200	8.395	8.814	0.042	9.000
59.300	59.600	8.398	8.815	0.042	9.000
59.400	60.600	8.402	8.815	0.042	9.000
59.500	60.800	8.404	8.815	0.043	9.000
59.600	61.400	8.404	8.815	0.043	9.000
59.700	59.800	8.403	8.814	0.043	9.000
59.800	60.600	8.404	8.814	0.043	9.000
59.900	60.600	8.407	8.816	0.043	9.000
60.000	58.800	8.412	8.814	0.043	9.000
60.100	59.400	8.412	8.814	0.043	9.000
60.200	58.800	8.407	8.816	0.043	9.000
60.300	59.400	8.412	8.815	0.043	9.000
60.400	58.000	8.410	8.816	0.043	9.000
60.500	58.800	8.414	8.815	0.044	9.000
60.600	58.800	8.414	8.815	0.044	9.000
60.700	58.800	8.422	8.816	0.044	9.000
60.800	58.200	8.417	8.817	0.044	9.000
60.900	59.400	8.416	8.816	0.044	9.000
61.000	58.200	8.418	8.815	0.044	9.000
61.100	58.400	8.418	8.815	0.044	9.000
61.200	57.200	8.420	8.815	0.044	9.000
61.300	59.000	8.421	8.816	0.044	9.000
61.400	58.400	8.422	8.816	0.044	9.000
61.500	57.600	8.428	8.816	0.045	9.000
61.600	58.400	8.428	8.816	0.045	9.000
61.700	58.800	8.427	8.817	0.045	9.000
61.800	57.800	8.430	8.816	0.045	9.000
61.900	58.400	8.429	8.816	0.045	9.000
62.000	58.000	8.430	8.817	0.045	9.000
62.100	58.000	8.430	8.817	0.045	9.000
62.200	57.200	8.430	8.816	0.045	9.000
62.300	56.800	8.433	8.816	0.045	9.000
62.400	57.000	8.432	8.817	0.045	9.000
62.500	57.600	8.434	8.817	0.046	9.000
62.600	58.000	8.434	8.817	0.046	9.000
62.700	57.200	8.433	8.816	0.046	9.000
62.800	55.600	8.433	8.816	0.046	9.000
62.900	58.000	8.438	8.817	0.046	9.000
63.000	56.800	8.437	8.816	0.046	9.000
63.100	57.200	8.437	8.816	0.046	9.000
63.200	56.600	8.435	8.817	0.046	9.000
63.300	56.800	8.442	8.817	0.046	9.000
63.400	56.400	8.437	8.818	0.046	9.000
63.500	56.800	8.439	8.817	0.047	9.000
63.600	56.400	8.439	8.817	0.047	9.000
63.700	56.800	8.442	8.818	0.047	9.000
63.800	57.200	8.442	8.817	0.047	9.000
63.900	57.000	8.437	8.816	0.047	9.000
64.000	57.000	8.440	8.818	0.047	9.000
64.100	55.600	8.440	8.818	0.047	9.000
64.200	56.600	8.444	8.818	0.047	9.000
64.300	57.200	8.444	8.817	0.047	9.000
64.400	56.400	8.441	8.818	0.047	9.000
64.500	57.200	8.443	8.818	0.048	9.000
64.600	57.200	8.443	8.818	0.048	9.000
64.700	56.200	8.446	8.817	0.048	9.000
64.800	55.000	8.444	8.819	0.048	9.000
64.900	55.800	8.447	8.818	0.048	9.000
65.000	57.200	8.445	8.819	0.048	9.000
65.100	55.800	8.445	8.819	0.048	9.000
65.200	56.800	8.443	8.819	0.048	9.000
65.300	56.200	8.443	8.818	0.048	9.000
65.400	56.000	8.445	8.817	0.048	9.000
65.500	56.400	8.449	8.818	0.049	9.000
65.600	55.200	8.449	8.818	0.049	9.000
65.700	56.800	8.446	8.818	0.049	9.000
65.800	56.000	8.447	8.818	0.049	9.000
65.900	55.400	8.448	8.818	0.049	9.000
66.000	56.600	8.448	8.819	0.049	9.000
66.100	56.000	8.448	8.819	0.049	9.000
66.200	56.200	8.447	8.819	0.049	9.000
66.300	55.200	8.449	8.819	0.049	9.000
66.400	55.800	8.447	8.818	0.049	9.000
66.500	57.200	8.448	8.818	0.050	9.000
66.600	55.400	8.448	8.818	0.050	9.000
66.700	56.000	8.450	8.818	0.050	9.000
66.800	55.200	8.452	8.819	0.050	9.000
66.900	55.600	8.449	8.820	0.050	9.000
67.000	54.800	8.452	8.819	0.050	9.000
67.100	55.800	8.452	8.819	0.050	9.000
67.200	54.200	8.451	8.819	0.050	9.000
67.300	55.000	8.456	8.819	0.050	9.000
67.400	54.600	8.455	8.819	0.050	9.000
67.500	54.200	8.458	8.818	0.050	9.000
67.600	54.200	8.458	8.818	0.050	9.000
67.700	53.400	8.456	8.819	0.050	9.000
67.800	55.000	8.457	8.820	0.050	9.000
67.900	54.800	8.457	8.818	0.050	9.000
68.000	56.400	8.460	8.819	0.051	9.000
68.100	53.400	8.460	8.819	0.051	9.000
68.200	54.000	8.458	8.819	0.051	9.000
68.300	54.800	8.458	8.820	0.051	9.000
68.400	54.400	8.461	8.819	0.051	9.000
68.500	54.800	8.461	8.819	0.051	9.000
68.600	53.400	8.461	8.819	0.051	9.000
68.700	55.000	8.463	8.819	0.051	9.000
68.800	56.200	8.459	8.819	0.051	9.000
68.900	55.600	8.462	8.819	0.051	9.000
69.000	54.800	8.464	8.819	0.052	9.000
69.100	53.600	8.464	8.819	0.052	9.000
69.200	54.000	8.460	8.820	0.052	9.000
69.300	53.800	8.460	8.819	0.052	9.000
69.400	53.800	8.460	8.820	0.052	9.000
69.500	55.000	8.470	8.819	0.052	9.000
69.600	53.800	8.470	8.819	0.052	9.000
69.700	53.800	8.467	8.821	0.052	9.000
69.800	54.000	8.466	8.821	0.052	9.000
69.900	53.200	8.465	8.819	0.052	9.000
70.000	53.800	8.470	8.821	0.053	9.000
70.100	54.400	8.470	8.821	0.053	9.000
70.200	53.600	8.471	8.821	0.053	9.000
70.300	53.800	8.474	8.820	0.053	9.000
70.400	52.800	8.469	8.821	0.053	9.000
70.500	54.000	8.468	8.819	0.053	9.000
70.600	53.200	8.468	8.819	0.053	9.000
70.700	53.000	8.474	8.820	0.053	9.000
70.800	53.400	8.477	8.820	0.053	9.000
70.900	52.600	8.472	8.821	0.053	9.000
71.000	52.800	8.472	8.821	0.054	9.000
71.100	53.400	8.472	8.821	0.054	9.000
71.200	53.000	8.476	8.820	0.054	9.000
71.300	52.800	8.472	8.820	0.054	9.000
71.400	53.800	8.473	8.822	0.054	9.000
71.500	51.800	8.476	8.821	0.054	9.000
71.600	52.400	8.476	8.821	0.054	9.000
71.700	53.400	8.477	8.821	0.054	9.000
71.800	52.400	8.475	8.821	0.054	9.000
71.900	54.000	8.476	8.820	0.054	9.000
72.000	53.400	8.478	8.821	0.055	9.000
72.100	52.800	8.478	8.821	0.055	9.000
72.200	52.400	8.477	8.821	0.055	9.000
72.300	52.400	8.479	8.821	0.055	9.000
72.400	52.800	8.480	8.822	0.055	9.000
72.500	53.200	8.479	8.821	0.055	9.000
72.600	52.400	8.479	8.821	0.055	9.000
72.700	52.800	8.473	8.821	0.055	9.000
72.800	52.200	8.478	8.821	0.055	9.000
72.900	52.800	8.475	8.821	0.055	9.000
73.000	52.600	8.476	8.821	0.055	9.000
73.100	51.800	8.476	8.821	0.055	9.000
73.200	51.800	8.481	8.821	0.055	9.000
73.300	52.200	8.481	8.823	0.055	9.000
73.400	53.000	8.476	8.822	0.055	9.000
73.500	52.200	8.477	8.822	0.056	9.000
73.600	53.400	8.477	8.822	0.056	9.000
73.700	51.600	8.481	8.822	0.056	9.000
73.800	52.600	8.477	8.820	0.056	9.000
73.900	52.200	8.484	8.822	0.056	9.000
74.000	53.000	8.481	8.822	0.056	9.000
74.100	52.600	8.481	8.822	0.056	9.000
74.200	51.800	8.485	8.823	0.056	9.000
74.300	51.800	8.481	8.823	0.056	9.000
74.400	51.800	8.481	8.823	0.056	9.000
74.500	52.600	8.483	8.824	0.057	9.000
74.600	52.400	8.483	8.824	0.057	9.000
74.700	52.400	8.484	8.823	0.057	9.000
74.800	51.000	8.483	8.822	0.057	9.000
74.900	51.200	8.485	8.823	0.057	9.000
75.000	51.800	8.483	8.824	0.057	9.000
75.100	51.600	8.483	8.824	0.057	9.000
75.200	51.200	8.485	8.823	0.057	9.000
75.300	50.800	8.483	8.822	0.057	9.000
75.400	51.800	8.483	8.823	0.057	9.000
75.500	51.000	8.489	8.823	0.058	9.000
75.600	51.800	8.489	8.823	0.058	9.000
75.700	52.400	8.489	8.822	0.058	9.000
75.800	51.600	8.487	8.823	0.058	9.000
75.900	51.800	8.487	8.823	0.058	9.000
76.000	50.800	8.486	8.823	0.058	9.000
76.100	51.400	8.486	8.823	0.058	9.000
76.200	51.400	8.489	8.823	0.058	9.000
76.300	51.000	8.489	8.822	0.058	9.000
76.400	50.800	8.489	8.823	0.058	9.000
76.500	51.800	8.489	8.824	0.058	9.000
76.600	51.400	8.489	8.824	0.058	9.000
76.700	51.000	8.492	8.823	0.058	9.000
76.800	51.000	8.493	8.823	0.058	9.000
76.900	51.600	8.492	8.823	0.058	9.000
77.000	51.800	8.492	8.824	0.059	9.000
77.100	50.600	8.492	8.824	0.059	9.000
77.200	50.200	8.495	8.823	0.059	9.000
77.300	50.800	8.494	8.824	0.059	9.000
77.400	50.000	8.492	8.823	0.059	9.000
77.500	50.600	8.494	8.824	0.059	9.000
77.600	51.600	8.494	8.824	0.059	9.000
77.700	50.400	8.496	8.824	0.059	9.000
77.800	50.200	8.497	8.823	0.059	9.000
77.900	49.600	8.500	8.825	0.059	9.000
78.000	50.800	8.502	8.825	0.060	9.000
78.100	49.600	8.502	8.825	0.060	9.000
78.200	50.600	8.503	8.825	0.060	9.000
78.300	49.800	8.501	8.822	0.060	9.000
78.400	49.800	8.509	8.824	0.060	9.000
78.500	50.000	8.508	8.824	0.060	9.000
78.600	48.600	8.508	8.824	0.060	9.000
78.700	48.800	8.506	8.824	0.060	9.000
78.800	50.200	8.509	8.824	0.060	9.000
78.900	48.800	8.502	8.823	0.060	9.000
79.000	50.000	8.507	8.823	0.060	9.000
79.100	49.400	8.507	8.823	0.060	9.000
79.200	48.800	8.510	8.824	0.060	9.000
79.300	47.200	8.513	8.824	0.060	9.000
79.400	48.800	8.506	8.824	0.060	9.000
79.500	48.000	8.508	8.823	0.061	9.000
79.600	48.600	8.508	8.823	0.061	9.000
79.700	48.800	8.515	8.825	0.061	9.000
79.800	48.200	8.514	8.824	0.061	9.000
79.900	48.600	8.515	8.824	0.061	9.000
80.000	49.200	8.515	8.826	0.061	9.000
80.100	49.000	8.515	8.826	0.061	9.000
80.200	48.400	8.514	8.824	0.061	9.000
80.300	49.000	8.514	8.824	0.061	9.000
80.400	49.200	8.518	8.824	0.061	9.000
80.500	47.600	8.520	8.825	0.062	9.000
80.600	48.600	8.520	8.825	0.062	9.000
80.700	48.800	8.519	8.825	0.062	9.000
80.800	48.800	8.518	8.825	0.062	9.000
80.900	48.000	8.518	8.824	0.062	9.000
81.000	48.400	8.521	8.825	0.062	9.000
81.100	47.800	8.521	8.825	0.062	9.000
81.200	48.000	8.516	8.826	0.062	9.000
81.300	48.400	8.522	8.826	0.062	9.000
81.400	49.600	8.519	8.825	0.062	9.000
81.500	47.800	8.520	8.826	0.062	9.000
81.600	48.000	8.520	8.826	0.062	9.000
81.700	47.600	8.518	8.826	0.062	9.000
81.800	49.200	8.523	8.825	0.062	9.000
81.900	48.000	8.518	8.826	0.062	9.000
82.000	48.600	8.520	8.826	0.063	9.000
82.100	48.800	8.520	8.826	0.063	9.000
82.200	48.200	8.524	8.825	0.063	9.000
82.300	48.600	8.520	8.826	0.063	9.000
82.400	47.800	8.523	8.826	0.063	9.000
82.500	47.600	8.525	8.825	0.063	9.000
82.600	47.600	8.525	8.825	0.063	9.000
82.700	47.400	8.524	8.826	0.063	9.000
82.800	47.800	8.523	8.825	0.063	9.000
82.900	48.000	8.527	8.825	0.063	9.000
83.000	47.000	8.526	8.827	0.064	9.000
83.100	47.800	8.526	8.827	0.064	9.000
83.200	47.200	8.526	8.826	0.064	9.000
83.300	47.800	8.527	8.825	0.064	9.000
83.400	47.600	8.527	8.826	0.064	9.000
83.500	48.400	8.526	8.826	0.064	9.000
83.600	47.600	8.526	8.826	0.064	9.000
83.700	47.600	8.527	8.826	0.064	9.000
83.800	47.200	8.529	8.826	0.064	9.000
83.900	46.800	8.523	8.826	0.064	9.000
84.000	47.600	8.528	8.826	0.064	9.000
84.100	48.600	8.528	8.826	0.064	9.000
84.200	47.200	8.526	8.825	0.064	9.000
84.300	47.200	8.529	8.826	0.064	9.000
84.400	47.200	8.525	8.826	0.064	9.000
84.500	46.800	8.527	8.826	0.064	9.000
84.600	47.400	8.527	8.826	0.065	9.000
84.700	47.800	8.525	8.826	0.065	9.000
84.800	47.800	8.528	8.827	0.065	9.000
84.900	47.400	8.530	8.826	0.065	9.000
85.000	47.000	8.533	8.826	0.065	9.000
85.100	47.200	8.533	8.826	0.065	9.000
85.200	46.800	8.527	8.826	0.065	9.000
85.300	47.400	8.532	8.826	0.065	9.000
85.400	47.200	8.529	8.827	0.065	9.000
85.500	47.400	8.529	8.826	0.065	9.000
85.600	47.000	8.529	8.826	0.066	9.000
85.700	46.000	8.533	8.827	0.066	9.000
85.800	46.600	8.532	8.827	0.066	9.000
85.900	47.200	8.534	8.827	0.066	9.000
86.000	47.800	8.531	8.827	0.066	9.000
86.100	46.800	8.531	8.827	0.066	9.000
86.200	46.200	8.535	8.826	0.066	9.000
86.300	46.400	8.535	8.828	0.066	9.000
86.400	47.000	8.533	8.827	0.066	9.000
86.500	46.400	8.534	8.828	0.066	9.000
86.600	46.400	8.534	8.828	0.066	9.000
86.700	46.800	8.533	8.827	0.066	9.000
86.800	46.000	8.536	8.826	0.066	9.000
86.900	45.200	8.537	8.828	0.066	9.000
87.000	46.200	8.536	8.827	0.066	9.000
87.100	46.800	8.536	8.827	0.067	9.000
87.200	45.600	8.535	8.827	0.067	9.000
87.300	46.400	8.540	8.828	0.067	9.000
87.400	45.400	8.536	8.827	0.067	9.000
87.500	45.800	8.541	8.829	0.067	9.000
87.600	46.200	8.541	8.829	0.067	9.000
87.700	47.200	8.537	8.827	0.067	9.000
87.800	46.400	8.538	8.828	0.067	9.000
87.900	46.600	8.538	8.827	0.067	9.000
88.000	45.600	8.535	8.829	0.067	9.000
88.100	46.000	8.535	8.829	0.068	9.000
88.200	46.400	8.545	8.829	0.068	9.000
88.300	46.200	8.534	8.828	0.068	9.000
88.400	46.000	8.541	8.828	0.068	9.000
88.500	46.400	8.538	8.829	0.068	9.000
88.600	46.200	8.538	8.829	0.068	9.000
88.700	45.600	8.546	8.829	0.068	9.000
88.800	45.400	8.537	8.828	0.068	9.000
88.900	46.200	8.538	8.827	0.068	9.000
89.000	46.600	8.537	8.829	0.068	9.000
89.100	46.000	8.537	8.829	0.068	9.000
89.200	46.800	8.538	8.828	0.068	9.000
89.300	46.200	8.536	8.829	0.068	9.000
89.400	45.000	8.539	8.830	0.068	9.000
89.500	45.400	8.545	8.828	0.068	9.000
89.600	45.600	8.545	8.828	0.069	9.000
89.700	46.200	8.540	8.829	0.069	9.000
89.800	45.400	8.549	8.827	0.069	9.000
89.900	45.800	8.539	8.828	0.069	9.000
90.000	46.000	8.545	8.829	0.069	9.000
90.100	45.000	8.545	8.829	0.069	9.000
90.200	46.000	8.542	8.830	0.069	9.000
90.300	45.200	8.548	8.828	0.069	9.000
90.400	44.800	8.544	8.829	0.069	9.000
90.500	46.000	8.543	8.829	0.069	9.000
90.600	44.800	8.543	8.829	0.069	9.000
90.700	44.600	8.548	8.828	0.069	9.000
90.800	45.000	8.548	8.829	0.069	9.000
90.900	45.000	8.548	8.828	0.069	9.000
91.000	45.600	8.547	8.829	0.069	9.000
91.100	44.800	8.547	8.829	0.070	9.000
91.200	45.000	8.550	8.829	0.070	9.000
91.300	44.400	8.547	8.830	0.070	9.000
91.400	44.200	8.551	8.828	0.070	9.000
91.500	44.200	8.555	8.830	0.070	9.000
91.600	45.400	8.555	8.830	0.070	9.000
91.700	45.000	8.553	8.830	0.070	9.000
91.800	45.400	8.554	8.828	0.070	9.000
91.900	45.000	8.550	8.829	0.070	9.000
92.000	45.000	8.551	8.829	0.070	9.000
92.100	46.000	8.551	8.829	0.071	9.000
92.200	45.600	8.548	8.829	0.071	9.000
92.300	44.600	8.551	8.828	0.071	9.000
92.400	44.600	8.549	8.830	0.071	9.000
92.500	44.600	8.546	8.830	0.071	9.000
92.600	45.600	8.546	8.830	0.071	9.000
92.700	45.200	8.553	8.829	0.071	9.000
92.800	44.200	8.550	8.831	0.071	9.000
92.900	45.400	8.553	8.830	0.071	9.000
93.000	44.600	8.551	8.830	0.071	9.000
93.100	45.200	8.551	8.830	0.071	9.000
93.200	45.200	8.550	8.830	0.071	9.000
93.300	44.800	8.549	8.830	0.071	9.000
93.400	44.200	8.548	8.830	0.071	9.000
93.500	44.800	8.551	8.830	0.071	9.000
93.600	44.600	8.551	8.830	0.072	9.000
93.700	45.400	8.552	8.831	0.072	9.000
93.800	44.000	8.550	8.830	0.072	9.000
93.900	43.800	8.552	8.830	0.072	9.000
94.000	44.600	8.551	8.831	0.072	9.000
94.100	44.400	8.551	8.831	0.072	9.000
94.200	43.800	8.553	8.830	0.072	9.000
94.300	44.600	8.553	8.831	0.072	9.000
94.400	45.000	8.557	8.831	0.072	9.000
94.500	45.400	8.554	8.831	0.072	9.000
94.600	45.000	8.554	8.831	0.072	9.000
94.700	45.600	8.555	8.830	0.072	9.000
94.800	45.000	8.555	8.831	0.072	9.000
94.900	43.200	8.556	8.831	0.072	9.000
95.000	44.400	8.553	8.832	0.072	9.000
95.100	44.600	8.553	8.832	0.073	9.000
95.200	44.000	8.550	8.830	0.073	9.000
95.300	43.800	8.557	8.831	0.073	9.000
95.400	44.600	8.551	8.831	0.073	9.000
95.500	44.800	8.553	8.830	0.073	9.000
95.600	43.200	8.553	8.830	0.073	9.000
95.700	44.200	8.553	8.831	0.073	9.000
95.800	44.200	8.557	8.831	0.073	9.000
95.900	44.200	8.556	8.832	0.073	9.000
96.000	44.200	8.555	8.832	0.073	9.000
96.100	45.000	8.555	8.832	0.074	9.000
96.200	44.800	8.558	8.831	0.074	9.000
96.300	44.000	8.557	8.831	0.074	9.000
96.400	44.200	8.555	8.831	0.074	9.000
96.500	44.800	8.559	8.832	0.074	9.000
96.600	45.000	8.559	8.832	0.074	9.000
96.700	44.800	8.561	8.831	0.074	9.000
96.800	45.600	8.559	8.831	0.074	9.000
96.900	43.800	8.561	8.832	0.074	9.000
97.000	44.000	8.559	8.832	0.074	9.000
97.100	43.800	8.559	8.832	0.074	9.000
97.200	44.800	8.555	8.833	0.074	9.000
97.300	44.200	8.557	8.831	0.074	9.000
97.400	43.600	8.558	8.831	0.074	9.000
97.500	44.200	8.558	8.832	0.074	9.000
97.600	43.200	8.558	8.832	0.075	9.000
97.700	44.600	8.555	8.832	0.075	9.000
97.800	43.800	8.557	8.831	0.075	9.000
97.900	45.000	8.558	8.831	0.075	9.000
98.000	44.000	8.555	8.831	0.075	9.000
98.100	43.800	8.555	8.831	0.075	9.000
98.200	44.200	8.558	8.832	0.075	9.000
98.300	43.600	8.557	8.832	0.075	9.000
98.400	43.800	8.554	8.832	0.075	9.000
98.500	43.800	8.557	8.833	0.075	9.000
98.600	43.200	8.557	8.833	0.075	9.000
98.700	43.600	8.562	8.833	0.075	9.000
98.800	44.800	8.556	8.832	0.075	9.000
98.900	44.400	8.562	8.834	0.075	9.000
99.000	43.400	8.557	8.832	0.075	9.000
99.100	44.400	8.557	8.832	0.076	9.000
99.200	45.000	8.555	8.832	0.076	9.000
99.300	44.000	8.561	8.832	0.076	9.000
99.400	44.000	8.559	8.833	0.076	9.000
99.500	44.000	8.557	8.832	0.076	9.000
99.600	44.600	8.557	8.832	0.076	9.000
99.700	45.400	8.560	8.832	0.076	9.000
99.800	44.200	8.560	8.833	0.076	9.000
99.900	44.400	8.559	8.832	0.076	9.000
100.000	43.600	8.554	8.833	0.076	9.000
100.100	44.400	8.554	8.833	0.077	9.000
100.200	44.600	8.557	8.832	0.077	9.000
100.300	44.800	8.555	8.833	0.077	9.000
100.400	44.600	8.556	8.833	0.077	9.000
100.500	45.400	8.552	8.832	0.077	9.000
100.600	44.600	8.552	8.832	0.077	9.000
100.700	45.400	8.559	8.833	0.077	9.000
100.800	44.600	8.556	8.833	0.077	9.000
100.900	43.200	8.562	8.833	0.077	9.000
101.000	43.200	8.563	8.834	0.077	9.000
101.100	43.400	8.563	8.834	0.077	9.000
101.200	44.600	8.556	8.833	0.077	9.000
101.300	44.400	8.561	8.833	0.077	9.000
101.400	44.400	8.561	8.832	0.077	9.000
101.500	44.000	8.564	8.834	0.077	9.000
101.600	43.400	8.564	8.834	0.078	9.000
101.700	44.600	8.557	8.834	0.078	9.000
101.800	44.200	8.562	8.834	0.078	9.000
101.900	45.400	8.560	8.834	0.078	9.000
102.000	43.200	8.556	8.834	0.078	9.000
102.100	44.200	8.556	8.834	0.078	9.000
102.200	44.000	8.560	8.834	0.078	9.000
102.300	43.200	8.558	8.834	0.078	9.000
102.400	43.200	8.561	8.835	0.078	9.000
102.500	43.800	8.559	8.833	0.078	9.000
102.600	44.600	8.559	8.833	0.078	9.000
102.700	43.800	8.562	8.833	0.078	9.000
102.800	43.000	8.560	8.834	0.078	9.000
102.900	43.200	8.562	8.833	0.078	9.000
103.000	44.200	8.559	8.835	0.078	9.000
103.100	43.400	8.559	8.835	0.079	9.000
103.200	44.200	8.563	8.834	0.079	9.000
103.300	43.000	8.560	8.834	0.079	9.000
103.400	43.400	8.563	8.834	0.079	9.000
103.500	42.600	8.564	8.833	0.079	9.000
103.600	43.400	8.564	8.833	0.079	9.000
103.700	44.400	8.564	8.834	0.079	9.000
103.800	43.200	8.564	8.835	0.079	9.000
103.900	43.200	8.565	8.835	0.079	9.000
104.000	42.800	8.567	8.835	0.079	9.000
104.100	43.000	8.567	8.835	0.079	9.000
104.200	43.800	8.564	8.835	0.079	9.000
104.300	43.400	8.566	8.834	0.079	9.000
104.400	43.000	8.567	8.835	0.079	9.000
104.500	43.800	8.567	8.834	0.079	9.000
104.600	43.200	8.567	8.834	0.080	9.000
104.700	42.400	8.565	8.835	0.080	9.000
104.800	43.000	8.563	8.834	0.080	9.000
104.900	43.200	8.563	8.835	0.080	9.000
105.000	43.800	8.566	8.834	0.080	9.000
105.100	43.600	8.566	8.834	0.080	9.000
105.200	43.200	8.565	8.835	0.080	9.000
105.300	42.600	8.568	8.835	0.080	9.000
105.400	43.200	8.568	8.835	0.080	9.000
105.500	43.000	8.571	8.834	0.080	9.000
105.600	42.600	8.571	8.834	0.081	9.000
105.700	43.000	8.570	8.835	0.081	9.000
105.800	41.600	8.573	8.836	0.081	9.000
105.900	40.600	8.573	8.835	0.081	9.000
106.000	42.400	8.568	8.836	0.081	9.000
106.100	43.200	8.568	8.836	0.081	9.000
106.200	44.200	8.572	8.836	0.081	9.000
106.300	43.000	8.573	8.836	0.081	9.000
106.400	42.200	8.568	8.835	0.081	9.000
106.500	42.400	8.571	8.835	0.081	9.000
106.600	42.000	8.571	8.835	0.081	9.000
106.700	43.200	8.573	8.835	0.081	9.000
106.800	42.400	8.575	8.836	0.081	9.000
106.900	42.600	8.568	8.835	0.081	9.000
107.000	41.800	8.569	8.837	0.081	9.000
107.100	42.600	8.569	8.837	0.082	9.000
107.200	42.600	8.570	8.836	0.082	9.000
107.300	42.400	8.574	8.836	0.082	9.000
107.400	41.800	8.572	8.836	0.082	9.000
107.500	42.400	8.568	8.835	0.082	9.000
107.600	44.200	8.568	8.835	0.082	9.000
107.700	43.800	8.576	8.837	0.082	9.000
107.800	42.000	8.569	8.837	0.082	9.000
107.900	43.600	8.572	8.836	0.082	9.000
108.000	44.000	8.571	8.836	0.082	9.000
108.100	43.600	8.571	8.836	0.082	9.000
108.200	43.400	8.571	8.838	0.082	9.000
108.300	42.600	8.569	8.837	0.082	9.000
108.400	42.600	8.570	8.837	0.082	9.000
108.500	43.200	8.571	8.837	0.082	9.000
108.600	43.400	8.571	8.837	0.083	9.000
108.700	43.600	8.568	8.836	0.083	9.000
108.800	44.800	8.571	8.837	0.083	9.000
108.900	44.000	8.566	8.837	0.083	9.000
109.000	43.200	8.563	8.836	0.083	9.000
109.100	42.600	8.563	8.836	0.083	9.000
109.200	43.600	8.566	8.836	0.083	9.000
109.300	42.400	8.568	8.837	0.083	9.000
109.400	43.600	8.563	8.838	0.083	9.000
109.500	43.800	8.564	8.836	0.083	9.000
109.600	44.000	8.564	8.836	0.083	9.000
109.700	43.400	8.568	8.836	0.083	9.000
109.800	43.000	8.564	8.836	0.083	9.000
109.900	44.000	8.571	8.837	0.083	9.000
110.000	43.200	8.565	8.837	0.083	9.000
110.100	43.800	8.565	8.837	0.084	9.000
110.200	42.200	8.566	8.837	0.084	9.000
110.300	43.000	8.567	8.837	0.084	9.000
110.400	42.200	8.566	8.837	0.084	9.000
110.500	42.200	8.570	8.837	0.084	9.000
110.600	43.000	8.570	8.837	0.084	9.000
110.700	42.400	8.570	8.838	0.084	9.000
110.800	42.400	8.570	8.838	0.084	9.000
110.900	42.600	8.568	8.837	0.084	9.000
111.000	42.200	8.569	8.837	0.084	9.000
111.100	43.000	8.569	8.837	0.084	9.000
111.200	42.600	8.571	8.837	0.084	9.000
111.300	42.600	8.571	8.838	0.084	9.000
111.400	43.000	8.570	8.838	0.084	9.000
111.500	43.000	8.572	8.838	0.084	9.000
111.600	41.800	8.572	8.838	0.085	9.000
111.700	42.800	8.574	8.837	0.085	9.000
111.800	43.600	8.571	8.838	0.085	9.000
111.900	43.400	8.572	8.837	0.085	9.000
112.000	43.200	8.572	8.838	0.085	9.000
112.100	42.200	8.572	8.838	0.085	9.000
112.200	42.800	8.569	8.838	0.085	9.000
112.300	42.400	8.569	8.838	0.085	9.000
112.400	42.600	8.573	8.838	0.085	9.000
112.500	42.800	8.570	8.838	0.085	9.000
112.600	42.000	8.570	8.838	0.086	9.000
112.700	41.800	8.574	8.838	0.086	9.000
112.800	42.400	8.574	8.838	0.086	9.000
112.900	43.000	8.573	8.839	0.086	9.000
113.000	42.600	8.577	8.839	0.086	9.000
113.100	42.000	8.577	8.839	0.086	9.000
113.200	42.600	8.575	8.838	0.086	9.000
113.300	42.400	8.572	8.838	0.086	9.000
113.400	42.600	8.571	8.839	0.086	9.000
113.500	42.600	8.573	8.839	0.086	9.000
113.600	43.400	8.573	8.839	0.086	9.000
113.700	43.000	8.572	8.839	0.086	9.000
113.800	42.400	8.571	8.839	0.086	9.000
113.900	43.200	8.572	8.838	0.086	9.000
114.000	43.000	8.575	8.839	0.086	9.000
114.100	42.200	8.575	8.839	0.087	9.000
114.200	43.000	8.572	8.840	0.087	9.000
114.300	43.600	8.574	8.839	0.087	9.000
114.400	42.200	8.576	8.839	0.087	9.000
114.500	41.400	8.572	8.839	0.087	9.000
114.600	42.200	8.572	8.839	0.087	9.000
114.700	42.400	8.573	8.840	0.087	9.000
114.800	43.200	8.571	8.839	0.087	9.000
114.900	42.400	8.574	8.839	0.087	9.000
115.000	42.600	8.577	8.840	0.087	9.000
115.100	41.600	8.577	8.840	0.087	9.000
115.200	42.200	8.574	8.839	0.087	9.000
115.300	43.400	8.574	8.839	0.087	9.000
115.400	43.200	8.574	8.839	0.087	9.000
115.500	43.400	8.574	8.840	0.087	9.000
115.600	43.600	8.574	8.840	0.088	9.000
115.700	43.200	8.572	8.840	0.088	9.000
115.800	43.400	8.565	8.839	0.088	9.000
115.900	43.400	8.559	8.840	0.088	9.000
116.000	43.200	8.558	8.839	0.088	9.000
116.100	43.600	8.558	8.839	0.088	9.000
116.200	43.800	8.566	8.840	0.088	9.000
116.300	43.800	8.563	8.839	0.088	9.000
116.400	43.200	8.565	8.840	0.088	9.000
116.500	43.200	8.566	8.841	0.088	9.000
116.600	42.400	8.566	8.841	0.088	9.000
116.700	43.400	8.565	8.840	0.088	9.000
116.800	43.200	8.567	8.840	0.088	9.000
116.900	42.600	8.567	8.840	0.088	9.000
117.000	42.600	8.565	8.839	0.088	9.000
117.100	43.400	8.565	8.839	0.089	9.000
117.200	44.600	8.565	8.840	0.089	9.000
117.300	44.200	8.567	8.841	0.089	9.000
117.400	43.000	8.566	8.841	0.089	9.000
117.500	43.400	8.565	8.841	0.089	9.000
117.600	42.800	8.565	8.841	0.089	9.000
117.700	42.600	8.564	8.841	0.089	9.000
117.800	43.800	8.563	8.841	0.089	9.000
117.900	42.600	8.566	8.841	0.089	9.000
118.000	43.400	8.565	8.840	0.089	9.000
118.100	43.800	8.565	8.840	0.089	9.000
118.200	42.600	8.567	8.841	0.089	9.000
118.300	43.600	8.564	8.840	0.089	9.000
118.400	43.400	8.562	8.841	0.089	9.000
118.500	44.200	8.567	8.841	0.089	9.000
118.600	41.800	8.567	8.841	0.090	9.000
118.700	43.000	8.565	8.841	0.090	9.000
118.800	42.800	8.566	8.842	0.090	9.000
118.900	43.400	8.567	8.841	0.090	9.000
119.000	42.200	8.564	8.841	0.090	9.000
119.100	42.600	8.564	8.841	0.090	9.000
119.200	43.200	8.566	8.841	0.090	9.000
119.300	43.000	8.568	8.842	0.090	9.000
119.400	41.800	8.568	8.842	0.090	9.000
119.500	43.000	8.569	8.842	0.090	9.000
119.600	41.000	8.569	8.842	0.091	9.000
119.700	41.800	8.570	8.841	0.091	9.000
119.800	41.800	8.570	8.841	0.091	9.000
119.900	41.200	8.570	8.841	0.091	9.000
120.000	41.400	8.576	8.842	0.091	9.000
120.100	40.000	8.576	8.842	0.091	9.000
120.200	40.600	8.579	8.841	0.091	9.000
120.300	41.000	8.578	8.841	0.091	9.000
120.400	41.800	8.578	8.842	0.091	9.000
120.500	42.400	8.586	8.843	0.091	9.000
120.600	42.000	8.586	8.843	0.091	9.000
120.700	42.400	8.590	8.841	0.091	9.000
120.800	43.200	8.583	8.842	0.091	9.000
120.900	43.400	8.580	8.840	0.091	9.000
121.000	42.600	8.582	8.842	0.091	9.000
121.100	42.400	8.582	8.842	0.092	9.000
121.200	42.200	8.574	8.842	0.092	9.000
121.300	43.000	8.578	8.842	0.092	9.000
121.400	42.200	8.579	8.842	0.092	9.000
121.500	41.600	8.578	8.843	0.092	9.000
121.600	41.800	8.578	8.843	0.092	9.000
121.700	42.400	8.578	8.842	0.092	9.000
121.800	41.800	8.581	8.842	0.092	9.000
121.900	43.200	8.579	8.843	0.092	9.000
122.000	42.200	8.577	8.842	0.092	9.000
122.100	41.800	8.577	8.842	0.092	9.000
122.200	42.400	8.578	8.844	0.092	9.000
122.300	42.800	8.577	8.843	0.092	9.000
122.400	41.400	8.579	8.843	0.092	9.000
122.500	41.400	8.574	8.843	0.092	9.000
122.600	41.600	8.574	8.843	0.093	9.000
122.700	41.600	8.579	8.843	0.093	9.000
122.800	43.200	8.576	8.842	0.093	9.000
122.900	42.400	8.576	8.842	0.093	9.000
123.000	41.800	8.578	8.842	0.093	9.000
123.100	42.600	8.578	8.842	0.093	9.000
123.200	42.600	8.579	8.843	0.093	9.000
123.300	42.600	8.576	8.843	0.093	9.000
123.400	42.600	8.579	8.843	0.093	9.000
123.500	41.600	8.577	8.843	0.093	9.000
123.600	41.200	8.577	8.843	0.093	9.000
123.700	43.000	8.578	8.843	0.093	9.000
123.800	43.000	8.579	8.843	0.093	9.000
123.900	41.400	8.579	8.844	0.093	9.000
124.000	43.200	8.580	8.843	0.093	9.000
124.100	41.600	8.580	8.843	0.094	9.000
124.200	42.800	8.579	8.844	0.094	9.000
124.300	42.600	8.582	8.843	0.094	9.000
124.400	42.400	8.575	8.843	0.094	9.000
124.500	42.200	8.578	8.843	0.094	9.000
124.600	42.600	8.578	8.843	0.094	9.000
124.700	42.600	8.577	8.843	0.094	9.000
124.800	43.000	8.575	8.844	0.094	9.000
124.900	42.200	8.577	8.843	0.094	9.000
125.000	42.200	8.579	8.844	0.094	9.000
125.100	41.800	8.579	8.844	0.094	9.000
125.200	42.000	8.579	8.845	0.094	9.000
125.300	42.600	8.578	8.844	0.094	9.000
125.400	42.200	8.579	8.844	0.094	9.000
125.500	42.000	8.580	8.845	0.094	9.000
125.600	41.000	8.580	8.845	0.095	9.000
125.700	42.000	8.579	8.844	0.095	9.000
125.800	41.800	8.577	8.844	0.095	9.000
125.900	42.000	8.581	8.845	0.095	9.000
126.000	42.200	8.579	8.844	0.095	9.000
126.100	42.200	8.579	8.844	0.095	9.000
126.200	41.800	8.581	8.846	0.095	9.000
126.300	42.600	8.579	8.845	0.095	9.000
126.400	41.800	8.581	8.844	0.095	9.000
126.500	41.400	8.582	8.844	0.095	9.000
126.600	42.400	8.582	8.844	0.095	9.000
126.700	41.800	8.580	8.845	0.095	9.000
126.800	41.200	8.582	8.844	0.095	9.000
126.900	41.600	8.581	8.845	0.095	9.000
127.000	41.800	8.582	8.843	0.095	9.000
127.100	40.800	8.582	8.843	0.096	9.000
127.200	41.600	8.577	8.844	0.096	9.000
127.300	42.200	8.581	8.845	0.096	9.000
127.400	42.400	8.579	8.845	0.096	9.000
127.500	41.600	8.579	8.847	0.096	9.000
127.600	42.200	8.579	8.847	0.096	9.000
127.700	41.800	8.578	8.845	0.096	9.000
127.800	41.800	8.579	8.845	0.096	9.000
127.900	42.400	8.578	8.844	0.096	9.000
128.000	41.800	8.576	8.845	0.096	9.000
128.100	42.000	8.576	8.845	0.096	9.000
128.200	42.400	8.578	8.845	0.096	9.000
128.300	41.400	8.577	8.846	0.096	9.000
128.400	41.800	8.576	8.845	0.096	9.000
128.500	42.200	8.578	8.845	0.096	9.000
128.600	41.800	8.578	8.845	0.097	9.000
128.700	41.600	8.580	8.846	0.097	9.000
128.800	42.200	8.576	8.845	0.097	9.000
128.900	42.800	8.577	8.844	0.097	9.000
129.000	41.800	8.572	8.846	0.097	9.000
129.100	41.800	8.572	8.846	0.097	9.000
129.200	43.000	8.577	8.846	0.097	9.000
129.300	42.400	8.572	8.846	0.097	9.000
129.400	41.600	8.577	8.846	0.097	9.000
129.500	41.800	8.572	8.846	0.097	9.000
129.600	41.800	8.572	8.846	0.098	9.000
129.700	42.600	8.578	8.846	0.098	9.000
129.800	43.000	8.574	8.846	0.098	9.000
129.900	42.600	8.577	8.845	0.098	9.000
130.000	42.200	8.574	8.846	0.098	9.000
130.100	44.000	8.574	8.846	0.098	9.000
130.200	42.400	8.576	8.846	0.098	9.000
130.300	41.400	8.575	8.844	0.098	9.000
130.400	42.400	8.574	8.846	0.098	9.000
130.500	42.200	8.578	8.846	0.098	9.000
130.600	42.200	8.578	8.846	0.098	9.000
130.700	42.200	8.582	8.847	0.098	9.000
130.800	41.800	8.580	8.846	0.098	9.000
130.900	41.400	8.578	8.847	0.098	9.000
131.000	41.600	8.577	8.847	0.098	9.000
131.100	41.400	8.577	8.847	0.099	9.000
131.200	40.000	8.577	8.846	0.099	9.000
131.300	40.800	8.579	8.848	0.099	9.000
131.400	41.600	8.581	8.846	0.099	9.000
131.500	41.600	8.582	8.847	0.099	9.000
131.600	41.400	8.582	8.847	0.099	9.000
131.700	42.200	8.580	8.847	0.099	9.000
131.800	42.200	8.580	8.847	0.099	9.000
131.900	42.400	8.582	8.846	0.099	9.000
132.000	41.200	8.577	8.846	0.099	9.000
132.100	41.000	8.577	8.846	0.099	9.000
132.200	41.600	8.577	8.846	0.099	9.000
132.300	41.800	8.579	8.846	0.099	9.000
132.400	41.800	8.579	8.848	0.099	9.000
132.500	41.400	8.581	8.847	0.099	9.000
132.600	41.600	8.581	8.847	0.100	9.000
132.700	42.600	8.577	8.846	0.100	9.000
132.800	41.400	8.583	8.847	0.100	9.000
132.900	42.200	8.575	8.847	0.100	9.000
133.000	42.400	8.576	8.848	0.100	9.000
133.100	42.000	8.576	8.848	0.100	9.000
133.200	41.400	8.578	8.845	0.100	9.000
133.300	41.400	8.578	8.848	0.100	9.000
133.400	42.200	8.578	8.846	0.100	9.000
133.500	41.600	8.576	8.847	0.100	9.000
133.600	41.800	8.576	8.847	0.100	9.000
133.700	42.400	8.583	8.847	0.100	9.000
133.800	41.800	8.580	8.847	0.100	9.000
133.900	43.000	8.581	8.848	0.100	9.000
134.000	40.800	8.579	8.847	0.100	9.000
134.100	42.200	8.579	8.847	0.101	9.000
134.200	42.400	8.582	8.847	0.101	9.000
134.300	42.000	8.578	8.847	0.101	9.000
134.400	41.600	8.581	8.848	0.101	9.000
134.500	42.400	8.580	8.848	0.101	9.000
134.600	42.200	8.580	8.848	0.101	9.000
134.700	42.600	8.579	8.847	0.101	9.000
134.800	42.400	8.582	8.848	0.101	9.000
134.900	41.600	8.581	8.848	0.101	9.000
135.000	41.600	8.581	8.848	0.101	9.000
135.100	41.000	8.581	8.848	0.101	9.000
135.200	41.000	8.581	8.848	0.101	9.000
135.300	41.600	8.585	8.848	0.101	9.000
135.400	41.000	8.580	8.847	0.101	9.000
135.500	41.800	8.581	8.848	0.101	9.000
135.600	40.800	8.581	8.848	0.102	9.000
135.700	41.400	8.581	8.849	0.102	9.000
135.800	42.600	8.582	8.848	0.102	9.000
135.900	42.400	8.582	8.849	0.102	9.000
136.000	41.800	8.582	8.848	0.102	9.000
136.100	41.000	8.582	8.848	0.102	9.000
136.200	41.600	8.578	8.849	0.102	9.000
136.300	41.000	8.584	8.848	0.102	9.000
136.400	42.000	8.581	8.849	0.102	9.000
136.500	41.400	8.580	8.848	0.102	9.000
136.600	42.600	8.580	8.848	0.102	9.000
136.700	40.600	8.588	8.849	0.102	9.000
136.800	41.000	8.581	8.848	0.102	9.000
136.900	42.600	8.586	8.848	0.102	9.000
137.000	42.200	8.582	8.849	0.102	9.000
137.100	40.800	8.582	8.849	0.103	9.000
137.200	41.800	8.583	8.849	0.103	9.000
137.300	41.200	8.583	8.849	0.103	9.000
137.400	42.400	8.584	8.849	0.103	9.000
137.500	41.600	8.583	8.849	0.103	9.000
137.600	41.800	8.583	8.849	0.103	9.000
137.700	41.600	8.580	8.849	0.103	9.000
137.800	42.200	8.584	8.848	0.103	9.000
137.900	42.600	8.578	8.848	0.103	9.000
138.000	41.800	8.580	8.849	0.103	9.000
138.100	42.200	8.580	8.849	0.103	9.000
138.200	41.800	8.580	8.849	0.103	9.000
138.300	41.000	8.582	8.850	0.103	9.000
138.400	40.800	8.582	8.850	0.103	9.000
138.500	41.800	8.579	8.849	0.103	9.000
138.600	41.000	8.579	8.849	0.104	9.000
138.700	42.400	8.585	8.850	0.104	9.000
138.800	41.600	8.579	8.849	0.104	9.000
138.900	41.400	8.586	8.850	0.104	9.000
139.000	42.800	8.583	8.848	0.104	9.000
139.100	41.000	8.583	8.848	0.104	9.000
139.200	42.600	8.579	8.849	0.104	9.000
139.300	41.400	8.582	8.849	0.104	9.000
139.400	41.600	8.581	8.850	0.104	9.000
139.500	42.200	8.581	8.850	0.104	9.000
139.600	41.400	8.581	8.850	0.105	9.000
139.700	42.600	8.578	8.850	0.105	9.000
139.800	42.200	8.582	8.850	0.105	9.000
139.900	41.600	8.582	8.849	0.105	9.000
140.000	41.600	8.579	8.850	0.105	9.000
140.100	42.400	8.579	8.850	0.105	9.000
140.200	42.600	8.579	8.850	0.105	9.000
140.300	42.200	8.577	8.850	0.105	9.000
140.400	43.000	8.579	8.849	0.105	9.000
140.500	41.400	8.580	8.849	0.105	9.000
140.600	40.400	8.580	8.849	0.105	9.000
140.700	42.000	8.582	8.851	0.105	9.000
140.800	42.000	8.579	8.850	0.105	9.000
140.900	42.400	8.578	8.850	0.105	9.000
141.000	42.600	8.578	8.850	0.105	9.000
141.100	41.400	8.578	8.850	0.106	9.000
141.200	42.200	8.577	8.850	0.106	9.000
141.300	42.200	8.578	8.850	0.106	9.000
141.400	42.200	8.579	8.850	0.106	9.000
141.500	42.400	8.579	8.851	0.106	9.000
141.600	42.400	8.579	8.851	0.106	9.000
141.700	42.400	8.579	8.850	0.106	9.000
141.800	41.600	8.578	8.850	0.106	9.000
141.900	42.400	8.578	8.850	0.106	9.000
142.000	42.200	8.579	8.851	0.106	9.000
142.100	41.000	8.579	8.851	0.106	9.000
142.200	41.400	8.580	8.849	0.106	9.000
142.300	42.200	8.579	8.850	0.106	9.000
142.400	41.000	8.577	8.852	0.106	9.000
142.500	41.800	8.577	8.852	0.106	9.000
142.600	43.400	8.577	8.852	0.107	9.000
142.700	43.000	8.580	8.851	0.107	9.000
142.800	42.600	8.579	8.851	0.107	9.000
142.900	41.800	8.577	8.851	0.107	9.000
143.000	41.200	8.578	8.851	0.107	9.000
143.100	41.800	8.578	8.851	0.107	9.000
143.200	42.000	8.577	8.852	0.107	9.000
143.300	42.200	8.576	8.851	0.107	9.000
143.400	42.200	8.578	8.852	0.107	9.000
143.500	42.400	8.574	8.853	0.107	9.000
143.600	42.200	8.574	8.853	0.107	9.000
143.700	42.800	8.576	8.851	0.107	9.000
143.800	42.400	8.577	8.850	0.107	9.000
143.900	41.400	8.578	8.851	0.107	9.000
144.000	41.400	8.580	8.851	0.107	9.000
144.100	41.400	8.580	8.851	0.108	9.000
144.200	42.600	8.581	8.851	0.108	9.000
144.300	41.800	8.582	8.851	0.108	9.000
144.400	41.600	8.582	8.851	0.108	9.000
144.500	42.200	8.582	8.852	0.108	9.000
144.600	41.600	8.582	8.852	0.108	9.000
144.700	41.400	8.580	8.852	0.108	9.000
144.800	41.600	8.582	8.851	0.108	9.000
144.900	40.400	8.583	8.852	0.108	9.000
145.000	41.000	8.584	8.851	0.108	9.000
145.100	42.400	8.584	8.851	0.108	9.000
145.200	42.400	8.584	8.852	0.108	9.000
145.300	42.200	8.583	8.853	0.108	9.000
145.400	40.800	8.583	8.851	0.108	9.000
145.500	41.200	8.582	8.853	0.108	9.000
145.600	42.000	8.582	8.853	0.109	9.000
145.700	42.200	8.582	8.852	0.109	9.000
145.800	41.400	8.580	8.851	0.109	9.000
145.900	42.200	8.580	8.852	0.109	9.000
146.000	41.400	8.579	8.852	0.109	9.000
146.100	41.000	8.579	8.852	0.109	9.000
146.200	41.200	8.583	8.852	0.109	9.000
146.300	41.400	8.582	8.853	0.109	9.000
146.400	41.400	8.582	8.853	0.109	9.000
146.500	41.600	8.582	8.852	0.109	9.000
146.600	41.600	8.582	8.852	0.109	9.000
146.700	42.400	8.582	8.852	0.109	9.000
146.800	41.200	8.582	8.852	0.109	9.000
146.900	42.200	8.584	8.852	0.109	9.000
147.000	41.400	8.583	8.853	0.109	9.000
147.100	41.800	8.583	8.853	0.110	9.000
147.200	42.400	8.580	8.853	0.110	9.000
147.300	41.400	8.584	8.852	0.110	9.000
147.400	41.800	8.581	8.852	0.110	9.000
147.500	41.200	8.584	8.853	0.110	9.000
147.600	42.000	8.584	8.853	0.110	9.000
147.700	41.400	8.586	8.854	0.110	9.000
147.800	41.400	8.582	8.853	0.110	9.000
147.900	41.800	8.583	8.853	0.110	9.000
148.000	41.200	8.584	8.854	0.110	9.000
148.100	40.200	8.584	8.854	0.110	9.000
148.200	41.600	8.587	8.853	0.110	9.000
148.300	40.400	8.590	8.853	0.110	9.000
148.400	40.800	8.584	8.852	0.110	9.000
148.500	42.000	8.588	8.853	0.110	9.000
148.600	41.000	8.588	8.853	0.111	9.000
148.700	42.200	8.590	8.853	0.111	9.000
148.800	41.800	8.585	8.853	0.111	9.000
148.900	40.400	8.588	8.854	0.111	9.000
149.000	40.600	8.585	8.854	0.111	9.000
149.100	40.800	8.585	8.854	0.111	9.000
149.200	40.400	8.589	8.852	0.111	9.000
149.300	42.000	8.587	8.854	0.111	9.000
149.400	41.200	8.588	8.852	0.111	9.000
149.500	41.600	8.586	8.853	0.111	9.000
149.600	41.000	8.586	8.853	0.111	9.000
149.700	40.200	8.588	8.853	0.111	9.000
149.800	40.200	8.588	8.853	0.111	9.000
149.900	41.200	8.590	8.853	0.111	9.000
150.000	39.400	8.593	8.854	0.111	9.000
150.100	40.600	8.593	8.854	0.112	9.000
150.200	40.600	8.592	8.853	0.112	9.000
150.300	40.000	8.597	8.853	0.112	9.000
150.400	39.400	8.593	8.854	0.112	9.000
150.500	40.000	8.591	8.853	0.112	9.000
150.600	41.600	8.591	8.853	0.112	9.000
150.700	41.400	8.593	8.854	0.112	9.000
150.800	40.800	8.594	8.854	0.112	9.000
150.900	40.800	8.593	8.853	0.112	9.000
151.000	40.800	8.591	8.854	0.112	9.000
151.100	41.000	8.591	8.854	0.112	9.000
151.200	40.800	8.596	8.853	0.112	9.000
151.300	41.200	8.590	8.854	0.112	9.000
151.400	41.400	8.596	8.853	0.112	9.000
151.500	41.000	8.586	8.853	0.112	9.000
151.600	40.600	8.586	8.853	0.113	9.000
151.700	41.000	8.591	8.855	0.113	9.000
151.800	41.400	8.586	8.854	0.113	9.000
151.900	41.600	8.589	8.855	0.113	9.000
152.000	40.800	8.589	8.854	0.113	9.000
152.100	41.200	8.589	8.854	0.113	9.000
152.200	41.200	8.583	8.853	0.113	9.000
152.300	40.600	8.589	8.854	0.113	9.000
152.400	41.200	8.588	8.854	0.113	9.000
152.500	40.200	8.586	8.855	0.113	9.000
152.600	41.600	8.586	8.855	0.114	9.000
152.700	42.400	8.588	8.854	0.114	9.000
152.800	41.000	8.588	8.855	0.114	9.000
152.900	41.600	8.586	8.854	0.114	9.000
153.000	41.400	8.586	8.854	0.114	9.000
153.100	40.800	8.586	8.854	0.114	9.000
153.200	41.200	8.588	8.854	0.114	9.000
153.300	41.800	8.592	8.855	0.114	9.000
153.400	41.400	8.590	8.855	0.114	9.000
153.500	40.800	8.591	8.854	0.114	9.000
153.600	40.800	8.591	8.854	0.114	9.000
153.700	40.800	8.590	8.854	0.114	9.000
153.800	41.400	8.589	8.854	0.114	9.000
153.900	41.400	8.592	8.854	0.114	9.000
154.000	41.200	8.594	8.855	0.114	9.000
154.100	40.200	8.594	8.855	0.115	9.000
154.200	40.600	8.586	8.854	0.115	9.000
154.300	41.000	8.591	8.854	0.115	9.000
154.400	40.000	8.589	8.855	0.115	9.000
154.500	39.400	8.589	8.854	0.115	9.000
154.600	38.600	8.589	8.854	0.115	9.000
154.700	40.200	8.595	8.855	0.115	9.000
154.800	40.600	8.599	8.854	0.115	9.000
154.900	41.600	8.609	8.855	0.115	9.000
155.000	42.000	8.602	8.855	0.115	9.000
155.100	42.600	8.602	8.855	0.115	9.000
155.200	42.400	8.594	8.854	0.115	9.000
155.300	42.000	8.585	8.856	0.115	9.000
155.400	42.600	8.584	8.856	0.115	9.000
155.500	42.600	8.577	8.854	0.115	9.000
155.600	42.600	8.577	8.854	0.116	9.000
155.700	41.600	8.577	8.855	0.116	9.000
155.800	41.800	8.576	8.855	0.116	9.000
155.900	41.600	8.578	8.855	0.116	9.000
156.000	41.400	8.579	8.856	0.116	9.000
156.100	42.800	8.579	8.856	0.116	9.000
156.200	41.600	8.578	8.855	0.116	9.000
156.300	41.600	8.579	8.855	0.116	9.000
156.400	41.600	8.578	8.856	0.116	9.000
156.500	42.200	8.583	8.856	0.116	9.000
156.600	41.400	8.583	8.856	0.116	9.000
156.700	41.600	8.582	8.855	0.116	9.000
156.800	42.200	8.584	8.856	0.116	9.000
156.900	40.400	8.589	8.855	0.116	9.000
157.000	41.400	8.586	8.856	0.116	9.000
157.100	41.000	8.586	8.856	0.117	9.000
157.200	41.400	8.585	8.855	0.117	9.000
157.300	40.600	8.586	8.855	0.117	9.000
157.400	39.400	8.585	8.855	0.117	9.000
157.500	40.800	8.590	8.856	0.117	9.000
157.600	40.000	8.590	8.856	0.117	9.000
157.700	40.600	8.587	8.855	0.117	9.000
157.800	41.400	8.585	8.856	0.117	9.000
157.900	41.800	8.588	8.855	0.117	9.000
158.000	41.400	8.591	8.855	0.117	9.000
158.100	40.800	8.591	8.855	0.117	9.000
158.200	40.400	8.592	8.856	0.117	9.000
158.300	39.200	8.591	8.856	0.117	9.000
158.400	38.800	8.593	8.855	0.117	9.000
158.500	39.400	8.594	8.856	0.117	9.000
158.600	38.000	8.594	8.856	0.118	9.000
158.700	39.200	8.599	8.856	0.118	9.000
158.800	38.800	8.606	8.855	0.118	9.000
158.900	38.800	8.611	8.856	0.118	9.000
159.000	39.200	8.614	8.856	0.118	9.000
159.100	39.400	8.614	8.856	0.118	9.000
159.200	38.000	8.614	8.856	0.118	9.000
159.300	38.400	8.615	8.856	0.118	9.000
159.400	37.200	8.613	8.856	0.118	9.000
159.500	40.000	8.607	8.856	0.118	9.000
159.600	39.400	8.607	8.856	0.118	9.000
159.700	40.200	8.614	8.856	0.118	9.000
159.800	39.000	8.613	8.856	0.118	9.000
159.900	40.000	8.606	8.855	0.118	9.000
160.000	39.600	8.604	8.855	0.118	9.000
160.100	40.400	8.604	8.855	0.119	9.000
160.200	39.400	8.603	8.857	0.119	9.000
160.300	39.600	8.602	8.855	0.119	9.000
160.400	41.000	8.599	8.857	0.119	9.000
160.500	39.600	8.603	8.855	0.119	9.000
160.600	40.000	8.603	8.855	0.119	9.000
160.700	39.600	8.601	8.856	0.119	9.000
160.800	40.800	8.602	8.855	0.119	9.000
160.900	40.000	8.598	8.856	0.119	9.000
161.000	40.000	8.600	8.856	0.119	9.000
161.100	39.800	8.600	8.856	0.119	9.000
161.200	40.600	8.596	8.857	0.119	9.000
161.300	39.200	8.600	8.857	0.119	9.000
161.400	39.200	8.600	8.857	0.119	9.000
161.500	40.600	8.600	8.856	0.119	9.000
161.600	39.400	8.600	8.856	0.120	9.000
161.700	38.800	8.596	8.857	0.120	9.000
161.800	39.000	8.595	8.857	0.120	9.000
161.900	39.600	8.596	8.856	0.120	9.000
162.000	39.200	8.596	8.856	0.120	9.000
162.100	40.000	8.596	8.856	0.120	9.000
162.200	39.600	8.601	8.858	0.120	9.000
162.300	40.000	8.599	8.857	0.120	9.000
162.400	40.400	8.598	8.857	0.120	9.000
162.500	40.600	8.596	8.858	0.120	9.000
162.600	40.000	8.596	8.858	0.120	9.000
162.700	40.400	8.600	8.857	0.120	9.000
162.800	40.400	8.594	8.858	0.120	9.000
162.900	40.000	8.600	8.857	0.120	9.000
163.000	39.800	8.598	8.857	0.120	9.000
163.100	40.600	8.598	8.857	0.121	9.000
163.200	40.000	8.593	8.857	0.121	9.000
163.300	40.800	8.595	8.857	0.121	9.000
163.400	40.200	8.595	8.857	0.121	9.000
163.500	40.400	8.595	8.858	0.121	9.000
163.600	39.600	8.595	8.858	0.121	9.000
163.700	39.600	8.593	8.858	0.121	9.000
163.800	40.200	8.596	8.858	0.121	9.000
163.900	41.200	8.591	8.857	0.121	9.000
164.000	40.000	8.592	8.857	0.121	9.000
164.100	40.800	8.592	8.857	0.121	9.000
164.200	39.800	8.593	8.858	0.121	9.000
164.300	40.600	8.594	8.857	0.121	9.000
164.400	40.000	8.595	8.857	0.121	9.000
164.500	40.200	8.592	8.857	0.121	9.000
164.600	40.000	8.592	8.857	0.122	9.000
164.700	39.800	8.595	8.858	0.122	9.000
164.800	40.800	8.595	8.857	0.122	9.000
164.900	41.800	8.594	8.857	0.122	9.000
165.000	40.600	8.592	8.858	0.122	9.000
165.100	40.600	8.592	8.858	0.122	9.000
165.200	40.800	8.591	8.857	0.122	9.000
165.300	40.800	8.595	8.858	0.122	9.000
165.400	40.800	8.591	8.858	0.122	9.000
165.500	41.400	8.588	8.858	0.122	9.000
165.600	41.000	8.588	8.858	0.122	9.000
165.700	42.200	8.592	8.859	0.122	9.000
165.800	40.400	8.589	8.857	0.122	9.000
165.900	41.200	8.591	8.858	0.122	9.000
166.000	41.200	8.591	8.858	0.122	9.000
166.100	40.800	8.591	8.858	0.123	9.000
166.200	41.400	8.591	8.857	0.123	9.000
166.300	41.600	8.587	8.859	0.123	9.000
166.400	41.400	8.589	8.857	0.123	9.000
166.500	41.400	8.588	8.857	0.123	9.000
166.600	40.200	8.588	8.857	0.123	9.000
166.700	40.200	8.586	8.858	0.123	9.000
166.800	40.400	8.585	8.859	0.123	9.000
166.900	41.200	8.587	8.858	0.123	9.000
167.000	41.000	8.589	8.857	0.123	9.000
167.100	41.600	8.589	8.857	0.123	9.000
167.200	41.000	8.585	8.859	0.123	9.000
167.300	41.600	8.589	8.858	0.123	9.000
167.400	40.200	8.591	8.858	0.123	9.000
167.500	40.400	8.587	8.858	0.123	9.000
167.600	41.600	8.587	8.858	0.124	9.000
167.700	41.000	8.594	8.857	0.124	9.000
167.800	41.800	8.592	8.857	0.124	9.000
167.900	41.400	8.590	8.858	0.124	9.000
168.000	40.600	8.589	8.858	0.124	9.000
168.100	41.400	8.589	8.858	0.124	9.000
168.200	41.800	8.592	8.859	0.124	9.000
168.300	41.400	8.589	8.859	0.124	9.000
168.400	41.200	8.590	8.858	0.124	9.000
168.500	41.400	8.592	8.858	0.124	9.000
168.600	41.400	8.592	8.858	0.124	9.000
168.700	41.200	8.594	8.859	0.124	9.000
168.800	42.200	8.591	8.858	0.124	9.000
168.900	41.000	8.590	8.858	0.124	9.000
169.000	40.600	8.589	8.859	0.124	9.000
169.100	41.200	8.589	8.859	0.125	9.000
169.200	40.600	8.587	8.859	0.125	9.000
169.300	41.400	8.592	8.859	0.125	9.000
169.400	41.400	8.590	8.858	0.125	9.000
169.500	41.400	8.590	8.859	0.125	9.000
169.600	41.000	8.590	8.859	0.125	9.000
169.700	41.400	8.590	8.860	0.125	9.000
169.800	41.800	8.589	8.859	0.125	9.000
169.900	40.400	8.589	8.859	0.125	9.000
170.000	41.000	8.590	8.860	0.125	9.000
170.100	39.600	8.590	8.860	0.125	9.000
170.200	41.200	8.592	8.858	0.125	9.000
170.300	41.000	8.593	8.858	0.125	9.000
170.400	41.000	8.592	8.858	0.125	9.000
170.500	40.400	8.596	8.858	0.125	9.000
170.600	41.000	8.596	8.858	0.126	9.000
170.700	40.000	8.595	8.859	0.126	9.000
170.800	40.400	8.592	8.859	0.126	9.000
170.900	41.000	8.598	8.859	0.126	9.000
171.000	41.600	8.595	8.859	0.126	9.000
171.100	41.200	8.595	8.859	0.126	9.000
171.200	39.600	8.593	8.859	0.126	9.000
171.300	40.800	8.595	8.859	0.126	9.000
171.400	40.600	8.594	8.859	0.126	9.000
171.500	41.000	8.595	8.859	0.126	9.000
171.600	40.600	8.595	8.859	0.126	9.000
171.700	41.000	8.594	8.859	0.126	9.000
171.800	40.600	8.594	8.859	0.126	9.000
171.900	41.200	8.595	8.859	0.126	9.000
172.000	40.800	8.589	8.859	0.126	9.000
172.100	40.800	8.589	8.859	0.127	9.000
172.200	41.000	8.596	8.859	0.127	9.000
172.300	39.600	8.590	8.859	0.127	9.000
172.400	40.200	8.596	8.858	0.127	9.000
172.500	40.800	8.592	8.859	0.127	9.000
172.600	41.400	8.592	8.859	0.127	9.000
172.700	40.200	8.599	8.859	0.127	9.000
172.800	39.600	8.590	8.859	0.127	9.000
172.900	40.200	8.594	8.859	0.127	9.000
173.000	40.800	8.600	8.859	0.127	9.000
173.100	40.600	8.600	8.859	0.127	9.000
173.200	41.000	8.595	8.858	0.127	9.000
173.300	40.800	8.595	8.859	0.127	9.000
173.400	41.400	8.594	8.860	0.127	9.000
173.500	40.600	8.596	8.858	0.127	9.000
173.600	40.800	8.596	8.858	0.127	9.000
173.700	40.400	8.591	8.859	0.128	9.000
173.800	42.000	8.592	8.860	0.128	9.000
173.900	41.600	8.590	8.858	0.128	9.000
174.000	41.200	8.591	8.859	0.128	9.000
174.100	41.800	8.591	8.859	0.128	9.000
174.200	40.800	8.588	8.860	0.128	9.000
174.300	40.800	8.590	8.859	0.128	9.000
174.400	41.000	8.590	8.859	0.128	9.000
174.500	41.200	8.587	8.858	0.128	9.000
174.600	40.800	8.587	8.858	0.128	9.000
174.700	40.200	8.593	8.860	0.128	9.000
174.800	40.400	8.590	8.859	0.128	9.000
174.900	41.200	8.589	8.859	0.128	9.000
175.000	40.800	8.592	8.861	0.128	9.000
175.100	41.000	8.592	8.861	0.128	9.000
175.200	41.800	8.593	8.860	0.129	9.000
175.300	41.800	8.595	8.861	0.129	9.000
175.400	40.800	8.593	8.860	0.129	9.000
175.500	40.800	8.593	8.860	0.129	9.000
175.600	41.000	8.593	8.860	0.129	9.000
175.700	40.000	8.593	8.859	0.129	9.000
175.800	40.400	8.590	8.860	0.129	9.000
175.900	41.600	8.591	8.860	0.129	9.000
176.000	40.000	8.594	8.860	0.129	9.000
176.100	41.400	8.594	8.860	0.129	9.000
176.200	41.000	8.593	8.860	0.129	9.000
176.300	40.600	8.589	8.860	0.129	9.000
176.400	40.000	8.592	8.860	0.129	9.000
176.500	39.600	8.595	8.859	0.129	9.000
176.600	40.800	8.595	8.859	0.129	9.000
176.700	41.400	8.590	8.860	0.130	9.000
176.800	40.200	8.595	8.860	0.130	9.000
176.900	40.200	8.596	8.861	0.130	9.000
177.000	40.000	8.597	8.859	0.130	9.000
177.100	40.800	8.597	8.859	0.130	9.000
177.200	39.600	8.596	8.860	0.130	9.000
177.300	40.600	8.597	8.861	0.130	9.000
177.400	40.000	8.596	8.860	0.130	9.000
177.500	40.400	8.592	8.860	0.130	9.000
177.600	40.200	8.592	8.860	0.130	9.000
177.700	40.200	8.598	8.861	0.131	9.000
177.800	40.000	8.601	8.861	0.131	9.000
177.900	38.600	8.604	8.860	0.131	9.000
178.000	39.200	8.603	8.860	0.131	9.000
178.100	39.200	8.603	8.860	0.131	9.000
178.200	39.000	8.604	8.861	0.131	9.000
178.300	40.000	8.600	8.861	0.131	9.000
178.400	39.200	8.607	8.861	0.131	9.000
178.500	38.600	8.611	8.861	0.131	9.000
178.600	38.800	8.611	8.861	0.131	9.000
178.700	38.800	8.606	8.860	0.131	9.000
178.800	39.000	8.610	8.859	0.131	9.000
178.900	37.800	8.608	8.860	0.131	9.000
179.000	39.200	8.608	8.860	0.131	9.000
179.100	38.000	8.608	8.860	0.131	9.000
179.200	38.800	8.614	8.860	0.131	9.000
179.300	38.200	8.609	8.861	0.131	9.000
179.400	38.600	8.616	8.859	0.131	9.000
179.500	38.800	8.614	8.861	0.131	9.000
179.600	37.400	8.614	8.861	0.131	9.000
179.700	37.600	8.616	8.861	0.132	9.000
179.800	38.200	8.615	8.860	0.132	9.000
179.900	38.200	8.615	8.861	0.132	9.000
180.000	39.000	8.616	8.861	0.132	9.000
180.100	39.200	8.616	8.861	0.132	9.000
180.200	38.200	8.608	8.860	0.132	9.000
180.300	37.200	8.620	8.861	0.132	9.000
180.400	37.600	8.616	8.862	0.132	9.000
180.500	37.800	8.621	8.860	0.132	9.000
180.600	38.000	8.621	8.860	0.132	9.000
180.700	37.600	8.620	8.861	0.132	9.000
180.800	38.800	8.622	8.861	0.132	9.000
180.900	37.600	8.620	8.860	0.132	9.000
181.000	38.400	8.622	8.861	0.132	9.000
181.100	38.000	8.622	8.861	0.132	9.000
181.200	38.400	8.622	8.860	0.133	9.000
181.300	37.800	8.620	8.860	0.133	9.000
181.400	37.600	8.625	8.860	0.133	9.000
181.500	37.800	8.622	8.860	0.133	9.000
181.600	38.000	8.622	8.860	0.133	9.000
181.700	37.800	8.624	8.861	0.133	9.000
181.800	36.800	8.623	8.860	0.133	9.000
181.900	37.200	8.626	8.862	0.133	9.000
182.000	37.000	8.629	8.860	0.133	9.000
182.100	37.800	8.629	8.860	0.133	9.000
182.200	37.200	8.624	8.861	0.133	9.000
182.300	36.200	8.627	8.861	0.133	9.000
182.400	37.000	8.627	8.860	0.133	9.000
182.500	36.400	8.633	8.861	0.133	9.000
182.600	36.800	8.633	8.861	0.133	9.000
182.700	36.200	8.633	8.861	0.134	9.000
182.800	36.200	8.634	8.862	0.134	9.000
182.900	36.200	8.635	8.862	0.134	9.000
183.000	36.000	8.635	8.862	0.134	9.000
183.100	35.200	8.635	8.862	0.134	9.000
183.200	36.000	8.637	8.861	0.134	9.000
183.300	36.000	8.639	8.860	0.134	9.000
183.400	34.800	8.640	8.862	0.134	9.000
183.500	35.200	8.642	8.861	0.134	9.000
183.600	35.400	8.642	8.861	0.134	9.000
183.700	35.400	8.642	8.861	0.134	9.000
183.800	36.000	8.643	8.861	0.134	9.000
183.900	35.600	8.644	8.861	0.134	9.000
184.000	35.800	8.647	8.860	0.134	9.000
184.100	35.400	8.647	8.860	0.134	9.000
184.200	35.200	8.647	8.861	0.135	9.000
184.300	36.200	8.642	8.860	0.135	9.000
184.400	34.600	8.647	8.861	0.135	9.000
184.500	35.600	8.650	8.861	0.135	9.000
184.600	35.800	8.650	8.861	0.135	9.000
184.700	35.600	8.647	8.861	0.135	9.000
184.800	35.800	8.648	8.863	0.135	9.000
184.900	36.400	8.649	8.861	0.135	9.000
185.000	35.600	8.643	8.861	0.135	9.000
185.100	35.800	8.643	8.861	0.135	9.000
185.200	35.200	8.644	8.861	0.135	9.000
185.300	35.800	8.644	8.861	0.135	9.000
185.400	36.600	8.643	8.861	0.135	9.000
185.500	36.200	8.638	8.861	0.135	9.000
185.600	37.400	8.638	8.861	0.135	9.000
185.700	36.800	8.642	8.862	0.135	9.000
185.800	36.400	8.639	8.861	0.135	9.000
185.900	36.200	8.637	8.861	0.135	9.000
186.000	37.000	8.635	8.861	0.135	9.000
186.100	37.600	8.635	8.861	0.135	9.000
186.200	37.600	8.635	8.861	0.136	9.000
186.300	37.800	8.630	8.862	0.136	9.000
186.400	38.000	8.631	8.862	0.136	9.000
186.500	37.800	8.628	8.861	0.136	9.000
186.600	38.200	8.628	8.861	0.136	9.000
186.700	37.800	8.626	8.862	0.136	9.000
186.800	37.200	8.624	8.861	0.136	9.000
186.900	36.800	8.627	8.861	0.136	9.000
187.000	37.600	8.625	8.862	0.136	9.000
187.100	37.000	8.625	8.862	0.136	9.000
187.200	38.000	8.620	8.862	0.136	9.000
187.300	38.000	8.623	8.862	0.136	9.000
187.400	38.000	8.621	8.862	0.136	9.000
187.500	37.200	8.616	8.861	0.136	9.000
187.600	38.400	8.616	8.861	0.136	9.000
187.700	37.400	8.619	8.861	0.137	9.000
187.800	38.600	8.619	8.860	0.137	9.000
187.900	38.400	8.613	8.861	0.137	9.000
188.000	39.200	8.615	8.861	0.137	9.000
188.100	38.400	8.615	8.861	0.137	9.000
188.200	39.000	8.620	8.862	0.137	9.000
188.300	39.200	8.611	8.862	0.137	9.000
188.400	39.600	8.616	8.862	0.137	9.000
188.500	38.200	8.616	8.862	0.137	9.000
188.600	38.000	8.616	8.862	0.137	9.000
188.700	38.200	8.618	8.862	0.137	9.000
188.800	38.600	8.614	8.862	0.137	9.000
188.900	38.800	8.617	8.862	0.137	9.000
189.000	39.000	8.615	8.861	0.137	9.000
189.100	38.000	8.615	8.861	0.137	9.000
189.200	38.400	8.613	8.862	0.138	9.000
189.300	38.600	8.621	8.861	0.138	9.000
189.400	37.200	8.618	8.863	0.138	9.000
189.500	39.200	8.614	8.862	0.138	9.000
189.600	37.200	8.614	8.862	0.138	9.000
189.700	37.600	8.616	8.862	0.138	9.000
189.800	38.200	8.621	8.863	0.138	9.000
189.900	38.800	8.615	8.861	0.138	9.000
190.000	38.000	8.618	8.862	0.138	9.000
190.100	37.600	8.618	8.862	0.138	9.000
190.200	39.200	8.615	8.862	0.138	9.000
190.300	39.000	8.615	8.862	0.138	9.000
190.400	38.400	8.618	8.863	0.138	9.000
190.500	38.000	8.615	8.862	0.138	9.000
190.600	39.600	8.615	8.862	0.138	9.000
190.700	39.400	8.617	8.863	0.139	9.000
190.800	38.400	8.615	8.864	0.139	9.000
190.900	38.400	8.617	8.862	0.139	9.000
191.000	38.000	8.619	8.863	0.139	9.000
191.100	37.200	8.619	8.863	0.139	9.000
191.200	38.400	8.613	8.862	0.139	9.000
191.300	38.400	8.617	8.863	0.139	9.000
191.400	37.800	8.615	8.862	0.139	9.000
191.500	38.600	8.618	8.862	0.139	9.000
191.600	37.600	8.618	8.862	0.139	9.000
191.700	37.800	8.613	8.863	0.139	9.000
191.800	39.400	8.616	8.862	0.139	9.000
191.900	37.800	8.615	8.862	0.139	9.000
192.000	38.000	8.616	8.861	0.139	9.000
192.100	38.000	8.616	8.861	0.139	9.000
192.200	37.600	8.619	8.861	0.140	9.000
192.300	38.400	8.619	8.861	0.140	9.000
192.400	37.600	8.620	8.863	0.140	9.000
192.500	38.800	8.617	8.862	0.140	9.000
192.600	37.600	8.617	8.862	0.140	9.000
192.700	37.200	8.620	8.863	0.140	9.000
192.800	38.200	8.619	8.862	0.140	9.000
192.900	38.200	8.621	8.861	0.140	9.000
193.000	38.800	8.623	8.863	0.140	9.000
193.100	38.000	8.623	8.863	0.140	9.000
193.200	37.800	8.621	8.862	0.140	9.000
193.300	37.600	8.621	8.862	0.140	9.000
193.400	38.600	8.620	8.862	0.140	9.000
193.500	36.400	8.619	8.862	0.140	9.000
193.600	38.000	8.619	8.862	0.140	9.000
193.700	38.400	8.617	8.862	0.141	9.000
193.800	38.800	8.619	8.863	0.141	9.000
193.900	38.000	8.621	8.862	0.141	9.000
194.000	38.000	8.620	8.863	0.141	9.000
194.100	38.400	8.620	8.863	0.141	9.000
194.200	38.000	8.621	8.862	0.141	9.000
194.300	37.800	8.614	8.862	0.141	9.000
194.400	38.400	8.618	8.863	0.141	9.000
194.500	38.800	8.621	8.861	0.141	9.000
194.600	39.200	8.621	8.861	0.141	9.000
194.700	37.000	8.620	8.862	0.141	9.000
194.800	38.000	8.621	8.863	0.141	9.000
194.900	38.200	8.615	8.863	0.141	9.000
195.000	37.800	8.619	8.863	0.141	9.000
195.100	38.600	8.619	8.863	0.141	9.000
195.200	37.800	8.620	8.862	0.141	9.000
195.300	37.600	8.620	8.863	0.141	9.000
195.400	38.400	8.619	8.862	0.141	9.000
195.500	36.400	8.617	8.862	0.141	9.000
195.600	38.000	8.617	8.862	0.141	9.000
195.700	38.400	8.621	8.863	0.142	9.000
195.800	38.800	8.620	8.861	0.142	9.000
195.900	37.200	8.620	8.862	0.142	9.000
196.000	38.200	8.624	8.863	0.142	9.000
196.100	37.200	8.624	8.863	0.142	9.000
196.200	37.800	8.623	8.863	0.142	9.000
196.300	37.200	8.626	8.863	0.142	9.000
196.400	37.600	8.625	8.863	0.142	9.000
196.500	37.200	8.625	8.863	0.142	9.000
196.600	37.600	8.625	8.863	0.142	9.000
196.700	37.200	8.629	8.863	0.142	9.000
196.800	37.600	8.624	8.864	0.142	9.000
196.900	36.800	8.629	8.862	0.142	9.000
197.000	36.400	8.630	8.863	0.142	9.000
197.100	37.400	8.630	8.863	0.142	9.000
197.200	36.400	8.630	8.863	0.143	9.000
197.300	36.400	8.630	8.863	0.143	9.000
197.400	37.000	8.635	8.863	0.143	9.000
197.500	36.800	8.635	8.863	0.143	9.000
197.600	36.200	8.635	8.863	0.143	9.000
197.700	36.800	8.632	8.864	0.143	9.000
197.800	37.000	8.637	8.863	0.143	9.000
197.900	36.400	8.637	8.863	0.143	9.000
198.000	37.000	8.631	8.864	0.143	9.000
198.100	36.800	8.631	8.864	0.143	9.000
198.200	36.800	8.634	8.863	0.143	9.000
198.300	37.000	8.633	8.863	0.143	9.000
198.400	36.400	8.632	8.863	0.143	9.000
198.500	37.200	8.628	8.864	0.143	9.000
198.600	37.400	8.628	8.864	0.143	9.000
198.700	37.200	8.639	8.863	0.144	9.000
198.800	36.200	8.633	8.863	0.144	9.000
198.900	36.200	8.628	8.864	0.144	9.000
199.000	36.800	8.630	8.863	0.144	9.000
199.100	36.600	8.630	8.863	0.144	9.000
199.200	35.600	8.634	8.864	0.144	9.000
199.300	36.200	8.633	8.863	0.144	9.000
199.400	37.000	8.638	8.864	0.144	9.000
199.500	36.200	8.636	8.864	0.144	9.000
199.600	36.200	8.636	8.864	0.144	9.000
199.700	37.000	8.641	8.864	0.144	9.000
199.800	35.600	8.636	8.863	0.144	9.000
199.900	37.000	8.638	8.864	0.144	9.000
[truncated: 76,130 more rows]
