# Supplementary material for: Measurement of Outflow Facility Using iPerfusion
Source: PLoS One. 2016 Mar 7;11(3):e0150694. doi: 10.1371/journal.pone.0150694 (PMC4780770; doi:10.1371/journal.pone.0150694)
Supplement: S4 File — The raw data from the perfusion traces along with the steady state values for each pressure step. (ZIP) [file pone.0150694.s004.zip › S3/ControlIndividuals/eye21/Eye_P16CL-11/Parameters.txt]

Q	dQ	P	dP	R	dR	C	dC	FT	dFT	N/A	FV
18.2230	5.5739	8.8504	0.0528	0.4857	0.1510	2.0590	0.6400	0.0000	0.0000	8.9900	0.0000
10.2928	5.1290	4.4463	0.0420	0.4320	0.2194	2.3149	1.1755	0.0000	0.0000	4.5300	0.0000
19.9827	5.1533	5.8718	0.0425	0.2938	0.0772	3.4032	0.8943	0.0000	0.0000	6.0075	0.0000
29.9287	5.2703	7.2974	0.0462	0.2438	0.0437	4.1013	0.7356	0.0000	0.0000	7.5075	0.0000
43.6590	5.1361	8.6779	0.0441	0.1988	0.0238	5.0311	0.6035	0.0000	0.0000	9.0075	0.0000
58.2200	5.2286	10.0542	0.0459	0.1727	0.0158	5.7906	0.5301	0.0000	0.0000	10.5075	0.0000
80.5033	5.3562	11.3603	0.0598	0.1411	0.0096	7.0864	0.4811	0.0000	0.0000	12.0150	0.0000
128.2303	5.6950	13.9225	0.0672	0.1086	0.0049	9.2103	0.4177	0.0000	0.0000	15.0150	0.0000
180.0046	5.2170	16.4431	0.0425	0.0913	0.0027	10.9471	0.3243	0.0000	0.0000	18.0000	0.0000
