# Supplementary material for: Measurement of Outflow Facility Using iPerfusion
Source: PLoS One. 2016 Mar 7;11(3):e0150694. doi: 10.1371/journal.pone.0150694 (PMC4780770; doi:10.1371/journal.pone.0150694)
Supplement: S4 File — The raw data from the perfusion traces along with the steady state values for each pressure step. (ZIP) [file pone.0150694.s004.zip › S3/ControlIndividuals/eye22/CapPre_P16CR-12/Data.txt]

0.000	-3.200	-0.045	8.847	-0.000	0.000
0.100	0.200	-0.045	8.847	-0.000	0.000
0.200	0.200	-0.047	8.847	0.000	0.000
0.300	1.200	-0.047	8.848	0.000	0.000
0.400	0.600	-0.046	8.847	0.000	0.000
0.500	0.800	-0.048	8.847	0.000	0.000
0.600	0.600	-0.048	8.847	0.000	0.000
0.700	1.800	-0.050	8.847	0.000	0.000
0.800	0.600	-0.045	8.846	0.000	0.000
0.900	1.400	-0.045	8.847	0.000	0.000
1.000	0.400	-0.042	8.848	0.000	0.000
1.100	2.600	-0.042	8.848	0.000	0.000
1.200	1.400	-0.049	8.846	0.000	0.000
1.300	0.800	-0.044	8.848	0.000	0.000
1.400	1.000	-0.047	8.847	0.000	0.000
1.500	2.200	-0.048	8.845	0.000	0.000
1.600	1.000	-0.048	8.845	0.000	0.000
1.700	2.000	-0.047	8.847	0.000	0.000
1.800	0.600	-0.047	8.847	0.000	0.000
1.900	1.600	-0.049	8.846	0.000	0.000
2.000	1.000	-0.048	8.847	0.000	0.000
2.100	1.800	-0.048	8.847	0.000	0.000
2.200	-0.000	-0.046	8.847	0.000	0.000
2.300	1.800	-0.048	8.847	0.000	0.000
2.400	0.600	-0.049	8.844	0.000	0.000
2.500	2.200	-0.047	8.846	0.000	0.000
2.600	1.000	-0.047	8.846	0.000	0.000
2.700	1.200	-0.042	8.845	0.000	0.000
2.800	1.400	-0.048	8.846	0.000	0.000
2.900	2.600	-0.046	8.846	0.000	0.000
3.000	1.400	-0.044	8.846	0.000	0.000
3.100	1.000	-0.044	8.846	0.000	0.000
3.200	0.600	-0.044	8.847	0.000	0.000
3.300	2.000	-0.052	8.845	0.000	0.000
3.400	1.600	-0.046	8.847	0.000	0.000
3.500	1.600	-0.047	8.846	0.000	0.000
3.600	0.800	-0.047	8.846	0.000	0.000
3.700	2.200	-0.047	8.847	0.000	0.000
3.800	0.200	-0.046	8.847	0.000	0.000
3.900	0.200	-0.047	8.846	0.000	0.000
4.000	1.200	-0.049	8.847	0.000	0.000
4.100	2.600	-0.049	8.847	0.000	0.000
4.200	1.400	-0.046	8.846	0.000	0.000
4.300	2.800	-0.046	8.846	0.000	0.000
4.400	0.600	-0.048	8.847	0.000	0.000
4.500	0.800	-0.046	8.846	0.000	0.000
4.600	1.200	-0.046	8.846	0.000	0.000
4.700	2.000	-0.045	8.846	0.000	0.000
4.800	1.400	-0.046	8.847	0.000	0.000
4.900	2.400	-0.047	8.847	0.000	0.000
5.000	0.600	-0.048	8.847	0.000	0.000
5.100	3.200	-0.048	8.847	0.000	0.000
5.200	1.000	-0.046	8.847	0.000	0.000
5.300	1.800	-0.054	8.847	0.000	0.000
5.400	0.200	-0.036	8.846	0.000	0.000
5.500	1.200	-0.036	8.846	0.000	0.000
5.600	1.000	-0.036	8.846	0.000	0.000
5.700	2.000	-0.021	8.847	0.000	0.000
5.800	1.800	-0.053	8.847	0.000	0.000
5.900	1.800	-0.051	8.847	0.000	0.000
6.000	0.800	-0.005	8.847	0.000	0.000
6.100	1.200	-0.005	8.847	0.000	0.000
6.200	1.000	-0.065	8.846	0.000	0.000
6.300	1.800	-0.033	8.847	0.000	0.000
6.400	0.800	-0.061	8.847	0.000	0.000
6.500	1.400	-0.063	8.847	0.000	0.000
6.600	1.800	-0.063	8.847	0.000	0.000
6.700	1.800	-0.030	8.848	0.000	0.000
6.800	1.000	-0.048	8.846	0.000	0.000
6.900	2.000	-0.040	8.847	0.000	0.000
7.000	1.600	-0.044	8.846	0.000	0.000
7.100	1.000	-0.044	8.846	0.000	0.000
7.200	1.400	-0.037	8.847	0.000	0.000
7.300	2.000	-0.041	8.847	0.000	0.000
7.400	1.800	-0.038	8.847	0.000	0.000
7.500	1.600	-0.039	8.846	0.000	0.000
7.600	0.600	-0.039	8.846	0.000	0.000
7.700	1.600	-0.042	8.847	0.000	0.000
7.800	1.600	-0.037	8.848	0.000	0.000
7.900	0.200	-0.040	8.847	0.000	0.000
8.000	2.400	-0.034	8.846	0.000	0.000
8.100	1.600	-0.034	8.846	0.000	0.000
8.200	1.800	-0.043	8.846	0.000	0.000
8.300	1.200	-0.040	8.846	0.000	0.000
8.400	0.200	-0.040	8.845	0.000	0.000
8.500	0.800	-0.031	8.847	0.000	0.000
8.600	1.600	-0.031	8.847	0.000	0.000
8.700	1.200	-0.048	8.846	0.000	0.000
8.800	1.200	-0.035	8.847	0.000	0.000
8.900	0.200	-0.046	8.847	0.000	0.000
9.000	2.400	-0.037	8.846	0.000	0.000
9.100	2.600	-0.037	8.846	0.000	0.000
9.200	1.600	-0.044	8.846	0.000	0.000
9.300	2.000	-0.031	8.847	0.000	0.000
9.400	2.600	-0.049	8.846	0.000	0.000
9.500	1.800	-0.043	8.846	0.000	0.000
9.600	1.800	-0.043	8.846	0.000	0.000
9.700	1.200	-0.042	8.846	0.011	0.000
9.800	2.000	-0.044	8.847	0.011	0.000
9.900	0.800	-0.040	8.847	0.011	0.000
10.000	6.400	-0.045	8.847	0.011	0.000
10.100	3987.600	-0.045	8.847	0.011	0.000
10.200	2236.200	-0.028	8.846	0.012	0.000
10.300	-3681.000	-0.046	8.846	0.012	0.000
10.400	4414.600	-0.037	8.846	0.012	0.000
10.500	431.800	-0.034	8.847	0.012	0.000
10.600	-193.800	-0.034	8.847	0.012	0.000
10.700	-352.600	-0.026	8.846	0.008	0.000
10.800	-404.000	-0.238	8.846	0.008	0.000
10.900	-419.800	-0.232	8.847	0.008	0.000
11.000	-420.200	-0.090	8.846	0.008	0.000
11.100	-420.600	-0.090	8.846	0.008	0.000
11.200	-416.000	-0.276	8.846	0.005	0.000
11.300	-417.800	0.427	8.846	0.005	0.000
11.400	-411.000	2.295	8.847	0.005	0.000
11.500	-408.400	3.806	8.847	0.005	0.000
11.600	-404.000	3.806	8.847	0.005	0.000
11.700	-402.000	3.885	8.848	0.001	0.000
11.800	-398.000	3.910	8.847	0.001	0.000
11.900	-395.600	3.887	8.847	0.001	0.000
12.000	-392.200	3.869	8.847	0.001	0.000
12.100	-389.200	3.869	8.847	0.001	0.000
12.200	-386.400	3.808	8.847	-0.002	0.000
12.300	-385.200	3.772	8.847	-0.002	0.000
12.400	-380.200	3.751	8.848	-0.002	0.000
12.500	-380.400	3.696	8.847	-0.002	0.000
12.600	-374.600	3.696	8.847	-0.002	0.000
12.700	-374.600	3.663	8.848	-0.005	0.000
12.800	-370.600	3.643	8.846	-0.005	0.000
12.900	-368.200	3.611	8.846	-0.005	0.000
13.000	-365.000	3.563	8.847	-0.005	0.000
13.100	-365.000	3.563	8.847	-0.005	0.000
13.200	-362.400	3.549	8.846	-0.008	0.000
13.300	-358.400	3.483	8.847	-0.008	0.000
13.400	-356.800	3.500	8.847	-0.008	0.000
13.500	-354.800	3.434	8.848	-0.008	0.000
13.600	-352.000	3.434	8.848	-0.008	0.000
13.700	-349.600	3.396	8.846	-0.011	0.000
13.800	-347.800	3.405	8.847	-0.011	0.000
13.900	-344.000	3.381	8.847	-0.011	0.000
14.000	-343.200	3.330	8.846	-0.011	0.000
14.100	-340.600	3.330	8.846	-0.011	0.000
14.200	-339.600	3.297	8.846	-0.013	0.000
14.300	-336.200	3.281	8.846	-0.013	0.000
14.400	-335.000	3.247	8.846	-0.013	0.000
14.500	-331.800	3.211	8.847	-0.013	0.000
14.600	-331.000	3.211	8.847	-0.013	0.000
14.700	-327.000	3.196	8.847	-0.016	0.000
14.800	-327.600	3.167	8.846	-0.016	0.000
14.900	-324.200	3.156	8.847	-0.016	0.000
15.000	-322.200	3.113	8.847	-0.016	0.000
15.100	-320.200	3.113	8.847	-0.016	0.000
15.200	-317.800	3.081	8.847	-0.019	0.000
15.300	-317.200	3.080	8.846	-0.019	0.000
15.400	-316.200	3.021	8.846	-0.019	0.000
15.500	-311.800	2.994	8.846	-0.019	0.000
15.600	-309.400	2.994	8.846	-0.019	0.000
15.700	-308.400	2.992	8.847	-0.019	0.000
15.800	-305.600	2.957	8.847	-0.021	0.000
15.900	-303.400	2.950	8.846	-0.021	0.000
16.000	-303.800	2.910	8.845	-0.021	0.000
16.100	-300.000	2.910	8.845	-0.021	0.000
16.200	-299.200	2.882	8.847	-0.021	0.000
16.300	-296.600	2.873	8.847	-0.024	0.000
16.400	-295.800	2.850	8.847	-0.024	0.000
16.500	-293.600	2.804	8.846	-0.024	0.000
16.600	-292.200	2.804	8.846	-0.024	0.000
16.700	-290.200	2.782	8.846	-0.024	0.000
16.800	-288.400	2.773	8.846	-0.026	0.000
16.900	-285.600	2.767	8.847	-0.026	0.000
17.000	-284.800	2.732	8.847	-0.026	0.000
17.100	-281.600	2.732	8.847	-0.026	0.000
17.200	-280.800	2.709	8.847	-0.026	0.000
17.300	-279.200	2.694	8.846	-0.028	0.000
17.400	-278.000	2.671	8.846	-0.028	0.000
17.500	-276.600	2.641	8.846	-0.028	0.000
17.600	-273.600	2.641	8.846	-0.028	0.000
17.700	-271.600	2.625	8.848	-0.028	0.000
17.800	-271.000	2.604	8.848	-0.030	0.000
17.900	-268.400	2.591	8.846	-0.030	0.000
18.000	-266.400	2.553	8.847	-0.030	0.000
18.100	-266.000	2.553	8.847	-0.030	0.000
18.200	-262.400	2.543	8.846	-0.030	0.000
18.300	-262.600	2.522	8.846	-0.033	0.000
18.400	-260.400	2.510	8.846	-0.033	0.000
18.500	-258.600	2.477	8.848	-0.033	0.000
18.600	-256.600	2.477	8.848	-0.033	0.000
18.700	-255.400	2.459	8.847	-0.033	0.000
18.800	-254.000	2.444	8.847	-0.035	0.000
18.900	-252.400	2.430	8.847	-0.035	0.000
19.000	-250.600	2.397	8.846	-0.035	0.000
19.100	-249.800	2.397	8.846	-0.035	0.000
19.200	-248.200	2.384	8.846	-0.035	0.000
19.300	-246.600	2.365	8.846	-0.037	0.000
19.400	-245.400	2.351	8.847	-0.037	0.000
19.500	-243.800	2.322	8.846	-0.037	0.000
19.600	-240.800	2.322	8.846	-0.037	0.000
19.700	-239.800	2.306	8.847	-0.037	0.000
19.800	-238.600	2.293	8.847	-0.039	0.000
19.900	-238.800	2.277	8.846	-0.039	0.000
20.000	-236.000	2.249	8.847	-0.039	0.000
20.100	-236.200	2.249	8.847	-0.039	0.000
20.200	-232.800	2.231	8.847	-0.039	0.000
20.300	-233.000	2.222	8.847	-0.041	0.000
20.400	-229.800	2.206	8.846	-0.041	0.000
20.500	-228.400	2.179	8.847	-0.041	0.000
20.600	-227.600	2.179	8.847	-0.041	0.000
20.700	-225.400	2.167	8.847	-0.041	0.000
20.800	-224.400	2.152	8.846	-0.042	0.000
20.900	-222.800	2.144	8.847	-0.042	0.000
21.000	-222.200	2.116	8.847	-0.042	0.000
21.100	-220.400	2.116	8.847	-0.042	0.000
21.200	-219.600	2.102	8.847	-0.042	0.000
21.300	-217.200	2.088	8.845	-0.044	0.000
21.400	-216.400	2.072	8.847	-0.044	0.000
21.500	-215.000	2.049	8.847	-0.044	0.000
21.600	-214.000	2.049	8.847	-0.044	0.000
21.700	-213.000	2.035	8.847	-0.044	0.000
21.800	-211.600	2.019	8.846	-0.046	0.000
21.900	-210.400	2.012	8.847	-0.046	0.000
22.000	-209.000	1.984	8.846	-0.046	0.000
22.100	-208.200	1.984	8.846	-0.046	0.000
22.200	-206.400	1.972	8.847	-0.046	0.000
22.300	-204.000	1.958	8.847	-0.048	0.000
22.400	-203.000	1.950	8.847	-0.048	0.000
22.500	-202.600	1.930	8.846	-0.048	0.000
22.600	-200.600	1.930	8.846	-0.048	0.000
22.700	-200.200	1.912	8.847	-0.048	0.000
22.800	-198.400	1.902	8.846	-0.049	0.000
22.900	-197.800	1.888	8.847	-0.049	0.000
23.000	-197.600	1.868	8.847	-0.049	0.000
23.100	-196.600	1.868	8.847	-0.049	0.000
23.200	-194.400	1.858	8.847	-0.049	0.000
23.300	-194.000	1.846	8.846	-0.051	0.000
23.400	-193.200	1.833	8.847	-0.051	0.000
23.500	-190.800	1.812	8.847	-0.051	0.000
23.600	-189.600	1.812	8.847	-0.051	0.000
23.700	-189.800	1.803	8.848	-0.051	0.000
23.800	-189.200	1.792	8.846	-0.052	0.000
23.900	-187.600	1.779	8.846	-0.052	0.000
24.000	-185.800	1.759	8.848	-0.052	0.000
24.100	-186.000	1.759	8.848	-0.052	0.000
24.200	-184.400	1.747	8.847	-0.052	0.000
24.300	-182.200	1.739	8.847	-0.054	0.000
24.400	-182.400	1.724	8.847	-0.054	0.000
24.500	-180.600	1.706	8.847	-0.054	0.000
24.600	-179.200	1.706	8.847	-0.054	0.000
24.700	-178.200	1.701	8.846	-0.054	0.000
24.800	-177.200	1.686	8.847	-0.055	0.000
24.900	-176.200	1.680	8.847	-0.055	0.000
25.000	-176.000	1.657	8.847	-0.055	0.000
25.100	-175.000	1.657	8.847	-0.055	0.000
25.200	-173.000	1.650	8.847	-0.055	0.000
25.300	-173.800	1.640	8.847	-0.057	0.000
25.400	-170.600	1.631	8.847	-0.057	0.000
25.500	-170.200	1.610	8.845	-0.057	0.000
25.600	-169.400	1.610	8.845	-0.057	0.000
25.700	-169.000	1.599	8.847	-0.057	0.000
25.800	-168.200	1.593	8.846	-0.058	0.000
25.900	-166.400	1.577	8.847	-0.058	0.000
26.000	-166.200	1.564	8.847	-0.058	0.000
26.100	-165.800	1.564	8.847	-0.058	0.000
26.200	-164.400	1.553	8.847	-0.058	0.000
26.300	-163.600	1.543	8.847	-0.060	0.000
26.400	-163.200	1.534	8.846	-0.060	0.000
26.500	-163.000	1.514	8.847	-0.060	0.000
26.600	-162.600	1.514	8.847	-0.060	0.000
26.700	-160.400	1.509	8.847	-0.060	0.000
26.800	-159.000	1.498	8.846	-0.061	0.000
26.900	-158.200	1.488	8.847	-0.061	0.000
27.000	-158.400	1.471	8.846	-0.061	0.000
27.100	-157.200	1.471	8.846	-0.061	0.000
27.200	-155.000	1.468	8.846	-0.061	0.000
27.300	-155.000	1.453	8.847	-0.062	0.000
27.400	-154.800	1.449	8.846	-0.062	0.000
27.500	-153.400	1.431	8.847	-0.062	0.000
27.600	-153.200	1.431	8.847	-0.062	0.000
27.700	-152.000	1.423	8.847	-0.062	0.000
27.800	-151.000	1.414	8.846	-0.063	0.000
27.900	-149.600	1.404	8.847	-0.063	0.000
28.000	-149.200	1.388	8.847	-0.063	0.000
28.100	-147.400	1.388	8.847	-0.063	0.000
28.200	-146.400	1.381	8.846	-0.063	0.000
28.300	-146.400	1.371	8.846	-0.065	0.000
28.400	-145.400	1.364	8.846	-0.065	0.000
28.500	-144.600	1.346	8.846	-0.065	0.000
28.600	-144.600	1.346	8.846	-0.065	0.000
28.700	-143.200	1.336	8.847	-0.065	0.000
28.800	-142.800	1.332	8.848	-0.066	0.000
28.900	-141.400	1.319	8.847	-0.066	0.000
29.000	-140.600	1.309	8.846	-0.066	0.000
29.100	-141.000	1.309	8.846	-0.066	0.000
29.200	-139.800	1.305	8.847	-0.066	0.000
29.300	-139.600	1.295	8.846	-0.067	0.000
29.400	-138.400	1.287	8.847	-0.067	0.000
29.500	-137.200	1.271	8.848	-0.067	0.000
29.600	-137.400	1.271	8.848	-0.067	0.000
29.700	-136.000	1.270	8.846	-0.067	0.000
29.800	-135.600	1.259	8.848	-0.068	0.000
29.900	-134.600	1.252	8.846	-0.068	0.000
30.000	-133.400	1.241	8.848	-0.068	0.000
30.100	-133.400	1.241	8.848	-0.068	0.000
30.200	-131.600	1.232	8.847	-0.068	0.000
30.300	-131.400	1.227	8.847	-0.069	0.000
30.400	-130.000	1.217	8.847	-0.069	0.000
30.500	-130.400	1.201	8.846	-0.069	0.000
30.600	-129.800	1.201	8.846	-0.069	0.000
30.700	-127.400	1.198	8.847	-0.069	0.000
30.800	-127.400	1.188	8.847	-0.070	0.000
30.900	-125.800	1.182	8.846	-0.070	0.000
31.000	-125.400	1.168	8.847	-0.070	0.000
31.100	-124.000	1.168	8.847	-0.070	0.000
31.200	-123.800	1.165	8.846	-0.070	0.000
31.300	-122.600	1.157	8.847	-0.071	0.000
31.400	-121.600	1.143	8.847	-0.071	0.000
31.500	-121.800	1.130	8.847	-0.071	0.000
31.600	-121.600	1.130	8.847	-0.071	0.000
31.700	-121.400	1.118	8.847	-0.071	0.000
31.800	-121.000	1.103	8.846	-0.072	0.000
31.900	-119.800	1.097	8.847	-0.072	0.000
32.000	-119.000	1.087	8.847	-0.072	0.000
32.100	-118.200	1.087	8.847	-0.072	0.000
32.200	-117.400	1.082	8.848	-0.072	0.000
32.300	-117.200	1.074	8.846	-0.073	0.000
32.400	-117.000	1.073	8.848	-0.073	0.000
32.500	-115.200	1.063	8.847	-0.073	0.000
32.600	-114.800	1.063	8.847	-0.073	0.000
32.700	-114.600	1.056	8.848	-0.073	0.000
32.800	-114.200	1.054	8.848	-0.074	0.000
32.900	-114.800	1.046	8.846	-0.074	0.000
33.000	-112.600	1.030	8.847	-0.074	0.000
33.100	-111.400	1.030	8.847	-0.074	0.000
33.200	-111.600	1.033	8.847	-0.074	0.000
33.300	-110.800	1.020	8.847	-0.075	0.000
33.400	-110.800	1.015	8.846	-0.075	0.000
33.500	-109.000	1.002	8.846	-0.075	0.000
33.600	-109.200	1.002	8.846	-0.075	0.000
33.700	-108.800	0.997	8.848	-0.075	0.000
33.800	-107.800	0.993	8.847	-0.076	0.000
33.900	-106.800	0.987	8.848	-0.076	0.000
34.000	-106.200	0.972	8.847	-0.076	0.000
34.100	-105.800	0.972	8.847	-0.076	0.000
34.200	-105.800	0.971	8.848	-0.076	0.000
34.300	-105.600	0.964	8.848	-0.077	0.000
34.400	-105.200	0.958	8.846	-0.077	0.000
34.500	-103.600	0.950	8.846	-0.077	0.000
34.600	-102.800	0.950	8.846	-0.077	0.000
34.700	-103.600	0.941	8.848	-0.077	0.000
34.800	-101.200	0.936	8.847	-0.078	0.000
34.900	-100.600	0.933	8.848	-0.078	0.000
35.000	-101.000	0.924	8.846	-0.078	0.000
35.100	-100.800	0.924	8.846	-0.078	0.000
35.200	-99.600	0.918	8.847	-0.078	0.000
35.300	-99.600	0.907	8.847	-0.078	0.000
35.400	-98.600	0.901	8.848	-0.078	0.000
35.500	-98.800	0.891	8.847	-0.078	0.000
35.600	-97.600	0.891	8.847	-0.078	0.000
35.700	-96.600	0.885	8.848	-0.078	0.000
35.800	-96.600	0.884	8.847	-0.079	0.000
35.900	-96.000	0.875	8.848	-0.079	0.000
36.000	-94.200	0.866	8.847	-0.079	0.000
36.100	-95.000	0.866	8.847	-0.079	0.000
36.200	-94.000	0.860	8.847	-0.079	0.000
36.300	-93.400	0.860	8.847	-0.080	0.000
36.400	-92.800	0.854	8.846	-0.080	0.000
36.500	-92.800	0.840	8.846	-0.080	0.000
36.600	-91.800	0.840	8.846	-0.080	0.000
36.700	-93.200	0.839	8.847	-0.080	0.000
36.800	-92.200	0.830	8.848	-0.081	0.000
36.900	-91.600	0.831	8.847	-0.081	0.000
37.000	-90.400	0.823	8.847	-0.081	0.000
37.100	-89.400	0.823	8.847	-0.081	0.000
37.200	-89.600	0.818	8.847	-0.081	0.000
37.300	-90.000	0.810	8.847	-0.081	0.000
37.400	-88.800	0.806	8.847	-0.081	0.000
37.500	-88.400	0.800	8.847	-0.081	0.000
37.600	-88.800	0.800	8.847	-0.081	0.000
37.700	-87.800	0.801	8.847	-0.081	0.000
37.800	-87.800	0.792	8.847	-0.082	0.000
37.900	-87.800	0.785	8.847	-0.082	0.000
38.000	-88.400	0.777	8.847	-0.082	0.000
38.100	-85.600	0.777	8.847	-0.082	0.000
38.200	-87.800	0.772	8.847	-0.082	0.000
38.300	-85.600	0.770	8.847	-0.083	0.000
38.400	-84.200	0.766	8.847	-0.083	0.000
38.500	-83.800	0.759	8.847	-0.083	0.000
38.600	-83.800	0.759	8.847	-0.083	0.000
38.700	-84.000	0.759	8.847	-0.083	0.000
38.800	-84.600	0.760	8.847	-0.084	0.000
38.900	-82.800	0.755	8.845	-0.084	0.000
39.000	-82.400	0.749	8.846	-0.084	0.000
39.100	-81.400	0.749	8.846	-0.084	0.000
39.200	-82.000	0.743	8.846	-0.084	0.000
39.300	-81.200	0.731	8.848	-0.084	0.000
39.400	-80.800	0.727	8.846	-0.084	0.000
39.500	-80.600	0.724	8.847	-0.084	0.000
39.600	-80.400	0.724	8.847	-0.084	0.000
39.700	-80.000	0.714	8.847	-0.084	0.000
39.800	-78.200	0.711	8.847	-0.085	0.000
39.900	-79.800	0.710	8.847	-0.085	0.000
40.000	-78.000	0.707	8.846	-0.085	0.000
40.100	-78.000	0.707	8.846	-0.085	0.000
40.200	-77.800	0.698	8.847	-0.085	0.000
40.300	-77.600	0.693	8.846	-0.086	0.000
40.400	-76.600	0.688	8.847	-0.086	0.000
40.500	-76.800	0.684	8.846	-0.086	0.000
40.600	-76.600	0.684	8.846	-0.086	0.000
40.700	-76.400	0.683	8.848	-0.086	0.000
40.800	-75.000	0.676	8.848	-0.086	0.000
40.900	-75.800	0.670	8.847	-0.086	0.000
41.000	-73.800	0.664	8.846	-0.086	0.000
41.100	-74.000	0.664	8.846	-0.086	0.000
41.200	-73.400	0.663	8.846	-0.086	0.000
41.300	-73.400	0.660	8.848	-0.087	0.000
41.400	-73.800	0.652	8.847	-0.087	0.000
41.500	-73.000	0.644	8.846	-0.087	0.000
41.600	-72.400	0.644	8.846	-0.087	0.000
41.700	-71.400	0.640	8.847	-0.087	0.000
41.800	-72.400	0.635	8.846	-0.087	0.000
41.900	-71.800	0.640	8.847	-0.087	0.000
42.000	-69.600	0.627	8.847	-0.087	0.000
42.100	-70.200	0.627	8.847	-0.087	0.000
42.200	-69.800	0.629	8.846	-0.087	0.000
42.300	-69.800	0.622	8.846	-0.088	0.000
42.400	-68.000	0.621	8.846	-0.088	0.000
42.500	-69.000	0.608	8.847	-0.088	0.000
42.600	-68.400	0.608	8.847	-0.088	0.000
42.700	-68.400	0.611	8.846	-0.088	0.000
42.800	-68.400	0.602	8.848	-0.089	0.000
42.900	-67.800	0.602	8.846	-0.089	0.000
43.000	-67.000	0.599	8.846	-0.089	0.000
43.100	-66.000	0.599	8.846	-0.089	0.000
43.200	-67.400	0.594	8.846	-0.089	0.000
43.300	-66.200	0.588	8.847	-0.089	0.000
43.400	-66.000	0.580	8.848	-0.089	0.000
43.500	-66.400	0.579	8.847	-0.089	0.000
43.600	-65.800	0.579	8.847	-0.089	0.000
43.700	-65.400	0.577	8.846	-0.089	0.000
43.800	-66.200	0.573	8.847	-0.090	0.000
43.900	-65.600	0.572	8.847	-0.090	0.000
44.000	-64.600	0.567	8.847	-0.090	0.000
44.100	-63.800	0.567	8.847	-0.090	0.000
44.200	-65.000	0.564	8.846	-0.090	0.000
44.300	-63.800	0.563	8.845	-0.090	0.000
44.400	-63.800	0.559	8.846	-0.090	0.000
44.500	-63.000	0.553	8.846	-0.090	0.000
44.600	-63.400	0.553	8.846	-0.090	0.000
44.700	-62.200	0.550	8.846	-0.090	0.000
44.800	-61.800	0.550	8.846	-0.091	0.000
44.900	-61.800	0.548	8.846	-0.091	0.000
45.000	-62.200	0.542	8.846	-0.091	0.000
45.100	-61.400	0.542	8.846	-0.091	0.000
45.200	-61.600	0.540	8.847	-0.091	0.000
45.300	-60.800	0.536	8.847	-0.091	0.000
45.400	-60.600	0.533	8.846	-0.091	0.000
45.500	-60.800	0.529	8.846	-0.091	0.000
45.600	-60.600	0.529	8.846	-0.091	0.000
45.700	-59.600	0.525	8.847	-0.091	0.000
45.800	-59.800	0.523	8.845	-0.092	0.000
45.900	-59.600	0.514	8.846	-0.092	0.000
46.000	-59.200	0.516	8.846	-0.092	0.000
46.100	-58.600	0.516	8.846	-0.092	0.000
46.200	-58.400	0.513	8.846	-0.092	0.000
46.300	-58.200	0.514	8.847	-0.092	0.000
46.400	-57.800	0.510	8.846	-0.092	0.000
46.500	-58.000	0.505	8.847	-0.092	0.000
46.600	-58.000	0.505	8.847	-0.092	0.000
46.700	-57.200	0.502	8.846	-0.092	0.000
46.800	-58.000	0.501	8.846	-0.093	0.000
46.900	-57.200	0.493	8.847	-0.093	0.000
47.000	-57.000	0.488	8.847	-0.093	0.000
47.100	-57.400	0.488	8.847	-0.093	0.000
47.200	-55.600	0.491	8.847	-0.093	0.000
47.300	-55.600	0.482	8.846	-0.093	0.000
47.400	-55.200	0.481	8.846	-0.093	0.000
47.500	-55.000	0.473	8.846	-0.093	0.000
47.600	-54.600	0.473	8.846	-0.093	0.000
47.700	-54.600	0.476	8.846	-0.093	0.000
47.800	-53.400	0.471	8.846	-0.094	0.000
47.900	-53.200	0.471	8.847	-0.094	0.000
48.000	-52.600	0.466	8.846	-0.094	0.000
48.100	-52.200	0.466	8.846	-0.094	0.000
48.200	-53.400	0.463	8.847	-0.094	0.000
48.300	-52.600	0.458	8.845	-0.094	0.000
48.400	-50.600	0.453	8.847	-0.094	0.000
48.500	-52.600	0.449	8.847	-0.094	0.000
48.600	-51.800	0.449	8.847	-0.094	0.000
48.700	-52.000	0.448	8.845	-0.094	0.000
48.800	-51.800	0.444	8.847	-0.094	0.000
48.900	-51.600	0.443	8.846	-0.094	0.000
49.000	-50.400	0.438	8.846	-0.094	0.000
49.100	-50.800	0.438	8.846	-0.094	0.000
49.200	-50.400	0.443	8.847	-0.094	0.000
49.300	-49.600	0.434	8.846	-0.095	0.000
49.400	-48.800	0.434	8.845	-0.095	0.000
49.500	-49.000	0.428	8.845	-0.095	0.000
49.600	-48.200	0.428	8.845	-0.095	0.000
49.700	-49.200	0.422	8.847	-0.095	0.000
49.800	-48.400	0.422	8.846	-0.095	0.000
49.900	-48.200	0.417	8.846	-0.095	0.000
50.000	-49.000	0.415	8.847	-0.095	0.000
50.100	-47.400	0.415	8.847	-0.095	0.000
50.200	-46.800	0.417	8.846	-0.095	0.000
50.300	-47.000	0.409	8.845	-0.096	0.000
50.400	-47.200	0.410	8.845	-0.096	0.000
50.500	-46.600	0.403	8.846	-0.096	0.000
50.600	-46.000	0.403	8.846	-0.096	0.000
50.700	-45.800	0.400	8.846	-0.096	0.000
50.800	-46.600	0.397	8.846	-0.096	0.000
50.900	-45.800	0.395	8.846	-0.096	0.000
51.000	-45.800	0.391	8.846	-0.096	0.000
51.100	-45.800	0.391	8.846	-0.096	0.000
51.200	-45.200	0.390	8.846	-0.096	0.000
51.300	-45.400	0.386	8.845	-0.096	0.000
51.400	-45.400	0.382	8.847	-0.096	0.000
51.500	-44.800	0.377	8.847	-0.096	0.000
51.600	-44.200	0.377	8.847	-0.096	0.000
51.700	-45.200	0.378	8.847	-0.096	0.000
51.800	-44.200	0.373	8.847	-0.097	0.000
51.900	-44.400	0.372	8.847	-0.097	0.000
52.000	-43.400	0.372	8.847	-0.097	0.000
52.100	-43.800	0.372	8.847	-0.097	0.000
52.200	-44.200	0.366	8.846	-0.097	0.000
52.300	-42.600	0.371	8.846	-0.097	0.000
52.400	-43.400	0.360	8.846	-0.097	0.000
52.500	-42.400	0.358	8.845	-0.097	0.000
52.600	-42.600	0.358	8.845	-0.097	0.000
52.700	-43.000	0.360	8.847	-0.097	0.000
52.800	-42.000	0.358	8.846	-0.097	0.000
52.900	-41.600	0.353	8.845	-0.097	0.000
53.000	-41.800	0.348	8.846	-0.097	0.000
53.100	-41.800	0.348	8.846	-0.097	0.000
53.200	-41.200	0.352	8.846	-0.097	0.000
53.300	-39.600	0.349	8.846	-0.098	0.000
53.400	-42.200	0.351	8.847	-0.098	0.000
53.500	-40.600	0.341	8.846	-0.098	0.000
53.600	-40.800	0.341	8.846	-0.098	0.000
53.700	-41.200	0.343	8.846	-0.098	0.000
53.800	-41.400	0.342	8.846	-0.098	0.000
53.900	-41.200	0.340	8.845	-0.098	0.000
54.000	-40.800	0.336	8.845	-0.098	0.000
54.100	-39.600	0.336	8.845	-0.098	0.000
54.200	-40.400	0.332	8.846	-0.098	0.000
54.300	-39.000	0.334	8.847	-0.098	0.000
54.400	-40.400	0.332	8.846	-0.098	0.000
54.500	-38.800	0.328	8.845	-0.098	0.000
54.600	-39.200	0.328	8.845	-0.098	0.000
54.700	-38.000	0.325	8.846	-0.098	0.000
54.800	-40.200	0.323	8.847	-0.099	0.000
54.900	-38.800	0.320	8.845	-0.099	0.000
55.000	-38.800	0.316	8.846	-0.099	0.000
55.100	-38.600	0.316	8.846	-0.099	0.000
55.200	-37.400	0.319	8.845	-0.099	0.000
55.300	-37.200	0.316	8.845	-0.099	0.000
55.400	-37.200	0.313	8.846	-0.099	0.000
55.500	-37.800	0.312	8.846	-0.099	0.000
55.600	-37.000	0.312	8.846	-0.099	0.000
55.700	-38.000	0.310	8.846	-0.099	0.000
55.800	-37.000	0.307	8.846	-0.099	0.000
55.900	-37.400	0.310	8.846	-0.099	0.000
56.000	-37.000	0.303	8.847	-0.099	0.000
56.100	-36.200	0.303	8.847	-0.099	0.000
56.200	-38.000	0.300	8.845	-0.099	0.000
56.300	-36.000	0.299	8.845	-0.100	0.000
56.400	-35.600	0.302	8.846	-0.100	0.000
56.500	-36.800	0.297	8.846	-0.100	0.000
56.600	-35.200	0.297	8.846	-0.100	0.000
56.700	-35.000	0.295	8.846	-0.100	0.000
56.800	-35.800	0.296	8.845	-0.100	0.000
56.900	-36.000	0.293	8.846	-0.100	0.000
57.000	-36.400	0.291	8.846	-0.100	0.000
57.100	-35.600	0.291	8.846	-0.100	0.000
57.200	-34.200	0.292	8.845	-0.100	0.000
57.300	-35.600	0.290	8.846	-0.100	0.000
57.400	-34.600	0.288	8.845	-0.100	0.000
57.500	-35.000	0.285	8.846	-0.100	0.000
57.600	-34.600	0.285	8.846	-0.100	0.000
57.700	-35.600	0.284	8.846	-0.100	0.000
57.800	-35.400	0.282	8.845	-0.101	0.000
57.900	-34.800	0.286	8.845	-0.101	0.000
58.000	-35.000	0.282	8.846	-0.101	0.000
58.100	-34.800	0.282	8.846	-0.101	0.000
58.200	-34.600	0.282	8.846	-0.101	0.000
58.300	-35.400	0.280	8.846	-0.101	0.000
58.400	-35.200	0.275	8.845	-0.101	0.000
58.500	-35.000	0.273	8.845	-0.101	0.000
58.600	-34.800	0.273	8.845	-0.101	0.000
58.700	-33.400	0.273	8.847	-0.101	0.000
58.800	-34.000	0.273	8.846	-0.101	0.000
58.900	-34.200	0.273	8.846	-0.101	0.000
59.000	-33.400	0.270	8.845	-0.101	0.000
59.100	-33.000	0.270	8.845	-0.101	0.000
59.200	-34.000	0.273	8.846	-0.101	0.000
59.300	-33.400	0.268	8.847	-0.101	0.000
59.400	-33.800	0.270	8.847	-0.101	0.000
59.500	-33.400	0.271	8.846	-0.101	0.000
59.600	-34.000	0.271	8.846	-0.101	0.000
59.700	-33.600	0.268	8.846	-0.101	0.000
59.800	-34.000	0.268	8.846	-0.102	0.000
59.900	-32.400	0.266	8.845	-0.102	0.000
60.000	-31.600	0.266	8.846	-0.102	0.000
60.100	-33.000	0.266	8.846	-0.102	0.000
60.200	-32.000	0.267	8.847	-0.102	0.000
60.300	-32.800	0.263	8.846	-0.102	0.000
60.400	-32.800	0.264	8.845	-0.102	0.000
60.500	-31.800	0.264	8.846	-0.102	0.000
60.600	-31.800	0.264	8.846	-0.102	0.000
60.700	-31.800	0.259	8.847	-0.102	0.000
60.800	-31.200	0.261	8.845	-0.102	0.000
60.900	-31.200	0.254	8.846	-0.102	0.000
61.000	-32.000	0.255	8.846	-0.102	0.000
61.100	-31.200	0.255	8.846	-0.102	0.000
61.200	-31.800	0.257	8.845	-0.102	0.000
61.300	-31.600	0.255	8.846	-0.102	0.000
61.400	-31.000	0.254	8.845	-0.102	0.000
61.500	-31.200	0.250	8.846	-0.102	0.000
61.600	-30.200	0.250	8.846	-0.102	0.000
61.700	-29.800	0.251	8.847	-0.102	0.000
61.800	-29.600	0.249	8.845	-0.103	0.000
61.900	-31.000	0.247	8.846	-0.103	0.000
62.000	-30.200	0.243	8.846	-0.103	0.000
62.100	-30.400	0.243	8.846	-0.103	0.000
62.200	-30.000	0.243	8.846	-0.103	0.000
62.300	-30.000	0.239	8.845	-0.103	0.000
62.400	-29.400	0.237	8.845	-0.103	0.000
62.500	-28.600	0.236	8.845	-0.103	0.000
62.600	-29.600	0.236	8.845	-0.103	0.000
62.700	-28.600	0.237	8.846	-0.103	0.000
62.800	-29.600	0.232	8.846	-0.103	0.000
62.900	-28.600	0.233	8.845	-0.103	0.000
63.000	-27.800	0.233	8.846	-0.103	0.000
63.100	-29.000	0.233	8.846	-0.103	0.000
63.200	-28.800	0.231	8.845	-0.103	0.000
63.300	-28.000	0.228	8.846	-0.103	0.000
63.400	-28.600	0.225	8.845	-0.103	0.000
63.500	-27.200	0.223	8.846	-0.103	0.000
63.600	-28.400	0.223	8.846	-0.103	0.000
63.700	-28.200	0.219	8.845	-0.103	0.000
63.800	-27.800	0.219	8.845	-0.104	0.000
63.900	-28.000	0.214	8.845	-0.104	0.000
64.000	-27.600	0.215	8.846	-0.104	0.000
64.100	-28.400	0.215	8.846	-0.104	0.000
64.200	-27.200	0.219	8.845	-0.104	0.000
64.300	-27.800	0.214	8.845	-0.104	0.000
64.400	-26.800	0.212	8.846	-0.104	0.000
64.500	-27.400	0.213	8.845	-0.104	0.000
64.600	-26.600	0.213	8.845	-0.104	0.000
64.700	-25.000	0.208	8.845	-0.104	0.000
64.800	-25.400	0.205	8.845	-0.104	0.000
64.900	-25.200	0.206	8.845	-0.104	0.000
65.000	-24.000	0.202	8.846	-0.104	0.000
65.100	-23.000	0.202	8.846	-0.104	0.000
65.200	-22.200	0.209	8.845	-0.104	0.000
65.300	-22.200	0.197	8.846	-0.104	0.000
65.400	-21.600	0.202	8.845	-0.104	0.000
65.500	-22.000	0.187	8.845	-0.104	0.000
65.600	-21.000	0.187	8.845	-0.104	0.000
65.700	-21.600	0.175	8.845	-0.104	0.000
65.800	-20.800	0.171	8.846	-0.104	0.000
65.900	-20.600	0.163	8.845	-0.104	0.000
66.000	-22.200	0.158	8.846	-0.104	0.000
66.100	-19.600	0.158	8.846	-0.104	0.000
66.200	-20.200	0.155	8.844	-0.104	0.000
66.300	-20.000	0.150	8.846	-0.105	0.000
66.400	-20.800	0.151	8.845	-0.105	0.000
66.500	-20.000	0.147	8.845	-0.105	0.000
66.600	-20.800	0.147	8.845	-0.105	0.000
66.700	-19.400	0.146	8.845	-0.105	0.000
66.800	-21.000	0.147	8.846	-0.105	0.000
66.900	-20.200	0.143	8.845	-0.105	0.000
67.000	-20.800	0.145	8.845	-0.105	0.000
67.100	-19.600	0.145	8.845	-0.105	0.000
67.200	-19.600	0.148	8.846	-0.105	0.000
67.300	-20.800	0.141	8.845	-0.105	0.000
67.400	-20.800	0.140	8.846	-0.105	0.000
67.500	-19.400	0.139	8.845	-0.105	0.000
67.600	-20.200	0.139	8.845	-0.105	0.000
67.700	-20.800	0.144	8.843	-0.105	0.000
67.800	-20.400	0.144	8.845	-0.105	0.000
67.900	-19.400	0.139	8.845	-0.105	0.000
68.000	-20.600	0.141	8.846	-0.105	0.000
68.100	-20.400	0.141	8.846	-0.105	0.000
68.200	-19.800	0.140	8.845	-0.105	0.000
68.300	-21.600	0.140	8.845	-0.105	0.000
68.400	-21.200	0.138	8.846	-0.105	0.000
68.500	-22.600	0.139	8.845	-0.105	0.000
68.600	-20.600	0.139	8.845	-0.105	0.000
68.700	-22.800	0.140	8.845	-0.105	0.000
68.800	-23.600	0.142	8.846	-0.105	0.000
68.900	-24.400	0.141	8.844	-0.105	0.000
69.000	-22.800	0.146	8.845	-0.105	0.000
69.100	-25.200	0.146	8.845	-0.105	0.000
69.200	-22.400	0.156	8.846	-0.105	0.000
69.300	-23.200	0.158	8.845	-0.106	0.000
69.400	-22.200	0.164	8.845	-0.106	0.000
69.500	-24.600	0.169	8.845	-0.106	0.000
69.600	-23.200	0.169	8.845	-0.106	0.000
69.700	-23.800	0.172	8.847	-0.106	0.000
69.800	-22.200	0.171	8.845	-0.106	0.000
69.900	-23.800	0.174	8.845	-0.106	0.000
70.000	-23.200	0.167	8.845	-0.106	0.000
70.100	-22.800	0.167	8.845	-0.106	0.000
70.200	-22.400	0.176	8.846	-0.106	0.000
70.300	-22.400	0.172	8.845	-0.106	0.000
70.400	-22.800	0.173	8.845	-0.106	0.000
70.500	-22.000	0.170	8.845	-0.106	0.000
70.600	-23.200	0.170	8.845	-0.106	0.000
70.700	-23.000	0.165	8.845	-0.106	0.000
70.800	-22.800	0.165	8.847	-0.106	0.000
70.900	-23.000	0.165	8.846	-0.106	0.000
71.000	-21.400	0.162	8.845	-0.106	0.000
71.100	-22.600	0.162	8.845	-0.106	0.000
71.200	-21.000	0.162	8.847	-0.106	0.000
71.300	-22.000	0.164	8.845	-0.106	0.000
71.400	-21.400	0.159	8.845	-0.106	0.000
71.500	-22.400	0.161	8.844	-0.106	0.000
71.600	-21.200	0.161	8.844	-0.106	0.000
71.700	-22.200	0.161	8.846	-0.106	0.000
71.800	-21.000	0.158	8.845	-0.107	0.000
71.900	-22.600	0.156	8.846	-0.107	0.000
72.000	-22.200	0.159	8.845	-0.107	0.000
72.100	-21.200	0.159	8.845	-0.107	0.000
72.200	-21.800	0.158	8.845	-0.107	0.000
72.300	-20.800	0.158	8.846	-0.107	0.000
72.400	-22.200	0.157	8.847	-0.107	0.000
72.500	-21.400	0.156	8.845	-0.107	0.000
72.600	-21.600	0.156	8.845	-0.107	0.000
72.700	-22.400	0.155	8.844	-0.107	0.000
72.800	-22.200	0.155	8.845	-0.107	0.000
72.900	-22.600	0.154	8.845	-0.107	0.000
73.000	-22.400	0.155	8.844	-0.107	0.000
73.100	-21.400	0.155	8.844	-0.107	0.000
73.200	-22.200	0.159	8.845	-0.107	0.000
73.300	-21.600	0.157	8.845	-0.107	0.000
73.400	-21.400	0.156	8.845	-0.107	0.000
73.500	-21.400	0.159	8.846	-0.107	0.000
73.600	-21.200	0.159	8.846	-0.107	0.000
73.700	-21.800	0.160	8.846	-0.107	0.000
73.800	-21.000	0.163	8.845	-0.107	0.000
73.900	-21.000	0.159	8.845	-0.107	0.000
74.000	-21.000	0.149	8.844	-0.107	0.000
74.100	-21.000	0.149	8.844	-0.107	0.000
74.200	-21.200	0.159	8.845	-0.107	0.000
74.300	-21.000	0.147	8.845	-0.107	0.000
74.400	-20.800	0.155	8.846	-0.107	0.000
74.500	-21.600	0.147	8.844	-0.107	0.000
74.600	-20.600	0.147	8.844	-0.107	0.000
74.700	-19.400	0.157	8.846	-0.107	0.000
74.800	-21.400	0.144	8.844	-0.108	0.000
74.900	-21.000	0.150	8.845	-0.108	0.000
75.000	-21.400	0.147	8.846	-0.108	0.000
75.100	-20.200	0.147	8.846	-0.108	0.000
75.200	-21.200	0.147	8.846	-0.108	0.000
75.300	-20.200	0.148	8.845	-0.108	0.000
75.400	-21.000	0.143	8.846	-0.108	0.000
75.500	-20.000	0.144	8.845	-0.108	0.000
75.600	-21.600	0.144	8.845	-0.108	0.000
75.700	-21.000	0.142	8.845	-0.108	0.000
75.800	-20.200	0.140	8.846	-0.108	0.000
75.900	-20.400	0.142	8.846	-0.108	0.000
76.000	-20.200	0.144	8.846	-0.108	0.000
76.100	-19.600	0.144	8.846	-0.108	0.000
76.200	-19.600	0.137	8.846	-0.108	0.000
76.300	-19.600	0.141	8.846	-0.108	0.000
76.400	-20.200	0.137	8.844	-0.108	0.000
76.500	-19.800	0.139	8.845	-0.108	0.000
76.600	-19.800	0.139	8.845	-0.108	0.000
76.700	-20.200	0.141	8.845	-0.108	0.000
76.800	-21.000	0.137	8.844	-0.108	0.000
76.900	-19.200	0.138	8.845	-0.108	0.000
77.000	-18.800	0.134	8.845	-0.108	0.000
77.100	-19.000	0.134	8.845	-0.108	0.000
77.200	-19.000	0.137	8.845	-0.108	0.000
77.300	-19.600	0.132	8.845	-0.108	0.000
77.400	-18.800	0.134	8.844	-0.108	0.000
77.500	-20.200	0.134	8.845	-0.108	0.000
77.600	-19.000	0.134	8.845	-0.108	0.000
77.700	-20.400	0.132	8.845	-0.108	0.000
77.800	-18.600	0.133	8.845	-0.109	0.000
77.900	-19.200	0.133	8.845	-0.109	0.000
78.000	-20.600	0.132	8.846	-0.109	0.000
78.100	-19.400	0.132	8.846	-0.109	0.000
78.200	-20.200	0.133	8.846	-0.109	0.000
78.300	-18.200	0.129	8.844	-0.109	0.000
78.400	-19.000	0.135	8.845	-0.109	0.000
78.500	-18.800	0.128	8.845	-0.109	0.000
78.600	-19.400	0.128	8.845	-0.109	0.000
78.700	-18.200	0.127	8.845	-0.109	0.000
78.800	-20.800	0.133	8.846	-0.109	0.000
78.900	-19.400	0.128	8.845	-0.109	0.000
79.000	-19.200	0.129	8.845	-0.109	0.000
79.100	-19.200	0.129	8.845	-0.109	0.000
79.200	-19.800	0.129	8.846	-0.109	0.000
79.300	-19.200	0.129	8.845	-0.109	0.000
79.400	-19.600	0.128	8.845	-0.109	0.000
79.500	-19.200	0.124	8.845	-0.109	0.000
79.600	-19.200	0.124	8.845	-0.109	0.000
79.700	-17.800	0.129	8.846	-0.109	0.000
79.800	-18.400	0.123	8.845	-0.109	0.000
79.900	-19.600	0.127	8.844	-0.109	0.000
80.000	-18.600	0.128	8.845	-0.109	0.000
80.100	-19.200	0.128	8.845	-0.109	0.000
80.200	-18.200	0.128	8.846	-0.109	0.000
80.300	-19.000	0.127	8.846	-0.109	0.000
80.400	-18.200	0.125	8.845	-0.109	0.000
80.500	-18.600	0.125	8.845	-0.109	0.000
80.600	-18.600	0.125	8.845	-0.109	0.000
80.700	-19.200	0.128	8.845	-0.109	0.000
80.800	-18.200	0.126	8.845	-0.110	0.000
80.900	-19.000	0.126	8.844	-0.110	0.000
81.000	-18.400	0.123	8.846	-0.110	0.000
81.100	-18.200	0.123	8.846	-0.110	0.000
81.200	-19.400	0.129	8.844	-0.110	0.000
81.300	-18.200	0.128	8.844	-0.110	0.000
81.400	-18.400	0.129	8.844	-0.110	0.000
81.500	-18.200	0.124	8.845	-0.110	0.000
81.600	-17.600	0.124	8.845	-0.110	0.000
81.700	-18.000	0.125	8.846	-0.110	0.000
81.800	-19.200	0.124	8.845	-0.110	0.000
81.900	-18.400	0.122	8.845	-0.110	0.000
82.000	-18.200	0.121	8.845	-0.110	0.000
82.100	-18.200	0.121	8.845	-0.110	0.000
82.200	-18.600	0.124	8.845	-0.110	0.000
82.300	-17.400	0.122	8.845	-0.110	0.000
82.400	-18.400	0.123	8.845	-0.110	0.000
82.500	-19.000	0.119	8.846	-0.110	0.000
82.600	-17.800	0.119	8.846	-0.110	0.000
82.700	-18.200	0.118	8.846	-0.110	0.000
82.800	-19.400	0.120	8.845	-0.110	0.000
82.900	-18.200	0.122	8.845	-0.110	0.000
83.000	-18.600	0.120	8.845	-0.110	0.000
83.100	-18.400	0.120	8.845	-0.110	0.000
83.200	-17.800	0.124	8.845	-0.110	0.000
83.300	-18.200	0.119	8.845	-0.110	0.000
83.400	-17.200	0.121	8.845	-0.110	0.000
83.500	-17.600	0.120	8.844	-0.110	0.000
83.600	-18.000	0.120	8.844	-0.110	0.000
83.700	-16.800	0.117	8.844	-0.110	0.000
83.800	-18.000	0.119	8.845	-0.110	0.000
83.900	-17.200	0.117	8.845	-0.110	0.000
84.000	-17.200	0.117	8.846	-0.110	0.000
84.100	-17.000	0.117	8.846	-0.110	0.000
84.200	-17.800	0.121	8.846	-0.110	0.000
84.300	-17.800	0.112	8.844	-0.111	0.000
84.400	-18.000	0.118	8.845	-0.111	0.000
84.500	-17.200	0.113	8.846	-0.111	0.000
84.600	-17.200	0.113	8.846	-0.111	0.000
84.700	-17.200	0.114	8.845	-0.111	0.000
84.800	-17.600	0.111	8.845	-0.111	0.000
84.900	-17.400	0.112	8.845	-0.111	0.000
85.000	-16.600	0.111	8.845	-0.111	0.000
85.100	-17.400	0.111	8.845	-0.111	0.000
85.200	-17.400	0.112	8.845	-0.111	0.000
85.300	-17.400	0.110	8.846	-0.111	0.000
85.400	-16.600	0.111	8.845	-0.111	0.000
85.500	-17.600	0.113	8.846	-0.111	0.000
85.600	-16.400	0.113	8.846	-0.111	0.000
85.700	-18.400	0.111	8.844	-0.111	0.000
85.800	-17.000	0.104	8.845	-0.111	0.000
85.900	-17.600	0.110	8.844	-0.111	0.000
86.000	-17.600	0.109	8.845	-0.111	0.000
86.100	-17.000	0.109	8.845	-0.111	0.000
86.200	-17.200	0.108	8.846	-0.111	0.000
86.300	-17.200	0.112	8.845	-0.111	0.000
86.400	-15.000	0.110	8.845	-0.111	0.000
86.500	-16.600	0.110	8.845	-0.111	0.000
86.600	-16.200	0.110	8.845	-0.111	0.000
86.700	-17.800	0.111	8.845	-0.111	0.000
86.800	-16.400	0.106	8.845	-0.111	0.000
86.900	-17.400	0.110	8.846	-0.111	0.000
87.000	-16.400	0.107	8.845	-0.111	0.000
87.100	-16.800	0.107	8.845	-0.111	0.000
87.200	-16.200	0.104	8.845	-0.111	0.000
87.300	-16.000	0.107	8.845	-0.111	0.000
87.400	-15.600	0.106	8.846	-0.111	0.000
87.500	-17.400	0.100	8.845	-0.111	0.000
87.600	-16.800	0.100	8.845	-0.111	0.000
87.700	-15.200	0.104	8.846	-0.111	0.000
87.800	-16.000	0.103	8.846	-0.112	0.000
87.900	-16.000	0.103	8.845	-0.112	0.000
88.000	-15.400	0.099	8.844	-0.112	0.000
88.100	-16.000	0.099	8.844	-0.112	0.000
88.200	-16.000	0.104	8.844	-0.112	0.000
88.300	-16.000	0.101	8.846	-0.112	0.000
88.400	-15.200	0.102	8.844	-0.112	0.000
88.500	-16.000	0.099	8.844	-0.112	0.000
88.600	-16.600	0.099	8.844	-0.112	0.000
88.700	-15.400	0.103	8.845	-0.112	0.000
88.800	-16.400	0.094	8.845	-0.112	0.000
88.900	-16.200	0.099	8.845	-0.112	0.000
89.000	-16.000	0.097	8.845	-0.112	0.000
89.100	-14.200	0.097	8.845	-0.112	0.000
89.200	-16.600	0.097	8.845	-0.112	0.000
89.300	-15.800	0.098	8.845	-0.112	0.000
89.400	-16.200	0.094	8.845	-0.112	0.000
89.500	-16.400	0.094	8.846	-0.112	0.000
89.600	-16.000	0.094	8.846	-0.112	0.000
89.700	-14.600	0.097	8.845	-0.112	0.000
89.800	-16.000	0.095	8.847	-0.112	0.000
89.900	-16.200	0.098	8.844	-0.112	0.000
90.000	-15.600	0.097	8.844	-0.112	0.000
90.100	-16.000	0.097	8.844	-0.112	0.000
90.200	-14.600	0.095	8.846	-0.112	0.000
90.300	-16.400	0.092	8.845	-0.112	0.000
90.400	-15.800	0.094	8.844	-0.112	0.000
90.500	-16.000	0.089	8.844	-0.112	0.000
90.600	-14.600	0.089	8.844	-0.112	0.000
90.700	-16.000	0.094	8.846	-0.112	0.000
90.800	-15.800	0.093	8.845	-0.112	0.000
90.900	-15.400	0.094	8.844	-0.112	0.000
91.000	-14.800	0.092	8.845	-0.112	0.000
91.100	-16.200	0.092	8.845	-0.112	0.000
91.200	-15.200	0.094	8.845	-0.112	0.000
91.300	-14.400	0.091	8.846	-0.113	0.000
91.400	-15.000	0.091	8.845	-0.113	0.000
91.500	-13.600	0.087	8.845	-0.113	0.000
91.600	-12.400	0.087	8.845	-0.113	0.000
91.700	-12.600	0.090	8.844	-0.113	0.000
91.800	-13.400	0.085	8.845	-0.113	0.000
91.900	-13.000	0.089	8.845	-0.113	0.000
92.000	-12.800	0.087	8.846	-0.113	0.000
92.100	-14.200	0.087	8.846	-0.113	0.000
92.200	-11.600	0.080	8.846	-0.113	0.000
92.300	-13.000	0.078	8.844	-0.113	0.000
92.400	-12.600	0.067	8.845	-0.113	0.000
92.500	-14.400	0.067	8.844	-0.113	0.000
92.600	-12.600	0.067	8.844	-0.113	0.000
92.700	-12.600	0.066	8.845	-0.113	0.000
92.800	-12.800	0.069	8.844	-0.113	0.000
92.900	-13.200	0.071	8.844	-0.113	0.000
93.000	-13.000	0.074	8.844	-0.113	0.000
93.100	-14.600	0.074	8.844	-0.113	0.000
93.200	-13.600	0.075	8.846	-0.113	0.000
93.300	-14.200	0.073	8.844	-0.113	0.000
93.400	-14.000	0.074	8.844	-0.113	0.000
93.500	-15.400	0.075	8.845	-0.113	0.000
93.600	-15.200	0.075	8.845	-0.113	0.000
93.700	-14.200	0.076	8.846	-0.113	0.000
93.800	-14.200	0.075	8.845	-0.113	0.000
93.900	-14.400	0.079	8.845	-0.113	0.000
94.000	-13.400	0.080	8.844	-0.113	0.000
94.100	-14.600	0.080	8.844	-0.113	0.000
94.200	-13.000	0.083	8.845	-0.113	0.000
94.300	-13.600	0.089	8.845	-0.113	0.000
94.400	-13.000	0.082	8.845	-0.113	0.000
94.500	-13.600	0.081	8.845	-0.113	0.000
94.600	-11.400	0.081	8.845	-0.113	0.000
94.700	-12.400	0.077	8.845	-0.113	0.000
94.800	-11.800	0.074	8.844	-0.113	0.000
94.900	-12.200	0.069	8.845	-0.113	0.000
95.000	-12.800	0.068	8.844	-0.113	0.000
95.100	-13.000	0.068	8.844	-0.113	0.000
95.200	-11.200	0.067	8.845	-0.113	0.000
95.300	-12.200	0.069	8.846	-0.113	0.000
95.400	-11.600	0.064	8.845	-0.113	0.000
95.500	-12.000	0.061	8.845	-0.113	0.000
95.600	-11.000	0.061	8.845	-0.113	0.000
95.700	-10.200	0.066	8.844	-0.113	0.000
95.800	-10.200	0.064	8.845	-0.113	0.000
95.900	-10.800	0.064	8.844	-0.113	0.000
96.000	-9.800	0.061	8.845	-0.113	0.000
96.100	-12.000	0.061	8.845	-0.113	0.000
96.200	-11.000	0.058	8.844	-0.113	0.000
96.300	-11.200	0.058	8.845	-0.114	0.000
96.400	-11.400	0.046	8.844	-0.114	0.000
96.500	-11.600	0.044	8.845	-0.114	0.000
96.600	-12.600	0.044	8.845	-0.114	0.000
96.700	-11.800	0.056	8.844	-0.114	0.000
96.800	-11.600	0.051	8.845	-0.114	0.000
96.900	-11.800	0.054	8.845	-0.114	0.000
97.000	-11.600	0.057	8.845	-0.114	0.000
97.100	-10.000	0.057	8.845	-0.114	0.000
97.200	-12.200	0.057	8.844	-0.114	0.000
97.300	-11.400	0.054	8.845	-0.114	0.000
97.400	-11.200	0.052	8.845	-0.114	0.000
97.500	-11.600	0.055	8.844	-0.114	0.000
97.600	-12.000	0.055	8.844	-0.114	0.000
97.700	-11.800	0.057	8.844	-0.114	0.000
97.800	-12.000	0.058	8.846	-0.114	0.000
97.900	-11.400	0.055	8.845	-0.114	0.000
98.000	-12.400	0.057	8.845	-0.114	0.000
98.100	-12.400	0.057	8.845	-0.114	0.000
98.200	-12.200	0.059	8.845	-0.114	0.000
98.300	-11.600	0.060	8.844	-0.114	0.000
98.400	-12.200	0.062	8.845	-0.114	0.000
98.500	-13.400	0.063	8.844	-0.114	0.000
98.600	-13.000	0.063	8.844	-0.114	0.000
98.700	-13.400	0.065	8.845	-0.114	0.000
98.800	-13.000	0.067	8.845	-0.114	0.000
98.900	-11.400	0.063	8.845	-0.114	0.000
99.000	-12.400	0.066	8.845	-0.114	0.000
99.100	-12.000	0.066	8.845	-0.114	0.000
99.200	-11.400	0.073	8.845	-0.114	0.000
99.300	-10.600	0.071	8.845	-0.114	0.000
99.400	-11.800	0.070	8.845	-0.114	0.000
99.500	-11.800	0.057	8.844	-0.114	0.000
99.600	-12.800	0.057	8.844	-0.114	0.000
99.700	-12.600	0.058	8.845	-0.114	0.000
99.800	-13.800	0.059	8.845	-0.114	0.000
99.900	-12.400	0.059	8.844	-0.114	0.000
100.000	-12.400	0.059	8.846	-0.114	0.000
100.100	-9.400	0.059	8.846	-0.114	0.000
100.200	-10.000	0.059	8.845	-0.114	0.000
100.300	-10.400	0.057	8.845	-0.114	0.000
100.400	-11.400	0.065	8.844	-0.114	0.000
100.500	-10.800	0.065	8.845	-0.114	0.000
100.600	-11.000	0.065	8.845	-0.114	0.000
100.700	-11.400	0.058	8.845	-0.114	0.000
100.800	-11.200	0.049	8.845	-0.114	0.000
100.900	-13.000	0.047	8.845	-0.114	0.000
101.000	-12.200	0.052	8.846	-0.114	0.000
101.100	-12.000	0.052	8.846	-0.114	0.000
101.200	-11.400	0.060	8.846	-0.114	0.000
101.300	-13.000	0.055	8.846	-0.115	0.000
101.400	-13.000	0.055	8.844	-0.115	0.000
101.500	-13.000	0.059	8.845	-0.115	0.000
101.600	-11.800	0.059	8.845	-0.115	0.000
101.700	-13.800	0.057	8.845	-0.115	0.000
101.800	-13.400	0.065	8.844	-0.115	0.000
101.900	-12.600	0.060	8.845	-0.115	0.000
102.000	-13.600	0.069	8.845	-0.115	0.000
102.100	-13.000	0.069	8.845	-0.115	0.000
102.200	-13.200	0.072	8.846	-0.115	0.000
102.300	-13.600	0.069	8.844	-0.115	0.000
102.400	-13.200	0.071	8.846	-0.115	0.000
102.500	-12.800	0.066	8.845	-0.115	0.000
102.600	-12.200	0.066	8.845	-0.115	0.000
102.700	-12.400	0.084	8.845	-0.115	0.000
102.800	-13.400	0.066	8.845	-0.115	0.000
102.900	-11.800	0.081	8.845	-0.115	0.000
103.000	-13.600	0.072	8.844	-0.115	0.000
103.100	-12.800	0.072	8.844	-0.115	0.000
103.200	-13.600	0.071	8.845	-0.115	0.000
103.300	-14.000	0.071	8.846	-0.115	0.000
103.400	-12.800	0.069	8.846	-0.115	0.000
103.500	-12.800	0.068	8.844	-0.115	0.000
103.600	-12.200	0.068	8.844	-0.115	0.000
103.700	-12.600	0.066	8.844	-0.115	0.000
103.800	-12.200	0.067	8.845	-0.115	0.000
103.900	-13.000	0.066	8.846	-0.115	0.000
104.000	-11.800	0.067	8.846	-0.115	0.000
104.100	-12.800	0.067	8.846	-0.115	0.000
104.200	-11.200	0.068	8.845	-0.115	0.000
104.300	-12.600	0.069	8.845	-0.115	0.000
104.400	-11.200	0.064	8.844	-0.115	0.000
104.500	-13.400	0.067	8.846	-0.115	0.000
104.600	-11.600	0.067	8.846	-0.115	0.000
104.700	-12.400	0.065	8.845	-0.115	0.000
104.800	-12.400	0.066	8.845	-0.115	0.000
104.900	-13.200	0.062	8.844	-0.115	0.000
105.000	-12.000	0.064	8.845	-0.115	0.000
105.100	-13.000	0.064	8.845	-0.115	0.000
105.200	-12.000	0.070	8.846	-0.115	0.000
105.300	-12.200	0.064	8.844	-0.115	0.000
105.400	-11.200	0.064	8.846	-0.115	0.000
105.500	-12.600	0.063	8.846	-0.115	0.000
105.600	-10.800	0.063	8.846	-0.115	0.000
105.700	-12.600	0.064	8.844	-0.115	0.000
105.800	-12.200	0.064	8.846	-0.116	0.000
105.900	-12.400	0.066	8.845	-0.116	0.000
106.000	-12.000	0.060	8.845	-0.116	0.000
106.100	-12.400	0.060	8.845	-0.116	0.000
106.200	-11.200	0.063	8.846	-0.116	0.000
106.300	-13.000	0.061	8.845	-0.116	0.000
106.400	-12.000	0.060	8.846	-0.116	0.000
106.500	-12.000	0.062	8.845	-0.116	0.000
106.600	-11.200	0.062	8.845	-0.116	0.000
106.700	-12.200	0.065	8.845	-0.116	0.000
106.800	-11.200	0.059	8.845	-0.116	0.000
106.900	-11.600	0.061	8.844	-0.116	0.000
107.000	-11.600	0.060	8.846	-0.116	0.000
107.100	-11.800	0.060	8.846	-0.116	0.000
107.200	-12.200	0.063	8.845	-0.116	0.000
107.300	-11.400	0.060	8.845	-0.116	0.000
107.400	-11.400	0.059	8.846	-0.116	0.000
107.500	-12.200	0.062	8.845	-0.116	0.000
107.600	-11.200	0.062	8.845	-0.116	0.000
107.700	-12.600	0.061	8.845	-0.116	0.000
107.800	-11.200	0.059	8.845	-0.116	0.000
107.900	-11.800	0.063	8.846	-0.116	0.000
108.000	-11.200	0.060	8.846	-0.116	0.000
108.100	-12.600	0.060	8.846	-0.116	0.000
108.200	-12.200	0.058	8.846	-0.116	0.000
108.300	-11.800	0.059	8.845	-0.116	0.000
108.400	-10.800	0.060	8.845	-0.116	0.000
108.500	-12.000	0.058	8.845	-0.116	0.000
108.600	-11.200	0.058	8.845	-0.116	0.000
108.700	-12.000	0.059	8.845	-0.116	0.000
108.800	-10.600	0.059	8.846	-0.116	0.000
108.900	-11.800	0.054	8.845	-0.116	0.000
109.000	-11.200	0.059	8.845	-0.116	0.000
109.100	-11.000	0.059	8.845	-0.116	0.000
109.200	-10.400	0.060	8.846	-0.116	0.000
109.300	-12.000	0.056	8.845	-0.116	0.000
109.400	-10.400	0.057	8.845	-0.116	0.000
109.500	-12.000	0.057	8.845	-0.116	0.000
109.600	-10.400	0.057	8.845	-0.116	0.000
109.700	-10.600	0.053	8.845	-0.116	0.000
109.800	-10.400	0.054	8.845	-0.116	0.000
109.900	-12.600	0.052	8.844	-0.116	0.000
110.000	-11.400	0.054	8.846	-0.116	0.000
110.100	-10.800	0.054	8.846	-0.116	0.000
110.200	-10.200	0.057	8.844	-0.116	0.000
110.300	-11.400	0.054	8.846	-0.116	0.000
110.400	-11.000	0.053	8.845	-0.116	0.000
110.500	-10.600	0.050	8.845	-0.116	0.000
110.600	-11.000	0.050	8.845	-0.116	0.000
110.700	-11.600	0.052	8.844	-0.116	0.000
110.800	-11.600	0.053	8.846	-0.116	0.000
110.900	-10.400	0.051	8.845	-0.116	0.000
111.000	-11.400	0.052	8.845	-0.116	0.000
111.100	-10.800	0.052	8.845	-0.116	0.000
111.200	-11.400	0.054	8.845	-0.116	0.000
111.300	-10.400	0.049	8.845	-0.117	0.000
111.400	-11.000	0.051	8.846	-0.117	0.000
111.500	-9.600	0.053	8.845	-0.117	0.000
111.600	-10.400	0.053	8.845	-0.117	0.000
111.700	-10.200	0.046	8.845	-0.117	0.000
111.800	-10.800	0.051	8.845	-0.117	0.000
111.900	-9.800	0.050	8.845	-0.117	0.000
112.000	-9.800	0.049	8.845	-0.117	0.000
112.100	-9.600	0.049	8.845	-0.117	0.000
112.200	-10.400	0.049	8.845	-0.117	0.000
112.300	-10.600	0.049	8.845	-0.117	0.000
112.400	-11.000	0.047	8.845	-0.117	0.000
112.500	-10.200	0.046	8.845	-0.117	0.000
112.600	-11.400	0.046	8.845	-0.117	0.000
112.700	-9.600	0.044	8.846	-0.117	0.000
112.800	-10.600	0.047	8.846	-0.117	0.000
112.900	-10.200	0.048	8.846	-0.117	0.000
113.000	-11.000	0.045	8.846	-0.117	0.000
113.100	-10.000	0.045	8.846	-0.117	0.000
113.200	-10.000	0.047	8.844	-0.117	0.000
113.300	-9.400	0.048	8.846	-0.117	0.000
113.400	-10.000	0.043	8.845	-0.117	0.000
113.500	-10.200	0.048	8.847	-0.117	0.000
113.600	-10.000	0.048	8.847	-0.117	0.000
113.700	-8.800	0.047	8.845	-0.117	0.000
113.800	-10.000	0.045	8.845	-0.117	0.000
113.900	-10.400	0.044	8.845	-0.117	0.000
114.000	-10.000	0.043	8.845	-0.117	0.000
114.100	-11.000	0.043	8.845	-0.117	0.000
114.200	-9.800	0.042	8.846	-0.117	0.000
114.300	-9.800	0.041	8.845	-0.117	0.000
114.400	-9.800	0.044	8.845	-0.117	0.000
114.500	-9.600	0.041	8.845	-0.117	0.000
114.600	-8.600	0.041	8.845	-0.117	0.000
114.700	-9.600	0.043	8.847	-0.117	0.000
114.800	-9.800	0.043	8.847	-0.117	0.000
114.900	-9.400	0.046	8.846	-0.117	0.000
115.000	-9.400	0.043	8.846	-0.117	0.000
115.100	-10.600	0.043	8.846	-0.117	0.000
115.200	-8.600	0.046	8.846	-0.117	0.000
115.300	-10.200	0.039	8.845	-0.117	0.000
115.400	-10.000	0.045	8.845	-0.117	0.000
115.500	-10.200	0.042	8.845	-0.117	0.000
115.600	-10.400	0.042	8.845	-0.117	0.000
115.700	-10.200	0.044	8.846	-0.117	0.000
115.800	-9.200	0.041	8.846	-0.117	0.000
115.900	-10.000	0.040	8.845	-0.117	0.000
116.000	-9.400	0.040	8.846	-0.117	0.000
116.100	-9.000	0.040	8.846	-0.117	0.000
116.200	-9.400	0.041	8.845	-0.117	0.000
116.300	-10.400	0.039	8.845	-0.117	0.000
116.400	-9.600	0.041	8.845	-0.117	0.000
116.500	-10.000	0.039	8.845	-0.117	0.000
116.600	-10.600	0.039	8.845	-0.117	0.000
116.700	-10.000	0.039	8.845	-0.117	0.000
116.800	-10.200	0.042	8.846	-0.117	0.000
116.900	-10.800	0.037	8.845	-0.117	0.000
117.000	-8.800	0.040	8.845	-0.117	0.000
117.100	-9.800	0.040	8.845	-0.117	0.000
117.200	-9.600	0.045	8.846	-0.117	0.000
117.300	-10.200	0.041	8.846	-0.117	0.000
117.400	-8.800	0.043	8.846	-0.118	0.000
117.500	-11.000	0.044	8.846	-0.118	0.000
117.600	-9.200	0.044	8.846	-0.118	0.000
117.700	-10.600	0.042	8.846	-0.118	0.000
117.800	-9.000	0.042	8.845	-0.118	0.000
117.900	-11.000	0.045	8.845	-0.118	0.000
118.000	-9.400	0.041	8.846	-0.118	0.000
118.100	-11.000	0.041	8.846	-0.118	0.000
118.200	-9.200	0.043	8.846	-0.118	0.000
118.300	-10.400	0.039	8.846	-0.118	0.000
118.400	-9.800	0.040	8.845	-0.118	0.000
118.500	-9.000	0.045	8.847	-0.118	0.000
118.600	-8.200	0.045	8.847	-0.118	0.000
118.700	-10.600	0.043	8.846	-0.118	0.000
118.800	-9.800	0.042	8.845	-0.118	0.000
118.900	-10.200	0.043	8.844	-0.118	0.000
119.000	-9.400	0.043	8.846	-0.118	0.000
119.100	-10.200	0.043	8.846	-0.118	0.000
119.200	-11.400	0.041	8.846	-0.118	0.000
119.300	-10.600	0.042	8.847	-0.118	0.000
119.400	-8.800	0.039	8.845	-0.118	0.000
119.500	-10.200	0.041	8.846	-0.118	0.000
119.600	-8.600	0.041	8.846	-0.118	0.000
119.700	-10.200	0.040	8.846	-0.118	0.000
119.800	-9.400	0.047	8.846	-0.118	0.000
119.900	-9.800	0.040	8.846	-0.118	0.000
120.000	-10.000	0.043	8.845	-0.118	0.000
120.100	-9.800	0.043	8.845	-0.118	0.000
120.200	-8.400	0.044	8.847	-0.118	0.000
120.300	-11.000	0.038	8.846	-0.118	0.000
120.400	-9.200	0.042	8.846	-0.118	0.000
120.500	-10.600	0.039	8.845	-0.118	0.000
120.600	-10.000	0.039	8.845	-0.118	0.000
120.700	-9.400	0.041	8.846	-0.118	0.000
120.800	-8.800	0.040	8.846	-0.118	0.000
120.900	-9.600	0.042	8.846	-0.118	0.000
121.000	-9.200	0.037	8.845	-0.118	0.000
121.100	-9.200	0.037	8.845	-0.118	0.000
121.200	-9.600	0.038	8.845	-0.118	0.000
121.300	-10.000	0.041	8.846	-0.118	0.000
121.400	-8.400	0.037	8.846	-0.118	0.000
121.500	-9.200	0.037	8.847	-0.118	0.000
121.600	-8.600	0.037	8.847	-0.118	0.000
121.700	-9.400	0.034	8.846	-0.118	0.000
121.800	-8.000	0.036	8.847	-0.118	0.000
121.900	-8.800	0.038	8.844	-0.118	0.000
122.000	-8.000	0.033	8.846	-0.118	0.000
122.100	-8.600	0.033	8.846	-0.118	0.000
122.200	-8.000	0.035	8.846	-0.118	0.000
122.300	-9.200	0.033	8.847	-0.118	0.000
122.400	-8.000	0.035	8.846	-0.118	0.000
122.500	-9.400	0.033	8.845	-0.118	0.000
122.600	-7.600	0.033	8.845	-0.118	0.000
122.700	-9.000	0.031	8.846	-0.118	0.000
122.800	-8.400	0.029	8.846	-0.118	0.000
122.900	-9.600	0.034	8.846	-0.118	0.000
123.000	-8.800	0.035	8.845	-0.118	0.000
123.100	-9.000	0.035	8.845	-0.118	0.000
123.200	-8.400	0.034	8.846	-0.118	0.000
123.300	-9.400	0.034	8.848	-0.118	0.000
123.400	-8.800	0.031	8.846	-0.118	0.000
123.500	-9.400	0.032	8.846	-0.118	0.000
123.600	-8.600	0.032	8.846	-0.118	0.000
123.700	-9.600	0.030	8.846	-0.118	0.000
123.800	-8.000	0.032	8.846	-0.118	0.000
123.900	-9.600	0.031	8.845	-0.119	0.000
124.000	-8.800	0.030	8.847	-0.119	0.000
124.100	-9.000	0.030	8.847	-0.119	0.000
124.200	-8.400	0.033	8.846	-0.119	0.000
124.300	-9.600	0.034	8.846	-0.119	0.000
124.400	-8.600	0.032	8.846	-0.119	0.000
124.500	-9.000	0.032	8.847	-0.119	0.000
124.600	-9.000	0.032	8.847	-0.119	0.000
124.700	-9.400	0.034	8.846	-0.119	0.000
124.800	-8.400	0.033	8.845	-0.119	0.000
124.900	-9.400	0.035	8.846	-0.119	0.000
125.000	-8.000	0.033	8.845	-0.119	0.000
125.100	-9.800	0.033	8.845	-0.119	0.000
125.200	-8.800	0.036	8.846	-0.119	0.000
125.300	-9.400	0.033	8.846	-0.119	0.000
125.400	-8.400	0.033	8.845	-0.119	0.000
125.500	-9.000	0.032	8.846	-0.119	0.000
125.600	-8.800	0.032	8.846	-0.119	0.000
125.700	-8.800	0.028	8.847	-0.119	0.000
125.800	-8.600	0.032	8.845	-0.119	0.000
125.900	-10.000	0.027	8.847	-0.119	0.000
126.000	-8.000	0.030	8.846	-0.119	0.000
126.100	-9.600	0.030	8.846	-0.119	0.000
126.200	-9.200	0.031	8.846	-0.119	0.000
126.300	-9.200	0.028	8.846	-0.119	0.000
126.400	-9.000	0.030	8.846	-0.119	0.000
126.500	-7.400	0.031	8.846	-0.119	0.000
126.600	-9.200	0.031	8.846	-0.119	0.000
126.700	-8.400	0.030	8.845	-0.119	0.000
126.800	-8.400	0.030	8.845	-0.119	0.000
126.900	-7.600	0.033	8.847	-0.119	0.000
127.000	-8.600	0.031	8.846	-0.119	0.000
127.100	-9.400	0.031	8.846	-0.119	0.000
127.200	-7.000	0.033	8.847	-0.119	0.000
127.300	-9.600	0.032	8.847	-0.119	0.000
127.400	-8.600	0.032	8.847	-0.119	0.000
127.500	-8.400	0.030	8.846	-0.119	0.000
127.600	-9.800	0.030	8.846	-0.119	0.000
127.700	-8.800	0.033	8.846	-0.119	0.000
127.800	-9.400	0.031	8.846	-0.119	0.000
127.900	-9.000	0.032	8.847	-0.119	0.000
128.000	-9.400	0.034	8.846	-0.119	0.000
128.100	-9.400	0.034	8.846	-0.119	0.000
128.200	-8.800	0.035	8.846	-0.119	0.000
128.300	-9.600	0.034	8.846	-0.119	0.000
128.400	-9.600	0.032	8.847	-0.119	0.000
128.500	-9.400	0.034	8.847	-0.119	0.000
128.600	-10.200	0.034	8.847	-0.119	0.000
128.700	-9.200	0.033	8.847	-0.119	0.000
128.800	-9.000	0.032	8.846	-0.119	0.000
128.900	-8.800	0.037	8.847	-0.119	0.000
129.000	-10.800	0.034	8.846	-0.119	0.000
129.100	-8.800	0.034	8.846	-0.119	0.000
129.200	-9.200	0.037	8.845	-0.119	0.000
129.300	-9.200	0.037	8.847	-0.119	0.000
129.400	-9.800	0.034	8.846	-0.119	0.000
129.500	-8.400	0.033	8.847	-0.119	0.000
129.600	-10.400	0.033	8.847	-0.119	0.000
129.700	-9.200	0.038	8.846	-0.119	0.000
129.800	-8.800	0.032	8.846	-0.119	0.000
129.900	-8.800	0.033	8.847	-0.119	0.000
130.000	-9.400	0.034	8.845	-0.119	0.000
130.100	-8.800	0.034	8.845	-0.119	0.000
130.200	-9.400	0.034	8.847	-0.119	0.000
130.300	-8.800	0.037	8.847	-0.119	0.000
130.400	-9.800	0.032	8.847	-0.120	0.000
130.500	-8.200	0.030	8.846	-0.120	0.000
130.600	-9.800	0.030	8.846	-0.120	0.000
130.700	-9.000	0.037	8.845	-0.120	0.000
130.800	-10.400	0.032	8.846	-0.120	0.000
130.900	-9.800	0.038	8.847	-0.120	0.000
131.000	-9.800	0.039	8.846	-0.120	0.000
131.100	-9.400	0.039	8.846	-0.120	0.000
131.200	-10.000	0.042	8.846	-0.120	0.000
131.300	-8.400	0.034	8.846	-0.120	0.000
131.400	-10.600	0.040	8.846	-0.120	0.000
131.500	-9.400	0.039	8.846	-0.120	0.000
131.600	-9.600	0.039	8.846	-0.120	0.000
131.700	-10.200	0.040	8.847	-0.120	0.000
131.800	-11.800	0.039	8.846	-0.120	0.000
131.900	-10.000	0.041	8.848	-0.120	0.000
132.000	-11.200	0.042	8.846	-0.120	0.000
132.100	-10.200	0.042	8.846	-0.120	0.000
132.200	-10.800	0.044	8.847	-0.120	0.000
132.300	-9.800	0.044	8.846	-0.120	0.000
132.400	-10.400	0.048	8.847	-0.120	0.000
132.500	-9.400	0.046	8.846	-0.120	0.000
132.600	-10.600	0.046	8.846	-0.120	0.000
132.700	-9.200	0.046	8.847	-0.120	0.000
132.800	-10.400	0.045	8.846	-0.120	0.000
132.900	-10.400	0.044	8.846	-0.120	0.000
133.000	-12.000	0.043	8.847	-0.120	0.000
133.100	-10.200	0.043	8.847	-0.120	0.000
133.200	-11.000	0.050	8.846	-0.120	0.000
133.300	-11.200	0.046	8.847	-0.120	0.000
133.400	-11.600	0.044	8.847	-0.120	0.000
133.500	-11.200	0.050	8.847	-0.120	0.000
133.600	-11.600	0.050	8.847	-0.120	0.000
133.700	-10.600	0.047	8.847	-0.120	0.000
133.800	-10.600	0.051	8.847	-0.120	0.000
133.900	-10.400	0.053	8.846	-0.120	0.000
134.000	-12.000	0.052	8.847	-0.120	0.000
134.100	-11.400	0.052	8.847	-0.120	0.000
134.200	-11.800	0.051	8.846	-0.120	0.000
134.300	-11.200	0.056	8.847	-0.120	0.000
134.400	-12.200	0.052	8.846	-0.120	0.000
134.500	-11.200	0.057	8.846	-0.120	0.000
134.600	-11.200	0.057	8.846	-0.120	0.000
134.700	-10.400	0.055	8.846	-0.120	0.000
134.800	-12.200	0.052	8.846	-0.120	0.000
134.900	-11.800	0.055	8.847	-0.120	0.000
135.000	-12.000	0.057	8.847	-0.120	0.000
135.100	-11.600	0.057	8.847	-0.120	0.000
135.200	-12.200	0.057	8.847	-0.120	0.000
135.300	-10.800	0.060	8.846	-0.120	0.000
135.400	-12.200	0.056	8.847	-0.120	0.000
135.500	-11.400	0.055	8.848	-0.120	0.000
135.600	-12.800	0.055	8.848	-0.120	0.000
135.700	-12.200	0.060	8.848	-0.120	0.000
135.800	-13.000	0.056	8.847	-0.120	0.000
135.900	-11.600	0.060	8.847	-0.121	0.000
136.000	-13.600	0.060	8.847	-0.121	0.000
136.100	-11.000	0.060	8.847	-0.121	0.000
136.200	-12.600	0.061	8.847	-0.121	0.000
136.300	-12.800	0.060	8.847	-0.121	0.000
136.400	-11.400	0.062	8.847	-0.121	0.000
136.500	-11.400	0.060	8.846	-0.121	0.000
136.600	-12.800	0.060	8.846	-0.121	0.000
136.700	-11.400	0.062	8.847	-0.121	0.000
136.800	-11.200	0.062	8.846	-0.121	0.000
136.900	-12.000	0.059	8.846	-0.121	0.000
137.000	-13.000	0.063	8.846	-0.121	0.000
137.100	-12.600	0.063	8.846	-0.121	0.000
137.200	-12.200	0.066	8.847	-0.121	0.000
137.300	-12.800	0.061	8.846	-0.121	0.000
137.400	-11.000	0.061	8.846	-0.121	0.000
137.500	-12.200	0.063	8.846	-0.121	0.000
137.600	-12.200	0.063	8.846	-0.121	0.000
137.700	-12.800	0.059	8.846	-0.121	0.000
137.800	-11.600	0.061	8.846	-0.121	0.000
137.900	-13.400	0.062	8.847	-0.121	0.000
138.000	-12.800	0.061	8.847	-0.121	0.000
138.100	-12.400	0.061	8.847	-0.121	0.000
138.200	-11.400	0.066	8.847	-0.121	0.000
138.300	-12.400	0.060	8.847	-0.121	0.000
138.400	-11.200	0.066	8.847	-0.121	0.000
138.500	-11.200	0.063	8.847	-0.121	0.000
138.600	-12.800	0.063	8.847	-0.121	0.000
138.700	-12.000	0.062	8.847	-0.121	0.000
138.800	-12.800	0.067	8.847	-0.121	0.000
138.900	-11.200	0.068	8.847	-0.121	0.000
139.000	-12.200	0.062	8.847	-0.121	0.000
139.100	-12.000	0.062	8.847	-0.121	0.000
139.200	-13.200	0.069	8.846	-0.121	0.000
139.300	-12.600	0.064	8.847	-0.121	0.000
139.400	-13.200	0.067	8.845	-0.121	0.000
139.500	-12.800	0.065	8.846	-0.121	0.000
139.600	-12.800	0.065	8.846	-0.121	0.000
139.700	-12.000	0.062	8.848	-0.121	0.000
139.800	-12.600	0.067	8.847	-0.121	0.000
139.900	-12.400	0.060	8.848	-0.121	0.000
140.000	-12.600	0.065	8.846	-0.121	0.000
140.100	-12.200	0.065	8.846	-0.121	0.000
140.200	-12.400	0.063	8.847	-0.121	0.000
140.300	-12.200	0.067	8.847	-0.121	0.000
140.400	-12.800	0.062	8.846	-0.121	0.000
140.500	-13.000	0.061	8.848	-0.121	0.000
140.600	-13.000	0.061	8.848	-0.121	0.000
140.700	-11.000	0.062	8.847	-0.121	0.000
140.800	-13.000	0.065	8.847	-0.121	0.000
140.900	-12.600	0.064	8.846	-0.122	0.000
141.000	-12.400	0.062	8.847	-0.122	0.000
141.100	-11.200	0.062	8.847	-0.122	0.000
141.200	-11.800	0.065	8.847	-0.122	0.000
141.300	-11.800	0.062	8.847	-0.122	0.000
141.400	-12.200	0.063	8.847	-0.122	0.000
141.500	-11.000	0.061	8.846	-0.122	0.000
141.600	-12.400	0.061	8.846	-0.122	0.000
141.700	-11.800	0.063	8.847	-0.122	0.000
141.800	-12.800	0.058	8.846	-0.122	0.000
141.900	-12.200	0.060	8.848	-0.122	0.000
142.000	-12.200	0.060	8.847	-0.122	0.000
142.100	-11.200	0.060	8.847	-0.122	0.000
142.200	-12.600	0.059	8.846	-0.122	0.000
142.300	-11.800	0.061	8.846	-0.122	0.000
142.400	-12.400	0.062	8.846	-0.122	0.000
142.500	-11.800	0.062	8.848	-0.122	0.000
142.600	-12.600	0.062	8.848	-0.122	0.000
142.700	-11.800	0.063	8.846	-0.122	0.000
142.800	-13.200	0.060	8.847	-0.122	0.000
142.900	-12.000	0.057	8.847	-0.122	0.000
143.000	-12.000	0.062	8.847	-0.122	0.000
143.100	-11.200	0.062	8.847	-0.122	0.000
143.200	-12.800	0.064	8.847	-0.122	0.000
143.300	-11.400	0.062	8.846	-0.122	0.000
143.400	-11.800	0.063	8.847	-0.122	0.000
143.500	-12.000	0.058	8.847	-0.122	0.000
143.600	-11.600	0.058	8.847	-0.122	0.000
143.700	-12.200	0.059	8.846	-0.122	0.000
143.800	-12.200	0.062	8.848	-0.122	0.000
143.900	-12.000	0.060	8.848	-0.122	0.000
144.000	-11.800	0.059	8.847	-0.122	0.000
144.100	-10.400	0.059	8.847	-0.122	0.000
144.200	-12.400	0.060	8.847	-0.122	0.000
144.300	-11.600	0.056	8.847	-0.122	0.000
144.400	-12.800	0.062	8.846	-0.122	0.000
144.500	-11.000	0.061	8.847	-0.122	0.000
144.600	-12.600	0.061	8.847	-0.122	0.000
144.700	-11.000	0.055	8.848	-0.122	0.000
144.800	-11.000	0.061	8.847	-0.122	0.000
144.900	-11.400	0.058	8.848	-0.122	0.000
145.000	-12.600	0.058	8.848	-0.122	0.000
145.100	-11.000	0.058	8.848	-0.122	0.000
145.200	-11.800	0.059	8.846	-0.122	0.000
145.300	-10.600	0.059	8.847	-0.122	0.000
145.400	-12.000	0.055	8.847	-0.122	0.000
145.500	-11.600	0.055	8.847	-0.122	0.000
145.600	-11.400	0.055	8.847	-0.122	0.000
145.700	-10.800	0.056	8.847	-0.122	0.000
145.800	-12.600	0.059	8.848	-0.122	0.000
145.900	-11.400	0.056	8.846	-0.123	0.000
146.000	-12.200	0.054	8.848	-0.123	0.000
146.100	-10.800	0.054	8.848	-0.123	0.000
146.200	-12.200	0.058	8.847	-0.123	0.000
146.300	-10.200	0.056	8.848	-0.123	0.000
146.400	-11.200	0.059	8.847	-0.123	0.000
146.500	-12.600	0.060	8.846	-0.123	0.000
146.600	-10.600	0.060	8.846	-0.123	0.000
146.700	-12.000	0.057	8.846	-0.123	0.000
146.800	-11.800	0.059	8.847	-0.123	0.000
146.900	-11.400	0.061	8.848	-0.123	0.000
147.000	-11.400	0.061	8.847	-0.123	0.000
147.100	-12.200	0.061	8.847	-0.123	0.000
147.200	-11.600	0.057	8.848	-0.123	0.000
147.300	-12.000	0.061	8.848	-0.123	0.000
147.400	-10.800	0.057	8.847	-0.123	0.000
147.500	-12.600	0.057	8.847	-0.123	0.000
147.600	-11.200	0.057	8.847	-0.123	0.000
147.700	-12.800	0.057	8.847	-0.123	0.000
147.800	-10.600	0.059	8.846	-0.123	0.000
147.900	-11.600	0.057	8.847	-0.123	0.000
148.000	-11.600	0.056	8.847	-0.123	0.000
148.100	-11.800	0.056	8.847	-0.123	0.000
148.200	-12.000	0.060	8.848	-0.123	0.000
148.300	-11.600	0.059	8.847	-0.123	0.000
148.400	-11.600	0.058	8.847	-0.123	0.000
148.500	-11.800	0.059	8.847	-0.123	0.000
148.600	-12.400	0.059	8.847	-0.123	0.000
148.700	-11.200	0.061	8.846	-0.123	0.000
148.800	-11.000	0.061	8.847	-0.123	0.000
148.900	-12.200	0.062	8.847	-0.123	0.000
149.000	-9.800	0.060	8.847	-0.123	0.000
149.100	-11.600	0.060	8.847	-0.123	0.000
149.200	-10.400	0.064	8.847	-0.123	0.000
149.300	-13.600	0.057	8.847	-0.123	0.000
149.400	-11.600	0.060	8.847	-0.123	0.000
149.500	-12.200	0.057	8.846	-0.123	0.000
149.600	-10.800	0.057	8.846	-0.123	0.000
149.700	-11.600	0.056	8.847	-0.123	0.000
149.800	-10.600	0.058	8.846	-0.123	0.000
149.900	-11.400	0.057	8.848	-0.123	0.000
150.000	-10.000	0.055	8.847	-0.123	0.000
150.100	-12.000	0.055	8.847	-0.123	0.000
150.200	-11.000	0.054	8.846	-0.123	0.000
150.300	-11.200	0.053	8.847	-0.123	0.000
150.400	-10.600	0.048	8.847	-0.123	0.000
150.500	-10.200	0.054	8.847	-0.123	0.000
150.600	-10.600	0.054	8.847	-0.123	0.000
150.700	-11.600	0.052	8.846	-0.123	0.000
150.800	-9.400	0.052	8.847	-0.123	0.000
150.900	-11.800	0.051	8.847	-0.124	0.000
151.000	-11.200	0.052	8.847	-0.124	0.000
151.100	-10.600	0.052	8.847	-0.124	0.000
151.200	-11.200	0.052	8.847	-0.124	0.000
151.300	-10.800	0.050	8.847	-0.124	0.000
151.400	-10.800	0.049	8.847	-0.124	0.000
151.500	-11.400	0.048	8.847	-0.124	0.000
151.600	-10.000	0.048	8.847	-0.124	0.000
151.700	-10.600	0.052	8.847	-0.124	0.000
151.800	-10.600	0.047	8.847	-0.124	0.000
151.900	-9.800	0.047	8.846	-0.124	0.000
152.000	-9.200	0.045	8.848	-0.124	0.000
152.100	-10.200	0.045	8.848	-0.124	0.000
152.200	-9.400	0.044	8.848	-0.124	0.000
152.300	-9.400	0.044	8.848	-0.124	0.000
152.400	-9.600	0.043	8.847	-0.124	0.000
152.500	-10.400	0.046	8.848	-0.124	0.000
152.600	-8.800	0.046	8.848	-0.124	0.000
152.700	-10.800	0.043	8.846	-0.124	0.000
152.800	-8.400	0.043	8.847	-0.124	0.000
152.900	-10.200	0.039	8.847	-0.124	0.000
153.000	-8.400	0.037	8.847	-0.124	0.000
153.100	-8.000	0.037	8.847	-0.124	0.000
153.200	-8.800	0.043	8.848	-0.124	0.000
153.300	-10.000	0.038	8.848	-0.124	0.000
153.400	-8.800	0.039	8.847	-0.124	0.000
153.500	-9.200	0.038	8.846	-0.124	0.000
153.600	-9.600	0.038	8.846	-0.124	0.000
153.700	-8.800	0.035	8.847	-0.124	0.000
153.800	-10.000	0.032	8.847	-0.124	0.000
153.900	-8.600	0.036	8.847	-0.124	0.000
154.000	-9.000	0.037	8.846	-0.124	0.000
154.100	-9.600	0.037	8.846	-0.124	0.000
154.200	-9.200	0.035	8.847	-0.124	0.000
154.300	-9.600	0.034	8.847	-0.124	0.000
154.400	-8.800	0.034	8.848	-0.124	0.000
154.500	-9.400	0.037	8.847	-0.124	0.000
154.600	-9.400	0.037	8.847	-0.124	0.000
154.700	-9.000	0.035	8.846	-0.124	0.000
154.800	-7.800	0.038	8.847	-0.124	0.000
154.900	-9.400	0.036	8.846	-0.124	0.000
155.000	-8.800	0.034	8.846	-0.124	0.000
155.100	-9.600	0.034	8.846	-0.124	0.000
155.200	-8.400	0.036	8.847	-0.124	0.000
155.300	-9.400	0.033	8.847	-0.124	0.000
155.400	-8.400	0.033	8.847	-0.124	0.000
155.500	-9.200	0.032	8.847	-0.124	0.000
155.600	-8.200	0.032	8.847	-0.124	0.000
155.700	-10.200	0.034	8.847	-0.124	0.000
155.800	-7.000	0.032	8.848	-0.124	0.000
155.900	-9.000	0.030	8.847	-0.124	0.000
156.000	-8.000	0.029	8.848	-0.124	0.000
156.100	-9.000	0.029	8.848	-0.124	0.000
156.200	-8.800	0.034	8.848	-0.124	0.000
156.300	-8.400	0.029	8.847	-0.124	0.000
156.400	-8.800	0.029	8.847	-0.124	0.000
156.500	-8.800	0.032	8.847	-0.124	0.000
156.600	-8.000	0.032	8.847	-0.124	0.000
156.700	-9.400	0.030	8.847	-0.124	0.000
156.800	-9.400	0.025	8.847	-0.124	0.000
156.900	-9.000	0.029	8.848	-0.124	0.000
157.000	-9.000	0.033	8.847	-0.124	0.000
157.100	-9.400	0.033	8.847	-0.124	0.000
157.200	-8.000	0.029	8.848	-0.124	0.000
157.300	-8.600	0.029	8.847	-0.124	0.000
157.400	-8.000	0.027	8.847	-0.124	0.000
157.500	-8.400	0.028	8.848	-0.124	0.000
157.600	-8.400	0.028	8.848	-0.124	0.000
157.700	-8.200	0.028	8.848	-0.124	0.000
157.800	-7.400	0.029	8.848	-0.124	0.000
157.900	-10.400	0.024	8.847	-0.125	0.000
158.000	-8.200	0.026	8.848	-0.125	0.000
158.100	-7.600	0.026	8.848	-0.125	0.000
158.200	-7.400	0.027	8.847	-0.125	0.000
158.300	-9.200	0.027	8.848	-0.125	0.000
158.400	-6.400	0.023	8.847	-0.125	0.000
158.500	-8.200	0.025	8.848	-0.125	0.000
158.600	-8.400	0.025	8.848	-0.125	0.000
158.700	-9.800	0.024	8.847	-0.125	0.000
158.800	-8.000	0.026	8.847	-0.125	0.000
158.900	-8.200	0.027	8.846	-0.125	0.000
159.000	-8.200	0.022	8.847	-0.125	0.000
159.100	-8.000	0.022	8.847	-0.125	0.000
159.200	-6.800	0.030	8.848	-0.125	0.000
159.300	-8.000	0.026	8.847	-0.125	0.000
159.400	-5.600	0.027	8.848	-0.125	0.000
159.500	-6.000	0.029	8.846	-0.125	0.000
159.600	-4.600	0.029	8.846	-0.125	0.000
159.700	-6.200	0.021	8.847	-0.125	0.000
159.800	-6.000	0.021	8.847	-0.125	0.000
159.900	-7.000	0.022	8.847	-0.125	0.000
160.000	-6.200	0.003	8.847	-0.125	0.000
160.100	-5.600	0.003	8.847	-0.125	0.000
160.200	-6.000	-0.001	8.847	-0.125	0.000
160.300	-6.400	0.006	8.847	-0.125	0.000
160.400	-5.400	0.004	8.849	-0.125	0.000
160.500	-6.400	0.009	8.847	-0.125	0.000
160.600	-6.400	0.009	8.847	-0.125	0.000
160.700	-6.200	0.008	8.847	-0.125	0.000
160.800	-5.800	0.009	8.846	-0.125	0.000
160.900	-7.200	0.010	8.847	-0.125	0.000
161.000	-5.200	0.010	8.847	-0.125	0.000
161.100	-5.400	0.010	8.847	-0.125	0.000
161.200	-5.600	0.007	8.847	-0.125	0.000
161.300	-6.200	0.007	8.846	-0.125	0.000
161.400	-5.400	0.007	8.847	-0.125	0.000
161.500	-5.400	0.005	8.847	-0.125	0.000
161.600	-6.800	0.005	8.847	-0.125	0.000
161.700	-6.200	0.006	8.848	-0.125	0.000
161.800	-5.600	0.006	8.848	-0.125	0.000
161.900	-6.400	0.003	8.847	-0.125	0.000
162.000	-5.400	0.002	8.847	-0.125	0.000
162.100	-7.000	0.002	8.847	-0.125	0.000
162.200	-6.000	0.006	8.848	-0.125	0.000
162.300	-6.200	0.005	8.848	-0.125	0.000
162.400	-6.000	0.007	8.847	-0.125	0.000
162.500	-5.600	0.006	8.847	-0.125	0.000
162.600	-5.600	0.006	8.847	-0.125	0.000
162.700	-8.200	0.004	8.848	-0.125	0.000
162.800	-7.600	0.010	8.847	-0.125	0.000
162.900	-8.400	0.007	8.847	-0.125	0.000
163.000	-9.200	0.014	8.847	-0.125	0.000
163.100	-7.600	0.014	8.847	-0.125	0.000
163.200	-6.800	0.018	8.847	-0.125	0.000
163.300	-6.800	0.019	8.848	-0.125	0.000
163.400	-6.400	0.024	8.847	-0.125	0.000
163.500	-5.400	0.023	8.848	-0.125	0.000
163.600	-7.800	0.023	8.848	-0.125	0.000
163.700	-6.200	0.027	8.848	-0.125	0.000
163.800	-7.200	0.011	8.847	-0.125	0.000
163.900	-6.200	0.010	8.847	-0.125	0.000
164.000	-6.200	0.012	8.846	-0.125	0.000
164.100	-6.000	0.012	8.846	-0.125	0.000
164.200	-6.200	0.013	8.848	-0.125	0.000
164.300	-6.400	0.012	8.848	-0.125	0.000
164.400	-7.600	0.011	8.848	-0.125	0.000
164.500	-6.800	0.011	8.848	-0.125	0.000
164.600	-7.400	0.011	8.848	-0.125	0.000
164.700	-5.600	0.010	8.847	-0.125	0.000
164.800	-7.400	0.013	8.849	-0.125	0.000
164.900	-7.800	0.012	8.848	-0.125	0.000
165.000	-6.600	0.009	8.846	-0.125	0.000
165.100	-5.800	0.009	8.846	-0.125	0.000
165.200	-7.000	0.014	8.847	-0.125	0.000
165.300	-5.800	0.015	8.846	-0.125	0.000
165.400	-7.800	0.011	8.848	-0.125	0.000
165.500	-6.400	0.016	8.848	-0.125	0.000
165.600	-6.600	0.016	8.848	-0.125	0.000
165.700	-5.600	0.010	8.848	-0.125	0.000
165.800	-6.600	0.013	8.847	-0.125	0.000
165.900	-6.000	0.014	8.848	-0.125	0.000
166.000	-7.600	0.011	8.847	-0.125	0.000
166.100	-5.800	0.011	8.847	-0.125	0.000
166.200	-6.800	0.009	8.847	-0.125	0.000
166.300	-5.000	0.012	8.848	-0.125	0.000
166.400	-6.800	0.014	8.847	-0.125	0.000
166.500	-6.400	0.012	8.848	-0.125	0.000
166.600	-6.000	0.012	8.848	-0.125	0.000
166.700	-6.200	0.008	8.849	-0.125	0.000
166.800	-5.600	0.012	8.847	-0.125	0.000
166.900	-6.200	0.010	8.848	-0.126	0.000
167.000	-5.400	0.009	8.848	-0.126	0.000
167.100	-5.800	0.009	8.848	-0.126	0.000
167.200	-6.800	0.013	8.847	-0.126	0.000
167.300	-5.600	0.009	8.848	-0.126	0.000
167.400	-6.600	0.009	8.848	-0.126	0.000
167.500	-5.400	0.006	8.848	-0.126	0.000
167.600	-5.600	0.006	8.848	-0.126	0.000
167.700	-6.400	0.008	8.849	-0.126	0.000
167.800	-7.400	0.006	8.848	-0.126	0.000
167.900	-8.200	0.006	8.848	-0.126	0.000
168.000	-8.200	0.003	8.847	-0.126	0.000
168.100	-6.800	0.003	8.847	-0.126	0.000
168.200	-6.600	0.009	8.848	-0.126	0.000
168.300	-5.000	0.010	8.847	-0.126	0.000
168.400	-6.400	0.013	8.846	-0.126	0.000
168.500	-3.200	0.022	8.848	-0.126	0.000
168.600	-4.400	0.022	8.848	-0.126	0.000
168.700	-2.800	0.017	8.848	-0.126	0.000
168.800	-5.200	0.012	8.848	-0.126	0.000
168.900	-4.000	0.005	8.846	-0.126	0.000
169.000	-4.600	-0.007	8.847	-0.126	0.000
169.100	-3.000	-0.007	8.847	-0.126	0.000
169.200	-3.800	-0.008	8.848	-0.126	0.000
169.300	-2.200	-0.010	8.849	-0.126	0.000
169.400	-3.400	-0.014	8.847	-0.126	0.000
169.500	-2.200	-0.015	8.848	-0.126	0.000
169.600	-3.800	-0.015	8.848	-0.126	0.000
169.700	-2.200	-0.019	8.848	-0.126	0.000
169.800	-3.400	-0.013	8.848	-0.126	0.000
169.900	-2.200	-0.022	8.848	-0.126	0.000
170.000	-2.200	-0.021	8.847	-0.126	0.000
170.100	-2.400	-0.021	8.847	-0.126	0.000
170.200	-3.600	-0.019	8.848	-0.126	0.000
170.300	-3.000	-0.020	8.847	-0.126	0.000
170.400	-3.600	-0.020	8.847	-0.126	0.000
170.500	-1.400	-0.021	8.849	-0.126	0.000
170.600	-3.000	-0.021	8.849	-0.126	0.000
170.700	-2.200	-0.024	8.847	-0.126	0.000
170.800	-3.600	-0.018	8.849	-0.126	0.000
170.900	-3.000	-0.023	8.848	-0.126	0.000
171.000	-2.400	-0.022	8.849	-0.126	0.000
171.100	-2.000	-0.022	8.849	-0.126	0.000
171.200	-3.800	-0.023	8.849	-0.126	0.000
171.300	-1.600	-0.023	8.848	-0.126	0.000
171.400	-3.600	-0.021	8.848	-0.126	0.000
171.500	-2.400	-0.022	8.847	-0.126	0.000
171.600	-2.800	-0.022	8.847	-0.126	0.000
171.700	-3.200	-0.023	8.848	-0.126	0.000
171.800	-3.000	-0.026	8.847	-0.126	0.000
171.900	-2.000	-0.023	8.850	-0.126	0.000
172.000	-3.600	-0.023	8.848	-0.126	0.000
172.100	-1.000	-0.023	8.848	-0.126	0.000
172.200	-2.000	-0.025	8.847	-0.126	0.000
172.300	-1.400	-0.023	8.848	-0.126	0.000
172.400	-2.800	-0.029	8.847	-0.126	0.000
172.500	-1.600	-0.025	8.847	-0.126	0.000
172.600	-3.200	-0.025	8.847	-0.126	0.000
172.700	-1.600	-0.023	8.847	-0.126	0.000
172.800	-2.800	-0.026	8.848	-0.126	0.000
172.900	-2.400	-0.024	8.848	-0.126	0.000
173.000	-2.200	-0.025	8.847	-0.126	0.000
173.100	-3.200	-0.025	8.847	-0.126	0.000
173.200	-3.000	-0.021	8.848	-0.126	0.000
173.300	-2.400	-0.025	8.848	-0.126	0.000
173.400	-2.000	-0.025	8.848	-0.126	0.000
173.500	-1.800	-0.024	8.849	-0.126	0.000
173.600	-2.400	-0.024	8.849	-0.126	0.000
173.700	-2.800	-0.024	8.848	-0.126	0.000
173.800	-2.400	-0.025	8.848	-0.126	0.000
173.900	-4.000	-0.023	8.848	-0.126	0.000
174.000	-2.400	-0.022	8.848	-0.126	0.000
174.100	-2.600	-0.022	8.848	-0.126	0.000
174.200	-2.800	-0.022	8.848	-0.126	0.000
174.300	-4.000	-0.021	8.848	-0.126	0.000
174.400	-4.600	-0.017	8.848	-0.126	0.000
174.500	-4.000	-0.015	8.848	-0.126	0.000
174.600	-3.600	-0.015	8.848	-0.126	0.000
174.700	-3.600	-0.020	8.848	-0.126	0.000
174.800	-3.600	-0.015	8.848	-0.126	0.000
174.900	-2.600	-0.016	8.848	-0.126	0.000
175.000	-2.800	-0.017	8.849	-0.126	0.000
175.100	-4.800	-0.017	8.849	-0.126	0.000
175.200	-3.800	-0.014	8.848	-0.126	0.000
175.300	-4.000	-0.017	8.847	-0.126	0.000
175.400	-3.200	-0.018	8.847	-0.126	0.000
175.500	-4.400	-0.015	8.848	-0.126	0.000
175.600	-4.600	-0.015	8.848	-0.126	0.000
175.700	-4.600	-0.012	8.848	-0.126	0.000
175.800	-4.800	-0.013	8.848	-0.126	0.000
175.900	-5.600	-0.014	8.848	-0.126	0.000
176.000	-6.000	-0.009	8.848	-0.126	0.000
176.100	-6.400	-0.009	8.848	-0.126	0.000
176.200	-6.800	-0.009	8.849	-0.126	0.000
176.300	-7.000	0.003	8.848	-0.126	0.000
176.400	-6.800	0.002	8.848	-0.126	0.000
176.500	-7.600	0.009	8.848	-0.126	0.000
176.600	-6.000	0.009	8.848	-0.126	0.000
176.700	-7.200	0.009	8.848	-0.126	0.000
176.800	-6.000	0.014	8.848	-0.126	0.000
176.900	-8.000	0.009	8.848	-0.126	0.000
177.000	-5.800	0.011	8.847	-0.126	0.000
177.100	-8.000	0.011	8.847	-0.126	0.000
177.200	-7.000	0.013	8.849	-0.126	0.000
177.300	-7.800	0.023	8.848	-0.126	0.000
177.400	-5.600	0.014	8.848	-0.126	0.000
177.500	-7.600	0.017	8.848	-0.126	0.000
177.600	-6.000	0.017	8.848	-0.126	0.000
177.700	-7.400	0.017	8.849	-0.126	0.000
177.800	-5.800	0.018	8.848	-0.126	0.000
177.900	-8.000	0.013	8.847	-0.126	0.000
178.000	-6.000	0.013	8.848	-0.126	0.000
178.100	-6.600	0.013	8.848	-0.126	0.000
178.200	-5.400	0.014	8.849	-0.126	0.000
178.300	-7.800	0.013	8.848	-0.126	0.000
178.400	-7.000	0.013	8.848	-0.126	0.000
178.500	-6.400	0.013	8.849	-0.126	0.000
178.600	-7.400	0.013	8.849	-0.126	0.000
178.700	-6.400	0.012	8.849	-0.126	0.000
178.800	-7.200	0.014	8.848	-0.126	0.000
178.900	-5.800	0.013	8.848	-0.126	0.000
179.000	-6.400	0.014	8.849	-0.126	0.000
179.100	-6.200	0.014	8.849	-0.126	0.000
179.200	-7.800	0.015	8.847	-0.126	0.000
179.300	-5.600	0.012	8.848	-0.126	0.000
179.400	-7.400	0.016	8.848	-0.126	0.000
179.500	-6.800	0.011	8.847	-0.126	0.000
179.600	-7.600	0.011	8.847	-0.126	0.000
179.700	-5.800	0.015	8.849	-0.126	0.000
179.800	-7.000	0.011	8.848	-0.126	0.000
179.900	-6.200	0.011	8.849	-0.127	0.000
180.000	-6.400	0.011	8.848	-0.127	0.000
180.100	-5.800	0.011	8.848	-0.127	0.000
180.200	-6.400	0.008	8.847	-0.127	0.000
180.300	-6.200	0.011	8.848	-0.127	0.000
180.400	-6.000	0.007	8.849	-0.127	0.000
180.500	-4.800	0.010	8.848	-0.127	0.000
180.600	-6.000	0.010	8.848	-0.127	0.000
180.700	-7.200	0.009	8.848	-0.127	0.000
180.800	-7.200	0.009	8.849	-0.127	0.000
180.900	-7.400	0.009	8.848	-0.127	0.000
181.000	-7.200	0.007	8.848	-0.127	0.000
181.100	-7.400	0.007	8.848	-0.127	0.000
181.200	-7.200	0.008	8.848	-0.127	0.000
181.300	-6.200	0.011	8.848	-0.127	0.000
181.400	-6.000	0.014	8.850	-0.127	0.000
181.500	-6.800	0.016	8.848	-0.127	0.000
181.600	-6.800	0.016	8.848	-0.127	0.000
181.700	-5.800	0.012	8.848	-0.127	0.000
181.800	-6.200	0.013	8.850	-0.127	0.000
181.900	-6.200	0.012	8.848	-0.127	0.000
182.000	-5.600	0.008	8.849	-0.127	0.000
182.100	-5.400	0.008	8.849	-0.127	0.000
182.200	-6.600	0.012	8.847	-0.127	0.000
182.300	-6.200	0.009	8.849	-0.127	0.000
182.400	-6.400	0.011	8.849	-0.127	0.000
182.500	-5.400	0.010	8.848	-0.127	0.000
182.600	-6.400	0.010	8.848	-0.127	0.000
182.700	-6.800	0.008	8.849	-0.127	0.000
182.800	-6.200	0.008	8.848	-0.127	0.000
182.900	-6.000	0.006	8.848	-0.127	0.000
183.000	-7.000	0.009	8.849	-0.127	0.000
183.100	-6.400	0.009	8.849	-0.127	0.000
183.200	-5.800	0.009	8.848	-0.127	0.000
183.300	-4.800	0.010	8.849	-0.127	0.000
183.400	-7.600	0.008	8.850	-0.127	0.000
183.500	-6.400	0.008	8.849	-0.127	0.000
183.600	-7.200	0.008	8.849	-0.127	0.000
183.700	-6.200	0.013	8.848	-0.127	0.000
183.800	-6.600	0.008	8.849	-0.127	0.000
183.900	-6.200	0.011	8.847	-0.127	0.000
184.000	-7.600	0.013	8.849	-0.127	0.000
184.100	-6.400	0.013	8.849	-0.127	0.000
184.200	-5.800	0.009	8.848	-0.127	0.000
184.300	-5.400	0.009	8.849	-0.127	0.000
184.400	-6.800	0.008	8.849	-0.127	0.000
184.500	-6.000	0.010	8.848	-0.127	0.000
184.600	-6.400	0.010	8.848	-0.127	0.000
184.700	-6.400	0.008	8.848	-0.127	0.000
184.800	-7.200	0.011	8.849	-0.127	0.000
184.900	-5.200	0.011	8.849	-0.127	0.000
185.000	-6.400	0.013	8.849	-0.127	0.000
185.100	-6.200	0.013	8.849	-0.127	0.000
185.200	-6.800	0.014	8.849	-0.127	0.000
185.300	-7.000	0.010	8.849	-0.127	0.000
185.400	-8.200	0.012	8.848	-0.127	0.000
185.500	-5.600	0.007	8.849	-0.127	0.000
185.600	-7.600	0.007	8.849	-0.127	0.000
185.700	-6.800	0.011	8.849	-0.127	0.000
185.800	-7.000	0.013	8.849	-0.127	0.000
185.900	-7.000	0.012	8.850	-0.127	0.000
186.000	-6.200	0.013	8.848	-0.127	0.000
186.100	-6.200	0.013	8.848	-0.127	0.000
186.200	-7.000	0.014	8.848	-0.127	0.000
186.300	-6.800	0.014	8.849	-0.127	0.000
186.400	-8.000	0.014	8.849	-0.127	0.000
186.500	-5.600	0.015	8.848	-0.127	0.000
186.600	-7.400	0.015	8.848	-0.127	0.000
186.700	-6.000	0.013	8.849	-0.127	0.000
186.800	-7.000	0.010	8.849	-0.127	0.000
186.900	-6.000	0.010	8.849	-0.127	0.000
187.000	-6.600	0.014	8.848	-0.127	0.000
187.100	-7.000	0.014	8.848	-0.127	0.000
187.200	-6.600	0.010	8.849	-0.127	0.000
187.300	-6.000	0.011	8.848	-0.127	0.000
187.400	-6.800	0.015	8.848	-0.127	0.000
187.500	-6.200	0.012	8.848	-0.127	0.000
187.600	-7.200	0.012	8.848	-0.127	0.000
187.700	-6.400	0.013	8.848	-0.127	0.000
187.800	-7.600	0.015	8.848	-0.127	0.000
187.900	-6.200	0.008	8.849	-0.127	0.000
188.000	-6.400	0.011	8.850	-0.127	0.000
188.100	-6.600	0.011	8.850	-0.127	0.000
188.200	-6.200	0.013	8.849	-0.127	0.000
188.300	-6.000	0.012	8.849	-0.127	0.000
188.400	-5.800	0.014	8.849	-0.127	0.000
188.500	-7.000	0.012	8.848	-0.127	0.000
188.600	-6.800	0.012	8.848	-0.127	0.000
188.700	-5.400	0.010	8.849	-0.127	0.000
188.800	-7.000	0.012	8.848	-0.127	0.000
188.900	-7.000	0.012	8.848	-0.128	0.000
189.000	-6.600	0.011	8.847	-0.128	0.000
189.100	-6.200	0.011	8.847	-0.128	0.000
189.200	-7.000	0.010	8.848	-0.128	0.000
189.300	-7.000	0.008	8.848	-0.128	0.000
189.400	-6.400	0.013	8.849	-0.128	0.000
189.500	-6.800	0.012	8.850	-0.128	0.000
189.600	-6.800	0.012	8.850	-0.128	0.000
189.700	-6.400	0.011	8.849	-0.128	0.000
189.800	-6.800	0.010	8.849	-0.128	0.000
189.900	-7.000	0.008	8.849	-0.128	0.000
190.000	-4.600	0.007	8.848	-0.128	0.000
190.100	-6.200	0.007	8.848	-0.128	0.000
190.200	-6.000	0.009	8.849	-0.128	0.000
190.300	-6.000	0.008	8.848	-0.128	0.000
190.400	-5.200	0.007	8.848	-0.128	0.000
190.500	-6.600	0.007	8.849	-0.128	0.000
190.600	-5.400	0.007	8.849	-0.128	0.000
190.700	-7.200	0.009	8.849	-0.128	0.000
190.800	-6.200	0.007	8.849	-0.128	0.000
190.900	-6.400	0.008	8.849	-0.128	0.000
191.000	-5.200	0.009	8.848	-0.128	0.000
191.100	-6.600	0.009	8.848	-0.128	0.000
191.200	-6.200	0.009	8.849	-0.128	0.000
191.300	-6.400	0.007	8.849	-0.128	0.000
191.400	-5.600	0.005	8.848	-0.128	0.000
191.500	-6.400	0.006	8.849	-0.128	0.000
191.600	-6.200	0.006	8.849	-0.128	0.000
191.700	-6.000	0.011	8.849	-0.128	0.000
191.800	-5.200	0.005	8.850	-0.128	0.000
191.900	-5.600	0.008	8.849	-0.128	0.000
192.000	-5.000	0.006	8.849	-0.128	0.000
192.100	-6.000	0.006	8.849	-0.128	0.000
192.200	-5.600	0.008	8.849	-0.128	0.000
192.300	-6.000	0.007	8.849	-0.128	0.000
192.400	-4.600	0.011	8.849	-0.128	0.000
192.500	-6.200	0.006	8.849	-0.128	0.000
192.600	-6.200	0.006	8.849	-0.128	0.000
192.700	-6.200	0.005	8.849	-0.128	0.000
192.800	-5.400	0.003	8.849	-0.128	0.000
192.900	-6.600	0.005	8.849	-0.128	0.000
193.000	-4.400	0.006	8.849	-0.128	0.000
193.100	-4.800	0.006	8.849	-0.128	0.000
193.200	-4.800	0.004	8.848	-0.128	0.000
193.300	-6.600	0.007	8.849	-0.128	0.000
193.400	-5.400	0.006	8.848	-0.128	0.000
193.500	-5.800	0.005	8.849	-0.128	0.000
193.600	-5.400	0.005	8.849	-0.128	0.000
193.700	-5.200	0.005	8.848	-0.128	0.000
193.800	-5.200	0.008	8.848	-0.128	0.000
193.900	-6.000	0.004	8.850	-0.128	0.000
194.000	-6.200	0.007	8.849	-0.128	0.000
194.100	-6.400	0.007	8.849	-0.128	0.000
194.200	-6.000	0.005	8.848	-0.128	0.000
194.300	-5.600	0.005	8.848	-0.128	0.000
194.400	-4.800	0.004	8.848	-0.128	0.000
194.500	-6.000	0.002	8.848	-0.128	0.000
194.600	-5.200	0.002	8.848	-0.128	0.000
194.700	-6.000	0.003	8.849	-0.128	0.000
194.800	-4.800	0.006	8.848	-0.128	0.000
194.900	-5.600	0.003	8.849	-0.128	0.000
195.000	-5.400	-0.001	8.848	-0.128	0.000
195.100	-5.800	-0.001	8.848	-0.128	0.000
195.200	-5.400	0.006	8.847	-0.128	0.000
195.300	-3.600	0.000	8.849	-0.128	0.000
195.400	-5.400	0.001	8.850	-0.128	0.000
195.500	-5.000	0.001	8.849	-0.128	0.000
195.600	-5.400	0.001	8.849	-0.128	0.000
195.700	-4.600	0.002	8.849	-0.128	0.000
195.800	-6.200	-0.002	8.849	-0.128	0.000
195.900	-4.800	0.003	8.849	-0.128	0.000
196.000	-5.800	0.001	8.849	-0.128	0.000
196.100	-5.200	0.001	8.849	-0.128	0.000
196.200	-6.200	0.001	8.849	-0.128	0.000
196.300	-5.600	0.003	8.848	-0.128	0.000
196.400	-5.600	-0.003	8.849	-0.128	0.000
196.500	-4.400	0.001	8.849	-0.128	0.000
196.600	-4.800	0.001	8.849	-0.128	0.000
196.700	-4.800	-0.000	8.850	-0.128	0.000
196.800	-5.200	-0.000	8.849	-0.128	0.000
196.900	-5.200	-0.001	8.850	-0.128	0.000
197.000	-5.400	0.003	8.849	-0.128	0.000
197.100	-4.400	0.003	8.849	-0.128	0.000
197.200	-4.800	-0.002	8.850	-0.128	0.000
197.300	-4.600	0.004	8.848	-0.128	0.000
197.400	-5.000	-0.004	8.849	-0.128	0.000
197.500	-5.000	-0.001	8.848	-0.128	0.000
197.600	-5.200	-0.001	8.848	-0.128	0.000
197.700	-4.600	0.003	8.849	-0.128	0.000
197.800	-6.200	-0.002	8.849	-0.128	0.000
197.900	-4.800	-0.001	8.849	-0.128	0.000
198.000	-6.200	0.000	8.848	-0.128	0.000
198.100	-4.400	0.000	8.848	-0.128	0.000
198.200	-5.000	-0.004	8.848	-0.128	0.000
198.300	-5.200	0.001	8.849	-0.128	0.000
198.400	-6.000	-0.001	8.848	-0.128	0.000
198.500	-4.800	0.001	8.847	-0.128	0.000
198.600	-6.400	0.001	8.847	-0.128	0.000
198.700	-6.600	0.003	8.849	-0.128	0.000
198.800	-6.200	0.001	8.848	-0.128	0.000
198.900	-5.800	0.002	8.848	-0.128	0.000
199.000	-6.800	0.004	8.850	-0.128	0.000
199.100	-6.000	0.004	8.850	-0.128	0.000
199.200	-7.200	0.003	8.850	-0.128	0.000
199.300	-5.400	0.009	8.850	-0.128	0.000
199.400	-6.800	0.006	8.849	-0.129	0.000
199.500	-4.600	0.009	8.849	-0.129	0.000
199.600	-6.600	0.009	8.849	-0.129	0.000
199.700	-6.200	0.006	8.849	-0.129	0.000
199.800	-6.200	0.011	8.848	-0.129	0.000
199.900	-6.200	0.007	8.849	-0.128	0.000
[truncated: 9,229 more rows]
