# Supplementary material for: Measurement of Outflow Facility Using iPerfusion
Source: PLoS One. 2016 Mar 7;11(3):e0150694. doi: 10.1371/journal.pone.0150694 (PMC4780770; doi:10.1371/journal.pone.0150694)
Supplement: S4 File — The raw data from the perfusion traces along with the steady state values for each pressure step. (ZIP) [file pone.0150694.s004.zip › S3/ControlIndividuals/eye22/CapPre_P16CR-12/Parameters.txt]

Q 	 dQ 	 P 	 dP 	 R 	 dR 	 C 	 dC 	 FT 	 dFT 	 N/A 	 FV 	 
-7.2403	5.7177	0.0185	0.0469	-0.0023	0.0061	-430.6419	1134.3528	0.0000	0.0000	0.0041	0.0000
53.6293	5.1286	4.4112	0.0411	0.0834	0.0081	11.9930	1.1680	0.0000	0.0000	4.9750	0.0000
113.1610	5.3134	8.8604	0.0431	0.0788	0.0037	12.6896	0.6028	0.0000	0.0000	9.9750	0.0000
164.6777	5.5381	13.3918	0.0453	0.0817	0.0028	12.2427	0.4156	0.0000	0.0000	14.9750	0.0000
217.5303	5.2910	17.9005	0.0430	0.0826	0.0020	12.1116	0.2970	0.0000	0.0000	19.9750	0.0000
260.3097	5.2676	22.5014	0.0428	0.0867	0.0018	11.5363	0.2351	0.0000	0.0000	24.9750	0.0000
