# Supplementary material for: Measurement of Outflow Facility Using iPerfusion
Source: PLoS One. 2016 Mar 7;11(3):e0150694. doi: 10.1371/journal.pone.0150694 (PMC4780770; doi:10.1371/journal.pone.0150694)
Supplement: S4 File — The raw data from the perfusion traces along with the steady state values for each pressure step. (ZIP) [file pone.0150694.s004.zip › S3/ControlIndividuals/eye22/Eye_P16CR-12/Data.txt]

0.000	-2.800	6.996	8.805	-0.000	7.000
0.100	0.400	6.996	8.805	-0.000	7.000
0.200	1.400	7.003	8.804	-0.000	7.000
0.300	0.400	6.993	8.804	0.000	7.000
0.400	1.800	6.997	8.804	0.000	7.000
0.500	1.000	6.996	8.804	0.000	7.000
0.600	1.800	6.996	8.804	0.000	7.000
0.700	1.600	6.993	8.804	0.000	7.000
0.800	1.800	6.998	8.804	0.000	7.000
0.900	1.400	6.998	8.804	0.000	7.000
1.000	2.200	6.997	8.804	0.000	7.000
1.100	2.200	6.997	8.804	0.000	7.000
1.200	1.600	6.994	8.805	0.000	7.000
1.300	1.600	6.991	8.803	0.000	7.000
1.400	2.000	7.000	8.804	0.000	7.000
1.500	0.600	6.999	8.805	0.000	7.000
1.600	2.000	6.999	8.805	0.000	7.000
1.700	1.600	6.997	8.805	0.000	7.000
1.800	1.400	6.996	8.804	0.000	7.000
1.900	2.000	6.996	8.803	0.000	7.000
2.000	-0.000	6.999	8.803	0.000	7.000
2.100	2.000	6.999	8.803	0.000	7.000
2.200	1.400	6.997	8.804	0.000	7.000
2.300	0.800	6.994	8.803	0.000	7.000
2.400	2.200	6.999	8.805	0.000	7.000
2.500	2.000	7.000	8.804	0.000	7.000
2.600	1.400	7.000	8.804	0.000	7.000
2.700	0.400	6.994	8.805	0.000	7.000
2.800	0.600	6.997	8.803	0.000	7.000
2.900	1.600	6.993	8.804	0.000	7.000
3.000	0.600	6.994	8.804	0.000	7.000
3.100	2.000	6.994	8.804	0.000	7.000
3.200	1.000	7.000	8.804	0.000	7.000
3.300	1.800	6.996	8.804	0.000	7.000
3.400	1.000	6.997	8.804	0.000	7.000
3.500	2.000	6.998	8.804	0.000	7.000
3.600	0.200	6.998	8.804	0.000	7.000
3.700	1.600	6.993	8.804	0.000	7.000
3.800	1.800	6.996	8.804	0.000	7.000
3.900	1.400	6.993	8.804	0.000	7.000
4.000	1.600	6.996	8.804	0.000	7.000
4.100	1.200	6.996	8.804	0.000	7.000
4.200	1.000	6.996	8.803	0.000	7.000
4.300	1.800	6.993	8.803	0.000	7.000
4.400	-0.400	6.993	8.803	0.000	7.000
4.500	1.600	6.997	8.805	0.000	7.000
4.600	1.000	6.997	8.805	0.000	7.000
4.700	1.000	6.998	8.803	0.000	7.000
4.800	2.400	6.994	8.804	0.000	7.000
4.900	0.400	6.994	8.803	0.000	7.000
5.000	1.800	6.994	8.803	0.000	7.000
5.100	1.400	6.994	8.803	0.000	7.000
5.200	2.000	6.997	8.804	0.000	7.000
5.300	1.000	6.992	8.804	0.000	7.000
5.400	1.400	6.999	8.804	0.000	7.000
5.500	0.800	6.995	8.804	0.000	7.000
5.600	1.800	6.995	8.804	0.000	7.000
5.700	1.600	6.996	8.803	0.000	7.000
5.800	2.000	6.994	8.805	0.000	7.000
5.900	0.800	6.999	8.804	0.000	7.000
6.000	1.200	6.996	8.804	0.000	7.000
6.100	1.800	6.996	8.804	0.000	7.000
6.200	2.000	6.997	8.802	0.000	7.000
6.300	2.000	6.997	8.805	0.000	7.000
6.400	2.400	6.997	8.805	0.000	7.000
6.500	1.600	6.997	8.804	0.000	7.000
6.600	1.800	6.997	8.804	0.000	7.000
6.700	1.400	6.995	8.804	0.000	7.000
6.800	2.000	6.995	8.804	0.000	7.000
6.900	0.800	6.995	8.804	0.000	7.000
7.000	1.200	6.997	8.804	0.000	7.000
7.100	0.400	6.997	8.804	0.000	7.000
7.200	0.600	6.999	8.804	0.000	7.000
7.300	1.200	6.997	8.804	0.000	7.000
7.400	1.600	6.998	8.804	0.000	7.000
7.500	1.800	6.996	8.805	0.000	7.000
7.600	1.000	6.996	8.805	0.000	7.000
7.700	2.000	6.991	8.805	0.000	7.000
7.800	1.400	7.000	8.804	0.000	7.000
7.900	1.000	6.993	8.803	0.000	7.000
8.000	-0.200	6.996	8.804	0.000	7.000
8.100	1.600	6.996	8.804	0.000	7.000
8.200	0.600	6.996	8.804	0.000	7.000
8.300	2.600	6.996	8.804	0.000	7.000
8.400	0.400	6.991	8.804	0.000	7.000
8.500	1.200	6.994	8.803	0.000	7.000
8.600	1.800	6.994	8.803	0.000	7.000
8.700	1.800	6.998	8.804	0.000	7.000
8.800	1.400	6.994	8.804	0.000	7.000
8.900	1.000	6.998	8.803	0.000	7.000
9.000	1.200	6.994	8.804	0.000	7.000
9.100	2.600	6.994	8.804	0.000	7.000
9.200	1.800	6.996	8.803	0.000	7.000
9.300	1.800	6.997	8.804	0.000	7.000
9.400	1.600	6.997	8.803	0.000	7.000
9.500	3.000	6.996	8.804	0.000	7.000
9.600	1.600	6.996	8.804	0.000	7.000
9.700	1.200	6.997	8.803	0.000	7.000
9.800	1.400	6.997	8.804	0.000	7.000
9.900	1.400	6.995	8.803	0.000	7.000
10.000	0.800	6.994	8.804	0.000	7.000
10.100	1.200	6.994	8.804	0.000	7.000
10.200	1.000	7.000	8.804	0.000	7.000
10.300	1.800	6.995	8.805	0.000	7.000
10.400	1.200	6.998	8.805	0.000	7.000
10.500	1.600	6.995	8.804	0.000	7.000
10.600	0.200	6.995	8.804	0.000	7.000
10.700	1.600	6.995	8.803	0.000	7.000
10.800	0.800	6.998	8.805	0.000	7.000
10.900	2.200	6.996	8.805	0.000	7.000
11.000	1.000	6.997	8.804	0.000	7.000
11.100	1.800	6.997	8.804	0.000	7.000
11.200	0.800	6.994	8.803	0.000	7.000
11.300	2.000	6.995	8.805	0.000	7.000
11.400	1.800	6.998	8.804	0.000	7.000
11.500	1.200	6.995	8.804	0.000	7.000
11.600	2.000	6.995	8.804	0.000	7.000
11.700	2.000	6.994	8.804	0.000	7.000
11.800	1.200	7.002	8.804	0.000	7.000
11.900	1.000	6.990	8.805	0.000	7.000
12.000	1.600	6.991	8.804	0.000	7.000
12.100	0.800	6.991	8.804	0.000	7.000
12.200	1.400	7.006	8.805	0.000	7.000
12.300	1.400	6.993	8.805	0.000	7.000
12.400	2.000	6.997	8.804	0.000	7.000
12.500	0.400	6.997	8.804	0.000	7.000
12.600	1.600	6.997	8.804	0.000	7.000
12.700	3.200	7.000	8.805	0.000	7.000
12.800	0.600	6.994	8.805	0.000	7.000
12.900	1.400	6.997	8.805	0.000	7.000
13.000	1.600	6.996	8.804	0.000	7.000
13.100	1.200	6.996	8.804	0.000	7.000
13.200	2.000	6.996	8.803	0.000	7.000
13.300	1.600	6.995	8.805	0.000	7.000
13.400	2.000	6.997	8.806	0.000	7.000
13.500	-0.000	6.996	8.805	0.000	7.000
13.600	1.800	6.996	8.805	0.000	7.000
13.700	0.200	6.996	8.805	0.000	7.000
13.800	1.800	6.999	8.805	0.000	7.000
13.900	0.200	6.998	8.803	0.000	7.000
14.000	1.200	6.992	8.805	0.000	7.000
14.100	1.400	6.992	8.805	0.000	7.000
14.200	2.600	7.000	8.805	0.000	7.000
14.300	0.600	6.994	8.805	0.000	7.000
14.400	2.400	6.997	8.804	0.000	7.000
14.500	0.600	6.998	8.804	0.000	7.000
14.600	2.200	6.998	8.804	0.000	7.000
14.700	0.800	6.997	8.804	0.000	7.000
14.800	1.800	6.992	8.805	0.000	7.000
14.900	1.200	6.999	8.804	0.000	7.000
15.000	0.800	6.997	8.805	0.000	7.000
15.100	-0.000	6.997	8.805	0.000	7.000
15.200	2.200	6.992	8.806	0.000	7.000
15.300	0.800	6.996	8.805	0.000	7.000
15.400	1.000	6.996	8.804	0.000	7.000
15.500	0.600	6.995	8.805	0.000	7.000
15.600	1.200	6.995	8.805	0.000	7.000
15.700	1.400	6.997	8.804	0.000	7.000
15.800	1.200	6.993	8.804	0.000	7.000
15.900	0.800	6.998	8.804	0.000	7.000
16.000	0.800	6.994	8.803	0.000	7.000
16.100	0.600	6.994	8.803	0.000	7.000
16.200	2.000	7.002	8.804	0.000	7.000
16.300	1.800	6.997	8.805	0.000	7.000
16.400	1.800	6.997	8.805	0.000	7.000
16.500	1.600	6.998	8.804	0.000	7.000
16.600	2.600	6.998	8.804	0.000	7.000
16.700	0.600	6.997	8.803	0.000	7.000
16.800	2.600	6.994	8.804	0.000	7.000
16.900	0.200	7.000	8.805	0.000	7.000
17.000	1.600	6.996	8.804	0.000	7.000
17.100	1.600	6.996	8.804	0.000	7.000
17.200	2.200	6.998	8.805	0.000	7.000
17.300	1.200	6.994	8.805	0.000	7.000
17.400	2.000	6.996	8.805	0.000	7.000
17.500	1.800	6.996	8.804	0.000	7.000
17.600	2.000	6.996	8.804	0.000	7.000
17.700	1.000	6.997	8.805	0.000	7.000
17.800	1.600	6.995	8.804	0.000	7.000
17.900	0.200	6.998	8.804	0.000	7.000
18.000	1.800	6.998	8.804	0.000	7.000
18.100	0.200	6.998	8.804	0.000	7.000
18.200	1.600	6.996	8.805	0.000	7.000
18.300	1.400	7.001	8.804	0.000	7.000
18.400	2.000	6.994	8.805	0.000	7.000
18.500	-0.400	6.994	8.804	0.000	7.000
18.600	2.400	6.994	8.804	0.000	7.000
18.700	2.000	6.996	8.803	0.000	7.000
18.800	0.800	6.997	8.805	0.000	7.000
18.900	0.800	6.999	8.805	0.000	7.000
19.000	1.200	6.996	8.804	0.000	7.000
19.100	0.400	6.996	8.804	0.000	7.000
19.200	-0.400	6.995	8.804	0.000	7.000
19.300	1.600	6.996	8.805	0.000	7.000
19.400	1.400	6.997	8.805	0.000	7.000
19.500	1.400	6.993	8.804	0.000	7.000
19.600	1.600	6.993	8.804	0.000	7.000
19.700	-0.200	6.996	8.805	0.000	7.000
19.800	1.600	6.999	8.804	0.000	7.000
19.900	1.400	6.995	8.804	0.000	7.000
20.000	2.200	6.996	8.805	0.000	7.000
20.100	1.200	6.996	8.805	0.000	7.000
20.200	2.000	7.000	8.805	0.000	7.000
20.300	0.800	6.999	8.805	0.000	7.000
20.400	2.800	6.997	8.804	0.000	7.000
20.500	0.800	7.005	8.804	0.000	7.000
20.600	2.200	7.005	8.804	0.000	7.000
20.700	0.400	6.995	8.805	0.000	7.000
20.800	1.600	6.997	8.804	0.000	7.000
20.900	2.200	6.999	8.805	0.000	7.000
21.000	1.800	7.004	8.806	0.000	7.000
21.100	0.800	7.004	8.806	0.000	7.000
21.200	1.600	6.996	8.804	0.000	7.000
21.300	1.600	6.999	8.805	0.000	7.000
21.400	1.200	6.993	8.805	0.000	7.000
21.500	0.800	6.994	8.806	0.000	7.000
21.600	2.800	6.994	8.806	0.000	7.000
21.700	1.600	6.998	8.805	0.000	7.000
21.800	2.200	7.001	8.805	0.001	7.000
21.900	1.000	6.993	8.805	0.001	7.000
22.000	2.000	6.991	8.805	0.001	7.000
22.100	1.400	6.991	8.805	0.001	7.000
22.200	2.400	7.007	8.806	0.001	7.000
22.300	1.400	6.994	8.805	0.001	7.000
22.400	1.600	6.998	8.805	0.001	7.000
22.500	1.600	6.995	8.805	0.001	7.000
22.600	1.400	6.995	8.805	0.001	7.000
22.700	1.200	7.000	8.805	0.001	7.000
22.800	0.200	6.995	8.805	0.001	7.000
22.900	1.800	6.994	8.804	0.001	7.000
23.000	1.400	6.994	8.805	0.001	7.000
23.100	2.200	6.994	8.805	0.001	7.000
23.200	1.800	6.996	8.805	0.001	7.000
23.300	1.600	6.999	8.805	0.001	7.000
23.400	1.400	6.996	8.805	0.001	7.000
23.500	1.600	6.994	8.806	0.001	7.000
23.600	0.800	6.994	8.806	0.001	7.000
23.700	1.800	7.002	8.805	0.001	7.000
23.800	1.000	6.994	8.805	0.001	7.000
23.900	2.200	7.000	8.806	0.001	7.000
24.000	0.600	6.998	8.806	0.001	7.000
24.100	1.800	6.998	8.806	0.001	7.000
24.200	1.000	6.995	8.807	0.001	7.000
24.300	1.800	6.997	8.806	0.001	7.000
24.400	1.000	7.000	8.805	0.001	7.000
24.500	2.000	6.998	8.806	0.001	7.000
24.600	0.200	6.998	8.806	0.001	7.000
24.700	1.600	6.998	8.806	0.001	7.000
24.800	1.600	6.998	8.805	0.001	7.000
24.900	2.800	6.996	8.807	0.001	7.000
25.000	1.800	6.987	8.806	0.001	7.000
25.100	1.800	6.987	8.806	0.001	7.000
25.200	1.200	7.008	8.804	0.001	7.000
25.300	3.000	6.991	8.805	0.001	7.000
25.400	1.400	7.009	8.806	0.001	7.000
25.500	0.400	7.002	8.805	0.001	7.000
25.600	1.600	7.002	8.805	0.001	7.000
25.700	0.800	6.999	8.804	0.001	7.000
25.800	2.400	7.001	8.805	0.001	7.000
25.900	2.200	6.988	8.806	0.001	7.000
26.000	1.600	7.003	8.806	0.001	7.000
26.100	1.400	7.003	8.806	0.001	7.000
26.200	1.600	6.992	8.806	0.001	7.000
26.300	0.400	6.996	8.806	0.001	7.000
26.400	2.400	6.967	8.807	0.001	7.000
26.500	0.400	6.989	8.805	0.001	7.000
26.600	2.000	6.989	8.805	0.001	7.000
26.700	0.400	7.002	8.805	0.001	7.000
26.800	2.400	6.979	8.806	0.001	7.000
26.900	1.200	7.003	8.807	0.001	7.000
27.000	0.400	6.995	8.806	0.001	7.000
27.100	1.200	6.995	8.806	0.001	7.000
27.200	0.400	6.987	8.807	0.001	7.000
27.300	1.800	6.990	8.806	0.001	7.000
27.400	1.800	6.992	8.807	0.001	7.000
27.500	1.000	6.989	8.806	0.001	7.000
27.600	1.400	6.989	8.806	0.001	7.000
27.700	3.400	6.982	8.806	0.001	7.000
27.800	1.600	6.994	8.807	0.001	7.000
27.900	1.400	6.984	8.806	0.001	7.000
28.000	0.600	6.987	8.807	0.001	7.000
28.100	1.600	6.987	8.807	0.001	7.000
28.200	1.200	6.991	8.807	0.001	7.000
28.300	1.800	6.987	8.807	0.001	7.000
28.400	1.600	6.986	8.805	0.001	7.000
28.500	1.000	6.991	8.806	0.001	7.000
28.600	1.800	6.991	8.806	0.001	7.000
28.700	0.600	6.983	8.806	0.001	7.000
28.800	2.200	6.994	8.806	-0.003	7.000
28.900	1476.200	6.982	8.807	-0.003	7.000
29.000	4241.400	6.992	8.807	-0.003	7.000
29.100	-4035.800	6.992	8.807	-0.003	7.000
29.200	-3674.000	6.983	8.807	-0.003	7.000
29.300	4579.000	6.985	8.807	0.010	7.000
29.400	3786.400	7.006	8.808	0.010	7.000
29.500	26.800	6.642	8.807	0.010	7.000
29.600	-198.000	6.642	8.807	0.010	7.000
29.700	-329.000	7.032	8.807	0.010	7.000
29.800	-382.200	7.014	8.807	0.007	7.000
29.900	-388.800	6.985	8.808	0.007	7.000
30.000	-382.000	6.740	8.807	0.007	7.000
30.100	-370.600	6.740	8.807	0.007	7.000
30.200	-350.400	7.388	8.807	0.007	7.000
30.300	-340.200	8.840	8.807	0.004	7.000
30.400	-318.800	10.031	8.807	0.004	7.000
30.500	-286.600	10.623	8.807	0.004	7.000
30.600	-266.000	10.623	8.807	0.004	7.000
30.700	-256.200	10.546	8.807	0.004	7.000
30.800	-246.200	10.458	8.807	0.003	7.000
30.900	-237.400	10.257	8.807	0.003	7.000
31.000	-230.600	9.985	8.808	0.003	7.000
31.100	-222.200	9.985	8.808	0.003	7.000
31.200	-216.600	9.679	8.808	0.003	7.000
31.300	-209.200	9.465	8.807	0.001	7.000
31.400	-203.800	9.379	8.808	0.001	7.000
31.500	-196.600	9.203	8.807	0.001	7.000
31.600	-193.200	9.203	8.807	0.001	7.000
31.700	-188.200	9.140	8.806	0.001	7.000
31.800	-184.800	9.062	8.807	-0.000	7.000
31.900	-178.800	9.006	8.808	-0.000	7.000
32.000	-175.000	8.888	8.808	-0.000	7.000
32.100	-171.000	8.888	8.808	-0.000	7.000
32.200	-168.000	8.840	8.807	-0.000	7.000
32.300	-151.000	8.786	8.808	-0.002	7.000
32.400	-154.400	8.740	8.806	-0.002	7.000
32.500	-151.000	8.660	8.807	-0.002	7.294
32.600	-146.800	8.660	8.807	-0.002	7.294
32.700	-125.400	8.618	8.808	-0.002	7.294
32.800	-114.400	8.586	8.807	-0.002	7.294
32.900	-114.200	8.555	8.808	-0.002	7.294
33.000	-108.000	8.521	8.807	-0.002	7.588
33.100	-110.600	8.521	8.807	-0.002	7.588
33.200	-88.400	8.479	8.806	-0.002	7.588
33.300	-72.800	8.450	8.806	-0.003	7.588
33.400	-68.600	8.430	8.808	-0.003	7.588
33.500	-64.600	8.390	8.808	-0.003	7.883
33.600	-66.400	8.390	8.808	-0.003	7.883
33.700	-48.400	8.374	8.806	-0.003	7.883
33.800	-34.000	8.353	8.804	-0.003	7.883
33.900	-30.800	8.347	8.806	-0.003	7.883
34.000	-22.800	8.316	8.808	-0.003	8.177
34.100	-16.600	8.316	8.808	-0.003	8.177
34.200	-16.000	8.309	8.808	-0.003	8.177
34.300	2.200	8.295	8.807	-0.003	8.177
34.400	5.200	8.291	8.806	-0.003	8.177
34.500	6.600	8.276	8.807	-0.003	8.471
34.600	5.200	8.276	8.807	-0.003	8.471
34.700	6.200	8.269	8.806	-0.003	8.471
34.800	26.800	8.259	8.806	-0.003	8.471
34.900	36.600	8.268	8.808	-0.003	8.471
35.000	42.400	8.255	8.806	-0.003	8.765
35.100	23.400	8.255	8.806	-0.003	8.765
35.200	37.600	8.232	8.808	-0.003	8.765
35.300	70.600	8.251	8.806	-0.002	8.765
35.400	66.200	8.232	8.809	-0.002	8.765
35.500	73.800	8.227	8.807	-0.002	9.000
35.600	55.800	8.227	8.807	-0.002	9.000
35.700	62.400	8.251	8.809	-0.002	9.000
35.800	75.200	8.215	8.806	-0.001	9.000
35.900	78.200	8.237	8.806	-0.001	9.000
36.000	78.400	8.233	8.809	-0.001	9.000
36.100	79.600	8.233	8.809	-0.001	9.000
36.200	80.600	8.234	8.808	-0.001	9.000
36.300	79.200	8.238	8.808	-0.001	9.000
36.400	79.800	8.229	8.807	-0.001	9.000
36.500	80.000	8.244	8.807	-0.001	9.000
36.600	79.200	8.244	8.807	-0.001	9.000
36.700	79.000	8.248	8.809	-0.001	9.000
36.800	78.400	8.251	8.809	-0.000	9.000
36.900	79.400	8.251	8.808	-0.000	9.000
37.000	78.200	8.257	8.808	-0.000	9.000
37.100	79.000	8.257	8.808	-0.000	9.000
37.200	78.000	8.253	8.807	-0.000	9.000
37.300	79.000	8.258	8.808	0.001	9.000
37.400	79.000	8.254	8.808	0.001	9.000
37.500	77.800	8.259	8.808	0.001	9.000
37.600	77.600	8.259	8.808	0.001	9.000
37.700	77.000	8.260	8.809	0.001	9.000
37.800	77.800	8.261	8.807	0.001	9.000
37.900	76.600	8.261	8.808	0.001	9.000
38.000	78.000	8.265	8.807	0.001	9.000
38.100	76.000	8.265	8.807	0.001	9.000
38.200	77.000	8.269	8.809	0.001	9.000
38.300	75.600	8.266	8.809	0.002	9.000
38.400	76.800	8.278	8.809	0.002	9.000
38.500	76.400	8.277	8.809	0.002	9.000
38.600	76.200	8.277	8.809	0.002	9.000
38.700	75.800	8.273	8.808	0.002	9.000
38.800	76.000	8.283	8.807	0.002	9.000
38.900	76.000	8.275	8.809	0.002	9.000
39.000	75.600	8.280	8.808	0.002	9.000
39.100	74.800	8.280	8.808	0.002	9.000
39.200	75.600	8.280	8.808	0.002	9.000
39.300	76.200	8.282	8.809	0.003	9.000
39.400	76.800	8.279	8.807	0.003	9.000
39.500	74.600	8.282	8.809	0.003	9.000
39.600	75.400	8.282	8.809	0.003	9.000
39.700	75.200	8.277	8.808	0.003	9.000
39.800	76.200	8.295	8.808	0.004	9.000
39.900	76.000	8.274	8.808	0.004	9.000
40.000	75.400	8.277	8.807	0.004	9.000
40.100	75.400	8.277	8.807	0.004	9.000
40.200	75.200	8.297	8.809	0.004	9.000
40.300	74.400	8.283	8.808	0.004	9.000
40.400	75.400	8.289	8.809	0.004	9.000
40.500	74.200	8.287	8.809	0.004	9.000
40.600	74.600	8.287	8.809	0.004	9.000
40.700	74.800	8.289	8.808	0.004	9.000
40.800	74.600	8.291	8.809	0.005	9.000
40.900	75.400	8.295	8.807	0.005	9.000
41.000	74.200	8.300	8.809	0.005	9.000
41.100	74.400	8.300	8.809	0.005	9.000
41.200	73.400	8.292	8.808	0.005	9.000
41.300	74.200	8.298	8.809	0.006	9.000
41.400	74.000	8.292	8.808	0.006	9.000
41.500	73.800	8.296	8.808	0.006	9.000
41.600	73.600	8.296	8.808	0.006	9.000
41.700	74.600	8.296	8.809	0.006	9.000
41.800	74.600	8.300	8.809	0.006	9.000
41.900	74.800	8.302	8.808	0.006	9.000
42.000	73.800	8.304	8.809	0.006	9.000
42.100	74.000	8.304	8.809	0.006	9.000
42.200	72.600	8.303	8.809	0.006	9.000
42.300	73.200	8.303	8.808	0.007	9.000
42.400	73.600	8.304	8.808	0.007	9.000
42.500	72.600	8.304	8.808	0.007	9.000
42.600	73.400	8.304	8.808	0.007	9.000
42.700	73.400	8.310	8.809	0.007	9.000
42.800	72.600	8.305	8.809	0.007	9.000
42.900	73.200	8.310	8.808	0.007	9.000
43.000	72.200	8.310	8.808	0.007	9.000
43.100	74.600	8.310	8.808	0.007	9.000
43.200	72.400	8.309	8.808	0.007	9.000
43.300	73.400	8.309	8.807	0.008	9.000
43.400	73.000	8.308	8.809	0.008	9.000
43.500	72.800	8.309	8.809	0.008	9.000
43.600	73.200	8.309	8.809	0.008	9.000
43.700	72.600	8.311	8.809	0.008	9.000
43.800	73.200	8.312	8.808	0.009	9.000
43.900	72.800	8.309	8.809	0.009	9.000
44.000	72.400	8.310	8.809	0.009	9.000
44.100	71.600	8.310	8.809	0.009	9.000
44.200	73.800	8.312	8.809	0.009	9.000
44.300	73.200	8.313	8.809	0.009	9.000
44.400	71.200	8.315	8.809	0.009	9.000
44.500	72.600	8.315	8.809	0.009	9.000
44.600	72.400	8.315	8.809	0.009	9.000
44.700	72.000	8.323	8.809	0.009	9.000
44.800	71.800	8.318	8.809	0.010	9.000
44.900	71.000	8.318	8.809	0.010	9.000
45.000	70.600	8.320	8.809	0.010	9.000
45.100	71.000	8.320	8.809	0.010	9.000
45.200	71.600	8.325	8.810	0.010	9.000
45.300	71.000	8.318	8.809	0.010	9.000
45.400	72.800	8.321	8.809	0.010	9.000
45.500	71.200	8.319	8.808	0.010	9.000
45.600	70.600	8.319	8.808	0.010	9.000
45.700	68.000	8.322	8.809	0.010	9.000
45.800	69.200	8.322	8.809	0.011	9.000
45.900	69.600	8.324	8.808	0.011	9.000
46.000	70.200	8.325	8.809	0.011	9.000
46.100	70.400	8.325	8.809	0.011	9.000
46.200	71.400	8.333	8.809	0.011	9.000
46.300	71.400	8.338	8.810	0.012	9.000
46.400	71.800	8.351	8.809	0.012	9.000
46.500	71.600	8.340	8.809	0.012	9.000
46.600	72.000	8.340	8.809	0.012	9.000
46.700	72.600	8.338	8.810	0.012	9.000
46.800	72.400	8.327	8.809	0.012	9.000
46.900	71.800	8.327	8.809	0.012	9.000
47.000	71.000	8.325	8.810	0.012	9.000
47.100	70.400	8.325	8.810	0.012	9.000
47.200	71.600	8.325	8.810	0.012	9.000
47.300	70.400	8.321	8.810	0.013	9.000
47.400	70.600	8.324	8.810	0.013	9.000
47.500	70.800	8.322	8.810	0.013	9.000
47.600	70.800	8.322	8.810	0.013	9.000
47.700	72.400	8.329	8.809	0.013	9.000
47.800	70.000	8.325	8.810	0.013	9.000
47.900	71.000	8.327	8.810	0.013	9.000
48.000	70.000	8.328	8.809	0.013	9.000
48.100	69.800	8.328	8.809	0.013	9.000
48.200	70.000	8.331	8.809	0.013	9.000
48.300	69.200	8.331	8.810	0.014	9.000
48.400	70.400	8.335	8.810	0.014	9.000
48.500	69.400	8.335	8.811	0.014	9.000
48.600	69.600	8.335	8.811	0.014	9.000
48.700	69.800	8.334	8.809	0.014	9.000
48.800	69.400	8.338	8.810	0.015	9.000
48.900	69.800	8.339	8.810	0.015	9.000
49.000	69.200	8.338	8.811	0.015	9.000
49.100	69.400	8.338	8.811	0.015	9.000
49.200	68.400	8.340	8.811	0.015	9.000
49.300	68.000	8.341	8.811	0.015	9.000
49.400	69.000	8.344	8.810	0.015	9.000
49.500	67.200	8.348	8.810	0.015	9.000
49.600	69.000	8.348	8.810	0.015	9.000
49.700	68.000	8.345	8.810	0.015	9.000
49.800	67.200	8.346	8.809	0.016	9.000
49.900	68.000	8.351	8.810	0.016	9.000
50.000	67.200	8.354	8.811	0.016	9.000
50.100	66.400	8.354	8.811	0.016	9.000
50.200	65.400	8.354	8.810	0.016	9.000
50.300	65.200	8.356	8.811	0.016	9.000
50.400	65.600	8.355	8.810	0.016	9.000
50.500	64.200	8.362	8.811	0.016	9.000
50.600	64.800	8.362	8.811	0.016	9.000
50.700	64.200	8.371	8.811	0.016	9.000
50.800	65.400	8.372	8.811	0.017	9.000
50.900	65.000	8.382	8.810	0.017	9.000
51.000	65.000	8.384	8.811	0.017	9.000
51.100	65.000	8.384	8.811	0.017	9.000
51.200	64.200	8.385	8.811	0.017	9.000
51.300	65.000	8.387	8.811	0.017	9.000
51.400	64.400	8.383	8.811	0.017	9.000
51.500	63.600	8.382	8.811	0.017	9.000
51.600	65.200	8.382	8.811	0.017	9.000
51.700	64.800	8.400	8.811	0.017	9.000
51.800	65.000	8.387	8.811	0.018	9.000
51.900	64.400	8.389	8.811	0.018	9.000
52.000	63.600	8.389	8.812	0.018	9.000
52.100	65.200	8.389	8.812	0.018	9.000
52.200	65.000	8.387	8.811	0.018	9.000
52.300	64.800	8.384	8.811	0.018	9.000
52.400	63.200	8.390	8.811	0.018	9.000
52.500	63.400	8.389	8.812	0.018	9.000
52.600	64.200	8.389	8.812	0.018	9.000
52.700	64.000	8.391	8.812	0.018	9.000
52.800	62.400	8.392	8.811	0.019	9.000
52.900	62.800	8.394	8.813	0.019	9.000
53.000	63.600	8.394	8.811	0.019	9.000
53.100	63.000	8.394	8.811	0.019	9.000
53.200	62.600	8.393	8.811	0.019	9.000
53.300	62.600	8.399	8.812	0.019	9.000
53.400	63.400	8.394	8.812	0.019	9.000
53.500	62.800	8.400	8.811	0.019	9.000
53.600	63.200	8.400	8.811	0.019	9.000
53.700	62.000	8.398	8.812	0.019	9.000
53.800	63.200	8.402	8.812	0.020	9.000
53.900	62.000	8.399	8.813	0.020	9.000
54.000	62.600	8.400	8.811	0.020	9.000
54.100	62.200	8.400	8.811	0.020	9.000
54.200	62.200	8.403	8.812	0.020	9.000
54.300	62.800	8.401	8.811	0.020	9.000
54.400	62.400	8.401	8.813	0.020	9.000
54.500	63.200	8.402	8.814	0.020	9.000
54.600	63.400	8.402	8.814	0.020	9.000
54.700	62.600	8.407	8.811	0.020	9.000
54.800	61.800	8.404	8.812	0.021	9.000
54.900	62.000	8.406	8.811	0.021	9.000
55.000	62.000	8.408	8.812	0.021	9.000
55.100	62.200	8.408	8.812	0.021	9.000
55.200	61.800	8.409	8.812	0.021	9.000
55.300	62.800	8.410	8.812	0.022	9.000
55.400	61.200	8.411	8.812	0.022	9.000
55.500	62.400	8.409	8.812	0.022	9.000
55.600	63.000	8.409	8.812	0.022	9.000
55.700	62.400	8.408	8.812	0.022	9.000
55.800	63.200	8.410	8.813	0.022	9.000
55.900	62.200	8.408	8.813	0.022	9.000
56.000	62.800	8.408	8.812	0.022	9.000
56.100	61.800	8.408	8.812	0.022	9.000
56.200	63.200	8.407	8.813	0.022	9.000
56.300	62.000	8.408	8.812	0.023	9.000
56.400	62.200	8.403	8.812	0.023	9.000
56.500	62.000	8.406	8.813	0.023	9.000
56.600	62.000	8.406	8.813	0.023	9.000
56.700	62.000	8.406	8.813	0.023	9.000
56.800	61.400	8.407	8.812	0.023	9.000
56.900	60.800	8.407	8.811	0.023	9.000
57.000	61.400	8.407	8.812	0.023	9.000
57.100	61.400	8.407	8.812	0.023	9.000
57.200	60.600	8.412	8.813	0.023	9.000
57.300	59.800	8.413	8.812	0.024	9.000
57.400	61.000	8.414	8.813	0.024	9.000
57.500	62.000	8.415	8.813	0.024	9.000
57.600	62.200	8.415	8.813	0.024	9.000
57.700	61.400	8.417	8.811	0.024	9.000
57.800	60.200	8.416	8.812	0.024	9.000
57.900	61.000	8.418	8.813	0.024	9.000
58.000	61.800	8.419	8.812	0.024	9.000
58.100	61.000	8.419	8.812	0.024	9.000
58.200	61.600	8.418	8.813	0.024	9.000
58.300	61.800	8.416	8.814	0.025	9.000
58.400	60.400	8.417	8.813	0.025	9.000
58.500	59.800	8.419	8.813	0.025	9.000
58.600	60.400	8.419	8.813	0.025	9.000
58.700	60.800	8.421	8.814	0.025	9.000
58.800	60.400	8.421	8.812	0.025	9.000
58.900	60.400	8.422	8.813	0.025	9.000
59.000	60.800	8.424	8.813	0.025	9.000
59.100	59.600	8.424	8.813	0.025	9.000
59.200	61.000	8.425	8.813	0.025	9.000
59.300	60.800	8.422	8.813	0.026	9.000
59.400	60.400	8.423	8.813	0.026	9.000
59.500	60.200	8.427	8.813	0.026	9.000
59.600	61.200	8.427	8.813	0.026	9.000
59.700	60.200	8.428	8.814	0.026	9.000
59.800	60.400	8.425	8.814	0.026	9.000
59.900	58.800	8.428	8.813	0.026	9.000
60.000	60.400	8.423	8.814	0.026	9.000
60.100	60.400	8.423	8.814	0.026	9.000
60.200	60.600	8.426	8.814	0.026	9.000
60.300	59.000	8.424	8.813	0.026	9.000
60.400	59.600	8.430	8.813	0.027	9.000
60.500	59.400	8.428	8.813	0.027	9.000
60.600	59.400	8.428	8.813	0.027	9.000
60.700	59.800	8.428	8.814	0.027	9.000
60.800	58.600	8.432	8.813	0.027	9.000
60.900	60.000	8.430	8.814	0.027	9.000
61.000	57.800	8.430	8.813	0.027	9.000
61.100	58.600	8.430	8.813	0.027	9.000
61.200	58.600	8.432	8.813	0.027	9.000
61.300	58.600	8.432	8.814	0.027	9.000
61.400	58.600	8.434	8.814	0.028	9.000
61.500	58.200	8.439	8.814	0.028	9.000
61.600	58.600	8.439	8.814	0.028	9.000
61.700	59.000	8.436	8.815	0.028	9.000
61.800	58.800	8.442	8.813	0.028	9.000
61.900	57.600	8.439	8.813	0.028	9.000
62.000	58.600	8.447	8.813	0.028	9.000
62.100	56.800	8.447	8.813	0.028	9.000
62.200	58.000	8.447	8.813	0.028	9.000
62.300	57.800	8.450	8.813	0.028	9.000
62.400	57.000	8.446	8.813	0.029	9.000
62.500	56.800	8.448	8.814	0.029	9.000
62.600	56.800	8.448	8.814	0.029	9.000
62.700	58.600	8.451	8.814	0.029	9.000
62.800	56.600	8.451	8.813	0.029	9.000
62.900	57.600	8.449	8.814	0.029	9.000
63.000	56.800	8.449	8.812	0.029	9.000
63.100	57.600	8.449	8.812	0.029	9.000
63.200	57.000	8.454	8.814	0.029	9.000
63.300	58.200	8.451	8.814	0.029	9.000
63.400	56.000	8.453	8.814	0.029	9.000
63.500	56.600	8.454	8.814	0.029	9.000
63.600	56.200	8.454	8.814	0.029	9.000
63.700	57.200	8.453	8.814	0.029	9.000
63.800	56.800	8.456	8.814	0.029	9.000
63.900	56.400	8.456	8.814	0.030	9.000
64.000	57.200	8.457	8.814	0.030	9.000
64.100	57.000	8.457	8.814	0.030	9.000
64.200	56.200	8.457	8.813	0.030	9.000
64.300	58.000	8.457	8.814	0.030	9.000
64.400	55.600	8.458	8.813	0.030	9.000
64.500	56.800	8.458	8.814	0.030	9.000
64.600	56.800	8.458	8.814	0.030	9.000
64.700	56.400	8.459	8.813	0.030	9.000
64.800	56.200	8.457	8.813	0.030	9.000
64.900	54.800	8.461	8.814	0.031	9.000
65.000	56.000	8.461	8.813	0.031	9.000
65.100	55.200	8.461	8.813	0.031	9.000
65.200	55.800	8.459	8.815	0.031	9.000
65.300	56.400	8.460	8.813	0.031	9.000
65.400	56.200	8.464	8.815	0.031	9.000
65.500	55.800	8.462	8.814	0.031	9.000
65.600	55.800	8.462	8.814	0.031	9.000
65.700	57.000	8.462	8.814	0.031	9.000
65.800	56.400	8.465	8.815	0.031	9.000
65.900	57.400	8.464	8.813	0.032	9.000
66.000	56.000	8.465	8.814	0.032	9.000
66.100	56.800	8.465	8.814	0.032	9.000
66.200	57.000	8.463	8.814	0.032	9.000
66.300	55.800	8.467	8.814	0.032	9.000
66.400	56.000	8.464	8.813	0.032	9.000
66.500	55.800	8.463	8.813	0.032	9.000
66.600	55.000	8.463	8.813	0.032	9.000
66.700	56.600	8.463	8.814	0.032	9.000
66.800	56.000	8.467	8.814	0.032	9.000
66.900	55.400	8.462	8.816	0.033	9.000
67.000	55.200	8.466	8.815	0.033	9.000
67.100	55.800	8.466	8.815	0.033	9.000
67.200	55.800	8.464	8.814	0.033	9.000
67.300	55.200	8.466	8.815	0.033	9.000
67.400	55.000	8.466	8.815	0.033	9.000
67.500	54.600	8.469	8.815	0.033	9.000
67.600	56.400	8.469	8.815	0.033	9.000
67.700	55.600	8.473	8.814	0.033	9.000
67.800	55.800	8.473	8.814	0.033	9.000
67.900	55.400	8.470	8.815	0.034	9.000
68.000	55.200	8.470	8.814	0.034	9.000
68.100	54.200	8.470	8.814	0.034	9.000
68.200	55.000	8.470	8.814	0.034	9.000
68.300	55.000	8.473	8.814	0.034	9.000
68.400	54.400	8.473	8.815	0.034	9.000
68.500	55.200	8.470	8.815	0.034	9.000
68.600	55.200	8.470	8.815	0.034	9.000
68.700	54.200	8.473	8.814	0.034	9.000
68.800	53.600	8.475	8.814	0.034	9.000
68.900	54.200	8.474	8.815	0.035	9.000
69.000	54.400	8.479	8.815	0.035	9.000
69.100	54.800	8.479	8.815	0.035	9.000
69.200	54.200	8.478	8.815	0.035	9.000
69.300	54.000	8.476	8.815	0.035	9.000
69.400	53.400	8.477	8.815	0.035	9.000
69.500	53.400	8.480	8.816	0.035	9.000
69.600	53.600	8.480	8.816	0.035	9.000
69.700	54.200	8.481	8.815	0.035	9.000
69.800	53.400	8.482	8.815	0.035	9.000
69.900	53.600	8.481	8.815	0.035	9.000
70.000	53.200	8.485	8.815	0.035	9.000
70.100	53.600	8.485	8.815	0.035	9.000
70.200	54.000	8.491	8.816	0.035	9.000
70.300	53.000	8.486	8.813	0.035	9.000
70.400	53.600	8.488	8.815	0.036	9.000
70.500	53.800	8.491	8.816	0.036	9.000
70.600	53.600	8.491	8.816	0.036	9.000
70.700	52.400	8.486	8.815	0.036	9.000
70.800	54.000	8.490	8.815	0.036	9.000
70.900	54.600	8.488	8.816	0.036	9.000
71.000	53.000	8.488	8.814	0.036	9.000
71.100	52.200	8.488	8.814	0.036	9.000
71.200	53.800	8.483	8.814	0.036	9.000
71.300	54.400	8.488	8.815	0.036	9.000
71.400	54.400	8.484	8.815	0.037	9.000
71.500	53.600	8.484	8.816	0.037	9.000
71.600	52.800	8.484	8.816	0.037	9.000
71.700	53.600	8.485	8.815	0.037	9.000
71.800	53.800	8.489	8.815	0.037	9.000
71.900	52.400	8.486	8.815	0.037	9.000
72.000	53.600	8.486	8.816	0.037	9.000
72.100	54.200	8.486	8.816	0.037	9.000
72.200	54.200	8.491	8.815	0.037	9.000
72.300	54.400	8.487	8.816	0.037	9.000
72.400	53.200	8.488	8.815	0.038	9.000
72.500	52.800	8.491	8.814	0.038	9.000
72.600	53.400	8.491	8.814	0.038	9.000
72.700	52.800	8.489	8.816	0.038	9.000
72.800	52.800	8.489	8.816	0.038	9.000
72.900	52.800	8.489	8.815	0.038	9.000
73.000	52.000	8.489	8.815	0.038	9.000
73.100	52.800	8.489	8.815	0.038	9.000
73.200	51.400	8.491	8.816	0.038	9.000
73.300	52.600	8.490	8.815	0.038	9.000
73.400	53.400	8.495	8.816	0.039	9.000
73.500	53.200	8.492	8.815	0.039	9.000
73.600	52.000	8.492	8.815	0.039	9.000
73.700	52.600	8.497	8.815	0.039	9.000
73.800	52.600	8.495	8.816	0.039	9.000
73.900	52.800	8.498	8.815	0.039	9.000
74.000	53.000	8.495	8.816	0.039	9.000
74.100	51.000	8.495	8.816	0.039	9.000
74.200	52.400	8.499	8.816	0.039	9.000
74.300	51.800	8.497	8.816	0.039	9.000
74.400	52.200	8.500	8.817	0.039	9.000
74.500	52.200	8.499	8.816	0.039	9.000
74.600	52.400	8.499	8.816	0.039	9.000
74.700	52.000	8.496	8.816	0.039	9.000
74.800	50.800	8.499	8.816	0.039	9.000
74.900	53.400	8.500	8.816	0.040	9.000
75.000	51.400	8.505	8.816	0.040	9.000
75.100	50.600	8.505	8.816	0.040	9.000
75.200	51.000	8.502	8.816	0.040	9.000
75.300	51.400	8.504	8.815	0.040	9.000
75.400	51.200	8.502	8.815	0.040	9.000
75.500	51.200	8.499	8.817	0.040	9.000
75.600	51.400	8.499	8.817	0.040	9.000
75.700	51.000	8.506	8.816	0.040	9.000
75.800	50.400	8.510	8.817	0.040	9.000
75.900	50.400	8.506	8.816	0.041	9.000
76.000	51.000	8.508	8.816	0.041	9.000
76.100	50.000	8.508	8.816	0.041	9.000
76.200	49.600	8.509	8.816	0.041	9.000
76.300	49.800	8.512	8.817	0.041	9.000
76.400	50.600	8.507	8.816	0.041	9.000
76.500	50.200	8.515	8.817	0.041	9.000
76.600	50.600	8.515	8.817	0.041	9.000
76.700	50.400	8.509	8.816	0.041	9.000
76.800	49.800	8.520	8.816	0.041	9.000
76.900	49.600	8.516	8.816	0.042	9.000
77.000	49.600	8.516	8.816	0.042	9.000
77.100	49.400	8.516	8.816	0.042	9.000
77.200	49.400	8.517	8.817	0.042	9.000
77.300	50.400	8.523	8.817	0.042	9.000
77.400	49.200	8.518	8.817	0.042	9.000
77.500	50.400	8.521	8.817	0.042	9.000
77.600	50.600	8.521	8.817	0.042	9.000
77.700	50.400	8.524	8.817	0.042	9.000
77.800	50.200	8.525	8.817	0.042	9.000
77.900	51.200	8.521	8.816	0.042	9.000
78.000	50.200	8.512	8.818	0.042	9.000
78.100	49.400	8.512	8.818	0.042	9.000
78.200	49.200	8.513	8.817	0.042	9.000
78.300	48.600	8.513	8.817	0.042	9.000
78.400	48.200	8.516	8.817	0.043	9.000
78.500	48.800	8.519	8.818	0.043	9.000
78.600	48.400	8.519	8.818	0.043	9.000
78.700	49.400	8.521	8.817	0.043	9.000
78.800	49.400	8.522	8.817	0.043	9.000
78.900	49.600	8.527	8.818	0.043	9.000
79.000	48.800	8.531	8.817	0.043	9.000
79.100	48.400	8.531	8.817	0.043	9.000
79.200	47.200	8.530	8.817	0.043	9.000
79.300	47.600	8.532	8.818	0.043	9.000
79.400	47.400	8.532	8.818	0.044	9.000
79.500	46.800	8.537	8.818	0.044	9.000
79.600	47.200	8.537	8.818	0.044	9.000
79.700	47.800	8.538	8.817	0.044	9.000
79.800	47.600	8.539	8.817	0.044	9.000
79.900	47.600	8.538	8.818	0.044	9.000
80.000	47.000	8.540	8.818	0.044	9.000
80.100	47.200	8.540	8.818	0.044	9.000
80.200	47.800	8.541	8.818	0.044	9.000
80.300	46.400	8.540	8.818	0.044	9.000
80.400	46.400	8.539	8.818	0.044	9.000
80.500	46.600	8.546	8.817	0.044	9.000
80.600	46.000	8.546	8.817	0.044	9.000
80.700	46.000	8.545	8.818	0.044	9.000
80.800	46.800	8.544	8.818	0.044	9.000
80.900	45.800	8.545	8.818	0.045	9.000
81.000	46.400	8.544	8.819	0.045	9.000
81.100	46.400	8.544	8.819	0.045	9.000
81.200	46.400	8.549	8.818	0.045	9.000
81.300	46.000	8.549	8.818	0.045	9.000
81.400	46.400	8.550	8.818	0.045	9.000
81.500	46.400	8.550	8.817	0.045	9.000
81.600	45.800	8.550	8.817	0.045	9.000
81.700	46.400	8.552	8.818	0.045	9.000
81.800	45.800	8.549	8.818	0.045	9.000
81.900	45.600	8.553	8.818	0.046	9.000
82.000	45.200	8.554	8.818	0.046	9.000
82.100	46.000	8.554	8.818	0.046	9.000
82.200	44.800	8.555	8.818	0.046	9.000
82.300	46.000	8.554	8.817	0.046	9.000
82.400	45.800	8.556	8.819	0.046	9.000
82.500	45.600	8.558	8.818	0.046	9.000
82.600	45.400	8.558	8.818	0.046	9.000
82.700	45.200	8.557	8.818	0.046	9.000
82.800	44.400	8.558	8.818	0.046	9.000
82.900	45.600	8.560	8.818	0.046	9.000
83.000	45.000	8.562	8.819	0.046	9.000
83.100	45.600	8.562	8.819	0.046	9.000
83.200	45.200	8.559	8.819	0.046	9.000
83.300	45.200	8.561	8.819	0.046	9.000
83.400	44.800	8.557	8.818	0.047	9.000
83.500	45.800	8.559	8.818	0.047	9.000
83.600	44.800	8.559	8.818	0.047	9.000
83.700	44.800	8.558	8.819	0.047	9.000
83.800	45.600	8.559	8.819	0.047	9.000
83.900	44.400	8.561	8.819	0.047	9.000
84.000	44.200	8.562	8.820	0.047	9.000
84.100	43.600	8.562	8.820	0.047	9.000
84.200	44.400	8.564	8.819	0.047	9.000
84.300	45.600	8.567	8.820	0.047	9.000
84.400	45.200	8.560	8.819	0.047	9.000
84.500	44.800	8.565	8.820	0.047	9.000
84.600	45.400	8.565	8.820	0.047	9.000
84.700	43.600	8.569	8.820	0.047	9.000
84.800	44.200	8.570	8.821	0.047	9.000
84.900	45.000	8.566	8.820	0.048	9.000
85.000	44.200	8.568	8.819	0.048	9.000
85.100	44.400	8.568	8.819	0.048	9.000
85.200	44.000	8.569	8.820	0.048	9.000
85.300	44.800	8.569	8.819	0.048	9.000
85.400	42.800	8.570	8.819	0.048	9.000
85.500	43.000	8.574	8.819	0.048	9.000
85.600	43.200	8.574	8.819	0.048	9.000
85.700	42.800	8.574	8.820	0.048	9.000
85.800	43.000	8.578	8.819	0.048	9.000
85.900	44.200	8.578	8.820	0.048	9.000
86.000	43.800	8.581	8.821	0.048	9.000
86.100	44.000	8.581	8.821	0.048	9.000
86.200	42.800	8.588	8.819	0.048	9.000
86.300	42.200	8.585	8.820	0.048	9.000
86.400	43.600	8.587	8.820	0.049	9.000
86.500	43.000	8.576	8.820	0.049	9.000
86.600	42.000	8.576	8.820	0.049	9.000
86.700	43.000	8.575	8.820	0.049	9.000
86.800	42.400	8.582	8.820	0.049	9.000
86.900	42.000	8.587	8.820	0.049	9.000
87.000	43.600	8.583	8.820	0.049	9.000
87.100	42.600	8.583	8.820	0.049	9.000
87.200	41.800	8.583	8.820	0.049	9.000
87.300	41.800	8.584	8.820	0.049	9.000
87.400	41.000	8.583	8.820	0.050	9.000
87.500	41.800	8.585	8.820	0.050	9.000
87.600	42.800	8.585	8.820	0.050	9.000
87.700	43.000	8.586	8.820	0.050	9.000
87.800	43.200	8.586	8.820	0.050	9.000
87.900	43.400	8.594	8.820	0.050	9.000
88.000	42.600	8.602	8.820	0.050	9.000
88.100	45.000	8.602	8.820	0.050	9.000
88.200	43.400	8.596	8.821	0.050	9.000
88.300	42.800	8.593	8.821	0.050	9.000
88.400	43.800	8.584	8.820	0.050	9.000
88.500	43.000	8.582	8.820	0.050	9.000
88.600	43.800	8.582	8.820	0.050	9.000
88.700	44.000	8.579	8.821	0.050	9.000
88.800	44.000	8.581	8.821	0.050	9.000
88.900	42.600	8.580	8.821	0.051	9.000
89.000	43.000	8.577	8.822	0.051	9.000
89.100	43.600	8.577	8.822	0.051	9.000
89.200	42.800	8.582	8.821	0.051	9.000
89.300	42.800	8.580	8.821	0.051	9.000
89.400	43.400	8.579	8.822	0.051	9.000
89.500	43.200	8.581	8.821	0.051	9.000
89.600	43.400	8.581	8.821	0.051	9.000
89.700	43.400	8.585	8.822	0.051	9.000
89.800	42.200	8.580	8.822	0.051	9.000
89.900	42.000	8.585	8.821	0.051	9.000
90.000	42.600	8.585	8.822	0.051	9.000
90.100	43.400	8.585	8.822	0.051	9.000
90.200	42.800	8.584	8.822	0.051	9.000
90.300	41.800	8.585	8.821	0.051	9.000
90.400	42.600	8.584	8.822	0.052	9.000
90.500	42.000	8.586	8.822	0.052	9.000
90.600	42.000	8.586	8.822	0.052	9.000
90.700	42.200	8.582	8.822	0.052	9.000
90.800	42.200	8.586	8.821	0.052	9.000
90.900	41.600	8.586	8.822	0.052	9.000
91.000	41.200	8.589	8.823	0.052	9.000
91.100	40.600	8.589	8.823	0.052	9.000
91.200	43.200	8.586	8.822	0.052	9.000
91.300	42.600	8.591	8.822	0.052	9.000
91.400	41.400	8.587	8.822	0.052	9.000
91.500	40.800	8.588	8.821	0.052	9.000
91.600	41.000	8.588	8.821	0.052	9.000
91.700	41.800	8.590	8.823	0.052	9.000
91.800	41.200	8.589	8.822	0.052	9.000
91.900	42.400	8.590	8.823	0.053	9.000
92.000	41.000	8.594	8.823	0.053	9.000
92.100	40.400	8.594	8.823	0.053	9.000
92.200	40.400	8.596	8.822	0.053	9.000
92.300	40.000	8.595	8.822	0.053	9.000
92.400	39.200	8.594	8.823	0.053	9.000
92.500	38.400	8.601	8.823	0.053	9.000
92.600	39.200	8.601	8.823	0.053	9.000
92.700	39.800	8.609	8.822	0.053	9.000
92.800	40.600	8.613	8.824	0.053	9.000
92.900	39.600	8.616	8.824	0.053	9.000
93.000	38.000	8.621	8.823	0.053	9.000
93.100	39.600	8.621	8.823	0.053	9.000
93.200	38.600	8.618	8.823	0.053	9.000
93.300	40.000	8.619	8.823	0.053	9.000
93.400	39.200	8.612	8.823	0.054	9.000
93.500	39.600	8.617	8.823	0.054	9.000
93.600	39.000	8.617	8.823	0.054	9.000
93.700	40.200	8.619	8.822	0.054	9.000
93.800	38.200	8.618	8.824	0.054	9.000
93.900	40.200	8.619	8.823	0.054	9.000
94.000	39.600	8.616	8.823	0.054	9.000
94.100	41.000	8.616	8.823	0.054	9.000
94.200	39.600	8.614	8.824	0.054	9.000
94.300	39.600	8.619	8.823	0.054	9.000
94.400	39.800	8.613	8.824	0.054	9.000
94.500	39.400	8.613	8.824	0.054	9.000
94.600	39.800	8.613	8.824	0.054	9.000
94.700	40.600	8.614	8.823	0.054	9.000
94.800	40.200	8.611	8.823	0.054	9.000
94.900	39.600	8.612	8.825	0.055	9.000
95.000	39.400	8.610	8.824	0.055	9.000
95.100	40.200	8.610	8.824	0.055	9.000
95.200	39.800	8.612	8.823	0.055	9.000
95.300	39.800	8.607	8.824	0.055	9.000
95.400	39.400	8.614	8.824	0.055	9.000
95.500	39.400	8.612	8.824	0.055	9.000
95.600	38.600	8.612	8.824	0.055	9.000
95.700	39.600	8.615	8.824	0.055	9.000
95.800	39.200	8.612	8.824	0.055	9.000
95.900	38.400	8.615	8.824	0.055	9.000
96.000	39.200	8.616	8.825	0.055	9.000
96.100	39.200	8.616	8.825	0.055	9.000
96.200	39.600	8.617	8.824	0.055	9.000
96.300	39.000	8.616	8.824	0.055	9.000
96.400	39.600	8.616	8.825	0.056	9.000
96.500	39.000	8.620	8.825	0.056	9.000
96.600	38.400	8.620	8.825	0.056	9.000
96.700	39.200	8.616	8.824	0.056	9.000
96.800	39.200	8.618	8.825	0.056	9.000
96.900	38.000	8.619	8.825	0.056	9.000
97.000	38.600	8.622	8.825	0.056	9.000
97.100	38.800	8.622	8.825	0.056	9.000
97.200	38.200	8.621	8.825	0.056	9.000
97.300	38.200	8.621	8.826	0.056	9.000
97.400	38.200	8.621	8.824	0.056	9.000
97.500	39.800	8.623	8.824	0.056	9.000
97.600	38.400	8.623	8.824	0.056	9.000
97.700	38.000	8.621	8.826	0.056	9.000
97.800	39.200	8.625	8.824	0.056	9.000
97.900	38.400	8.622	8.825	0.057	9.000
98.000	38.800	8.623	8.825	0.057	9.000
98.100	38.000	8.623	8.825	0.057	9.000
98.200	38.400	8.624	8.826	0.057	9.000
98.300	38.400	8.628	8.825	0.057	9.000
98.400	37.000	8.625	8.825	0.057	9.000
98.500	38.200	8.629	8.827	0.057	9.000
98.600	38.600	8.629	8.827	0.057	9.000
98.700	37.600	8.629	8.825	0.057	9.000
98.800	38.200	8.629	8.825	0.057	9.000
98.900	38.400	8.625	8.826	0.057	9.000
99.000	38.600	8.628	8.826	0.057	9.000
99.100	39.000	8.628	8.826	0.057	9.000
99.200	38.400	8.625	8.825	0.057	9.000
99.300	38.200	8.630	8.825	0.057	9.000
99.400	38.000	8.629	8.827	0.058	9.000
99.500	36.600	8.628	8.825	0.058	9.000
99.600	37.800	8.628	8.825	0.058	9.000
99.700	38.000	8.632	8.825	0.058	9.000
99.800	38.000	8.632	8.826	0.058	9.000
99.900	37.200	8.629	8.827	0.058	9.000
100.000	36.800	8.632	8.827	0.058	9.000
100.100	38.200	8.632	8.827	0.058	9.000
100.200	37.600	8.635	8.826	0.058	9.000
100.300	37.400	8.633	8.826	0.058	9.000
100.400	37.600	8.632	8.826	0.058	9.000
100.500	37.000	8.633	8.826	0.058	9.000
100.600	37.600	8.633	8.826	0.058	9.000
100.700	36.800	8.634	8.827	0.058	9.000
100.800	36.600	8.632	8.826	0.058	9.000
100.900	37.200	8.633	8.827	0.059	9.000
101.000	37.400	8.634	8.826	0.059	9.000
101.100	36.400	8.634	8.826	0.059	9.000
101.200	37.200	8.636	8.828	0.059	9.000
101.300	36.800	8.636	8.826	0.059	9.000
101.400	35.800	8.639	8.827	0.059	9.000
101.500	36.600	8.639	8.827	0.059	9.000
101.600	36.400	8.639	8.827	0.059	9.000
101.700	36.400	8.639	8.827	0.059	9.000
101.800	36.000	8.642	8.827	0.059	9.000
101.900	37.400	8.643	8.827	0.059	9.000
102.000	36.800	8.643	8.827	0.059	9.000
102.100	37.200	8.643	8.827	0.059	9.000
102.200	36.200	8.643	8.827	0.059	9.000
102.300	36.600	8.644	8.827	0.059	9.000
102.400	37.800	8.640	8.826	0.059	9.000
102.500	36.400	8.646	8.827	0.059	9.000
102.600	37.200	8.646	8.827	0.059	9.000
102.700	35.800	8.641	8.827	0.059	9.000
102.800	36.800	8.642	8.826	0.059	9.000
102.900	36.800	8.646	8.827	0.060	9.000
103.000	36.600	8.646	8.828	0.060	9.000
103.100	36.600	8.646	8.828	0.060	9.000
103.200	36.600	8.642	8.827	0.060	9.000
103.300	36.200	8.641	8.826	0.060	9.000
103.400	37.200	8.642	8.827	0.060	9.000
103.500	36.200	8.644	8.827	0.060	9.000
103.600	37.600	8.644	8.827	0.060	9.000
103.700	37.200	8.642	8.828	0.060	9.000
103.800	38.000	8.645	8.828	0.060	9.000
103.900	37.000	8.640	8.827	0.060	9.000
104.000	37.800	8.637	8.828	0.060	9.000
104.100	37.400	8.637	8.828	0.060	9.000
104.200	37.200	8.648	8.829	0.060	9.000
104.300	37.600	8.641	8.828	0.060	9.000
104.400	37.400	8.641	8.828	0.061	9.000
104.500	36.600	8.638	8.829	0.061	9.000
104.600	37.400	8.638	8.829	0.061	9.000
104.700	36.600	8.641	8.828	0.061	9.000
104.800	36.600	8.638	8.829	0.061	9.000
104.900	37.600	8.643	8.829	0.061	9.000
105.000	36.800	8.640	8.829	0.061	9.000
105.100	37.200	8.640	8.829	0.061	9.000
105.200	37.200	8.642	8.828	0.061	9.000
105.300	36.000	8.635	8.828	0.061	9.000
105.400	35.600	8.640	8.829	0.061	9.000
105.500	37.200	8.642	8.829	0.061	9.000
105.600	37.600	8.642	8.829	0.061	9.000
105.700	37.400	8.640	8.828	0.061	9.000
105.800	36.800	8.641	8.829	0.061	9.000
105.900	37.000	8.638	8.828	0.062	9.000
106.000	36.800	8.641	8.829	0.062	9.000
106.100	36.400	8.641	8.829	0.062	9.000
106.200	37.200	8.643	8.829	0.062	9.000
106.300	35.600	8.641	8.829	0.062	9.000
106.400	36.400	8.641	8.829	0.062	9.000
106.500	37.400	8.643	8.830	0.062	9.000
106.600	37.400	8.643	8.830	0.062	9.000
106.700	36.600	8.640	8.829	0.062	9.000
106.800	37.600	8.640	8.829	0.062	9.000
106.900	37.200	8.641	8.829	0.062	9.000
107.000	37.200	8.640	8.829	0.062	9.000
107.100	36.000	8.640	8.829	0.062	9.000
107.200	37.000	8.638	8.830	0.062	9.000
107.300	37.000	8.641	8.830	0.062	9.000
107.400	36.600	8.641	8.830	0.063	9.000
107.500	36.200	8.643	8.829	0.063	9.000
107.600	36.400	8.643	8.829	0.063	9.000
107.700	36.400	8.641	8.830	0.063	9.000
107.800	37.200	8.643	8.830	0.063	9.000
107.900	36.800	8.645	8.831	0.063	9.000
108.000	36.400	8.644	8.831	0.063	9.000
108.100	36.600	8.644	8.831	0.063	9.000
108.200	36.200	8.644	8.830	0.063	9.000
108.300	37.000	8.648	8.830	0.063	9.000
108.400	36.200	8.645	8.830	0.063	9.000
108.500	36.200	8.643	8.831	0.063	9.000
108.600	36.400	8.643	8.831	0.063	9.000
108.700	36.600	8.648	8.832	0.063	9.000
108.800	36.600	8.648	8.831	0.063	9.000
108.900	36.400	8.646	8.831	0.063	9.000
109.000	36.600	8.649	8.831	0.063	9.000
109.100	36.400	8.649	8.831	0.063	9.000
109.200	35.800	8.649	8.831	0.063	9.000
109.300	35.800	8.647	8.830	0.063	9.000
109.400	36.000	8.646	8.831	0.064	9.000
109.500	35.400	8.649	8.832	0.064	9.000
109.600	35.600	8.649	8.832	0.064	9.000
109.700	35.800	8.652	8.831	0.064	9.000
109.800	36.400	8.652	8.831	0.064	9.000
109.900	36.400	8.651	8.832	0.065	9.000
110.000	35.200	8.650	8.832	0.065	9.000
110.100	35.200	8.650	8.832	0.065	9.000
110.200	35.200	8.650	8.831	0.065	9.000
110.300	36.600	8.649	8.832	0.065	9.000
110.400	35.800	8.649	8.831	0.065	9.000
110.500	35.600	8.649	8.832	0.065	9.000
110.600	35.200	8.649	8.832	0.065	9.000
110.700	35.400	8.652	8.832	0.065	9.000
110.800	35.200	8.651	8.832	0.065	9.000
110.900	35.800	8.651	8.831	0.065	9.000
111.000	35.400	8.649	8.832	0.065	9.000
111.100	36.000	8.649	8.832	0.065	9.000
111.200	36.800	8.653	8.832	0.065	9.000
111.300	36.800	8.647	8.832	0.065	9.000
111.400	35.000	8.649	8.831	0.065	9.000
111.500	35.200	8.651	8.832	0.065	9.000
111.600	36.000	8.651	8.832	0.065	9.000
111.700	35.800	8.650	8.832	0.065	9.000
111.800	36.800	8.648	8.832	0.065	9.000
111.900	35.400	8.651	8.833	0.065	9.000
112.000	35.800	8.653	8.832	0.065	9.000
112.100	36.600	8.653	8.832	0.065	9.000
112.200	34.800	8.649	8.832	0.065	9.000
112.300	35.400	8.653	8.832	0.065	9.000
112.400	36.000	8.650	8.833	0.066	9.000
112.500	36.000	8.653	8.832	0.066	9.000
112.600	36.000	8.653	8.832	0.066	9.000
112.700	36.000	8.648	8.834	0.066	9.000
112.800	34.600	8.650	8.832	0.066	9.000
112.900	35.800	8.645	8.832	0.066	9.000
113.000	35.800	8.649	8.833	0.066	9.000
113.100	35.600	8.649	8.833	0.066	9.000
113.200	35.800	8.650	8.833	0.066	9.000
113.300	35.800	8.651	8.834	0.066	9.000
113.400	35.800	8.652	8.833	0.066	9.000
113.500	36.400	8.649	8.833	0.066	9.000
113.600	35.000	8.649	8.833	0.066	9.000
113.700	36.200	8.650	8.834	0.066	9.000
113.800	36.400	8.649	8.832	0.066	9.000
113.900	35.600	8.651	8.834	0.066	9.000
114.000	37.000	8.646	8.834	0.066	9.000
114.100	34.600	8.646	8.834	0.066	9.000
114.200	35.200	8.653	8.833	0.066	9.000
114.300	35.200	8.650	8.834	0.066	9.000
114.400	35.200	8.648	8.833	0.067	9.000
114.500	35.600	8.651	8.834	0.067	9.000
114.600	36.000	8.651	8.834	0.067	9.000
114.700	35.200	8.648	8.834	0.067	9.000
114.800	34.400	8.652	8.834	0.067	9.000
114.900	36.000	8.651	8.834	0.067	9.000
115.000	37.400	8.656	8.835	0.067	9.000
115.100	35.400	8.656	8.835	0.067	9.000
115.200	35.800	8.653	8.836	0.067	9.000
115.300	35.400	8.649	8.834	0.067	9.000
115.400	35.600	8.655	8.834	0.067	9.000
115.500	35.800	8.655	8.834	0.067	9.000
115.600	34.400	8.655	8.834	0.067	9.000
115.700	35.400	8.651	8.834	0.067	9.000
115.800	34.800	8.654	8.836	0.067	9.000
115.900	35.200	8.654	8.835	0.068	9.000
116.000	36.000	8.657	8.835	0.068	9.000
116.100	36.600	8.657	8.835	0.068	9.000
116.200	36.200	8.657	8.834	0.068	9.000
116.300	35.400	8.651	8.835	0.068	9.000
116.400	34.800	8.655	8.834	0.068	9.000
116.500	34.600	8.657	8.834	0.068	9.000
116.600	35.600	8.657	8.834	0.068	9.000
116.700	34.800	8.652	8.836	0.068	9.000
116.800	35.800	8.655	8.835	0.068	9.000
116.900	35.400	8.658	8.835	0.068	9.000
117.000	35.800	8.659	8.835	0.068	9.000
117.100	35.200	8.659	8.835	0.068	9.000
117.200	34.600	8.658	8.835	0.068	9.000
117.300	34.800	8.660	8.836	0.068	9.000
117.400	35.600	8.657	8.836	0.068	9.000
117.500	35.000	8.659	8.835	0.068	9.000
117.600	34.800	8.659	8.835	0.068	9.000
117.700	35.400	8.659	8.836	0.068	9.000
117.800	35.200	8.662	8.836	0.068	9.000
117.900	35.200	8.660	8.835	0.069	9.000
118.000	34.200	8.660	8.835	0.069	9.000
118.100	35.000	8.660	8.835	0.069	9.000
118.200	35.200	8.658	8.836	0.069	9.000
118.300	35.400	8.660	8.836	0.069	9.000
118.400	34.400	8.659	8.835	0.069	9.000
118.500	35.400	8.660	8.836	0.069	9.000
118.600	34.200	8.660	8.836	0.069	9.000
118.700	35.200	8.659	8.835	0.069	9.000
118.800	35.600	8.660	8.836	0.069	9.000
118.900	35.800	8.657	8.835	0.069	9.000
119.000	33.800	8.659	8.836	0.069	9.000
119.100	34.400	8.659	8.836	0.069	9.000
119.200	33.800	8.660	8.837	0.069	9.000
119.300	34.600	8.663	8.837	0.069	9.000
119.400	34.400	8.659	8.836	0.070	9.000
119.500	34.400	8.661	8.837	0.070	9.000
119.600	34.400	8.661	8.837	0.070	9.000
119.700	35.200	8.661	8.837	0.070	9.000
119.800	35.200	8.659	8.836	0.070	9.000
119.900	34.400	8.660	8.836	0.070	9.000
120.000	34.400	8.659	8.837	0.070	9.000
120.100	35.400	8.659	8.837	0.070	9.000
120.200	34.200	8.658	8.837	0.070	9.000
120.300	33.800	8.660	8.837	0.070	9.000
120.400	35.000	8.657	8.837	0.070	9.000
120.500	33.600	8.664	8.838	0.070	9.000
120.600	34.800	8.664	8.838	0.070	9.000
120.700	35.800	8.664	8.836	0.070	9.000
120.800	34.600	8.665	8.837	0.070	9.000
120.900	34.800	8.660	8.836	0.071	9.000
121.000	34.600	8.661	8.836	0.071	9.000
121.100	35.800	8.661	8.836	0.071	9.000
121.200	35.600	8.662	8.838	0.071	9.000
121.300	35.200	8.662	8.838	0.071	9.000
121.400	35.000	8.658	8.837	0.071	9.000
121.500	35.200	8.659	8.838	0.071	9.000
121.600	33.600	8.659	8.838	0.071	9.000
121.700	34.400	8.662	8.838	0.071	9.000
121.800	34.600	8.659	8.839	0.071	9.000
121.900	34.400	8.658	8.837	0.071	9.000
122.000	35.200	8.657	8.839	0.071	9.000
122.100	35.000	8.657	8.839	0.071	9.000
122.200	34.400	8.660	8.837	0.071	9.000
122.300	36.000	8.656	8.838	0.071	9.000
122.400	34.200	8.659	8.837	0.071	9.000
122.500	36.000	8.657	8.837	0.071	9.000
122.600	34.000	8.657	8.837	0.071	9.000
122.700	34.600	8.662	8.838	0.071	9.000
122.800	35.600	8.656	8.839	0.071	9.000
122.900	34.600	8.656	8.839	0.072	9.000
123.000	35.400	8.659	8.838	0.072	9.000
123.100	35.600	8.659	8.838	0.072	9.000
123.200	35.400	8.658	8.838	0.072	9.000
123.300	35.200	8.657	8.839	0.072	9.000
123.400	35.400	8.655	8.840	0.072	9.000
123.500	35.600	8.656	8.840	0.072	9.000
123.600	35.000	8.656	8.840	0.072	9.000
123.700	35.400	8.656	8.839	0.072	9.000
123.800	36.200	8.655	8.839	0.072	9.000
123.900	35.400	8.654	8.838	0.072	9.000
124.000	34.400	8.654	8.839	0.072	9.000
124.100	35.400	8.654	8.839	0.072	9.000
124.200	35.200	8.657	8.839	0.072	9.000
124.300	35.200	8.654	8.839	0.072	9.000
124.400	36.000	8.654	8.839	0.073	9.000
124.500	36.000	8.651	8.839	0.073	9.000
124.600	35.400	8.651	8.839	0.073	9.000
124.700	36.000	8.653	8.840	0.073	9.000
124.800	35.400	8.656	8.839	0.073	9.000
124.900	35.400	8.654	8.839	0.073	9.000
125.000	35.600	8.654	8.839	0.073	9.000
125.100	35.800	8.654	8.839	0.073	9.000
125.200	34.600	8.652	8.840	0.073	9.000
125.300	35.400	8.655	8.839	0.073	9.000
125.400	35.400	8.656	8.840	0.073	9.000
125.500	36.000	8.656	8.840	0.073	9.000
125.600	35.800	8.656	8.840	0.073	9.000
125.700	36.200	8.656	8.840	0.073	9.000
125.800	35.000	8.652	8.841	0.073	9.000
125.900	35.600	8.655	8.840	0.073	9.000
126.000	35.000	8.658	8.840	0.073	9.000
126.100	35.400	8.658	8.840	0.073	9.000
126.200	35.200	8.653	8.842	0.073	9.000
126.300	35.800	8.656	8.840	0.073	9.000
126.400	35.000	8.656	8.840	0.074	9.000
126.500	36.000	8.658	8.841	0.074	9.000
126.600	34.600	8.658	8.841	0.074	9.000
126.700	34.400	8.654	8.841	0.074	9.000
126.800	35.200	8.658	8.840	0.074	9.000
126.900	34.000	8.654	8.841	0.074	9.000
127.000	32.000	8.657	8.840	0.074	9.000
127.100	32.800	8.657	8.840	0.074	9.000
127.200	34.200	8.651	8.841	0.074	9.000
127.300	34.400	8.657	8.842	0.074	9.000
127.400	34.400	8.656	8.842	0.074	9.000
127.500	35.400	8.675	8.840	0.074	9.000
127.600	35.200	8.675	8.840	0.074	9.000
127.700	35.400	8.680	8.842	0.074	9.000
127.800	35.000	8.666	8.840	0.074	9.000
127.900	36.000	8.661	8.840	0.075	9.000
128.000	36.600	8.659	8.841	0.075	9.000
128.100	34.600	8.659	8.841	0.075	9.000
128.200	35.000	8.656	8.842	0.075	9.000
128.300	35.000	8.653	8.842	0.075	9.000
128.400	34.600	8.655	8.841	0.075	9.000
128.500	33.600	8.657	8.841	0.075	9.000
128.600	34.200	8.657	8.841	0.075	9.000
128.700	34.600	8.657	8.841	0.075	9.000
128.800	35.400	8.658	8.842	0.075	9.000
128.900	35.000	8.654	8.841	0.075	9.000
129.000	34.600	8.661	8.841	0.075	9.000
129.100	34.600	8.661	8.841	0.075	9.000
129.200	35.400	8.657	8.841	0.075	9.000
129.300	35.200	8.657	8.841	0.075	9.000
129.400	33.800	8.657	8.842	0.075	9.000
129.500	34.600	8.660	8.842	0.075	9.000
129.600	34.600	8.660	8.842	0.075	9.000
129.700	34.600	8.661	8.841	0.075	9.000
129.800	34.600	8.664	8.843	0.075	9.000
129.900	34.000	8.659	8.842	0.076	9.000
130.000	33.800	8.660	8.842	0.076	9.000
130.100	34.400	8.660	8.842	0.076	9.000
130.200	34.600	8.662	8.841	0.076	9.000
130.300	34.800	8.661	8.844	0.076	9.000
130.400	35.200	8.663	8.842	0.076	9.000
130.500	35.200	8.665	8.843	0.076	9.000
130.600	35.200	8.665	8.843	0.076	9.000
130.700	35.000	8.662	8.843	0.076	9.000
130.800	36.400	8.665	8.843	0.076	9.000
130.900	35.000	8.662	8.844	0.076	9.000
131.000	34.800	8.663	8.842	0.076	9.000
131.100	35.800	8.663	8.842	0.076	9.000
131.200	35.600	8.662	8.843	0.076	9.000
131.300	34.800	8.664	8.842	0.076	9.000
131.400	34.200	8.663	8.843	0.077	9.000
131.500	33.600	8.662	8.842	0.077	9.000
131.600	34.600	8.662	8.842	0.077	9.000
131.700	35.200	8.662	8.843	0.077	9.000
131.800	33.400	8.662	8.844	0.077	9.000
131.900	33.400	8.657	8.843	0.077	9.000
132.000	34.600	8.659	8.843	0.077	9.000
132.100	35.800	8.659	8.843	0.077	9.000
132.200	35.200	8.661	8.843	0.077	9.000
132.300	35.200	8.661	8.844	0.077	9.000
132.400	33.800	8.665	8.844	0.077	9.000
132.500	35.000	8.661	8.843	0.077	9.000
132.600	34.400	8.661	8.843	0.077	9.000
132.700	35.000	8.664	8.844	0.077	9.000
132.800	34.600	8.660	8.844	0.077	9.000
132.900	34.800	8.666	8.845	0.077	9.000
133.000	33.800	8.666	8.844	0.077	9.000
133.100	34.600	8.666	8.844	0.077	9.000
133.200	35.200	8.664	8.844	0.077	9.000
133.300	35.400	8.664	8.844	0.077	9.000
133.400	33.600	8.665	8.844	0.078	9.000
133.500	35.200	8.662	8.842	0.078	9.000
133.600	34.200	8.662	8.842	0.078	9.000
133.700	30.200	8.665	8.845	0.078	9.000
133.800	30.400	8.662	8.844	0.078	9.000
133.900	31.600	8.662	8.844	0.078	9.000
134.000	34.200	8.665	8.844	0.078	9.000
134.100	35.400	8.665	8.844	0.078	9.000
134.200	35.400	8.669	8.844	0.078	9.000
134.300	34.200	8.692	8.844	0.078	9.000
134.400	35.800	8.702	8.845	0.078	9.000
134.500	34.600	8.675	8.845	0.078	9.000
134.600	34.600	8.675	8.845	0.078	9.000
134.700	34.400	8.668	8.844	0.078	9.000
134.800	35.400	8.665	8.844	0.078	9.000
134.900	35.000	8.663	8.845	0.079	9.000
135.000	35.200	8.662	8.845	0.079	9.000
135.100	35.600	8.662	8.845	0.079	9.000
135.200	35.000	8.661	8.845	0.079	9.000
135.300	35.200	8.658	8.845	0.079	9.000
135.400	35.800	8.662	8.845	0.079	9.000
135.500	35.800	8.662	8.845	0.079	9.000
135.600	35.200	8.662	8.845	0.079	9.000
135.700	36.800	8.657	8.845	0.079	9.000
135.800	34.400	8.658	8.845	0.079	9.000
135.900	35.400	8.656	8.846	0.079	9.000
136.000	34.400	8.653	8.846	0.079	9.000
136.100	34.200	8.653	8.846	0.079	9.000
136.200	35.400	8.656	8.846	0.079	9.000
136.300	35.600	8.661	8.845	0.079	9.000
136.400	35.600	8.662	8.846	0.080	9.000
136.500	34.400	8.661	8.845	0.080	9.000
136.600	35.800	8.661	8.845	0.080	9.000
136.700	35.400	8.659	8.846	0.080	9.000
136.800	34.600	8.657	8.846	0.080	9.000
136.900	35.400	8.660	8.845	0.080	9.000
137.000	35.200	8.658	8.845	0.080	9.000
137.100	36.600	8.658	8.845	0.080	9.000
137.200	35.400	8.658	8.846	0.080	9.000
137.300	35.000	8.657	8.846	0.080	9.000
137.400	35.800	8.656	8.846	0.080	9.000
137.500	35.400	8.655	8.846	0.080	9.000
137.600	36.400	8.655	8.846	0.080	9.000
137.700	35.200	8.657	8.846	0.080	9.000
137.800	35.800	8.652	8.846	0.080	9.000
137.900	35.200	8.657	8.846	0.080	9.000
138.000	35.400	8.653	8.846	0.080	9.000
138.100	35.400	8.653	8.846	0.080	9.000
138.200	35.000	8.654	8.847	0.080	9.000
138.300	34.600	8.655	8.846	0.080	9.000
138.400	36.200	8.655	8.846	0.081	9.000
138.500	36.600	8.653	8.847	0.081	9.000
138.600	35.800	8.653	8.847	0.081	9.000
138.700	36.000	8.650	8.846	0.081	9.000
138.800	35.400	8.652	8.846	0.081	9.000
138.900	35.800	8.653	8.848	0.081	9.000
139.000	36.400	8.650	8.846	0.081	9.000
139.100	35.000	8.650	8.846	0.081	9.000
139.200	34.200	8.651	8.847	0.081	9.000
139.300	33.800	8.652	8.847	0.081	9.000
139.400	35.600	8.651	8.847	0.081	9.000
139.500	35.800	8.654	8.847	0.081	9.000
139.600	34.600	8.654	8.847	0.081	9.000
139.700	35.400	8.656	8.847	0.081	9.000
139.800	36.000	8.662	8.847	0.081	9.000
139.900	35.000	8.662	8.847	0.082	9.000
140.000	34.800	8.651	8.847	0.082	9.000
140.100	35.200	8.651	8.847	0.082	9.000
140.200	35.200	8.652	8.848	0.082	9.000
140.300	34.400	8.653	8.847	0.082	9.000
140.400	34.400	8.655	8.848	0.082	9.000
140.500	35.800	8.655	8.847	0.082	9.000
140.600	35.400	8.655	8.847	0.082	9.000
140.700	35.200	8.657	8.848	0.082	9.000
140.800	35.800	8.659	8.846	0.082	9.000
140.900	35.600	8.658	8.847	0.082	9.000
141.000	35.600	8.654	8.848	0.082	9.000
141.100	36.400	8.654	8.848	0.082	9.000
141.200	35.800	8.652	8.848	0.082	9.000
141.300	35.400	8.651	8.846	0.082	9.000
141.400	36.200	8.657	8.848	0.083	9.000
141.500	36.000	8.656	8.848	0.083	9.000
141.600	35.000	8.656	8.848	0.083	9.000
141.700	36.000	8.654	8.848	0.083	9.000
141.800	35.800	8.652	8.848	0.083	9.000
141.900	35.200	8.652	8.847	0.083	9.000
142.000	35.800	8.649	8.849	0.083	9.000
142.100	35.000	8.649	8.849	0.083	9.000
142.200	35.000	8.654	8.848	0.083	9.000
142.300	35.200	8.653	8.848	0.083	9.000
142.400	35.800	8.654	8.849	0.083	9.000
142.500	35.200	8.651	8.849	0.083	9.000
142.600	35.200	8.651	8.849	0.083	9.000
142.700	35.600	8.654	8.848	0.083	9.000
142.800	36.000	8.651	8.849	0.083	9.000
142.900	35.200	8.652	8.849	0.083	9.000
143.000	36.600	8.651	8.848	0.083	9.000
143.100	36.600	8.651	8.848	0.083	9.000
143.200	36.400	8.649	8.849	0.083	9.000
143.300	35.200	8.651	8.848	0.083	9.000
143.400	35.400	8.651	8.849	0.084	9.000
143.500	36.400	8.651	8.849	0.084	9.000
143.600	36.400	8.651	8.849	0.084	9.000
143.700	34.800	8.643	8.848	0.084	9.000
143.800	36.400	8.653	8.849	0.084	9.000
143.900	36.600	8.651	8.850	0.084	9.000
144.000	35.200	8.650	8.849	0.084	9.000
144.100	34.200	8.650	8.849	0.084	9.000
144.200	35.800	8.651	8.849	0.084	9.000
144.300	36.800	8.653	8.849	0.084	9.000
144.400	35.800	8.651	8.849	0.084	9.000
144.500	34.400	8.651	8.850	0.084	9.000
144.600	34.600	8.651	8.850	0.084	9.000
144.700	35.800	8.654	8.849	0.084	9.000
144.800	35.400	8.653	8.849	0.084	9.000
144.900	34.800	8.652	8.849	0.085	9.000
145.000	34.600	8.654	8.849	0.085	9.000
145.100	34.600	8.654	8.849	0.085	9.000
145.200	34.800	8.655	8.849	0.085	9.000
145.300	35.600	8.655	8.850	0.085	9.000
145.400	35.200	8.656	8.850	0.085	9.000
145.500	35.000	8.656	8.850	0.085	9.000
145.600	35.800	8.656	8.850	0.085	9.000
145.700	35.800	8.653	8.849	0.085	9.000
145.800	34.600	8.656	8.850	0.085	9.000
145.900	35.000	8.656	8.849	0.085	9.000
146.000	36.400	8.657	8.850	0.085	9.000
146.100	35.200	8.657	8.850	0.085	9.000
146.200	35.400	8.655	8.850	0.085	9.000
146.300	34.800	8.659	8.849	0.085	9.000
146.400	35.400	8.654	8.850	0.085	9.000
146.500	36.600	8.654	8.850	0.085	9.000
146.600	35.600	8.654	8.850	0.085	9.000
146.700	35.400	8.656	8.850	0.085	9.000
146.800	35.000	8.660	8.851	0.085	9.000
146.900	35.000	8.655	8.849	0.086	9.000
147.000	35.200	8.656	8.849	0.086	9.000
147.100	34.600	8.656	8.849	0.086	9.000
147.200	35.000	8.657	8.849	0.086	9.000
147.300	36.200	8.657	8.850	0.086	9.000
147.400	36.000	8.655	8.851	0.086	9.000
147.500	35.200	8.655	8.850	0.086	9.000
147.600	35.600	8.655	8.850	0.086	9.000
147.700	36.000	8.658	8.851	0.086	9.000
147.800	35.000	8.656	8.850	0.086	9.000
147.900	35.200	8.658	8.852	0.086	9.000
148.000	34.600	8.659	8.850	0.086	9.000
148.100	35.200	8.659	8.850	0.086	9.000
148.200	35.000	8.659	8.851	0.086	9.000
148.300	35.200	8.655	8.851	0.086	9.000
148.400	34.600	8.656	8.850	0.087	9.000
148.500	34.400	8.657	8.851	0.087	9.000
148.600	35.200	8.657	8.851	0.087	9.000
148.700	34.600	8.656	8.851	0.087	9.000
148.800	36.000	8.658	8.851	0.087	9.000
148.900	36.000	8.659	8.850	0.087	9.000
149.000	34.800	8.657	8.851	0.087	9.000
149.100	35.200	8.657	8.851	0.087	9.000
149.200	35.200	8.656	8.851	0.087	9.000
149.300	35.800	8.658	8.852	0.087	9.000
149.400	35.400	8.654	8.851	0.087	9.000
149.500	36.600	8.652	8.850	0.087	9.000
149.600	35.600	8.652	8.850	0.087	9.000
149.700	35.400	8.657	8.852	0.087	9.000
149.800	36.000	8.651	8.851	0.087	9.000
149.900	36.000	8.654	8.851	0.088	9.000
150.000	36.200	8.655	8.852	0.088	9.000
150.100	36.000	8.655	8.852	0.088	9.000
150.200	35.600	8.652	8.851	0.088	9.000
150.300	35.600	8.653	8.852	0.088	9.000
150.400	36.200	8.651	8.851	0.088	9.000
150.500	36.600	8.654	8.852	0.088	9.000
150.600	36.000	8.654	8.852	0.088	9.000
150.700	36.600	8.648	8.852	0.088	9.000
150.800	37.200	8.650	8.852	0.088	9.000
150.900	36.400	8.647	8.852	0.088	9.000
151.000	35.200	8.652	8.852	0.088	9.000
151.100	35.400	8.652	8.852	0.088	9.000
151.200	36.000	8.649	8.852	0.088	9.000
151.300	35.800	8.652	8.852	0.088	9.000
151.400	36.400	8.650	8.851	0.088	9.000
151.500	36.200	8.649	8.851	0.088	9.000
151.600	36.200	8.649	8.851	0.088	9.000
151.700	36.800	8.647	8.853	0.088	9.000
151.800	36.600	8.646	8.852	0.088	9.000
151.900	36.600	8.644	8.851	0.089	9.000
152.000	37.400	8.649	8.852	0.089	9.000
152.100	36.400	8.649	8.852	0.089	9.000
152.200	37.600	8.645	8.851	0.089	9.000
152.300	37.000	8.645	8.852	0.089	9.000
152.400	37.200	8.640	8.853	0.089	9.000
152.500	36.800	8.642	8.852	0.089	9.000
152.600	36.600	8.642	8.852	0.089	9.000
152.700	37.200	8.645	8.853	0.089	9.000
152.800	36.600	8.646	8.852	0.089	9.000
152.900	36.000	8.642	8.853	0.089	9.000
153.000	36.800	8.641	8.853	0.089	9.000
153.100	36.800	8.641	8.853	0.089	9.000
153.200	36.600	8.644	8.853	0.089	9.000
153.300	37.600	8.640	8.853	0.089	9.000
153.400	37.000	8.642	8.852	0.090	9.000
153.500	38.000	8.640	8.853	0.090	9.000
153.600	37.000	8.640	8.853	0.090	9.000
153.700	37.200	8.643	8.852	0.090	9.000
153.800	36.600	8.637	8.852	0.090	9.000
153.900	36.800	8.643	8.853	0.090	9.000
154.000	37.600	8.642	8.852	0.090	9.000
154.100	38.000	8.642	8.852	0.090	9.000
154.200	37.200	8.644	8.853	0.090	9.000
154.300	37.600	8.637	8.852	0.090	9.000
154.400	38.600	8.641	8.853	0.090	9.000
154.500	37.400	8.639	8.853	0.090	9.000
154.600	37.200	8.639	8.853	0.090	9.000
154.700	37.600	8.636	8.852	0.090	9.000
154.800	37.200	8.635	8.853	0.090	9.000
154.900	37.600	8.637	8.853	0.091	9.000
155.000	38.000	8.639	8.852	0.091	9.000
155.100	37.800	8.639	8.852	0.091	9.000
155.200	38.800	8.634	8.853	0.091	9.000
155.300	37.400	8.635	8.852	0.091	9.000
155.400	38.000	8.636	8.853	0.091	9.000
155.500	37.200	8.636	8.852	0.091	9.000
155.600	37.400	8.636	8.852	0.091	9.000
155.700	37.600	8.633	8.853	0.091	9.000
155.800	38.600	8.636	8.854	0.091	9.000
155.900	37.400	8.634	8.853	0.091	9.000
156.000	36.400	8.636	8.853	0.091	9.000
156.100	36.800	8.636	8.853	0.091	9.000
156.200	36.800	8.632	8.854	0.091	9.000
156.300	36.600	8.635	8.854	0.091	9.000
156.400	38.200	8.633	8.853	0.092	9.000
156.500	37.600	8.637	8.853	0.092	9.000
156.600	37.200	8.637	8.853	0.092	9.000
156.700	37.600	8.638	8.854	0.092	9.000
156.800	37.200	8.637	8.853	0.092	9.000
156.900	38.200	8.635	8.854	0.092	9.000
157.000	38.400	8.635	8.853	0.092	9.000
157.100	37.400	8.635	8.853	0.092	9.000
157.200	37.600	8.635	8.853	0.092	9.000
157.300	38.400	8.638	8.853	0.092	9.000
157.400	37.800	8.640	8.854	0.092	9.000
157.500	36.800	8.631	8.854	0.092	9.000
157.600	37.600	8.631	8.854	0.092	9.000
157.700	38.000	8.635	8.854	0.092	9.000
157.800	37.200	8.633	8.853	0.092	9.000
157.900	38.000	8.639	8.854	0.093	9.000
158.000	37.800	8.636	8.853	0.093	9.000
158.100	38.200	8.636	8.853	0.093	9.000
158.200	36.800	8.641	8.853	0.093	9.000
158.300	37.800	8.637	8.855	0.093	9.000
158.400	37.600	8.638	8.854	0.093	9.000
158.500	38.200	8.640	8.854	0.093	9.000
158.600	35.800	8.640	8.854	0.093	9.000
158.700	37.600	8.639	8.854	0.093	9.000
158.800	36.200	8.640	8.854	0.093	9.000
158.900	37.600	8.636	8.853	0.093	9.000
159.000	37.200	8.641	8.854	0.093	9.000
159.100	38.200	8.641	8.854	0.093	9.000
159.200	38.000	8.638	8.853	0.093	9.000
159.300	37.800	8.642	8.853	0.093	9.000
159.400	38.200	8.636	8.854	0.093	9.000
159.500	37.400	8.637	8.854	0.093	9.000
159.600	38.400	8.637	8.854	0.093	9.000
159.700	37.200	8.637	8.854	0.093	9.000
159.800	38.000	8.637	8.855	0.093	9.000
159.900	37.400	8.635	8.854	0.094	9.000
160.000	37.600	8.634	8.855	0.094	9.000
160.100	38.400	8.634	8.855	0.094	9.000
160.200	37.400	8.633	8.854	0.094	9.000
160.300	38.200	8.634	8.854	0.094	9.000
160.400	38.000	8.631	8.855	0.094	9.000
160.500	38.000	8.631	8.855	0.094	9.000
160.600	38.400	8.631	8.855	0.094	9.000
160.700	38.400	8.633	8.854	0.094	9.000
160.800	38.200	8.630	8.854	0.094	9.000
160.900	39.000	8.629	8.855	0.094	9.000
161.000	38.800	8.626	8.856	0.094	9.000
161.100	38.800	8.626	8.856	0.094	9.000
161.200	39.200	8.629	8.854	0.094	9.000
161.300	38.800	8.626	8.855	0.094	9.000
161.400	38.400	8.626	8.853	0.095	9.000
161.500	38.400	8.624	8.855	0.095	9.000
161.600	39.000	8.624	8.855	0.095	9.000
161.700	38.400	8.628	8.854	0.095	9.000
161.800	38.600	8.625	8.854	0.095	9.000
161.900	38.400	8.625	8.856	0.095	9.000
162.000	38.800	8.626	8.855	0.095	9.000
162.100	39.400	8.626	8.855	0.095	9.000
162.200	40.000	8.629	8.855	0.095	9.000
162.300	39.200	8.625	8.856	0.095	9.000
162.400	39.600	8.626	8.856	0.095	9.000
162.500	39.200	8.629	8.856	0.095	9.000
162.600	38.200	8.629	8.856	0.095	9.000
162.700	39.000	8.621	8.856	0.095	9.000
162.800	38.600	8.624	8.856	0.095	9.000
162.900	39.400	8.622	8.855	0.096	9.000
163.000	39.400	8.624	8.855	0.096	9.000
163.100	38.400	8.624	8.855	0.096	9.000
163.200	38.200	8.620	8.856	0.096	9.000
163.300	39.800	8.622	8.855	0.096	9.000
163.400	38.800	8.621	8.855	0.096	9.000
163.500	39.000	8.622	8.855	0.096	9.000
163.600	38.400	8.622	8.855	0.096	9.000
163.700	38.800	8.623	8.857	0.096	9.000
163.800	38.800	8.621	8.855	0.096	9.000
163.900	38.800	8.623	8.856	0.096	9.000
164.000	39.000	8.624	8.856	0.096	9.000
164.100	40.200	8.624	8.856	0.096	9.000
164.200	39.800	8.623	8.855	0.096	9.000
164.300	39.600	8.622	8.856	0.096	9.000
164.400	38.800	8.619	8.855	0.096	9.000
164.500	38.600	8.621	8.856	0.097	9.000
164.600	38.600	8.621	8.856	0.097	9.000
164.700	39.600	8.621	8.856	0.097	9.000
164.800	39.000	8.620	8.856	0.097	9.000
164.900	39.400	8.618	8.855	0.097	9.000
165.000	39.600	8.623	8.855	0.097	9.000
165.100	37.600	8.623	8.855	0.097	9.000
165.200	39.600	8.620	8.856	0.097	9.000
165.300	40.000	8.622	8.856	0.097	9.000
165.400	38.400	8.620	8.857	0.097	9.000
165.500	39.200	8.619	8.856	0.097	9.000
165.600	39.600	8.619	8.856	0.097	9.000
165.700	39.800	8.619	8.856	0.097	9.000
165.800	39.000	8.623	8.857	0.097	9.000
165.900	38.800	8.620	8.857	0.097	9.000
166.000	38.400	8.619	8.856	0.098	9.000
166.100	39.000	8.619	8.856	0.098	9.000
166.200	37.800	8.622	8.857	0.098	9.000
166.300	39.000	8.621	8.856	0.098	9.000
166.400	39.000	8.624	8.855	0.098	9.000
166.500	38.800	8.622	8.856	0.098	9.000
166.600	38.400	8.622	8.856	0.098	9.000
166.700	39.400	8.621	8.857	0.098	9.000
166.800	40.000	8.623	8.855	0.098	9.000
166.900	39.600	8.623	8.856	0.098	9.000
167.000	39.000	8.624	8.857	0.098	9.000
167.100	38.400	8.624	8.857	0.098	9.000
167.200	39.200	8.623	8.856	0.098	9.000
167.300	38.200	8.627	8.857	0.098	9.000
167.400	37.600	8.621	8.855	0.098	9.000
167.500	39.200	8.623	8.858	0.099	9.000
167.600	39.400	8.623	8.858	0.099	9.000
167.700	38.200	8.623	8.857	0.099	9.000
167.800	39.000	8.625	8.857	0.099	9.000
167.900	37.800	8.623	8.856	0.099	9.000
168.000	39.400	8.624	8.856	0.099	9.000
168.100	38.800	8.624	8.856	0.099	9.000
168.200	38.000	8.625	8.856	0.099	9.000
168.300	38.000	8.624	8.857	0.099	9.000
168.400	38.800	8.627	8.856	0.099	9.000
168.500	38.000	8.620	8.856	0.099	9.000
168.600	39.400	8.620	8.856	0.099	9.000
168.700	38.200	8.627	8.857	0.099	9.000
168.800	38.000	8.624	8.857	0.099	9.000
168.900	38.400	8.626	8.858	0.099	9.000
169.000	38.000	8.629	8.857	0.100	9.000
169.100	39.000	8.629	8.857	0.100	9.000
169.200	38.000	8.625	8.856	0.100	9.000
169.300	39.200	8.625	8.857	0.100	9.000
169.400	38.400	8.629	8.858	0.100	9.000
169.500	39.000	8.630	8.856	0.100	9.000
169.600	38.000	8.630	8.856	0.100	9.000
169.700	37.400	8.628	8.857	0.100	9.000
169.800	38.200	8.630	8.858	0.100	9.000
169.900	38.000	8.630	8.858	0.100	9.000
170.000	38.600	8.635	8.857	0.100	9.000
170.100	38.000	8.635	8.857	0.100	9.000
170.200	37.400	8.633	8.857	0.100	9.000
170.300	38.000	8.633	8.857	0.100	9.000
170.400	36.600	8.632	8.858	0.100	9.000
170.500	37.200	8.635	8.857	0.101	9.000
170.600	37.600	8.635	8.857	0.101	9.000
170.700	36.800	8.632	8.857	0.101	9.000
170.800	38.200	8.633	8.857	0.101	9.000
170.900	38.000	8.633	8.857	0.101	9.000
171.000	38.000	8.637	8.857	0.101	9.000
171.100	37.400	8.637	8.857	0.101	9.000
171.200	37.200	8.634	8.858	0.101	9.000
171.300	38.000	8.635	8.857	0.101	9.000
171.400	38.000	8.632	8.859	0.101	9.000
171.500	38.600	8.633	8.857	0.101	9.000
171.600	38.600	8.633	8.857	0.101	9.000
171.700	38.000	8.633	8.856	0.101	9.000
171.800	38.000	8.632	8.859	0.101	9.000
171.900	38.400	8.632	8.858	0.101	9.000
172.000	38.400	8.632	8.858	0.101	9.000
172.100	37.800	8.632	8.858	0.101	9.000
172.200	38.200	8.636	8.857	0.101	9.000
172.300	37.400	8.636	8.857	0.101	9.000
172.400	36.800	8.635	8.857	0.101	9.000
172.500	37.400	8.634	8.859	0.102	9.000
172.600	37.200	8.634	8.859	0.102	9.000
172.700	37.800	8.635	8.858	0.102	9.000
172.800	38.200	8.636	8.858	0.102	9.000
172.900	38.200	8.637	8.858	0.102	9.000
173.000	37.200	8.635	8.858	0.102	9.000
173.100	37.000	8.635	8.858	0.102	9.000
173.200	38.400	8.639	8.857	0.102	9.000
173.300	38.400	8.633	8.857	0.102	9.000
173.400	36.800	8.636	8.858	0.102	9.000
173.500	38.200	8.635	8.859	0.102	9.000
173.600	37.400	8.635	8.859	0.102	9.000
173.700	37.400	8.638	8.858	0.102	9.000
173.800	37.200	8.634	8.859	0.102	9.000
173.900	38.000	8.635	8.858	0.102	9.000
174.000	38.200	8.634	8.858	0.103	9.000
174.100	36.800	8.634	8.858	0.103	9.000
174.200	37.600	8.634	8.858	0.103	9.000
174.300	37.600	8.634	8.859	0.103	9.000
174.400	38.000	8.638	8.859	0.103	9.000
174.500	37.400	8.637	8.859	0.103	9.000
174.600	37.400	8.637	8.859	0.103	9.000
174.700	38.600	8.631	8.858	0.103	9.000
174.800	37.400	8.639	8.858	0.103	9.000
174.900	37.200	8.641	8.859	0.103	9.000
175.000	37.600	8.639	8.858	0.103	9.000
175.100	38.200	8.639	8.858	0.103	9.000
175.200	38.000	8.636	8.860	0.103	9.000
175.300	38.000	8.633	8.859	0.103	9.000
175.400	38.200	8.640	8.860	0.103	9.000
175.500	37.600	8.634	8.858	0.104	9.000
175.600	38.200	8.634	8.858	0.104	9.000
175.700	37.600	8.636	8.858	0.104	9.000
175.800	36.800	8.638	8.859	0.104	9.000
175.900	36.800	8.639	8.859	0.104	9.000
176.000	38.400	8.640	8.858	0.104	9.000
176.100	37.000	8.640	8.858	0.104	9.000
176.200	36.800	8.636	8.859	0.104	9.000
176.300	37.600	8.633	8.859	0.104	9.000
176.400	38.200	8.635	8.859	0.104	9.000
176.500	37.200	8.635	8.859	0.104	9.000
176.600	37.200	8.635	8.859	0.104	9.000
176.700	37.600	8.638	8.858	0.104	9.000
176.800	36.800	8.633	8.859	0.104	9.000
176.900	37.200	8.636	8.859	0.104	9.000
177.000	37.200	8.638	8.859	0.105	9.000
177.100	38.000	8.638	8.859	0.105	9.000
177.200	38.600	8.639	8.860	0.105	9.000
177.300	37.400	8.638	8.858	0.105	9.000
177.400	37.800	8.638	8.859	0.105	9.000
177.500	38.200	8.635	8.859	0.105	9.000
177.600	37.400	8.635	8.859	0.105	9.000
177.700	37.400	8.638	8.860	0.105	9.000
177.800	36.400	8.635	8.860	0.105	9.000
177.900	37.600	8.637	8.860	0.105	9.000
178.000	37.800	8.637	8.861	0.105	9.000
178.100	37.400	8.637	8.861	0.105	9.000
178.200	37.400	8.641	8.859	0.105	9.000
178.300	38.000	8.640	8.860	0.105	9.000
178.400	36.600	8.642	8.860	0.105	9.000
178.500	36.600	8.641	8.860	0.106	9.000
178.600	37.200	8.641	8.860	0.106	9.000
178.700	36.600	8.639	8.860	0.106	9.000
178.800	37.600	8.639	8.860	0.106	9.000
178.900	37.200	8.642	8.858	0.106	9.000
179.000	36.400	8.644	8.859	0.106	9.000
179.100	38.000	8.644	8.859	0.106	9.000
179.200	36.800	8.643	8.859	0.106	9.000
179.300	38.200	8.645	8.860	0.106	9.000
179.400	38.200	8.639	8.860	0.106	9.000
179.500	37.200	8.639	8.861	0.106	9.000
179.600	37.600	8.639	8.861	0.106	9.000
179.700	37.600	8.641	8.860	0.106	9.000
179.800	37.600	8.640	8.860	0.106	9.000
179.900	37.400	8.639	8.859	0.106	9.000
180.000	38.200	8.639	8.860	0.106	9.000
180.100	38.000	8.639	8.860	0.106	9.000
180.200	36.600	8.641	8.859	0.106	9.000
180.300	38.000	8.640	8.860	0.106	9.000
180.400	37.200	8.641	8.860	0.106	9.000
180.500	36.600	8.640	8.860	0.107	9.000
180.600	38.200	8.640	8.860	0.107	9.000
180.700	36.400	8.640	8.861	0.107	9.000
180.800	36.400	8.637	8.859	0.107	9.000
180.900	37.000	8.637	8.861	0.107	9.000
181.000	37.400	8.637	8.861	0.107	9.000
181.100	37.400	8.637	8.861	0.107	9.000
181.200	37.600	8.636	8.860	0.107	9.000
181.300	36.600	8.638	8.860	0.107	9.000
181.400	37.800	8.637	8.862	0.107	9.000
181.500	37.600	8.642	8.861	0.107	9.000
181.600	38.400	8.642	8.861	0.107	9.000
181.700	37.800	8.635	8.861	0.107	9.000
181.800	37.200	8.641	8.861	0.107	9.000
181.900	36.200	8.641	8.860	0.107	9.000
182.000	37.400	8.644	8.860	0.108	9.000
182.100	37.600	8.644	8.860	0.108	9.000
182.200	36.800	8.637	8.859	0.108	9.000
182.300	37.200	8.642	8.861	0.108	9.000
182.400	36.000	8.637	8.861	0.108	9.000
182.500	37.200	8.637	8.861	0.108	9.000
182.600	36.600	8.637	8.861	0.108	9.000
182.700	36.800	8.640	8.861	0.108	9.000
182.800	36.600	8.644	8.860	0.108	9.000
182.900	36.600	8.640	8.861	0.108	9.000
183.000	36.600	8.640	8.861	0.108	9.000
183.100	36.600	8.640	8.861	0.108	9.000
183.200	37.600	8.641	8.861	0.108	9.000
183.300	37.200	8.645	8.861	0.108	9.000
183.400	36.800	8.639	8.861	0.108	9.000
183.500	37.200	8.640	8.860	0.109	9.000
183.600	36.600	8.640	8.860	0.109	9.000
183.700	37.200	8.638	8.861	0.109	9.000
183.800	37.800	8.640	8.861	0.109	9.000
183.900	37.400	8.643	8.862	0.109	9.000
184.000	36.800	8.640	8.861	0.109	9.000
184.100	37.400	8.640	8.861	0.109	9.000
184.200	36.600	8.639	8.861	0.109	9.000
184.300	36.800	8.633	8.861	0.109	9.000
184.400	36.800	8.638	8.861	0.109	9.000
184.500	36.600	8.637	8.862	0.109	9.000
184.600	36.600	8.637	8.862	0.109	9.000
184.700	38.000	8.636	8.860	0.109	9.000
184.800	36.200	8.636	8.861	0.109	9.000
184.900	37.000	8.640	8.861	0.109	9.000
185.000	36.400	8.639	8.861	0.110	9.000
185.100	37.200	8.639	8.861	0.110	9.000
185.200	38.000	8.639	8.861	0.110	9.000
185.300	35.200	8.641	8.861	0.110	9.000
185.400	36.600	8.640	8.862	0.110	9.000
185.500	37.400	8.641	8.861	0.110	9.000
185.600	36.600	8.641	8.861	0.110	9.000
185.700	36.800	8.637	8.861	0.110	9.000
185.800	36.800	8.646	8.862	0.110	9.000
185.900	37.600	8.635	8.862	0.110	9.000
186.000	37.200	8.639	8.861	0.110	9.000
186.100	36.600	8.639	8.861	0.110	9.000
186.200	38.000	8.642	8.861	0.110	9.000
186.300	37.600	8.640	8.862	0.110	9.000
186.400	36.600	8.637	8.861	0.110	9.000
186.500	36.200	8.638	8.861	0.110	9.000
186.600	34.400	8.638	8.861	0.110	9.000
186.700	34.600	8.641	8.862	0.110	9.000
186.800	35.000	8.641	8.862	0.110	9.000
186.900	36.400	8.642	8.862	0.110	9.000
187.000	36.600	8.651	8.862	0.111	9.000
187.100	39.000	8.651	8.862	0.111	9.000
187.200	39.400	8.664	8.862	0.111	9.000
187.300	39.200	8.663	8.861	0.111	9.000
187.400	39.600	8.651	8.862	0.111	9.000
187.500	40.400	8.632	8.862	0.111	9.000
187.600	40.000	8.632	8.862	0.111	9.000
187.700	39.400	8.624	8.861	0.111	9.000
187.800	38.200	8.619	8.863	0.111	9.000
187.900	39.000	8.617	8.861	0.111	9.000
188.000	39.200	8.618	8.861	0.111	9.000
188.100	39.800	8.618	8.861	0.111	9.000
188.200	38.200	8.621	8.861	0.111	9.000
188.300	39.200	8.621	8.861	0.111	9.000
188.400	37.400	8.622	8.862	0.111	9.000
188.500	37.400	8.625	8.862	0.112	9.000
188.600	38.200	8.625	8.862	0.112	9.000
188.700	39.800	8.623	8.863	0.112	9.000
188.800	38.800	8.626	8.862	0.112	9.000
188.900	38.200	8.622	8.862	0.112	9.000
189.000	38.200	8.630	8.863	0.112	9.000
189.100	37.400	8.630	8.863	0.112	9.000
189.200	38.400	8.625	8.863	0.112	9.000
189.300	37.600	8.629	8.863	0.112	9.000
189.400	38.400	8.626	8.861	0.112	9.000
189.500	38.800	8.631	8.863	0.112	9.000
189.600	36.400	8.631	8.863	0.112	9.000
189.700	33.400	8.630	8.862	0.112	9.000
189.800	34.200	8.626	8.863	0.112	9.000
189.900	34.800	8.631	8.862	0.112	9.000
190.000	36.000	8.634	8.861	0.113	9.000
190.100	35.800	8.634	8.861	0.113	9.000
190.200	36.800	8.660	8.863	0.113	9.000
190.300	37.400	8.668	8.862	0.113	9.000
190.400	36.400	8.662	8.863	0.113	9.000
190.500	35.000	8.653	8.862	0.113	9.000
190.600	36.800	8.653	8.862	0.113	9.000
190.700	36.200	8.651	8.864	0.113	9.000
190.800	37.000	8.645	8.861	0.113	9.000
190.900	36.800	8.646	8.862	0.113	9.000
191.000	36.600	8.648	8.862	0.113	9.000
191.100	37.600	8.648	8.862	0.113	9.000
191.200	37.600	8.647	8.862	0.113	9.000
191.300	37.600	8.641	8.864	0.113	9.000
191.400	36.800	8.642	8.864	0.113	9.000
191.500	37.200	8.639	8.863	0.114	9.000
191.600	37.800	8.639	8.863	0.114	9.000
191.700	37.200	8.647	8.863	0.114	9.000
191.800	37.400	8.644	8.862	0.114	9.000
191.900	37.600	8.642	8.863	0.114	9.000
192.000	36.800	8.641	8.863	0.114	9.000
192.100	37.000	8.641	8.863	0.114	9.000
192.200	37.600	8.643	8.862	0.114	9.000
192.300	37.400	8.644	8.862	0.114	9.000
192.400	36.800	8.642	8.863	0.114	9.000
192.500	36.800	8.640	8.863	0.114	9.000
192.600	37.200	8.640	8.863	0.114	9.000
192.700	37.600	8.641	8.863	0.114	9.000
192.800	36.600	8.638	8.863	0.114	9.000
192.900	36.400	8.641	8.862	0.114	9.000
193.000	37.600	8.638	8.862	0.115	9.000
193.100	36.600	8.638	8.862	0.115	9.000
193.200	37.600	8.639	8.863	0.115	9.000
193.300	38.000	8.633	8.863	0.115	9.000
193.400	36.400	8.641	8.864	0.115	9.000
193.500	37.600	8.638	8.863	0.115	9.000
193.600	38.000	8.638	8.863	0.115	9.000
193.700	36.800	8.640	8.864	0.115	9.000
193.800	37.200	8.641	8.863	0.115	9.000
193.900	38.000	8.641	8.864	0.115	9.000
194.000	38.200	8.639	8.863	0.115	9.000
194.100	37.400	8.639	8.863	0.115	9.000
194.200	37.200	8.637	8.864	0.115	9.000
194.300	38.200	8.635	8.864	0.115	9.000
194.400	38.200	8.635	8.862	0.115	9.000
194.500	37.800	8.636	8.863	0.116	9.000
194.600	38.200	8.636	8.863	0.116	9.000
194.700	38.200	8.642	8.863	0.116	9.000
194.800	37.600	8.634	8.863	0.116	9.000
194.900	38.200	8.637	8.863	0.116	9.000
195.000	37.400	8.639	8.864	0.116	9.000
195.100	37.400	8.639	8.864	0.116	9.000
195.200	38.000	8.637	8.864	0.116	9.000
195.300	38.000	8.639	8.863	0.116	9.000
195.400	37.600	8.633	8.863	0.116	9.000
195.500	38.400	8.640	8.864	0.116	9.000
195.600	38.400	8.640	8.864	0.116	9.000
195.700	37.800	8.633	8.864	0.116	9.000
195.800	38.600	8.637	8.864	0.116	9.000
195.900	37.000	8.637	8.863	0.116	9.000
196.000	38.200	8.635	8.864	0.116	9.000
196.100	37.600	8.635	8.864	0.116	9.000
196.200	36.600	8.634	8.864	0.116	9.000
196.300	38.200	8.635	8.864	0.116	9.000
196.400	38.000	8.632	8.863	0.116	9.000
196.500	37.800	8.632	8.863	0.117	9.000
196.600	37.600	8.632	8.863	0.117	9.000
196.700	37.200	8.633	8.864	0.117	9.000
196.800	36.800	8.634	8.863	0.117	9.000
196.900	37.400	8.629	8.864	0.117	9.000
197.000	38.000	8.633	8.864	0.117	9.000
197.100	38.000	8.633	8.864	0.117	9.000
197.200	38.200	8.631	8.864	0.117	9.000
197.300	37.600	8.631	8.864	0.117	9.000
197.400	38.000	8.632	8.863	0.117	9.000
197.500	38.400	8.633	8.864	0.117	9.000
197.600	38.000	8.633	8.864	0.117	9.000
197.700	38.400	8.634	8.864	0.117	9.000
197.800	37.800	8.633	8.864	0.117	9.000
197.900	39.000	8.636	8.864	0.117	9.000
198.000	39.600	8.632	8.865	0.118	9.000
198.100	37.000	8.632	8.865	0.118	9.000
198.200	38.200	8.632	8.864	0.118	9.000
198.300	38.800	8.634	8.863	0.118	9.000
198.400	37.200	8.635	8.864	0.118	9.000
198.500	36.800	8.635	8.864	0.118	9.000
198.600	38.600	8.635	8.864	0.118	9.000
198.700	38.600	8.634	8.864	0.118	9.000
198.800	37.400	8.635	8.864	0.118	9.000
198.900	37.200	8.635	8.865	0.118	9.000
199.000	37.000	8.635	8.864	0.118	9.000
199.100	37.800	8.635	8.864	0.118	9.000
199.200	37.800	8.637	8.865	0.118	9.000
199.300	37.600	8.637	8.864	0.118	9.000
199.400	38.400	8.637	8.864	0.118	9.000
199.500	37.000	8.635	8.864	0.119	9.000
199.600	37.200	8.635	8.864	0.119	9.000
199.700	37.200	8.639	8.865	0.119	9.000
199.800	38.000	8.634	8.865	0.119	9.000
199.900	37.400	8.641	8.865	0.119	9.000
[truncated: 79,216 more rows]
