# Supplementary material for: Measurement of Outflow Facility Using iPerfusion
Source: PLoS One. 2016 Mar 7;11(3):e0150694. doi: 10.1371/journal.pone.0150694 (PMC4780770; doi:10.1371/journal.pone.0150694)
Supplement: S4 File — The raw data from the perfusion traces along with the steady state values for each pressure step. (ZIP) [file pone.0150694.s004.zip › S3/ControlIndividuals/eye22/Eye_P16CR-12/Parameters.txt]

Q	dQ	P	dP	R	dR	C	dC	FT	dFT	N/A	FV
62.1345	5.3347	8.4623	0.0463	0.1362	0.0119	7.3425	0.6426	0.0000	0.0000	8.9900	0.0000
10.3790	5.0739	4.4610	0.0409	0.4298	0.2142	2.3266	1.1595	0.0000	0.0000	4.5300	0.0000
25.2727	5.1903	5.8285	0.0419	0.2306	0.0483	4.3361	0.9074	0.0000	0.0000	6.0075	0.0000
40.7002	5.1519	7.1969	0.0426	0.1768	0.0228	5.6552	0.7300	0.0000	0.0000	7.5075	0.0000
62.0961	5.2838	8.5099	0.0440	0.1370	0.0119	7.2969	0.6330	0.0000	0.0000	9.0075	0.0000
85.8263	5.1924	9.7987	0.0433	0.1142	0.0071	8.7589	0.5410	0.0000	0.0000	10.5075	0.0000
112.6452	5.3728	11.0672	0.0485	0.0982	0.0048	10.1783	0.4958	0.0000	0.0000	12.0150	0.0000
169.4117	5.2296	13.5526	0.0549	0.0800	0.0025	12.5003	0.3961	0.0000	0.0000	15.0150	0.0000
224.9656	5.3608	16.0360	0.0584	0.0713	0.0017	14.0288	0.3439	0.0000	0.0000	17.9532	0.0000
78.5870	5.1338	7.3908	0.0412	0.0940	0.0063	10.6330	0.7101	0.0000	0.0000	8.0032	0.0000
