# Supplementary material for: Measurement of Outflow Facility Using iPerfusion
Source: PLoS One. 2016 Mar 7;11(3):e0150694. doi: 10.1371/journal.pone.0150694 (PMC4780770; doi:10.1371/journal.pone.0150694)
Supplement: S4 File — The raw data from the perfusion traces along with the steady state values for each pressure step. (ZIP) [file pone.0150694.s004.zip › S3/ControlIndividuals/Eye2/CapPre_2/Data.txt]

0.000	-3.000	-0.003	8.849	0.000	0.000
0.100	-0.000	-0.003	8.849	0.000	0.000
0.200	0.400	-0.011	8.849	0.000	0.000
0.300	0.800	-0.006	8.849	0.000	0.000
0.400	2.000	-0.002	8.849	0.000	0.000
0.500	-0.000	-0.006	8.849	0.000	0.000
0.600	0.600	-0.006	8.849	0.000	0.000
0.700	1.400	-0.009	8.849	0.000	0.000
0.800	0.400	-0.002	8.849	0.000	0.000
0.900	-0.000	-0.004	8.849	0.000	0.000
1.000	1.800	-0.011	8.849	0.000	0.000
1.100	0.600	-0.011	8.849	0.000	0.000
1.200	1.200	-0.007	8.850	0.000	0.000
1.300	0.600	-0.006	8.849	0.000	0.000
1.400	0.800	-0.006	8.850	0.000	0.000
1.500	1.400	-0.008	8.849	0.000	0.000
1.600	1.200	-0.008	8.849	0.000	0.000
1.700	0.600	-0.005	8.851	0.000	0.000
1.800	2.800	-0.009	8.849	0.000	0.000
1.900	1.000	-0.002	8.849	0.000	0.000
2.000	1.200	-0.005	8.849	0.000	0.000
2.100	1.600	-0.005	8.849	0.000	0.000
2.200	0.400	-0.008	8.850	0.000	0.000
2.300	1.000	-0.007	8.849	0.000	0.000
2.400	1.000	-0.005	8.850	0.000	0.000
2.500	2.000	-0.006	8.850	0.000	0.000
2.600	1.600	-0.006	8.850	0.000	0.000
2.700	2.200	-0.005	8.849	0.000	0.000
2.800	1.000	-0.005	8.850	0.000	0.000
2.900	0.600	-0.004	8.850	0.000	0.000
3.000	2.000	-0.005	8.850	0.000	0.000
3.100	2.000	-0.005	8.850	0.000	0.000
3.200	1.400	-0.007	8.850	0.000	0.000
3.300	1.600	-0.005	8.851	0.000	0.000
3.400	1.200	-0.004	8.850	0.000	0.000
3.500	1.200	-0.011	8.850	0.000	0.000
3.600	0.600	-0.011	8.850	0.000	0.000
3.700	2.000	-0.004	8.850	0.000	0.000
3.800	1.200	-0.003	8.851	0.000	0.000
3.900	1.400	-0.007	8.849	0.000	0.000
4.000	0.600	-0.003	8.850	0.000	0.000
4.100	1.800	-0.003	8.850	0.000	0.000
4.200	0.800	-0.009	8.850	0.000	0.000
4.300	1.200	-0.003	8.851	0.000	0.000
4.400	1.200	-0.007	8.851	0.000	0.000
4.500	2.400	-0.006	8.850	0.000	0.000
4.600	1.200	-0.006	8.850	0.000	0.000
4.700	2.800	-0.010	8.851	0.000	0.000
4.800	0.200	-0.002	8.850	0.000	0.000
4.900	1.600	-0.008	8.850	0.000	0.000
5.000	0.600	-0.004	8.851	0.000	0.000
5.100	1.600	-0.004	8.851	0.000	0.000
5.200	0.800	-0.007	8.851	0.000	0.000
5.300	1.000	-0.005	8.851	0.000	0.000
5.400	0.800	-0.003	8.850	0.000	0.000
5.500	0.400	-0.003	8.850	0.000	0.000
5.600	1.800	-0.003	8.850	0.000	0.000
5.700	1.600	-0.008	8.850	0.000	0.000
5.800	-0.600	-0.004	8.850	0.000	0.000
5.900	1.200	-0.009	8.851	0.000	0.000
6.000	1.600	-0.010	8.851	0.000	0.000
6.100	1.800	-0.010	8.851	0.000	0.000
6.200	1.000	-0.003	8.851	0.000	0.000
6.300	0.400	-0.008	8.851	0.000	0.000
6.400	2.000	-0.002	8.851	0.000	0.000
6.500	1.800	0.001	8.851	0.000	0.000
6.600	2.600	0.001	8.851	0.000	0.000
6.700	2.000	-0.006	8.850	0.000	0.000
6.800	1.600	-0.007	8.851	0.000	0.000
6.900	1.200	-0.008	8.850	0.000	0.000
7.000	2.600	-0.010	8.852	0.000	0.000
7.100	1.000	-0.010	8.852	0.000	0.000
7.200	1.200	-0.006	8.850	0.000	0.000
7.300	0.200	-0.005	8.851	0.000	0.000
7.400	1.000	-0.007	8.851	0.000	0.000
7.500	0.800	-0.007	8.850	0.000	0.000
7.600	1.800	-0.007	8.850	0.000	0.000
7.700	1.600	-0.002	8.851	0.000	0.000
7.800	1.800	-0.013	8.851	0.000	0.000
7.900	1.000	-0.003	8.851	0.000	0.000
8.000	1.000	-0.004	8.852	0.000	0.000
8.100	2.000	-0.004	8.852	0.000	0.000
8.200	0.800	-0.005	8.851	0.000	0.000
8.300	1.400	-0.007	8.852	0.000	0.000
8.400	2.000	-0.006	8.851	0.000	0.000
8.500	0.800	-0.006	8.851	0.000	0.000
8.600	2.600	-0.006	8.851	0.000	0.000
8.700	0.800	-0.008	8.852	0.000	0.000
8.800	0.400	-0.006	8.851	0.000	0.000
8.900	2.000	-0.007	8.852	0.000	0.000
9.000	0.800	-0.007	8.851	0.000	0.000
9.100	-0.000	-0.007	8.851	0.000	0.000
9.200	1.200	-0.010	8.852	0.000	0.000
9.300	-0.200	-0.007	8.851	0.000	0.000
9.400	2.000	-0.006	8.851	0.000	0.000
9.500	1.400	-0.013	8.851	0.000	0.000
9.600	2.600	-0.013	8.851	0.000	0.000
9.700	-0.200	0.005	8.851	0.000	0.000
9.800	1.800	-0.012	8.851	0.000	0.000
9.900	1.800	-0.007	8.851	0.013	0.000
10.000	3.000	-0.015	8.851	0.013	0.000
10.100	1.600	-0.012	8.851	0.013	0.000
10.200	2.000	0.006	8.852	0.013	0.000
10.300	2172.000	-0.017	8.852	0.013	0.000
10.400	5485.600	-0.017	8.852	0.016	0.000
10.500	5308.000	-0.012	8.851	0.016	0.000
10.600	4027.600	-0.026	8.852	0.016	0.000
10.700	1242.000	-0.404	8.851	0.016	0.000
10.800	-2984.800	-0.477	8.852	0.016	0.000
10.900	-5500.000	-0.477	8.852	0.030	0.000
11.000	-5200.600	0.023	8.852	0.030	0.000
11.100	-1776.200	0.004	8.850	0.030	0.000
11.200	5072.400	0.001	8.851	0.030	0.000
11.300	5477.400	-0.009	8.851	0.030	0.000
11.400	4493.200	-0.009	8.851	0.010	0.000
11.500	1691.800	-0.009	8.851	0.010	0.000
11.600	-3297.000	-0.012	8.851	0.010	0.000
11.700	-5500.000	-0.014	8.851	0.010	0.000
11.800	-4372.600	-0.012	8.851	0.010	0.000
11.900	-273.600	-0.012	8.851	0.010	0.000
12.000	-250.400	-0.152	8.851	0.008	0.000
12.100	-306.400	-0.225	8.850	0.008	0.000
12.200	-331.600	0.039	8.852	0.008	0.000
12.300	-323.200	2.203	8.852	0.008	0.000
12.400	-299.400	2.203	8.852	0.008	0.000
12.500	-290.600	2.709	8.850	0.005	0.000
12.600	-286.200	2.863	8.851	0.005	0.000
12.700	-304.400	2.734	8.851	0.005	0.000
12.800	-307.400	2.471	8.851	0.005	0.000
12.900	-304.000	2.471	8.851	0.005	0.000
13.000	-301.000	2.483	8.853	0.003	0.000
13.100	-296.800	2.626	8.852	0.003	0.000
13.200	-295.800	2.639	8.853	0.003	0.000
13.300	-291.800	2.577	8.851	0.003	0.000
13.400	-291.000	2.577	8.851	0.003	0.000
13.500	-287.000	2.554	8.851	0.000	0.000
13.600	-284.600	2.530	8.851	0.000	0.000
13.700	-281.600	2.506	8.851	0.000	0.000
13.800	-280.000	2.460	8.850	0.000	0.000
13.900	-279.200	2.460	8.850	0.000	0.000
14.000	-275.600	2.438	8.851	-0.002	0.000
14.100	-272.000	2.416	8.851	-0.002	0.000
14.200	-269.800	2.400	8.851	-0.002	0.000
14.300	-267.200	2.357	8.851	-0.002	0.000
14.400	-267.200	2.357	8.851	-0.002	0.000
14.500	-262.600	2.335	8.851	-0.004	0.000
14.600	-261.800	2.315	8.851	-0.004	0.000
14.700	-258.000	2.291	8.851	-0.004	0.000
14.800	-257.000	2.253	8.852	-0.004	0.000
14.900	-254.600	2.253	8.852	-0.004	0.000
15.000	-252.200	2.232	8.851	-0.006	0.000
15.100	-250.200	2.213	8.849	-0.006	0.000
15.200	-247.400	2.195	8.850	-0.006	0.000
15.300	-244.600	2.159	8.852	-0.006	0.000
15.400	-242.800	2.159	8.852	-0.006	0.000
15.500	-240.400	2.138	8.851	-0.008	0.000
15.600	-240.000	2.118	8.851	-0.008	0.000
15.700	-236.600	2.100	8.851	-0.008	0.000
15.800	-236.600	2.065	8.850	-0.008	0.000
15.900	-232.800	2.065	8.850	-0.008	0.000
16.000	-230.400	2.049	8.850	-0.010	0.000
16.100	-228.800	2.033	8.850	-0.010	0.000
16.200	-226.200	2.003	8.850	-0.010	0.000
16.300	-226.000	1.975	8.850	-0.010	0.000
16.400	-222.400	1.975	8.850	-0.010	0.000
16.500	-221.200	1.961	8.850	-0.012	0.000
16.600	-219.600	1.948	8.851	-0.012	0.000
16.700	-218.200	1.922	8.849	-0.012	0.000
16.800	-215.800	1.890	8.851	-0.012	0.000
16.900	-214.600	1.890	8.851	-0.012	0.000
17.000	-211.600	1.883	8.848	-0.013	0.000
17.100	-211.200	1.859	8.850	-0.013	0.000
17.200	-209.600	1.848	8.850	-0.013	0.000
17.300	-207.400	1.818	8.851	-0.013	0.000
17.400	-205.000	1.818	8.851	-0.013	0.000
17.500	-203.800	1.801	8.850	-0.015	0.000
17.600	-201.600	1.785	8.851	-0.015	0.000
17.700	-199.800	1.770	8.849	-0.015	0.000
17.800	-198.800	1.742	8.850	-0.015	0.000
17.900	-196.600	1.742	8.850	-0.015	0.000
18.000	-194.800	1.725	8.849	-0.017	0.000
18.100	-195.000	1.712	8.849	-0.017	0.000
18.200	-191.200	1.698	8.848	-0.017	0.000
18.300	-190.800	1.668	8.850	-0.017	0.000
18.400	-188.800	1.668	8.850	-0.017	0.000
18.500	-187.000	1.645	8.849	-0.018	0.000
18.600	-185.000	1.643	8.850	-0.018	0.000
18.700	-184.000	1.623	8.850	-0.018	0.000
18.800	-183.000	1.599	8.849	-0.018	0.000
18.900	-180.600	1.599	8.849	-0.018	0.000
19.000	-178.600	1.582	8.850	-0.020	0.000
19.100	-177.600	1.571	8.850	-0.020	0.000
19.200	-175.800	1.557	8.849	-0.020	0.000
19.300	-175.400	1.532	8.849	-0.020	0.000
19.400	-173.000	1.532	8.849	-0.020	0.000
19.500	-171.800	1.520	8.849	-0.021	0.000
19.600	-170.400	1.507	8.849	-0.021	0.000
19.700	-169.200	1.492	8.848	-0.021	0.000
19.800	-168.000	1.463	8.849	-0.021	0.000
19.900	-166.600	1.463	8.849	-0.021	0.000
20.000	-165.200	1.459	8.849	-0.022	0.000
20.100	-164.600	1.440	8.848	-0.022	0.000
20.200	-164.200	1.434	8.848	-0.022	0.000
20.300	-161.800	1.403	8.848	-0.022	0.000
20.400	-159.000	1.403	8.848	-0.022	0.000
20.500	-158.600	1.399	8.849	-0.024	0.000
20.600	-156.800	1.380	8.849	-0.024	0.000
20.700	-156.800	1.374	8.850	-0.024	0.000
20.800	-154.600	1.345	8.849	-0.024	0.000
20.900	-154.400	1.345	8.849	-0.024	0.000
21.000	-151.800	1.342	8.849	-0.025	0.000
21.100	-150.600	1.319	8.848	-0.025	0.000
21.200	-148.800	1.321	8.849	-0.025	0.000
21.300	-148.200	1.298	8.849	-0.025	0.000
21.400	-146.000	1.298	8.849	-0.025	0.000
21.500	-145.600	1.280	8.850	-0.026	0.000
21.600	-144.000	1.272	8.849	-0.026	0.000
21.700	-142.600	1.259	8.848	-0.026	0.000
21.800	-141.000	1.240	8.848	-0.026	0.000
21.900	-141.000	1.240	8.848	-0.026	0.000
22.000	-138.200	1.225	8.849	-0.027	0.000
22.100	-139.000	1.220	8.848	-0.027	0.000
22.200	-137.000	1.203	8.848	-0.027	0.000
22.300	-135.800	1.197	8.848	-0.027	0.000
22.400	-135.800	1.197	8.848	-0.027	0.000
22.500	-133.800	1.165	8.848	-0.028	0.000
22.600	-133.200	1.177	8.849	-0.028	0.000
22.700	-131.800	1.153	8.847	-0.028	0.000
22.800	-129.200	1.138	8.848	-0.028	0.000
22.900	-131.200	1.138	8.848	-0.028	0.000
23.000	-129.000	1.123	8.847	-0.029	0.000
23.100	-128.200	1.112	8.848	-0.029	0.000
23.200	-126.200	1.118	8.848	-0.029	0.000
23.300	-126.000	1.091	8.847	-0.029	0.000
23.400	-124.800	1.091	8.847	-0.029	0.000
23.500	-122.800	1.076	8.849	-0.030	0.000
23.600	-123.200	1.072	8.848	-0.030	0.000
23.700	-121.200	1.056	8.848	-0.030	0.000
23.800	-120.400	1.046	8.848	-0.030	0.000
23.900	-119.400	1.046	8.848	-0.030	0.000
24.000	-118.400	1.020	8.849	-0.031	0.000
24.100	-118.400	1.016	8.848	-0.031	0.000
24.200	-118.600	1.008	8.848	-0.031	0.000
24.300	-117.200	1.000	8.848	-0.031	0.000
24.400	-115.400	1.000	8.848	-0.031	0.000
24.500	-114.600	0.982	8.849	-0.032	0.000
24.600	-113.400	0.970	8.847	-0.032	0.000
24.700	-112.400	0.962	8.848	-0.032	0.000
24.800	-112.200	0.945	8.847	-0.032	0.000
24.900	-111.400	0.945	8.847	-0.032	0.000
25.000	-108.800	0.946	8.849	-0.033	0.000
25.100	-109.600	0.927	8.847	-0.033	0.000
25.200	-107.000	0.932	8.848	-0.033	0.000
25.300	-107.600	0.917	8.848	-0.033	0.000
25.400	-105.800	0.917	8.848	-0.033	0.000
25.500	-105.200	0.892	8.848	-0.034	0.000
25.600	-104.000	0.892	8.847	-0.034	0.000
25.700	-104.000	0.872	8.847	-0.034	0.000
25.800	-103.400	0.857	8.847	-0.034	0.000
25.900	-102.600	0.857	8.847	-0.034	0.000
26.000	-103.000	0.889	8.848	-0.035	0.000
26.100	-100.800	0.839	8.847	-0.035	0.000
26.200	-101.000	0.873	8.848	-0.035	0.000
26.300	-99.800	0.845	8.847	-0.035	0.000
26.400	-98.800	0.845	8.847	-0.035	0.000
26.500	-97.600	0.834	8.847	-0.036	0.000
26.600	-96.600	0.831	8.847	-0.036	0.000
26.700	-96.400	0.816	8.847	-0.036	0.000
26.800	-95.200	0.802	8.847	-0.036	0.000
26.900	-95.400	0.802	8.847	-0.036	0.000
27.000	-94.000	0.816	8.848	-0.037	0.000
27.100	-93.000	0.784	8.847	-0.037	0.000
27.200	-92.200	0.792	8.848	-0.037	0.000
27.300	-92.600	0.779	8.847	-0.037	0.000
27.400	-90.600	0.779	8.847	-0.037	0.000
27.500	-89.600	0.770	8.847	-0.037	0.000
27.600	-89.200	0.761	8.847	-0.037	0.000
27.700	-88.000	0.758	8.848	-0.037	0.000
27.800	-88.000	0.742	8.848	-0.037	0.000
27.900	-87.000	0.742	8.848	-0.037	0.000
28.000	-87.600	0.738	8.846	-0.038	0.000
28.100	-86.000	0.729	8.849	-0.038	0.000
28.200	-86.400	0.727	8.847	-0.038	0.000
28.300	-84.200	0.714	8.847	-0.038	0.000
28.400	-84.600	0.714	8.847	-0.038	0.000
28.500	-82.000	0.709	8.848	-0.039	0.000
28.600	-83.200	0.702	8.847	-0.039	0.000
28.700	-82.400	0.696	8.847	-0.039	0.000
28.800	-82.000	0.689	8.848	-0.039	0.000
28.900	-80.600	0.689	8.848	-0.039	0.000
29.000	-80.600	0.682	8.848	-0.039	0.000
29.100	-79.400	0.678	8.847	-0.039	0.000
29.200	-79.600	0.672	8.848	-0.039	0.000
29.300	-78.000	0.662	8.848	-0.039	0.000
29.400	-78.000	0.662	8.848	-0.039	0.000
29.500	-77.800	0.658	8.848	-0.040	0.000
29.600	-77.400	0.651	8.848	-0.040	0.000
29.700	-76.000	0.650	8.846	-0.040	0.000
29.800	-76.600	0.633	8.848	-0.040	0.000
29.900	-75.200	0.633	8.848	-0.040	0.000
30.000	-74.600	0.629	8.847	-0.041	0.000
30.100	-73.400	0.624	8.847	-0.041	0.000
30.200	-73.400	0.621	8.848	-0.041	0.000
30.300	-72.800	0.609	8.847	-0.041	0.000
30.400	-73.200	0.609	8.847	-0.041	0.000
30.500	-71.200	0.608	8.848	-0.041	0.000
30.600	-72.400	0.601	8.847	-0.041	0.000
30.700	-69.600	0.600	8.848	-0.041	0.000
30.800	-70.000	0.587	8.847	-0.041	0.000
30.900	-70.000	0.587	8.847	-0.041	0.000
31.000	-68.800	0.581	8.848	-0.042	0.000
31.100	-69.200	0.579	8.847	-0.042	0.000
31.200	-68.000	0.574	8.847	-0.042	0.000
31.300	-67.000	0.567	8.847	-0.042	0.000
31.400	-66.400	0.567	8.847	-0.042	0.000
31.500	-65.600	0.558	8.847	-0.042	0.000
31.600	-65.400	0.558	8.848	-0.042	0.000
31.700	-65.200	0.546	8.847	-0.042	0.000
31.800	-64.600	0.544	8.848	-0.042	0.000
31.900	-62.800	0.544	8.848	-0.042	0.000
32.000	-61.800	0.534	8.848	-0.043	0.000
32.100	-62.600	0.531	8.847	-0.043	0.000
32.200	-62.400	0.524	8.848	-0.043	0.000
32.300	-61.800	0.516	8.847	-0.043	0.000
32.400	-61.400	0.516	8.847	-0.043	0.000
32.500	-60.600	0.510	8.847	-0.043	0.000
32.600	-59.800	0.509	8.848	-0.043	0.000
32.700	-60.800	0.501	8.847	-0.043	0.000
32.800	-59.000	0.494	8.848	-0.043	0.000
32.900	-58.600	0.494	8.848	-0.043	0.000
33.000	-58.000	0.492	8.848	-0.044	0.000
33.100	-58.800	0.482	8.847	-0.044	0.000
33.200	-58.000	0.482	8.847	-0.044	0.000
33.300	-57.200	0.477	8.848	-0.044	0.000
33.400	-56.200	0.477	8.848	-0.044	0.000
33.500	-55.800	0.472	8.849	-0.044	0.000
33.600	-55.200	0.468	8.847	-0.044	0.000
33.700	-55.000	0.461	8.848	-0.044	0.000
33.800	-55.200	0.452	8.848	-0.044	0.000
33.900	-53.600	0.452	8.848	-0.044	0.000
34.000	-53.000	0.451	8.848	-0.045	0.000
34.100	-53.800	0.444	8.848	-0.045	0.000
34.200	-52.600	0.439	8.848	-0.045	0.000
34.300	-51.600	0.431	8.848	-0.045	0.000
34.400	-52.000	0.431	8.848	-0.045	0.000
34.500	-50.600	0.429	8.848	-0.045	0.000
34.600	-51.000	0.423	8.848	-0.045	0.000
34.700	-49.800	0.421	8.850	-0.045	0.000
34.800	-50.000	0.414	8.849	-0.045	0.000
34.900	-49.800	0.414	8.849	-0.045	0.000
35.000	-48.800	0.411	8.849	-0.046	0.000
35.100	-48.400	0.405	8.847	-0.046	0.000
35.200	-48.600	0.407	8.849	-0.046	0.000
35.300	-47.600	0.399	8.849	-0.046	0.000
35.400	-47.600	0.399	8.849	-0.046	0.000
35.500	-48.400	0.391	8.848	-0.046	0.000
35.600	-46.400	0.393	8.848	-0.046	0.000
35.700	-47.200	0.382	8.848	-0.046	0.000
35.800	-46.400	0.377	8.848	-0.046	0.000
35.900	-46.000	0.377	8.848	-0.046	0.000
36.000	-45.600	0.375	8.849	-0.046	0.000
36.100	-44.400	0.373	8.848	-0.046	0.000
36.200	-43.600	0.371	8.849	-0.046	0.000
36.300	-43.800	0.360	8.848	-0.046	0.000
36.400	-43.800	0.360	8.848	-0.046	0.000
36.500	-42.800	0.355	8.848	-0.047	0.000
36.600	-42.600	0.358	8.848	-0.047	0.000
36.700	-42.400	0.356	8.849	-0.047	0.000
36.800	-42.000	0.348	8.849	-0.047	0.000
36.900	-42.400	0.348	8.849	-0.047	0.000
37.000	-42.400	0.346	8.849	-0.047	0.000
37.100	-41.400	0.343	8.848	-0.047	0.000
37.200	-42.000	0.340	8.848	-0.047	0.000
37.300	-40.800	0.344	8.849	-0.047	0.000
37.400	-42.000	0.344	8.849	-0.047	0.000
37.500	-40.600	0.335	8.849	-0.047	0.000
37.600	-39.800	0.339	8.849	-0.047	0.000
37.700	-38.800	0.334	8.849	-0.047	0.000
37.800	-37.400	0.320	8.849	-0.047	0.000
37.900	-37.000	0.320	8.849	-0.047	0.000
38.000	-37.600	0.316	8.849	-0.048	0.000
38.100	-36.200	0.307	8.850	-0.048	0.000
38.200	-35.000	0.301	8.850	-0.048	0.000
38.300	-35.000	0.294	8.850	-0.048	0.000
38.400	-35.200	0.294	8.850	-0.048	0.000
38.500	-35.000	0.288	8.849	-0.048	0.000
38.600	-34.600	0.286	8.850	-0.048	0.000
38.700	-34.800	0.287	8.848	-0.048	0.000
38.800	-35.000	0.279	8.849	-0.048	0.000
38.900	-33.800	0.279	8.849	-0.048	0.000
39.000	-34.400	0.277	8.849	-0.048	0.000
39.100	-32.400	0.272	8.849	-0.048	0.000
39.200	-31.200	0.268	8.849	-0.048	0.000
39.300	-32.600	0.268	8.849	-0.048	0.000
39.400	-32.600	0.268	8.849	-0.048	0.000
39.500	-32.400	0.260	8.849	-0.048	0.000
39.600	-30.400	0.259	8.849	-0.048	0.000
39.700	-32.600	0.259	8.850	-0.048	0.000
39.800	-31.200	0.253	8.851	-0.048	0.000
39.900	-30.400	0.253	8.851	-0.048	0.000
40.000	-29.800	0.248	8.851	-0.049	0.000
40.100	-31.200	0.247	8.850	-0.049	0.000
40.200	-30.600	0.245	8.850	-0.049	0.000
40.300	-30.400	0.243	8.849	-0.049	0.000
40.400	-30.400	0.243	8.849	-0.049	0.000
40.500	-28.800	0.241	8.850	-0.049	0.000
40.600	-30.200	0.236	8.850	-0.049	0.000
40.700	-28.800	0.241	8.851	-0.049	0.000
40.800	-28.600	0.235	8.850	-0.049	0.000
40.900	-27.600	0.235	8.850	-0.049	0.000
41.000	-28.000	0.232	8.850	-0.049	0.000
41.100	-27.800	0.230	8.850	-0.049	0.000
41.200	-28.000	0.228	8.850	-0.049	0.000
41.300	-28.000	0.223	8.849	-0.049	0.000
41.400	-29.400	0.223	8.849	-0.049	0.000
41.500	-28.000	0.220	8.850	-0.049	0.000
41.600	-27.400	0.220	8.849	-0.049	0.000
41.700	-27.200	0.219	8.849	-0.049	0.000
41.800	-27.200	0.217	8.850	-0.049	0.000
41.900	-27.400	0.217	8.850	-0.049	0.000
42.000	-26.600	0.218	8.850	-0.050	0.000
42.100	-26.400	0.219	8.851	-0.050	0.000
42.200	-30.000	0.212	8.850	-0.050	0.000
42.300	-27.000	0.207	8.851	-0.050	0.000
42.400	-28.000	0.207	8.851	-0.050	0.000
42.500	-26.000	0.220	8.850	-0.050	0.000
42.600	-27.200	0.214	8.851	-0.050	0.000
42.700	-25.600	0.215	8.850	-0.050	0.000
42.800	-26.400	0.215	8.851	-0.050	0.000
42.900	-25.800	0.215	8.851	-0.050	0.000
43.000	-24.200	0.201	8.851	-0.050	0.000
43.100	-25.800	0.204	8.851	-0.050	0.000
43.200	-25.800	0.198	8.850	-0.050	0.000
43.300	-23.400	0.195	8.851	-0.050	0.000
43.400	-23.800	0.195	8.851	-0.050	0.000
43.500	-25.200	0.194	8.850	-0.050	0.000
43.600	-24.800	0.193	8.851	-0.050	0.000
43.700	-24.200	0.191	8.851	-0.050	0.000
43.800	-23.600	0.189	8.850	-0.050	0.000
43.900	-24.000	0.189	8.850	-0.050	0.000
44.000	-24.000	0.187	8.851	-0.050	0.000
44.100	-22.800	0.182	8.851	-0.050	0.000
44.200	-24.000	0.181	8.850	-0.050	0.000
44.300	-22.600	0.183	8.852	-0.050	0.000
44.400	-22.600	0.183	8.852	-0.050	0.000
44.500	-22.600	0.177	8.850	-0.051	0.000
44.600	-22.600	0.177	8.851	-0.051	0.000
44.700	-23.400	0.172	8.851	-0.051	0.000
44.800	-22.600	0.171	8.851	-0.051	0.000
44.900	-21.000	0.171	8.851	-0.051	0.000
45.000	-22.200	0.169	8.851	-0.051	0.000
45.100	-22.000	0.171	8.852	-0.051	0.000
45.200	-21.000	0.167	8.851	-0.051	0.000
45.300	-21.600	0.165	8.851	-0.051	0.000
45.400	-20.400	0.165	8.851	-0.051	0.000
45.500	-21.800	0.159	8.851	-0.051	0.000
45.600	-21.200	0.157	8.852	-0.051	0.000
45.700	-20.800	0.162	8.850	-0.051	0.000
45.800	-19.800	0.158	8.851	-0.051	0.000
45.900	-19.800	0.158	8.851	-0.051	0.000
46.000	-20.600	0.158	8.851	-0.051	0.000
46.100	-19.600	0.153	8.850	-0.051	0.000
46.200	-20.400	0.154	8.850	-0.051	0.000
46.300	-19.800	0.152	8.851	-0.051	0.000
46.400	-20.200	0.152	8.851	-0.051	0.000
46.500	-19.600	0.151	8.852	-0.051	0.000
46.600	-20.400	0.145	8.850	-0.051	0.000
46.700	-19.800	0.146	8.852	-0.051	0.000
46.800	-19.600	0.144	8.852	-0.051	0.000
46.900	-18.800	0.144	8.852	-0.051	0.000
47.000	-19.200	0.141	8.851	-0.051	0.000
47.100	-18.000	0.142	8.851	-0.051	0.000
47.200	-19.000	0.139	8.851	-0.051	0.000
47.300	-18.000	0.140	8.851	-0.051	0.000
47.400	-19.000	0.140	8.851	-0.051	0.000
47.500	-16.800	0.133	8.852	-0.052	0.000
47.600	-17.600	0.133	8.851	-0.052	0.000
47.700	-17.200	0.128	8.851	-0.052	0.000
47.800	-17.600	0.128	8.851	-0.052	0.000
47.900	-17.400	0.128	8.851	-0.052	0.000
48.000	-17.800	0.125	8.852	-0.052	0.000
48.100	-17.000	0.124	8.852	-0.052	0.000
48.200	-16.400	0.127	8.853	-0.052	0.000
48.300	-15.600	0.120	8.852	-0.052	0.000
48.400	-16.200	0.120	8.852	-0.052	0.000
48.500	-16.000	0.121	8.853	-0.052	0.000
48.600	-16.400	0.118	8.852	-0.052	0.000
48.700	-16.000	0.115	8.852	-0.052	0.000
48.800	-15.200	0.116	8.852	-0.052	0.000
48.900	-15.000	0.116	8.852	-0.052	0.000
49.000	-15.400	0.112	8.852	-0.052	0.000
49.100	-15.200	0.111	8.852	-0.052	0.000
49.200	-15.800	0.107	8.852	-0.052	0.000
49.300	-15.000	0.109	8.851	-0.052	0.000
49.400	-14.800	0.109	8.851	-0.052	0.000
49.500	-14.000	0.106	8.852	-0.052	0.000
49.600	-15.200	0.106	8.852	-0.052	0.000
49.700	-13.600	0.106	8.852	-0.052	0.000
49.800	-14.800	0.102	8.852	-0.052	0.000
49.900	-12.800	0.102	8.852	-0.052	0.000
50.000	-14.400	0.101	8.852	-0.052	0.000
50.100	-13.000	0.100	8.851	-0.052	0.000
50.200	-13.600	0.099	8.853	-0.052	0.000
50.300	-13.400	0.097	8.852	-0.052	0.000
50.400	-12.800	0.097	8.852	-0.052	0.000
50.500	-12.400	0.093	8.852	-0.052	0.000
50.600	-13.000	0.090	8.852	-0.052	0.000
50.700	-13.200	0.095	8.852	-0.052	0.000
50.800	-13.600	0.091	8.852	-0.052	0.000
50.900	-13.400	0.091	8.852	-0.052	0.000
51.000	-12.400	0.086	8.853	-0.052	0.000
51.100	-12.200	0.092	8.852	-0.052	0.000
51.200	-12.600	0.085	8.853	-0.052	0.000
51.300	-11.800	0.090	8.852	-0.052	0.000
51.400	-12.800	0.090	8.852	-0.052	0.000
51.500	-12.200	0.088	8.853	-0.053	0.000
51.600	-12.000	0.084	8.852	-0.053	0.000
51.700	-11.400	0.082	8.852	-0.053	0.000
51.800	-12.000	0.080	8.852	-0.053	0.000
51.900	-12.200	0.080	8.852	-0.053	0.000
52.000	-11.400	0.079	8.853	-0.053	0.000
52.100	-12.000	0.078	8.853	-0.053	0.000
52.200	-12.000	0.078	8.852	-0.053	0.000
52.300	-10.800	0.077	8.853	-0.053	0.000
52.400	-11.400	0.077	8.853	-0.053	0.000
52.500	-11.400	0.076	8.853	-0.053	0.000
52.600	-11.000	0.073	8.854	-0.053	0.000
52.700	-10.400	0.073	8.853	-0.053	0.000
52.800	-9.800	0.069	8.854	-0.053	0.000
52.900	-10.600	0.069	8.854	-0.053	0.000
53.000	-10.400	0.071	8.854	-0.053	0.000
53.100	-10.200	0.069	8.852	-0.053	0.000
53.200	-9.400	0.066	8.852	-0.053	0.000
53.300	-9.600	0.063	8.852	-0.053	0.000
53.400	-10.800	0.063	8.852	-0.053	0.000
53.500	-8.800	0.064	8.853	-0.053	0.000
53.600	-10.200	0.065	8.852	-0.053	0.000
53.700	-9.000	0.063	8.854	-0.053	0.000
53.800	-9.800	0.061	8.853	-0.053	0.000
53.900	-8.400	0.061	8.853	-0.053	0.000
54.000	-9.200	0.059	8.853	-0.053	0.000
54.100	-8.800	0.057	8.853	-0.053	0.000
54.200	-10.000	0.058	8.852	-0.053	0.000
54.300	-7.400	0.056	8.853	-0.053	0.000
54.400	-8.800	0.056	8.853	-0.053	0.000
54.500	-9.000	0.054	8.854	-0.053	0.000
54.600	-9.600	0.054	8.853	-0.053	0.000
54.700	-7.400	0.054	8.853	-0.053	0.000
54.800	-6.800	0.050	8.854	-0.053	0.000
54.900	-8.200	0.050	8.854	-0.053	0.000
55.000	-8.400	0.048	8.854	-0.053	0.000
55.100	-8.000	0.050	8.853	-0.053	0.000
55.200	-8.400	0.046	8.853	-0.053	0.000
55.300	-8.000	0.049	8.854	-0.053	0.000
55.400	-8.000	0.049	8.854	-0.053	0.000
55.500	-6.600	0.046	8.853	-0.053	0.000
55.600	-8.000	0.046	8.853	-0.053	0.000
55.700	-6.600	0.042	8.853	-0.053	0.000
55.800	-7.600	0.039	8.853	-0.053	0.000
55.900	-7.600	0.039	8.853	-0.053	0.000
56.000	-6.800	0.041	8.853	-0.053	0.000
56.100	-6.000	0.042	8.854	-0.053	0.000
56.200	-6.000	0.040	8.853	-0.053	0.000
56.300	-6.000	0.042	8.854	-0.053	0.000
56.400	-6.400	0.042	8.854	-0.053	0.000
56.500	-5.600	0.038	8.854	-0.053	0.000
56.600	-6.600	0.032	8.853	-0.053	0.000
56.700	-6.200	0.035	8.854	-0.053	0.000
56.800	-6.600	0.035	8.854	-0.053	0.000
56.900	-6.200	0.035	8.854	-0.053	0.000
57.000	-7.200	0.036	8.855	-0.053	0.000
57.100	-6.200	0.034	8.853	-0.053	0.000
57.200	-6.600	0.034	8.853	-0.053	0.000
57.300	-5.400	0.032	8.852	-0.053	0.000
57.400	-5.600	0.032	8.852	-0.053	0.000
57.500	-5.600	0.030	8.853	-0.053	0.000
57.600	-5.400	0.027	8.854	-0.053	0.000
57.700	-5.000	0.026	8.854	-0.053	0.000
57.800	-6.000	0.025	8.853	-0.053	0.000
57.900	-5.000	0.025	8.853	-0.053	0.000
58.000	-5.400	0.024	8.854	-0.053	0.000
58.100	-4.600	0.025	8.854	-0.053	0.000
58.200	-4.600	0.028	8.854	-0.053	0.000
58.300	-3.600	0.023	8.854	-0.053	0.000
58.400	-5.200	0.023	8.854	-0.053	0.000
58.500	-3.800	0.025	8.854	-0.053	0.000
58.600	-4.600	0.024	8.853	-0.053	0.000
58.700	-5.000	0.021	8.854	-0.053	0.000
58.800	-4.600	0.021	8.855	-0.053	0.000
58.900	-3.600	0.021	8.855	-0.053	0.000
59.000	-5.200	0.019	8.854	-0.053	0.000
59.100	-3.400	0.016	8.854	-0.053	0.000
59.200	-4.600	0.019	8.854	-0.053	0.000
59.300	-3.800	0.017	8.854	-0.053	0.000
59.400	-3.400	0.017	8.854	-0.053	0.000
59.500	-4.600	0.018	8.854	-0.054	0.000
59.600	-4.400	0.016	8.855	-0.054	0.000
59.700	-4.400	0.015	8.854	-0.054	0.000
59.800	-3.800	0.010	8.854	-0.054	0.000
59.900	-3.400	0.010	8.854	-0.054	0.000
60.000	-3.600	0.013	8.853	-0.054	0.000
60.100	-3.200	0.011	8.855	-0.054	0.000
60.200	-3.800	0.012	8.853	-0.054	0.000
60.300	-4.400	0.010	8.854	-0.054	0.000
60.400	-3.800	0.010	8.854	-0.054	0.000
60.500	-3.600	0.008	8.855	-0.054	0.000
60.600	-3.600	0.007	8.854	-0.054	0.000
60.700	-3.200	0.011	8.854	-0.054	0.000
60.800	-2.600	0.006	8.854	-0.054	0.000
60.900	-2.000	0.006	8.854	-0.054	0.000
61.000	-3.600	0.007	8.854	-0.054	0.000
61.100	-1.600	0.002	8.855	-0.054	0.000
61.200	-4.000	0.006	8.855	-0.054	0.000
61.300	-2.000	0.008	8.853	-0.054	0.000
61.400	-3.000	0.008	8.853	-0.054	0.000
61.500	-2.000	-0.001	8.854	-0.054	0.000
61.600	-2.600	0.004	8.855	-0.054	0.000
61.700	-1.800	-0.001	8.855	-0.054	0.000
61.800	-3.000	-0.001	8.855	-0.054	0.000
61.900	-1.800	0.002	8.854	-0.054	0.000
62.000	-2.400	-0.003	8.854	-0.054	0.000
62.100	-2.200	-0.001	8.855	-0.054	0.000
62.200	-2.000	-0.001	8.855	-0.054	0.000
62.300	-0.800	-0.005	8.855	-0.054	0.000
62.400	-3.000	-0.008	8.854	-0.054	0.000
62.500	-1.600	-0.008	8.854	-0.054	0.000
62.600	-1.600	-0.004	8.854	-0.054	0.000
62.700	-0.800	-0.005	8.855	-0.054	0.000
62.800	-2.400	-0.006	8.854	-0.054	0.000
62.900	-1.000	-0.007	8.854	-0.054	0.000
63.000	-2.200	-0.007	8.854	-0.054	0.000
63.100	-1.200	-0.008	8.854	-0.054	0.000
63.200	-0.800	-0.009	8.855	-0.054	0.000
63.300	-1.800	-0.008	8.854	-0.054	0.000
63.400	-0.400	-0.013	8.856	-0.054	0.000
63.500	-2.000	-0.013	8.856	-0.054	0.000
63.600	-0.800	-0.011	8.854	-0.054	0.000
63.700	-0.800	-0.015	8.855	-0.054	0.000
63.800	-1.200	-0.009	8.855	-0.054	0.000
63.900	-1.200	-0.009	8.854	-0.054	0.000
64.000	-1.200	-0.009	8.854	-0.054	0.000
64.100	-2.200	-0.012	8.855	-0.054	0.000
64.200	-0.200	-0.012	8.855	-0.054	0.000
64.300	-1.600	-0.013	8.854	-0.054	0.000
64.400	-0.000	-0.015	8.855	-0.054	0.000
64.500	-1.000	-0.015	8.855	-0.054	0.000
64.600	0.200	-0.012	8.855	-0.054	0.000
64.700	-0.000	-0.014	8.856	-0.054	0.000
64.800	-0.400	-0.014	8.854	-0.054	0.000
64.900	-1.400	-0.016	8.855	-0.054	0.000
65.000	1.200	-0.016	8.855	-0.054	0.000
65.100	-0.400	-0.014	8.855	-0.054	0.000
65.200	0.400	-0.016	8.855	-0.054	0.000
65.300	-0.800	-0.018	8.856	-0.054	0.000
65.400	0.400	-0.014	8.856	-0.054	0.000
65.500	-1.200	-0.014	8.856	-0.054	0.000
65.600	-1.200	-0.017	8.855	-0.054	0.000
65.700	-0.400	-0.015	8.855	-0.054	0.000
65.800	-0.600	-0.020	8.855	-0.054	0.000
65.900	0.400	-0.019	8.856	-0.054	0.000
66.000	-1.200	-0.019	8.856	-0.054	0.000
66.100	1.600	-0.018	8.854	-0.054	0.000
66.200	-0.800	-0.019	8.855	-0.054	0.000
66.300	-0.800	-0.020	8.855	-0.054	0.000
66.400	1.000	-0.020	8.854	-0.054	0.000
66.500	0.800	-0.020	8.854	-0.054	0.000
66.600	-0.200	-0.020	8.856	-0.054	0.000
66.700	0.400	-0.022	8.855	-0.054	0.000
66.800	1.000	-0.023	8.854	-0.054	0.000
66.900	0.200	-0.021	8.856	-0.054	0.000
67.000	0.400	-0.021	8.856	-0.054	0.000
67.100	0.400	-0.024	8.856	-0.054	0.000
67.200	0.400	-0.019	8.854	-0.054	0.000
67.300	-0.400	-0.021	8.855	-0.054	0.000
67.400	0.400	-0.022	8.855	-0.054	0.000
67.500	0.800	-0.022	8.855	-0.054	0.000
67.600	1.200	-0.020	8.856	-0.054	0.000
67.700	-0.400	-0.022	8.855	-0.054	0.000
67.800	0.800	-0.021	8.856	-0.054	0.000
67.900	-0.600	-0.022	8.856	-0.054	0.000
68.000	0.200	-0.022	8.856	-0.054	0.000
68.100	0.400	-0.021	8.856	-0.054	0.000
68.200	1.400	-0.021	8.856	-0.054	0.000
68.300	-0.600	-0.018	8.856	-0.054	0.000
68.400	0.400	-0.021	8.855	-0.054	0.000
68.500	0.800	-0.021	8.855	-0.054	0.000
68.600	-1.400	-0.023	8.856	-0.054	0.000
68.700	0.200	-0.023	8.855	-0.054	0.000
68.800	0.800	-0.023	8.856	-0.054	0.000
68.900	2.000	-0.021	8.857	-0.054	0.000
69.000	0.400	-0.021	8.857	-0.054	0.000
69.100	0.200	-0.025	8.856	-0.054	0.000
69.200	0.600	-0.025	8.855	-0.054	0.000
69.300	-0.000	-0.025	8.856	-0.054	0.000
69.400	1.600	-0.030	8.856	-0.054	0.000
69.500	-0.200	-0.030	8.856	-0.054	0.000
69.600	0.200	-0.026	8.855	-0.054	0.000
69.700	1.600	-0.025	8.856	-0.054	0.000
69.800	1.400	-0.027	8.855	-0.054	0.000
69.900	1.400	-0.023	8.856	-0.054	0.000
70.000	1.600	-0.023	8.856	-0.054	0.000
70.100	-0.400	-0.028	8.856	-0.054	0.000
70.200	0.200	-0.030	8.856	-0.054	0.000
70.300	0.400	-0.024	8.856	-0.054	0.000
70.400	1.000	-0.027	8.855	-0.054	0.000
70.500	0.800	-0.027	8.855	-0.054	0.000
70.600	1.200	-0.028	8.856	-0.054	0.000
70.700	0.400	-0.027	8.856	-0.054	0.000
70.800	-0.000	-0.024	8.855	-0.054	0.000
70.900	0.400	-0.026	8.856	-0.054	0.000
71.000	0.400	-0.026	8.856	-0.054	0.000
71.100	0.800	-0.029	8.856	-0.054	0.000
71.200	2.600	-0.028	8.856	-0.054	0.000
71.300	1.400	-0.027	8.856	-0.054	0.000
71.400	-0.000	-0.028	8.856	-0.054	0.000
71.500	1.400	-0.028	8.856	-0.054	0.000
71.600	1.800	-0.031	8.856	-0.054	0.000
71.700	1.600	-0.026	8.857	-0.054	0.000
71.800	1.200	-0.029	8.855	-0.054	0.000
71.900	1.600	-0.035	8.855	-0.054	0.000
72.000	1.600	-0.035	8.855	-0.054	0.000
72.100	0.600	-0.030	8.856	-0.054	0.000
72.200	2.000	-0.033	8.856	-0.054	0.000
72.300	1.800	-0.034	8.856	-0.054	0.000
72.400	2.200	-0.036	8.856	-0.054	0.000
72.500	1.800	-0.036	8.856	-0.054	0.000
72.600	1.200	-0.033	8.857	-0.054	0.000
72.700	2.400	-0.034	8.855	-0.054	0.000
72.800	2.200	-0.033	8.856	-0.054	0.000
72.900	2.200	-0.031	8.856	-0.054	0.000
73.000	2.200	-0.031	8.856	-0.054	0.000
73.100	1.400	-0.033	8.857	-0.054	0.000
73.200	1.600	-0.035	8.856	-0.054	0.000
73.300	2.200	-0.034	8.856	-0.054	0.000
73.400	2.200	-0.039	8.856	-0.054	0.000
73.500	2.200	-0.039	8.856	-0.054	0.000
73.600	2.400	-0.038	8.856	-0.054	0.000
73.700	1.400	-0.037	8.856	-0.054	0.000
73.800	1.800	-0.032	8.855	-0.054	0.000
73.900	1.600	-0.036	8.856	-0.054	0.000
74.000	2.000	-0.036	8.856	-0.054	0.000
74.100	2.600	-0.034	8.856	-0.054	0.000
74.200	3.000	-0.036	8.856	-0.054	0.000
74.300	1.400	-0.039	8.857	-0.054	0.000
74.400	3.200	-0.039	8.857	-0.054	0.000
74.500	0.800	-0.039	8.857	-0.054	0.000
74.600	2.200	-0.041	8.855	-0.054	0.000
74.700	2.200	-0.039	8.857	-0.054	0.000
74.800	2.600	-0.041	8.857	-0.054	0.000
74.900	3.200	-0.045	8.856	-0.054	0.000
75.000	2.600	-0.045	8.856	-0.053	0.000
75.100	2.800	-0.038	8.857	-0.053	0.000
75.200	3.200	-0.038	8.855	-0.053	0.000
75.300	2.400	-0.042	8.857	-0.053	0.000
75.400	3.200	-0.039	8.856	-0.053	0.000
75.500	2.600	-0.039	8.856	-0.053	0.000
75.600	3.200	-0.044	8.856	-0.053	0.000
75.700	2.200	-0.042	8.857	-0.053	0.000
75.800	2.400	-0.043	8.857	-0.053	0.000
75.900	3.400	-0.045	8.856	-0.053	0.000
76.000	2.800	-0.045	8.856	-0.053	0.000
76.100	1.400	-0.044	8.856	-0.053	0.000
76.200	3.000	-0.046	8.857	-0.053	0.000
76.300	2.800	-0.045	8.857	-0.053	0.000
76.400	3.200	-0.044	8.857	-0.053	0.000
76.500	2.600	-0.044	8.857	-0.053	0.000
76.600	4.200	-0.044	8.856	-0.053	0.000
76.700	2.400	-0.049	8.856	-0.053	0.000
76.800	4.000	-0.051	8.856	-0.053	0.000
76.900	3.400	-0.051	8.857	-0.053	0.000
77.000	3.000	-0.051	8.857	-0.053	0.000
77.100	3.000	-0.054	8.857	-0.053	0.000
77.200	4.000	-0.055	8.857	-0.053	0.000
77.300	3.400	-0.058	8.856	-0.053	0.000
77.400	4.200	-0.065	8.857	-0.053	0.000
77.500	4.800	-0.065	8.857	-0.053	0.000
77.600	5.400	-0.066	8.857	-0.053	0.000
77.700	4.800	-0.068	8.857	-0.053	0.000
77.800	5.200	-0.065	8.857	-0.053	0.000
77.900	4.800	-0.059	8.857	-0.053	0.000
78.000	4.200	-0.059	8.857	-0.053	0.000
78.100	4.600	-0.060	8.858	-0.053	0.000
78.200	4.200	-0.062	8.857	-0.053	0.000
78.300	4.600	-0.056	8.858	-0.053	0.000
78.400	4.400	-0.061	8.857	-0.053	0.000
78.500	5.600	-0.061	8.857	-0.053	0.000
78.600	4.000	-0.063	8.856	-0.053	0.000
78.700	4.600	-0.056	8.857	-0.053	0.000
78.800	4.600	-0.059	8.857	-0.053	0.000
78.900	4.800	-0.053	8.857	-0.053	0.000
79.000	3.000	-0.053	8.857	-0.053	0.000
79.100	4.600	-0.058	8.856	-0.053	0.000
79.200	4.800	-0.059	8.856	-0.053	0.000
79.300	4.000	-0.056	8.856	-0.053	0.000
79.400	4.600	-0.058	8.858	-0.053	0.000
79.500	5.200	-0.058	8.858	-0.053	0.000
79.600	4.400	-0.061	8.858	-0.053	0.000
79.700	4.600	-0.055	8.857	-0.053	0.000
79.800	4.000	-0.056	8.857	-0.053	0.000
79.900	5.200	-0.057	8.857	-0.053	0.000
80.000	5.400	-0.057	8.857	-0.053	0.000
80.100	3.800	-0.057	8.857	-0.053	0.000
80.200	4.400	-0.058	8.857	-0.053	0.000
80.300	4.800	-0.060	8.857	-0.053	0.000
80.400	4.400	-0.060	8.856	-0.053	0.000
80.500	3.800	-0.060	8.856	-0.053	0.000
80.600	4.800	-0.057	8.858	-0.053	0.000
80.700	3.600	-0.059	8.857	-0.053	0.000
80.800	4.800	-0.055	8.858	-0.053	0.000
80.900	4.000	-0.057	8.858	-0.053	0.000
81.000	4.800	-0.057	8.858	-0.053	0.000
81.100	4.400	-0.056	8.857	-0.053	0.000
81.200	4.200	-0.058	8.857	-0.053	0.000
81.300	3.600	-0.055	8.858	-0.053	0.000
81.400	4.400	-0.051	8.857	-0.053	0.000
81.500	3.800	-0.051	8.857	-0.053	0.000
81.600	4.000	-0.055	8.857	-0.053	0.000
81.700	5.200	-0.060	8.857	-0.053	0.000
81.800	4.200	-0.058	8.858	-0.053	0.000
81.900	4.800	-0.054	8.857	-0.053	0.000
82.000	4.600	-0.054	8.857	-0.053	0.000
82.100	5.000	-0.058	8.858	-0.053	0.000
82.200	4.200	-0.055	8.857	-0.053	0.000
82.300	5.000	-0.059	8.857	-0.053	0.000
82.400	3.600	-0.058	8.858	-0.053	0.000
82.500	4.600	-0.058	8.858	-0.053	0.000
82.600	4.000	-0.057	8.857	-0.053	0.000
82.700	3.400	-0.060	8.857	-0.053	0.000
82.800	4.800	-0.054	8.857	-0.053	0.000
82.900	4.600	-0.055	8.857	-0.053	0.000
83.000	3.400	-0.055	8.857	-0.053	0.000
83.100	4.000	-0.057	8.857	-0.053	0.000
83.200	4.600	-0.053	8.858	-0.053	0.000
83.300	4.200	-0.055	8.857	-0.053	0.000
83.400	3.000	-0.050	8.857	-0.053	0.000
83.500	4.400	-0.050	8.857	-0.053	0.000
83.600	4.000	-0.052	8.857	-0.053	0.000
83.700	4.200	-0.052	8.858	-0.053	0.000
83.800	4.800	-0.050	8.857	-0.053	0.000
83.900	2.400	-0.051	8.858	-0.053	0.000
84.000	4.200	-0.051	8.858	-0.053	0.000
84.100	2.000	-0.044	8.858	-0.053	0.000
84.200	3.200	-0.045	8.858	-0.053	0.000
84.300	2.000	-0.044	8.858	-0.053	0.000
84.400	2.000	-0.052	8.857	-0.053	0.000
84.500	4.000	-0.052	8.857	-0.053	0.000
84.600	4.800	-0.053	8.857	-0.053	0.000
84.700	3.800	-0.049	8.857	-0.053	0.000
84.800	3.000	-0.049	8.858	-0.053	0.000
84.900	3.400	-0.050	8.858	-0.053	0.000
85.000	3.000	-0.050	8.858	-0.053	0.000
85.100	2.800	-0.050	8.858	-0.053	0.000
85.200	3.800	-0.047	8.857	-0.053	0.000
85.300	2.400	-0.048	8.857	-0.053	0.000
85.400	3.200	-0.050	8.858	-0.053	0.000
85.500	2.400	-0.050	8.858	-0.053	0.000
85.600	4.800	-0.050	8.857	-0.053	0.000
85.700	3.200	-0.047	8.858	-0.053	0.000
85.800	4.400	-0.049	8.858	-0.053	0.000
85.900	3.000	-0.047	8.858	-0.053	0.000
86.000	2.400	-0.047	8.858	-0.053	0.000
86.100	3.000	-0.049	8.858	-0.053	0.000
86.200	3.000	-0.051	8.857	-0.053	0.000
86.300	3.800	-0.048	8.858	-0.053	0.000
86.400	3.600	-0.052	8.858	-0.053	0.000
86.500	4.000	-0.052	8.858	-0.053	0.000
86.600	3.800	-0.053	8.858	-0.053	0.000
86.700	3.400	-0.050	8.858	-0.053	0.000
86.800	3.800	-0.049	8.858	-0.053	0.000
86.900	3.400	-0.049	8.858	-0.053	0.000
87.000	2.600	-0.049	8.858	-0.053	0.000
87.100	4.000	-0.043	8.859	-0.053	0.000
87.200	3.200	-0.053	8.859	-0.053	0.000
87.300	3.600	-0.048	8.858	-0.053	0.000
87.400	2.600	-0.055	8.858	-0.053	0.000
87.500	3.000	-0.055	8.858	-0.053	0.000
87.600	3.400	-0.050	8.858	-0.053	0.000
87.700	3.000	-0.048	8.858	-0.053	0.000
87.800	3.000	-0.049	8.858	-0.053	0.000
87.900	4.200	-0.049	8.857	-0.053	0.000
88.000	3.800	-0.049	8.857	-0.053	0.000
88.100	3.000	-0.051	8.858	-0.053	0.000
88.200	3.400	-0.051	8.857	-0.053	0.000
88.300	2.800	-0.051	8.857	-0.053	0.000
88.400	3.400	-0.049	8.857	-0.053	0.000
88.500	2.600	-0.049	8.857	-0.053	0.000
88.600	4.000	-0.048	8.858	-0.053	0.000
88.700	3.200	-0.046	8.859	-0.053	0.000
88.800	4.000	-0.048	8.859	-0.053	0.000
88.900	3.200	-0.049	8.858	-0.053	0.000
89.000	4.000	-0.049	8.858	-0.053	0.000
89.100	2.000	-0.050	8.859	-0.053	0.000
89.200	2.800	-0.046	8.857	-0.053	0.000
89.300	2.800	-0.048	8.857	-0.053	0.000
89.400	3.800	-0.047	8.858	-0.053	0.000
89.500	2.400	-0.047	8.858	-0.053	0.000
89.600	3.000	-0.045	8.859	-0.053	0.000
89.700	2.400	-0.048	8.858	-0.053	0.000
89.800	3.800	-0.046	8.857	-0.053	0.000
89.900	3.200	-0.047	8.858	-0.053	0.000
90.000	3.200	-0.047	8.858	-0.053	0.000
90.100	2.400	-0.049	8.859	-0.053	0.000
90.200	4.200	-0.051	8.857	-0.053	0.000
90.300	2.600	-0.050	8.859	-0.053	0.000
90.400	3.800	-0.050	8.859	-0.053	0.000
90.500	3.400	-0.050	8.859	-0.053	0.000
90.600	4.000	-0.048	8.858	-0.053	0.000
90.700	2.400	-0.051	8.858	-0.053	0.000
90.800	4.200	-0.046	8.857	-0.053	0.000
90.900	3.600	-0.048	8.859	-0.053	0.000
91.000	1.800	-0.048	8.859	-0.053	0.000
91.100	3.200	-0.046	8.858	-0.053	0.000
91.200	3.800	-0.049	8.859	-0.053	0.000
91.300	2.200	-0.046	8.858	-0.053	0.000
91.400	4.000	-0.050	8.859	-0.053	0.000
91.500	2.400	-0.050	8.859	-0.052	0.000
91.600	3.600	-0.047	8.858	-0.052	0.000
91.700	3.800	-0.052	8.859	-0.052	0.000
91.800	3.600	-0.051	8.858	-0.052	0.000
91.900	3.000	-0.050	8.858	-0.052	0.000
92.000	4.000	-0.050	8.858	-0.052	0.000
92.100	2.600	-0.051	8.858	-0.052	0.000
92.200	4.600	-0.050	8.858	-0.052	0.000
92.300	3.000	-0.050	8.858	-0.052	0.000
92.400	3.000	-0.055	8.859	-0.052	0.000
92.500	3.200	-0.055	8.859	-0.052	0.000
92.600	3.800	-0.053	8.857	-0.052	0.000
92.700	3.400	-0.054	8.858	-0.052	0.000
92.800	4.200	-0.053	8.859	-0.052	0.000
92.900	4.200	-0.051	8.858	-0.052	0.000
93.000	2.600	-0.051	8.858	-0.052	0.000
93.100	3.200	-0.052	8.857	-0.052	0.000
93.200	3.600	-0.057	8.858	-0.052	0.000
93.300	4.200	-0.051	8.859	-0.052	0.000
93.400	4.400	-0.053	8.858	-0.052	0.000
93.500	3.200	-0.053	8.858	-0.052	0.000
93.600	3.800	-0.052	8.858	-0.052	0.000
93.700	3.800	-0.055	8.857	-0.052	0.000
93.800	3.400	-0.051	8.859	-0.052	0.000
93.900	4.200	-0.050	8.859	-0.052	0.000
94.000	4.000	-0.050	8.859	-0.052	0.000
94.100	3.600	-0.055	8.859	-0.052	0.000
94.200	3.000	-0.054	8.859	-0.052	0.000
94.300	3.600	-0.056	8.859	-0.052	0.000
94.400	4.200	-0.056	8.858	-0.052	0.000
94.500	3.600	-0.056	8.858	-0.052	0.000
94.600	3.600	-0.056	8.857	-0.052	0.000
94.700	3.200	-0.054	8.858	-0.052	0.000
94.800	4.000	-0.056	8.857	-0.052	0.000
94.900	3.200	-0.053	8.857	-0.052	0.000
95.000	3.400	-0.053	8.857	-0.052	0.000
95.100	3.800	-0.057	8.858	-0.052	0.000
95.200	4.400	-0.054	8.858	-0.052	0.000
95.300	3.200	-0.057	8.859	-0.052	0.000
95.400	4.600	-0.060	8.858	-0.052	0.000
95.500	3.200	-0.060	8.858	-0.052	0.000
95.600	4.200	-0.057	8.858	-0.052	0.000
95.700	3.600	-0.057	8.857	-0.052	0.000
95.800	4.600	-0.056	8.858	-0.052	0.000
95.900	4.600	-0.059	8.859	-0.052	0.000
96.000	5.200	-0.059	8.859	-0.052	0.000
96.100	4.400	-0.054	8.858	-0.052	0.000
96.200	4.200	-0.052	8.858	-0.052	0.000
96.300	3.800	-0.058	8.860	-0.052	0.000
96.400	4.400	-0.058	8.858	-0.052	0.000
96.500	3.000	-0.058	8.858	-0.052	0.000
96.600	4.400	-0.055	8.858	-0.052	0.000
96.700	4.000	-0.062	8.858	-0.052	0.000
96.800	4.400	-0.057	8.859	-0.052	0.000
96.900	4.400	-0.055	8.858	-0.052	0.000
97.000	5.200	-0.055	8.858	-0.052	0.000
97.100	3.400	-0.056	8.859	-0.052	0.000
97.200	4.800	-0.059	8.859	-0.052	0.000
97.300	3.800	-0.061	8.859	-0.052	0.000
97.400	5.000	-0.055	8.858	-0.052	0.000
97.500	4.400	-0.055	8.858	-0.052	0.000
97.600	4.200	-0.059	8.858	-0.052	0.000
97.700	3.400	-0.061	8.858	-0.052	0.000
97.800	5.000	-0.059	8.858	-0.052	0.000
97.900	4.400	-0.059	8.858	-0.052	0.000
98.000	4.800	-0.059	8.858	-0.052	0.000
98.100	3.400	-0.058	8.858	-0.052	0.000
98.200	4.400	-0.058	8.858	-0.052	0.000
98.300	3.800	-0.057	8.859	-0.052	0.000
98.400	3.800	-0.062	8.859	-0.052	0.000
98.500	5.200	-0.062	8.859	-0.052	0.000
98.600	4.200	-0.060	8.858	-0.052	0.000
98.700	5.200	-0.059	8.859	-0.052	0.000
98.800	4.000	-0.058	8.858	-0.052	0.000
98.900	4.000	-0.054	8.859	-0.052	0.000
99.000	4.000	-0.054	8.859	-0.052	0.000
99.100	4.000	-0.058	8.858	-0.052	0.000
99.200	3.800	-0.056	8.859	-0.052	0.000
99.300	4.800	-0.056	8.858	-0.052	0.000
99.400	3.200	-0.057	8.859	-0.052	0.000
99.500	5.200	-0.057	8.859	-0.052	0.000
99.600	4.000	-0.056	8.858	-0.052	0.000
99.700	4.200	-0.059	8.858	-0.052	0.000
99.800	4.000	-0.061	8.858	-0.052	0.000
99.900	4.800	-0.059	8.858	-0.052	0.000
100.000	4.000	-0.059	8.858	-0.052	0.000
100.100	5.400	-0.058	8.859	-0.052	0.000
100.200	4.400	-0.058	8.860	-0.052	0.000
100.300	3.800	-0.058	8.859	-0.052	0.000
100.400	4.400	-0.056	8.858	-0.052	0.000
100.500	3.800	-0.056	8.858	-0.052	0.000
100.600	4.800	-0.057	8.859	-0.052	0.000
100.700	4.600	-0.061	8.859	-0.052	0.000
100.800	3.800	-0.059	8.858	-0.052	0.000
100.900	3.000	-0.057	8.858	-0.052	0.000
101.000	5.200	-0.057	8.858	-0.052	0.000
101.100	4.600	-0.054	8.859	-0.052	0.000
101.200	5.000	-0.056	8.858	-0.052	0.000
101.300	2.600	-0.057	8.859	-0.052	0.000
101.400	4.800	-0.058	8.859	-0.052	0.000
101.500	3.600	-0.058	8.859	-0.052	0.000
101.600	4.000	-0.054	8.859	-0.052	0.000
101.700	3.600	-0.056	8.859	-0.052	0.000
101.800	4.200	-0.057	8.859	-0.052	0.000
101.900	4.400	-0.059	8.859	-0.052	0.000
102.000	5.000	-0.059	8.859	-0.052	0.000
102.100	3.400	-0.060	8.859	-0.052	0.000
102.200	3.600	-0.060	8.858	-0.052	0.000
102.300	4.400	-0.061	8.859	-0.052	0.000
102.400	4.600	-0.058	8.858	-0.052	0.000
102.500	4.800	-0.058	8.858	-0.052	0.000
102.600	4.600	-0.055	8.859	-0.052	0.000
102.700	4.000	-0.057	8.859	-0.052	0.000
102.800	4.600	-0.056	8.859	-0.052	0.000
102.900	4.400	-0.054	8.859	-0.052	0.000
103.000	4.000	-0.054	8.859	-0.052	0.000
103.100	3.600	-0.059	8.858	-0.052	0.000
103.200	4.200	-0.052	8.858	-0.052	0.000
103.300	4.000	-0.059	8.859	-0.052	0.000
103.400	4.800	-0.058	8.859	-0.052	0.000
103.500	4.200	-0.058	8.859	-0.052	0.000
103.600	4.000	-0.056	8.859	-0.052	0.000
103.700	3.800	-0.062	8.859	-0.052	0.000
103.800	4.600	-0.058	8.859	-0.052	0.000
103.900	4.200	-0.059	8.858	-0.052	0.000
104.000	4.200	-0.059	8.858	-0.052	0.000
104.100	3.800	-0.062	8.859	-0.052	0.000
104.200	3.400	-0.055	8.859	-0.052	0.000
104.300	4.800	-0.054	8.858	-0.052	0.000
104.400	3.800	-0.057	8.858	-0.052	0.000
104.500	4.200	-0.057	8.858	-0.052	0.000
104.600	3.200	-0.055	8.858	-0.052	0.000
104.700	4.000	-0.054	8.859	-0.052	0.000
104.800	4.400	-0.056	8.859	-0.052	0.000
104.900	4.400	-0.057	8.860	-0.052	0.000
105.000	4.000	-0.057	8.860	-0.052	0.000
105.100	4.400	-0.058	8.859	-0.052	0.000
105.200	3.400	-0.057	8.860	-0.052	0.000
105.300	4.200	-0.057	8.859	-0.052	0.000
105.400	4.000	-0.059	8.858	-0.052	0.000
105.500	5.400	-0.059	8.858	-0.052	0.000
105.600	3.800	-0.056	8.859	-0.052	0.000
105.700	4.800	-0.058	8.858	-0.052	0.000
105.800	4.000	-0.059	8.860	-0.052	0.000
105.900	4.000	-0.057	8.858	-0.052	0.000
106.000	4.400	-0.057	8.858	-0.052	0.000
106.100	4.200	-0.060	8.859	-0.051	0.000
106.200	4.000	-0.057	8.858	-0.051	0.000
106.300	4.400	-0.055	8.859	-0.051	0.000
106.400	3.000	-0.059	8.859	-0.051	0.000
106.500	4.000	-0.059	8.859	-0.051	0.000
106.600	3.400	-0.055	8.858	-0.051	0.000
106.700	3.800	-0.053	8.860	-0.051	0.000
106.800	2.200	-0.050	8.858	-0.051	0.000
106.900	4.800	-0.053	8.858	-0.051	0.000
107.000	2.600	-0.053	8.858	-0.051	0.000
107.100	3.200	-0.053	8.859	-0.051	0.000
107.200	3.400	-0.053	8.859	-0.051	0.000
107.300	3.800	-0.056	8.859	-0.051	0.000
107.400	3.800	-0.053	8.858	-0.051	0.000
107.500	3.200	-0.053	8.858	-0.051	0.000
107.600	5.400	-0.055	8.859	-0.051	0.000
107.700	3.200	-0.053	8.859	-0.051	0.000
107.800	3.400	-0.063	8.860	-0.051	0.000
107.900	4.400	-0.070	8.858	-0.051	0.000
108.000	4.400	-0.070	8.858	-0.051	0.000
108.100	6.200	-0.070	8.859	-0.051	0.000
108.200	6.000	-0.073	8.858	-0.051	0.000
108.300	6.400	-0.068	8.859	-0.051	0.000
108.400	5.200	-0.067	8.859	-0.051	0.000
108.500	5.200	-0.067	8.859	-0.051	0.000
108.600	6.000	-0.071	8.859	-0.051	0.000
108.700	5.600	-0.068	8.859	-0.051	0.000
108.800	6.200	-0.069	8.860	-0.051	0.000
108.900	5.600	-0.068	8.860	-0.051	0.000
109.000	6.400	-0.068	8.860	-0.051	0.000
109.100	5.000	-0.066	8.859	-0.051	0.000
109.200	5.200	-0.066	8.859	-0.051	0.000
109.300	5.400	-0.067	8.858	-0.051	0.000
109.400	4.800	-0.066	8.859	-0.051	0.000
109.500	4.600	-0.066	8.859	-0.051	0.000
109.600	5.000	-0.066	8.859	-0.051	0.000
109.700	5.800	-0.066	8.860	-0.051	0.000
109.800	6.200	-0.064	8.859	-0.051	0.000
109.900	4.800	-0.062	8.859	-0.051	0.000
110.000	5.600	-0.062	8.859	-0.051	0.000
110.100	4.400	-0.065	8.859	-0.051	0.000
110.200	4.600	-0.065	8.860	-0.051	0.000
110.300	5.200	-0.064	8.858	-0.051	0.000
110.400	5.200	-0.064	8.859	-0.051	0.000
110.500	4.000	-0.064	8.859	-0.051	0.000
110.600	5.200	-0.066	8.859	-0.051	0.000
110.700	5.200	-0.064	8.859	-0.051	0.000
110.800	4.000	-0.064	8.859	-0.051	0.000
110.900	4.800	-0.063	8.859	-0.051	0.000
111.000	4.200	-0.063	8.859	-0.051	0.000
111.100	4.800	-0.066	8.858	-0.051	0.000
111.200	5.200	-0.064	8.859	-0.051	0.000
111.300	5.400	-0.065	8.860	-0.051	0.000
111.400	4.800	-0.065	8.859	-0.051	0.000
111.500	6.600	-0.065	8.859	-0.051	0.000
111.600	5.600	-0.065	8.860	-0.051	0.000
111.700	4.800	-0.068	8.859	-0.051	0.000
111.800	5.000	-0.062	8.860	-0.051	0.000
111.900	5.400	-0.064	8.859	-0.051	0.000
112.000	3.600	-0.064	8.859	-0.051	0.000
112.100	4.800	-0.063	8.859	-0.051	0.000
112.200	5.000	-0.064	8.859	-0.051	0.000
112.300	6.000	-0.064	8.858	-0.051	0.000
112.400	4.000	-0.063	8.859	-0.051	0.000
112.500	5.000	-0.063	8.859	-0.051	0.000
112.600	4.600	-0.063	8.859	-0.051	0.000
112.700	5.800	-0.065	8.860	-0.051	0.000
112.800	4.800	-0.064	8.860	-0.051	0.000
112.900	6.000	-0.062	8.860	-0.051	0.000
113.000	5.200	-0.062	8.860	-0.051	0.000
113.100	4.600	-0.067	8.860	-0.051	0.000
113.200	5.000	-0.065	8.859	-0.051	0.000
113.300	4.600	-0.063	8.859	-0.051	0.000
113.400	5.000	-0.067	8.858	-0.051	0.000
113.500	4.600	-0.067	8.858	-0.051	0.000
113.600	5.000	-0.064	8.859	-0.051	0.000
113.700	4.800	-0.064	8.859	-0.051	0.000
113.800	4.400	-0.065	8.859	-0.051	0.000
113.900	3.600	-0.068	8.860	-0.051	0.000
114.000	4.800	-0.068	8.860	-0.051	0.000
114.100	5.200	-0.068	8.858	-0.051	0.000
114.200	5.400	-0.064	8.860	-0.051	0.000
114.300	4.200	-0.066	8.860	-0.051	0.000
114.400	5.200	-0.070	8.858	-0.051	0.000
114.500	4.000	-0.070	8.858	-0.051	0.000
114.600	4.600	-0.065	8.859	-0.051	0.000
114.700	4.800	-0.064	8.858	-0.051	0.000
114.800	4.200	-0.063	8.860	-0.051	0.000
114.900	5.600	-0.066	8.857	-0.051	0.000
115.000	5.000	-0.066	8.857	-0.051	0.000
115.100	4.600	-0.069	8.859	-0.051	0.000
115.200	5.600	-0.068	8.859	-0.051	0.000
115.300	4.400	-0.065	8.860	-0.051	0.000
115.400	5.600	-0.068	8.860	-0.051	0.000
115.500	5.400	-0.068	8.860	-0.051	0.000
115.600	4.800	-0.064	8.859	-0.051	0.000
115.700	5.200	-0.063	8.859	-0.051	0.000
115.800	5.000	-0.066	8.859	-0.051	0.000
115.900	4.400	-0.067	8.858	-0.051	0.000
116.000	5.400	-0.067	8.858	-0.051	0.000
116.100	4.000	-0.063	8.859	-0.051	0.000
116.200	5.000	-0.065	8.858	-0.051	0.000
116.300	4.800	-0.064	8.860	-0.051	0.000
116.400	4.800	-0.063	8.859	-0.051	0.000
116.500	4.400	-0.063	8.859	-0.051	0.000
116.600	4.600	-0.066	8.860	-0.051	0.000
116.700	4.800	-0.063	8.858	-0.051	0.000
116.800	4.600	-0.063	8.859	-0.051	0.000
116.900	4.000	-0.058	8.858	-0.051	0.000
117.000	4.800	-0.058	8.858	-0.051	0.000
117.100	4.000	-0.060	8.859	-0.051	0.000
117.200	4.600	-0.060	8.860	-0.051	0.000
117.300	3.800	-0.059	8.859	-0.051	0.000
117.400	4.800	-0.055	8.860	-0.051	0.000
117.500	4.800	-0.055	8.860	-0.051	0.000
117.600	5.400	-0.054	8.858	-0.051	0.000
117.700	3.800	-0.053	8.860	-0.051	0.000
117.800	4.000	-0.062	8.859	-0.051	0.000
117.900	4.200	-0.057	8.859	-0.051	0.000
118.000	4.600	-0.057	8.859	-0.051	0.000
118.100	4.400	-0.062	8.859	-0.051	0.000
118.200	4.200	-0.053	8.859	-0.051	0.000
118.300	5.200	-0.045	8.858	-0.051	0.000
118.400	2.400	-0.048	8.859	-0.051	0.000
118.500	3.000	-0.048	8.859	-0.051	0.000
118.600	3.800	-0.054	8.859	-0.050	0.000
118.700	4.800	-0.058	8.859	-0.050	0.000
118.800	4.600	-0.059	8.860	-0.050	0.000
118.900	4.000	-0.067	8.859	-0.050	0.000
119.000	5.600	-0.067	8.859	-0.050	0.000
119.100	5.400	-0.065	8.858	-0.050	0.000
119.200	4.800	-0.071	8.859	-0.050	0.000
119.300	6.000	-0.068	8.858	-0.050	0.000
119.400	4.800	-0.071	8.859	-0.050	0.000
119.500	5.800	-0.071	8.859	-0.050	0.000
119.600	4.600	-0.071	8.860	-0.050	0.000
119.700	6.000	-0.072	8.859	-0.050	0.000
119.800	5.400	-0.071	8.860	-0.050	0.000
119.900	6.000	-0.072	8.859	-0.050	0.000
120.000	6.000	-0.072	8.859	-0.050	0.000
120.100	6.200	-0.072	8.859	-0.050	0.000
120.200	5.200	-0.072	8.859	-0.050	0.000
120.300	6.400	-0.074	8.860	-0.050	0.000
120.400	6.200	-0.075	8.858	-0.050	0.000
120.500	4.400	-0.075	8.858	-0.050	0.000
120.600	5.400	-0.075	8.859	-0.050	0.000
120.700	5.200	-0.071	8.859	-0.050	0.000
120.800	6.200	-0.072	8.859	-0.050	0.000
120.900	5.000	-0.068	8.859	-0.050	0.000
121.000	5.400	-0.068	8.859	-0.050	0.000
121.100	4.000	-0.069	8.859	-0.050	0.000
121.200	6.200	-0.069	8.860	-0.050	0.000
121.300	5.200	-0.072	8.859	-0.050	0.000
121.400	5.800	-0.074	8.859	-0.050	0.000
121.500	5.600	-0.074	8.859	-0.050	0.000
121.600	7.000	-0.071	8.859	-0.050	0.000
121.700	5.400	-0.073	8.859	-0.050	0.000
121.800	6.200	-0.074	8.859	-0.050	0.000
121.900	5.400	-0.068	8.859	-0.050	0.000
122.000	5.400	-0.068	8.859	-0.050	0.000
122.100	4.600	-0.065	8.859	-0.050	0.000
122.200	6.200	-0.067	8.859	-0.050	0.000
122.300	5.200	-0.061	8.860	-0.050	0.000
122.400	5.000	-0.059	8.859	-0.050	0.000
122.500	4.800	-0.059	8.859	-0.050	0.000
122.600	5.000	-0.063	8.859	-0.050	0.000
122.700	4.600	-0.060	8.860	-0.050	0.000
122.800	4.600	-0.059	8.859	-0.050	0.000
122.900	3.400	-0.048	8.860	-0.050	0.000
123.000	5.400	-0.048	8.860	-0.050	0.000
123.100	3.800	-0.057	8.859	-0.050	0.000
123.200	4.000	-0.051	8.860	-0.050	0.000
123.300	3.200	-0.053	8.858	-0.050	0.000
123.400	5.200	-0.055	8.859	-0.050	0.000
123.500	2.200	-0.055	8.859	-0.050	0.000
123.600	3.800	-0.063	8.860	-0.050	0.000
123.700	3.000	-0.054	8.860	-0.050	0.000
123.800	5.600	-0.063	8.860	-0.050	0.000
123.900	4.600	-0.062	8.861	-0.050	0.000
124.000	4.200	-0.062	8.861	-0.050	0.000
124.100	3.200	-0.058	8.859	-0.050	0.000
124.200	4.800	-0.061	8.860	-0.050	0.000
124.300	3.800	-0.059	8.860	-0.050	0.000
124.400	4.600	-0.059	8.860	-0.050	0.000
124.500	4.200	-0.059	8.860	-0.050	0.000
124.600	5.200	-0.057	8.860	-0.050	0.000
124.700	3.200	-0.061	8.859	-0.050	0.000
124.800	5.200	-0.056	8.860	-0.050	0.000
124.900	4.400	-0.057	8.860	-0.050	0.000
125.000	4.800	-0.057	8.860	-0.050	0.000
125.100	3.200	-0.064	8.860	-0.050	0.000
125.200	5.800	-0.060	8.860	-0.050	0.000
125.300	3.800	-0.062	8.858	-0.050	0.000
125.400	5.200	-0.063	8.859	-0.050	0.000
125.500	4.000	-0.063	8.859	-0.050	0.000
125.600	4.400	-0.059	8.859	-0.050	0.000
125.700	4.400	-0.060	8.859	-0.050	0.000
125.800	5.200	-0.061	8.860	-0.050	0.000
125.900	4.400	-0.058	8.859	-0.050	0.000
126.000	4.000	-0.058	8.859	-0.050	0.000
126.100	4.000	-0.062	8.861	-0.050	0.000
126.200	4.600	-0.059	8.859	-0.050	0.000
126.300	3.400	-0.060	8.859	-0.050	0.000
126.400	4.600	-0.062	8.860	-0.050	0.000
126.500	4.200	-0.062	8.860	-0.050	0.000
126.600	3.800	-0.061	8.859	-0.050	0.000
126.700	4.200	-0.058	8.860	-0.050	0.000
126.800	3.000	-0.062	8.860	-0.050	0.000
126.900	5.600	-0.060	8.860	-0.050	0.000
127.000	4.400	-0.060	8.860	-0.050	0.000
127.100	5.600	-0.058	8.858	-0.050	0.000
127.200	4.000	-0.061	8.859	-0.050	0.000
127.300	5.600	-0.062	8.860	-0.050	0.000
127.400	4.000	-0.060	8.860	-0.050	0.000
127.500	4.800	-0.060	8.860	-0.050	0.000
127.600	4.600	-0.063	8.860	-0.050	0.000
127.700	4.800	-0.063	8.858	-0.050	0.000
127.800	4.600	-0.060	8.859	-0.050	0.000
127.900	5.200	-0.061	8.860	-0.050	0.000
128.000	3.800	-0.061	8.860	-0.050	0.000
128.100	4.600	-0.063	8.859	-0.050	0.000
128.200	4.000	-0.062	8.860	-0.050	0.000
128.300	5.000	-0.064	8.860	-0.050	0.000
128.400	4.000	-0.063	8.859	-0.050	0.000
128.500	5.200	-0.063	8.859	-0.050	0.000
128.600	5.600	-0.059	8.860	-0.050	0.000
128.700	5.400	-0.059	8.860	-0.050	0.000
128.800	4.600	-0.063	8.859	-0.050	0.000
128.900	4.600	-0.058	8.859	-0.050	0.000
129.000	3.800	-0.058	8.859	-0.050	0.000
129.100	5.400	-0.064	8.860	-0.050	0.000
129.200	3.800	-0.059	8.859	-0.050	0.000
129.300	5.200	-0.062	8.860	-0.050	0.000
129.400	3.400	-0.059	8.859	-0.050	0.000
129.500	5.000	-0.059	8.859	-0.050	0.000
129.600	4.200	-0.063	8.860	-0.050	0.000
129.700	4.600	-0.061	8.859	-0.050	0.000
129.800	3.200	-0.058	8.859	-0.050	0.000
129.900	3.600	-0.061	8.861	-0.050	0.000
130.000	4.200	-0.061	8.861	-0.050	0.000
130.100	4.600	-0.060	8.858	-0.050	0.000
130.200	4.000	-0.064	8.860	-0.050	0.000
130.300	5.200	-0.059	8.859	-0.050	0.000
130.400	3.400	-0.065	8.859	-0.050	0.000
130.500	4.600	-0.065	8.859	-0.050	0.000
130.600	3.800	-0.057	8.859	-0.050	0.000
130.700	4.600	-0.063	8.859	-0.050	0.000
130.800	3.800	-0.060	8.859	-0.050	0.000
130.900	4.200	-0.059	8.859	-0.050	0.000
131.000	4.200	-0.059	8.859	-0.050	0.000
131.100	3.800	-0.058	8.860	-0.050	0.000
131.200	4.200	-0.059	8.860	-0.050	0.000
131.300	5.600	-0.053	8.860	-0.050	0.000
131.400	3.600	-0.055	8.860	-0.050	0.000
131.500	4.800	-0.055	8.860	-0.050	0.000
131.600	3.600	-0.059	8.860	-0.049	0.000
131.700	4.200	-0.057	8.860	-0.049	0.000
131.800	4.000	-0.058	8.860	-0.049	0.000
131.900	4.200	-0.056	8.859	-0.049	0.000
132.000	3.800	-0.056	8.859	-0.049	0.000
132.100	4.600	-0.058	8.859	-0.049	0.000
132.200	3.200	-0.059	8.860	-0.049	0.000
132.300	4.600	-0.059	8.859	-0.049	0.000
132.400	3.800	-0.058	8.859	-0.049	0.000
132.500	5.400	-0.058	8.859	-0.049	0.000
132.600	4.000	-0.062	8.859	-0.049	0.000
132.700	5.000	-0.057	8.860	-0.049	0.000
132.800	3.800	-0.062	8.859	-0.049	0.000
132.900	3.800	-0.056	8.858	-0.049	0.000
133.000	4.200	-0.056	8.858	-0.049	0.000
133.100	6.000	-0.061	8.860	-0.049	0.000
133.200	4.400	-0.060	8.859	-0.049	0.000
133.300	4.600	-0.058	8.860	-0.049	0.000
133.400	3.600	-0.059	8.860	-0.049	0.000
133.500	5.200	-0.059	8.860	-0.049	0.000
133.600	3.400	-0.056	8.860	-0.049	0.000
133.700	4.200	-0.057	8.860	-0.049	0.000
133.800	5.000	-0.059	8.861	-0.049	0.000
133.900	4.800	-0.059	8.861	-0.049	0.000
134.000	4.600	-0.059	8.861	-0.049	0.000
134.100	5.200	-0.059	8.858	-0.049	0.000
134.200	4.000	-0.057	8.861	-0.049	0.000
134.300	4.000	-0.057	8.859	-0.049	0.000
134.400	3.400	-0.061	8.860	-0.049	0.000
134.500	4.600	-0.061	8.860	-0.049	0.000
134.600	4.600	-0.058	8.860	-0.049	0.000
134.700	4.400	-0.058	8.860	-0.049	0.000
134.800	4.200	-0.060	8.860	-0.049	0.000
134.900	3.400	-0.058	8.859	-0.049	0.000
135.000	5.400	-0.058	8.859	-0.049	0.000
135.100	3.800	-0.063	8.859	-0.049	0.000
135.200	5.000	-0.060	8.859	-0.049	0.000
135.300	3.200	-0.064	8.859	-0.049	0.000
135.400	4.200	-0.059	8.860	-0.049	0.000
135.500	3.800	-0.059	8.860	-0.049	0.000
135.600	4.600	-0.060	8.859	-0.049	0.000
135.700	3.200	-0.060	8.859	-0.049	0.000
135.800	4.400	-0.062	8.860	-0.049	0.000
135.900	4.600	-0.058	8.860	-0.049	0.000
136.000	4.000	-0.058	8.860	-0.049	0.000
136.100	5.200	-0.061	8.860	-0.049	0.000
136.200	4.400	-0.058	8.858	-0.049	0.000
136.300	4.600	-0.063	8.858	-0.049	0.000
136.400	3.600	-0.059	8.859	-0.049	0.000
136.500	3.800	-0.059	8.859	-0.049	0.000
136.600	4.600	-0.062	8.860	-0.049	0.000
136.700	4.200	-0.058	8.859	-0.049	0.000
136.800	4.400	-0.058	8.859	-0.049	0.000
136.900	5.200	-0.059	8.860	-0.049	0.000
137.000	3.400	-0.059	8.860	-0.049	0.000
137.100	4.400	-0.059	8.859	-0.049	0.000
137.200	4.000	-0.059	8.860	-0.049	0.000
137.300	4.800	-0.059	8.860	-0.049	0.000
137.400	4.000	-0.063	8.859	-0.049	0.000
137.500	4.000	-0.063	8.859	-0.049	0.000
137.600	4.600	-0.062	8.860	-0.049	0.000
137.700	4.400	-0.059	8.859	-0.049	0.000
137.800	4.400	-0.060	8.860	-0.049	0.000
137.900	3.800	-0.059	8.860	-0.049	0.000
138.000	5.400	-0.059	8.860	-0.049	0.000
138.100	5.400	-0.059	8.860	-0.049	0.000
138.200	4.000	-0.061	8.859	-0.049	0.000
138.300	4.000	-0.059	8.861	-0.049	0.000
138.400	4.200	-0.059	8.860	-0.049	0.000
138.500	4.800	-0.059	8.860	-0.049	0.000
138.600	4.200	-0.060	8.859	-0.049	0.000
138.700	4.600	-0.063	8.860	-0.049	0.000
138.800	4.600	-0.059	8.861	-0.049	0.000
138.900	4.000	-0.061	8.860	-0.049	0.000
139.000	4.600	-0.061	8.860	-0.049	0.000
139.100	4.200	-0.061	8.859	-0.049	0.000
139.200	4.400	-0.061	8.860	-0.049	0.000
139.300	4.600	-0.061	8.860	-0.049	0.000
139.400	4.600	-0.060	8.860	-0.049	0.000
139.500	4.800	-0.060	8.860	-0.049	0.000
139.600	5.600	-0.062	8.860	-0.049	0.000
139.700	4.600	-0.058	8.860	-0.049	0.000
139.800	5.200	-0.060	8.861	-0.049	0.000
139.900	4.400	-0.065	8.859	-0.049	0.000
140.000	4.000	-0.065	8.859	-0.049	0.000
140.100	4.400	-0.061	8.860	-0.049	0.000
140.200	4.800	-0.060	8.859	-0.049	0.000
140.300	4.400	-0.059	8.860	-0.049	0.000
140.400	3.400	-0.064	8.859	-0.049	0.000
140.500	5.400	-0.064	8.859	-0.049	0.000
140.600	3.400	-0.059	8.859	-0.049	0.000
140.700	4.600	-0.061	8.859	-0.049	0.000
140.800	4.400	-0.059	8.860	-0.049	0.000
140.900	3.800	-0.056	8.860	-0.049	0.000
141.000	4.400	-0.056	8.860	-0.049	0.000
141.100	4.400	-0.059	8.859	-0.049	0.000
141.200	4.400	-0.059	8.861	-0.049	0.000
141.300	5.600	-0.058	8.859	-0.049	0.000
141.400	4.200	-0.061	8.859	-0.049	0.000
141.500	4.400	-0.061	8.859	-0.049	0.000
141.600	4.800	-0.060	8.860	-0.049	0.000
141.700	4.000	-0.059	8.860	-0.049	0.000
141.800	4.800	-0.061	8.860	-0.049	0.000
141.900	4.000	-0.058	8.859	-0.049	0.000
142.000	6.000	-0.058	8.859	-0.049	0.000
142.100	4.000	-0.061	8.860	-0.049	0.000
142.200	5.200	-0.059	8.860	-0.049	0.000
142.300	4.000	-0.059	8.860	-0.049	0.000
142.400	4.400	-0.057	8.860	-0.049	0.000
142.500	4.000	-0.057	8.860	-0.049	0.000
142.600	4.800	-0.058	8.859	-0.049	0.000
142.700	3.200	-0.057	8.859	-0.049	0.000
142.800	4.200	-0.061	8.859	-0.049	0.000
142.900	4.000	-0.055	8.860	-0.049	0.000
143.000	3.400	-0.055	8.860	-0.049	0.000
143.100	5.400	-0.060	8.860	-0.049	0.000
143.200	4.200	-0.062	8.861	-0.049	0.000
143.300	5.200	-0.060	8.859	-0.049	0.000
143.400	4.000	-0.060	8.859	-0.049	0.000
143.500	5.200	-0.060	8.859	-0.049	0.000
143.600	3.800	-0.063	8.860	-0.049	0.000
143.700	4.400	-0.061	8.859	-0.049	0.000
143.800	3.800	-0.062	8.860	-0.049	0.000
143.900	4.800	-0.061	8.860	-0.049	0.000
144.000	4.000	-0.061	8.860	-0.049	0.000
144.100	4.400	-0.065	8.860	-0.049	0.000
144.200	4.000	-0.059	8.861	-0.049	0.000
144.300	5.800	-0.061	8.860	-0.049	0.000
144.400	5.200	-0.061	8.859	-0.049	0.000
144.500	4.600	-0.061	8.859	-0.049	0.000
144.600	4.000	-0.059	8.860	-0.049	0.000
144.700	5.200	-0.060	8.861	-0.049	0.000
144.800	5.200	-0.061	8.859	-0.049	0.000
144.900	4.400	-0.059	8.859	-0.049	0.000
145.000	4.600	-0.059	8.859	-0.049	0.000
145.100	4.600	-0.063	8.859	-0.048	0.000
145.200	4.400	-0.062	8.859	-0.048	0.000
145.300	4.600	-0.067	8.860	-0.048	0.000
145.400	5.200	-0.065	8.860	-0.048	0.000
145.500	3.800	-0.065	8.860	-0.048	0.000
145.600	4.600	-0.062	8.860	-0.048	0.000
145.700	4.600	-0.066	8.860	-0.048	0.000
145.800	4.400	-0.064	8.860	-0.048	0.000
145.900	3.800	-0.062	8.860	-0.048	0.000
146.000	4.600	-0.062	8.860	-0.048	0.000
146.100	4.400	-0.063	8.859	-0.048	0.000
146.200	5.400	-0.065	8.860	-0.048	0.000
146.300	4.400	-0.063	8.861	-0.048	0.000
146.400	4.600	-0.064	8.860	-0.048	0.000
146.500	5.400	-0.064	8.860	-0.048	0.000
146.600	5.200	-0.062	8.860	-0.048	0.000
146.700	4.000	-0.065	8.860	-0.048	0.000
146.800	5.200	-0.063	8.860	-0.048	0.000
146.900	5.200	-0.062	8.859	-0.048	0.000
147.000	5.200	-0.062	8.859	-0.048	0.000
147.100	4.800	-0.064	8.860	-0.048	0.000
147.200	4.200	-0.063	8.859	-0.048	0.000
147.300	5.200	-0.065	8.860	-0.048	0.000
147.400	5.600	-0.065	8.861	-0.048	0.000
147.500	4.600	-0.065	8.861	-0.048	0.000
147.600	3.000	-0.066	8.860	-0.048	0.000
147.700	6.000	-0.065	8.860	-0.048	0.000
147.800	4.400	-0.066	8.859	-0.048	0.000
147.900	5.200	-0.067	8.859	-0.048	0.000
148.000	3.200	-0.067	8.859	-0.048	0.000
148.100	5.400	-0.064	8.860	-0.048	0.000
148.200	5.600	-0.068	8.860	-0.048	0.000
148.300	5.200	-0.068	8.859	-0.048	0.000
148.400	5.400	-0.068	8.860	-0.048	0.000
148.500	5.200	-0.068	8.860	-0.048	0.000
148.600	4.800	-0.065	8.860	-0.048	0.000
148.700	5.800	-0.067	8.859	-0.048	0.000
148.800	3.600	-0.065	8.860	-0.048	0.000
148.900	4.600	-0.067	8.859	-0.048	0.000
149.000	4.800	-0.067	8.859	-0.048	0.000
149.100	4.800	-0.066	8.861	-0.048	0.000
149.200	5.000	-0.067	8.859	-0.048	0.000
149.300	4.800	-0.063	8.860	-0.048	0.000
149.400	5.200	-0.071	8.860	-0.048	0.000
149.500	4.800	-0.071	8.860	-0.048	0.000
149.600	6.200	-0.067	8.860	-0.048	0.000
149.700	5.200	-0.068	8.860	-0.048	0.000
149.800	4.800	-0.063	8.860	-0.048	0.000
149.900	4.600	-0.068	8.859	-0.048	0.000
150.000	5.400	-0.068	8.859	-0.048	0.000
150.100	4.600	-0.069	8.860	-0.048	0.000
150.200	5.000	-0.060	8.860	-0.048	0.000
150.300	5.000	-0.069	8.860	-0.048	0.000
150.400	5.200	-0.067	8.859	-0.048	0.000
150.500	4.800	-0.067	8.859	-0.048	0.000
150.600	4.600	-0.064	8.861	-0.048	0.000
150.700	4.600	-0.067	8.859	-0.048	0.000
150.800	4.800	-0.063	8.860	-0.048	0.000
150.900	4.400	-0.060	8.859	-0.048	0.000
151.000	5.200	-0.060	8.859	-0.048	0.000
151.100	4.200	-0.066	8.859	-0.048	0.000
151.200	5.800	-0.063	8.860	-0.048	0.000
151.300	4.200	-0.064	8.861	-0.048	0.000
151.400	5.200	-0.063	8.861	-0.048	0.000
151.500	4.400	-0.063	8.861	-0.048	0.000
151.600	5.400	-0.063	8.860	-0.048	0.000
151.700	4.200	-0.067	8.859	-0.048	0.000
151.800	5.200	-0.060	8.860	-0.048	0.000
151.900	5.200	-0.063	8.860	-0.048	0.000
152.000	4.800	-0.063	8.860	-0.048	0.000
152.100	4.400	-0.062	8.860	-0.048	0.000
152.200	4.800	-0.060	8.860	-0.048	0.000
152.300	4.800	-0.063	8.861	-0.048	0.000
152.400	5.600	-0.060	8.859	-0.048	0.000
152.500	4.600	-0.060	8.859	-0.048	0.000
152.600	4.600	-0.062	8.861	-0.048	0.000
152.700	4.800	-0.061	8.859	-0.048	0.000
152.800	6.000	-0.059	8.860	-0.048	0.000
152.900	4.600	-0.059	8.860	-0.048	0.000
153.000	5.200	-0.059	8.860	-0.048	0.000
153.100	4.000	-0.059	8.860	-0.048	0.000
153.200	4.800	-0.063	8.860	-0.048	0.000
153.300	4.600	-0.061	8.860	-0.048	0.000
153.400	4.800	-0.059	8.860	-0.048	0.000
153.500	4.800	-0.059	8.860	-0.048	0.000
153.600	4.600	-0.060	8.859	-0.048	0.000
153.700	4.600	-0.062	8.860	-0.048	0.000
153.800	4.600	-0.057	8.860	-0.048	0.000
153.900	5.800	-0.059	8.861	-0.048	0.000
154.000	4.400	-0.059	8.861	-0.048	0.000
154.100	4.600	-0.060	8.860	-0.048	0.000
154.200	4.000	-0.060	8.861	-0.048	0.000
154.300	4.400	-0.059	8.859	-0.048	0.000
154.400	4.600	-0.060	8.860	-0.048	0.000
154.500	4.600	-0.060	8.860	-0.048	0.000
154.600	3.600	-0.062	8.861	-0.048	0.000
154.700	4.800	-0.059	8.860	-0.048	0.000
154.800	4.000	-0.058	8.861	-0.048	0.000
154.900	5.200	-0.055	8.860	-0.048	0.000
155.000	3.400	-0.055	8.860	-0.048	0.000
155.100	4.800	-0.057	8.860	-0.048	0.000
155.200	4.200	-0.060	8.860	-0.048	0.000
155.300	3.000	-0.060	8.860	-0.048	0.000
155.400	4.800	-0.059	8.859	-0.048	0.000
155.500	4.200	-0.059	8.859	-0.048	0.000
155.600	4.000	-0.060	8.861	-0.048	0.000
155.700	3.600	-0.060	8.860	-0.048	0.000
155.800	4.600	-0.058	8.859	-0.048	0.000
155.900	4.600	-0.058	8.860	-0.048	0.000
156.000	5.000	-0.058	8.860	-0.048	0.000
156.100	4.200	-0.059	8.860	-0.048	0.000
156.200	5.600	-0.059	8.860	-0.048	0.000
156.300	3.600	-0.059	8.859	-0.048	0.000
156.400	4.000	-0.057	8.860	-0.048	0.000
156.500	3.600	-0.057	8.860	-0.048	0.000
156.600	4.200	-0.057	8.860	-0.048	0.000
156.700	3.400	-0.056	8.860	-0.048	0.000
156.800	4.400	-0.052	8.860	-0.048	0.000
156.900	3.200	-0.055	8.860	-0.048	0.000
157.000	5.200	-0.055	8.860	-0.048	0.000
157.100	3.400	-0.053	8.860	-0.048	0.000
157.200	4.800	-0.054	8.859	-0.048	0.000
157.300	4.000	-0.051	8.860	-0.048	0.000
157.400	4.400	-0.052	8.861	-0.048	0.000
157.500	4.200	-0.052	8.861	-0.048	0.000
157.600	4.200	-0.056	8.859	-0.048	0.000
157.700	3.400	-0.053	8.859	-0.048	0.000
157.800	3.800	-0.057	8.861	-0.048	0.000
157.900	4.200	-0.055	8.859	-0.048	0.000
158.000	4.800	-0.055	8.859	-0.048	0.000
158.100	2.600	-0.053	8.860	-0.048	0.000
158.200	3.600	-0.052	8.861	-0.048	0.000
158.300	4.600	-0.055	8.860	-0.048	0.000
158.400	3.000	-0.056	8.859	-0.048	0.000
158.500	3.800	-0.056	8.859	-0.048	0.000
158.600	3.200	-0.053	8.860	-0.047	0.000
158.700	4.000	-0.057	8.860	-0.047	0.000
158.800	4.200	-0.054	8.860	-0.047	0.000
158.900	4.600	-0.054	8.860	-0.047	0.000
159.000	3.400	-0.054	8.860	-0.047	0.000
159.100	4.000	-0.057	8.860	-0.047	0.000
159.200	3.400	-0.053	8.860	-0.047	0.000
159.300	4.600	-0.056	8.859	-0.047	0.000
159.400	3.600	-0.056	8.860	-0.047	0.000
159.500	4.400	-0.056	8.860	-0.047	0.000
159.600	3.600	-0.054	8.860	-0.047	0.000
159.700	4.000	-0.054	8.859	-0.047	0.000
159.800	3.000	-0.056	8.860	-0.047	0.000
159.900	3.800	-0.055	8.861	-0.047	0.000
160.000	3.400	-0.055	8.861	-0.047	0.000
160.100	4.400	-0.052	8.859	-0.047	0.000
160.200	3.200	-0.053	8.861	-0.047	0.000
160.300	4.000	-0.051	8.859	-0.047	0.000
160.400	4.600	-0.049	8.860	-0.047	0.000
160.500	3.800	-0.049	8.860	-0.047	0.000
160.600	3.200	-0.053	8.860	-0.047	0.000
160.700	3.400	-0.054	8.859	-0.047	0.000
160.800	3.200	-0.057	8.860	-0.047	0.000
160.900	3.000	-0.048	8.860	-0.047	0.000
161.000	4.400	-0.048	8.860	-0.047	0.000
161.100	3.200	-0.049	8.860	-0.047	0.000
161.200	4.600	-0.055	8.861	-0.047	0.000
161.300	3.000	-0.054	8.860	-0.047	0.000
161.400	4.400	-0.054	8.860	-0.047	0.000
161.500	4.600	-0.054	8.860	-0.047	0.000
161.600	4.400	-0.050	8.860	-0.047	0.000
161.700	3.000	-0.052	8.860	-0.047	0.000
161.800	3.400	-0.049	8.860	-0.047	0.000
161.900	3.600	-0.053	8.859	-0.047	0.000
162.000	3.200	-0.053	8.859	-0.047	0.000
162.100	2.600	-0.053	8.858	-0.047	0.000
162.200	4.200	-0.050	8.860	-0.047	0.000
162.300	3.800	-0.050	8.860	-0.047	0.000
162.400	4.600	-0.053	8.860	-0.047	0.000
162.500	3.000	-0.053	8.860	-0.047	0.000
162.600	4.200	-0.051	8.860	-0.047	0.000
162.700	3.400	-0.052	8.860	-0.047	0.000
162.800	4.000	-0.051	8.860	-0.047	0.000
162.900	3.800	-0.049	8.860	-0.047	0.000
163.000	5.200	-0.049	8.860	-0.047	0.000
163.100	3.000	-0.050	8.860	-0.047	0.000
163.200	4.000	-0.054	8.860	-0.047	0.000
163.300	3.400	-0.052	8.861	-0.047	0.000
163.400	4.000	-0.050	8.861	-0.047	0.000
163.500	3.200	-0.050	8.861	-0.047	0.000
163.600	3.600	-0.050	8.860	-0.047	0.000
163.700	3.600	-0.051	8.859	-0.047	0.000
163.800	3.200	-0.054	8.860	-0.047	0.000
163.900	3.200	-0.051	8.861	-0.047	0.000
164.000	4.400	-0.051	8.861	-0.047	0.000
164.100	3.200	-0.052	8.860	-0.047	0.000
164.200	4.400	-0.052	8.860	-0.047	0.000
164.300	3.400	-0.049	8.860	-0.047	0.000
164.400	3.600	-0.054	8.860	-0.047	0.000
164.500	3.000	-0.054	8.860	-0.047	0.000
164.600	4.200	-0.055	8.860	-0.047	0.000
164.700	4.000	-0.049	8.860	-0.047	0.000
164.800	3.400	-0.053	8.860	-0.047	0.000
164.900	3.400	-0.054	8.860	-0.047	0.000
165.000	4.600	-0.054	8.860	-0.047	0.000
165.100	3.400	-0.050	8.859	-0.047	0.000
165.200	3.800	-0.051	8.861	-0.047	0.000
165.300	3.600	-0.053	8.860	-0.047	0.000
165.400	4.200	-0.052	8.859	-0.047	0.000
165.500	3.400	-0.052	8.859	-0.047	0.000
165.600	3.800	-0.051	8.861	-0.047	0.000
165.700	4.200	-0.052	8.860	-0.047	0.000
165.800	2.600	-0.051	8.859	-0.047	0.000
165.900	3.800	-0.051	8.860	-0.047	0.000
166.000	3.600	-0.051	8.860	-0.047	0.000
166.100	3.600	-0.052	8.859	-0.047	0.000
166.200	3.200	-0.052	8.860	-0.047	0.000
166.300	2.600	-0.054	8.860	-0.047	0.000
166.400	4.000	-0.053	8.859	-0.047	0.000
166.500	3.200	-0.053	8.859	-0.047	0.000
166.600	4.400	-0.050	8.859	-0.047	0.000
166.700	2.800	-0.052	8.860	-0.047	0.000
166.800	4.000	-0.051	8.860	-0.047	0.000
166.900	3.000	-0.053	8.859	-0.047	0.000
167.000	3.200	-0.053	8.859	-0.047	0.000
167.100	3.200	-0.051	8.861	-0.047	0.000
167.200	3.200	-0.050	8.860	-0.047	0.000
167.300	3.400	-0.051	8.860	-0.047	0.000
167.400	2.400	-0.050	8.860	-0.047	0.000
167.500	4.800	-0.050	8.860	-0.047	0.000
167.600	2.600	-0.055	8.860	-0.047	0.000
167.700	3.400	-0.046	8.860	-0.047	0.000
167.800	3.000	-0.053	8.860	-0.047	0.000
167.900	3.600	-0.052	8.860	-0.047	0.000
168.000	2.800	-0.052	8.860	-0.047	0.000
168.100	3.400	-0.047	8.859	-0.047	0.000
168.200	2.600	-0.053	8.860	-0.047	0.000
168.300	4.200	-0.051	8.859	-0.047	0.000
168.400	3.200	-0.051	8.860	-0.047	0.000
168.500	4.000	-0.051	8.860	-0.047	0.000
168.600	3.600	-0.054	8.861	-0.047	0.000
168.700	3.600	-0.052	8.861	-0.047	0.000
168.800	3.600	-0.051	8.859	-0.047	0.000
168.900	3.200	-0.050	8.861	-0.047	0.000
169.000	3.400	-0.050	8.861	-0.047	0.000
169.100	2.200	-0.050	8.861	-0.047	0.000
169.200	3.800	-0.048	8.859	-0.047	0.000
169.300	3.000	-0.050	8.860	-0.047	0.000
169.400	4.600	-0.053	8.860	-0.047	0.000
169.500	3.000	-0.053	8.860	-0.047	0.000
169.600	2.800	-0.052	8.860	-0.047	0.000
169.700	3.400	-0.049	8.860	-0.047	0.000
169.800	4.400	-0.052	8.860	-0.047	0.000
169.900	3.600	-0.051	8.860	-0.047	0.000
170.000	2.600	-0.051	8.860	-0.047	0.000
170.100	3.000	-0.050	8.860	-0.047	0.000
170.200	3.000	-0.049	8.860	-0.047	0.000
170.300	4.200	-0.052	8.859	-0.047	0.000
170.400	3.200	-0.051	8.860	-0.047	0.000
170.500	4.600	-0.051	8.860	-0.047	0.000
170.600	3.400	-0.049	8.860	-0.047	0.000
170.700	2.400	-0.047	8.859	-0.047	0.000
170.800	3.600	-0.050	8.861	-0.047	0.000
170.900	3.200	-0.049	8.860	-0.047	0.000
171.000	3.000	-0.049	8.860	-0.047	0.000
171.100	4.200	-0.050	8.860	-0.047	0.000
171.200	3.000	-0.052	8.860	-0.047	0.000
171.300	4.000	-0.051	8.860	-0.047	0.000
171.400	3.200	-0.051	8.860	-0.047	0.000
171.500	4.200	-0.051	8.860	-0.047	0.000
171.600	3.200	-0.054	8.859	-0.047	0.000
171.700	4.600	-0.050	8.859	-0.047	0.000
171.800	2.400	-0.049	8.860	-0.047	0.000
171.900	3.600	-0.056	8.860	-0.047	0.000
172.000	4.000	-0.056	8.860	-0.047	0.000
172.100	3.400	-0.051	8.861	-0.047	0.000
172.200	3.800	-0.053	8.859	-0.047	0.000
172.300	3.800	-0.054	8.860	-0.047	0.000
172.400	2.600	-0.054	8.859	-0.047	0.000
172.500	3.000	-0.054	8.859	-0.047	0.000
172.600	2.800	-0.051	8.859	-0.047	0.000
172.700	3.400	-0.052	8.859	-0.047	0.000
172.800	3.000	-0.052	8.859	-0.047	0.000
172.900	3.800	-0.051	8.859	-0.047	0.000
173.000	3.000	-0.051	8.859	-0.047	0.000
173.100	3.400	-0.052	8.861	-0.047	0.000
173.200	4.200	-0.053	8.859	-0.047	0.000
173.300	4.200	-0.054	8.860	-0.047	0.000
173.400	3.200	-0.050	8.861	-0.047	0.000
173.500	2.400	-0.050	8.861	-0.047	0.000
173.600	3.800	-0.052	8.858	-0.047	0.000
173.700	3.800	-0.055	8.860	-0.047	0.000
173.800	4.000	-0.051	8.860	-0.047	0.000
173.900	3.400	-0.053	8.860	-0.047	0.000
174.000	4.400	-0.053	8.860	-0.047	0.000
174.100	3.800	-0.053	8.860	-0.047	0.000
174.200	3.400	-0.053	8.861	-0.047	0.000
174.300	2.800	-0.053	8.860	-0.047	0.000
174.400	2.400	-0.055	8.859	-0.047	0.000
174.500	5.000	-0.055	8.859	-0.047	0.000
174.600	3.800	-0.053	8.860	-0.047	0.000
174.700	3.200	-0.054	8.859	-0.047	0.000
174.800	3.200	-0.052	8.860	-0.047	0.000
174.900	4.600	-0.053	8.860	-0.047	0.000
175.000	3.400	-0.053	8.860	-0.047	0.000
175.100	3.800	-0.054	8.860	-0.046	0.000
175.200	4.600	-0.055	8.859	-0.046	0.000
175.300	4.800	-0.057	8.861	-0.046	0.000
175.400	3.200	-0.055	8.860	-0.046	0.000
175.500	4.400	-0.055	8.860	-0.046	0.000
175.600	3.800	-0.055	8.859	-0.046	0.000
175.700	4.200	-0.056	8.859	-0.046	0.000
175.800	4.000	-0.057	8.859	-0.046	0.000
175.900	5.200	-0.061	8.859	-0.046	0.000
176.000	4.600	-0.061	8.859	-0.046	0.000
176.100	4.800	-0.058	8.860	-0.046	0.000
176.200	4.600	-0.057	8.859	-0.046	0.000
176.300	5.200	-0.059	8.860	-0.046	0.000
176.400	3.200	-0.058	8.860	-0.046	0.000
176.500	4.200	-0.058	8.860	-0.046	0.000
176.600	3.400	-0.060	8.860	-0.046	0.000
176.700	4.200	-0.060	8.860	-0.046	0.000
176.800	4.000	-0.060	8.860	-0.046	0.000
176.900	4.600	-0.056	8.860	-0.046	0.000
177.000	4.200	-0.056	8.860	-0.046	0.000
177.100	4.200	-0.061	8.859	-0.046	0.000
177.200	4.400	-0.060	8.861	-0.046	0.000
177.300	4.400	-0.059	8.859	-0.046	0.000
177.400	4.000	-0.062	8.860	-0.046	0.000
177.500	5.600	-0.062	8.860	-0.046	0.000
177.600	4.600	-0.061	8.860	-0.046	0.000
177.700	4.000	-0.060	8.859	-0.046	0.000
177.800	3.800	-0.062	8.859	-0.046	0.000
177.900	4.400	-0.058	8.860	-0.046	0.000
178.000	3.600	-0.058	8.860	-0.046	0.000
178.100	4.200	-0.060	8.860	-0.046	0.000
178.200	3.600	-0.059	8.861	-0.046	0.000
178.300	4.000	-0.062	8.859	-0.046	0.000
178.400	4.600	-0.058	8.860	-0.046	0.000
178.500	4.800	-0.058	8.860	-0.046	0.000
178.600	4.200	-0.059	8.859	-0.046	0.000
178.700	3.200	-0.056	8.860	-0.046	0.000
178.800	5.000	-0.061	8.860	-0.046	0.000
178.900	4.600	-0.057	8.860	-0.046	0.000
179.000	4.000	-0.057	8.860	-0.046	0.000
179.100	4.000	-0.060	8.858	-0.046	0.000
179.200	4.600	-0.056	8.860	-0.046	0.000
179.300	4.000	-0.057	8.859	-0.046	0.000
179.400	5.600	-0.058	8.861	-0.046	0.000
179.500	4.600	-0.058	8.861	-0.046	0.000
179.600	4.200	-0.059	8.859	-0.046	0.000
179.700	3.400	-0.058	8.859	-0.046	0.000
179.800	4.800	-0.060	8.860	-0.046	0.000
179.900	4.000	-0.064	8.860	-0.046	0.000
180.000	4.800	-0.064	8.860	-0.046	0.000
180.100	3.800	-0.059	8.860	-0.046	0.000
180.200	4.400	-0.061	8.859	-0.046	0.000
180.300	3.400	-0.058	8.859	-0.046	0.000
180.400	4.800	-0.062	8.859	-0.046	0.000
180.500	4.000	-0.062	8.859	-0.046	0.000
180.600	5.200	-0.061	8.860	-0.046	0.000
180.700	4.600	-0.063	8.859	-0.046	0.000
180.800	4.800	-0.062	8.859	-0.046	0.000
180.900	3.800	-0.061	8.859	-0.046	0.000
181.000	4.400	-0.061	8.859	-0.046	0.000
181.100	4.200	-0.058	8.860	-0.046	0.000
181.200	5.600	-0.061	8.859	-0.046	0.000
181.300	4.400	-0.060	8.859	-0.046	0.000
181.400	5.600	-0.058	8.858	-0.046	0.000
181.500	3.600	-0.058	8.858	-0.046	0.000
181.600	5.200	-0.060	8.860	-0.046	0.000
181.700	4.200	-0.061	8.859	-0.046	0.000
181.800	4.600	-0.060	8.860	-0.046	0.000
181.900	3.800	-0.059	8.859	-0.046	0.000
182.000	4.000	-0.059	8.859	-0.046	0.000
182.100	4.400	-0.062	8.860	-0.046	0.000
182.200	5.200	-0.060	8.860	-0.046	0.000
182.300	3.200	-0.059	8.859	-0.046	0.000
182.400	4.800	-0.060	8.859	-0.046	0.000
182.500	4.000	-0.060	8.859	-0.046	0.000
182.600	4.600	-0.059	8.859	-0.046	0.000
182.700	4.000	-0.054	8.859	-0.046	0.000
182.800	3.000	-0.056	8.860	-0.046	0.000
182.900	3.200	-0.054	8.860	-0.046	0.000
183.000	5.400	-0.054	8.860	-0.046	0.000
183.100	3.400	-0.057	8.859	-0.046	0.000
183.200	3.800	-0.058	8.859	-0.046	0.000
183.300	3.000	-0.059	8.859	-0.046	0.000
183.400	4.400	-0.060	8.860	-0.046	0.000
183.500	4.000	-0.060	8.860	-0.046	0.000
183.600	4.800	-0.058	8.861	-0.046	0.000
183.700	2.600	-0.057	8.859	-0.046	0.000
183.800	4.200	-0.056	8.860	-0.046	0.000
183.900	5.600	-0.058	8.859	-0.046	0.000
184.000	4.800	-0.058	8.859	-0.046	0.000
184.100	3.200	-0.055	8.860	-0.046	0.000
184.200	4.400	-0.058	8.860	-0.046	0.000
184.300	4.200	-0.055	8.859	-0.046	0.000
184.400	4.600	-0.058	8.860	-0.046	0.000
184.500	4.400	-0.058	8.860	-0.046	0.000
184.600	4.400	-0.058	8.860	-0.046	0.000
184.700	4.400	-0.057	8.859	-0.046	0.000
184.800	3.400	-0.054	8.858	-0.046	0.000
184.900	3.800	-0.050	8.860	-0.046	0.000
185.000	3.600	-0.050	8.860	-0.046	0.000
185.100	2.600	-0.052	8.859	-0.046	0.000
185.200	4.000	-0.050	8.860	-0.046	0.000
185.300	3.400	-0.052	8.859	-0.046	0.000
185.400	3.200	-0.053	8.859	-0.046	0.000
185.500	3.200	-0.053	8.859	-0.046	0.000
185.600	3.800	-0.053	8.859	-0.046	0.000
185.700	3.800	-0.055	8.859	-0.046	0.000
185.800	3.200	-0.053	8.860	-0.046	0.000
185.900	3.800	-0.055	8.860	-0.046	0.000
186.000	4.600	-0.055	8.860	-0.046	0.000
186.100	3.800	-0.055	8.859	-0.046	0.000
186.200	5.000	-0.057	8.860	-0.046	0.000
186.300	3.000	-0.053	8.859	-0.046	0.000
186.400	4.600	-0.053	8.859	-0.046	0.000
186.500	3.200	-0.053	8.859	-0.046	0.000
186.600	3.600	-0.060	8.859	-0.046	0.000
186.700	3.800	-0.056	8.860	-0.046	0.000
186.800	3.800	-0.054	8.859	-0.046	0.000
186.900	4.200	-0.053	8.859	-0.046	0.000
187.000	3.400	-0.053	8.859	-0.046	0.000
187.100	4.600	-0.056	8.859	-0.046	0.000
187.200	3.400	-0.056	8.860	-0.046	0.000
187.300	4.800	-0.057	8.859	-0.046	0.000
187.400	3.200	-0.054	8.859	-0.046	0.000
187.500	4.400	-0.054	8.859	-0.046	0.000
187.600	4.200	-0.059	8.858	-0.046	0.000
187.700	4.400	-0.055	8.859	-0.046	0.000
187.800	3.800	-0.058	8.859	-0.046	0.000
187.900	5.200	-0.058	8.859	-0.046	0.000
188.000	4.400	-0.058	8.859	-0.046	0.000
188.100	4.600	-0.057	8.858	-0.046	0.000
188.200	3.200	-0.057	8.859	-0.046	0.000
188.300	4.400	-0.057	8.858	-0.046	0.000
188.400	4.000	-0.060	8.859	-0.046	0.000
188.500	4.000	-0.060	8.859	-0.046	0.000
188.600	4.400	-0.060	8.860	-0.046	0.000
188.700	5.200	-0.062	8.859	-0.046	0.000
188.800	4.000	-0.063	8.860	-0.046	0.000
188.900	3.200	-0.059	8.859	-0.046	0.000
189.000	5.400	-0.059	8.859	-0.046	0.000
189.100	4.200	-0.061	8.859	-0.046	0.000
189.200	3.800	-0.061	8.858	-0.046	0.000
189.300	3.800	-0.061	8.859	-0.046	0.000
189.400	4.600	-0.060	8.859	-0.046	0.000
189.500	5.200	-0.060	8.859	-0.046	0.000
189.600	4.400	-0.059	8.860	-0.045	0.000
189.700	4.400	-0.057	8.858	-0.045	0.000
189.800	4.000	-0.059	8.859	-0.045	0.000
189.900	3.800	-0.061	8.859	-0.045	0.000
190.000	4.800	-0.061	8.859	-0.045	0.000
190.100	4.000	-0.059	8.859	-0.045	0.000
190.200	4.000	-0.061	8.859	-0.045	0.000
190.300	3.800	-0.061	8.859	-0.045	0.000
190.400	5.400	-0.061	8.859	-0.045	0.000
190.500	4.800	-0.061	8.859	-0.045	0.000
190.600	4.600	-0.062	8.859	-0.045	0.000
190.700	5.400	-0.061	8.860	-0.045	0.000
190.800	5.400	-0.067	8.859	-0.045	0.000
190.900	4.400	-0.063	8.860	-0.045	0.000
191.000	5.600	-0.063	8.860	-0.045	0.000
191.100	4.400	-0.058	8.860	-0.045	0.000
191.200	4.200	-0.062	8.860	-0.045	0.000
191.300	4.200	-0.060	8.859	-0.045	0.000
191.400	4.000	-0.062	8.858	-0.045	0.000
191.500	4.800	-0.062	8.858	-0.045	0.000
191.600	5.000	-0.063	8.859	-0.045	0.000
191.700	5.200	-0.060	8.859	-0.045	0.000
191.800	4.600	-0.061	8.859	-0.045	0.000
191.900	6.000	-0.060	8.860	-0.045	0.000
192.000	4.400	-0.060	8.860	-0.045	0.000
192.100	4.800	-0.060	8.859	-0.045	0.000
192.200	4.000	-0.064	8.859	-0.045	0.000
192.300	5.800	-0.062	8.859	-0.045	0.000
192.400	3.200	-0.066	8.859	-0.045	0.000
192.500	5.200	-0.066	8.859	-0.045	0.000
192.600	3.600	-0.063	8.859	-0.045	0.000
192.700	5.400	-0.064	8.858	-0.045	0.000
192.800	4.800	-0.064	8.859	-0.045	0.000
192.900	5.600	-0.066	8.860	-0.045	0.000
193.000	3.800	-0.066	8.860	-0.045	0.000
193.100	4.600	-0.060	8.858	-0.045	0.000
193.200	3.800	-0.066	8.859	-0.045	0.000
193.300	4.400	-0.064	8.860	-0.045	0.000
193.400	6.200	-0.064	8.859	-0.045	0.000
193.500	4.600	-0.064	8.859	-0.045	0.000
193.600	4.800	-0.063	8.859	-0.045	0.000
193.700	4.200	-0.064	8.859	-0.045	0.000
193.800	4.800	-0.063	8.858	-0.045	0.000
193.900	5.200	-0.063	8.858	-0.045	0.000
194.000	4.800	-0.063	8.858	-0.045	0.000
194.100	3.200	-0.063	8.859	-0.045	0.000
194.200	5.400	-0.064	8.859	-0.045	0.000
194.300	4.800	-0.062	8.858	-0.045	0.000
194.400	5.400	-0.064	8.859	-0.045	0.000
194.500	3.400	-0.064	8.859	-0.045	0.000
194.600	6.200	-0.067	8.859	-0.045	0.000
194.700	4.000	-0.061	8.858	-0.045	0.000
194.800	5.600	-0.065	8.859	-0.045	0.000
194.900	5.400	-0.063	8.859	-0.045	0.000
195.000	4.400	-0.063	8.859	-0.045	0.000
195.100	4.400	-0.059	8.859	-0.045	0.000
195.200	4.800	-0.060	8.859	-0.045	0.000
195.300	3.800	-0.058	8.858	-0.045	0.000
195.400	5.000	-0.064	8.857	-0.045	0.000
195.500	4.400	-0.064	8.857	-0.045	0.000
195.600	4.800	-0.059	8.858	-0.045	0.000
195.700	3.400	-0.060	8.858	-0.045	0.000
195.800	5.200	-0.060	8.859	-0.045	0.000
195.900	4.600	-0.061	8.859	-0.045	0.000
196.000	4.400	-0.061	8.859	-0.045	0.000
196.100	4.200	-0.060	8.859	-0.045	0.000
196.200	4.600	-0.060	8.859	-0.045	0.000
196.300	3.600	-0.061	8.859	-0.045	0.000
196.400	4.200	-0.062	8.859	-0.045	0.000
196.500	4.200	-0.062	8.859	-0.045	0.000
196.600	4.000	-0.061	8.860	-0.045	0.000
196.700	4.000	-0.063	8.858	-0.045	0.000
196.800	6.000	-0.063	8.858	-0.045	0.000
196.900	4.200	-0.059	8.859	-0.045	0.000
197.000	4.800	-0.059	8.859	-0.045	0.000
197.100	4.000	-0.063	8.858	-0.045	0.000
197.200	4.600	-0.060	8.859	-0.045	0.000
197.300	3.800	-0.064	8.858	-0.045	0.000
197.400	4.800	-0.062	8.860	-0.045	0.000
197.500	5.400	-0.062	8.860	-0.045	0.000
197.600	4.200	-0.063	8.859	-0.045	0.000
197.700	4.800	-0.061	8.859	-0.045	0.000
197.800	3.400	-0.061	8.858	-0.045	0.000
197.900	5.000	-0.057	8.858	-0.045	0.000
198.000	4.600	-0.057	8.858	-0.045	0.000
198.100	4.600	-0.058	8.859	-0.045	0.000
198.200	3.800	-0.058	8.859	-0.045	0.000
198.300	4.000	-0.058	8.858	-0.045	0.000
198.400	4.400	-0.059	8.859	-0.045	0.000
198.500	3.800	-0.059	8.859	-0.045	0.000
198.600	3.400	-0.058	8.858	-0.045	0.000
198.700	4.200	-0.057	8.858	-0.045	0.000
198.800	4.000	-0.059	8.858	-0.045	0.000
198.900	3.800	-0.058	8.860	-0.045	0.000
199.000	4.400	-0.058	8.860	-0.045	0.000
199.100	4.800	-0.058	8.858	-0.045	0.000
199.200	4.800	-0.054	8.859	-0.045	0.000
199.300	5.000	-0.050	8.858	-0.045	0.000
199.400	3.800	-0.053	8.858	-0.045	0.000
199.500	3.200	-0.053	8.858	-0.045	0.000
199.600	2.600	-0.055	8.859	-0.045	0.000
199.700	4.200	-0.060	8.859	-0.045	0.000
199.800	3.800	-0.065	8.857	-0.045	0.000
199.900	5.400	-0.064	8.858	-0.045	0.000
[truncated: 14,932 more rows]
