# Supplementary material for: Measurement of Outflow Facility Using iPerfusion
Source: PLoS One. 2016 Mar 7;11(3):e0150694. doi: 10.1371/journal.pone.0150694 (PMC4780770; doi:10.1371/journal.pone.0150694)
Supplement: S4 File — The raw data from the perfusion traces along with the steady state values for each pressure step. (ZIP) [file pone.0150694.s004.zip › S3/ControlIndividuals/Eye2/CapPre_2/Parameters.txt]

Q 	 dQ 	 P 	 dP 	 R 	 dR 	 C 	 dC 	 FT 	 dFT 	 N/A 	 FV 	 
3.7113	0.9339	-0.0534	0.0061	0.0279	0.0140	35.8683	17.9639	21.4154	5.1601	0.0038	-1113.7057
76.1913	0.7893	4.3110	0.0052	0.0611	0.0007	16.3685	0.1842	27.3126	0.2515	4.9750	23.4541
149.0300	0.8010	8.6885	0.0025	0.0606	0.0003	16.5049	0.0923	30.5332	0.1647	9.9500	23.1673
221.1833	0.6328	13.0731	0.0021	0.0606	0.0002	16.4886	0.0485	28.2999	0.0772	14.9750	22.9412
291.1993	0.5712	17.4622	0.0019	0.0611	0.0001	16.3538	0.0328	27.3921	0.0520	19.9750	22.9872
