# Supplementary material for: Measurement of Outflow Facility Using iPerfusion
Source: PLoS One. 2016 Mar 7;11(3):e0150694. doi: 10.1371/journal.pone.0150694 (PMC4780770; doi:10.1371/journal.pone.0150694)
Supplement: S4 File — The raw data from the perfusion traces along with the steady state values for each pressure step. (ZIP) [file pone.0150694.s004.zip › S3/ControlIndividuals/Eye2/Eye_2/Parameters.txt]

Q	dQ	P	dP	R	dR	C	dC	FT	dFT	N/A	FV
18.8312	0.6939	4.3217	0.0029	0.1005	0.0016	9.9546	0.1607	39.4175	3.6149	4.4654	-25.7645
34.1666	0.7831	5.7101	0.0056	0.0978	0.0013	10.2197	0.1375	151.5342	13.7502	6.0375	152.4493
49.1696	0.8007	7.0944	0.0054	0.0967	0.0011	10.3403	0.1131	117.0727	10.6118	7.5150	117.1189
66.0222	0.7117	8.4644	0.0039	0.0938	0.0007	10.6578	0.0842	97.2718	8.7919	9.0075	95.6370
86.3960	0.8623	9.7955	0.0057	0.0886	0.0007	11.2894	0.0883	82.3753	7.4031	10.5000	80.2133
110.1113	0.7887	11.0968	0.0048	0.0826	0.0005	12.1026	0.0713	75.7590	6.7593	12.0750	73.4158
157.5524	0.8448	13.7066	0.0056	0.0754	0.0004	13.2594	0.0619	71.1223	6.2803	15.0300	65.5255
210.9592	1.4513	16.2554	0.0114	0.0691	0.0004	14.4659	0.0899	65.0510	5.6839	17.9550	57.4285
277.1019	1.1153	18.6809	0.0078	0.0620	0.0002	16.1283	0.0601	55.5668	4.7870	20.8950	47.0830
