# Supplementary material for: Measurement of Outflow Facility Using iPerfusion
Source: PLoS One. 2016 Mar 7;11(3):e0150694. doi: 10.1371/journal.pone.0150694 (PMC4780770; doi:10.1371/journal.pone.0150694)
Supplement: S4 File — The raw data from the perfusion traces along with the steady state values for each pressure step. (ZIP) [file pone.0150694.s004.zip › S3/ControlIndividuals/Eye3/CapPre_1/Data.txt]

0.000	-3.600	-0.010	8.334	0.000	0.000
0.100	0.800	-0.010	8.334	0.000	0.000
0.200	-0.000	-0.005	8.335	0.000	0.000
0.300	2.600	-0.005	8.334	0.000	0.000
0.400	1.000	-0.005	8.335	0.000	0.000
0.500	1.200	-0.008	8.335	0.000	0.000
0.600	1.800	-0.008	8.335	0.000	0.000
0.700	1.400	-0.007	8.334	0.000	0.000
0.800	1.000	-0.007	8.334	0.000	0.000
0.900	2.000	-0.010	8.334	0.000	0.000
1.000	0.200	-0.008	8.334	0.000	0.000
1.100	2.200	-0.008	8.334	0.000	0.000
1.200	2.000	-0.004	8.333	0.000	0.000
1.300	0.600	-0.010	8.335	0.000	0.000
1.400	2.200	-0.007	8.333	0.000	0.000
1.500	1.800	-0.007	8.334	0.000	0.000
1.600	2.200	-0.007	8.334	0.000	0.000
1.700	0.400	-0.007	8.334	0.000	0.000
1.800	2.600	-0.006	8.334	0.000	0.000
1.900	0.400	-0.011	8.335	0.000	0.000
2.000	1.600	-0.006	8.334	0.000	0.000
2.100	1.400	-0.006	8.334	0.000	0.000
2.200	1.400	-0.006	8.335	0.000	0.000
2.300	1.600	-0.005	8.334	0.000	0.000
2.400	3.000	-0.005	8.333	0.000	0.000
2.500	1.200	-0.005	8.334	0.000	0.000
2.600	2.600	-0.005	8.334	0.000	0.000
2.700	1.800	-0.008	8.334	0.000	0.000
2.800	2.000	-0.007	8.333	0.000	0.000
2.900	2.600	-0.004	8.335	0.000	0.000
3.000	0.600	-0.009	8.334	0.000	0.000
3.100	1.800	-0.009	8.334	0.000	0.000
3.200	0.400	-0.006	8.333	0.000	0.000
3.300	1.200	-0.009	8.334	0.000	0.000
3.400	2.600	-0.006	8.333	0.000	0.000
3.500	3.000	-0.005	8.334	0.000	0.000
3.600	1.400	-0.005	8.334	0.000	0.000
3.700	1.400	-0.006	8.334	0.000	0.000
3.800	2.000	-0.008	8.334	0.000	0.000
3.900	1.400	-0.006	8.334	0.000	0.000
4.000	2.200	-0.008	8.334	0.000	0.000
4.100	1.800	-0.008	8.334	0.000	0.000
4.200	1.200	-0.009	8.334	0.000	0.000
4.300	1.600	-0.006	8.334	0.000	0.000
4.400	1.600	-0.008	8.334	0.000	0.000
4.500	2.200	-0.007	8.334	0.000	0.000
4.600	2.400	-0.007	8.334	0.000	0.000
4.700	-0.200	-0.005	8.335	0.000	0.000
4.800	1.600	-0.005	8.334	0.000	0.000
4.900	1.200	-0.011	8.334	0.000	0.000
5.000	1.400	-0.005	8.334	0.000	0.000
5.100	0.600	-0.005	8.334	0.000	0.000
5.200	2.400	-0.008	8.334	0.000	0.000
5.300	0.600	-0.006	8.334	0.000	0.000
5.400	1.600	-0.005	8.334	0.000	0.000
5.500	2.600	-0.002	8.334	0.000	0.000
5.600	2.400	-0.002	8.334	0.000	0.000
5.700	1.000	-0.008	8.334	0.000	0.000
5.800	1.600	-0.003	8.335	0.000	0.000
5.900	1.800	-0.007	8.334	0.000	0.000
6.000	2.200	-0.008	8.334	0.000	0.000
6.100	1.400	-0.008	8.334	0.000	0.000
6.200	1.600	-0.007	8.335	0.000	0.000
6.300	1.200	-0.008	8.335	0.000	0.000
6.400	2.600	-0.005	8.334	0.000	0.000
6.500	1.400	-0.006	8.335	0.000	0.000
6.600	2.200	-0.006	8.335	0.000	0.000
6.700	1.400	-0.005	8.334	0.000	0.000
6.800	2.400	-0.006	8.334	0.000	0.000
6.900	2.200	-0.007	8.335	0.000	0.000
7.000	2.400	-0.004	8.334	0.000	0.000
7.100	0.800	-0.004	8.334	0.000	0.000
7.200	1.600	-0.010	8.332	0.000	0.000
7.300	0.400	-0.005	8.334	0.000	0.000
7.400	2.600	-0.008	8.333	0.000	0.000
7.500	0.600	-0.007	8.335	0.000	0.000
7.600	2.600	-0.007	8.335	0.000	0.000
7.700	0.600	-0.008	8.333	0.000	0.000
7.800	2.000	-0.007	8.335	0.000	0.000
7.900	1.600	-0.007	8.335	0.010	0.000
8.000	3.000	-0.008	8.334	0.010	0.000
8.100	1.400	-0.008	8.334	0.010	0.000
8.200	346.000	0.003	8.333	0.010	0.000
8.300	5474.000	-0.019	8.334	0.010	0.000
8.400	5500.000	-0.008	8.335	0.023	0.000
8.500	5208.200	-0.009	8.334	0.023	0.000
8.600	3380.200	-0.009	8.334	0.023	0.000
8.700	1147.200	-0.010	8.335	0.023	0.000
8.800	-2326.600	0.003	8.334	0.023	0.000
8.900	-5286.400	-0.006	8.334	0.027	0.000
9.000	-5497.200	-0.003	8.333	0.027	0.000
9.100	-5013.800	-0.003	8.333	0.027	0.000
9.200	1965.600	-0.016	8.334	0.027	0.000
9.300	5475.000	-0.009	8.334	0.027	0.000
9.400	5417.600	-0.013	8.333	0.020	0.000
9.500	4156.600	-0.157	8.334	0.020	0.000
9.600	860.800	-0.157	8.334	0.020	0.000
9.700	-3355.000	-0.485	8.334	0.020	0.000
9.800	-5500.000	-0.534	8.334	0.020	0.000
9.900	-4886.200	-0.393	8.334	0.009	0.000
10.000	-299.800	0.010	8.335	0.009	0.000
10.100	-243.200	0.010	8.335	0.009	0.000
10.200	-302.000	-0.001	8.335	0.009	0.000
10.300	-333.800	-0.011	8.334	0.009	0.000
10.400	-337.800	-0.010	8.335	0.007	0.000
10.500	-319.800	-0.011	8.334	0.007	0.000
10.600	-297.200	-0.011	8.334	0.007	0.000
10.700	-286.200	-0.014	8.334	0.007	0.000
10.800	-276.400	-0.019	8.334	0.007	0.000
10.900	-268.800	-0.007	8.335	0.005	0.000
11.000	-287.800	-0.129	8.334	0.005	0.000
11.100	-288.600	-0.129	8.334	0.005	0.000
11.200	-289.000	-0.157	8.335	0.005	0.000
11.300	-286.200	-0.113	8.333	0.005	0.000
11.400	-284.800	1.040	8.334	0.002	0.000
11.500	-280.800	2.672	8.334	0.002	0.000
11.600	-279.000	2.672	8.334	0.002	0.000
11.700	-276.200	2.956	8.334	0.002	0.000
11.800	-273.800	2.979	8.335	0.002	0.000
11.900	-270.200	2.811	8.335	0.000	0.000
12.000	-268.600	2.500	8.334	0.000	0.000
12.100	-266.800	2.500	8.334	0.000	0.000
12.200	-265.400	2.435	8.334	0.000	0.000
12.300	-261.200	2.390	8.335	0.000	0.000
12.400	-259.800	2.534	8.335	-0.002	0.000
12.500	-257.000	2.541	8.335	-0.002	0.000
12.600	-255.200	2.541	8.335	-0.002	0.000
12.700	-253.000	2.529	8.333	-0.002	0.000
12.800	-250.400	2.503	8.335	-0.002	0.000
12.900	-248.800	2.482	8.336	-0.004	0.000
13.000	-246.400	2.441	8.334	-0.004	0.000
13.100	-244.400	2.441	8.334	-0.004	0.000
13.200	-242.600	2.418	8.334	-0.004	0.000
13.300	-241.000	2.394	8.334	-0.004	0.000
13.400	-237.600	2.375	8.334	-0.006	0.000
13.500	-236.600	2.331	8.334	-0.006	0.000
13.600	-234.600	2.331	8.334	-0.006	0.000
13.700	-232.600	2.315	8.335	-0.006	0.000
13.800	-229.600	2.289	8.335	-0.006	0.000
13.900	-228.400	2.270	8.334	-0.008	0.000
14.000	-226.400	2.232	8.334	-0.008	0.000
14.100	-224.400	2.232	8.334	-0.008	0.000
14.200	-222.600	2.218	8.334	-0.008	0.000
14.300	-220.200	2.197	8.335	-0.008	0.000
14.400	-218.800	2.176	8.334	-0.010	0.000
14.500	-217.400	2.140	8.334	-0.010	0.000
14.600	-216.600	2.140	8.334	-0.010	0.000
14.700	-214.000	2.124	8.335	-0.010	0.000
14.800	-212.400	2.103	8.334	-0.010	0.000
14.900	-209.600	2.089	8.335	-0.011	0.000
15.000	-207.800	2.051	8.335	-0.011	0.000
15.100	-206.000	2.051	8.335	-0.011	0.000
15.200	-204.800	2.034	8.335	-0.011	0.000
15.300	-204.000	2.013	8.334	-0.011	0.000
15.400	-201.600	2.006	8.334	-0.011	0.000
15.500	-199.800	1.967	8.336	-0.013	0.000
15.600	-197.000	1.967	8.336	-0.013	0.000
15.700	-196.600	1.947	8.334	-0.013	0.000
15.800	-195.600	1.933	8.334	-0.013	0.000
15.900	-193.800	1.918	8.334	-0.014	0.000
16.000	-191.600	1.885	8.335	-0.014	0.000
16.100	-191.200	1.885	8.335	-0.014	0.000
16.200	-189.600	1.871	8.334	-0.014	0.000
16.300	-188.000	1.854	8.335	-0.014	0.000
16.400	-187.000	1.836	8.334	-0.016	0.000
16.500	-183.600	1.812	8.335	-0.016	0.000
16.600	-183.000	1.812	8.335	-0.016	0.000
16.700	-181.800	1.795	8.335	-0.016	0.000
16.800	-180.800	1.781	8.334	-0.016	0.000
16.900	-177.800	1.769	8.336	-0.016	0.000
17.000	-177.800	1.734	8.335	-0.017	0.000
17.100	-176.000	1.734	8.335	-0.017	0.000
17.200	-174.400	1.722	8.335	-0.017	0.000
17.300	-171.800	1.706	8.335	-0.017	0.000
17.400	-171.600	1.696	8.334	-0.017	0.000
17.500	-170.600	1.672	8.333	-0.019	0.000
17.600	-169.200	1.672	8.333	-0.019	0.000
17.700	-167.600	1.655	8.335	-0.019	0.000
17.800	-166.200	1.642	8.335	-0.019	0.000
17.900	-164.600	1.630	8.335	-0.019	0.000
18.000	-164.400	1.604	8.335	-0.020	0.000
18.100	-163.000	1.604	8.335	-0.020	0.000
18.200	-161.600	1.588	8.335	-0.020	0.000
18.300	-159.600	1.579	8.334	-0.020	0.000
18.400	-158.000	1.562	8.336	-0.020	0.000
18.500	-157.000	1.541	8.335	-0.021	0.000
18.600	-157.000	1.541	8.335	-0.021	0.000
18.700	-154.400	1.524	8.334	-0.021	0.000
18.800	-153.600	1.514	8.334	-0.021	0.000
18.900	-151.600	1.500	8.334	-0.021	0.000
19.000	-150.400	1.481	8.336	-0.023	0.000
19.100	-149.600	1.481	8.336	-0.023	0.000
19.200	-148.800	1.468	8.335	-0.023	0.000
19.300	-148.400	1.453	8.335	-0.023	0.000
19.400	-145.600	1.446	8.335	-0.023	0.000
19.500	-145.400	1.421	8.335	-0.024	0.000
19.600	-144.800	1.421	8.335	-0.024	0.000
19.700	-142.600	1.405	8.335	-0.024	0.000
19.800	-141.400	1.397	8.336	-0.024	0.000
19.900	-140.000	1.385	8.335	-0.024	0.000
20.000	-139.200	1.374	8.334	-0.025	0.000
20.100	-138.600	1.374	8.334	-0.025	0.000
20.200	-137.200	1.340	8.334	-0.025	0.000
20.300	-136.600	1.343	8.335	-0.025	0.000
20.400	-133.800	1.327	8.334	-0.025	0.000
20.500	-134.200	1.316	8.334	-0.026	0.000
20.600	-134.200	1.316	8.334	-0.026	0.000
20.700	-131.400	1.292	8.335	-0.026	0.000
20.800	-131.400	1.291	8.334	-0.026	0.000
20.900	-128.200	1.271	8.334	-0.026	0.000
21.000	-129.000	1.257	8.335	-0.027	0.000
21.100	-126.400	1.257	8.335	-0.027	0.000
21.200	-126.800	1.245	8.335	-0.027	0.000
21.300	-124.000	1.235	8.335	-0.027	0.000
21.400	-122.800	1.221	8.335	-0.027	0.000
21.500	-123.800	1.218	8.335	-0.028	0.000
21.600	-122.400	1.218	8.335	-0.028	0.000
21.700	-121.000	1.179	8.335	-0.028	0.000
21.800	-120.800	1.200	8.334	-0.028	0.000
21.900	-119.200	1.165	8.335	-0.028	0.000
22.000	-119.000	1.162	8.335	-0.029	0.000
22.100	-117.600	1.162	8.335	-0.029	0.000
22.200	-115.800	1.135	8.336	-0.029	0.000
22.300	-117.400	1.156	8.335	-0.029	0.000
22.400	-115.000	1.122	8.334	-0.029	0.000
22.500	-114.200	1.105	8.335	-0.030	0.000
22.600	-114.000	1.105	8.335	-0.030	0.000
22.700	-113.000	1.103	8.335	-0.030	0.000
22.800	-112.200	1.095	8.335	-0.030	0.000
22.900	-111.600	1.069	8.335	-0.030	0.000
23.000	-110.600	1.067	8.334	-0.031	0.000
23.100	-109.200	1.067	8.334	-0.031	0.000
23.200	-109.200	1.046	8.335	-0.031	0.000
23.300	-107.600	1.045	8.334	-0.031	0.000
23.400	-106.800	1.025	8.336	-0.031	0.000
23.500	-106.000	1.016	8.335	-0.032	0.000
23.600	-104.400	1.016	8.335	-0.032	0.000
23.700	-104.600	0.988	8.335	-0.032	0.000
23.800	-103.200	0.999	8.334	-0.032	0.000
23.900	-101.800	0.978	8.334	-0.032	0.000
24.000	-102.200	0.963	8.335	-0.033	0.000
24.100	-100.600	0.963	8.335	-0.033	0.000
24.200	-100.200	0.958	8.334	-0.033	0.000
24.300	-99.800	0.958	8.335	-0.033	0.000
24.400	-99.400	0.944	8.335	-0.033	0.000
24.500	-98.000	0.935	8.335	-0.034	0.000
24.600	-97.800	0.935	8.335	-0.034	0.000
24.700	-96.000	0.923	8.335	-0.034	0.000
24.800	-96.800	0.912	8.334	-0.034	0.000
24.900	-95.400	0.904	8.334	-0.034	0.000
25.000	-95.000	0.894	8.335	-0.034	0.000
25.100	-93.000	0.894	8.335	-0.034	0.000
25.200	-93.200	0.877	8.335	-0.034	0.000
25.300	-92.000	0.896	8.335	-0.034	0.000
25.400	-91.800	0.862	8.335	-0.034	0.000
25.500	-90.400	0.850	8.334	-0.035	0.000
25.600	-89.200	0.850	8.334	-0.035	0.000
25.700	-88.000	0.861	8.335	-0.035	0.000
25.800	-88.000	0.845	8.335	-0.035	0.000
25.900	-87.400	0.841	8.334	-0.035	0.000
26.000	-87.000	0.830	8.335	-0.036	0.000
26.100	-86.000	0.830	8.335	-0.036	0.000
26.200	-85.000	0.824	8.335	-0.036	0.000
26.300	-82.600	0.812	8.334	-0.036	0.000
26.400	-85.000	0.809	8.335	-0.036	0.000
26.500	-83.000	0.797	8.334	-0.036	0.000
26.600	-83.200	0.797	8.334	-0.036	0.000
26.700	-82.200	0.782	8.335	-0.036	0.000
26.800	-81.000	0.783	8.335	-0.036	0.000
26.900	-80.000	0.769	8.335	-0.036	0.000
27.000	-80.000	0.758	8.335	-0.037	0.000
27.100	-80.000	0.758	8.335	-0.037	0.000
27.200	-79.400	0.756	8.335	-0.037	0.000
27.300	-77.800	0.749	8.335	-0.037	0.000
27.400	-77.400	0.741	8.334	-0.037	0.000
27.500	-76.600	0.728	8.335	-0.038	0.000
27.600	-76.200	0.728	8.335	-0.038	0.000
27.700	-74.600	0.725	8.335	-0.038	0.000
27.800	-75.400	0.719	8.335	-0.038	0.000
27.900	-74.600	0.711	8.335	-0.038	0.000
28.000	-73.000	0.700	8.335	-0.038	0.000
28.100	-73.400	0.700	8.335	-0.038	0.000
28.200	-72.200	0.697	8.335	-0.038	0.000
28.300	-71.800	0.690	8.334	-0.038	0.000
28.400	-71.200	0.680	8.334	-0.038	0.000
28.500	-71.400	0.672	8.333	-0.039	0.000
28.600	-70.000	0.672	8.333	-0.039	0.000
28.700	-69.800	0.664	8.334	-0.039	0.000
28.800	-68.600	0.662	8.335	-0.039	0.000
28.900	-67.200	0.653	8.335	-0.039	0.000
29.000	-69.200	0.644	8.335	-0.039	0.000
29.100	-66.600	0.644	8.335	-0.039	0.000
29.200	-66.000	0.636	8.335	-0.039	0.000
29.300	-66.600	0.630	8.335	-0.039	0.000
29.400	-65.200	0.630	8.335	-0.039	0.000
29.500	-63.800	0.618	8.336	-0.040	0.000
29.600	-64.600	0.618	8.336	-0.040	0.000
29.700	-63.600	0.606	8.335	-0.040	0.000
29.800	-63.800	0.606	8.336	-0.040	0.000
29.900	-62.400	0.600	8.335	-0.040	0.000
30.000	-61.800	0.590	8.334	-0.040	0.000
30.100	-61.000	0.590	8.334	-0.040	0.000
30.200	-60.800	0.583	8.335	-0.040	0.000
30.300	-60.000	0.582	8.334	-0.040	0.000
30.400	-60.000	0.571	8.335	-0.040	0.000
30.500	-59.600	0.566	8.334	-0.041	0.000
30.600	-59.400	0.566	8.334	-0.041	0.000
30.700	-58.200	0.563	8.334	-0.041	0.000
30.800	-57.800	0.553	8.335	-0.041	0.000
30.900	-57.600	0.549	8.335	-0.041	0.000
31.000	-57.400	0.541	8.334	-0.041	0.000
31.100	-57.200	0.541	8.334	-0.041	0.000
31.200	-56.600	0.537	8.335	-0.041	0.000
31.300	-55.400	0.531	8.335	-0.041	0.000
31.400	-54.800	0.526	8.335	-0.041	0.000
31.500	-53.800	0.518	8.334	-0.042	0.000
31.600	-54.600	0.518	8.334	-0.042	0.000
31.700	-52.200	0.515	8.335	-0.042	0.000
31.800	-53.600	0.511	8.334	-0.042	0.000
31.900	-51.200	0.504	8.335	-0.042	0.000
32.000	-52.800	0.497	8.334	-0.042	0.000
32.100	-51.200	0.497	8.334	-0.042	0.000
32.200	-50.600	0.492	8.335	-0.042	0.000
32.300	-50.200	0.490	8.334	-0.042	0.000
32.400	-51.200	0.483	8.334	-0.042	0.000
32.500	-49.600	0.476	8.334	-0.043	0.000
32.600	-49.800	0.476	8.334	-0.043	0.000
32.700	-48.400	0.471	8.335	-0.043	0.000
32.800	-48.400	0.466	8.334	-0.043	0.000
32.900	-48.200	0.462	8.335	-0.043	0.000
33.000	-47.200	0.457	8.334	-0.043	0.000
33.100	-47.000	0.457	8.334	-0.043	0.000
33.200	-47.600	0.445	8.334	-0.043	0.000
33.300	-45.200	0.444	8.334	-0.043	0.000
33.400	-45.800	0.442	8.335	-0.043	0.000
33.500	-45.800	0.433	8.335	-0.043	0.000
33.600	-44.600	0.433	8.335	-0.043	0.000
33.700	-45.600	0.430	8.334	-0.043	0.000
33.800	-44.600	0.423	8.335	-0.043	0.000
33.900	-43.000	0.422	8.334	-0.043	0.000
34.000	-43.800	0.415	8.335	-0.044	0.000
34.100	-43.200	0.415	8.335	-0.044	0.000
34.200	-42.600	0.411	8.334	-0.044	0.000
34.300	-43.000	0.406	8.335	-0.044	0.000
34.400	-42.600	0.404	8.334	-0.044	0.000
34.500	-42.800	0.392	8.335	-0.044	0.000
34.600	-42.200	0.392	8.335	-0.044	0.000
34.700	-40.600	0.393	8.335	-0.044	0.000
34.800	-41.000	0.388	8.334	-0.044	0.000
34.900	-39.800	0.382	8.335	-0.044	0.000
35.000	-39.600	0.377	8.334	-0.045	0.000
35.100	-38.000	0.377	8.334	-0.045	0.000
35.200	-39.000	0.370	8.334	-0.045	0.000
35.300	-37.400	0.373	8.335	-0.045	0.000
35.400	-37.800	0.364	8.334	-0.045	0.000
35.500	-36.400	0.363	8.335	-0.045	0.000
35.600	-37.000	0.363	8.335	-0.045	0.000
35.700	-37.200	0.365	8.334	-0.045	0.000
35.800	-35.600	0.368	8.335	-0.045	0.000
35.900	-35.600	0.358	8.335	-0.045	0.000
36.000	-35.400	0.345	8.334	-0.045	0.000
36.100	-35.000	0.345	8.334	-0.045	0.000
36.200	-34.600	0.340	8.335	-0.045	0.000
36.300	-34.000	0.336	8.333	-0.045	0.000
36.400	-33.400	0.333	8.335	-0.045	0.000
36.500	-33.600	0.322	8.335	-0.045	0.000
36.600	-31.800	0.322	8.335	-0.045	0.000
36.700	-33.400	0.318	8.335	-0.045	0.000
36.800	-31.800	0.314	8.335	-0.045	0.000
36.900	-31.400	0.313	8.335	-0.045	0.000
37.000	-31.000	0.304	8.336	-0.046	0.000
37.100	-31.200	0.304	8.336	-0.046	0.000
37.200	-30.400	0.300	8.334	-0.046	0.000
37.300	-31.000	0.293	8.335	-0.046	0.000
37.400	-31.000	0.293	8.335	-0.046	0.000
37.500	-29.800	0.287	8.334	-0.046	0.000
37.600	-30.600	0.287	8.334	-0.046	0.000
37.700	-28.800	0.286	8.334	-0.046	0.000
37.800	-29.400	0.278	8.335	-0.046	0.000
37.900	-29.000	0.277	8.335	-0.046	0.000
38.000	-27.800	0.273	8.333	-0.046	0.000
38.100	-27.200	0.273	8.333	-0.046	0.000
38.200	-28.200	0.272	8.333	-0.046	0.000
38.300	-27.200	0.267	8.335	-0.046	0.000
38.400	-28.200	0.265	8.335	-0.046	0.000
38.500	-26.600	0.258	8.336	-0.046	0.000
38.600	-26.600	0.258	8.336	-0.046	0.000
38.700	-27.200	0.252	8.334	-0.046	0.000
38.800	-25.200	0.253	8.335	-0.046	0.000
38.900	-26.200	0.246	8.334	-0.046	0.000
39.000	-26.800	0.242	8.334	-0.047	0.000
39.100	-25.600	0.242	8.334	-0.047	0.000
39.200	-25.400	0.239	8.335	-0.047	0.000
39.300	-24.200	0.241	8.335	-0.047	0.000
39.400	-24.400	0.235	8.334	-0.047	0.000
39.500	-23.600	0.231	8.335	-0.047	0.000
39.600	-25.000	0.231	8.335	-0.047	0.000
39.700	-24.400	0.227	8.335	-0.047	0.000
39.800	-24.800	0.227	8.334	-0.047	0.000
39.900	-25.200	0.219	8.334	-0.047	0.000
40.000	-23.400	0.222	8.334	-0.047	0.000
40.100	-23.600	0.222	8.334	-0.047	0.000
40.200	-24.000	0.219	8.335	-0.047	0.000
40.300	-23.400	0.218	8.334	-0.047	0.000
40.400	-21.600	0.217	8.334	-0.047	0.000
40.500	-22.200	0.209	8.334	-0.047	0.000
40.600	-22.000	0.209	8.334	-0.047	0.000
40.700	-21.400	0.204	8.335	-0.047	0.000
40.800	-21.000	0.203	8.334	-0.047	0.000
40.900	-21.000	0.203	8.335	-0.047	0.000
41.000	-21.000	0.213	8.334	-0.047	0.000
41.100	-22.200	0.213	8.334	-0.047	0.000
41.200	-20.200	0.196	8.335	-0.047	0.000
41.300	-20.400	0.205	8.335	-0.047	0.000
41.400	-20.200	0.194	8.334	-0.047	0.000
41.500	-20.200	0.191	8.335	-0.047	0.000
41.600	-19.600	0.191	8.335	-0.047	0.000
41.700	-19.800	0.182	8.335	-0.047	0.000
41.800	-18.800	0.183	8.335	-0.047	0.000
41.900	-19.400	0.180	8.334	-0.047	0.000
42.000	-18.600	0.176	8.334	-0.048	0.000
42.100	-19.000	0.176	8.334	-0.048	0.000
42.200	-18.200	0.173	8.335	-0.048	0.000
42.300	-17.800	0.172	8.334	-0.048	0.000
42.400	-17.200	0.167	8.335	-0.048	0.000
42.500	-19.000	0.166	8.334	-0.048	0.000
42.600	-17.000	0.166	8.334	-0.048	0.000
42.700	-17.000	0.161	8.334	-0.048	0.000
42.800	-16.400	0.163	8.335	-0.048	0.000
42.900	-17.200	0.156	8.334	-0.048	0.000
43.000	-15.800	0.155	8.333	-0.048	0.000
43.100	-16.800	0.155	8.333	-0.048	0.000
43.200	-16.200	0.148	8.335	-0.048	0.000
43.300	-16.600	0.149	8.335	-0.048	0.000
43.400	-16.000	0.149	8.335	-0.048	0.000
43.500	-15.600	0.143	8.333	-0.048	0.000
43.600	-15.000	0.143	8.333	-0.048	0.000
43.700	-15.800	0.141	8.334	-0.048	0.000
43.800	-14.000	0.139	8.334	-0.048	0.000
43.900	-15.600	0.140	8.334	-0.048	0.000
44.000	-13.400	0.133	8.335	-0.048	0.000
44.100	-14.000	0.133	8.335	-0.048	0.000
44.200	-13.200	0.133	8.334	-0.048	0.000
44.300	-13.800	0.128	8.334	-0.048	0.000
44.400	-13.800	0.128	8.334	-0.048	0.000
44.500	-15.000	0.123	8.334	-0.048	0.000
44.600	-13.400	0.123	8.334	-0.048	0.000
44.700	-14.400	0.124	8.334	-0.048	0.000
44.800	-13.000	0.118	8.335	-0.048	0.000
44.900	-13.400	0.116	8.334	-0.048	0.000
45.000	-12.000	0.116	8.335	-0.048	0.000
45.100	-12.800	0.116	8.335	-0.048	0.000
45.200	-12.800	0.116	8.334	-0.048	0.000
45.300	-10.600	0.112	8.334	-0.048	0.000
45.400	-11.400	0.109	8.334	-0.048	0.000
45.500	-12.400	0.106	8.334	-0.048	0.000
45.600	-12.200	0.106	8.334	-0.048	0.000
45.700	-11.600	0.105	8.334	-0.048	0.000
45.800	-12.000	0.104	8.334	-0.048	0.000
45.900	-11.200	0.100	8.334	-0.048	0.000
46.000	-10.800	0.098	8.335	-0.049	0.000
46.100	-10.400	0.098	8.335	-0.049	0.000
46.200	-11.800	0.094	8.334	-0.049	0.000
46.300	-10.600	0.093	8.335	-0.049	0.000
46.400	-11.400	0.094	8.334	-0.049	0.000
46.500	-9.800	0.092	8.334	-0.049	0.000
46.600	-10.400	0.092	8.334	-0.049	0.000
46.700	-9.200	0.088	8.336	-0.049	0.000
46.800	-9.400	0.087	8.334	-0.049	0.000
46.900	-8.200	0.088	8.334	-0.049	0.000
47.000	-10.800	0.086	8.334	-0.049	0.000
47.100	-9.000	0.086	8.334	-0.049	0.000
47.200	-9.800	0.081	8.335	-0.049	0.000
47.300	-9.400	0.079	8.334	-0.049	0.000
47.400	-9.600	0.079	8.334	-0.049	0.000
47.500	-8.200	0.075	8.334	-0.049	0.000
47.600	-8.000	0.075	8.334	-0.049	0.000
47.700	-9.200	0.077	8.335	-0.049	0.000
47.800	-8.600	0.071	8.334	-0.049	0.000
47.900	-9.600	0.067	8.334	-0.049	0.000
48.000	-8.600	0.067	8.333	-0.049	0.000
48.100	-9.000	0.067	8.333	-0.049	0.000
48.200	-7.400	0.067	8.334	-0.049	0.000
48.300	-8.000	0.067	8.334	-0.049	0.000
48.400	-6.400	0.064	8.334	-0.049	0.000
48.500	-8.400	0.063	8.334	-0.049	0.000
48.600	-6.000	0.063	8.334	-0.049	0.000
48.700	-7.400	0.060	8.334	-0.049	0.000
48.800	-6.600	0.058	8.334	-0.049	0.000
48.900	-5.800	0.054	8.334	-0.049	0.000
49.000	-5.800	0.055	8.335	-0.049	0.000
49.100	-7.800	0.055	8.335	-0.049	0.000
49.200	-7.200	0.053	8.334	-0.049	0.000
49.300	-6.400	0.052	8.334	-0.049	0.000
49.400	-5.200	0.050	8.335	-0.049	0.000
49.500	-5.600	0.050	8.334	-0.049	0.000
49.600	-5.000	0.050	8.334	-0.049	0.000
49.700	-5.600	0.046	8.334	-0.049	0.000
49.800	-5.000	0.045	8.334	-0.049	0.000
49.900	-4.600	0.044	8.334	-0.049	0.000
50.000	-4.200	0.044	8.333	-0.049	0.000
50.100	-5.000	0.044	8.333	-0.049	0.000
50.200	-4.200	0.039	8.333	-0.049	0.000
50.300	-5.800	0.038	8.334	-0.049	0.000
50.400	-3.600	0.040	8.334	-0.049	0.000
50.500	-5.000	0.031	8.334	-0.049	0.000
50.600	-4.400	0.031	8.334	-0.049	0.000
50.700	-4.200	0.034	8.334	-0.049	0.000
50.800	-2.400	0.031	8.334	-0.049	0.000
50.900	-3.800	0.034	8.333	-0.049	0.000
51.000	-2.400	0.031	8.334	-0.049	0.000
51.100	-4.200	0.031	8.334	-0.049	0.000
51.200	-2.000	0.030	8.334	-0.049	0.000
51.300	-3.600	0.026	8.334	-0.049	0.000
51.400	-3.000	0.028	8.335	-0.049	0.000
51.500	-3.600	0.025	8.334	-0.049	0.000
51.600	-2.200	0.025	8.334	-0.049	0.000
51.700	-2.600	0.022	8.336	-0.049	0.000
51.800	-1.600	0.022	8.334	-0.049	0.000
51.900	-3.400	0.021	8.334	-0.049	0.000
52.000	-1.400	0.017	8.334	-0.049	0.000
52.100	-2.800	0.017	8.334	-0.049	0.000
52.200	-2.000	0.010	8.334	-0.049	0.000
52.300	-2.800	0.013	8.335	-0.049	0.000
52.400	-1.600	0.011	8.334	-0.049	0.000
52.500	-2.600	0.009	8.334	-0.049	0.000
52.600	-1.200	0.009	8.334	-0.049	0.000
52.700	-2.200	0.011	8.334	-0.049	0.000
52.800	-0.600	0.008	8.334	-0.049	0.000
52.900	-2.600	0.004	8.334	-0.049	0.000
53.000	-0.400	0.004	8.334	-0.049	0.000
53.100	-1.000	0.004	8.334	-0.049	0.000
53.200	-1.200	0.005	8.335	-0.049	0.000
53.300	-0.400	0.006	8.334	-0.049	0.000
53.400	-0.200	0.002	8.334	-0.049	0.000
53.500	-0.800	0.002	8.334	-0.049	0.000
53.600	-0.200	0.002	8.334	-0.049	0.000
53.700	-0.800	-0.001	8.334	-0.049	0.000
53.800	0.600	-0.001	8.334	-0.049	0.000
53.900	-0.600	-0.002	8.334	-0.049	0.000
54.000	-0.200	-0.003	8.334	-0.049	0.000
54.100	-0.200	-0.003	8.334	-0.049	0.000
54.200	0.200	-0.004	8.334	-0.049	0.000
54.300	-0.200	-0.004	8.335	-0.049	0.000
54.400	-0.400	-0.007	8.333	-0.049	0.000
54.500	-0.400	-0.006	8.334	-0.049	0.000
54.600	0.200	-0.006	8.334	-0.049	0.000
54.700	-0.400	-0.010	8.335	-0.049	0.000
54.800	-0.200	-0.009	8.333	-0.049	0.000
54.900	1.000	-0.009	8.334	-0.049	0.000
55.000	1.200	-0.010	8.334	-0.049	0.000
55.100	-0.200	-0.010	8.334	-0.049	0.000
55.200	1.200	-0.012	8.334	-0.049	0.000
55.300	0.800	-0.013	8.334	-0.049	0.000
55.400	1.400	-0.012	8.334	-0.049	0.000
55.500	1.200	-0.016	8.335	-0.049	0.000
55.600	1.000	-0.016	8.335	-0.049	0.000
55.700	0.600	-0.013	8.333	-0.049	0.000
55.800	1.200	-0.013	8.333	-0.049	0.000
55.900	1.400	-0.014	8.334	-0.049	0.000
56.000	1.200	-0.021	8.334	-0.049	0.000
56.100	0.600	-0.021	8.334	-0.049	0.000
56.200	1.600	-0.018	8.334	-0.049	0.000
56.300	1.600	-0.018	8.333	-0.049	0.000
56.400	1.800	-0.019	8.334	-0.049	0.000
56.500	1.600	-0.022	8.335	-0.049	0.000
56.600	1.400	-0.022	8.335	-0.049	0.000
56.700	2.400	-0.025	8.335	-0.049	0.000
56.800	1.400	-0.022	8.334	-0.049	0.000
56.900	1.600	-0.023	8.334	-0.049	0.000
57.000	1.400	-0.023	8.333	-0.049	0.000
57.100	1.400	-0.023	8.333	-0.049	0.000
57.200	1.800	-0.027	8.333	-0.049	0.000
57.300	1.200	-0.028	8.334	-0.049	0.000
57.400	2.800	-0.029	8.333	-0.049	0.000
57.500	1.000	-0.027	8.334	-0.049	0.000
57.600	2.600	-0.027	8.334	-0.049	0.000
57.700	1.800	-0.028	8.334	-0.049	0.000
57.800	2.200	-0.029	8.334	-0.049	0.000
57.900	1.800	-0.031	8.334	-0.049	0.000
58.000	3.400	-0.032	8.334	-0.049	0.000
58.100	1.600	-0.032	8.334	-0.049	0.000
58.200	2.400	-0.031	8.333	-0.049	0.000
58.300	2.000	-0.034	8.334	-0.049	0.000
58.400	2.600	-0.033	8.335	-0.049	0.000
58.500	2.600	-0.035	8.333	-0.049	0.000
58.600	3.200	-0.035	8.333	-0.049	0.000
58.700	2.800	-0.034	8.334	-0.049	0.000
58.800	4.200	-0.033	8.334	-0.049	0.000
58.900	3.400	-0.036	8.334	-0.049	0.000
59.000	3.600	-0.035	8.333	-0.049	0.000
59.100	3.200	-0.035	8.333	-0.049	0.000
59.200	3.000	-0.039	8.334	-0.049	0.000
59.300	2.800	-0.037	8.334	-0.049	0.000
59.400	2.800	-0.038	8.333	-0.049	0.000
59.500	2.800	-0.041	8.334	-0.049	0.000
59.600	3.800	-0.041	8.334	-0.049	0.000
59.700	2.400	-0.043	8.334	-0.049	0.000
59.800	3.400	-0.041	8.334	-0.049	0.000
59.900	3.200	-0.039	8.334	-0.049	0.000
60.000	3.600	-0.042	8.334	-0.049	0.000
60.100	4.200	-0.042	8.334	-0.049	0.000
60.200	3.200	-0.042	8.334	-0.049	0.000
60.300	2.800	-0.047	8.334	-0.049	0.000
60.400	4.400	-0.044	8.333	-0.049	0.000
60.500	4.000	-0.043	8.333	-0.049	0.000
60.600	3.000	-0.043	8.333	-0.049	0.000
60.700	2.800	-0.043	8.334	-0.049	0.000
60.800	4.200	-0.048	8.335	-0.049	0.000
60.900	4.600	-0.047	8.334	-0.049	0.000
61.000	3.600	-0.045	8.334	-0.049	0.000
61.100	4.600	-0.045	8.334	-0.049	0.000
61.200	3.600	-0.047	8.334	-0.049	0.000
61.300	5.000	-0.051	8.334	-0.049	0.000
61.400	4.200	-0.049	8.333	-0.049	0.000
61.500	4.400	-0.055	8.333	-0.049	0.000
61.600	4.000	-0.055	8.333	-0.049	0.000
61.700	5.000	-0.047	8.333	-0.049	0.000
61.800	4.600	-0.052	8.334	-0.049	0.000
61.900	4.600	-0.049	8.334	-0.049	0.000
62.000	4.200	-0.051	8.333	-0.049	0.000
62.100	4.400	-0.051	8.333	-0.049	0.000
62.200	3.600	-0.053	8.335	-0.049	0.000
62.300	5.200	-0.057	8.333	-0.049	0.000
62.400	4.200	-0.053	8.335	-0.049	0.000
62.500	5.000	-0.053	8.334	-0.049	0.000
62.600	4.600	-0.053	8.334	-0.049	0.000
62.700	5.000	-0.053	8.334	-0.049	0.000
62.800	4.000	-0.057	8.333	-0.049	0.000
62.900	4.800	-0.054	8.333	-0.049	0.000
63.000	5.600	-0.057	8.333	-0.049	0.000
63.100	5.000	-0.057	8.333	-0.049	0.000
63.200	5.400	-0.057	8.334	-0.049	0.000
63.300	5.000	-0.058	8.334	-0.049	0.000
63.400	5.000	-0.062	8.334	-0.049	0.000
63.500	6.600	-0.058	8.334	-0.049	0.000
63.600	4.800	-0.058	8.334	-0.049	0.000
63.700	5.600	-0.059	8.333	-0.049	0.000
63.800	6.000	-0.057	8.334	-0.049	0.000
63.900	6.000	-0.061	8.333	-0.049	0.000
64.000	5.200	-0.063	8.334	-0.049	0.000
64.100	6.400	-0.063	8.334	-0.049	0.000
64.200	5.600	-0.063	8.334	-0.049	0.000
64.300	6.400	-0.062	8.334	-0.049	0.000
64.400	7.000	-0.063	8.334	-0.049	0.000
64.500	5.600	-0.065	8.334	-0.049	0.000
64.600	6.800	-0.065	8.334	-0.049	0.000
64.700	7.000	-0.066	8.334	-0.049	0.000
64.800	5.600	-0.066	8.334	-0.049	0.000
64.900	6.400	-0.065	8.333	-0.049	0.000
65.000	6.200	-0.065	8.334	-0.049	0.000
65.100	6.600	-0.065	8.334	-0.049	0.000
65.200	6.400	-0.068	8.334	-0.049	0.000
65.300	7.200	-0.068	8.334	-0.049	0.000
65.400	7.200	-0.067	8.334	-0.049	0.000
65.500	6.400	-0.068	8.333	-0.048	0.000
65.600	5.800	-0.068	8.333	-0.048	0.000
65.700	7.000	-0.070	8.333	-0.048	0.000
65.800	5.600	-0.070	8.334	-0.048	0.000
65.900	7.200	-0.072	8.334	-0.048	0.000
66.000	6.800	-0.075	8.333	-0.048	0.000
66.100	7.000	-0.075	8.333	-0.048	0.000
66.200	6.600	-0.077	8.334	-0.048	0.000
66.300	7.200	-0.074	8.334	-0.048	0.000
66.400	7.000	-0.074	8.334	-0.048	0.000
66.500	7.000	-0.076	8.333	-0.048	0.000
66.600	6.200	-0.076	8.333	-0.048	0.000
66.700	6.400	-0.076	8.334	-0.048	0.000
66.800	6.800	-0.078	8.334	-0.048	0.000
66.900	6.800	-0.075	8.333	-0.048	0.000
67.000	7.600	-0.078	8.334	-0.048	0.000
67.100	7.200	-0.078	8.334	-0.048	0.000
67.200	7.000	-0.076	8.334	-0.048	0.000
67.300	7.400	-0.078	8.334	-0.048	0.000
67.400	6.200	-0.082	8.333	-0.048	0.000
67.500	6.800	-0.080	8.333	-0.048	0.000
67.600	7.000	-0.080	8.333	-0.048	0.000
67.700	6.200	-0.081	8.334	-0.048	0.000
67.800	6.400	-0.081	8.333	-0.048	0.000
67.900	7.800	-0.085	8.334	-0.048	0.000
68.000	7.400	-0.082	8.333	-0.048	0.000
68.100	7.000	-0.082	8.333	-0.048	0.000
68.200	7.400	-0.078	8.334	-0.048	0.000
68.300	8.000	-0.085	8.334	-0.048	0.000
68.400	6.600	-0.083	8.334	-0.048	0.000
68.500	7.200	-0.086	8.334	-0.048	0.000
68.600	5.800	-0.086	8.334	-0.048	0.000
68.700	7.400	-0.082	8.332	-0.048	0.000
68.800	6.600	-0.085	8.333	-0.048	0.000
68.900	8.000	-0.085	8.333	-0.048	0.000
69.000	7.400	-0.084	8.334	-0.048	0.000
69.100	8.000	-0.084	8.334	-0.048	0.000
69.200	7.200	-0.085	8.333	-0.048	0.000
69.300	7.800	-0.088	8.334	-0.048	0.000
69.400	7.600	-0.083	8.333	-0.048	0.000
69.500	8.000	-0.086	8.333	-0.048	0.000
69.600	7.400	-0.086	8.333	-0.048	0.000
69.700	7.600	-0.086	8.333	-0.048	0.000
69.800	6.800	-0.089	8.333	-0.048	0.000
69.900	7.600	-0.088	8.334	-0.048	0.000
70.000	7.800	-0.089	8.335	-0.048	0.000
70.100	7.800	-0.089	8.335	-0.048	0.000
70.200	8.400	-0.086	8.333	-0.048	0.000
70.300	8.200	-0.089	8.333	-0.048	0.000
70.400	8.400	-0.087	8.334	-0.048	0.000
70.500	7.000	-0.089	8.334	-0.048	0.000
70.600	8.200	-0.089	8.334	-0.048	0.000
70.700	8.200	-0.091	8.332	-0.048	0.000
70.800	7.200	-0.087	8.333	-0.048	0.000
70.900	7.400	-0.094	8.333	-0.048	0.000
71.000	8.800	-0.091	8.333	-0.048	0.000
71.100	8.200	-0.091	8.333	-0.048	0.000
71.200	7.800	-0.090	8.334	-0.048	0.000
71.300	8.200	-0.089	8.334	-0.048	0.000
71.400	7.400	-0.094	8.334	-0.048	0.000
71.500	8.200	-0.095	8.333	-0.048	0.000
71.600	8.200	-0.095	8.333	-0.048	0.000
71.700	9.200	-0.091	8.334	-0.048	0.000
71.800	7.800	-0.090	8.334	-0.048	0.000
71.900	8.400	-0.093	8.334	-0.048	0.000
72.000	8.200	-0.094	8.333	-0.048	0.000
72.100	8.000	-0.094	8.333	-0.048	0.000
72.200	7.800	-0.095	8.333	-0.048	0.000
72.300	8.600	-0.094	8.335	-0.048	0.000
72.400	8.000	-0.094	8.334	-0.048	0.000
72.500	7.800	-0.095	8.333	-0.048	0.000
72.600	8.600	-0.095	8.333	-0.048	0.000
72.700	8.400	-0.095	8.334	-0.048	0.000
72.800	7.800	-0.096	8.334	-0.048	0.000
72.900	8.600	-0.093	8.333	-0.048	0.000
73.000	8.600	-0.094	8.334	-0.048	0.000
73.100	9.000	-0.094	8.334	-0.048	0.000
73.200	8.000	-0.099	8.333	-0.048	0.000
73.300	8.800	-0.096	8.334	-0.048	0.000
73.400	8.400	-0.098	8.333	-0.048	0.000
73.500	9.400	-0.098	8.333	-0.047	0.000
73.600	9.200	-0.098	8.333	-0.047	0.000
73.700	8.400	-0.097	8.334	-0.047	0.000
73.800	8.400	-0.099	8.333	-0.047	0.000
73.900	9.200	-0.097	8.333	-0.047	0.000
74.000	8.000	-0.099	8.333	-0.047	0.000
74.100	8.400	-0.099	8.333	-0.047	0.000
74.200	9.000	-0.098	8.334	-0.047	0.000
74.300	7.400	-0.093	8.334	-0.047	0.000
74.400	9.000	-0.099	8.334	-0.047	0.000
74.500	8.200	-0.100	8.334	-0.047	0.000
74.600	9.200	-0.100	8.334	-0.047	0.000
74.700	8.600	-0.100	8.333	-0.047	0.000
74.800	9.800	-0.100	8.334	-0.047	0.000
74.900	9.200	-0.104	8.334	-0.047	0.000
75.000	8.800	-0.099	8.334	-0.047	0.000
75.100	8.600	-0.099	8.334	-0.047	0.000
75.200	8.800	-0.102	8.333	-0.047	0.000
75.300	8.200	-0.101	8.334	-0.047	0.000
75.400	9.400	-0.099	8.333	-0.047	0.000
75.500	9.600	-0.102	8.334	-0.047	0.000
75.600	8.800	-0.102	8.334	-0.047	0.000
75.700	8.600	-0.102	8.333	-0.047	0.000
75.800	9.000	-0.101	8.333	-0.047	0.000
75.900	9.400	-0.101	8.333	-0.047	0.000
76.000	10.400	-0.101	8.334	-0.047	0.000
76.100	8.800	-0.101	8.334	-0.047	0.000
76.200	8.400	-0.099	8.333	-0.047	0.000
76.300	9.400	-0.103	8.334	-0.047	0.000
76.400	9.200	-0.101	8.334	-0.047	0.000
76.500	9.800	-0.101	8.334	-0.047	0.000
76.600	8.400	-0.101	8.334	-0.047	0.000
76.700	9.000	-0.102	8.334	-0.047	0.000
76.800	9.000	-0.109	8.333	-0.047	0.000
76.900	8.800	-0.104	8.335	-0.047	0.000
77.000	8.800	-0.102	8.333	-0.047	0.000
77.100	9.000	-0.102	8.333	-0.047	0.000
77.200	9.600	-0.102	8.333	-0.047	0.000
77.300	8.400	-0.104	8.334	-0.047	0.000
77.400	9.000	-0.107	8.333	-0.047	0.000
77.500	9.000	-0.107	8.333	-0.047	0.000
77.600	9.400	-0.107	8.333	-0.047	0.000
77.700	8.800	-0.102	8.334	-0.047	0.000
77.800	9.600	-0.103	8.334	-0.047	0.000
77.900	9.400	-0.106	8.333	-0.047	0.000
78.000	9.800	-0.105	8.334	-0.047	0.000
78.100	9.400	-0.105	8.334	-0.047	0.000
78.200	9.600	-0.106	8.332	-0.047	0.000
78.300	9.000	-0.108	8.333	-0.047	0.000
78.400	9.400	-0.104	8.334	-0.047	0.000
78.500	9.400	-0.105	8.334	-0.047	0.000
78.600	8.800	-0.105	8.334	-0.047	0.000
78.700	9.600	-0.110	8.334	-0.047	0.000
78.800	9.400	-0.107	8.334	-0.047	0.000
78.900	9.600	-0.103	8.334	-0.047	0.000
79.000	9.600	-0.104	8.334	-0.047	0.000
79.100	9.000	-0.104	8.334	-0.047	0.000
79.200	8.600	-0.110	8.333	-0.047	0.000
79.300	8.800	-0.105	8.333	-0.047	0.000
79.400	9.600	-0.109	8.334	-0.047	0.000
79.500	9.600	-0.109	8.333	-0.047	0.000
79.600	8.800	-0.109	8.333	-0.047	0.000
79.700	10.000	-0.110	8.334	-0.047	0.000
79.800	9.600	-0.109	8.333	-0.047	0.000
79.900	9.600	-0.110	8.334	-0.047	0.000
80.000	8.400	-0.109	8.333	-0.046	0.000
80.100	10.600	-0.109	8.333	-0.046	0.000
80.200	9.800	-0.107	8.334	-0.046	0.000
80.300	9.000	-0.107	8.334	-0.046	0.000
80.400	10.800	-0.112	8.333	-0.046	0.000
80.500	8.800	-0.113	8.334	-0.046	0.000
80.600	8.600	-0.113	8.334	-0.046	0.000
80.700	10.000	-0.110	8.333	-0.046	0.000
80.800	8.800	-0.111	8.333	-0.046	0.000
80.900	8.800	-0.108	8.334	-0.046	0.000
81.000	9.400	-0.110	8.334	-0.046	0.000
81.100	9.800	-0.110	8.334	-0.046	0.000
81.200	9.200	-0.108	8.334	-0.046	0.000
81.300	10.400	-0.113	8.333	-0.046	0.000
81.400	9.400	-0.111	8.333	-0.046	0.000
81.500	10.600	-0.114	8.333	-0.046	0.000
81.600	10.000	-0.114	8.333	-0.046	0.000
81.700	9.400	-0.113	8.333	-0.046	0.000
81.800	10.200	-0.112	8.334	-0.046	0.000
81.900	10.000	-0.114	8.335	-0.046	0.000
82.000	10.400	-0.113	8.334	-0.046	0.000
82.100	9.800	-0.113	8.334	-0.046	0.000
82.200	10.200	-0.113	8.333	-0.046	0.000
82.300	9.800	-0.110	8.334	-0.046	0.000
82.400	8.800	-0.112	8.333	-0.046	0.000
82.500	10.000	-0.111	8.333	-0.046	0.000
82.600	9.400	-0.111	8.333	-0.046	0.000
82.700	10.000	-0.112	8.333	-0.046	0.000
82.800	9.800	-0.115	8.333	-0.046	0.000
82.900	9.600	-0.112	8.333	-0.046	0.000
83.000	11.200	-0.109	8.332	-0.046	0.000
83.100	9.400	-0.109	8.332	-0.046	0.000
83.200	10.000	-0.113	8.333	-0.046	0.000
83.300	10.400	-0.116	8.333	-0.046	0.000
83.400	10.600	-0.111	8.334	-0.046	0.000
83.500	9.600	-0.114	8.333	-0.046	0.000
83.600	10.600	-0.114	8.333	-0.046	0.000
83.700	10.200	-0.112	8.333	-0.046	0.000
83.800	10.400	-0.115	8.334	-0.046	0.000
83.900	9.200	-0.114	8.333	-0.046	0.000
84.000	10.600	-0.114	8.334	-0.046	0.000
84.100	9.200	-0.114	8.334	-0.046	0.000
84.200	11.600	-0.112	8.334	-0.046	0.000
84.300	9.600	-0.115	8.334	-0.046	0.000
84.400	9.600	-0.115	8.333	-0.046	0.000
84.500	10.400	-0.118	8.333	-0.046	0.000
84.600	10.400	-0.118	8.333	-0.046	0.000
84.700	9.200	-0.115	8.334	-0.046	0.000
84.800	10.600	-0.116	8.333	-0.046	0.000
84.900	10.000	-0.115	8.333	-0.046	0.000
85.000	10.000	-0.117	8.333	-0.046	0.000
85.100	10.800	-0.117	8.333	-0.046	0.000
85.200	10.000	-0.119	8.333	-0.046	0.000
85.300	9.600	-0.114	8.333	-0.046	0.000
85.400	10.200	-0.116	8.334	-0.046	0.000
85.500	10.400	-0.115	8.333	-0.046	0.000
85.600	10.200	-0.115	8.333	-0.046	0.000
85.700	10.600	-0.115	8.333	-0.046	0.000
85.800	10.200	-0.116	8.334	-0.046	0.000
85.900	10.200	-0.121	8.334	-0.046	0.000
86.000	10.200	-0.115	8.334	-0.045	0.000
86.100	10.600	-0.115	8.334	-0.045	0.000
86.200	10.000	-0.119	8.333	-0.045	0.000
86.300	10.800	-0.117	8.333	-0.045	0.000
86.400	9.600	-0.118	8.334	-0.045	0.000
86.500	11.000	-0.115	8.333	-0.045	0.000
86.600	10.000	-0.115	8.333	-0.045	0.000
86.700	10.000	-0.117	8.333	-0.045	0.000
86.800	9.800	-0.117	8.333	-0.045	0.000
86.900	10.600	-0.117	8.333	-0.045	0.000
87.000	10.600	-0.114	8.334	-0.045	0.000
87.100	9.600	-0.114	8.334	-0.045	0.000
87.200	10.200	-0.116	8.331	-0.045	0.000
87.300	10.400	-0.119	8.334	-0.045	0.000
87.400	10.800	-0.119	8.332	-0.045	0.000
87.500	10.000	-0.117	8.334	-0.045	0.000
87.600	9.200	-0.117	8.334	-0.045	0.000
87.700	10.800	-0.118	8.334	-0.045	0.000
87.800	10.800	-0.121	8.332	-0.045	0.000
87.900	10.200	-0.118	8.333	-0.045	0.000
88.000	9.800	-0.120	8.333	-0.045	0.000
88.100	11.400	-0.120	8.333	-0.045	0.000
88.200	9.600	-0.116	8.334	-0.045	0.000
88.300	11.400	-0.118	8.332	-0.045	0.000
88.400	10.200	-0.122	8.333	-0.045	0.000
88.500	10.400	-0.119	8.333	-0.045	0.000
88.600	11.000	-0.119	8.333	-0.045	0.000
88.700	10.400	-0.121	8.333	-0.045	0.000
88.800	9.600	-0.123	8.333	-0.045	0.000
88.900	10.400	-0.119	8.334	-0.045	0.000
89.000	11.000	-0.121	8.333	-0.045	0.000
89.100	10.600	-0.121	8.333	-0.045	0.000
89.200	10.400	-0.120	8.332	-0.045	0.000
89.300	10.800	-0.123	8.334	-0.045	0.000
89.400	9.600	-0.120	8.332	-0.045	0.000
89.500	10.200	-0.120	8.333	-0.045	0.000
89.600	10.400	-0.120	8.333	-0.045	0.000
89.700	11.200	-0.123	8.333	-0.045	0.000
89.800	10.600	-0.122	8.333	-0.045	0.000
89.900	3.000	-0.121	8.334	-0.045	0.000
90.000	11.800	-0.123	8.333	-0.045	0.000
90.100	11.200	-0.123	8.333	-0.045	0.000
90.200	11.000	-0.125	8.333	-0.045	0.000
90.300	11.000	-0.124	8.333	-0.045	0.000
90.400	11.200	-0.123	8.333	-0.045	0.000
90.500	11.200	-0.125	8.334	-0.045	0.000
90.600	10.400	-0.125	8.334	-0.045	0.000
90.700	10.800	-0.120	8.333	-0.045	0.000
90.800	9.800	-0.125	8.334	-0.045	0.000
90.900	10.400	-0.121	8.333	-0.045	0.000
91.000	10.600	-0.125	8.333	-0.045	0.000
91.100	11.200	-0.125	8.333	-0.045	0.000
91.200	10.800	-0.125	8.334	-0.045	0.000
91.300	10.600	-0.124	8.333	-0.045	0.000
91.400	11.200	-0.124	8.333	-0.045	0.000
91.500	11.000	-0.125	8.333	-0.044	0.000
91.600	10.000	-0.125	8.333	-0.044	0.000
91.700	11.000	-0.125	8.333	-0.044	0.000
91.800	11.200	-0.124	8.334	-0.044	0.000
91.900	10.400	-0.125	8.334	-0.044	0.000
92.000	11.400	-0.125	8.333	-0.044	0.000
92.100	10.400	-0.125	8.333	-0.044	0.000
92.200	9.800	-0.128	8.333	-0.044	0.000
92.300	11.400	-0.125	8.332	-0.044	0.000
92.400	10.800	-0.124	8.333	-0.044	0.000
92.500	10.800	-0.126	8.333	-0.044	0.000
92.600	11.000	-0.126	8.333	-0.044	0.000
92.700	11.400	-0.124	8.334	-0.044	0.000
92.800	10.600	-0.127	8.333	-0.044	0.000
92.900	11.000	-0.123	8.333	-0.044	0.000
93.000	11.600	-0.124	8.332	-0.044	0.000
93.100	12.400	-0.124	8.332	-0.044	0.000
93.200	11.000	-0.128	8.333	-0.044	0.000
93.300	11.000	-0.126	8.332	-0.044	0.000
93.400	10.200	-0.126	8.333	-0.044	0.000
93.500	11.800	-0.125	8.334	-0.044	0.000
93.600	10.800	-0.125	8.334	-0.044	0.000
93.700	10.600	-0.127	8.333	-0.044	0.000
93.800	11.400	-0.128	8.333	-0.044	0.000
93.900	10.400	-0.127	8.333	-0.044	0.000
94.000	10.800	-0.127	8.332	-0.044	0.000
94.100	11.600	-0.127	8.332	-0.044	0.000
94.200	10.600	-0.126	8.333	-0.044	0.000
94.300	11.200	-0.130	8.333	-0.044	0.000
94.400	9.800	-0.128	8.333	-0.044	0.000
94.500	11.400	-0.127	8.333	-0.044	0.000
94.600	11.000	-0.127	8.333	-0.044	0.000
94.700	10.600	-0.128	8.332	-0.044	0.000
94.800	10.400	-0.126	8.333	-0.044	0.000
94.900	11.000	-0.129	8.333	-0.044	0.000
95.000	12.000	-0.129	8.333	-0.044	0.000
95.100	11.800	-0.129	8.333	-0.044	0.000
95.200	10.800	-0.127	8.333	-0.044	0.000
95.300	11.600	-0.126	8.334	-0.044	0.000
95.400	10.800	-0.130	8.333	-0.044	0.000
95.500	12.000	-0.129	8.334	-0.044	0.000
95.600	11.600	-0.129	8.334	-0.044	0.000
95.700	10.400	-0.129	8.333	-0.044	0.000
95.800	11.200	-0.128	8.333	-0.044	0.000
95.900	11.600	-0.130	8.333	-0.044	0.000
96.000	11.600	-0.132	8.333	-0.044	0.000
96.100	10.800	-0.132	8.333	-0.044	0.000
96.200	10.400	-0.128	8.334	-0.044	0.000
96.300	10.800	-0.127	8.332	-0.044	0.000
96.400	11.200	-0.132	8.333	-0.044	0.000
96.500	10.400	-0.124	8.334	-0.044	0.000
96.600	12.000	-0.124	8.334	-0.044	0.000
96.700	10.800	-0.130	8.333	-0.044	0.000
96.800	11.000	-0.127	8.332	-0.044	0.000
96.900	10.000	-0.128	8.334	-0.044	0.000
97.000	10.800	-0.125	8.333	-0.043	0.000
97.100	10.400	-0.125	8.333	-0.043	0.000
97.200	11.200	-0.128	8.332	-0.043	0.000
97.300	12.000	-0.127	8.334	-0.043	0.000
97.400	11.200	-0.130	8.332	-0.043	0.000
97.500	10.800	-0.128	8.334	-0.043	0.000
97.600	12.200	-0.128	8.334	-0.043	0.000
97.700	12.400	-0.127	8.332	-0.043	0.000
97.800	11.000	-0.128	8.333	-0.043	0.000
97.900	11.200	-0.127	8.332	-0.043	0.000
98.000	11.600	-0.130	8.333	-0.043	0.000
98.100	11.200	-0.130	8.333	-0.043	0.000
98.200	11.200	-0.126	8.334	-0.043	0.000
98.300	11.600	-0.132	8.333	-0.043	0.000
98.400	11.200	-0.127	8.333	-0.043	0.000
98.500	11.600	-0.131	8.333	-0.043	0.000
98.600	11.200	-0.131	8.333	-0.043	0.000
98.700	12.200	-0.131	8.334	-0.043	0.000
98.800	11.800	-0.130	8.334	-0.043	0.000
98.900	10.800	-0.128	8.332	-0.043	0.000
99.000	11.400	-0.128	8.333	-0.043	0.000
99.100	11.600	-0.128	8.333	-0.043	0.000
99.200	11.800	-0.129	8.333	-0.043	0.000
99.300	12.400	-0.132	8.333	-0.043	0.000
99.400	11.600	-0.131	8.333	-0.043	0.000
99.500	11.200	-0.130	8.332	-0.043	0.000
99.600	11.000	-0.130	8.332	-0.043	0.000
99.700	11.200	-0.129	8.333	-0.043	0.000
99.800	11.600	-0.130	8.333	-0.043	0.000
99.900	11.000	-0.134	8.333	-0.043	0.000
100.000	10.600	-0.131	8.332	-0.043	0.000
100.100	10.800	-0.131	8.332	-0.043	0.000
100.200	11.200	-0.133	8.332	-0.043	0.000
100.300	11.200	-0.132	8.333	-0.043	0.000
100.400	12.200	-0.131	8.333	-0.043	0.000
100.500	11.200	-0.134	8.334	-0.043	0.000
100.600	11.600	-0.134	8.334	-0.043	0.000
100.700	11.600	-0.128	8.332	-0.043	0.000
100.800	11.200	-0.131	8.334	-0.043	0.000
100.900	11.800	-0.132	8.333	-0.043	0.000
101.000	11.000	-0.131	8.333	-0.043	0.000
101.100	12.000	-0.131	8.333	-0.043	0.000
101.200	10.800	-0.131	8.333	-0.043	0.000
101.300	11.200	-0.132	8.333	-0.043	0.000
101.400	11.200	-0.131	8.333	-0.043	0.000
101.500	12.000	-0.129	8.333	-0.043	0.000
101.600	11.000	-0.129	8.333	-0.043	0.000
101.700	12.000	-0.136	8.333	-0.043	0.000
101.800	11.200	-0.134	8.334	-0.043	0.000
101.900	11.600	-0.128	8.332	-0.043	0.000
102.000	11.400	-0.131	8.333	-0.043	0.000
102.100	11.200	-0.131	8.333	-0.043	0.000
102.200	12.400	-0.133	8.334	-0.043	0.000
102.300	11.200	-0.137	8.333	-0.043	0.000
102.400	11.000	-0.133	8.333	-0.043	0.000
102.500	11.600	-0.134	8.333	-0.042	0.000
102.600	11.400	-0.134	8.333	-0.042	0.000
102.700	11.800	-0.134	8.333	-0.042	0.000
102.800	11.400	-0.133	8.334	-0.042	0.000
102.900	11.800	-0.136	8.333	-0.042	0.000
103.000	11.800	-0.134	8.333	-0.042	0.000
103.100	11.600	-0.134	8.333	-0.042	0.000
103.200	11.600	-0.137	8.333	-0.042	0.000
103.300	12.200	-0.134	8.333	-0.042	0.000
103.400	11.600	-0.133	8.334	-0.042	0.000
103.500	11.000	-0.137	8.333	-0.042	0.000
103.600	11.200	-0.137	8.333	-0.042	0.000
103.700	12.000	-0.135	8.333	-0.042	0.000
103.800	11.800	-0.134	8.333	-0.042	0.000
103.900	11.600	-0.134	8.333	-0.042	0.000
104.000	11.200	-0.134	8.332	-0.042	0.000
104.100	11.600	-0.134	8.332	-0.042	0.000
104.200	11.800	-0.134	8.333	-0.042	0.000
104.300	10.800	-0.134	8.333	-0.042	0.000
104.400	11.000	-0.134	8.332	-0.042	0.000
104.500	12.200	-0.136	8.333	-0.042	0.000
104.600	12.800	-0.136	8.333	-0.042	0.000
104.700	12.600	-0.134	8.334	-0.042	0.000
104.800	11.000	-0.133	8.333	-0.042	0.000
104.900	11.800	-0.135	8.332	-0.042	0.000
105.000	10.600	-0.134	8.332	-0.042	0.000
105.100	11.800	-0.134	8.332	-0.042	0.000
105.200	10.400	-0.130	8.333	-0.042	0.000
105.300	12.400	-0.132	8.333	-0.042	0.000
105.400	11.800	-0.132	8.333	-0.042	0.000
105.500	11.800	-0.138	8.334	-0.042	0.000
105.600	12.400	-0.138	8.334	-0.042	0.000
105.700	11.800	-0.134	8.332	-0.042	0.000
105.800	11.600	-0.138	8.334	-0.042	0.000
105.900	10.800	-0.135	8.333	-0.042	0.000
106.000	11.600	-0.136	8.332	-0.042	0.000
106.100	11.000	-0.136	8.332	-0.042	0.000
106.200	12.200	-0.134	8.333	-0.042	0.000
106.300	12.600	-0.136	8.333	-0.042	0.000
106.400	11.200	-0.136	8.333	-0.042	0.000
106.500	11.800	-0.135	8.332	-0.042	0.000
106.600	12.000	-0.135	8.332	-0.042	0.000
106.700	12.600	-0.139	8.333	-0.042	0.000
106.800	12.400	-0.136	8.333	-0.042	0.000
106.900	11.400	-0.137	8.332	-0.042	0.000
107.000	11.600	-0.135	8.332	-0.042	0.000
107.100	12.000	-0.135	8.332	-0.042	0.000
107.200	12.000	-0.135	8.334	-0.042	0.000
107.300	12.000	-0.138	8.334	-0.042	0.000
107.400	13.000	-0.139	8.333	-0.042	0.000
107.500	12.200	-0.138	8.332	-0.042	0.000
107.600	12.200	-0.138	8.332	-0.041	0.000
107.700	12.600	-0.137	8.333	-0.041	0.000
107.800	11.800	-0.134	8.333	-0.041	0.000
107.900	11.400	-0.137	8.333	-0.041	0.000
108.000	11.600	-0.133	8.333	-0.041	0.000
108.100	12.600	-0.133	8.333	-0.041	0.000
108.200	10.800	-0.133	8.333	-0.041	0.000
108.300	11.200	-0.135	8.332	-0.041	0.000
108.400	11.800	-0.136	8.334	-0.041	0.000
108.500	11.800	-0.134	8.334	-0.041	0.000
108.600	10.600	-0.134	8.334	-0.041	0.000
108.700	12.000	-0.133	8.333	-0.041	0.000
108.800	12.000	-0.135	8.333	-0.041	0.000
108.900	11.600	-0.135	8.332	-0.041	0.000
109.000	11.600	-0.135	8.334	-0.041	0.000
109.100	11.600	-0.135	8.334	-0.041	0.000
109.200	10.800	-0.136	8.334	-0.041	0.000
109.300	12.000	-0.139	8.334	-0.041	0.000
109.400	10.800	-0.135	8.332	-0.041	0.000
109.500	11.600	-0.134	8.333	-0.041	0.000
109.600	11.200	-0.134	8.333	-0.041	0.000
109.700	12.400	-0.132	8.333	-0.041	0.000
109.800	11.200	-0.136	8.333	-0.041	0.000
109.900	11.200	-0.134	8.334	-0.041	0.000
110.000	11.800	-0.139	8.333	-0.041	0.000
110.100	11.800	-0.139	8.333	-0.041	0.000
110.200	12.000	-0.135	8.332	-0.041	0.000
110.300	11.800	-0.130	8.333	-0.041	0.000
110.400	11.600	-0.135	8.332	-0.041	0.000
110.500	11.800	-0.138	8.332	-0.041	0.000
110.600	12.000	-0.138	8.332	-0.041	0.000
110.700	11.200	-0.137	8.332	-0.041	0.000
110.800	12.400	-0.137	8.333	-0.041	0.000
110.900	11.200	-0.137	8.333	-0.041	0.000
111.000	11.000	-0.138	8.332	-0.041	0.000
111.100	10.200	-0.138	8.332	-0.041	0.000
111.200	11.000	-0.130	8.333	-0.041	0.000
111.300	11.600	-0.136	8.333	-0.041	0.000
111.400	11.600	-0.135	8.333	-0.041	0.000
111.500	11.800	-0.142	8.333	-0.041	0.000
111.600	11.600	-0.142	8.333	-0.041	0.000
111.700	12.400	-0.132	8.333	-0.041	0.000
111.800	9.600	-0.133	8.333	-0.041	0.000
111.900	11.200	-0.136	8.333	-0.041	0.000
112.000	11.000	-0.136	8.333	-0.041	0.000
112.100	10.800	-0.136	8.333	-0.041	0.000
112.200	11.000	-0.136	8.334	-0.041	0.000
112.300	12.000	-0.134	8.333	-0.041	0.000
112.400	12.200	-0.134	8.333	-0.041	0.000
112.500	12.200	-0.134	8.333	-0.041	0.000
112.600	11.600	-0.134	8.333	-0.040	0.000
112.700	11.000	-0.135	8.332	-0.040	0.000
112.800	11.800	-0.135	8.333	-0.040	0.000
112.900	11.400	-0.135	8.332	-0.040	0.000
113.000	11.000	-0.135	8.333	-0.040	0.000
113.100	12.400	-0.135	8.333	-0.040	0.000
113.200	11.200	-0.134	8.333	-0.040	0.000
113.300	11.400	-0.133	8.332	-0.040	0.000
113.400	12.200	-0.137	8.333	-0.040	0.000
113.500	11.200	-0.134	8.332	-0.040	0.000
113.600	12.200	-0.134	8.332	-0.040	0.000
113.700	11.000	-0.137	8.333	-0.040	0.000
113.800	11.000	-0.136	8.332	-0.040	0.000
113.900	11.200	-0.135	8.332	-0.040	0.000
114.000	11.800	-0.134	8.332	-0.040	0.000
114.100	11.000	-0.134	8.332	-0.040	0.000
114.200	11.600	-0.134	8.334	-0.040	0.000
114.300	12.000	-0.136	8.334	-0.040	0.000
114.400	10.800	-0.136	8.334	-0.040	0.000
114.500	12.400	-0.138	8.333	-0.040	0.000
114.600	11.400	-0.138	8.333	-0.040	0.000
114.700	11.600	-0.139	8.333	-0.040	0.000
114.800	11.600	-0.138	8.332	-0.040	0.000
114.900	12.200	-0.137	8.334	-0.040	0.000
115.000	11.600	-0.137	8.333	-0.040	0.000
115.100	11.800	-0.137	8.333	-0.040	0.000
115.200	11.200	-0.137	8.334	-0.040	0.000
115.300	11.800	-0.139	8.333	-0.040	0.000
115.400	11.600	-0.138	8.333	-0.040	0.000
115.500	11.400	-0.133	8.333	-0.040	0.000
115.600	12.400	-0.133	8.333	-0.040	0.000
115.700	12.400	-0.136	8.334	-0.040	0.000
115.800	12.000	-0.139	8.332	-0.040	0.000
115.900	12.000	-0.140	8.332	-0.040	0.000
116.000	11.600	-0.137	8.333	-0.040	0.000
116.100	12.000	-0.137	8.333	-0.040	0.000
116.200	11.200	-0.139	8.331	-0.040	0.000
116.300	11.600	-0.138	8.333	-0.040	0.000
116.400	11.800	-0.136	8.332	-0.040	0.000
116.500	11.600	-0.135	8.333	-0.040	0.000
116.600	11.800	-0.135	8.333	-0.040	0.000
116.700	10.400	-0.136	8.332	-0.040	0.000
116.800	11.200	-0.135	8.333	-0.040	0.000
116.900	11.600	-0.135	8.333	-0.040	0.000
117.000	12.000	-0.137	8.333	-0.040	0.000
117.100	10.400	-0.137	8.333	-0.040	0.000
117.200	11.400	-0.135	8.333	-0.040	0.000
117.300	11.600	-0.137	8.333	-0.040	0.000
117.400	10.400	-0.139	8.334	-0.040	0.000
117.500	12.000	-0.138	8.332	-0.040	0.000
117.600	11.000	-0.138	8.332	-0.040	0.000
117.700	11.200	-0.138	8.333	-0.040	0.000
117.800	11.200	-0.140	8.332	-0.040	0.000
117.900	12.000	-0.137	8.332	-0.040	0.000
118.000	10.800	-0.135	8.333	-0.040	0.000
118.100	11.200	-0.135	8.333	-0.039	0.000
118.200	12.000	-0.140	8.332	-0.039	0.000
118.300	11.200	-0.138	8.332	-0.039	0.000
118.400	11.600	-0.140	8.333	-0.039	0.000
118.500	10.600	-0.136	8.332	-0.039	0.000
118.600	11.200	-0.136	8.332	-0.039	0.000
118.700	10.800	-0.143	8.334	-0.039	0.000
118.800	11.200	-0.138	8.332	-0.039	0.000
118.900	11.800	-0.140	8.333	-0.039	0.000
119.000	11.000	-0.136	8.334	-0.039	0.000
119.100	10.600	-0.136	8.334	-0.039	0.000
119.200	10.600	-0.137	8.332	-0.039	0.000
119.300	11.000	-0.140	8.333	-0.039	0.000
119.400	11.200	-0.136	8.332	-0.039	0.000
119.500	12.000	-0.139	8.333	-0.039	0.000
119.600	12.000	-0.139	8.333	-0.039	0.000
119.700	11.200	-0.142	8.333	-0.039	0.000
119.800	11.400	-0.136	8.331	-0.039	0.000
119.900	11.400	-0.136	8.333	-0.039	0.000
120.000	11.200	-0.134	8.333	-0.039	0.000
120.100	10.200	-0.134	8.333	-0.039	0.000
120.200	10.200	-0.134	8.332	-0.039	0.000
120.300	11.000	-0.135	8.333	-0.039	0.000
120.400	12.000	-0.134	8.332	-0.039	0.000
120.500	11.800	-0.137	8.333	-0.039	0.000
120.600	11.000	-0.137	8.333	-0.039	0.000
120.700	10.200	-0.138	8.333	-0.039	0.000
120.800	10.800	-0.138	8.333	-0.039	0.000
120.900	12.000	-0.135	8.332	-0.039	0.000
121.000	11.200	-0.143	8.332	-0.039	0.000
121.100	11.600	-0.143	8.332	-0.039	0.000
121.200	11.200	-0.140	8.333	-0.039	0.000
121.300	11.000	-0.136	8.333	-0.039	0.000
121.400	11.400	-0.133	8.332	-0.039	0.000
121.500	10.800	-0.136	8.332	-0.039	0.000
121.600	10.000	-0.136	8.332	-0.039	0.000
121.700	12.000	-0.139	8.332	-0.039	0.000
121.800	10.400	-0.135	8.332	-0.039	0.000
121.900	9.800	-0.134	8.333	-0.039	0.000
122.000	11.400	-0.133	8.332	-0.039	0.000
122.100	12.400	-0.133	8.332	-0.039	0.000
122.200	9.600	-0.136	8.333	-0.039	0.000
122.300	10.200	-0.133	8.333	-0.039	0.000
122.400	9.000	-0.134	8.333	-0.039	0.000
122.500	10.200	-0.135	8.333	-0.039	0.000
122.600	10.000	-0.135	8.333	-0.039	0.000
122.700	8.600	-0.132	8.333	-0.039	0.000
122.800	8.800	-0.134	8.334	-0.039	0.000
122.900	9.200	-0.135	8.334	-0.039	0.000
123.000	9.600	-0.137	8.332	-0.039	0.000
123.100	8.800	-0.137	8.332	-0.039	0.000
123.200	10.200	-0.135	8.333	-0.039	0.000
123.300	8.800	-0.129	8.333	-0.039	0.000
123.400	9.800	-0.138	8.333	-0.039	0.000
123.500	8.600	-0.132	8.333	-0.039	0.000
123.600	8.600	-0.132	8.333	-0.038	0.000
123.700	9.400	-0.135	8.333	-0.038	0.000
123.800	10.800	-0.134	8.333	-0.038	0.000
123.900	9.000	-0.134	8.332	-0.038	0.000
124.000	9.400	-0.138	8.332	-0.038	0.000
124.100	10.200	-0.138	8.332	-0.038	0.000
124.200	9.600	-0.135	8.333	-0.038	0.000
124.300	9.600	-0.137	8.334	-0.038	0.000
124.400	8.800	-0.140	8.332	-0.038	0.000
124.500	8.800	-0.141	8.332	-0.038	0.000
124.600	8.400	-0.141	8.332	-0.038	0.000
124.700	9.600	-0.136	8.333	-0.038	0.000
124.800	9.600	-0.134	8.333	-0.038	0.000
124.900	9.000	-0.141	8.334	-0.038	0.000
125.000	9.400	-0.135	8.334	-0.038	0.000
125.100	9.400	-0.135	8.334	-0.038	0.000
125.200	9.600	-0.135	8.333	-0.038	0.000
125.300	8.800	-0.136	8.332	-0.038	0.000
125.400	10.000	-0.136	8.333	-0.038	0.000
125.500	9.400	-0.138	8.333	-0.038	0.000
125.600	9.400	-0.138	8.333	-0.038	0.000
125.700	8.800	-0.134	8.332	-0.038	0.000
125.800	8.600	-0.139	8.333	-0.038	0.000
125.900	8.600	-0.139	8.333	-0.038	0.000
126.000	9.600	-0.140	8.332	-0.038	0.000
126.100	9.400	-0.140	8.332	-0.038	0.000
126.200	9.400	-0.137	8.333	-0.038	0.000
126.300	8.800	-0.138	8.332	-0.038	0.000
126.400	8.200	-0.139	8.333	-0.038	0.000
126.500	9.000	-0.136	8.332	-0.038	0.000
126.600	9.400	-0.136	8.332	-0.038	0.000
126.700	8.800	-0.139	8.332	-0.038	0.000
126.800	9.000	-0.136	8.332	-0.038	0.000
126.900	8.600	-0.141	8.333	-0.038	0.000
127.000	10.000	-0.140	8.332	-0.038	0.000
127.100	8.800	-0.140	8.332	-0.038	0.000
127.200	9.400	-0.137	8.332	-0.038	0.000
127.300	8.800	-0.139	8.333	-0.038	0.000
127.400	9.400	-0.138	8.332	-0.038	0.000
127.500	9.200	-0.139	8.332	-0.038	0.000
127.600	10.800	-0.139	8.332	-0.038	0.000
127.700	9.000	-0.136	8.333	-0.038	0.000
127.800	9.200	-0.137	8.332	-0.038	0.000
127.900	10.000	-0.139	8.332	-0.038	0.000
128.000	9.000	-0.139	8.332	-0.038	0.000
128.100	9.000	-0.139	8.332	-0.038	0.000
128.200	8.600	-0.138	8.333	-0.038	0.000
128.300	9.600	-0.136	8.332	-0.038	0.000
128.400	9.400	-0.139	8.333	-0.038	0.000
128.500	8.000	-0.143	8.332	-0.038	0.000
128.600	9.400	-0.143	8.332	-0.038	0.000
128.700	9.200	-0.140	8.333	-0.038	0.000
128.800	9.000	-0.144	8.332	-0.038	0.000
128.900	9.400	-0.138	8.333	-0.038	0.000
129.000	9.400	-0.142	8.332	-0.038	0.000
129.100	9.000	-0.142	8.332	-0.038	0.000
129.200	9.400	-0.139	8.333	-0.038	0.000
129.300	9.400	-0.139	8.332	-0.038	0.000
129.400	9.200	-0.140	8.333	-0.038	0.000
129.500	9.600	-0.141	8.333	-0.038	0.000
129.600	9.200	-0.141	8.333	-0.038	0.000
129.700	9.400	-0.143	8.333	-0.038	0.000
129.800	9.400	-0.135	8.333	-0.038	0.000
129.900	9.400	-0.141	8.333	-0.038	0.000
130.000	9.800	-0.143	8.333	-0.038	0.000
130.100	10.200	-0.143	8.333	-0.037	0.000
130.200	9.600	-0.143	8.333	-0.037	0.000
130.300	9.200	-0.144	8.332	-0.037	0.000
130.400	10.200	-0.140	8.332	-0.037	0.000
130.500	8.200	-0.141	8.332	-0.037	0.000
130.600	9.600	-0.141	8.332	-0.037	0.000
130.700	9.600	-0.141	8.332	-0.037	0.000
130.800	8.800	-0.143	8.333	-0.037	0.000
130.900	9.000	-0.143	8.332	-0.037	0.000
131.000	10.000	-0.142	8.333	-0.037	0.000
131.100	9.800	-0.142	8.333	-0.037	0.000
131.200	9.800	-0.145	8.332	-0.037	0.000
131.300	9.800	-0.141	8.333	-0.037	0.000
131.400	9.600	-0.141	8.332	-0.037	0.000
131.500	9.600	-0.143	8.332	-0.037	0.000
131.600	9.400	-0.143	8.332	-0.037	0.000
131.700	9.400	-0.143	8.332	-0.037	0.000
131.800	9.600	-0.143	8.333	-0.037	0.000
131.900	8.400	-0.141	8.333	-0.037	0.000
132.000	9.000	-0.143	8.333	-0.037	0.000
132.100	10.600	-0.143	8.333	-0.037	0.000
132.200	9.600	-0.142	8.334	-0.037	0.000
132.300	9.800	-0.142	8.333	-0.037	0.000
132.400	9.400	-0.143	8.332	-0.037	0.000
132.500	8.600	-0.144	8.333	-0.037	0.000
132.600	9.000	-0.144	8.333	-0.037	0.000
132.700	9.600	-0.144	8.333	-0.037	0.000
132.800	10.000	-0.145	8.333	-0.037	0.000
132.900	10.200	-0.142	8.333	-0.037	0.000
133.000	9.600	-0.138	8.332	-0.037	0.000
133.100	9.200	-0.138	8.332	-0.037	0.000
133.200	9.600	-0.140	8.332	-0.037	0.000
133.300	8.800	-0.144	8.332	-0.037	0.000
133.400	8.400	-0.142	8.332	-0.037	0.000
133.500	8.800	-0.145	8.332	-0.037	0.000
133.600	8.800	-0.145	8.332	-0.037	0.000
133.700	10.200	-0.143	8.333	-0.037	0.000
133.800	9.600	-0.142	8.332	-0.037	0.000
133.900	9.400	-0.140	8.333	-0.037	0.000
134.000	10.400	-0.144	8.333	-0.037	0.000
134.100	9.400	-0.144	8.333	-0.037	0.000
134.200	9.000	-0.145	8.333	-0.037	0.000
134.300	9.400	-0.145	8.332	-0.037	0.000
134.400	9.000	-0.142	8.332	-0.037	0.000
134.500	9.400	-0.144	8.333	-0.037	0.000
134.600	9.600	-0.144	8.333	-0.037	0.000
134.700	10.000	-0.145	8.332	-0.037	0.000
134.800	8.800	-0.145	8.333	-0.037	0.000
134.900	8.800	-0.146	8.332	-0.037	0.000
135.000	9.400	-0.144	8.333	-0.037	0.000
135.100	8.800	-0.144	8.333	-0.037	0.000
135.200	10.000	-0.146	8.333	-0.037	0.000
135.300	9.200	-0.142	8.333	-0.037	0.000
135.400	8.600	-0.147	8.333	-0.037	0.000
135.500	9.600	-0.144	8.332	-0.037	0.000
135.600	9.600	-0.144	8.332	-0.037	0.000
135.700	10.800	-0.140	8.333	-0.037	0.000
135.800	9.600	-0.150	8.333	-0.037	0.000
135.900	9.200	-0.140	8.332	-0.037	0.000
136.000	9.400	-0.145	8.332	-0.037	0.000
136.100	9.200	-0.145	8.332	-0.037	0.000
136.200	9.000	-0.148	8.333	-0.037	0.000
136.300	10.400	-0.145	8.333	-0.037	0.000
136.400	9.600	-0.146	8.333	-0.037	0.000
136.500	10.200	-0.146	8.333	-0.037	0.000
136.600	10.000	-0.146	8.333	-0.036	0.000
136.700	10.000	-0.146	8.332	-0.036	0.000
136.800	9.400	-0.146	8.333	-0.036	0.000
136.900	9.600	-0.147	8.333	-0.036	0.000
137.000	9.600	-0.148	8.331	-0.036	0.000
137.100	9.000	-0.148	8.331	-0.036	0.000
137.200	10.200	-0.144	8.332	-0.036	0.000
137.300	10.200	-0.149	8.332	-0.036	0.000
137.400	10.000	-0.144	8.333	-0.036	0.000
137.500	9.400	-0.149	8.332	-0.036	0.000
137.600	10.400	-0.149	8.332	-0.036	0.000
137.700	9.600	-0.144	8.332	-0.036	0.000
137.800	9.800	-0.146	8.332	-0.036	0.000
137.900	9.400	-0.147	8.333	-0.036	0.000
138.000	10.000	-0.144	8.332	-0.036	0.000
138.100	10.200	-0.144	8.332	-0.036	0.000
138.200	9.400	-0.151	8.332	-0.036	0.000
138.300	8.000	-0.147	8.333	-0.036	0.000
138.400	9.400	-0.145	8.333	-0.036	0.000
138.500	10.000	-0.148	8.333	-0.036	0.000
138.600	9.400	-0.148	8.333	-0.036	0.000
138.700	10.200	-0.145	8.333	-0.036	0.000
138.800	10.000	-0.148	8.333	-0.036	0.000
138.900	10.200	-0.149	8.332	-0.036	0.000
139.000	10.200	-0.147	8.332	-0.036	0.000
139.100	9.400	-0.147	8.332	-0.036	0.000
139.200	10.600	-0.148	8.333	-0.036	0.000
139.300	9.400	-0.151	8.332	-0.036	0.000
139.400	10.400	-0.149	8.333	-0.036	0.000
139.500	9.600	-0.147	8.331	-0.036	0.000
139.600	10.000	-0.147	8.331	-0.036	0.000
139.700	9.400	-0.146	8.333	-0.036	0.000
139.800	9.400	-0.150	8.332	-0.036	0.000
139.900	9.600	-0.145	8.332	-0.036	0.000
140.000	9.400	-0.146	8.332	-0.036	0.000
140.100	9.400	-0.146	8.332	-0.036	0.000
140.200	9.200	-0.146	8.331	-0.036	0.000
140.300	10.200	-0.150	8.332	-0.036	0.000
140.400	9.600	-0.146	8.333	-0.036	0.000
140.500	10.000	-0.147	8.333	-0.036	0.000
140.600	8.800	-0.147	8.333	-0.036	0.000
140.700	9.800	-0.147	8.332	-0.036	0.000
140.800	8.600	-0.146	8.333	-0.036	0.000
140.900	9.600	-0.147	8.332	-0.036	0.000
141.000	9.800	-0.146	8.332	-0.036	0.000
141.100	10.000	-0.146	8.332	-0.036	0.000
141.200	9.400	-0.148	8.332	-0.036	0.000
141.300	9.200	-0.149	8.332	-0.036	0.000
141.400	9.600	-0.147	8.332	-0.036	0.000
141.500	9.000	-0.149	8.333	-0.036	0.000
141.600	9.800	-0.149	8.333	-0.036	0.000
141.700	9.800	-0.146	8.332	-0.036	0.000
141.800	9.200	-0.147	8.332	-0.036	0.000
141.900	9.800	-0.149	8.333	-0.036	0.000
142.000	10.200	-0.150	8.333	-0.036	0.000
142.100	9.800	-0.150	8.333	-0.036	0.000
142.200	9.400	-0.149	8.333	-0.036	0.000
142.300	9.400	-0.148	8.332	-0.036	0.000
142.400	10.800	-0.149	8.333	-0.036	0.000
142.500	10.400	-0.147	8.333	-0.036	0.000
142.600	9.400	-0.147	8.333	-0.035	0.000
142.700	10.400	-0.147	8.332	-0.035	0.000
142.800	11.200	-0.147	8.332	-0.035	0.000
142.900	10.600	-0.145	8.332	-0.035	0.000
143.000	9.600	-0.146	8.333	-0.035	0.000
143.100	10.200	-0.146	8.333	-0.035	0.000
143.200	9.600	-0.149	8.333	-0.035	0.000
143.300	10.800	-0.146	8.333	-0.035	0.000
143.400	10.000	-0.150	8.334	-0.035	0.000
143.500	10.200	-0.148	8.333	-0.035	0.000
143.600	10.200	-0.148	8.333	-0.035	0.000
143.700	9.800	-0.148	8.333	-0.035	0.000
143.800	9.400	-0.149	8.332	-0.035	0.000
143.900	10.800	-0.147	8.333	-0.035	0.000
144.000	10.400	-0.149	8.332	-0.035	0.000
144.100	9.600	-0.149	8.332	-0.035	0.000
144.200	10.200	-0.148	8.332	-0.035	0.000
144.300	10.400	-0.146	8.332	-0.035	0.000
144.400	10.600	-0.150	8.332	-0.035	0.000
144.500	9.800	-0.151	8.333	-0.035	0.000
144.600	10.400	-0.151	8.333	-0.035	0.000
144.700	10.400	-0.146	8.333	-0.035	0.000
144.800	10.600	-0.150	8.333	-0.035	0.000
144.900	10.200	-0.150	8.333	-0.035	0.000
145.000	10.200	-0.147	8.333	-0.035	0.000
145.100	9.800	-0.147	8.333	-0.035	0.000
145.200	10.400	-0.150	8.333	-0.035	0.000
145.300	10.200	-0.148	8.333	-0.035	0.000
145.400	9.400	-0.147	8.332	-0.035	0.000
145.500	10.200	-0.146	8.332	-0.035	0.000
145.600	10.200	-0.146	8.332	-0.035	0.000
145.700	10.000	-0.147	8.332	-0.035	0.000
145.800	9.800	-0.149	8.332	-0.035	0.000
145.900	9.200	-0.147	8.332	-0.035	0.000
146.000	10.200	-0.147	8.332	-0.035	0.000
146.100	10.200	-0.147	8.332	-0.035	0.000
146.200	9.000	-0.148	8.333	-0.035	0.000
146.300	10.000	-0.147	8.332	-0.035	0.000
146.400	10.200	-0.152	8.333	-0.035	0.000
146.500	10.400	-0.149	8.333	-0.035	0.000
146.600	10.200	-0.149	8.333	-0.035	0.000
146.700	10.000	-0.149	8.333	-0.035	0.000
146.800	9.600	-0.149	8.332	-0.035	0.000
146.900	10.000	-0.147	8.332	-0.035	0.000
147.000	10.200	-0.148	8.333	-0.035	0.000
147.100	10.200	-0.148	8.333	-0.035	0.000
147.200	9.800	-0.146	8.333	-0.035	0.000
147.300	10.000	-0.150	8.332	-0.035	0.000
147.400	11.200	-0.153	8.333	-0.035	0.000
147.500	10.200	-0.152	8.333	-0.035	0.000
147.600	10.400	-0.152	8.333	-0.035	0.000
147.700	10.000	-0.149	8.333	-0.035	0.000
147.800	11.000	-0.145	8.332	-0.035	0.000
147.900	10.000	-0.152	8.332	-0.035	0.000
148.000	10.000	-0.149	8.331	-0.035	0.000
148.100	10.600	-0.149	8.331	-0.035	0.000
148.200	10.400	-0.148	8.332	-0.035	0.000
148.300	9.400	-0.150	8.332	-0.035	0.000
148.400	10.000	-0.151	8.332	-0.035	0.000
148.500	10.400	-0.154	8.334	-0.035	0.000
148.600	10.200	-0.154	8.334	-0.034	0.000
148.700	10.800	-0.149	8.332	-0.034	0.000
148.800	10.800	-0.148	8.333	-0.034	0.000
148.900	9.600	-0.152	8.333	-0.034	0.000
149.000	10.400	-0.150	8.332	-0.034	0.000
149.100	10.200	-0.150	8.332	-0.034	0.000
149.200	10.600	-0.151	8.332	-0.034	0.000
149.300	10.000	-0.153	8.332	-0.034	0.000
149.400	10.400	-0.147	8.333	-0.034	0.000
149.500	10.200	-0.149	8.332	-0.034	0.000
149.600	9.400	-0.149	8.332	-0.034	0.000
149.700	10.200	-0.149	8.333	-0.034	0.000
149.800	10.000	-0.150	8.333	-0.034	0.000
149.900	10.200	-0.148	8.333	-0.034	0.000
150.000	9.800	-0.150	8.333	-0.034	0.000
150.100	10.000	-0.150	8.333	-0.034	0.000
150.200	10.000	-0.150	8.332	-0.034	0.000
150.300	10.400	-0.148	8.333	-0.034	0.000
150.400	10.400	-0.150	8.333	-0.034	0.000
150.500	9.000	-0.152	8.333	-0.034	0.000
150.600	9.800	-0.152	8.333	-0.034	0.000
150.700	10.000	-0.150	8.332	-0.034	0.000
150.800	10.800	-0.153	8.333	-0.034	0.000
150.900	9.600	-0.152	8.333	-0.034	0.000
151.000	9.400	-0.150	8.332	-0.034	0.000
151.100	10.200	-0.150	8.332	-0.034	0.000
151.200	10.600	-0.150	8.333	-0.034	0.000
151.300	10.600	-0.155	8.332	-0.034	0.000
151.400	10.000	-0.151	8.333	-0.034	0.000
151.500	11.000	-0.152	8.333	-0.034	0.000
151.600	9.600	-0.152	8.333	-0.034	0.000
151.700	10.600	-0.151	8.333	-0.034	0.000
151.800	9.400	-0.149	8.332	-0.034	0.000
151.900	10.200	-0.154	8.332	-0.034	0.000
152.000	10.600	-0.151	8.332	-0.034	0.000
152.100	10.800	-0.151	8.332	-0.034	0.000
152.200	10.000	-0.150	8.332	-0.034	0.000
152.300	10.400	-0.150	8.332	-0.034	0.000
152.400	10.200	-0.153	8.332	-0.034	0.000
152.500	11.200	-0.153	8.332	-0.034	0.000
152.600	10.400	-0.153	8.332	-0.034	0.000
152.700	10.600	-0.152	8.333	-0.034	0.000
152.800	9.800	-0.150	8.332	-0.034	0.000
152.900	9.600	-0.149	8.332	-0.034	0.000
153.000	10.800	-0.152	8.332	-0.034	0.000
153.100	10.600	-0.152	8.332	-0.034	0.000
153.200	10.800	-0.150	8.332	-0.034	0.000
153.300	10.800	-0.152	8.333	-0.034	0.000
153.400	11.000	-0.155	8.333	-0.034	0.000
153.500	11.600	-0.151	8.332	-0.034	0.000
153.600	10.400	-0.151	8.332	-0.034	0.000
153.700	10.000	-0.151	8.333	-0.034	0.000
153.800	10.400	-0.151	8.333	-0.034	0.000
153.900	10.000	-0.152	8.332	-0.034	0.000
154.000	10.000	-0.154	8.332	-0.034	0.000
154.100	10.600	-0.154	8.332	-0.033	0.000
154.200	11.000	-0.153	8.333	-0.033	0.000
154.300	11.000	-0.152	8.332	-0.033	0.000
154.400	10.000	-0.152	8.332	-0.033	0.000
154.500	9.400	-0.154	8.332	-0.033	0.000
154.600	11.600	-0.154	8.332	-0.033	0.000
154.700	10.000	-0.153	8.333	-0.033	0.000
154.800	11.200	-0.153	8.331	-0.033	0.000
154.900	11.000	-0.152	8.332	-0.033	0.000
155.000	9.800	-0.153	8.333	-0.033	0.000
155.100	10.400	-0.153	8.333	-0.033	0.000
155.200	10.800	-0.153	8.332	-0.033	0.000
155.300	11.200	-0.152	8.333	-0.033	0.000
155.400	10.200	-0.155	8.332	-0.033	0.000
155.500	10.400	-0.152	8.333	-0.033	0.000
155.600	9.800	-0.152	8.333	-0.033	0.000
155.700	11.000	-0.152	8.332	-0.033	0.000
155.800	9.600	-0.154	8.332	-0.033	0.000
155.900	10.400	-0.152	8.331	-0.033	0.000
156.000	10.800	-0.152	8.332	-0.033	0.000
156.100	11.600	-0.152	8.332	-0.033	0.000
156.200	10.400	-0.151	8.333	-0.033	0.000
156.300	10.600	-0.153	8.333	-0.033	0.000
156.400	10.200	-0.154	8.334	-0.033	0.000
156.500	11.000	-0.157	8.332	-0.033	0.000
156.600	9.800	-0.157	8.332	-0.033	0.000
156.700	11.200	-0.156	8.332	-0.033	0.000
156.800	11.600	-0.154	8.332	-0.033	0.000
156.900	9.600	-0.152	8.334	-0.033	0.000
157.000	11.000	-0.152	8.332	-0.033	0.000
157.100	11.000	-0.152	8.332	-0.033	0.000
157.200	10.600	-0.155	8.333	-0.033	0.000
157.300	11.200	-0.155	8.333	-0.033	0.000
157.400	9.800	-0.155	8.332	-0.033	0.000
157.500	10.400	-0.155	8.332	-0.033	0.000
157.600	10.400	-0.155	8.332	-0.033	0.000
157.700	11.200	-0.155	8.333	-0.033	0.000
157.800	9.400	-0.154	8.332	-0.033	0.000
157.900	9.800	-0.155	8.332	-0.033	0.000
158.000	10.400	-0.156	8.333	-0.033	0.000
158.100	10.800	-0.156	8.333	-0.033	0.000
158.200	10.200	-0.155	8.333	-0.033	0.000
158.300	10.400	-0.156	8.332	-0.033	0.000
158.400	10.800	-0.158	8.332	-0.033	0.000
158.500	9.800	-0.152	8.331	-0.033	0.000
158.600	10.400	-0.152	8.331	-0.033	0.000
158.700	11.400	-0.154	8.331	-0.033	0.000
158.800	10.400	-0.158	8.332	-0.033	0.000
158.900	11.600	-0.155	8.332	-0.033	0.000
159.000	10.200	-0.157	8.334	-0.033	0.000
159.100	10.000	-0.157	8.334	-0.033	0.000
159.200	9.800	-0.153	8.332	-0.033	0.000
159.300	10.200	-0.154	8.332	-0.033	0.000
159.400	10.000	-0.154	8.332	-0.033	0.000
159.500	9.600	-0.155	8.332	-0.033	0.000
159.600	10.200	-0.155	8.332	-0.033	0.000
159.700	10.600	-0.156	8.331	-0.033	0.000
159.800	11.000	-0.155	8.332	-0.033	0.000
159.900	11.400	-0.156	8.333	-0.033	0.000
160.000	11.000	-0.155	8.332	-0.033	0.000
160.100	10.800	-0.155	8.332	-0.032	0.000
160.200	9.800	-0.157	8.333	-0.032	0.000
160.300	10.200	-0.158	8.332	-0.032	0.000
160.400	10.000	-0.154	8.332	-0.032	0.000
160.500	10.600	-0.157	8.332	-0.032	0.000
160.600	11.200	-0.157	8.332	-0.032	0.000
160.700	11.800	-0.154	8.332	-0.032	0.000
160.800	9.600	-0.155	8.332	-0.032	0.000
160.900	10.000	-0.156	8.332	-0.032	0.000
161.000	9.400	-0.153	8.332	-0.032	0.000
161.100	11.000	-0.153	8.332	-0.032	0.000
161.200	10.800	-0.154	8.333	-0.032	0.000
161.300	10.800	-0.158	8.332	-0.032	0.000
161.400	10.400	-0.153	8.333	-0.032	0.000
161.500	11.000	-0.154	8.333	-0.032	0.000
161.600	9.800	-0.154	8.333	-0.032	0.000
161.700	10.800	-0.151	8.333	-0.032	0.000
161.800	10.200	-0.156	8.332	-0.032	0.000
161.900	10.200	-0.152	8.332	-0.032	0.000
162.000	10.000	-0.153	8.333	-0.032	0.000
162.100	10.200	-0.153	8.333	-0.032	0.000
162.200	10.800	-0.153	8.332	-0.032	0.000
162.300	10.000	-0.153	8.333	-0.032	0.000
162.400	10.400	-0.155	8.331	-0.032	0.000
162.500	9.800	-0.153	8.332	-0.032	0.000
162.600	9.400	-0.153	8.332	-0.032	0.000
162.700	10.200	-0.157	8.332	-0.032	0.000
162.800	11.800	-0.154	8.333	-0.032	0.000
162.900	10.200	-0.152	8.331	-0.032	0.000
163.000	10.400	-0.155	8.332	-0.032	0.000
163.100	10.800	-0.155	8.332	-0.032	0.000
163.200	11.200	-0.154	8.332	-0.032	0.000
163.300	11.600	-0.153	8.333	-0.032	0.000
163.400	11.000	-0.154	8.331	-0.032	0.000
163.500	10.000	-0.152	8.332	-0.032	0.000
163.600	9.800	-0.152	8.332	-0.032	0.000
163.700	10.400	-0.150	8.331	-0.032	0.000
163.800	10.000	-0.152	8.332	-0.032	0.000
163.900	10.400	-0.155	8.333	-0.032	0.000
164.000	10.400	-0.154	8.332	-0.032	0.000
164.100	10.200	-0.154	8.332	-0.032	0.000
164.200	10.800	-0.152	8.332	-0.032	0.000
164.300	9.800	-0.152	8.332	-0.032	0.000
164.400	10.200	-0.156	8.332	-0.032	0.000
164.500	10.800	-0.157	8.332	-0.032	0.000
164.600	11.400	-0.157	8.332	-0.032	0.000
164.700	10.800	-0.154	8.333	-0.032	0.000
164.800	9.800	-0.150	8.332	-0.032	0.000
164.900	10.200	-0.153	8.332	-0.032	0.000
165.000	9.600	-0.152	8.333	-0.032	0.000
165.100	11.400	-0.152	8.333	-0.032	0.000
165.200	10.400	-0.152	8.333	-0.032	0.000
165.300	10.600	-0.152	8.332	-0.032	0.000
165.400	10.600	-0.151	8.332	-0.032	0.000
165.500	9.400	-0.153	8.332	-0.032	0.000
165.600	10.800	-0.153	8.332	-0.031	0.000
165.700	10.400	-0.150	8.332	-0.031	0.000
165.800	10.200	-0.156	8.331	-0.031	0.000
165.900	11.600	-0.153	8.332	-0.031	0.000
166.000	10.800	-0.151	8.332	-0.031	0.000
166.100	9.200	-0.151	8.332	-0.031	0.000
166.200	10.600	-0.153	8.333	-0.031	0.000
166.300	8.600	-0.151	8.332	-0.031	0.000
166.400	10.000	-0.151	8.333	-0.031	0.000
166.500	10.200	-0.153	8.332	-0.031	0.000
166.600	10.200	-0.153	8.332	-0.031	0.000
166.700	10.200	-0.152	8.332	-0.031	0.000
166.800	11.000	-0.150	8.333	-0.031	0.000
166.900	10.400	-0.150	8.331	-0.031	0.000
167.000	9.600	-0.152	8.334	-0.031	0.000
167.100	10.600	-0.152	8.334	-0.031	0.000
167.200	11.600	-0.152	8.332	-0.031	0.000
167.300	10.200	-0.155	8.332	-0.031	0.000
167.400	11.000	-0.151	8.333	-0.031	0.000
167.500	11.000	-0.153	8.331	-0.031	0.000
167.600	10.600	-0.153	8.331	-0.031	0.000
167.700	9.600	-0.154	8.332	-0.031	0.000
167.800	11.000	-0.149	8.333	-0.031	0.000
167.900	9.400	-0.155	8.332	-0.031	0.000
168.000	10.400	-0.151	8.332	-0.031	0.000
168.100	9.800	-0.151	8.332	-0.031	0.000
168.200	10.200	-0.151	8.332	-0.031	0.000
168.300	10.400	-0.153	8.332	-0.031	0.000
168.400	10.600	-0.150	8.333	-0.031	0.000
168.500	10.800	-0.153	8.332	-0.031	0.000
168.600	10.000	-0.153	8.332	-0.031	0.000
168.700	10.600	-0.153	8.332	-0.031	0.000
168.800	10.400	-0.152	8.332	-0.031	0.000
168.900	10.400	-0.153	8.332	-0.031	0.000
169.000	10.000	-0.151	8.332	-0.031	0.000
169.100	10.400	-0.151	8.332	-0.031	0.000
169.200	10.200	-0.151	8.332	-0.031	0.000
169.300	9.600	-0.151	8.333	-0.031	0.000
169.400	10.400	-0.151	8.332	-0.031	0.000
169.500	9.600	-0.148	8.333	-0.031	0.000
169.600	10.000	-0.148	8.333	-0.031	0.000
169.700	9.800	-0.147	8.332	-0.031	0.000
169.800	8.800	-0.152	8.332	-0.031	0.000
169.900	9.800	-0.152	8.333	-0.031	0.000
170.000	10.400	-0.151	8.333	-0.031	0.000
170.100	10.000	-0.151	8.333	-0.031	0.000
170.200	10.000	-0.149	8.332	-0.031	0.000
170.300	10.000	-0.148	8.333	-0.031	0.000
170.400	9.600	-0.153	8.332	-0.031	0.000
170.500	8.800	-0.147	8.333	-0.031	0.000
170.600	9.600	-0.147	8.333	-0.031	0.000
170.700	10.200	-0.151	8.332	-0.031	0.000
170.800	10.200	-0.150	8.331	-0.031	0.000
170.900	11.000	-0.154	8.332	-0.031	0.000
171.000	9.600	-0.153	8.333	-0.031	0.000
171.100	9.600	-0.153	8.333	-0.031	0.000
171.200	10.200	-0.151	8.333	-0.031	0.000
171.300	9.800	-0.151	8.332	-0.031	0.000
171.400	10.800	-0.153	8.333	-0.031	0.000
171.500	10.400	-0.153	8.332	-0.031	0.000
171.600	9.600	-0.153	8.332	-0.030	0.000
171.700	10.200	-0.151	8.332	-0.030	0.000
171.800	10.200	-0.150	8.333	-0.030	0.000
171.900	10.600	-0.152	8.333	-0.030	0.000
172.000	10.800	-0.152	8.332	-0.030	0.000
172.100	9.200	-0.152	8.332	-0.030	0.000
172.200	9.800	-0.151	8.332	-0.030	0.000
172.300	10.200	-0.156	8.332	-0.030	0.000
172.400	11.200	-0.148	8.332	-0.030	0.000
172.500	9.400	-0.152	8.332	-0.030	0.000
172.600	10.800	-0.152	8.332	-0.030	0.000
172.700	10.400	-0.149	8.333	-0.030	0.000
172.800	10.000	-0.154	8.332	-0.030	0.000
172.900	9.600	-0.150	8.333	-0.030	0.000
173.000	10.200	-0.154	8.331	-0.030	0.000
173.100	10.000	-0.154	8.331	-0.030	0.000
173.200	9.800	-0.151	8.332	-0.030	0.000
173.300	11.000	-0.149	8.332	-0.030	0.000
173.400	9.600	-0.153	8.332	-0.030	0.000
173.500	10.200	-0.149	8.332	-0.030	0.000
173.600	9.000	-0.149	8.332	-0.030	0.000
173.700	10.000	-0.152	8.333	-0.030	0.000
173.800	9.600	-0.150	8.333	-0.030	0.000
173.900	9.600	-0.151	8.333	-0.030	0.000
174.000	10.200	-0.152	8.332	-0.030	0.000
174.100	9.800	-0.152	8.332	-0.030	0.000
174.200	10.400	-0.151	8.333	-0.030	0.000
174.300	10.800	-0.153	8.333	-0.030	0.000
174.400	10.000	-0.154	8.332	-0.030	0.000
174.500	11.200	-0.150	8.333	-0.030	0.000
174.600	10.400	-0.150	8.333	-0.030	0.000
174.700	10.200	-0.152	8.332	-0.030	0.000
174.800	10.000	-0.146	8.332	-0.030	0.000
174.900	9.200	-0.153	8.333	-0.030	0.000
175.000	10.400	-0.151	8.332	-0.030	0.000
175.100	9.600	-0.151	8.332	-0.030	0.000
175.200	10.800	-0.152	8.333	-0.030	0.000
175.300	10.200	-0.150	8.333	-0.030	0.000
175.400	10.000	-0.149	8.332	-0.030	0.000
175.500	9.400	-0.154	8.332	-0.030	0.000
175.600	10.600	-0.154	8.332	-0.030	0.000
175.700	11.000	-0.150	8.332	-0.030	0.000
175.800	11.000	-0.154	8.333	-0.030	0.000
175.900	10.000	-0.151	8.333	-0.030	0.000
176.000	10.000	-0.152	8.331	-0.030	0.000
176.100	10.800	-0.152	8.331	-0.030	0.000
176.200	10.000	-0.150	8.333	-0.030	0.000
176.300	10.600	-0.155	8.331	-0.030	0.000
176.400	10.400	-0.149	8.332	-0.030	0.000
176.500	10.000	-0.151	8.333	-0.030	0.000
176.600	10.400	-0.151	8.333	-0.030	0.000
176.700	9.400	-0.150	8.332	-0.030	0.000
176.800	10.800	-0.152	8.332	-0.030	0.000
176.900	10.000	-0.149	8.332	-0.030	0.000
177.000	10.400	-0.152	8.332	-0.030	0.000
177.100	10.000	-0.152	8.332	-0.030	0.000
177.200	10.400	-0.149	8.332	-0.030	0.000
177.300	9.800	-0.149	8.332	-0.030	0.000
177.400	9.800	-0.153	8.332	-0.030	0.000
177.500	10.200	-0.148	8.332	-0.030	0.000
177.600	10.400	-0.148	8.332	-0.029	0.000
177.700	10.800	-0.151	8.332	-0.029	0.000
177.800	10.400	-0.153	8.332	-0.029	0.000
177.900	10.200	-0.148	8.332	-0.029	0.000
178.000	10.800	-0.151	8.333	-0.029	0.000
178.100	11.400	-0.151	8.333	-0.029	0.000
178.200	10.600	-0.153	8.332	-0.029	0.000
178.300	10.800	-0.151	8.331	-0.029	0.000
178.400	9.600	-0.152	8.332	-0.029	0.000
178.500	11.400	-0.154	8.332	-0.029	0.059
178.600	11.000	-0.154	8.332	-0.029	0.059
178.700	10.000	-0.153	8.332	-0.029	0.059
178.800	10.400	-0.152	8.332	-0.029	0.059
178.900	10.800	-0.155	8.333	-0.029	0.059
179.000	13.400	-0.154	8.332	-0.029	0.353
179.100	30.800	-0.154	8.332	-0.029	0.353
179.200	27.200	-0.152	8.332	-0.029	0.353
179.300	40.600	-0.155	8.332	-0.029	0.353
179.400	45.600	-0.152	8.332	-0.029	0.353
179.500	40.800	-0.155	8.332	-0.029	0.647
179.600	54.000	-0.155	8.332	-0.028	0.647
179.700	54.800	-0.150	8.332	-0.028	0.647
179.800	69.600	-0.154	8.331	-0.028	0.647
179.900	74.800	-0.151	8.332	-0.028	0.647
180.000	75.000	-0.152	8.331	-0.028	0.942
180.100	88.000	-0.152	8.331	-0.028	0.942
180.200	87.400	-0.151	8.333	-0.028	0.942
180.300	98.000	-0.149	8.331	-0.028	0.942
180.400	109.000	-0.147	8.332	-0.028	0.942
180.500	107.000	-0.146	8.333	-0.028	1.236
180.600	122.400	-0.146	8.333	-0.027	1.236
180.700	118.800	-0.144	8.331	-0.027	1.236
180.800	134.800	-0.145	8.332	-0.027	1.236
180.900	134.400	-0.138	8.333	-0.027	1.236
181.000	135.400	-0.132	8.333	-0.027	1.530
181.100	154.600	-0.132	8.333	-0.025	1.530
181.200	151.800	-0.127	8.333	-0.025	1.530
181.300	157.800	-0.120	8.332	-0.025	1.530
181.400	162.400	-0.115	8.333	-0.025	1.530
181.500	163.200	-0.099	8.333	-0.025	1.824
181.600	179.800	-0.099	8.333	-0.024	1.824
181.700	182.400	-0.099	8.332	-0.024	1.824
181.800	182.400	-0.086	8.332	-0.024	1.824
181.900	198.000	-0.087	8.331	-0.024	1.824
182.000	190.800	-0.068	8.333	-0.024	2.118
182.100	205.000	-0.068	8.333	-0.022	2.118
182.200	208.200	-0.058	8.330	-0.022	2.118
182.300	214.800	-0.047	8.332	-0.022	2.118
182.400	220.400	-0.043	8.332	-0.022	2.118
182.500	215.800	-0.022	8.333	-0.022	2.413
182.600	221.800	-0.022	8.333	-0.019	2.413
182.700	226.800	-0.014	8.334	-0.019	2.413
182.800	240.800	-0.002	8.331	-0.019	2.413
182.900	225.600	0.007	8.332	-0.019	2.413
183.000	251.000	0.031	8.333	-0.019	2.707
183.100	263.400	0.031	8.333	-0.017	2.707
183.200	244.800	0.045	8.334	-0.017	2.707
183.300	267.600	0.057	8.333	-0.017	2.707
183.400	267.000	0.070	8.333	-0.017	2.707
183.500	264.000	0.093	8.333	-0.017	3.001
183.600	284.000	0.093	8.333	-0.015	3.001
183.700	275.600	0.111	8.333	-0.015	3.001
183.800	297.000	0.120	8.333	-0.015	3.001
183.900	288.800	0.138	8.334	-0.015	3.001
184.000	291.400	0.165	8.333	-0.015	3.295
184.100	311.800	0.165	8.333	-0.013	3.295
184.200	295.800	0.181	8.334	-0.013	3.295
184.300	317.200	0.194	8.332	-0.013	3.295
184.400	312.000	0.213	8.332	-0.013	3.295
184.500	310.800	0.241	8.333	-0.013	3.590
184.600	333.800	0.241	8.333	-0.009	3.590
184.700	317.400	0.261	8.334	-0.009	3.590
184.800	342.600	0.283	8.334	-0.009	3.590
184.900	336.000	0.294	8.333	-0.009	3.590
185.000	322.000	0.331	8.335	-0.009	3.884
185.100	343.600	0.331	8.335	-0.006	3.884
185.200	340.600	0.349	8.334	-0.006	3.884
185.300	363.600	0.368	8.334	-0.006	3.884
185.400	354.200	0.382	8.332	-0.006	3.884
185.500	353.600	0.424	8.335	-0.006	4.178
185.600	371.400	0.424	8.335	-0.004	4.178
185.700	358.800	0.447	8.334	-0.004	4.178
185.800	374.400	0.464	8.333	-0.004	4.178
185.900	366.200	0.482	8.333	-0.004	4.178
186.000	363.800	0.526	8.333	-0.004	4.472
186.100	380.800	0.526	8.333	-0.000	4.472
186.200	368.400	0.544	8.334	-0.000	4.472
186.300	393.200	0.566	8.332	-0.000	4.472
186.400	384.600	0.590	8.334	-0.000	4.472
186.500	380.600	0.632	8.332	-0.000	4.766
186.600	402.400	0.632	8.332	0.003	4.766
186.700	389.400	0.653	8.332	0.003	4.766
186.800	413.000	0.676	8.332	0.003	4.766
186.900	405.200	0.698	8.332	0.003	4.766
187.000	399.200	0.744	8.333	0.003	5.000
187.100	420.200	0.744	8.333	0.006	5.000
187.200	404.200	0.763	8.333	0.006	5.000
187.300	435.400	0.791	8.333	0.006	5.000
187.400	432.400	0.816	8.332	0.006	5.000
187.500	448.200	0.864	8.331	0.006	5.000
187.600	440.400	0.864	8.331	0.010	5.000
187.700	428.800	0.883	8.333	0.010	5.000
187.800	424.000	0.914	8.330	0.010	5.000
187.900	423.400	0.938	8.333	0.010	5.000
188.000	422.600	0.985	8.334	0.010	5.000
188.100	416.600	0.985	8.334	0.014	5.000
188.200	415.800	1.014	8.333	0.014	5.000
188.300	412.800	1.038	8.332	0.014	5.000
188.400	409.600	1.062	8.332	0.014	5.000
188.500	408.000	1.120	8.335	0.014	5.000
188.600	405.200	1.120	8.335	0.017	5.000
188.700	401.000	1.141	8.333	0.017	5.000
188.800	400.000	1.170	8.335	0.017	5.000
188.900	397.200	1.193	8.331	0.017	5.000
189.000	394.000	1.249	8.333	0.017	5.000
189.100	390.800	1.249	8.333	0.020	5.000
189.200	388.800	1.279	8.331	0.020	5.000
189.300	386.400	1.301	8.333	0.020	5.000
189.400	385.000	1.323	8.332	0.020	5.000
189.500	382.200	1.371	8.331	0.020	5.000
189.600	380.200	1.371	8.331	0.023	5.000
189.700	376.800	1.399	8.333	0.023	5.000
189.800	375.400	1.424	8.332	0.023	5.000
189.900	373.400	1.445	8.331	0.023	5.000
190.000	370.200	1.490	8.333	0.023	5.000
190.100	367.200	1.490	8.333	0.026	5.000
190.200	365.200	1.516	8.334	0.026	5.000
190.300	362.600	1.540	8.332	0.026	5.000
190.400	360.800	1.565	8.332	0.026	5.000
190.500	358.000	1.603	8.332	0.026	5.000
190.600	355.200	1.603	8.332	0.029	5.000
190.700	354.000	1.631	8.332	0.029	5.000
190.800	351.800	1.645	8.333	0.029	5.000
190.900	349.400	1.666	8.333	0.029	5.000
191.000	347.800	1.711	8.332	0.029	5.000
191.100	344.600	1.711	8.332	0.032	5.000
191.200	343.000	1.733	8.333	0.032	5.000
191.300	341.000	1.755	8.333	0.032	5.000
191.400	338.000	1.776	8.334	0.032	5.000
191.500	336.600	1.817	8.334	0.032	5.000
191.600	334.800	1.817	8.334	0.035	5.000
191.700	332.600	1.835	8.334	0.035	5.000
191.800	330.200	1.854	8.334	0.035	5.000
191.900	329.000	1.874	8.333	0.035	5.000
192.000	326.600	1.914	8.332	0.035	5.000
192.100	325.000	1.914	8.332	0.037	5.000
192.200	323.000	1.940	8.333	0.037	5.000
192.300	320.800	1.953	8.332	0.037	5.000
192.400	318.600	1.976	8.331	0.037	5.000
192.500	317.400	2.008	8.333	0.037	5.000
192.600	317.200	2.008	8.333	0.040	5.000
192.700	313.600	2.029	8.333	0.040	5.000
192.800	311.400	2.045	8.332	0.040	5.000
192.900	309.600	2.064	8.333	0.040	5.000
193.000	307.800	2.103	8.333	0.040	5.000
193.100	305.400	2.103	8.333	0.043	5.000
193.200	304.200	2.116	8.332	0.043	5.000
193.300	302.400	2.136	8.333	0.043	5.000
193.400	301.200	2.154	8.332	0.043	5.000
193.500	299.400	2.185	8.332	0.043	5.000
193.600	297.200	2.185	8.332	0.045	5.000
193.700	295.800	2.201	8.332	0.045	5.000
193.800	293.400	2.217	8.333	0.045	5.000
193.900	291.200	2.233	8.331	0.045	5.000
194.000	291.200	2.267	8.331	0.045	5.000
194.100	289.800	2.267	8.331	0.047	5.000
194.200	286.400	2.284	8.333	0.047	5.000
194.300	286.000	2.303	8.332	0.047	5.000
194.400	284.000	2.312	8.332	0.047	5.000
194.500	282.800	2.348	8.332	0.047	5.000
194.600	281.400	2.348	8.332	0.050	5.000
194.700	280.200	2.363	8.333	0.050	5.000
194.800	278.000	2.377	8.332	0.050	5.000
194.900	276.600	2.396	8.332	0.050	5.000
195.000	274.000	2.423	8.333	0.050	5.000
195.100	274.000	2.423	8.333	0.052	5.000
195.200	271.200	2.441	8.332	0.052	5.000
195.300	270.800	2.454	8.332	0.052	5.000
195.400	268.200	2.468	8.332	0.052	5.000
195.500	267.400	2.494	8.332	0.052	5.000
195.600	265.600	2.494	8.332	0.054	5.000
195.700	264.000	2.508	8.332	0.054	5.000
195.800	262.200	2.528	8.332	0.054	5.000
195.900	262.000	2.537	8.332	0.054	5.000
196.000	259.000	2.567	8.332	0.054	5.000
196.100	259.000	2.567	8.332	0.056	5.000
196.200	257.600	2.579	8.333	0.056	5.000
196.300	256.200	2.597	8.332	0.056	5.000
196.400	253.800	2.606	8.333	0.056	5.000
196.500	253.200	2.632	8.332	0.056	5.000
196.600	251.600	2.632	8.332	0.058	5.000
196.700	251.200	2.649	8.332	0.058	5.000
196.800	249.400	2.656	8.332	0.058	5.000
196.900	248.400	2.672	8.333	0.058	5.000
197.000	245.800	2.695	8.332	0.058	5.000
197.100	245.800	2.695	8.332	0.060	5.000
197.200	243.800	2.715	8.333	0.060	5.000
197.300	243.200	2.724	8.333	0.060	5.000
197.400	240.800	2.733	8.333	0.060	5.000
197.500	240.400	2.760	8.333	0.060	5.000
197.600	238.800	2.760	8.333	0.062	5.000
197.700	238.200	2.769	8.333	0.062	5.000
197.800	236.200	2.781	8.332	0.062	5.000
197.900	234.800	2.796	8.332	0.062	5.000
198.000	234.200	2.818	8.332	0.062	5.000
198.100	233.000	2.818	8.332	0.064	5.000
198.200	231.200	2.831	8.333	0.064	5.000
198.300	229.800	2.839	8.331	0.064	5.000
198.400	229.600	2.852	8.332	0.064	5.000
198.500	227.200	2.872	8.333	0.064	5.000
198.600	225.800	2.872	8.333	0.066	5.000
198.700	226.400	2.883	8.333	0.066	5.000
198.800	224.600	2.896	8.333	0.066	5.000
198.900	223.400	2.907	8.333	0.066	5.000
199.000	222.400	2.928	8.332	0.066	5.000
199.100	221.400	2.928	8.332	0.068	5.000
199.200	221.000	2.938	8.332	0.068	5.000
199.300	218.800	2.950	8.332	0.068	5.000
199.400	218.200	2.962	8.332	0.068	5.000
199.500	216.400	2.978	8.332	0.068	5.000
199.600	216.200	2.978	8.332	0.070	5.000
199.700	215.200	2.989	8.332	0.070	5.000
199.800	215.000	3.000	8.332	0.070	5.000
199.900	212.000	3.009	8.333	0.070	5.000
[truncated: 6,133 more rows]
