# Supplementary material for: Measurement of Outflow Facility Using iPerfusion
Source: PLoS One. 2016 Mar 7;11(3):e0150694. doi: 10.1371/journal.pone.0150694 (PMC4780770; doi:10.1371/journal.pone.0150694)
Supplement: S4 File — The raw data from the perfusion traces along with the steady state values for each pressure step. (ZIP) [file pone.0150694.s004.zip › S3/ControlIndividuals/Eye3/CapPre_1/Parameters.txt]

Q 	 dQ 	 P 	 dP 	 R 	 dR 	 C 	 dC 	 FT 	 dFT 	 N/A 	 FV 	 
10.3187	0.5818	-0.1523	0.0023	0.0440	0.0074	22.7133	3.8353	20.7707	1.2467	0.0018	-421.3455
84.1453	0.8637	4.2326	0.0059	0.0601	0.0007	16.6252	0.2054	27.0936	0.2492	4.9750	22.6448
157.0633	0.7959	8.5939	0.0052	0.0600	0.0003	16.6729	0.0932	27.0693	0.1254	9.9750	22.1497
227.6167	0.7387	12.9806	0.0045	0.0607	0.0002	16.4737	0.0572	28.0616	0.1205	15.0652	22.0505
296.3133	1.0023	17.3750	0.0076	0.0615	0.0002	16.2610	0.0581	27.1472	0.0873	19.9000	22.0856
