# Supplementary material for: Measurement of Outflow Facility Using iPerfusion
Source: PLoS One. 2016 Mar 7;11(3):e0150694. doi: 10.1371/journal.pone.0150694 (PMC4780770; doi:10.1371/journal.pone.0150694)
Supplement: S4 File — The raw data from the perfusion traces along with the steady state values for each pressure step. (ZIP) [file pone.0150694.s004.zip › S3/ControlIndividuals/Eye3/Eye_2/Data.txt]

0.000	-0.000	3.995	8.668	-0.000	4.000
0.100	-0.400	3.995	8.668	-0.000	4.000
0.200	-0.200	4.002	8.668	-0.000	4.000
0.300	-0.000	3.997	8.668	-0.000	0.000
0.400	-0.800	4.001	8.668	-0.000	0.000
0.500	0.600	3.998	8.668	-0.000	4.000
0.600	-0.200	3.998	8.668	-0.000	4.000
0.700	0.400	3.996	8.668	0.000	4.000
0.800	0.600	4.004	8.668	0.000	4.000
0.900	0.400	3.997	8.668	0.000	0.000
1.000	0.200	3.996	8.667	0.000	4.000
1.100	-0.000	3.996	8.667	0.000	4.000
1.200	-1.000	4.000	8.668	0.000	4.000
1.300	-0.200	3.997	8.668	0.000	4.000
1.400	-0.200	3.998	8.668	0.000	4.000
1.500	0.200	3.998	8.668	0.000	4.000
1.600	-0.000	3.998	8.668	0.000	4.000
1.700	-0.000	3.998	8.668	-0.000	4.000
1.800	-0.800	3.997	8.669	-0.000	4.000
1.900	0.600	3.997	8.667	-0.000	4.000
2.000	-0.000	3.993	8.668	-0.000	4.000
2.100	-0.400	3.993	8.668	-0.000	4.000
2.200	-0.400	3.996	8.668	0.000	4.000
2.300	0.800	3.997	8.667	0.000	4.000
2.400	-0.000	4.002	8.668	0.000	4.000
2.500	0.200	3.999	8.668	0.000	4.000
2.600	0.600	3.999	8.668	0.000	4.000
2.700	-1.000	3.998	8.668	-0.000	4.000
2.800	-0.000	4.001	8.668	-0.000	4.000
2.900	-0.400	3.998	8.667	-0.000	4.000
3.000	-1.000	3.998	8.668	-0.000	4.000
3.100	-0.000	3.998	8.668	-0.000	4.000
3.200	-0.400	3.999	8.667	-0.000	4.000
3.300	0.400	3.997	8.668	-0.000	4.000
3.400	-0.400	3.999	8.669	-0.000	4.000
3.500	0.200	3.999	8.668	-0.000	4.000
3.600	0.200	3.999	8.668	-0.000	4.000
3.700	-0.200	4.000	8.668	-0.000	4.000
3.800	-0.400	3.999	8.668	-0.000	4.000
3.900	0.200	3.996	8.668	-0.000	4.000
4.000	-0.200	4.000	8.668	-0.000	4.000
4.100	0.200	4.000	8.668	-0.000	4.000
4.200	-0.400	3.994	8.668	-0.000	4.000
4.300	-1.000	3.993	8.668	-0.000	4.000
4.400	-0.000	3.999	8.668	-0.000	4.000
4.500	-0.200	3.998	8.668	-0.000	4.000
4.600	-1.600	3.998	8.668	-0.000	4.000
4.700	-0.600	4.000	8.668	-0.000	4.000
4.800	-0.400	3.999	8.668	-0.000	4.000
4.900	0.600	3.998	8.669	-0.000	4.000
5.000	-0.000	3.999	8.667	-0.000	4.000
5.100	-0.400	3.999	8.667	-0.000	4.000
5.200	1.000	3.994	8.668	-0.000	4.000
5.300	-0.400	3.999	8.667	-0.000	4.000
5.400	1.000	3.997	8.667	-0.000	4.000
5.500	0.400	4.001	8.667	-0.000	4.000
5.600	-0.000	4.001	8.667	-0.000	4.000
5.700	0.200	3.995	8.668	-0.000	4.000
5.800	-0.400	3.999	8.668	-0.000	4.000
5.900	-0.200	3.997	8.667	-0.000	4.000
6.000	0.200	3.996	8.668	-0.000	4.000
6.100	0.200	3.996	8.668	-0.000	4.000
6.200	-0.000	3.997	8.667	-0.000	4.000
6.300	-0.000	3.998	8.667	-0.000	4.000
6.400	-0.200	3.997	8.668	-0.000	4.000
6.500	-0.000	4.000	8.667	-0.000	4.000
6.600	-0.600	4.000	8.667	-0.000	4.000
6.700	-0.800	3.998	8.668	-0.000	4.000
6.800	0.600	3.999	8.667	-0.000	4.000
6.900	-0.600	3.999	8.668	-0.000	4.000
7.000	-0.600	3.999	8.667	-0.000	4.000
7.100	0.400	3.999	8.667	-0.000	4.000
7.200	-0.000	4.003	8.668	-0.000	4.000
7.300	-0.400	3.998	8.669	-0.000	4.000
7.400	-1.000	3.997	8.668	-0.000	4.000
7.500	-1.000	3.957	8.668	-0.000	4.000
7.600	0.400	3.957	8.668	-0.000	4.000
7.700	0.400	4.022	8.669	-0.000	4.000
7.800	-1.000	4.010	8.668	-0.000	4.000
7.900	-0.400	3.990	8.668	-0.000	4.000
8.000	0.200	3.981	8.668	-0.000	4.000
8.100	-0.200	3.981	8.668	-0.000	4.000
8.200	0.400	4.022	8.668	-0.000	4.000
8.300	-0.200	3.977	8.668	-0.000	4.000
8.400	0.200	4.013	8.668	-0.000	4.000
8.500	-1.000	4.004	8.668	-0.000	4.000
8.600	-0.000	4.004	8.668	-0.000	4.000
8.700	-0.200	3.999	8.667	-0.000	4.000
8.800	-0.600	3.989	8.667	-0.000	4.000
8.900	-0.000	4.002	8.668	-0.000	4.000
9.000	-1.200	4.004	8.668	-0.000	4.000
9.100	-0.000	4.004	8.668	-0.000	4.000
9.200	-0.000	3.994	8.667	-0.000	4.000
9.300	0.600	3.993	8.667	-0.000	4.000
9.400	-0.000	3.997	8.668	-0.000	4.000
9.500	-1.000	4.007	8.667	-0.000	4.000
9.600	-0.200	4.007	8.667	-0.000	4.000
9.700	-0.400	3.992	8.669	-0.000	4.000
9.800	-0.600	4.006	8.668	-0.000	4.000
9.900	-0.600	3.995	8.667	-0.000	4.000
10.000	-0.400	4.001	8.668	-0.000	4.000
10.100	-0.000	4.001	8.668	-0.000	4.000
10.200	-0.400	3.996	8.667	-0.000	4.000
10.300	-0.200	4.004	8.668	-0.000	4.000
10.400	-0.400	3.991	8.667	-0.000	4.000
10.500	-0.000	3.976	8.668	-0.000	4.000
10.600	-0.400	3.976	8.668	-0.000	4.000
10.700	-0.400	4.025	8.669	-0.000	4.000
10.800	-0.400	3.972	8.668	-0.000	4.000
10.900	0.200	4.025	8.668	-0.000	4.000
11.000	-0.600	4.016	8.668	-0.000	4.000
11.100	-0.600	4.016	8.668	-0.000	4.000
11.200	0.400	3.993	8.669	-0.000	4.000
11.300	-0.600	3.994	8.667	-0.000	4.000
11.400	-0.200	4.013	8.668	-0.000	4.000
11.500	0.200	4.016	8.667	-0.000	4.000
11.600	0.400	4.016	8.667	-0.000	4.000
11.700	-0.800	3.984	8.668	-0.000	4.000
11.800	-0.000	4.004	8.668	-0.000	4.000
11.900	-0.600	4.001	8.668	-0.000	4.000
12.000	-0.400	4.012	8.668	-0.000	4.000
12.100	0.200	4.012	8.668	-0.000	4.000
12.200	-0.200	3.988	8.667	-0.000	4.000
12.300	-1.000	4.009	8.668	-0.000	4.000
12.400	-0.600	3.993	8.667	-0.000	4.000
12.500	0.200	4.000	8.668	-0.000	4.000
12.600	-0.000	4.000	8.668	-0.000	4.000
12.700	-1.600	3.992	8.667	-0.000	4.000
12.800	-0.400	4.007	8.668	-0.000	4.000
12.900	0.200	3.988	8.668	-0.000	4.000
13.000	-0.200	3.997	8.668	-0.000	4.000
13.100	-0.000	3.997	8.668	-0.000	4.000
13.200	-0.200	3.998	8.668	0.013	4.000
13.300	-0.400	4.001	8.668	0.013	4.000
13.400	2.400	4.002	8.668	0.013	4.000
13.500	3267.200	4.016	8.668	0.013	4.000
13.600	4313.800	4.016	8.668	0.013	4.000
13.700	3817.400	4.022	8.668	0.013	4.000
13.800	623.400	3.972	8.668	0.013	4.000
13.900	-1568.200	4.009	8.668	0.013	4.000
14.000	-3204.800	3.984	8.668	0.013	4.000
14.100	708.200	3.984	8.668	0.013	4.000
14.200	2759.400	3.972	8.668	0.012	4.000
14.300	3295.000	3.565	8.668	0.012	4.000
14.400	728.000	3.568	8.667	0.012	4.000
14.500	-2945.600	4.002	8.668	0.012	4.000
14.600	-4681.600	4.002	8.668	0.012	4.000
14.700	-409.800	3.985	8.668	0.010	4.000
14.800	-209.200	4.010	8.668	0.010	4.000
14.900	-155.000	3.996	8.669	0.010	4.000
15.000	-94.200	3.990	8.669	0.010	4.000
15.100	-51.000	3.990	8.669	0.010	4.000
15.200	-20.400	3.984	8.667	0.010	4.000
15.300	-0.000	3.894	8.668	0.010	4.000
15.400	-11.200	4.034	8.667	0.010	4.000
15.500	-14.000	5.797	8.668	0.010	4.000
15.600	-12.800	5.797	8.668	0.010	4.000
15.700	-13.000	5.619	8.668	0.010	4.000
15.800	-12.600	5.054	8.668	0.010	4.000
15.900	-12.400	4.585	8.669	0.010	4.000
16.000	-12.400	3.992	8.669	0.010	4.000
16.100	-14.000	3.992	8.669	0.010	4.000
16.200	-13.800	4.067	8.668	0.010	4.000
16.300	-15.000	4.146	8.667	0.010	4.000
16.400	-17.000	4.127	8.669	0.010	4.000
16.500	-17.800	4.121	8.667	0.010	4.000
16.600	-18.000	4.121	8.667	0.010	4.000
16.700	-17.800	4.122	8.669	0.010	4.000
16.800	-20.000	4.124	8.667	0.010	4.000
16.900	-20.400	4.133	8.668	0.010	4.000
17.000	-20.000	4.150	8.668	0.010	4.000
17.100	-21.000	4.150	8.668	0.010	4.000
17.200	-21.200	4.154	8.668	0.010	4.000
17.300	-22.000	4.164	8.668	0.010	4.000
17.400	-22.400	4.170	8.667	0.010	4.000
17.500	-22.600	4.187	8.668	0.010	4.000
17.600	-24.400	4.187	8.668	0.010	4.000
17.700	-23.200	4.188	8.668	0.009	4.000
17.800	-24.000	4.197	8.667	0.009	4.000
17.900	-24.800	4.196	8.667	0.009	4.000
18.000	-24.800	4.213	8.667	0.009	4.000
18.100	-26.400	4.213	8.667	0.009	4.000
18.200	-27.200	4.212	8.669	0.009	4.000
18.300	-26.800	4.220	8.669	0.009	4.000
18.400	-26.600	4.221	8.667	0.009	4.000
18.500	-27.000	4.232	8.667	0.009	4.000
18.600	-27.400	4.232	8.667	0.009	4.000
18.700	-27.600	4.240	8.668	0.009	4.000
18.800	-27.400	4.238	8.668	0.009	4.000
18.900	-28.400	4.248	8.668	0.009	4.000
19.000	-27.400	4.258	8.668	0.009	4.000
19.100	-26.800	4.258	8.668	0.009	4.000
19.200	-26.600	4.252	8.669	0.009	4.000
19.300	-27.400	4.260	8.668	0.009	4.000
19.400	-27.000	4.258	8.668	0.009	4.000
19.500	-27.600	4.262	8.668	0.009	4.000
19.600	-28.000	4.262	8.668	0.009	4.000
19.700	-28.400	4.259	8.668	0.008	4.000
19.800	-29.200	4.265	8.667	0.008	4.000
19.900	-28.200	4.255	8.668	0.008	4.000
20.000	-28.200	4.262	8.668	0.008	4.000
20.100	-30.600	4.262	8.668	0.008	4.000
20.200	-28.800	4.260	8.668	0.008	4.000
20.300	-28.800	4.267	8.668	0.008	4.000
20.400	-28.800	4.266	8.668	0.008	4.000
20.500	-30.000	4.268	8.668	0.008	4.000
20.600	-29.800	4.268	8.668	0.008	4.000
20.700	-30.800	4.271	8.669	0.008	4.000
20.800	-29.800	4.278	8.667	0.008	4.000
20.900	-29.400	4.274	8.668	0.008	4.000
21.000	-29.400	4.281	8.667	0.008	4.000
21.100	-28.200	4.281	8.667	0.008	4.000
21.200	-30.600	4.277	8.668	0.008	4.000
21.300	-31.000	4.279	8.668	0.008	4.000
21.400	-29.600	4.284	8.667	0.008	4.000
21.500	-31.000	4.284	8.668	0.008	4.000
21.600	-29.400	4.284	8.668	0.008	4.000
21.700	-30.000	4.284	8.666	0.007	4.000
21.800	-29.800	4.291	8.668	0.007	4.000
21.900	-28.800	4.287	8.667	0.007	4.000
22.000	-31.400	4.278	8.667	0.007	4.000
22.100	-29.400	4.278	8.667	0.007	4.000
22.200	-32.400	4.292	8.667	0.007	4.000
22.300	-27.400	4.281	8.668	0.007	4.000
22.400	-30.600	4.287	8.668	0.007	4.000
22.500	-30.200	4.284	8.667	0.007	4.000
22.600	-29.600	4.284	8.667	0.007	4.000
22.700	-30.800	4.300	8.667	0.007	4.000
22.800	-29.400	4.276	8.668	0.007	4.000
22.900	-30.200	4.296	8.668	0.007	4.000
23.000	-30.600	4.287	8.668	0.007	4.000
23.100	-29.400	4.287	8.668	0.007	4.000
23.200	-31.800	4.297	8.668	0.007	4.000
23.300	-29.800	4.272	8.668	0.007	4.000
23.400	-31.400	4.297	8.668	0.007	4.000
23.500	-29.000	4.280	8.668	0.007	4.000
23.600	-30.800	4.280	8.668	0.007	4.000
23.700	-29.400	4.290	8.668	0.006	4.000
23.800	-28.600	4.271	8.667	0.006	4.000
23.900	-30.600	4.299	8.667	0.006	4.000
24.000	-28.800	4.291	8.668	0.006	4.000
24.100	-30.400	4.291	8.668	0.006	4.000
24.200	-30.000	4.280	8.668	0.006	4.000
24.300	-31.200	4.284	8.669	0.006	4.000
24.400	-30.200	4.286	8.668	0.006	4.000
24.500	-30.000	4.289	8.667	0.006	4.000
24.600	-31.600	4.289	8.667	0.006	4.000
24.700	-30.200	4.276	8.667	0.006	4.000
24.800	-30.200	4.288	8.668	0.006	4.000
24.900	-31.000	4.284	8.667	0.006	4.000
25.000	-30.800	4.288	8.667	0.006	4.000
25.100	-30.800	4.288	8.667	0.006	4.000
25.200	-30.600	4.281	8.668	0.006	4.000
25.300	-30.400	4.288	8.667	0.006	4.000
25.400	-31.800	4.288	8.667	0.006	4.000
25.500	-31.400	4.290	8.668	0.006	4.000
25.600	-31.000	4.290	8.668	0.006	4.000
25.700	-27.200	4.290	8.667	0.006	4.000
25.800	-25.000	4.296	8.669	0.006	4.000
25.900	-17.600	4.288	8.667	0.006	4.000
26.000	-4.600	4.291	8.668	0.006	4.235
26.100	-11.200	4.291	8.668	0.006	4.235
26.200	-5.200	4.294	8.668	0.006	4.235
26.300	2.000	4.294	8.668	0.006	4.235
26.400	7.600	4.294	8.668	0.006	4.235
26.500	22.600	4.294	8.667	0.006	4.530
26.600	17.200	4.294	8.667	0.006	4.530
26.700	25.000	4.297	8.668	0.006	4.530
26.800	37.000	4.300	8.669	0.006	4.530
26.900	36.000	4.301	8.668	0.006	4.530
27.000	46.400	4.305	8.669	0.006	4.824
27.100	49.800	4.305	8.669	0.006	4.824
27.200	53.600	4.309	8.667	0.007	4.824
27.300	60.400	4.309	8.667	0.007	4.824
27.400	66.800	4.313	8.670	0.007	4.824
27.500	80.200	4.313	8.668	0.007	5.118
27.600	77.800	4.313	8.668	0.007	5.118
27.700	82.000	4.320	8.667	0.007	5.118
27.800	90.400	4.312	8.667	0.007	5.118
27.900	95.200	4.328	8.668	0.007	5.118
28.000	112.200	4.328	8.669	0.007	5.412
28.100	107.600	4.328	8.669	0.007	5.412
28.200	112.200	4.332	8.668	0.008	5.412
28.300	112.800	4.326	8.666	0.008	5.412
28.400	122.800	4.331	8.667	0.008	5.412
28.500	140.000	4.337	8.669	0.008	5.706
28.600	133.000	4.337	8.669	0.008	5.706
28.700	140.600	4.333	8.669	0.010	5.706
28.800	141.000	4.335	8.667	0.010	5.706
28.900	150.800	4.362	8.667	0.010	5.706
29.000	169.800	4.376	8.669	0.010	6.001
29.100	158.800	4.376	8.669	0.010	6.001
29.200	170.200	4.320	8.668	0.011	6.001
29.300	171.600	4.369	8.669	0.011	6.001
29.400	179.200	4.349	8.667	0.011	6.001
29.500	195.400	4.387	8.667	0.011	6.295
29.600	188.600	4.387	8.667	0.011	6.295
29.700	196.200	4.332	8.668	0.013	6.295
29.800	197.000	4.386	8.668	0.013	6.295
29.900	207.400	4.343	8.668	0.013	6.295
30.000	224.800	4.383	8.668	0.013	6.589
30.100	217.200	4.383	8.668	0.013	6.589
30.200	225.400	4.353	8.666	0.015	6.589
30.300	228.600	4.390	8.667	0.015	6.589
30.400	231.200	4.374	8.667	0.015	6.589
30.500	244.200	4.404	8.667	0.015	6.883
30.600	240.000	4.404	8.667	0.015	6.883
30.700	247.200	4.361	8.668	0.017	6.883
30.800	246.600	4.421	8.670	0.017	6.883
30.900	258.600	4.395	8.667	0.017	6.883
31.000	274.800	4.431	8.668	0.017	7.178
31.100	270.600	4.431	8.668	0.017	7.178
31.200	277.200	4.442	8.667	0.019	7.178
31.300	275.200	4.480	8.669	0.019	7.178
31.400	285.200	4.463	8.667	0.019	7.178
31.500	304.600	4.482	8.668	0.019	7.472
31.600	297.600	4.482	8.668	0.019	7.472
31.700	305.800	4.467	8.666	0.022	7.472
31.800	306.400	4.499	8.668	0.022	7.472
31.900	312.000	4.473	8.668	0.022	7.472
32.000	331.200	4.506	8.667	0.022	7.766
32.100	329.400	4.506	8.667	0.022	7.766
32.200	336.000	4.490	8.667	0.025	7.766
32.300	339.200	4.520	8.667	0.025	7.766
32.400	350.000	4.511	8.667	0.025	7.766
32.500	363.800	4.530	8.667	0.025	8.060
32.600	360.000	4.530	8.667	0.025	8.060
32.700	365.200	4.511	8.668	0.028	8.060
32.800	367.000	4.549	8.668	0.028	8.060
32.900	378.200	4.540	8.668	0.028	8.060
33.000	388.600	4.560	8.668	0.028	8.355
33.100	386.800	4.560	8.668	0.028	8.355
33.200	393.200	4.556	8.668	0.031	8.355
33.300	393.000	4.570	8.669	0.031	8.355
33.400	403.400	4.565	8.668	0.031	8.355
33.500	417.600	4.580	8.669	0.031	8.649
33.600	418.600	4.580	8.669	0.031	8.649
33.700	421.200	4.587	8.669	0.035	8.649
33.800	416.600	4.592	8.666	0.035	8.649
33.900	430.800	4.599	8.669	0.035	8.649
34.000	446.400	4.610	8.667	0.035	8.943
34.100	445.000	4.610	8.667	0.035	8.943
34.200	438.200	4.623	8.668	0.039	8.943
34.300	443.000	4.624	8.667	0.039	8.943
34.400	444.800	4.632	8.668	0.039	8.943
34.500	445.400	4.645	8.667	0.039	9.000
34.600	446.000	4.645	8.667	0.039	9.000
34.700	444.600	4.653	8.668	0.042	9.000
34.800	443.200	4.655	8.669	0.042	9.000
34.900	443.000	4.661	8.669	0.042	9.000
35.000	443.200	4.678	8.668	0.042	9.000
35.100	442.400	4.678	8.668	0.042	9.000
35.200	441.600	4.685	8.668	0.046	9.000
35.300	440.400	4.690	8.667	0.046	9.000
35.400	440.600	4.697	8.667	0.046	9.000
35.500	440.400	4.706	8.667	0.046	9.000
35.600	440.400	4.706	8.667	0.046	9.000
35.700	438.600	4.710	8.668	0.050	9.000
35.800	438.400	4.719	8.668	0.050	9.000
35.900	438.000	4.721	8.668	0.050	9.000
36.000	437.200	4.731	8.668	0.050	9.000
36.100	437.600	4.731	8.668	0.050	9.000
36.200	436.600	4.740	8.667	0.053	9.000
36.300	436.600	4.741	8.667	0.053	9.000
36.400	434.800	4.747	8.668	0.053	9.000
36.500	435.200	4.755	8.668	0.053	9.000
36.600	434.400	4.755	8.668	0.053	9.000
36.700	434.200	4.760	8.668	0.057	9.000
36.800	433.600	4.765	8.668	0.057	9.000
36.900	432.400	4.770	8.668	0.057	9.000
37.000	432.400	4.781	8.667	0.057	9.000
37.100	432.600	4.781	8.667	0.057	9.000
37.200	432.000	4.784	8.668	0.061	9.000
37.300	431.800	4.789	8.668	0.061	9.000
37.400	431.200	4.795	8.668	0.061	9.000
37.500	430.600	4.805	8.667	0.061	9.000
37.600	429.200	4.805	8.667	0.061	9.000
37.700	429.000	4.809	8.667	0.064	9.000
37.800	427.800	4.814	8.668	0.064	9.000
37.900	428.200	4.818	8.668	0.064	9.000
38.000	427.200	4.828	8.667	0.064	9.000
38.100	425.400	4.828	8.667	0.064	9.000
38.200	426.800	4.831	8.667	0.068	9.000
38.300	425.400	4.840	8.668	0.068	9.000
38.400	426.000	4.839	8.667	0.068	9.000
38.500	424.600	4.852	8.668	0.068	9.000
38.600	423.400	4.852	8.668	0.068	9.000
38.700	424.400	4.856	8.668	0.071	9.000
38.800	424.000	4.864	8.667	0.071	9.000
38.900	423.400	4.865	8.667	0.071	9.000
39.000	422.400	4.878	8.668	0.071	9.000
39.100	422.200	4.878	8.668	0.071	9.000
39.200	421.000	4.879	8.668	0.075	9.000
39.300	420.400	4.881	8.667	0.075	9.000
39.400	421.600	4.889	8.668	0.075	9.000
39.500	420.000	4.892	8.667	0.075	9.000
39.600	420.000	4.892	8.667	0.075	9.000
39.700	419.200	4.898	8.668	0.078	9.000
39.800	419.000	4.904	8.667	0.078	9.000
39.900	418.000	4.909	8.668	0.078	9.000
40.000	418.400	4.916	8.668	0.078	9.000
40.100	416.600	4.916	8.668	0.078	9.000
40.200	417.200	4.923	8.666	0.082	9.000
40.300	416.200	4.927	8.667	0.082	9.000
40.400	415.400	4.932	8.667	0.082	9.000
40.500	415.800	4.940	8.668	0.082	9.000
40.600	415.800	4.940	8.668	0.082	9.000
40.700	413.800	4.944	8.668	0.085	9.000
40.800	414.200	4.949	8.668	0.085	9.000
40.900	412.800	4.955	8.667	0.085	9.000
41.000	413.000	4.963	8.667	0.085	9.000
41.100	413.000	4.963	8.667	0.085	9.000
41.200	411.600	4.968	8.668	0.089	9.000
41.300	411.600	4.972	8.668	0.089	9.000
41.400	411.400	4.978	8.668	0.089	9.000
41.500	410.200	4.984	8.668	0.089	9.000
41.600	410.000	4.984	8.668	0.089	9.000
41.700	409.400	4.987	8.666	0.092	9.000
41.800	409.600	4.990	8.668	0.092	9.000
41.900	408.800	4.997	8.667	0.092	9.000
42.000	409.200	5.003	8.667	0.092	9.000
42.100	408.400	5.003	8.667	0.092	9.000
42.200	408.200	5.007	8.667	0.095	9.000
42.300	407.600	5.016	8.667	0.095	9.000
42.400	406.200	5.017	8.668	0.095	9.000
42.500	405.800	5.026	8.667	0.095	9.000
42.600	406.400	5.026	8.667	0.095	9.000
42.700	405.400	5.028	8.667	0.099	9.000
42.800	405.200	5.032	8.667	0.099	9.000
42.900	404.200	5.037	8.668	0.099	9.000
43.000	403.800	5.043	8.667	0.099	9.000
43.100	404.000	5.043	8.667	0.099	9.000
43.200	404.000	5.052	8.667	0.102	9.000
43.300	403.000	5.052	8.667	0.102	9.000
43.400	402.800	5.059	8.667	0.102	9.000
43.500	402.800	5.065	8.668	0.102	9.000
43.600	401.200	5.065	8.668	0.102	9.000
43.700	401.400	5.069	8.668	0.105	9.000
43.800	401.000	5.073	8.667	0.105	9.000
43.900	400.200	5.075	8.668	0.105	9.000
44.000	400.600	5.082	8.668	0.105	9.000
44.100	399.000	5.082	8.668	0.105	9.000
44.200	399.200	5.089	8.668	0.109	9.000
44.300	398.200	5.092	8.668	0.109	9.000
44.400	398.200	5.098	8.667	0.109	9.000
44.500	399.600	5.103	8.668	0.109	9.000
44.600	397.000	5.103	8.668	0.109	9.000
44.700	397.400	5.110	8.667	0.112	9.000
44.800	396.400	5.110	8.666	0.112	9.000
44.900	396.400	5.116	8.668	0.112	9.000
45.000	395.000	5.123	8.667	0.112	9.000
45.100	395.400	5.123	8.667	0.112	9.000
45.200	395.400	5.130	8.668	0.115	9.000
45.300	394.400	5.129	8.667	0.115	9.000
45.400	394.000	5.136	8.667	0.115	9.000
45.500	393.600	5.147	8.667	0.115	9.000
45.600	392.400	5.147	8.667	0.115	9.000
45.700	393.000	5.145	8.667	0.119	9.000
45.800	392.000	5.152	8.667	0.119	9.000
45.900	391.200	5.155	8.667	0.119	9.000
46.000	391.000	5.163	8.667	0.119	9.000
46.100	391.200	5.163	8.667	0.119	9.000
46.200	390.800	5.167	8.668	0.122	9.000
46.300	391.000	5.173	8.668	0.122	9.000
46.400	389.200	5.177	8.667	0.122	9.000
46.500	389.400	5.186	8.667	0.122	9.000
46.600	388.800	5.186	8.667	0.122	9.000
46.700	389.200	5.188	8.667	0.125	9.000
46.800	386.600	5.195	8.667	0.125	9.000
46.900	386.600	5.197	8.667	0.125	9.000
47.000	386.200	5.207	8.667	0.125	9.000
47.100	386.600	5.207	8.667	0.128	9.000
47.200	385.400	5.210	8.666	0.128	9.000
47.300	384.600	5.218	8.667	0.128	9.000
47.400	384.200	5.216	8.668	0.128	0.000
47.500	384.000	5.231	8.668	0.128	9.000
47.600	383.800	5.231	8.668	0.128	9.000
47.700	383.000	5.229	8.667	0.131	9.000
47.800	382.600	5.239	8.666	0.131	9.000
47.900	382.600	5.242	8.667	0.131	9.000
48.000	382.400	5.251	8.667	0.131	9.000
48.100	381.400	5.251	8.667	0.135	9.000
48.200	381.400	5.254	8.667	0.135	9.000
48.300	380.400	5.262	8.668	0.135	9.000
48.400	381.400	5.264	8.667	0.135	0.000
48.500	380.000	5.273	8.667	0.135	9.000
48.600	379.600	5.273	8.667	0.138	9.000
48.700	380.200	5.274	8.667	0.138	9.000
48.800	379.400	5.282	8.667	0.138	9.000
48.900	378.800	5.283	8.667	0.138	9.000
49.000	378.200	5.289	8.668	0.138	9.000
49.100	378.600	5.289	8.668	0.141	9.000
49.200	378.200	5.289	8.667	0.141	9.000
49.300	376.800	5.298	8.667	0.141	9.000
49.400	376.600	5.300	8.667	0.141	9.000
49.500	375.800	5.310	8.668	0.141	9.000
49.600	375.600	5.310	8.668	0.144	9.000
49.700	374.600	5.312	8.667	0.144	9.000
49.800	375.800	5.314	8.667	0.144	9.000
49.900	374.800	5.320	8.666	0.144	9.000
50.000	374.200	5.326	8.668	0.144	9.000
50.100	374.600	5.326	8.668	0.147	9.000
50.200	374.200	5.329	8.667	0.147	9.000
50.300	373.000	5.335	8.666	0.147	9.000
50.400	372.400	5.338	8.667	0.147	9.000
50.500	372.200	5.344	8.667	0.147	9.000
50.600	371.600	5.344	8.667	0.150	9.000
50.700	371.400	5.352	8.667	0.150	9.000
50.800	371.400	5.353	8.667	0.150	9.000
50.900	371.800	5.356	8.667	0.150	9.000
51.000	370.600	5.364	8.667	0.150	9.000
51.100	370.800	5.364	8.667	0.153	9.000
51.200	369.400	5.366	8.666	0.153	9.000
51.300	370.000	5.370	8.666	0.153	9.000
51.400	369.400	5.371	8.667	0.153	9.000
51.500	370.000	5.379	8.667	0.153	9.000
51.600	367.800	5.379	8.667	0.156	9.000
51.700	367.800	5.383	8.667	0.156	9.000
51.800	368.200	5.387	8.668	0.156	9.000
51.900	366.400	5.390	8.667	0.156	9.000
52.000	367.000	5.395	8.667	0.156	9.000
52.100	365.800	5.395	8.667	0.159	9.000
52.200	365.600	5.401	8.667	0.159	9.000
52.300	366.000	5.403	8.667	0.159	9.000
52.400	364.800	5.407	8.667	0.159	9.000
52.500	364.600	5.417	8.667	0.159	9.000
52.600	364.600	5.417	8.667	0.162	9.000
52.700	363.200	5.416	8.668	0.162	9.000
52.800	364.200	5.426	8.667	0.162	9.000
52.900	362.200	5.429	8.667	0.162	9.000
53.000	362.600	5.433	8.667	0.162	9.000
53.100	361.600	5.433	8.667	0.165	9.000
53.200	362.200	5.440	8.667	0.165	9.000
53.300	361.800	5.442	8.666	0.165	9.000
53.400	361.400	5.446	8.667	0.165	9.000
53.500	360.600	5.454	8.666	0.165	9.000
53.600	360.600	5.454	8.666	0.168	9.000
53.700	360.400	5.460	8.667	0.168	9.000
53.800	358.200	5.462	8.668	0.168	9.000
53.900	359.200	5.463	8.667	0.168	9.000
54.000	358.800	5.474	8.667	0.168	9.000
54.100	358.400	5.474	8.667	0.171	9.000
54.200	358.200	5.476	8.667	0.171	9.000
54.300	357.400	5.482	8.667	0.171	9.000
54.400	356.400	5.487	8.667	0.171	9.000
54.500	356.400	5.493	8.667	0.171	9.000
54.600	356.200	5.493	8.667	0.174	9.000
54.700	356.000	5.498	8.667	0.174	9.000
54.800	355.800	5.501	8.666	0.174	9.000
54.900	355.200	5.505	8.666	0.174	9.000
55.000	355.400	5.515	8.667	0.174	9.000
55.100	354.000	5.515	8.667	0.177	9.000
55.200	354.400	5.516	8.666	0.177	9.000
55.300	353.800	5.518	8.668	0.177	9.000
55.400	353.400	5.525	8.667	0.177	9.000
55.500	352.000	5.530	8.668	0.177	9.000
55.600	351.800	5.530	8.668	0.180	9.000
55.700	352.600	5.533	8.667	0.180	9.000
55.800	352.600	5.534	8.667	0.180	9.000
55.900	350.400	5.540	8.667	0.180	9.000
56.000	350.400	5.549	8.667	0.180	9.000
56.100	349.600	5.549	8.667	0.183	9.000
56.200	349.600	5.551	8.666	0.183	9.000
56.300	349.400	5.555	8.666	0.183	9.000
56.400	348.600	5.561	8.666	0.183	9.000
56.500	348.400	5.567	8.667	0.183	9.000
56.600	348.400	5.567	8.667	0.185	9.000
56.700	348.000	5.571	8.667	0.185	9.000
56.800	347.400	5.578	8.667	0.185	9.000
56.900	347.000	5.578	8.666	0.185	9.000
57.000	346.600	5.587	8.667	0.185	9.000
57.100	347.200	5.587	8.667	0.188	9.000
57.200	345.600	5.589	8.667	0.188	9.000
57.300	346.400	5.593	8.667	0.188	9.000
57.400	345.800	5.596	8.666	0.188	9.000
57.500	345.800	5.602	8.667	0.188	9.000
57.600	344.000	5.602	8.667	0.191	9.000
57.700	344.200	5.604	8.667	0.191	9.000
57.800	344.000	5.610	8.666	0.191	9.000
57.900	344.000	5.611	8.667	0.191	9.000
58.000	343.600	5.615	8.666	0.191	9.000
58.100	343.200	5.615	8.666	0.194	9.000
58.200	342.800	5.622	8.665	0.194	9.000
58.300	342.600	5.624	8.667	0.194	9.000
58.400	342.800	5.625	8.667	0.194	9.000
58.500	342.600	5.634	8.666	0.194	9.000
58.600	341.800	5.634	8.666	0.197	9.000
58.700	340.800	5.638	8.667	0.197	9.000
58.800	341.200	5.642	8.666	0.197	9.000
58.900	340.600	5.643	8.666	0.197	9.000
59.000	339.600	5.649	8.666	0.197	9.000
59.100	339.600	5.649	8.666	0.200	9.000
59.200	339.600	5.655	8.667	0.200	9.000
59.300	339.400	5.652	8.667	0.200	9.000
59.400	337.800	5.657	8.667	0.200	9.000
59.500	338.000	5.663	8.668	0.200	9.000
59.600	337.600	5.663	8.668	0.203	9.000
59.700	337.400	5.670	8.666	0.203	9.000
59.800	336.800	5.672	8.667	0.203	9.000
59.900	337.200	5.674	8.665	0.203	9.000
60.000	336.600	5.683	8.666	0.203	9.000
60.100	335.800	5.683	8.666	0.205	9.000
60.200	334.800	5.684	8.667	0.205	9.000
60.300	335.600	5.689	8.666	0.205	9.000
60.400	334.800	5.691	8.666	0.205	9.000
60.500	334.200	5.703	8.667	0.205	9.000
60.600	333.600	5.703	8.667	0.208	9.000
60.700	334.200	5.704	8.665	0.208	9.000
60.800	332.800	5.705	8.667	0.208	9.000
60.900	333.800	5.710	8.666	0.208	9.000
61.000	332.800	5.718	8.667	0.208	9.000
61.100	333.200	5.718	8.667	0.211	9.000
61.200	332.000	5.722	8.666	0.211	9.000
61.300	330.400	5.722	8.667	0.211	9.000
61.400	332.200	5.729	8.667	0.211	9.000
61.500	331.200	5.734	8.667	0.211	9.000
61.600	330.600	5.734	8.667	0.214	9.000
61.700	330.600	5.740	8.666	0.214	9.000
61.800	329.400	5.739	8.667	0.214	9.000
61.900	329.600	5.742	8.667	0.214	9.000
62.000	330.400	5.753	8.666	0.214	9.000
62.100	329.600	5.753	8.666	0.216	9.000
62.200	327.800	5.757	8.666	0.216	9.000
62.300	328.000	5.756	8.667	0.216	9.000
62.400	328.000	5.759	8.666	0.216	9.000
62.500	326.800	5.769	8.667	0.216	9.000
62.600	326.600	5.769	8.667	0.219	9.000
62.700	325.400	5.769	8.667	0.219	9.000
62.800	326.600	5.777	8.667	0.219	9.000
62.900	326.000	5.777	8.667	0.219	9.000
63.000	325.400	5.783	8.667	0.219	9.000
63.100	324.600	5.783	8.667	0.222	9.000
63.200	325.200	5.792	8.667	0.222	9.000
63.300	324.800	5.786	8.667	0.222	9.000
63.400	324.400	5.791	8.667	0.222	9.000
63.500	324.200	5.797	8.665	0.222	9.000
63.600	323.200	5.797	8.665	0.225	9.000
63.700	323.200	5.801	8.666	0.225	9.000
63.800	322.200	5.805	8.666	0.225	9.000
63.900	323.400	5.810	8.666	0.225	9.000
64.000	322.400	5.819	8.666	0.225	9.000
64.100	322.000	5.819	8.666	0.227	9.000
64.200	321.800	5.818	8.666	0.227	9.000
64.300	321.200	5.822	8.667	0.227	9.000
64.400	320.800	5.828	8.666	0.227	9.000
64.500	320.800	5.832	8.666	0.227	9.000
64.600	320.600	5.832	8.666	0.230	9.000
64.700	319.800	5.834	8.666	0.230	9.000
64.800	320.200	5.837	8.666	0.230	9.000
64.900	319.200	5.842	8.667	0.230	9.000
65.000	318.800	5.848	8.667	0.230	9.000
65.100	318.800	5.848	8.667	0.232	9.000
65.200	317.600	5.852	8.666	0.232	9.000
65.300	317.800	5.857	8.666	0.232	9.000
65.400	318.000	5.855	8.666	0.232	9.000
65.500	316.400	5.866	8.667	0.232	9.000
65.600	317.600	5.866	8.667	0.235	9.000
65.700	317.600	5.868	8.666	0.235	9.000
65.800	316.600	5.868	8.666	0.235	9.000
65.900	316.200	5.873	8.667	0.235	9.000
66.000	315.800	5.878	8.667	0.235	9.000
66.100	314.800	5.878	8.667	0.238	9.000
66.200	315.600	5.886	8.667	0.238	9.000
66.300	315.200	5.887	8.666	0.238	9.000
66.400	314.400	5.888	8.666	0.238	9.000
66.500	314.000	5.896	8.667	0.238	9.000
66.600	313.000	5.896	8.667	0.240	9.000
66.700	313.400	5.895	8.666	0.240	9.000
66.800	313.000	5.900	8.666	0.240	9.000
66.900	312.200	5.903	8.667	0.240	9.000
67.000	313.400	5.910	8.667	0.240	9.000
67.100	312.400	5.910	8.667	0.243	9.000
67.200	312.600	5.916	8.666	0.243	9.000
67.300	311.600	5.919	8.665	0.243	9.000
67.400	311.600	5.916	8.667	0.243	9.000
67.500	310.800	5.922	8.666	0.243	9.000
67.600	311.200	5.922	8.666	0.246	9.000
67.700	310.600	5.924	8.667	0.246	9.000
67.800	311.000	5.929	8.666	0.246	9.000
67.900	309.600	5.935	8.666	0.246	9.000
68.000	310.400	5.937	8.666	0.246	9.000
68.100	309.200	5.937	8.666	0.248	9.000
68.200	308.600	5.945	8.667	0.248	9.000
68.300	308.600	5.945	8.666	0.248	9.000
68.400	308.200	5.948	8.667	0.248	9.000
68.500	308.400	5.952	8.667	0.248	9.000
68.600	307.000	5.952	8.667	0.251	9.000
68.700	307.800	5.956	8.666	0.251	9.000
68.800	306.800	5.956	8.666	0.251	9.000
68.900	306.000	5.963	8.667	0.251	9.000
69.000	306.400	5.968	8.666	0.251	9.000
69.100	306.000	5.968	8.666	0.253	9.000
69.200	306.200	5.974	8.667	0.253	9.000
69.300	305.400	5.972	8.666	0.253	9.000
69.400	305.200	5.978	8.665	0.253	9.000
69.500	304.400	5.983	8.666	0.253	9.000
69.600	305.000	5.983	8.666	0.256	9.000
69.700	303.600	5.987	8.666	0.256	9.000
69.800	303.600	5.989	8.667	0.256	9.000
69.900	303.800	5.990	8.666	0.256	9.000
70.000	302.400	5.998	8.666	0.256	9.000
70.100	303.400	5.998	8.666	0.258	9.000
70.200	302.600	5.998	8.667	0.258	9.000
70.300	302.200	6.003	8.667	0.258	9.000
70.400	301.600	6.003	8.667	0.258	9.000
70.500	301.600	6.014	8.667	0.258	9.000
70.600	301.000	6.014	8.667	0.261	9.000
70.700	301.200	6.011	8.666	0.261	9.000
70.800	301.600	6.017	8.667	0.261	9.000
70.900	300.200	6.019	8.667	0.261	9.000
71.000	299.200	6.028	8.667	0.261	9.000
71.100	299.800	6.028	8.667	0.263	9.000
71.200	299.600	6.030	8.666	0.263	9.000
71.300	299.400	6.034	8.666	0.263	9.000
71.400	299.400	6.035	8.666	0.263	9.000
71.500	299.600	6.039	8.668	0.263	9.000
71.600	298.600	6.039	8.668	0.266	9.000
71.700	297.800	6.044	8.667	0.266	9.000
71.800	298.400	6.046	8.667	0.266	9.000
71.900	297.400	6.049	8.666	0.266	9.000
72.000	296.800	6.052	8.667	0.266	9.000
72.100	297.000	6.052	8.667	0.268	9.000
72.200	296.400	6.059	8.665	0.268	9.000
72.300	295.600	6.059	8.667	0.268	9.000
72.400	296.400	6.062	8.666	0.268	9.000
72.500	295.000	6.070	8.666	0.268	9.000
72.600	296.000	6.070	8.666	0.271	9.000
72.700	294.800	6.072	8.666	0.271	9.000
72.800	294.800	6.070	8.665	0.271	9.000
72.900	294.800	6.082	8.667	0.271	9.000
73.000	293.800	6.082	8.667	0.271	9.000
73.100	293.800	6.082	8.667	0.273	9.000
73.200	293.400	6.084	8.667	0.273	9.000
73.300	293.400	6.086	8.667	0.273	9.000
73.400	292.400	6.092	8.667	0.273	9.000
73.500	291.800	6.096	8.667	0.273	9.000
73.600	292.400	6.096	8.667	0.276	9.000
73.700	291.600	6.100	8.665	0.276	9.000
73.800	291.600	6.102	8.666	0.276	9.000
73.900	291.800	6.106	8.666	0.276	9.000
74.000	291.000	6.108	8.667	0.276	9.000
74.100	290.200	6.108	8.667	0.278	9.000
74.200	290.600	6.113	8.665	0.278	9.000
74.300	290.800	6.117	8.666	0.278	9.000
74.400	288.800	6.118	8.666	0.278	9.000
74.500	289.600	6.127	8.666	0.278	9.000
74.600	289.800	6.127	8.666	0.280	9.000
74.700	289.600	6.128	8.666	0.280	9.000
74.800	289.200	6.128	8.667	0.280	9.000
74.900	288.400	6.136	8.666	0.280	9.000
75.000	288.600	6.141	8.666	0.280	9.000
75.100	288.600	6.141	8.666	0.283	9.000
75.200	287.800	6.145	8.665	0.283	9.000
75.300	287.200	6.146	8.666	0.283	9.000
75.400	286.400	6.146	8.666	0.283	9.000
75.500	286.800	6.159	8.667	0.283	9.000
75.600	286.000	6.159	8.667	0.285	9.000
75.700	286.000	6.155	8.667	0.285	9.000
75.800	285.800	6.162	8.667	0.285	9.000
75.900	285.400	6.164	8.666	0.285	9.000
76.000	285.000	6.168	8.666	0.285	9.000
76.100	285.400	6.168	8.666	0.288	9.000
76.200	284.000	6.171	8.666	0.288	9.000
76.300	284.000	6.173	8.666	0.288	9.000
76.400	284.200	6.176	8.667	0.288	9.000
76.500	284.000	6.180	8.666	0.288	9.000
76.600	283.200	6.180	8.666	0.290	9.000
76.700	283.000	6.184	8.666	0.290	9.000
76.800	283.800	6.188	8.666	0.290	9.000
76.900	283.800	6.191	8.667	0.290	9.000
77.000	282.000	6.198	8.667	0.290	9.000
77.100	282.000	6.198	8.667	0.292	9.000
77.200	282.000	6.200	8.665	0.292	9.000
77.300	281.800	6.203	8.666	0.292	9.000
77.400	282.200	6.202	8.667	0.292	9.000
77.500	281.400	6.208	8.666	0.292	9.000
77.600	281.000	6.208	8.666	0.295	9.000
77.700	281.000	6.215	8.666	0.295	9.000
77.800	281.400	6.213	8.667	0.295	9.000
77.900	280.200	6.218	8.666	0.295	9.000
78.000	279.200	6.224	8.666	0.295	9.000
78.100	279.000	6.224	8.666	0.297	9.000
78.200	278.400	6.226	8.666	0.297	9.000
78.300	278.000	6.229	8.667	0.297	9.000
78.400	278.000	6.228	8.665	0.297	9.000
78.500	278.400	6.235	8.666	0.297	9.000
78.600	277.600	6.235	8.666	0.299	9.000
78.700	277.400	6.240	8.666	0.299	9.000
78.800	277.800	6.239	8.666	0.299	9.000
78.900	276.400	6.247	8.666	0.299	9.000
79.000	276.600	6.251	8.666	0.299	9.000
79.100	276.800	6.251	8.666	0.301	9.000
79.200	274.800	6.252	8.666	0.301	9.000
79.300	276.200	6.255	8.666	0.301	9.000
79.400	275.000	6.258	8.666	0.301	9.000
79.500	275.600	6.264	8.666	0.301	9.000
79.600	274.800	6.264	8.666	0.304	9.000
79.700	274.600	6.267	8.666	0.304	9.000
79.800	274.000	6.271	8.667	0.304	9.000
79.900	274.800	6.271	8.666	0.304	9.000
80.000	273.200	6.282	8.666	0.304	9.000
80.100	274.000	6.282	8.666	0.306	9.000
80.200	273.800	6.282	8.666	0.306	9.000
80.300	273.000	6.285	8.665	0.306	9.000
80.400	273.000	6.288	8.667	0.306	9.000
80.500	272.000	6.291	8.666	0.306	9.000
80.600	272.000	6.291	8.666	0.308	9.000
80.700	271.600	6.298	8.666	0.308	9.000
80.800	271.400	6.301	8.667	0.308	9.000
80.900	271.000	6.300	8.665	0.308	9.000
81.000	270.800	6.307	8.666	0.308	9.000
81.100	270.400	6.307	8.666	0.311	9.000
81.200	271.000	6.309	8.666	0.311	9.000
81.300	270.000	6.311	8.666	0.311	9.000
81.400	270.000	6.312	8.667	0.311	9.000
81.500	269.000	6.319	8.667	0.311	9.000
81.600	268.600	6.319	8.667	0.313	9.000
81.700	269.600	6.324	8.666	0.313	9.000
81.800	268.400	6.323	8.665	0.313	9.000
81.900	268.600	6.331	8.666	0.313	9.000
82.000	268.000	6.335	8.666	0.313	9.000
82.100	267.200	6.335	8.666	0.315	9.000
82.200	267.400	6.337	8.666	0.315	9.000
82.300	267.400	6.340	8.667	0.315	9.000
82.400	267.400	6.343	8.667	0.315	9.000
82.500	266.600	6.344	8.666	0.315	9.000
82.600	266.600	6.344	8.666	0.317	9.000
82.700	266.800	6.352	8.666	0.317	9.000
82.800	266.000	6.351	8.666	0.317	9.000
82.900	265.600	6.353	8.666	0.317	9.000
83.000	266.000	6.353	8.666	0.317	9.000
83.100	265.600	6.353	8.666	0.319	9.000
83.200	264.400	6.365	8.665	0.319	9.000
83.300	264.200	6.362	8.666	0.319	9.000
83.400	264.000	6.368	8.666	0.319	9.000
83.500	264.600	6.374	8.667	0.319	9.000
83.600	264.600	6.374	8.667	0.322	9.000
83.700	264.600	6.373	8.666	0.322	9.000
83.800	263.800	6.373	8.667	0.322	9.000
83.900	264.400	6.375	8.666	0.322	9.000
84.000	262.600	6.381	8.666	0.322	9.000
84.100	263.000	6.381	8.666	0.324	9.000
84.200	262.200	6.386	8.666	0.324	9.000
84.300	262.400	6.389	8.666	0.324	9.000
84.400	262.000	6.390	8.667	0.324	9.000
84.500	261.800	6.396	8.666	0.324	9.000
84.600	261.400	6.396	8.666	0.326	9.000
84.700	260.000	6.400	8.666	0.326	9.000
84.800	261.000	6.397	8.666	0.326	9.000
84.900	260.800	6.402	8.667	0.326	9.000
85.000	260.400	6.404	8.666	0.326	9.000
85.100	260.800	6.404	8.666	0.328	9.000
85.200	261.000	6.410	8.665	0.328	9.000
85.300	260.200	6.411	8.666	0.328	9.000
85.400	259.000	6.413	8.666	0.328	9.000
85.500	260.200	6.418	8.666	0.328	9.000
85.600	258.800	6.418	8.666	0.330	9.000
85.700	260.000	6.423	8.666	0.330	9.000
85.800	259.000	6.420	8.666	0.330	9.000
85.900	258.200	6.428	8.666	0.330	9.000
86.000	257.600	6.429	8.666	0.330	9.000
86.100	259.200	6.429	8.666	0.332	9.000
86.200	258.000	6.431	8.665	0.332	9.000
86.300	257.800	6.434	8.666	0.332	9.000
86.400	257.800	6.438	8.666	0.332	9.000
86.500	258.200	6.441	8.667	0.332	9.000
86.600	255.400	6.441	8.667	0.335	9.000
86.700	256.600	6.444	8.665	0.335	9.000
86.800	255.600	6.446	8.666	0.335	9.000
86.900	256.200	6.448	8.667	0.335	9.000
87.000	255.800	6.451	8.666	0.335	9.000
87.100	255.200	6.451	8.666	0.337	9.000
87.200	255.400	6.455	8.666	0.337	9.000
87.300	255.200	6.457	8.665	0.337	9.000
87.400	254.800	6.462	8.666	0.337	9.000
87.500	254.600	6.464	8.666	0.337	9.000
87.600	253.800	6.464	8.666	0.339	9.000
87.700	254.200	6.466	8.666	0.339	9.000
87.800	255.000	6.466	8.667	0.339	9.000
87.900	253.400	6.472	8.666	0.339	9.000
88.000	253.600	6.474	8.667	0.339	9.000
88.100	254.000	6.474	8.667	0.341	9.000
88.200	253.600	6.482	8.666	0.341	9.000
88.300	253.600	6.477	8.665	0.341	9.000
88.400	252.000	6.484	8.666	0.341	9.000
88.500	252.800	6.487	8.666	0.341	9.000
88.600	251.600	6.487	8.666	0.343	9.000
88.700	251.200	6.488	8.665	0.343	9.000
88.800	251.600	6.494	8.666	0.343	9.000
88.900	250.800	6.495	8.665	0.343	9.000
89.000	250.000	6.497	8.665	0.343	9.000
89.100	251.400	6.497	8.665	0.345	9.000
89.200	251.000	6.500	8.666	0.345	9.000
89.300	250.200	6.506	8.666	0.345	9.000
89.400	250.600	6.511	8.665	0.345	9.000
89.500	249.800	6.516	8.666	0.345	9.000
89.600	249.800	6.516	8.666	0.347	9.000
89.700	249.800	6.513	8.665	0.347	9.000
89.800	248.200	6.517	8.666	0.347	9.000
89.900	248.400	6.517	8.665	0.347	9.000
90.000	248.600	6.524	8.666	0.347	9.000
90.100	247.800	6.524	8.666	0.349	9.000
90.200	248.200	6.524	8.666	0.349	9.000
90.300	248.600	6.527	8.666	0.349	9.000
90.400	247.200	6.530	8.665	0.349	9.000
90.500	246.800	6.536	8.665	0.349	9.000
90.600	247.400	6.536	8.665	0.351	9.000
90.700	246.600	6.536	8.666	0.351	9.000
90.800	245.600	6.540	8.666	0.351	9.000
90.900	246.400	6.542	8.666	0.351	9.000
91.000	245.400	6.548	8.666	0.351	9.000
91.100	245.200	6.548	8.666	0.353	9.000
91.200	245.200	6.546	8.666	0.353	9.000
91.300	245.600	6.553	8.665	0.353	9.000
91.400	245.000	6.554	8.666	0.353	9.000
91.500	245.000	6.557	8.665	0.353	9.000
91.600	244.400	6.557	8.665	0.355	9.000
91.700	244.200	6.560	8.666	0.355	9.000
91.800	243.000	6.561	8.665	0.355	9.000
91.900	244.000	6.568	8.664	0.355	9.000
92.000	243.200	6.568	8.665	0.355	9.000
92.100	243.000	6.568	8.665	0.357	9.000
92.200	242.400	6.573	8.666	0.357	9.000
92.300	242.400	6.575	8.665	0.357	9.000
92.400	242.200	6.578	8.665	0.357	9.000
92.500	242.600	6.587	8.666	0.357	9.000
92.600	241.200	6.587	8.666	0.359	9.000
92.700	243.200	6.585	8.665	0.359	9.000
92.800	241.800	6.589	8.665	0.359	9.000
92.900	240.800	6.592	8.665	0.359	9.000
93.000	241.400	6.594	8.665	0.359	9.000
93.100	241.000	6.594	8.665	0.361	9.000
93.200	239.200	6.594	8.666	0.361	9.000
93.300	240.600	6.595	8.666	0.361	9.000
93.400	240.400	6.600	8.665	0.361	9.000
93.500	239.600	6.605	8.665	0.361	9.000
93.600	239.400	6.605	8.665	0.363	9.000
93.700	239.400	6.609	8.665	0.363	9.000
93.800	239.200	6.610	8.666	0.363	9.000
93.900	239.200	6.613	8.665	0.363	9.000
94.000	238.800	6.617	8.666	0.363	9.000
94.100	238.200	6.617	8.666	0.365	9.000
94.200	238.200	6.618	8.666	0.365	9.000
94.300	237.400	6.622	8.665	0.365	9.000
94.400	237.000	6.622	8.665	0.365	9.000
94.500	237.800	6.629	8.665	0.365	9.000
94.600	237.200	6.629	8.665	0.367	9.000
94.700	237.000	6.632	8.665	0.367	9.000
94.800	236.200	6.631	8.665	0.367	9.000
94.900	237.000	6.635	8.665	0.367	9.000
95.000	236.200	6.641	8.665	0.367	9.000
95.100	236.600	6.641	8.665	0.369	9.000
95.200	236.000	6.644	8.664	0.369	9.000
95.300	234.800	6.644	8.665	0.369	9.000
95.400	235.200	6.648	8.666	0.369	9.000
95.500	235.000	6.649	8.666	0.369	9.000
95.600	234.600	6.649	8.666	0.371	9.000
95.700	235.600	6.656	8.666	0.371	9.000
95.800	233.600	6.652	8.665	0.371	9.000
95.900	235.400	6.659	8.665	0.371	9.000
96.000	234.000	6.662	8.665	0.371	9.000
96.100	234.200	6.662	8.665	0.373	9.000
96.200	232.400	6.666	8.665	0.373	9.000
96.300	233.000	6.665	8.665	0.373	9.000
96.400	233.200	6.668	8.665	0.373	9.000
96.500	233.200	6.673	8.666	0.373	9.000
96.600	233.200	6.673	8.666	0.375	9.000
96.700	233.200	6.672	8.665	0.375	9.000
96.800	232.200	6.679	8.665	0.375	9.000
96.900	232.400	6.680	8.666	0.375	9.000
97.000	232.800	6.684	8.665	0.375	9.000
97.100	231.800	6.684	8.665	0.377	9.000
97.200	231.000	6.682	8.665	0.377	9.000
97.300	231.000	6.686	8.665	0.377	9.000
97.400	230.800	6.691	8.665	0.377	9.000
97.500	230.800	6.699	8.665	0.377	9.000
97.600	230.400	6.699	8.665	0.379	9.000
97.700	230.400	6.696	8.665	0.379	9.000
97.800	229.800	6.697	8.666	0.379	9.000
97.900	230.200	6.699	8.664	0.379	9.000
98.000	229.200	6.706	8.665	0.379	9.000
98.100	228.400	6.706	8.665	0.381	9.000
98.200	229.400	6.710	8.665	0.381	9.000
98.300	228.400	6.712	8.665	0.381	9.000
98.400	228.600	6.712	8.665	0.381	9.000
98.500	227.600	6.717	8.664	0.381	9.000
98.600	228.400	6.717	8.664	0.383	9.000
98.700	227.800	6.718	8.666	0.383	9.000
98.800	227.200	6.725	8.665	0.383	9.000
98.900	227.600	6.723	8.665	0.383	9.000
99.000	227.200	6.726	8.665	0.383	9.000
99.100	226.200	6.726	8.665	0.385	9.000
99.200	226.800	6.731	8.664	0.385	9.000
99.300	226.000	6.734	8.666	0.385	9.000
99.400	227.200	6.733	8.666	0.385	9.000
99.500	226.000	6.739	8.666	0.385	9.000
99.600	226.600	6.739	8.666	0.387	9.000
99.700	225.800	6.744	8.665	0.387	9.000
99.800	225.800	6.742	8.665	0.387	9.000
99.900	225.000	6.748	8.665	0.387	9.000
100.000	225.200	6.750	8.665	0.387	9.000
100.100	224.200	6.750	8.665	0.388	9.000
100.200	225.000	6.756	8.665	0.388	9.000
100.300	223.600	6.751	8.666	0.388	9.000
100.400	223.600	6.759	8.665	0.388	9.000
100.500	224.000	6.757	8.666	0.388	9.000
100.600	223.200	6.757	8.666	0.390	9.000
100.700	223.400	6.765	8.665	0.390	9.000
100.800	224.400	6.764	8.665	0.390	9.000
100.900	223.000	6.770	8.663	0.390	9.000
101.000	222.600	6.773	8.665	0.390	9.000
101.100	222.400	6.773	8.665	0.392	9.000
101.200	221.600	6.778	8.664	0.392	9.000
101.300	222.800	6.775	8.665	0.392	9.000
101.400	221.600	6.778	8.666	0.392	9.000
101.500	221.800	6.783	8.665	0.392	9.000
101.600	221.400	6.783	8.665	0.394	9.000
101.700	221.000	6.786	8.665	0.394	9.000
101.800	221.000	6.788	8.664	0.394	9.000
101.900	219.400	6.791	8.664	0.394	9.000
102.000	219.800	6.795	8.665	0.394	9.000
102.100	219.800	6.795	8.665	0.396	9.000
102.200	219.800	6.798	8.665	0.396	9.000
102.300	220.400	6.800	8.664	0.396	9.000
102.400	219.200	6.802	8.665	0.396	9.000
102.500	219.600	6.806	8.664	0.396	9.000
102.600	218.600	6.806	8.664	0.398	9.000
102.700	218.600	6.806	8.665	0.398	9.000
102.800	218.000	6.812	8.665	0.398	9.000
102.900	218.600	6.811	8.665	0.398	9.000
103.000	218.200	6.816	8.664	0.398	9.000
103.100	217.600	6.816	8.664	0.400	9.000
103.200	218.000	6.820	8.665	0.400	9.000
103.300	218.400	6.817	8.665	0.400	9.000
103.400	217.200	6.821	8.663	0.400	9.000
103.500	217.600	6.824	8.666	0.400	9.000
103.600	218.200	6.824	8.666	0.401	9.000
103.700	216.600	6.827	8.665	0.401	9.000
103.800	216.400	6.833	8.665	0.401	9.000
103.900	216.000	6.832	8.666	0.401	9.000
104.000	216.000	6.835	8.665	0.401	9.000
104.100	215.800	6.835	8.665	0.403	9.000
104.200	215.200	6.842	8.665	0.403	9.000
104.300	216.800	6.840	8.665	0.403	9.000
104.400	215.800	6.842	8.665	0.403	9.000
104.500	216.400	6.847	8.663	0.403	9.000
104.600	215.200	6.847	8.663	0.405	9.000
104.700	214.000	6.852	8.665	0.405	9.000
104.800	214.200	6.852	8.664	0.405	9.000
104.900	214.200	6.854	8.665	0.405	9.000
105.000	213.800	6.854	8.664	0.407	9.000
105.100	214.000	6.854	8.664	0.407	9.000
105.200	213.800	6.863	8.665	0.407	9.000
105.300	214.200	6.860	8.664	0.407	9.000
105.400	212.400	6.863	8.665	0.407	0.000
105.500	213.200	6.865	8.664	0.408	9.000
105.600	212.600	6.865	8.664	0.408	9.000
105.700	212.200	6.869	8.665	0.408	9.000
105.800	213.000	6.870	8.665	0.408	9.000
105.900	212.200	6.873	8.664	0.408	9.000
106.000	213.000	6.878	8.664	0.410	9.000
106.100	211.400	6.878	8.664	0.410	9.000
106.200	212.200	6.876	8.664	0.410	9.000
106.300	211.400	6.880	8.665	0.410	9.000
106.400	212.200	6.882	8.665	0.410	9.000
106.500	211.000	6.884	8.665	0.412	9.000
106.600	210.800	6.884	8.665	0.412	9.000
106.700	211.400	6.885	8.664	0.412	9.000
106.800	210.200	6.891	8.665	0.412	9.000
106.900	210.800	6.890	8.665	0.412	9.000
107.000	209.800	6.896	8.664	0.414	9.000
107.100	210.400	6.896	8.664	0.414	9.000
107.200	210.400	6.894	8.665	0.414	9.000
107.300	208.800	6.900	8.664	0.414	9.000
107.400	209.000	6.900	8.665	0.414	9.000
107.500	209.600	6.905	8.664	0.415	9.000
107.600	209.600	6.905	8.664	0.415	9.000
107.700	209.600	6.910	8.664	0.415	9.000
107.800	208.400	6.908	8.664	0.415	9.000
107.900	207.600	6.910	8.665	0.415	9.000
108.000	208.200	6.913	8.666	0.417	9.000
108.100	208.600	6.913	8.666	0.417	9.000
108.200	207.000	6.918	8.664	0.417	9.000
108.300	206.400	6.917	8.665	0.417	9.000
108.400	207.800	6.919	8.664	0.417	9.000
108.500	206.000	6.926	8.663	0.419	9.000
108.600	206.400	6.926	8.663	0.419	9.000
108.700	205.600	6.928	8.665	0.419	9.000
108.800	206.600	6.930	8.665	0.419	9.000
108.900	206.200	6.930	8.664	0.419	9.000
109.000	205.400	6.937	8.664	0.421	9.000
109.100	205.800	6.937	8.664	0.421	9.000
109.200	206.000	6.935	8.664	0.421	9.000
109.300	206.000	6.937	8.664	0.421	9.000
109.400	205.000	6.942	8.665	0.421	9.000
109.500	204.800	6.947	8.664	0.422	9.000
109.600	204.800	6.947	8.664	0.422	9.000
109.700	204.000	6.944	8.665	0.422	9.000
109.800	204.800	6.951	8.664	0.422	9.000
109.900	204.000	6.950	8.664	0.422	9.000
110.000	203.400	6.956	8.664	0.424	9.000
110.100	203.200	6.956	8.664	0.424	9.000
110.200	203.800	6.959	8.665	0.424	9.000
110.300	202.600	6.960	8.664	0.424	9.000
110.400	203.200	6.963	8.662	0.424	9.000
110.500	203.200	6.966	8.663	0.426	9.000
110.600	203.200	6.966	8.663	0.426	9.000
110.700	202.000	6.968	8.664	0.426	9.000
110.800	202.400	6.970	8.665	0.426	9.000
110.900	202.000	6.972	8.664	0.426	9.000
111.000	202.000	6.975	8.664	0.427	9.000
111.100	201.600	6.975	8.664	0.427	9.000
111.200	200.800	6.978	8.664	0.427	9.000
111.300	201.200	6.980	8.663	0.427	9.000
111.400	201.200	6.982	8.664	0.427	9.000
111.500	201.600	6.981	8.663	0.429	9.000
111.600	201.600	6.981	8.663	0.429	9.000
111.700	201.600	6.987	8.664	0.429	9.000
111.800	200.600	6.989	8.663	0.429	9.000
111.900	199.600	6.991	8.665	0.429	9.000
112.000	199.600	6.996	8.664	0.431	9.000
112.100	199.400	6.996	8.664	0.431	9.000
112.200	200.200	6.998	8.664	0.431	9.000
112.300	199.000	6.999	8.664	0.431	9.000
112.400	198.800	7.001	8.664	0.431	9.000
112.500	199.200	7.005	8.664	0.432	9.000
112.600	199.600	7.005	8.664	0.432	9.000
112.700	198.200	7.005	8.664	0.432	9.000
112.800	199.000	7.012	8.664	0.432	9.000
112.900	198.800	7.010	8.664	0.432	9.000
113.000	198.400	7.015	8.664	0.434	9.000
113.100	198.600	7.015	8.664	0.434	9.000
113.200	198.200	7.014	8.664	0.434	9.000
113.300	197.400	7.018	8.664	0.434	9.000
113.400	197.200	7.021	8.663	0.434	9.000
113.500	196.200	7.023	8.664	0.436	9.000
113.600	197.800	7.023	8.664	0.436	9.000
113.700	196.200	7.024	8.664	0.436	9.000
113.800	196.200	7.027	8.664	0.436	9.000
113.900	196.800	7.026	8.664	0.436	9.000
114.000	195.800	7.033	8.663	0.437	9.000
114.100	195.600	7.033	8.663	0.437	9.000
114.200	195.400	7.036	8.664	0.437	9.000
114.300	195.600	7.038	8.664	0.437	9.000
114.400	195.200	7.038	8.663	0.437	9.000
114.500	195.600	7.042	8.663	0.439	9.000
114.600	195.600	7.042	8.663	0.439	9.000
114.700	195.000	7.047	8.663	0.439	9.000
114.800	195.200	7.046	8.664	0.439	9.000
114.900	194.400	7.047	8.664	0.439	9.000
115.000	195.200	7.051	8.665	0.440	9.000
115.100	194.800	7.051	8.665	0.440	9.000
115.200	194.000	7.053	8.663	0.440	9.000
115.300	194.600	7.056	8.664	0.440	9.000
115.400	193.000	7.055	8.664	0.440	9.000
115.500	193.200	7.060	8.664	0.442	9.000
115.600	193.200	7.060	8.664	0.442	9.000
115.700	193.000	7.061	8.663	0.442	9.000
115.800	194.000	7.063	8.663	0.442	9.000
115.900	192.800	7.064	8.664	0.442	9.000
116.000	193.000	7.067	8.663	0.443	9.000
116.100	192.600	7.067	8.663	0.443	9.000
116.200	192.800	7.070	8.664	0.443	9.000
116.300	192.200	7.069	8.664	0.443	9.000
116.400	192.600	7.072	8.663	0.443	9.000
116.500	191.800	7.078	8.664	0.445	9.000
116.600	191.200	7.078	8.664	0.445	9.000
116.700	191.600	7.079	8.663	0.445	9.000
116.800	191.000	7.080	8.664	0.445	9.000
116.900	191.000	7.083	8.664	0.445	9.000
117.000	191.600	7.087	8.663	0.447	9.000
117.100	191.000	7.087	8.663	0.447	9.000
117.200	190.400	7.087	8.664	0.447	9.000
117.300	190.800	7.086	8.665	0.447	9.000
117.400	191.200	7.088	8.663	0.447	9.000
117.500	189.800	7.093	8.664	0.448	9.000
117.600	191.200	7.093	8.664	0.448	9.000
117.700	189.800	7.095	8.662	0.448	9.000
117.800	190.000	7.097	8.664	0.448	9.000
117.900	189.600	7.099	8.664	0.448	9.000
118.000	189.200	7.102	8.663	0.450	9.000
118.100	188.400	7.102	8.663	0.450	9.000
118.200	188.600	7.105	8.665	0.450	9.000
118.300	188.400	7.107	8.663	0.450	9.000
118.400	189.000	7.108	8.663	0.450	9.000
118.500	188.400	7.112	8.663	0.451	9.000
118.600	187.600	7.112	8.663	0.451	9.000
118.700	187.800	7.114	8.664	0.451	9.000
118.800	188.600	7.114	8.664	0.451	9.000
118.900	188.600	7.112	8.663	0.451	9.000
119.000	187.800	7.119	8.664	0.453	9.000
119.100	188.200	7.119	8.664	0.453	9.000
119.200	187.000	7.118	8.664	0.453	9.000
119.300	187.200	7.120	8.662	0.453	9.000
119.400	186.800	7.119	8.663	0.453	9.000
119.500	187.400	7.125	8.663	0.454	9.000
119.600	186.400	7.125	8.663	0.454	9.000
119.700	186.600	7.125	8.663	0.454	9.000
119.800	186.800	7.129	8.664	0.454	9.000
119.900	186.200	7.132	8.663	0.454	9.000
120.000	185.600	7.134	8.663	0.456	9.000
120.100	185.400	7.134	8.663	0.456	9.000
120.200	185.200	7.136	8.663	0.456	9.000
120.300	185.000	7.138	8.663	0.456	9.000
120.400	185.600	7.142	8.663	0.456	9.000
120.500	185.600	7.142	8.664	0.458	9.000
120.600	184.800	7.142	8.664	0.458	9.000
120.700	185.600	7.144	8.662	0.458	9.000
120.800	184.800	7.143	8.663	0.458	9.000
120.900	184.800	7.147	8.664	0.458	9.000
121.000	184.000	7.147	8.663	0.459	9.000
121.100	184.000	7.147	8.663	0.459	9.000
121.200	184.400	7.150	8.664	0.459	9.000
121.300	183.600	7.149	8.662	0.459	9.000
121.400	184.000	7.154	8.663	0.459	9.000
121.500	183.800	7.157	8.663	0.461	9.000
121.600	183.400	7.157	8.663	0.461	9.000
121.700	184.000	7.157	8.663	0.461	9.000
121.800	183.000	7.160	8.663	0.461	9.000
121.900	183.600	7.164	8.663	0.461	9.000
122.000	182.600	7.166	8.664	0.462	9.000
122.100	183.400	7.166	8.664	0.462	9.000
122.200	182.400	7.165	8.663	0.462	9.000
122.300	182.000	7.162	8.663	0.462	9.000
122.400	182.200	7.168	8.664	0.462	9.000
122.500	182.000	7.173	8.664	0.464	9.000
122.600	182.400	7.173	8.664	0.464	9.000
122.700	180.600	7.170	8.663	0.464	9.000
122.800	181.200	7.175	8.663	0.464	9.000
122.900	181.800	7.177	8.663	0.464	9.000
123.000	181.200	7.180	8.663	0.465	9.000
123.100	180.800	7.180	8.663	0.465	9.000
123.200	180.800	7.179	8.663	0.465	9.000
123.300	181.400	7.184	8.663	0.465	9.000
123.400	180.200	7.180	8.663	0.465	9.000
123.500	180.800	7.188	8.663	0.467	9.000
123.600	180.000	7.188	8.663	0.467	9.000
123.700	180.200	7.187	8.663	0.467	9.000
123.800	179.400	7.191	8.663	0.467	9.000
123.900	179.400	7.192	8.663	0.467	9.000
124.000	179.000	7.194	8.663	0.468	9.000
124.100	178.800	7.194	8.663	0.468	9.000
124.200	179.400	7.197	8.663	0.468	9.000
124.300	179.200	7.204	8.663	0.468	9.000
124.400	179.200	7.195	8.663	0.468	9.000
124.500	178.200	7.206	8.663	0.470	9.000
124.600	178.200	7.206	8.663	0.470	9.000
124.700	178.400	7.205	8.664	0.470	9.000
124.800	178.200	7.208	8.663	0.470	9.000
124.900	177.200	7.211	8.663	0.470	9.000
125.000	177.000	7.213	8.663	0.471	9.000
125.100	178.000	7.213	8.663	0.471	9.000
125.200	177.200	7.219	8.663	0.471	9.000
125.300	178.000	7.218	8.663	0.471	9.000
125.400	177.200	7.217	8.663	0.471	9.000
125.500	176.800	7.222	8.663	0.473	9.000
125.600	176.200	7.222	8.663	0.473	9.000
125.700	176.200	7.227	8.664	0.473	9.000
125.800	176.400	7.228	8.663	0.473	9.000
125.900	176.400	7.229	8.663	0.473	9.000
126.000	175.800	7.228	8.663	0.474	9.000
126.100	175.400	7.228	8.663	0.474	9.000
126.200	175.200	7.232	8.663	0.474	9.000
126.300	175.800	7.234	8.663	0.474	9.000
126.400	175.600	7.236	8.663	0.474	9.000
126.500	175.200	7.240	8.663	0.475	9.000
126.600	174.800	7.240	8.663	0.475	9.000
126.700	175.000	7.242	8.662	0.475	9.000
126.800	175.600	7.239	8.662	0.475	9.000
126.900	174.200	7.242	8.663	0.475	9.000
127.000	175.000	7.248	8.663	0.477	9.000
127.100	174.000	7.248	8.663	0.477	9.000
127.200	173.200	7.247	8.663	0.477	9.000
127.300	172.800	7.249	8.662	0.477	9.000
127.400	173.400	7.251	8.663	0.477	9.000
127.500	173.200	7.254	8.663	0.478	9.000
127.600	173.000	7.254	8.663	0.478	9.000
127.700	173.000	7.256	8.663	0.478	9.000
127.800	173.400	7.254	8.663	0.478	9.000
127.900	172.800	7.255	8.663	0.478	9.000
128.000	173.000	7.258	8.663	0.480	9.000
128.100	173.200	7.258	8.663	0.480	9.000
128.200	172.400	7.263	8.663	0.480	9.000
128.300	172.800	7.267	8.662	0.480	9.000
128.400	172.200	7.268	8.662	0.480	9.000
128.500	171.600	7.270	8.662	0.481	9.000
128.600	171.400	7.270	8.662	0.481	9.000
128.700	172.800	7.271	8.662	0.481	9.000
128.800	172.200	7.271	8.663	0.481	9.000
128.900	171.200	7.275	8.662	0.481	9.000
129.000	171.800	7.278	8.662	0.483	9.000
129.100	171.400	7.278	8.662	0.483	9.000
129.200	170.400	7.276	8.663	0.483	9.000
129.300	171.000	7.276	8.664	0.483	9.000
129.400	169.800	7.286	8.663	0.483	9.000
129.500	170.400	7.289	8.662	0.484	9.000
129.600	170.800	7.289	8.662	0.484	9.000
129.700	170.000	7.288	8.663	0.484	9.000
129.800	170.000	7.286	8.663	0.484	9.000
129.900	170.200	7.288	8.663	0.484	9.000
130.000	170.200	7.294	8.663	0.485	9.000
130.100	169.400	7.294	8.663	0.485	9.000
130.200	169.000	7.293	8.663	0.485	9.000
130.300	169.800	7.296	8.663	0.485	9.000
130.400	169.600	7.297	8.663	0.485	9.000
130.500	169.600	7.302	8.664	0.487	9.000
130.600	169.000	7.302	8.664	0.487	9.000
130.700	169.000	7.301	8.663	0.487	9.000
130.800	168.400	7.307	8.663	0.487	9.000
130.900	167.800	7.305	8.664	0.487	9.000
131.000	169.600	7.305	8.662	0.488	9.000
131.100	168.400	7.305	8.662	0.488	9.000
131.200	168.000	7.307	8.662	0.488	9.000
131.300	167.400	7.310	8.663	0.488	9.000
131.400	167.600	7.310	8.663	0.488	9.000
131.500	167.800	7.315	8.663	0.490	9.000
131.600	167.800	7.315	8.663	0.490	9.000
131.700	166.400	7.317	8.664	0.490	9.000
131.800	165.800	7.315	8.663	0.490	9.000
131.900	166.800	7.320	8.662	0.490	9.000
132.000	166.000	7.322	8.662	0.491	9.000
132.100	167.200	7.322	8.662	0.491	9.000
132.200	166.800	7.323	8.663	0.491	9.000
132.300	167.400	7.326	8.663	0.491	9.000
132.400	166.400	7.326	8.663	0.491	9.000
132.500	166.400	7.330	8.662	0.492	9.000
132.600	165.200	7.330	8.662	0.492	9.000
132.700	166.200	7.334	8.663	0.492	9.000
132.800	165.600	7.332	8.663	0.492	9.000
132.900	165.800	7.333	8.662	0.492	9.000
133.000	164.800	7.337	8.663	0.494	9.000
133.100	165.600	7.337	8.663	0.494	9.000
133.200	164.800	7.338	8.662	0.494	9.000
133.300	165.000	7.339	8.663	0.494	9.000
133.400	165.400	7.343	8.662	0.494	9.000
133.500	164.200	7.345	8.663	0.495	9.000
133.600	165.400	7.345	8.663	0.495	9.000
133.700	164.600	7.346	8.663	0.495	9.000
133.800	164.200	7.351	8.662	0.495	9.000
133.900	164.600	7.352	8.662	0.495	9.000
134.000	163.600	7.350	8.661	0.497	9.000
134.100	164.200	7.350	8.661	0.497	9.000
134.200	165.000	7.354	8.662	0.497	9.000
134.300	164.000	7.353	8.663	0.497	9.000
134.400	164.000	7.355	8.663	0.497	9.000
134.500	163.200	7.361	8.661	0.498	9.000
134.600	162.200	7.361	8.661	0.498	9.000
134.700	163.000	7.361	8.662	0.498	9.000
134.800	162.800	7.363	8.662	0.498	9.000
134.900	162.200	7.362	8.662	0.498	9.000
135.000	162.800	7.365	8.663	0.499	9.000
135.100	161.600	7.365	8.663	0.499	9.000
135.200	163.000	7.366	8.663	0.499	9.000
135.300	162.800	7.368	8.661	0.499	9.000
135.400	162.200	7.369	8.662	0.499	9.000
135.500	161.600	7.371	8.662	0.501	9.000
135.600	161.800	7.371	8.662	0.501	9.000
135.700	161.800	7.375	8.662	0.501	9.000
135.800	161.000	7.376	8.662	0.501	9.000
135.900	161.200	7.376	8.662	0.501	9.000
136.000	161.400	7.379	8.663	0.502	9.000
136.100	161.400	7.379	8.663	0.502	9.000
136.200	161.000	7.377	8.662	0.502	9.000
136.300	160.600	7.383	8.662	0.502	9.000
136.400	160.400	7.384	8.663	0.502	9.000
136.500	160.200	7.388	8.662	0.503	9.000
136.600	159.600	7.388	8.662	0.503	9.000
136.700	161.000	7.386	8.662	0.503	9.000
136.800	160.600	7.387	8.662	0.503	9.000
136.900	159.000	7.390	8.663	0.503	9.000
137.000	159.400	7.393	8.662	0.505	9.000
137.100	159.600	7.393	8.662	0.505	9.000
137.200	160.000	7.393	8.662	0.505	9.000
137.300	159.200	7.394	8.662	0.505	9.000
137.400	159.600	7.399	8.661	0.505	9.000
137.500	158.800	7.398	8.662	0.506	9.000
137.600	158.400	7.398	8.662	0.506	9.000
137.700	158.800	7.400	8.662	0.506	9.000
137.800	158.600	7.402	8.662	0.506	9.000
137.900	158.800	7.402	8.661	0.506	9.000
138.000	158.400	7.405	8.662	0.507	9.000
138.100	159.400	7.405	8.662	0.507	9.000
138.200	158.600	7.408	8.662	0.507	9.000
138.300	157.800	7.406	8.662	0.507	9.000
138.400	157.600	7.412	8.661	0.507	9.000
138.500	158.800	7.414	8.662	0.509	9.000
138.600	157.600	7.414	8.662	0.509	9.000
138.700	157.000	7.413	8.663	0.509	9.000
138.800	157.800	7.415	8.661	0.509	9.000
138.900	157.000	7.419	8.662	0.509	9.000
139.000	157.200	7.420	8.662	0.510	9.000
139.100	157.200	7.420	8.662	0.510	9.000
139.200	156.400	7.421	8.662	0.510	9.000
139.300	156.000	7.420	8.661	0.510	9.000
139.400	156.800	7.424	8.662	0.510	9.000
139.500	157.200	7.426	8.662	0.511	9.000
139.600	156.200	7.426	8.662	0.511	9.000
139.700	155.600	7.427	8.662	0.511	9.000
139.800	155.800	7.428	8.662	0.511	9.000
139.900	155.800	7.430	8.662	0.511	9.000
140.000	155.800	7.438	8.661	0.512	9.000
140.100	156.000	7.438	8.661	0.512	9.000
140.200	155.600	7.435	8.661	0.512	9.000
140.300	156.200	7.434	8.662	0.512	9.000
140.400	155.800	7.436	8.662	0.512	9.000
140.500	155.000	7.439	8.661	0.514	9.000
140.600	154.800	7.439	8.661	0.514	9.000
140.700	155.000	7.438	8.662	0.514	9.000
140.800	155.000	7.444	8.661	0.514	9.000
140.900	154.800	7.441	8.661	0.514	9.000
141.000	154.600	7.447	8.662	0.515	9.000
141.100	153.800	7.447	8.662	0.515	9.000
141.200	153.400	7.446	8.662	0.515	9.000
141.300	154.200	7.450	8.663	0.515	9.000
141.400	154.600	7.450	8.662	0.515	9.000
141.500	153.800	7.452	8.662	0.516	9.000
141.600	153.200	7.452	8.662	0.516	9.000
141.700	153.800	7.452	8.661	0.516	9.000
141.800	153.400	7.455	8.662	0.516	9.000
141.900	153.000	7.457	8.661	0.516	9.000
142.000	152.200	7.456	8.660	0.518	9.000
142.100	153.000	7.456	8.660	0.518	9.000
142.200	152.800	7.456	8.661	0.518	9.000
142.300	151.400	7.462	8.662	0.518	9.000
142.400	152.800	7.459	8.662	0.518	9.000
142.500	152.400	7.463	8.661	0.519	9.000
142.600	153.000	7.463	8.661	0.519	9.000
142.700	152.800	7.464	8.661	0.519	9.000
142.800	151.600	7.468	8.662	0.519	9.000
142.900	151.400	7.471	8.663	0.519	9.000
143.000	151.800	7.472	8.662	0.520	9.000
143.100	151.800	7.472	8.662	0.520	9.000
143.200	150.800	7.473	8.661	0.520	9.000
143.300	151.800	7.477	8.661	0.520	9.000
143.400	151.400	7.480	8.661	0.520	9.000
143.500	151.000	7.480	8.661	0.521	9.000
143.600	151.600	7.480	8.661	0.521	9.000
143.700	150.400	7.484	8.662	0.521	9.000
143.800	150.400	7.482	8.661	0.521	9.000
143.900	149.000	7.483	8.662	0.521	9.000
144.000	149.800	7.484	8.661	0.523	9.000
144.100	151.000	7.484	8.661	0.523	9.000
144.200	150.000	7.489	8.662	0.523	9.000
144.300	149.800	7.487	8.661	0.523	9.000
144.400	149.600	7.492	8.661	0.523	9.000
144.500	150.800	7.490	8.661	0.524	9.000
144.600	149.800	7.490	8.661	0.524	9.000
144.700	150.200	7.495	8.660	0.524	9.000
144.800	149.400	7.498	8.661	0.524	9.000
144.900	149.600	7.496	8.662	0.524	9.000
145.000	148.600	7.501	8.661	0.525	9.000
145.100	149.000	7.501	8.661	0.525	9.000
145.200	149.600	7.499	8.662	0.525	9.000
145.300	149.400	7.505	8.662	0.525	9.000
145.400	150.600	7.502	8.661	0.525	9.000
145.500	148.800	7.507	8.661	0.526	9.000
145.600	148.800	7.507	8.661	0.526	9.000
145.700	148.000	7.507	8.661	0.526	9.000
145.800	147.600	7.510	8.662	0.526	9.000
145.900	148.400	7.508	8.662	0.526	9.000
146.000	148.600	7.509	8.662	0.528	9.000
146.100	148.400	7.509	8.662	0.528	9.000
146.200	147.800	7.513	8.662	0.528	9.000
146.300	146.600	7.510	8.661	0.528	9.000
146.400	148.200	7.516	8.662	0.528	9.000
146.500	147.800	7.519	8.662	0.529	9.000
146.600	147.000	7.519	8.662	0.529	9.000
146.700	147.600	7.522	8.661	0.529	9.000
146.800	147.400	7.522	8.661	0.529	9.000
146.900	148.000	7.523	8.661	0.529	9.000
147.000	147.400	7.526	8.661	0.530	9.000
147.100	146.000	7.526	8.661	0.530	9.000
147.200	147.400	7.527	8.660	0.530	9.000
147.300	146.400	7.527	8.661	0.530	9.000
147.400	146.400	7.529	8.661	0.530	9.000
147.500	146.400	7.530	8.661	0.531	9.000
147.600	145.800	7.530	8.661	0.531	9.000
147.700	145.800	7.528	8.661	0.531	9.000
147.800	146.000	7.532	8.661	0.531	9.000
147.900	145.200	7.531	8.661	0.531	9.000
148.000	146.200	7.532	8.661	0.532	9.000
148.100	145.400	7.532	8.661	0.532	9.000
148.200	145.000	7.533	8.661	0.532	9.000
148.300	144.600	7.538	8.663	0.532	9.000
148.400	144.600	7.539	8.660	0.532	9.000
148.500	144.200	7.542	8.662	0.534	9.000
148.600	145.200	7.542	8.662	0.534	9.000
148.700	144.800	7.539	8.661	0.534	9.000
148.800	143.600	7.541	8.661	0.534	9.000
148.900	145.200	7.543	8.662	0.534	9.000
149.000	143.400	7.545	8.661	0.535	9.000
149.100	143.800	7.545	8.661	0.535	9.000
149.200	144.200	7.546	8.661	0.535	9.000
149.300	144.800	7.549	8.661	0.535	9.000
149.400	143.800	7.549	8.662	0.535	9.000
149.500	143.800	7.548	8.662	0.536	9.000
149.600	143.800	7.548	8.662	0.536	9.000
149.700	143.600	7.552	8.662	0.536	9.000
149.800	143.800	7.557	8.661	0.536	9.000
149.900	143.400	7.552	8.662	0.536	9.000
150.000	142.400	7.559	8.661	0.537	9.000
150.100	142.600	7.559	8.661	0.537	9.000
150.200	143.400	7.560	8.661	0.537	9.000
150.300	141.600	7.559	8.661	0.537	9.000
150.400	142.600	7.562	8.661	0.537	9.000
150.500	143.000	7.567	8.661	0.538	9.000
150.600	142.800	7.567	8.661	0.538	9.000
150.700	142.400	7.561	8.662	0.538	9.000
150.800	142.800	7.566	8.661	0.538	9.000
150.900	141.800	7.568	8.661	0.538	9.000
151.000	141.400	7.572	8.661	0.540	9.000
151.100	142.600	7.572	8.661	0.540	9.000
151.200	141.400	7.572	8.660	0.540	9.000
151.300	141.800	7.575	8.662	0.540	9.000
151.400	141.600	7.570	8.661	0.540	9.000
151.500	141.000	7.576	8.661	0.541	9.000
151.600	141.000	7.576	8.661	0.541	9.000
151.700	141.400	7.576	8.661	0.541	9.000
151.800	140.800	7.575	8.661	0.541	9.000
151.900	140.600	7.580	8.662	0.541	9.000
152.000	139.800	7.582	8.661	0.542	9.000
152.100	140.800	7.582	8.661	0.542	9.000
152.200	141.400	7.585	8.661	0.542	9.000
152.300	139.600	7.586	8.661	0.542	9.000
152.400	141.400	7.586	8.662	0.542	9.000
152.500	140.600	7.590	8.661	0.543	9.000
152.600	139.000	7.590	8.661	0.543	9.000
152.700	140.400	7.588	8.661	0.543	9.000
152.800	140.000	7.591	8.661	0.543	9.000
152.900	139.400	7.586	8.661	0.543	9.000
153.000	138.800	7.590	8.661	0.544	9.000
153.100	139.200	7.590	8.661	0.544	9.000
153.200	140.600	7.596	8.662	0.544	9.000
153.300	139.200	7.598	8.660	0.544	9.000
153.400	139.800	7.594	8.661	0.544	9.000
153.500	139.800	7.594	8.661	0.545	9.000
153.600	139.000	7.594	8.661	0.545	9.000
153.700	139.000	7.603	8.662	0.545	9.000
153.800	139.000	7.600	8.661	0.545	9.000
153.900	138.800	7.601	8.661	0.545	9.000
154.000	138.000	7.602	8.661	0.547	9.000
154.100	138.000	7.602	8.661	0.547	9.000
154.200	137.600	7.607	8.660	0.547	9.000
154.300	137.600	7.604	8.661	0.547	9.000
154.400	139.000	7.611	8.660	0.547	9.000
154.500	137.400	7.609	8.660	0.548	9.000
154.600	137.800	7.609	8.660	0.548	9.000
154.700	137.800	7.612	8.660	0.548	9.000
154.800	137.000	7.613	8.661	0.548	9.000
154.900	137.400	7.614	8.661	0.548	9.000
155.000	137.600	7.618	8.660	0.549	9.000
155.100	137.200	7.618	8.660	0.549	9.000
155.200	138.200	7.614	8.662	0.549	9.000
155.300	138.000	7.617	8.661	0.549	9.000
155.400	137.400	7.618	8.661	0.549	9.000
155.500	137.400	7.621	8.661	0.550	9.000
155.600	137.800	7.621	8.661	0.550	9.000
155.700	137.200	7.621	8.660	0.550	9.000
155.800	136.000	7.626	8.661	0.550	9.000
155.900	137.000	7.624	8.661	0.550	9.000
156.000	136.400	7.626	8.661	0.551	9.000
156.100	136.400	7.626	8.661	0.551	9.000
156.200	135.800	7.625	8.661	0.551	9.000
156.300	136.600	7.629	8.661	0.551	9.000
156.400	135.800	7.628	8.660	0.551	9.000
156.500	136.600	7.631	8.661	0.552	9.000
156.600	135.200	7.631	8.661	0.552	9.000
156.700	136.000	7.632	8.662	0.552	9.000
156.800	135.800	7.636	8.660	0.552	9.000
156.900	135.200	7.634	8.661	0.552	9.000
157.000	135.000	7.633	8.661	0.553	9.000
157.100	135.800	7.633	8.661	0.553	9.000
157.200	136.000	7.637	8.660	0.553	9.000
157.300	135.200	7.637	8.660	0.553	9.000
157.400	135.200	7.637	8.661	0.553	9.000
157.500	134.800	7.641	8.661	0.555	9.000
157.600	134.800	7.641	8.661	0.555	9.000
157.700	133.800	7.641	8.661	0.555	9.000
157.800	134.400	7.641	8.660	0.555	9.000
157.900	134.400	7.647	8.660	0.555	9.000
158.000	133.400	7.647	8.660	0.556	9.000
158.100	134.000	7.647	8.660	0.556	9.000
158.200	134.200	7.650	8.661	0.556	9.000
158.300	134.800	7.646	8.660	0.556	9.000
158.400	134.000	7.650	8.661	0.556	9.000
158.500	133.200	7.648	8.661	0.557	9.000
158.600	133.000	7.648	8.661	0.557	9.000
158.700	133.600	7.653	8.661	0.557	9.000
158.800	133.200	7.652	8.661	0.557	9.000
158.900	134.000	7.654	8.661	0.557	9.000
159.000	134.400	7.653	8.660	0.558	9.000
159.100	133.600	7.653	8.660	0.558	9.000
159.200	133.800	7.659	8.661	0.558	9.000
159.300	132.600	7.655	8.661	0.558	9.000
159.400	132.000	7.659	8.661	0.558	9.000
159.500	133.600	7.664	8.659	0.559	9.000
159.600	132.400	7.664	8.659	0.559	9.000
159.700	133.400	7.662	8.661	0.559	9.000
159.800	133.000	7.663	8.661	0.559	9.000
159.900	131.800	7.668	8.659	0.559	9.000
160.000	132.800	7.666	8.662	0.560	9.000
160.100	132.400	7.666	8.662	0.560	9.000
160.200	132.000	7.661	8.660	0.560	9.000
160.300	131.600	7.667	8.660	0.560	9.000
160.400	131.800	7.672	8.662	0.560	9.000
160.500	131.800	7.672	8.661	0.561	9.000
160.600	132.400	7.672	8.661	0.561	9.000
160.700	131.600	7.670	8.660	0.561	9.000
160.800	131.800	7.672	8.661	0.561	9.000
160.900	131.800	7.675	8.660	0.561	9.000
161.000	131.000	7.676	8.660	0.562	9.000
161.100	131.000	7.676	8.660	0.562	9.000
161.200	131.000	7.674	8.661	0.562	9.000
161.300	131.800	7.679	8.660	0.562	9.000
161.400	130.600	7.678	8.660	0.562	9.000
161.500	131.000	7.678	8.662	0.563	9.000
161.600	131.600	7.678	8.662	0.563	9.000
161.700	131.600	7.681	8.660	0.563	9.000
161.800	130.400	7.683	8.661	0.563	9.000
161.900	130.400	7.682	8.660	0.563	9.000
162.000	130.400	7.685	8.660	0.565	9.000
162.100	130.800	7.685	8.660	0.565	9.000
162.200	130.400	7.685	8.661	0.565	9.000
162.300	130.600	7.687	8.660	0.565	9.000
162.400	130.400	7.688	8.660	0.565	9.000
162.500	129.800	7.691	8.660	0.566	9.000
162.600	129.600	7.691	8.660	0.566	9.000
162.700	129.400	7.692	8.659	0.566	9.000
162.800	129.000	7.692	8.660	0.566	9.000
162.900	129.800	7.695	8.661	0.566	9.000
163.000	130.600	7.694	8.660	0.567	9.000
163.100	129.400	7.694	8.660	0.567	9.000
163.200	129.200	7.697	8.661	0.567	9.000
163.300	129.400	7.695	8.661	0.567	9.000
163.400	129.200	7.698	8.661	0.567	9.000
163.500	129.800	7.699	8.660	0.568	9.000
163.600	129.400	7.699	8.660	0.568	9.000
163.700	128.800	7.700	8.661	0.568	9.000
163.800	129.000	7.701	8.660	0.568	9.000
163.900	128.600	7.705	8.660	0.568	9.000
164.000	130.000	7.705	8.660	0.569	9.000
164.100	129.000	7.705	8.660	0.569	9.000
164.200	128.600	7.706	8.660	0.569	9.000
164.300	128.400	7.704	8.661	0.569	9.000
164.400	127.800	7.704	8.660	0.569	9.000
164.500	128.000	7.710	8.661	0.570	9.000
164.600	128.600	7.710	8.661	0.570	9.000
164.700	127.800	7.708	8.662	0.570	9.000
164.800	127.600	7.715	8.659	0.570	9.000
164.900	128.200	7.708	8.661	0.571	9.000
165.000	127.400	7.715	8.659	0.571	9.000
165.100	127.000	7.715	8.659	0.571	9.000
165.200	127.000	7.712	8.660	0.571	9.000
165.300	127.600	7.714	8.661	0.571	9.000
165.400	127.000	7.716	8.660	0.572	0.000
165.500	126.400	7.716	8.659	0.572	9.000
165.600	126.800	7.716	8.659	0.572	9.000
165.700	127.400	7.721	8.660	0.572	9.000
165.800	127.800	7.720	8.660	0.572	9.000
165.900	126.400	7.720	8.661	0.573	9.000
166.000	126.400	7.720	8.660	0.573	9.000
166.100	126.400	7.720	8.660	0.573	9.000
166.200	126.400	7.727	8.660	0.573	9.000
166.300	126.800	7.725	8.660	0.573	9.000
166.400	127.600	7.727	8.660	0.574	9.000
166.500	126.000	7.725	8.660	0.574	9.000
166.600	126.400	7.725	8.660	0.574	9.000
166.700	125.800	7.727	8.661	0.574	9.000
166.800	125.800	7.725	8.661	0.574	9.000
166.900	125.000	7.728	8.660	0.575	9.000
167.000	125.000	7.730	8.660	0.575	9.000
167.100	125.200	7.730	8.660	0.575	9.000
167.200	125.000	7.732	8.660	0.575	9.000
167.300	125.800	7.734	8.660	0.575	9.000
167.400	126.000	7.734	8.660	0.576	9.000
167.500	124.600	7.735	8.660	0.576	9.000
167.600	125.400	7.735	8.660	0.576	9.000
167.700	125.400	7.736	8.661	0.576	9.000
167.800	125.400	7.738	8.659	0.576	9.000
167.900	125.000	7.741	8.660	0.577	9.000
168.000	124.800	7.742	8.660	0.577	9.000
168.100	125.000	7.742	8.660	0.577	9.000
168.200	125.200	7.741	8.659	0.577	9.000
168.300	125.400	7.740	8.661	0.577	9.000
168.400	125.200	7.742	8.660	0.578	9.000
168.500	124.800	7.744	8.660	0.578	9.000
168.600	124.600	7.744	8.660	0.578	9.000
168.700	123.800	7.745	8.660	0.578	9.000
168.800	124.000	7.745	8.660	0.578	9.000
168.900	123.800	7.747	8.660	0.579	9.000
169.000	123.600	7.748	8.660	0.579	9.000
169.100	125.200	7.748	8.660	0.579	9.000
169.200	124.400	7.750	8.660	0.579	9.000
169.300	123.800	7.751	8.659	0.579	9.000
169.400	123.800	7.748	8.660	0.580	9.000
169.500	123.000	7.751	8.660	0.580	9.000
169.600	123.200	7.751	8.660	0.580	9.000
169.700	124.000	7.755	8.660	0.580	9.000
169.800	123.600	7.754	8.661	0.580	9.000
169.900	123.000	7.755	8.660	0.581	9.000
170.000	123.000	7.754	8.660	0.581	9.000
170.100	123.600	7.754	8.660	0.581	9.000
170.200	122.600	7.757	8.661	0.581	9.000
170.300	122.600	7.759	8.661	0.581	9.000
170.400	122.800	7.761	8.660	0.582	9.000
170.500	122.800	7.763	8.659	0.582	9.000
170.600	123.200	7.763	8.659	0.582	9.000
170.700	123.200	7.763	8.660	0.582	9.000
170.800	123.200	7.765	8.660	0.582	9.000
170.900	122.600	7.766	8.659	0.583	9.000
171.000	122.000	7.769	8.660	0.583	9.000
171.100	122.200	7.769	8.660	0.583	9.000
171.200	122.400	7.765	8.660	0.583	9.000
171.300	121.800	7.769	8.661	0.583	9.000
171.400	121.200	7.771	8.660	0.584	9.000
171.500	121.600	7.771	8.660	0.584	9.000
171.600	121.400	7.771	8.660	0.584	9.000
171.700	121.400	7.769	8.660	0.584	9.000
171.800	122.000	7.774	8.660	0.584	9.000
171.900	121.200	7.776	8.660	0.585	9.000
172.000	121.800	7.777	8.659	0.585	9.000
172.100	122.200	7.777	8.659	0.585	9.000
172.200	121.800	7.775	8.660	0.585	9.000
172.300	121.000	7.776	8.659	0.585	9.000
172.400	120.400	7.780	8.659	0.586	9.000
172.500	120.400	7.781	8.659	0.586	9.000
172.600	121.200	7.781	8.659	0.586	9.000
172.700	121.000	7.777	8.660	0.586	9.000
172.800	119.800	7.784	8.660	0.586	9.000
172.900	120.200	7.781	8.660	0.587	9.000
173.000	120.000	7.789	8.659	0.587	9.000
173.100	120.000	7.789	8.659	0.587	9.000
173.200	120.200	7.784	8.660	0.587	9.000
173.300	119.200	7.787	8.660	0.587	9.000
173.400	119.600	7.787	8.660	0.588	9.000
173.500	119.200	7.790	8.659	0.588	9.000
173.600	119.200	7.790	8.659	0.588	9.000
173.700	119.800	7.787	8.659	0.588	9.000
173.800	119.600	7.794	8.661	0.588	9.000
173.900	119.600	7.789	8.659	0.589	9.000
174.000	118.800	7.794	8.660	0.589	9.000
174.100	119.200	7.794	8.660	0.589	9.000
174.200	118.800	7.796	8.660	0.589	9.000
174.300	119.200	7.795	8.660	0.589	9.000
174.400	118.200	7.796	8.660	0.590	9.000
174.500	119.000	7.798	8.660	0.590	9.000
174.600	119.400	7.798	8.660	0.590	9.000
174.700	119.200	7.802	8.660	0.590	9.000
174.800	118.000	7.799	8.659	0.590	9.000
174.900	118.000	7.805	8.659	0.591	9.000
175.000	118.200	7.807	8.659	0.591	9.000
175.100	117.800	7.807	8.659	0.591	9.000
175.200	118.800	7.804	8.659	0.591	9.000
175.300	118.800	7.803	8.660	0.591	9.000
175.400	118.000	7.806	8.659	0.592	9.000
175.500	118.600	7.810	8.660	0.592	9.000
175.600	117.800	7.810	8.660	0.592	9.000
175.700	118.000	7.809	8.659	0.592	9.000
175.800	117.600	7.811	8.660	0.592	9.000
175.900	118.000	7.809	8.660	0.593	9.000
176.000	117.800	7.814	8.659	0.593	9.000
176.100	117.600	7.814	8.659	0.593	9.000
176.200	116.600	7.810	8.659	0.593	9.000
176.300	117.800	7.817	8.660	0.593	9.000
176.400	117.000	7.813	8.659	0.594	9.000
176.500	116.400	7.821	8.659	0.594	9.000
176.600	117.200	7.821	8.659	0.594	9.000
176.700	117.400	7.820	8.660	0.594	9.000
176.800	117.000	7.824	8.660	0.594	9.000
176.900	116.600	7.818	8.660	0.595	9.000
177.000	116.600	7.819	8.661	0.595	9.000
177.100	116.200	7.819	8.661	0.595	9.000
177.200	116.400	7.825	8.659	0.595	9.000
177.300	116.800	7.824	8.660	0.595	9.000
177.400	115.400	7.822	8.659	0.596	9.000
177.500	115.800	7.824	8.659	0.596	9.000
177.600	116.400	7.824	8.659	0.596	9.000
177.700	116.000	7.830	8.659	0.596	9.000
177.800	116.400	7.829	8.660	0.596	9.000
177.900	115.400	7.829	8.660	0.597	9.000
178.000	115.000	7.832	8.660	0.597	9.000
178.100	115.000	7.832	8.660	0.597	9.000
178.200	116.000	7.833	8.659	0.597	9.000
178.300	115.800	7.833	8.659	0.597	9.000
178.400	114.200	7.836	8.660	0.598	9.000
178.500	115.400	7.837	8.660	0.598	9.000
178.600	114.800	7.837	8.660	0.598	9.000
178.700	115.400	7.837	8.659	0.598	9.000
178.800	114.600	7.833	8.659	0.598	9.000
178.900	114.600	7.839	8.659	0.599	9.000
179.000	114.600	7.840	8.659	0.599	9.000
179.100	114.800	7.840	8.659	0.599	9.000
179.200	113.400	7.838	8.660	0.599	9.000
179.300	114.600	7.842	8.659	0.599	9.000
179.400	115.200	7.840	8.660	0.600	9.000
179.500	115.200	7.847	8.659	0.600	9.000
179.600	114.600	7.847	8.659	0.600	9.000
179.700	114.400	7.842	8.659	0.600	9.000
179.800	114.000	7.849	8.659	0.600	9.000
179.900	113.400	7.844	8.660	0.601	9.000
180.000	113.800	7.846	8.659	0.601	9.000
180.100	113.600	7.846	8.659	0.601	9.000
180.200	113.600	7.845	8.660	0.601	9.000
180.300	113.400	7.848	8.659	0.601	9.000
180.400	113.600	7.849	8.659	0.602	9.000
180.500	114.200	7.848	8.659	0.602	9.000
180.600	114.000	7.848	8.659	0.602	9.000
180.700	112.600	7.855	8.659	0.602	9.000
180.800	114.000	7.852	8.660	0.602	9.000
180.900	112.600	7.854	8.658	0.603	9.000
181.000	112.800	7.857	8.660	0.603	9.000
181.100	112.800	7.857	8.660	0.603	9.000
181.200	111.600	7.856	8.659	0.603	9.000
181.300	112.800	7.853	8.659	0.603	9.000
181.400	112.200	7.861	8.659	0.604	9.000
181.500	113.000	7.860	8.659	0.604	9.000
181.600	112.000	7.860	8.659	0.604	9.000
181.700	113.000	7.858	8.659	0.604	9.000
181.800	113.200	7.857	8.659	0.604	9.000
181.900	113.400	7.864	8.659	0.605	9.000
182.000	112.800	7.866	8.660	0.605	9.000
182.100	113.000	7.866	8.660	0.605	9.000
182.200	112.400	7.860	8.659	0.605	9.000
182.300	112.200	7.866	8.660	0.605	9.000
182.400	112.600	7.864	8.659	0.606	9.000
182.500	112.600	7.868	8.659	0.606	9.000
182.600	112.200	7.868	8.659	0.606	9.000
182.700	112.400	7.866	8.659	0.606	9.000
182.800	111.200	7.870	8.659	0.606	9.000
182.900	111.800	7.869	8.659	0.606	9.000
183.000	110.800	7.871	8.659	0.606	9.000
183.100	112.400	7.871	8.659	0.606	9.000
183.200	111.400	7.869	8.660	0.606	9.000
183.300	111.400	7.876	8.659	0.606	9.000
183.400	110.800	7.868	8.661	0.607	9.000
183.500	111.800	7.875	8.660	0.607	9.000
183.600	112.200	7.875	8.660	0.607	9.000
183.700	110.600	7.872	8.659	0.607	9.000
183.800	111.600	7.876	8.659	0.607	9.000
183.900	110.800	7.879	8.659	0.608	9.000
184.000	111.200	7.877	8.659	0.608	9.000
184.100	112.400	7.877	8.659	0.608	9.000
184.200	110.800	7.882	8.659	0.608	9.000
184.300	111.200	7.880	8.659	0.608	9.000
184.400	111.000	7.878	8.659	0.609	9.000
184.500	111.000	7.884	8.658	0.609	9.000
184.600	110.400	7.884	8.658	0.609	9.000
184.700	110.000	7.882	8.659	0.609	9.000
184.800	110.400	7.882	8.658	0.609	9.000
184.900	110.000	7.885	8.658	0.610	9.000
185.000	110.800	7.886	8.659	0.610	9.000
185.100	110.000	7.886	8.659	0.610	9.000
185.200	110.800	7.884	8.659	0.610	9.000
185.300	110.800	7.884	8.658	0.610	9.000
185.400	110.400	7.887	8.659	0.611	9.000
185.500	109.800	7.884	8.660	0.611	9.000
185.600	110.400	7.884	8.660	0.611	9.000
185.700	110.200	7.887	8.659	0.611	9.000
185.800	109.200	7.888	8.658	0.611	9.000
185.900	109.600	7.889	8.659	0.612	9.000
186.000	109.600	7.887	8.659	0.612	9.000
186.100	109.800	7.887	8.659	0.612	9.000
186.200	109.200	7.888	8.659	0.612	9.000
186.300	109.200	7.893	8.659	0.612	9.000
186.400	109.600	7.891	8.659	0.613	9.000
186.500	109.200	7.893	8.658	0.613	9.000
186.600	109.800	7.893	8.658	0.613	9.000
186.700	109.000	7.891	8.659	0.613	9.000
186.800	109.000	7.897	8.660	0.613	9.000
186.900	109.200	7.890	8.659	0.614	9.000
187.000	108.600	7.895	8.658	0.614	9.000
187.100	110.600	7.895	8.658	0.614	9.000
187.200	109.200	7.896	8.659	0.614	9.000
187.300	108.600	7.895	8.658	0.614	9.000
187.400	109.200	7.898	8.658	0.615	9.000
187.500	109.000	7.896	8.658	0.615	9.000
187.600	109.200	7.896	8.658	0.615	9.000
187.700	108.400	7.899	8.658	0.615	9.000
187.800	109.400	7.899	8.659	0.615	9.000
187.900	108.400	7.902	8.659	0.616	9.000
188.000	108.600	7.902	8.659	0.616	9.000
188.100	109.600	7.902	8.659	0.616	9.000
188.200	108.400	7.905	8.660	0.616	9.000
188.300	108.400	7.901	8.659	0.616	9.000
188.400	108.600	7.907	8.659	0.617	9.000
188.500	108.000	7.904	8.658	0.617	9.000
188.600	107.800	7.904	8.658	0.617	9.000
188.700	107.800	7.902	8.659	0.617	9.000
188.800	108.600	7.906	8.659	0.617	9.000
188.900	108.200	7.910	8.659	0.617	9.000
189.000	107.800	7.909	8.659	0.617	9.000
189.100	108.800	7.909	8.659	0.617	9.000
189.200	108.000	7.904	8.659	0.617	9.000
189.300	108.000	7.904	8.659	0.617	9.000
189.400	108.400	7.907	8.658	0.618	9.000
189.500	107.800	7.907	8.659	0.618	9.000
189.600	108.800	7.907	8.659	0.618	9.000
189.700	107.600	7.909	8.659	0.618	9.000
189.800	108.000	7.913	8.658	0.618	9.000
189.900	106.800	7.909	8.659	0.619	9.000
190.000	108.600	7.911	8.658	0.619	9.000
190.100	108.000	7.911	8.658	0.619	9.000
190.200	107.600	7.910	8.659	0.619	9.000
190.300	108.200	7.913	8.658	0.619	9.000
190.400	106.600	7.910	8.658	0.620	9.000
190.500	107.000	7.912	8.658	0.620	9.000
190.600	107.600	7.912	8.658	0.620	9.000
190.700	107.600	7.919	8.658	0.620	9.000
190.800	107.600	7.911	8.659	0.620	9.000
190.900	107.000	7.914	8.659	0.621	9.000
191.000	107.000	7.916	8.659	0.621	9.000
191.100	107.000	7.916	8.659	0.621	9.000
191.200	106.400	7.918	8.658	0.621	9.000
191.300	106.200	7.917	8.659	0.621	9.000
191.400	107.000	7.920	8.658	0.622	9.000
191.500	106.000	7.921	8.658	0.622	9.000
191.600	105.600	7.921	8.658	0.622	9.000
191.700	107.600	7.919	8.659	0.622	9.000
191.800	106.000	7.922	8.658	0.622	9.000
191.900	106.600	7.926	8.658	0.623	9.000
192.000	105.600	7.921	8.658	0.623	9.000
192.100	105.800	7.921	8.658	0.623	9.000
192.200	107.400	7.924	8.658	0.623	9.000
192.300	104.800	7.925	8.658	0.623	9.000
192.400	106.800	7.925	8.659	0.624	9.000
192.500	106.600	7.924	8.658	0.624	9.000
192.600	105.600	7.924	8.658	0.624	9.000
192.700	105.800	7.924	8.659	0.624	9.000
192.800	105.200	7.927	8.658	0.624	9.000
192.900	105.400	7.930	8.659	0.625	9.000
193.000	105.400	7.931	8.658	0.625	9.000
193.100	105.400	7.931	8.658	0.625	9.000
193.200	105.600	7.929	8.659	0.625	9.000
193.300	105.600	7.933	8.658	0.625	9.000
193.400	106.200	7.928	8.657	0.625	9.000
193.500	105.600	7.933	8.658	0.625	9.000
193.600	105.200	7.933	8.658	0.625	9.000
193.700	104.800	7.931	8.658	0.625	9.000
193.800	104.600	7.932	8.658	0.625	9.000
193.900	105.200	7.935	8.658	0.626	9.000
194.000	105.800	7.935	8.658	0.626	9.000
194.100	104.800	7.935	8.658	0.626	9.000
194.200	104.800	7.938	8.658	0.626	9.000
194.300	104.200	7.938	8.658	0.626	9.000
194.400	105.000	7.936	8.658	0.627	9.000
194.500	104.400	7.944	8.658	0.627	9.000
194.600	104.200	7.944	8.658	0.627	9.000
194.700	104.600	7.938	8.659	0.627	9.000
194.800	105.200	7.940	8.658	0.627	9.000
194.900	104.600	7.945	8.658	0.628	9.000
195.000	104.800	7.941	8.658	0.628	9.000
195.100	104.400	7.941	8.658	0.628	9.000
195.200	104.600	7.942	8.658	0.628	9.000
195.300	104.200	7.942	8.658	0.628	9.000
195.400	104.000	7.944	8.658	0.629	9.000
195.500	104.800	7.947	8.657	0.629	9.000
195.600	104.000	7.947	8.657	0.629	9.000
195.700	103.600	7.945	8.658	0.629	9.000
195.800	103.600	7.948	8.657	0.629	9.000
195.900	102.800	7.946	8.657	0.630	9.000
196.000	104.000	7.946	8.658	0.630	9.000
196.100	104.400	7.946	8.658	0.630	9.000
196.200	104.000	7.945	8.658	0.630	9.000
196.300	102.600	7.952	8.658	0.630	9.000
196.400	103.000	7.950	8.658	0.631	9.000
196.500	104.000	7.954	8.658	0.631	9.000
196.600	102.600	7.954	8.658	0.631	9.000
196.700	103.200	7.950	8.657	0.631	9.000
196.800	103.600	7.952	8.658	0.631	9.000
196.900	102.800	7.954	8.657	0.631	9.000
197.000	103.400	7.953	8.657	0.631	9.000
197.100	102.800	7.953	8.657	0.631	9.000
197.200	103.600	7.956	8.658	0.631	9.000
197.300	103.000	7.958	8.657	0.631	9.000
197.400	102.600	7.957	8.658	0.632	9.000
197.500	102.600	7.958	8.658	0.632	9.000
197.600	103.400	7.958	8.658	0.632	9.000
197.700	102.000	7.955	8.657	0.632	9.000
197.800	102.600	7.964	8.658	0.632	9.000
197.900	102.000	7.958	8.658	0.633	9.000
198.000	103.000	7.963	8.659	0.633	9.000
198.100	102.600	7.963	8.659	0.633	9.000
198.200	102.000	7.965	8.657	0.633	9.000
198.300	102.600	7.963	8.657	0.633	9.000
198.400	102.400	7.964	8.658	0.634	9.000
198.500	102.400	7.962	8.658	0.634	9.000
198.600	102.400	7.962	8.658	0.634	9.000
198.700	101.600	7.963	8.658	0.634	9.000
198.800	102.000	7.965	8.657	0.634	9.000
198.900	102.800	7.963	8.658	0.635	9.000
199.000	101.400	7.972	8.657	0.635	9.000
199.100	102.400	7.972	8.657	0.635	9.000
199.200	102.400	7.968	8.658	0.635	9.000
199.300	100.600	7.967	8.658	0.635	9.000
199.400	102.000	7.969	8.657	0.636	9.000
199.500	101.800	7.968	8.658	0.636	9.000
199.600	101.400	7.968	8.658	0.636	9.000
199.700	101.200	7.970	8.658	0.636	9.000
199.800	101.400	7.970	8.657	0.636	9.000
199.900	101.800	7.972	8.658	0.637	9.000
[truncated: 79,145 more rows]
