# Supplementary material for: Measurement of Outflow Facility Using iPerfusion
Source: PLoS One. 2016 Mar 7;11(3):e0150694. doi: 10.1371/journal.pone.0150694 (PMC4780770; doi:10.1371/journal.pone.0150694)
Supplement: S4 File — The raw data from the perfusion traces along with the steady state values for each pressure step. (ZIP) [file pone.0150694.s004.zip › S3/ControlIndividuals/Eye3/Eye_2/Parameters.txt]

Q	dQ	P	dP	R	dR	C	dC	FT	dFT	N/A	FV
73.6599	1.0901	8.2826	0.0051	0.0965	0.0012	10.3671	0.1318	0.0000	0.0000	8.9550	0.0000
24.9768	0.5490	4.2636	0.0030	0.1147	0.0017	8.7212	0.1289	34.1083	3.1602	4.4649	-17.4832
39.1011	0.7147	5.6417	0.0063	0.1100	0.0015	9.0944	0.1271	205.1440	18.8131	5.9700	186.3049
50.5252	0.7388	7.0471	0.0070	0.1123	0.0013	8.9019	0.1052	145.8627	13.4006	7.4625	144.8192
66.9407	0.7067	8.4000	0.0076	0.1061	0.0010	9.4224	0.0846	107.7965	9.8558	8.9550	96.0162
82.1387	0.8059	9.7572	0.0074	0.1034	0.0009	9.6694	0.0829	90.3191	8.2396	10.4475	83.3575
97.0448	1.0377	11.1193	0.0102	0.1018	0.0010	9.8254	0.0938	80.5467	7.3379	11.9400	74.1433
130.9564	0.5796	13.8025	0.0046	0.0964	0.0004	10.3723	0.0421	74.1946	6.7251	14.9250	68.7472
167.7125	1.2541	16.4399	0.0120	0.0914	0.0006	10.9441	0.0767	67.4316	6.0810	17.9100	62.1438
208.8935	0.7977	19.0582	0.0077	0.0862	0.0003	11.6013	0.0421	63.3870	5.6820	20.8950	53.6589
