# Supplementary material for: Measurement of Outflow Facility Using iPerfusion
Source: PLoS One. 2016 Mar 7;11(3):e0150694. doi: 10.1371/journal.pone.0150694 (PMC4780770; doi:10.1371/journal.pone.0150694)
Supplement: S4 File — The raw data from the perfusion traces along with the steady state values for each pressure step. (ZIP) [file pone.0150694.s004.zip › S3/ControlIndividuals/M3/CapPre_3/Data.txt]

0.000	-2.400	-0.006	8.802	-0.000	0.000
0.100	-2.800	-0.006	8.802	-0.000	0.000
0.200	-2.400	0.005	8.803	-0.000	0.000
0.300	-1.000	-0.003	8.803	-0.000	0.000
0.400	-2.000	0.003	8.802	-0.000	0.000
0.500	-1.600	-0.000	8.804	-0.000	0.000
0.600	-1.400	-0.000	8.804	-0.000	0.000
0.700	-0.800	0.002	8.804	-0.000	0.000
0.800	-1.200	0.000	8.804	-0.000	0.000
0.900	-1.000	-0.000	8.804	-0.000	0.000
1.000	-1.400	-0.001	8.803	-0.000	0.000
1.100	-0.800	-0.001	8.803	-0.000	0.000
1.200	-0.600	0.004	8.802	-0.000	0.000
1.300	-0.400	0.002	8.802	-0.000	0.000
1.400	-1.400	-0.011	8.804	-0.000	0.000
1.500	-1.400	-0.005	8.805	-0.000	0.000
1.600	-1.200	-0.005	8.805	-0.000	0.000
1.700	-2.000	0.006	8.804	-0.000	0.000
1.800	-1.600	0.001	8.802	-0.000	0.000
1.900	-1.600	0.003	8.804	-0.000	0.000
2.000	-0.800	0.001	8.804	-0.000	0.000
2.100	-1.800	0.001	8.804	-0.000	0.000
2.200	-1.200	-0.002	8.804	-0.000	0.000
2.300	-1.800	0.002	8.802	-0.000	0.000
2.400	-2.000	0.004	8.803	-0.000	0.000
2.500	-1.200	0.001	8.802	-0.000	0.000
2.600	-1.200	0.001	8.802	-0.000	0.000
2.700	-1.600	-0.005	8.802	-0.000	0.000
2.800	-2.000	0.007	8.803	-0.000	0.000
2.900	-1.600	-0.006	8.802	-0.000	0.000
3.000	-1.600	-0.001	8.804	-0.000	0.000
3.100	-1.600	-0.001	8.804	-0.000	0.000
3.200	0.200	0.001	8.803	-0.000	0.000
3.300	-1.600	0.005	8.803	-0.000	0.000
3.400	-1.200	-0.001	8.802	-0.000	0.000
3.500	-1.400	-0.004	8.802	-0.000	0.000
3.600	-1.600	-0.004	8.802	-0.000	0.000
3.700	-1.800	0.004	8.803	-0.000	0.000
3.800	-1.600	-0.001	8.804	-0.000	0.000
3.900	-1.200	-0.001	8.802	-0.000	0.000
4.000	-1.400	-0.002	8.804	-0.000	0.000
4.100	-2.000	-0.002	8.804	-0.000	0.000
4.200	-0.000	0.003	8.803	-0.000	0.000
4.300	-1.600	0.000	8.803	-0.000	0.000
4.400	-1.400	-0.001	8.803	-0.000	0.000
4.500	-1.200	-0.003	8.803	-0.000	0.000
4.600	-2.200	-0.003	8.803	-0.000	0.000
4.700	-2.000	0.001	8.802	-0.000	0.000
4.800	-1.600	0.002	8.803	-0.000	0.000
4.900	-1.800	0.174	8.804	-0.000	0.000
5.000	-1.600	-0.152	8.803	-0.000	0.000
5.100	-0.800	-0.152	8.803	0.020	0.000
5.200	2318.800	-0.006	8.803	0.020	0.000
5.300	4364.800	0.021	8.802	0.020	0.000
5.400	3512.800	-0.007	8.803	0.020	0.000
5.500	1823.200	0.002	8.802	0.020	0.000
5.600	-914.200	0.002	8.802	0.015	0.000
5.700	-3283.400	0.000	8.804	0.015	0.000
5.800	-2342.000	-0.011	8.802	0.015	0.000
5.900	1068.800	0.011	8.803	0.015	0.000
6.000	2670.400	-2.796	8.802	0.015	0.000
6.100	2897.200	-2.796	8.802	0.006	0.000
6.200	-1637.600	-1.867	8.803	0.006	0.000
6.300	-4067.800	0.144	8.802	0.006	0.000
6.400	-1916.400	0.060	8.802	0.006	0.000
6.500	-1059.400	-0.074	8.802	0.006	0.000
6.600	-1180.400	-0.074	8.802	-0.001	0.000
6.700	-1045.800	0.014	8.803	-0.001	0.000
6.800	-762.400	-0.019	8.802	-0.001	0.000
6.900	-558.600	0.044	8.802	-0.001	0.000
7.000	-478.400	-0.942	8.802	-0.001	0.000
7.100	-498.000	-0.942	8.802	-0.006	0.000
7.200	-531.600	-1.229	8.802	-0.006	0.000
7.300	-580.600	2.420	8.804	-0.006	0.000
7.400	-549.000	9.139	8.804	-0.006	0.000
7.500	-522.600	9.802	8.804	-0.006	0.000
7.600	-494.400	9.802	8.804	-0.009	0.000
7.700	-470.200	7.124	8.804	-0.009	0.000
7.800	-445.400	5.283	8.803	-0.009	0.000
7.900	-423.800	4.457	8.803	-0.009	0.000
8.000	-404.200	4.930	8.803	-0.009	0.000
8.100	-386.000	4.930	8.803	-0.012	0.000
8.200	-369.200	5.336	8.803	-0.012	0.000
8.300	-354.200	5.121	8.803	-0.012	0.000
8.400	-338.000	4.850	8.804	-0.012	0.000
8.500	-324.400	4.358	8.804	-0.012	0.000
8.600	-312.000	4.358	8.804	-0.015	0.000
8.700	-300.600	4.142	8.803	-0.015	0.000
8.800	-289.400	3.936	8.803	-0.015	0.000
8.900	-281.200	3.747	8.804	-0.015	0.000
9.000	-272.200	3.419	8.805	-0.015	0.000
9.100	-262.600	3.419	8.805	-0.017	0.000
9.200	-253.600	3.278	8.803	-0.017	0.000
9.300	-245.400	3.138	8.802	-0.017	0.000
9.400	-237.200	3.011	8.804	-0.017	0.000
9.500	-229.200	2.779	8.802	-0.017	0.000
9.600	-219.800	2.779	8.802	-0.018	0.000
9.700	-211.000	2.688	8.805	-0.018	0.000
9.800	-205.000	2.591	8.803	-0.018	0.000
9.900	-196.600	2.508	8.803	-0.018	0.000
10.000	-185.200	2.345	8.802	-0.018	0.000
10.100	-183.800	2.345	8.802	-0.020	0.000
10.200	-177.800	2.263	8.803	-0.020	0.000
10.300	-172.400	2.192	8.802	-0.020	0.000
10.400	-167.200	2.111	8.804	-0.020	0.000
10.500	-161.600	1.972	8.802	-0.020	0.000
10.600	-154.400	1.972	8.802	-0.021	0.000
10.700	-151.000	1.876	8.803	-0.021	0.000
10.800	-145.200	1.821	8.803	-0.021	0.000
10.900	-143.000	1.745	8.802	-0.021	0.000
11.000	-138.600	1.645	8.803	-0.021	0.000
11.100	-133.800	1.645	8.803	-0.022	0.000
11.200	-130.400	1.596	8.803	-0.022	0.000
11.300	-125.200	1.527	8.803	-0.022	0.000
11.400	-121.400	1.488	8.802	-0.022	0.000
11.500	-118.400	1.383	8.802	-0.022	0.000
11.600	-113.200	1.383	8.802	-0.023	0.000
11.700	-110.200	1.360	8.802	-0.023	0.000
11.800	-105.400	1.316	8.803	-0.023	0.000
11.900	-102.200	1.269	8.801	-0.023	0.000
12.000	-97.400	1.190	8.803	-0.023	0.000
12.100	-95.200	1.190	8.803	-0.024	0.000
12.200	-92.600	1.167	8.802	-0.024	0.000
12.300	-90.000	1.128	8.804	-0.024	0.000
12.400	-85.200	1.096	8.803	-0.024	0.000
12.500	-83.000	1.017	8.804	-0.024	0.000
12.600	-80.400	1.017	8.804	-0.024	0.000
12.700	-79.200	0.978	8.803	-0.024	0.000
12.800	-72.400	0.947	8.803	-0.024	0.000
12.900	-72.800	0.913	8.804	-0.024	0.000
13.000	-67.000	0.854	8.803	-0.024	0.000
13.100	-65.200	0.854	8.803	-0.025	0.000
13.200	-63.800	0.828	8.802	-0.025	0.000
13.300	-59.200	0.797	8.802	-0.025	0.000
13.400	-59.400	0.781	8.803	-0.025	0.000
13.500	-55.400	0.683	8.801	-0.025	0.000
13.600	-55.000	0.683	8.801	-0.025	0.000
13.700	-52.000	0.705	8.804	-0.025	0.000
13.800	-49.400	0.634	8.802	-0.025	0.000
13.900	-48.800	0.631	8.803	-0.025	0.000
14.000	-46.000	0.564	8.803	-0.025	0.000
14.100	-44.800	0.564	8.803	-0.026	0.000
14.200	-42.800	0.571	8.803	-0.026	0.000
14.300	-40.400	0.521	8.802	-0.026	0.000
14.400	-38.800	0.513	8.802	-0.026	0.000
14.500	-38.000	0.462	8.803	-0.026	0.000
14.600	-36.800	0.462	8.803	-0.026	0.000
14.700	-34.200	0.470	8.803	-0.026	0.000
14.800	-33.800	0.429	8.803	-0.026	0.000
14.900	-32.800	0.428	8.803	-0.026	0.000
15.000	-31.800	0.388	8.803	-0.026	0.000
15.100	-31.600	0.388	8.803	-0.026	0.000
15.200	-29.800	0.379	8.802	-0.026	0.000
15.300	-28.400	0.353	8.803	-0.026	0.000
15.400	-27.600	0.352	8.802	-0.026	0.000
15.500	-25.600	0.318	8.802	-0.026	0.000
15.600	-26.000	0.318	8.802	-0.026	0.000
15.700	-24.000	0.308	8.802	-0.026	0.000
15.800	-23.800	0.291	8.802	-0.026	0.000
15.900	-22.400	0.281	8.803	-0.026	0.000
16.000	-22.000	0.259	8.802	-0.026	0.000
16.100	-21.000	0.259	8.802	-0.027	0.000
16.200	-20.600	0.246	8.801	-0.027	0.000
16.300	-19.400	0.240	8.803	-0.027	0.000
16.400	-19.000	0.228	8.802	-0.027	0.000
16.500	-17.800	0.212	8.803	-0.027	0.000
16.600	-17.400	0.212	8.803	-0.027	0.000
16.700	-16.000	0.195	8.802	-0.027	0.000
16.800	-16.400	0.192	8.803	-0.027	0.000
16.900	-15.200	0.191	8.803	-0.027	0.000
17.000	-15.000	0.174	8.801	-0.027	0.000
17.100	-14.200	0.174	8.801	-0.027	0.000
17.200	-13.600	0.163	8.802	-0.027	0.000
17.300	-13.600	0.159	8.803	-0.027	0.000
17.400	-12.800	0.150	8.802	-0.027	0.000
17.500	-11.600	0.138	8.802	-0.027	0.000
17.600	-12.400	0.138	8.802	-0.027	0.000
17.700	-10.800	0.133	8.803	-0.027	0.000
17.800	-11.000	0.129	8.801	-0.027	0.000
17.900	-10.800	0.121	8.803	-0.027	0.000
18.000	-11.000	0.112	8.802	-0.027	0.000
18.100	-10.000	0.112	8.802	-0.027	0.000
18.200	-11.000	0.106	8.802	-0.027	0.000
18.300	-9.800	0.106	8.802	-0.027	0.000
18.400	-10.000	0.098	8.802	-0.027	0.000
18.500	-9.200	0.090	8.801	-0.027	0.000
18.600	-9.800	0.090	8.801	-0.027	0.000
18.700	-9.800	0.089	8.803	-0.027	0.000
18.800	-9.800	0.082	8.802	-0.027	0.000
18.900	-9.400	0.084	8.802	-0.027	0.000
19.000	-9.400	0.072	8.801	-0.027	0.000
19.100	-9.000	0.072	8.801	-0.027	0.000
19.200	-9.000	0.083	8.802	-0.027	0.000
19.300	-9.000	0.073	8.803	-0.027	0.000
19.400	-7.800	0.079	8.801	-0.027	0.000
19.500	-7.800	0.070	8.802	-0.027	0.000
19.600	-8.800	0.070	8.802	-0.027	0.000
19.700	-6.800	0.075	8.802	-0.027	0.000
19.800	-7.200	0.066	8.803	-0.027	0.000
19.900	-7.600	0.070	8.801	-0.027	0.000
20.000	-5.800	0.066	8.802	-0.027	0.000
20.100	-6.600	0.066	8.802	-0.027	0.000
20.200	-6.200	0.062	8.801	-0.027	0.000
20.300	-7.000	0.063	8.802	-0.027	0.000
20.400	-6.200	0.055	8.801	-0.027	0.000
20.500	-6.000	0.055	8.803	-0.027	0.000
20.600	-5.200	0.055	8.803	-0.027	0.000
20.700	-5.200	0.054	8.801	-0.027	0.000
20.800	-5.200	0.055	8.801	-0.027	0.000
20.900	-4.400	0.044	8.802	-0.027	0.000
21.000	-4.800	0.044	8.803	-0.027	0.000
21.100	-4.400	0.044	8.803	-0.027	0.000
21.200	-4.400	0.041	8.802	-0.027	0.000
21.300	-4.200	0.035	8.801	-0.027	0.000
21.400	-4.200	0.035	8.802	-0.027	0.000
21.500	-3.200	0.032	8.803	-0.027	0.000
21.600	-3.600	0.032	8.803	-0.027	0.000
21.700	-3.200	0.025	8.802	-0.027	0.000
21.800	-3.600	0.027	8.801	-0.027	0.000
21.900	-3.800	0.024	8.802	-0.027	0.000
22.000	-3.200	0.021	8.801	-0.027	0.000
22.100	-3.600	0.021	8.801	-0.027	0.000
22.200	-3.600	0.019	8.802	-0.027	0.000
22.300	-2.000	0.014	8.801	-0.027	0.000
22.400	-3.400	0.016	8.801	-0.027	0.000
22.500	-2.800	0.012	8.801	-0.027	0.000
22.600	-3.000	0.012	8.801	-0.027	0.000
22.700	-2.800	0.013	8.802	-0.027	0.000
22.800	-2.400	0.015	8.802	-0.027	0.000
22.900	-2.200	0.008	8.801	-0.027	0.000
23.000	-1.600	0.011	8.802	-0.027	0.000
23.100	-2.600	0.011	8.802	-0.027	0.000
23.200	-3.000	0.005	8.802	-0.027	0.000
23.300	-2.400	0.008	8.802	-0.027	0.000
23.400	-3.200	0.006	8.801	-0.027	0.000
23.500	-2.200	0.006	8.801	-0.027	0.000
23.600	-2.600	0.006	8.801	-0.027	0.000
23.700	-1.400	0.004	8.801	-0.027	0.000
23.800	-1.200	-0.000	8.802	-0.027	0.000
23.900	-1.800	0.003	8.801	-0.027	0.000
24.000	-2.400	0.002	8.802	-0.027	0.000
24.100	-2.400	0.002	8.802	-0.027	0.000
24.200	-2.400	0.004	8.802	-0.027	0.000
24.300	-1.600	0.000	8.802	-0.027	0.000
24.400	-1.800	0.003	8.802	-0.027	0.000
24.500	-3.000	-0.004	8.802	-0.027	0.000
24.600	-1.800	-0.004	8.802	-0.027	0.000
24.700	-2.200	0.000	8.801	-0.027	0.000
24.800	-2.400	-0.000	8.802	-0.027	0.000
24.900	-1.600	-0.002	8.801	-0.027	0.000
25.000	-2.400	0.002	8.802	-0.027	0.000
25.100	-1.400	0.002	8.802	-0.027	0.000
25.200	-2.400	0.001	8.803	-0.027	0.000
25.300	-1.000	-0.001	8.802	-0.027	0.000
25.400	-0.600	-0.003	8.801	-0.027	0.000
25.500	-1.200	-0.003	8.802	-0.027	0.000
25.600	-1.000	-0.003	8.802	-0.027	0.000
25.700	-0.000	-0.003	8.801	-0.027	0.000
25.800	-1.000	-0.008	8.802	-0.027	0.000
25.900	-1.200	-0.004	8.802	-0.027	0.000
26.000	-0.200	-0.006	8.801	-0.027	0.000
26.100	-0.600	-0.006	8.801	-0.027	0.000
26.200	-0.400	-0.005	8.802	-0.027	0.000
26.300	-0.800	-0.007	8.802	-0.027	0.000
26.400	0.200	-0.005	8.801	-0.027	0.000
26.500	-0.200	-0.008	8.801	-0.027	0.000
26.600	-0.000	-0.008	8.801	-0.027	0.000
26.700	0.200	-0.012	8.802	-0.027	0.000
26.800	-0.200	-0.012	8.802	-0.027	0.000
26.900	0.400	-0.013	8.802	-0.027	0.000
27.000	-0.200	-0.013	8.801	-0.027	0.000
27.100	1.000	-0.013	8.801	-0.027	0.000
27.200	1.400	-0.014	8.802	-0.027	0.000
27.300	0.200	-0.017	8.802	-0.027	0.000
27.400	0.400	-0.020	8.800	-0.027	0.000
27.500	1.000	-0.021	8.803	-0.027	0.000
27.600	0.600	-0.021	8.803	-0.027	0.000
27.700	0.400	-0.016	8.801	-0.027	0.000
27.800	1.200	-0.022	8.802	-0.027	0.000
27.900	2.000	-0.023	8.801	-0.027	0.000
28.000	0.800	-0.023	8.802	-0.027	0.000
28.100	1.200	-0.023	8.802	-0.027	0.000
28.200	1.000	-0.024	8.801	-0.027	0.000
28.300	0.400	-0.019	8.801	-0.027	0.000
28.400	1.200	-0.029	8.802	-0.027	0.000
28.500	1.800	-0.026	8.802	-0.027	0.000
28.600	-0.000	-0.026	8.802	-0.027	0.000
28.700	1.800	-0.027	8.801	-0.027	0.000
28.800	0.600	-0.027	8.802	-0.027	0.000
28.900	0.800	-0.028	8.803	-0.027	0.000
29.000	1.200	-0.032	8.802	-0.027	0.000
29.100	0.600	-0.032	8.802	-0.027	0.000
29.200	1.200	-0.028	8.800	-0.027	0.000
29.300	0.800	-0.030	8.801	-0.027	0.000
29.400	0.800	-0.030	8.802	-0.027	0.000
29.500	0.200	-0.028	8.801	-0.027	0.000
29.600	1.600	-0.028	8.801	-0.027	0.000
29.700	0.800	-0.029	8.802	-0.027	0.000
29.800	0.600	-0.029	8.801	-0.027	0.000
29.900	1.600	-0.029	8.803	-0.027	0.000
30.000	0.600	-0.029	8.802	-0.027	0.000
30.100	-0.000	-0.029	8.802	-0.027	0.000
30.200	1.400	-0.027	8.802	-0.027	0.000
30.300	1.200	-0.027	8.801	-0.027	0.000
30.400	0.800	-0.024	8.803	-0.027	0.000
30.500	1.200	-0.029	8.800	-0.027	0.000
30.600	1.000	-0.029	8.800	-0.027	0.000
30.700	0.600	-0.029	8.802	-0.027	0.000
30.800	0.600	-0.029	8.802	-0.027	0.000
30.900	-0.000	-0.030	8.801	-0.027	0.000
31.000	0.400	-0.026	8.802	-0.027	0.000
31.100	0.600	-0.026	8.802	-0.027	0.000
31.200	0.800	-0.028	8.801	-0.027	0.000
31.300	2.000	-0.027	8.801	-0.027	0.000
31.400	0.800	-0.028	8.801	-0.027	0.000
31.500	1.000	-0.026	8.801	-0.027	0.000
31.600	0.800	-0.026	8.801	-0.027	0.000
31.700	1.000	-0.029	8.801	-0.027	0.000
31.800	0.600	-0.028	8.802	-0.027	0.000
31.900	-0.000	-0.026	8.801	-0.027	0.000
32.000	0.200	-0.027	8.801	-0.027	0.000
32.100	0.200	-0.027	8.801	-0.027	0.000
32.200	1.000	-0.030	8.801	-0.027	0.000
32.300	0.200	-0.028	8.802	-0.027	0.000
32.400	0.600	-0.031	8.801	-0.027	0.000
32.500	0.400	-0.027	8.801	-0.027	0.000
32.600	-0.800	-0.027	8.801	-0.027	0.000
32.700	0.800	-0.025	8.800	-0.027	0.000
32.800	-0.600	-0.029	8.802	-0.027	0.000
32.900	1.000	-0.028	8.801	-0.027	0.000
33.000	0.400	-0.026	8.801	-0.027	0.000
33.100	0.600	-0.026	8.801	-0.027	0.000
33.200	-0.000	-0.024	8.801	-0.027	0.000
33.300	-0.000	-0.025	8.802	-0.027	0.000
33.400	-0.200	-0.023	8.801	-0.027	0.000
33.500	-0.000	-0.023	8.803	-0.027	0.000
33.600	-0.200	-0.023	8.803	-0.027	0.000
33.700	0.200	-0.020	8.802	-0.027	0.000
33.800	0.200	-0.026	8.801	-0.027	0.000
33.900	0.800	-0.025	8.802	-0.027	0.000
34.000	0.600	-0.027	8.801	-0.027	0.000
34.100	-0.000	-0.027	8.801	-0.027	0.000
34.200	0.400	-0.024	8.802	-0.027	0.000
34.300	0.600	-0.023	8.802	-0.027	0.000
34.400	0.400	-0.024	8.801	-0.027	0.000
34.500	0.200	-0.022	8.801	-0.027	0.000
34.600	0.600	-0.022	8.801	-0.027	0.000
34.700	-0.400	-0.024	8.801	-0.027	0.000
34.800	-0.400	-0.024	8.802	-0.027	0.000
34.900	1.000	-0.021	8.800	-0.027	0.000
35.000	1.400	-0.025	8.802	-0.027	0.000
35.100	0.800	-0.025	8.802	-0.027	0.000
35.200	0.200	-0.028	8.800	-0.027	0.000
35.300	-0.000	-0.029	8.802	-0.027	0.000
35.400	0.200	-0.024	8.801	-0.027	0.000
35.500	0.800	-0.024	8.802	-0.027	0.000
35.600	1.000	-0.024	8.802	-0.027	0.000
35.700	0.600	-0.029	8.801	-0.027	0.000
35.800	0.800	-0.029	8.803	-0.027	0.000
35.900	0.600	-0.031	8.799	-0.027	0.000
36.000	0.600	-0.029	8.801	-0.027	0.000
36.100	1.000	-0.029	8.801	-0.027	0.000
36.200	0.400	-0.027	8.800	-0.027	0.000
36.300	0.600	-0.029	8.802	-0.027	0.000
36.400	0.800	-0.028	8.801	-0.027	0.000
36.500	0.800	-0.026	8.801	-0.027	0.000
36.600	1.200	-0.026	8.801	-0.027	0.000
36.700	0.800	-0.025	8.801	-0.027	0.000
36.800	1.400	-0.029	8.803	-0.027	0.000
36.900	0.600	-0.028	8.801	-0.027	0.000
37.000	0.600	-0.026	8.802	-0.027	0.000
37.100	0.200	-0.026	8.802	-0.027	0.000
37.200	1.400	-0.023	8.801	-0.027	0.000
37.300	0.400	-0.024	8.801	-0.027	0.000
37.400	0.800	-0.026	8.801	-0.027	0.000
37.500	1.200	-0.023	8.801	-0.027	0.000
37.600	0.800	-0.023	8.801	-0.027	0.000
37.700	0.800	-0.028	8.802	-0.027	0.000
37.800	0.600	-0.025	8.801	-0.027	0.000
37.900	1.000	-0.028	8.802	-0.027	0.000
38.000	0.600	-0.026	8.801	-0.027	0.000
38.100	0.800	-0.026	8.801	-0.027	0.000
38.200	0.600	-0.026	8.801	-0.027	0.000
38.300	1.000	-0.028	8.802	-0.027	0.000
38.400	0.600	-0.025	8.802	-0.027	0.000
38.500	1.000	-0.024	8.801	-0.027	0.000
38.600	0.800	-0.024	8.801	-0.027	0.000
38.700	0.600	-0.028	8.801	-0.027	0.000
38.800	1.000	-0.028	8.801	-0.027	0.000
38.900	1.600	-0.025	8.800	-0.027	0.000
39.000	1.600	-0.026	8.800	-0.027	0.000
39.100	0.200	-0.026	8.800	-0.027	0.000
39.200	1.800	-0.027	8.801	-0.027	0.000
39.300	1.800	-0.029	8.802	-0.027	0.000
39.400	0.800	-0.028	8.800	-0.027	0.000
39.500	1.400	-0.031	8.800	-0.027	0.000
39.600	-0.000	-0.031	8.800	-0.027	0.000
39.700	1.200	-0.026	8.802	-0.027	0.000
39.800	0.800	-0.028	8.801	-0.027	0.000
39.900	1.600	-0.028	8.799	-0.027	0.000
40.000	1.000	-0.030	8.801	-0.027	0.000
40.100	1.800	-0.030	8.801	-0.027	0.000
40.200	2.000	-0.032	8.800	-0.027	0.000
40.300	1.600	-0.028	8.801	-0.027	0.000
40.400	1.600	-0.030	8.800	-0.027	0.000
40.500	1.600	-0.030	8.800	-0.027	0.000
40.600	1.400	-0.030	8.800	-0.027	0.000
40.700	1.400	-0.032	8.800	-0.027	0.000
40.800	1.000	-0.031	8.802	-0.027	0.000
40.900	2.000	-0.031	8.801	-0.027	0.000
41.000	1.000	-0.030	8.802	-0.027	0.000
41.100	2.000	-0.030	8.802	-0.027	0.000
41.200	1.000	-0.032	8.800	-0.027	0.000
41.300	1.600	-0.031	8.801	-0.027	0.000
41.400	2.200	-0.031	8.802	-0.027	0.000
41.500	1.000	-0.036	8.802	-0.027	0.000
41.600	2.000	-0.036	8.802	-0.027	0.000
41.700	2.600	-0.034	8.801	-0.027	0.000
41.800	1.200	-0.035	8.801	-0.027	0.000
41.900	0.800	-0.033	8.802	-0.027	0.000
42.000	2.600	-0.035	8.800	-0.027	0.000
42.100	1.200	-0.035	8.800	-0.027	0.000
42.200	0.400	-0.033	8.801	-0.027	0.000
42.300	2.400	-0.033	8.800	-0.027	0.000
42.400	1.800	-0.033	8.801	-0.027	0.000
42.500	1.800	-0.039	8.801	-0.027	0.000
42.600	1.400	-0.039	8.801	-0.027	0.000
42.700	2.000	-0.033	8.801	-0.027	0.000
42.800	2.200	-0.035	8.800	-0.027	0.000
42.900	1.000	-0.037	8.801	-0.027	0.000
43.000	1.600	-0.033	8.800	-0.027	0.000
43.100	2.600	-0.033	8.800	-0.027	0.000
43.200	1.600	-0.035	8.801	-0.027	0.000
43.300	1.400	-0.034	8.801	-0.027	0.000
43.400	2.200	-0.035	8.799	-0.027	0.000
43.500	0.800	-0.038	8.801	-0.027	0.000
43.600	1.800	-0.038	8.801	-0.027	0.000
43.700	1.000	-0.033	8.801	-0.027	0.000
43.800	2.200	-0.034	8.801	-0.027	0.000
43.900	2.000	-0.036	8.800	-0.027	0.000
44.000	1.200	-0.038	8.801	-0.027	0.000
44.100	1.800	-0.038	8.801	-0.027	0.000
44.200	1.400	-0.038	8.801	-0.027	0.000
44.300	0.800	-0.039	8.802	-0.027	0.000
44.400	1.800	-0.037	8.801	-0.027	0.000
44.500	1.600	-0.036	8.801	-0.027	0.000
44.600	0.800	-0.036	8.801	-0.027	0.000
44.700	1.400	-0.036	8.801	-0.027	0.000
44.800	1.400	-0.034	8.801	-0.027	0.000
44.900	1.200	-0.034	8.801	-0.027	0.000
45.000	0.600	-0.036	8.801	-0.027	0.000
45.100	1.000	-0.036	8.801	-0.027	0.000
45.200	1.000	-0.034	8.800	-0.027	0.000
45.300	1.200	-0.033	8.801	-0.027	0.000
45.400	1.000	-0.032	8.801	-0.027	0.000
45.500	0.600	-0.034	8.801	-0.027	0.000
45.600	1.600	-0.034	8.801	-0.027	0.000
45.700	1.200	-0.031	8.801	-0.027	0.000
45.800	1.000	-0.033	8.801	-0.027	0.000
45.900	1.800	-0.030	8.801	-0.027	0.000
46.000	1.800	-0.031	8.802	-0.027	0.000
46.100	0.800	-0.031	8.802	-0.027	0.000
46.200	-0.000	-0.032	8.801	-0.027	0.000
46.300	0.800	-0.029	8.801	-0.027	0.000
46.400	1.600	-0.032	8.800	-0.027	0.000
46.500	0.600	-0.032	8.799	-0.027	0.000
46.600	1.400	-0.032	8.799	-0.027	0.000
46.700	0.200	-0.029	8.801	-0.027	0.000
46.800	0.400	-0.029	8.801	-0.027	0.000
46.900	0.400	-0.030	8.800	-0.027	0.000
47.000	0.800	-0.030	8.800	-0.027	0.000
47.100	1.800	-0.030	8.800	-0.027	0.000
47.200	-0.000	-0.029	8.800	-0.027	0.000
47.300	1.400	-0.029	8.801	-0.027	0.000
47.400	-0.000	-0.027	8.800	-0.027	0.000
47.500	0.800	-0.028	8.800	-0.027	0.000
47.600	-0.200	-0.028	8.800	-0.027	0.000
47.700	1.000	-0.029	8.800	-0.027	0.000
47.800	1.000	-0.027	8.801	-0.027	0.000
47.900	0.200	-0.027	8.801	-0.027	0.000
48.000	-0.000	-0.026	8.801	-0.027	0.000
48.100	0.400	-0.026	8.801	-0.027	0.000
48.200	0.600	-0.030	8.800	-0.027	0.000
48.300	0.400	-0.026	8.800	-0.027	0.000
48.400	0.600	-0.032	8.801	-0.027	0.000
48.500	-0.600	-0.028	8.800	-0.027	0.000
48.600	1.000	-0.028	8.800	-0.027	0.000
48.700	0.200	-0.025	8.800	-0.027	0.000
48.800	-0.400	-0.024	8.800	-0.027	0.000
48.900	0.800	-0.026	8.801	-0.027	0.000
49.000	0.200	-0.025	8.801	-0.027	0.000
49.100	0.200	-0.025	8.801	-0.027	0.000
49.200	0.800	-0.025	8.800	-0.027	0.000
49.300	1.000	-0.026	8.800	-0.027	0.000
49.400	1.200	-0.025	8.800	-0.027	0.000
49.500	0.600	-0.025	8.802	-0.027	0.000
49.600	-0.200	-0.025	8.802	-0.027	0.000
49.700	-0.200	-0.026	8.801	-0.027	0.000
49.800	-0.000	-0.023	8.800	-0.027	0.000
49.900	1.000	-0.022	8.802	-0.027	0.000
50.000	0.800	-0.026	8.800	-0.027	0.000
50.100	-0.000	-0.026	8.800	-0.027	0.000
50.200	-0.000	-0.021	8.801	-0.027	0.000
50.300	-0.000	-0.025	8.799	-0.027	0.000
50.400	0.800	-0.019	8.801	-0.027	0.000
50.500	1.000	-0.020	8.801	-0.027	0.000
50.600	0.200	-0.020	8.801	-0.027	0.000
50.700	0.600	-0.022	8.801	-0.027	0.000
50.800	-1.000	-0.024	8.801	-0.027	0.000
50.900	0.200	-0.017	8.800	-0.027	0.000
51.000	-0.200	-0.022	8.800	-0.027	0.000
51.100	-0.000	-0.022	8.800	-0.027	0.000
51.200	-0.000	-0.022	8.801	-0.027	0.000
51.300	-0.400	-0.022	8.801	-0.027	0.000
51.400	0.800	-0.021	8.801	-0.027	0.000
51.500	-0.200	-0.016	8.800	-0.027	0.000
51.600	-0.000	-0.016	8.800	-0.027	0.000
51.700	-0.600	-0.020	8.799	-0.027	0.000
51.800	-0.400	-0.021	8.801	-0.027	0.000
51.900	-0.400	-0.021	8.800	-0.027	0.000
52.000	-0.000	-0.016	8.801	-0.027	0.000
52.100	-0.000	-0.016	8.801	-0.027	0.000
52.200	0.400	-0.024	8.800	-0.027	0.000
52.300	0.200	-0.016	8.801	-0.027	0.000
52.400	-0.600	-0.023	8.800	-0.027	0.000
52.500	-0.800	-0.018	8.800	-0.027	0.000
52.600	0.400	-0.018	8.800	-0.027	0.000
52.700	0.400	-0.023	8.799	-0.027	0.000
52.800	-0.000	-0.019	8.802	-0.027	0.000
52.900	0.400	-0.018	8.801	-0.027	0.000
53.000	-0.200	-0.024	8.800	-0.027	0.000
53.100	-0.800	-0.024	8.800	-0.027	0.000
53.200	-0.000	-0.025	8.800	-0.027	0.000
53.300	0.400	-0.022	8.801	-0.027	0.000
53.400	0.400	-0.023	8.801	-0.027	0.000
53.500	0.200	-0.022	8.801	-0.027	0.000
53.600	0.200	-0.022	8.801	-0.027	0.000
53.700	0.600	-0.018	8.800	-0.027	0.000
53.800	-0.400	-0.020	8.800	-0.027	0.000
53.900	-0.400	-0.017	8.800	-0.027	0.000
54.000	0.400	-0.020	8.800	-0.027	0.000
54.100	1.400	-0.020	8.800	-0.027	0.000
54.200	0.400	-0.021	8.800	-0.027	0.000
54.300	0.200	-0.021	8.801	-0.027	0.000
54.400	0.600	-0.023	8.800	-0.027	0.000
54.500	-0.200	-0.023	8.799	-0.027	0.000
54.600	-1.000	-0.023	8.799	-0.027	0.000
54.700	-0.000	-0.021	8.800	-0.027	0.000
54.800	-0.200	-0.025	8.800	-0.027	0.000
54.900	0.600	-0.019	8.799	-0.027	0.000
55.000	1.400	-0.024	8.800	-0.027	0.000
55.100	0.800	-0.024	8.800	-0.027	0.000
55.200	-0.400	-0.025	8.800	-0.027	0.000
55.300	0.200	-0.022	8.800	-0.027	0.000
55.400	1.200	-0.025	8.799	-0.027	0.000
55.500	1.400	-0.026	8.800	-0.027	0.000
55.600	1.200	-0.026	8.800	-0.027	0.000
55.700	0.600	-0.025	8.800	-0.027	0.000
55.800	0.600	-0.023	8.801	-0.027	0.000
55.900	0.600	-0.024	8.798	-0.027	0.000
56.000	1.000	-0.027	8.801	-0.027	0.000
56.100	0.400	-0.027	8.801	-0.027	0.000
56.200	-0.400	-0.024	8.798	-0.027	0.000
56.300	-0.200	-0.027	8.801	-0.027	0.000
56.400	0.400	-0.027	8.801	-0.027	0.000
56.500	1.000	-0.024	8.801	-0.027	0.000
56.600	0.400	-0.024	8.801	-0.027	0.000
56.700	0.600	-0.026	8.800	-0.027	0.000
56.800	0.200	-0.023	8.800	-0.027	0.000
56.900	0.400	-0.025	8.799	-0.027	0.000
57.000	0.600	-0.024	8.802	-0.027	0.000
57.100	0.400	-0.024	8.802	-0.027	0.000
57.200	0.400	-0.027	8.800	-0.027	0.000
57.300	0.200	-0.026	8.800	-0.027	0.000
57.400	0.800	-0.024	8.801	-0.027	0.000
57.500	1.200	-0.025	8.801	-0.027	0.000
57.600	0.200	-0.025	8.801	-0.027	0.000
57.700	1.000	-0.025	8.801	-0.027	0.000
57.800	0.600	-0.021	8.801	-0.027	0.000
57.900	0.400	-0.026	8.800	-0.027	0.000
58.000	1.000	-0.025	8.800	-0.027	0.000
58.100	0.400	-0.025	8.800	-0.027	0.000
58.200	0.400	-0.026	8.799	-0.027	0.000
58.300	0.200	-0.026	8.799	-0.027	0.000
58.400	-0.200	-0.025	8.800	-0.027	0.000
58.500	0.600	-0.027	8.800	-0.027	0.000
58.600	1.000	-0.027	8.800	-0.027	0.000
58.700	1.200	-0.023	8.800	-0.027	0.000
58.800	-0.000	-0.021	8.800	-0.027	0.000
58.900	1.400	-0.024	8.800	-0.027	0.000
59.000	0.400	-0.029	8.799	-0.027	0.000
59.100	0.800	-0.029	8.799	-0.027	0.000
59.200	-0.000	-0.024	8.801	-0.027	0.000
59.300	-0.200	-0.024	8.801	-0.027	0.000
59.400	2.400	-0.023	8.799	-0.027	0.000
59.500	0.200	-0.026	8.800	-0.027	0.000
59.600	-0.000	-0.026	8.800	-0.027	0.000
59.700	0.200	-0.024	8.799	-0.027	0.000
59.800	1.200	-0.023	8.800	-0.027	0.000
59.900	0.200	-0.027	8.799	-0.027	0.000
60.000	0.400	-0.025	8.799	-0.027	0.000
60.100	0.200	-0.025	8.799	-0.027	0.000
60.200	-0.000	-0.027	8.800	-0.027	0.000
60.300	1.600	-0.026	8.801	-0.027	0.000
60.400	-0.000	-0.025	8.800	-0.027	0.000
60.500	0.600	-0.020	8.801	-0.027	0.000
60.600	0.600	-0.020	8.801	-0.027	0.000
60.700	1.000	-0.030	8.799	-0.027	0.000
60.800	0.800	-0.020	8.799	-0.027	0.000
60.900	-0.200	-0.022	8.800	-0.027	0.000
61.000	0.400	-0.019	8.801	-0.027	0.000
61.100	-0.400	-0.019	8.801	-0.027	0.000
61.200	-0.400	-0.029	8.800	-0.027	0.000
61.300	0.200	-0.023	8.800	-0.027	0.000
61.400	-0.600	-0.023	8.799	-0.027	0.000
61.500	-0.000	-0.022	8.801	-0.027	0.000
61.600	0.400	-0.022	8.801	-0.027	0.000
61.700	-0.800	-0.023	8.801	-0.027	0.000
61.800	0.400	-0.024	8.799	-0.027	0.000
61.900	-0.400	-0.025	8.800	-0.027	0.000
62.000	-0.600	-0.024	8.800	-0.027	0.000
62.100	-0.600	-0.024	8.800	-0.027	0.000
62.200	0.600	-0.022	8.799	-0.027	0.000
62.300	0.200	-0.023	8.799	-0.027	0.000
62.400	1.200	-0.021	8.800	-0.027	0.000
62.500	-1.400	-0.019	8.799	-0.027	0.000
62.600	0.200	-0.019	8.799	-0.027	0.000
62.700	-0.200	-0.023	8.801	-0.027	0.000
62.800	0.800	-0.022	8.799	-0.027	0.000
62.900	-0.200	-0.023	8.800	-0.027	0.000
63.000	0.400	-0.021	8.798	-0.027	0.000
63.100	-0.200	-0.021	8.798	-0.027	0.000
63.200	-0.800	-0.023	8.800	-0.027	0.000
63.300	-0.800	-0.023	8.801	-0.027	0.000
63.400	-0.600	-0.021	8.799	-0.027	0.000
63.500	-0.200	-0.021	8.800	-0.027	0.000
63.600	-0.400	-0.021	8.800	-0.027	0.000
63.700	-0.400	-0.019	8.800	-0.027	0.000
63.800	-0.200	-0.023	8.800	-0.027	0.000
63.900	-0.800	-0.017	8.799	-0.027	0.000
64.000	-0.200	-0.020	8.801	-0.027	0.000
64.100	0.200	-0.020	8.801	-0.027	0.000
64.200	-1.000	-0.018	8.800	-0.027	0.000
64.300	-0.600	-0.020	8.799	-0.027	0.000
64.400	-0.200	-0.022	8.799	-0.027	0.000
64.500	-0.000	-0.020	8.801	-0.027	0.000
64.600	0.200	-0.020	8.801	-0.027	0.000
64.700	0.200	-0.019	8.800	-0.027	0.000
64.800	-0.000	-0.018	8.800	-0.027	0.000
64.900	-0.600	-0.018	8.800	-0.027	0.000
65.000	-0.800	-0.020	8.800	-0.027	0.000
65.100	-1.000	-0.020	8.800	-0.027	0.000
65.200	-0.600	-0.024	8.800	-0.027	0.000
65.300	0.200	-0.020	8.799	-0.027	0.000
65.400	-0.800	-0.022	8.801	-0.027	0.000
65.500	-0.000	-0.018	8.800	-0.027	0.000
65.600	0.800	-0.018	8.800	-0.027	0.000
65.700	-0.200	-0.019	8.800	-0.027	0.000
65.800	-0.800	-0.020	8.799	-0.027	0.000
65.900	0.600	-0.018	8.800	-0.027	0.000
66.000	-0.600	-0.019	8.799	-0.027	0.000
66.100	-0.000	-0.019	8.799	-0.027	0.000
66.200	-0.600	-0.015	8.800	-0.027	0.000
66.300	-0.400	-0.016	8.799	-0.027	0.000
66.400	-0.200	-0.014	8.799	-0.027	0.000
66.500	-1.000	-0.016	8.800	-0.027	0.000
66.600	-0.800	-0.016	8.800	-0.027	0.000
66.700	-0.200	-0.018	8.800	-0.027	0.000
66.800	-0.400	-0.018	8.798	-0.027	0.000
66.900	-1.200	-0.013	8.799	-0.027	0.000
67.000	0.400	-0.016	8.799	-0.027	0.000
67.100	-0.200	-0.016	8.799	-0.027	0.000
67.200	-0.600	-0.012	8.800	-0.027	0.000
67.300	-0.800	-0.018	8.799	-0.027	0.000
67.400	-1.000	-0.015	8.799	-0.027	0.000
67.500	-0.800	-0.019	8.799	-0.027	0.000
67.600	-0.000	-0.019	8.799	-0.027	0.000
67.700	-0.000	-0.014	8.799	-0.027	0.000
67.800	0.600	-0.016	8.800	-0.027	0.000
67.900	-1.200	-0.014	8.799	-0.027	0.000
68.000	0.200	-0.015	8.798	-0.027	0.000
68.100	-0.400	-0.015	8.798	-0.027	0.000
68.200	-1.000	-0.020	8.799	-0.027	0.000
68.300	0.400	-0.017	8.800	-0.027	0.000
68.400	-0.600	-0.017	8.799	-0.027	0.000
68.500	-1.000	-0.019	8.799	-0.027	0.000
68.600	-0.800	-0.019	8.799	-0.027	0.000
68.700	-0.000	-0.019	8.798	-0.027	0.000
68.800	-0.200	-0.021	8.799	-0.027	0.000
68.900	-0.800	-0.019	8.799	-0.027	0.000
69.000	-0.000	-0.018	8.801	-0.027	0.000
69.100	0.400	-0.018	8.801	-0.027	0.000
69.200	-0.600	-0.021	8.799	-0.027	0.000
69.300	-0.400	-0.020	8.799	-0.027	0.000
69.400	-0.600	-0.021	8.799	-0.027	0.000
69.500	-0.000	-0.019	8.801	-0.027	0.000
69.600	-0.200	-0.019	8.801	-0.027	0.000
69.700	-0.400	-0.021	8.799	-0.027	0.000
69.800	0.400	-0.016	8.800	-0.027	0.000
69.900	-0.800	-0.017	8.800	-0.027	0.000
70.000	-1.200	-0.018	8.800	-0.027	0.000
70.100	-1.400	-0.018	8.800	-0.027	0.000
70.200	-0.800	-0.014	8.800	-0.027	0.000
70.300	-0.400	-0.020	8.799	-0.027	0.000
70.400	-1.000	-0.017	8.800	-0.027	0.000
70.500	-0.800	-0.019	8.798	-0.027	0.000
70.600	-1.000	-0.019	8.798	-0.027	0.000
70.700	-0.200	-0.014	8.800	-0.027	0.000
70.800	-1.600	-0.018	8.798	-0.027	0.000
70.900	0.400	-0.017	8.798	-0.027	0.000
71.000	-0.800	-0.017	8.798	-0.027	0.000
71.100	-1.000	-0.017	8.798	-0.027	0.000
71.200	-1.400	-0.016	8.799	-0.027	0.000
71.300	-0.200	-0.015	8.799	-0.027	0.000
71.400	-0.400	-0.014	8.798	-0.027	0.000
71.500	-0.600	-0.015	8.799	-0.027	0.000
71.600	0.400	-0.015	8.799	-0.027	0.000
71.700	0.800	-0.016	8.799	-0.027	0.000
71.800	-0.200	-0.015	8.800	-0.027	0.000
71.900	-1.200	-0.012	8.798	-0.027	0.000
72.000	-0.400	-0.014	8.800	-0.027	0.000
72.100	-0.800	-0.014	8.800	-0.027	0.000
72.200	-1.400	-0.014	8.797	-0.027	0.000
72.300	-1.200	-0.012	8.799	-0.027	0.000
72.400	0.200	-0.013	8.799	-0.027	0.000
72.500	-1.200	-0.014	8.799	-0.027	0.000
72.600	-0.400	-0.014	8.799	-0.027	0.000
72.700	-1.000	-0.014	8.799	-0.027	0.000
72.800	-0.800	-0.011	8.798	-0.027	0.000
72.900	-0.600	-0.015	8.799	-0.027	0.000
73.000	-1.600	-0.013	8.800	-0.027	0.000
73.100	-1.200	-0.013	8.800	-0.027	0.000
73.200	-1.800	-0.013	8.799	-0.027	0.000
73.300	-1.000	-0.012	8.799	-0.027	0.000
73.400	-2.400	-0.010	8.799	-0.027	0.000
73.500	-1.600	-0.011	8.799	-0.027	0.000
73.600	-2.200	-0.011	8.799	-0.027	0.000
73.700	-0.800	-0.011	8.799	-0.027	0.000
73.800	-1.400	-0.012	8.799	-0.027	0.000
73.900	-0.800	-0.009	8.799	-0.027	0.000
74.000	-1.200	-0.005	8.799	-0.027	0.000
74.100	-1.200	-0.005	8.799	-0.027	0.000
74.200	-1.800	-0.005	8.798	-0.027	0.000
74.300	-0.800	-0.008	8.798	-0.027	0.000
74.400	-1.000	-0.005	8.798	-0.027	0.000
74.500	-1.400	-0.006	8.798	-0.027	0.000
74.600	-1.200	-0.006	8.798	-0.027	0.000
74.700	-1.200	-0.009	8.799	-0.027	0.000
74.800	-1.200	-0.009	8.799	-0.027	0.000
74.900	-1.000	-0.009	8.797	-0.027	0.000
75.000	-2.800	-0.009	8.797	-0.027	0.000
75.100	-1.200	-0.009	8.797	-0.027	0.000
75.200	-0.800	-0.009	8.798	-0.027	0.000
75.300	-1.000	-0.008	8.799	-0.027	0.000
75.400	-1.600	-0.009	8.799	-0.027	0.000
75.500	-2.000	-0.011	8.798	-0.027	0.000
75.600	-2.200	-0.011	8.798	-0.027	0.000
75.700	-2.000	-0.008	8.798	-0.027	0.000
75.800	-1.400	-0.008	8.799	-0.027	0.000
75.900	-2.400	-0.007	8.798	-0.027	0.000
76.000	-1.600	-0.005	8.798	-0.027	0.000
76.100	-1.600	-0.005	8.798	-0.027	0.000
76.200	-2.000	-0.007	8.799	-0.027	0.000
76.300	-0.800	-0.005	8.799	-0.027	0.000
76.400	-2.200	-0.008	8.798	-0.027	0.000
76.500	-2.800	-0.003	8.799	-0.027	0.000
76.600	-1.000	-0.003	8.799	-0.027	0.000
76.700	-0.800	-0.010	8.799	-0.027	0.000
76.800	-2.600	-0.005	8.799	-0.027	0.000
76.900	-1.200	-0.008	8.799	-0.027	0.000
77.000	-1.200	-0.004	8.799	-0.027	0.000
77.100	-2.200	-0.004	8.799	-0.027	0.000
77.200	-2.000	-0.004	8.799	-0.027	0.000
77.300	-2.200	-0.004	8.799	-0.027	0.000
77.400	-1.600	-0.007	8.798	-0.027	0.000
77.500	-1.400	-0.007	8.799	-0.027	0.000
77.600	-2.400	-0.007	8.799	-0.027	0.000
77.700	-2.600	-0.006	8.797	-0.027	0.000
77.800	-2.800	-0.002	8.799	-0.027	0.000
77.900	-0.800	-0.007	8.798	-0.027	0.000
78.000	-1.600	-0.003	8.799	-0.027	0.000
78.100	-3.000	-0.003	8.799	-0.027	0.000
78.200	-1.600	-0.004	8.799	-0.027	0.000
78.300	-2.600	-0.003	8.797	-0.027	0.000
78.400	-2.600	-0.001	8.799	-0.027	0.000
78.500	-2.800	-0.003	8.798	-0.027	0.000
78.600	-1.400	-0.003	8.798	-0.027	0.000
78.700	-2.400	-0.001	8.799	-0.027	0.000
78.800	-1.800	-0.001	8.797	-0.027	0.000
78.900	-1.800	0.003	8.798	-0.027	0.000
79.000	-1.600	-0.003	8.798	-0.027	0.000
79.100	-2.400	-0.003	8.798	-0.027	0.000
79.200	-1.800	0.004	8.799	-0.027	0.000
79.300	-2.800	-0.003	8.798	-0.027	0.000
79.400	-1.400	0.000	8.797	-0.027	0.000
79.500	-1.400	0.001	8.798	-0.027	0.000
79.600	-2.200	0.001	8.798	-0.027	0.000
79.700	-1.400	-0.001	8.797	-0.027	0.000
79.800	-1.200	-0.001	8.799	-0.027	0.000
79.900	-1.000	0.003	8.797	-0.027	0.000
80.000	-1.400	-0.002	8.797	-0.027	0.000
80.100	-1.200	-0.002	8.797	-0.027	0.000
80.200	-1.200	-0.003	8.798	-0.027	0.000
80.300	-2.400	-0.001	8.798	-0.027	0.000
80.400	-2.000	-0.003	8.797	-0.027	0.000
80.500	-1.000	-0.001	8.798	-0.027	0.000
80.600	-1.000	-0.001	8.798	-0.027	0.000
80.700	-1.800	-0.004	8.798	-0.027	0.000
80.800	-1.800	-0.002	8.798	-0.027	0.000
80.900	-2.000	-0.004	8.797	-0.027	0.000
81.000	-1.200	-0.006	8.798	-0.027	0.000
81.100	-0.800	-0.006	8.798	-0.027	0.000
81.200	-2.200	-0.005	8.798	-0.027	0.000
81.300	-0.800	-0.001	8.799	-0.027	0.000
81.400	-1.600	-0.005	8.798	-0.027	0.000
81.500	-0.600	-0.004	8.799	-0.027	0.000
81.600	-0.600	-0.004	8.799	-0.027	0.000
81.700	-1.000	-0.011	8.797	-0.027	0.000
81.800	-2.000	-0.008	8.797	-0.027	0.000
81.900	-0.400	-0.006	8.799	-0.027	0.000
82.000	-1.000	-0.006	8.800	-0.027	0.000
82.100	-0.000	-0.006	8.800	-0.027	0.000
82.200	-1.600	-0.007	8.797	-0.027	0.000
82.300	-1.000	-0.008	8.798	-0.027	0.000
82.400	-1.000	-0.005	8.799	-0.027	0.000
82.500	-0.200	-0.009	8.797	-0.027	0.000
82.600	-2.400	-0.009	8.797	-0.027	0.000
82.700	-0.600	-0.007	8.798	-0.027	0.000
82.800	-0.600	-0.010	8.797	-0.027	0.000
82.900	-1.200	-0.009	8.798	-0.027	0.000
83.000	-0.600	-0.010	8.796	-0.027	0.000
83.100	0.200	-0.010	8.796	-0.027	0.000
83.200	-0.600	-0.012	8.798	-0.027	0.000
83.300	-0.400	-0.011	8.798	-0.027	0.000
83.400	-0.400	-0.011	8.797	-0.027	0.000
83.500	-0.400	-0.008	8.798	-0.027	0.000
83.600	-2.000	-0.008	8.798	-0.027	0.000
83.700	-0.600	-0.012	8.797	-0.027	0.000
83.800	-1.000	-0.013	8.797	-0.027	0.000
83.900	-0.400	-0.013	8.797	-0.027	0.000
84.000	-0.800	-0.014	8.797	-0.027	0.000
84.100	-1.200	-0.014	8.797	-0.027	0.000
84.200	-1.400	-0.015	8.796	-0.027	0.000
84.300	-0.200	-0.014	8.798	-0.027	0.000
84.400	-0.200	-0.012	8.797	-0.027	0.000
84.500	-0.800	-0.014	8.798	-0.027	0.000
84.600	-0.800	-0.014	8.798	-0.027	0.000
84.700	0.600	-0.014	8.797	-0.027	0.000
84.800	-0.200	-0.014	8.799	-0.027	0.000
84.900	0.200	-0.013	8.797	-0.027	0.000
85.000	0.200	-0.017	8.798	-0.027	0.000
85.100	-0.600	-0.017	8.798	-0.027	0.000
85.200	-0.600	-0.013	8.796	-0.027	0.000
85.300	0.400	-0.018	8.798	-0.027	0.000
85.400	-0.600	-0.015	8.799	-0.027	0.000
85.500	-0.400	-0.015	8.798	-0.027	0.000
85.600	-1.200	-0.015	8.798	-0.027	0.000
85.700	-0.600	-0.014	8.797	-0.027	0.000
85.800	-0.000	-0.019	8.797	-0.027	0.000
85.900	-0.600	-0.011	8.798	-0.027	0.000
86.000	-0.600	-0.019	8.796	-0.027	0.000
86.100	-0.400	-0.019	8.796	-0.027	0.000
86.200	0.600	-0.019	8.798	-0.027	0.000
86.300	-0.600	-0.015	8.796	-0.027	0.000
86.400	-0.600	-0.015	8.798	-0.027	0.000
86.500	-0.600	-0.017	8.796	-0.027	0.000
86.600	0.600	-0.017	8.796	-0.027	0.000
86.700	-1.000	-0.017	8.798	-0.027	0.000
86.800	-0.600	-0.012	8.797	-0.027	0.000
86.900	-0.200	-0.019	8.798	-0.027	0.000
87.000	-0.400	-0.017	8.797	-0.027	0.000
87.100	-1.400	-0.017	8.797	-0.027	0.000
87.200	-0.400	-0.017	8.798	-0.027	0.000
87.300	-0.800	-0.017	8.797	-0.027	0.000
87.400	0.400	-0.017	8.796	-0.027	0.000
87.500	0.400	-0.017	8.796	-0.027	0.000
87.600	-1.000	-0.017	8.796	-0.027	0.000
87.700	-0.600	-0.019	8.797	-0.027	0.000
87.800	-0.400	-0.019	8.798	-0.027	0.000
87.900	-0.600	-0.017	8.797	-0.027	0.000
88.000	-0.400	-0.020	8.797	-0.027	0.000
88.100	-1.400	-0.020	8.797	-0.027	0.000
88.200	-1.400	-0.018	8.797	-0.027	0.000
88.300	0.600	-0.019	8.799	-0.027	0.000
88.400	-0.600	-0.019	8.797	-0.027	0.000
88.500	-0.600	-0.018	8.796	-0.027	0.000
88.600	-0.600	-0.018	8.796	-0.027	0.000
88.700	-0.400	-0.018	8.796	-0.027	0.000
88.800	-0.600	-0.019	8.797	-0.027	0.000
88.900	-0.200	-0.015	8.796	-0.027	0.000
89.000	-0.000	-0.016	8.797	-0.027	0.000
89.100	-1.400	-0.016	8.797	-0.027	0.000
89.200	-1.000	-0.017	8.797	-0.027	0.000
89.300	-0.000	-0.016	8.797	-0.027	0.000
89.400	-0.200	-0.017	8.796	-0.027	0.000
89.500	0.200	-0.015	8.798	-0.027	0.000
89.600	-0.600	-0.015	8.798	-0.027	0.000
89.700	-0.200	-0.016	8.797	-0.027	0.000
89.800	-0.000	-0.013	8.797	-0.027	0.000
89.900	-0.600	-0.021	8.798	-0.027	0.000
90.000	0.200	-0.014	8.797	-0.027	0.000
90.100	-0.200	-0.014	8.797	-0.027	0.000
90.200	-0.800	-0.015	8.797	-0.027	0.000
90.300	0.400	-0.019	8.796	-0.027	0.000
90.400	-0.200	-0.016	8.797	-0.027	0.000
90.500	-0.800	-0.020	8.796	-0.027	0.000
90.600	-0.600	-0.020	8.796	-0.027	0.000
90.700	-0.800	-0.016	8.797	-0.027	0.000
90.800	-0.800	-0.019	8.796	-0.027	0.000
90.900	-0.400	-0.017	8.797	-0.027	0.000
91.000	-0.000	-0.016	8.796	-0.027	0.000
91.100	-1.200	-0.016	8.796	-0.027	0.000
91.200	-0.400	-0.015	8.797	-0.027	0.000
91.300	-1.200	-0.015	8.797	-0.027	0.000
91.400	0.200	-0.017	8.796	-0.027	0.000
91.500	-0.800	-0.020	8.796	-0.027	0.000
91.600	-0.800	-0.020	8.796	-0.027	0.000
91.700	0.800	-0.014	8.796	-0.027	0.000
91.800	-0.600	-0.013	8.796	-0.027	0.000
91.900	0.200	-0.014	8.796	-0.027	0.000
92.000	-0.200	-0.018	8.797	-0.027	0.000
92.100	-1.000	-0.018	8.797	-0.027	0.000
92.200	-0.000	-0.014	8.796	-0.027	0.000
92.300	-1.000	-0.017	8.797	-0.027	0.000
92.400	-0.800	-0.016	8.795	-0.027	0.000
92.500	-1.000	-0.017	8.797	-0.027	0.000
92.600	0.200	-0.017	8.797	-0.027	0.000
92.700	-0.800	-0.015	8.796	-0.027	0.000
92.800	-1.600	-0.016	8.797	-0.027	0.000
92.900	0.400	-0.018	8.797	-0.027	0.000
93.000	-0.800	-0.020	8.797	-0.027	0.000
93.100	-0.200	-0.020	8.797	-0.027	0.000
93.200	-0.400	-0.013	8.796	-0.027	0.000
93.300	-0.800	-0.018	8.797	-0.027	0.000
93.400	-0.600	-0.016	8.797	-0.027	0.000
93.500	-0.800	-0.017	8.796	-0.027	0.000
93.600	-0.800	-0.017	8.796	-0.027	0.000
93.700	-0.400	-0.014	8.797	-0.027	0.000
93.800	-1.200	-0.016	8.796	-0.027	0.000
93.900	-0.000	-0.017	8.796	-0.027	0.000
94.000	-0.800	-0.015	8.795	-0.027	0.000
94.100	-0.800	-0.015	8.795	-0.027	0.000
94.200	0.400	-0.018	8.796	-0.027	0.000
94.300	-1.200	-0.012	8.796	-0.027	0.000
94.400	-0.600	-0.013	8.797	-0.027	0.000
94.500	-0.800	-0.013	8.795	-0.027	0.000
94.600	-0.400	-0.013	8.795	-0.027	0.000
94.700	-0.200	-0.015	8.798	-0.027	0.000
94.800	0.200	-0.015	8.796	-0.027	0.000
94.900	-0.800	-0.013	8.796	-0.027	0.000
95.000	0.400	-0.013	8.796	-0.027	0.000
95.100	0.400	-0.013	8.796	-0.027	0.000
95.200	-1.200	-0.014	8.796	-0.027	0.000
95.300	-2.000	-0.016	8.796	-0.027	0.000
95.400	-0.200	-0.015	8.796	-0.027	0.000
95.500	-1.000	-0.014	8.796	-0.027	0.000
95.600	-0.400	-0.014	8.796	-0.027	0.000
95.700	-0.800	-0.012	8.797	-0.027	0.000
95.800	-1.200	-0.013	8.798	-0.027	0.000
95.900	-0.800	-0.012	8.796	-0.027	0.000
96.000	-1.400	-0.017	8.796	-0.027	0.000
96.100	0.600	-0.017	8.796	-0.027	0.000
96.200	-0.200	-0.010	8.796	-0.027	0.000
96.300	-1.800	-0.017	8.796	-0.027	0.000
96.400	-1.000	-0.014	8.795	-0.027	0.000
96.500	-0.600	-0.016	8.797	-0.028	0.000
96.600	-1.400	-0.016	8.797	-0.028	0.000
96.700	-2.000	-0.009	8.795	-0.028	0.000
96.800	-0.400	-0.013	8.797	-0.028	0.000
96.900	-1.000	-0.016	8.795	-0.028	0.000
97.000	-0.200	-0.015	8.797	-0.028	0.000
97.100	-0.600	-0.015	8.797	-0.028	0.000
97.200	-1.200	-0.015	8.796	-0.028	0.000
97.300	-1.000	-0.011	8.796	-0.028	0.000
97.400	-1.000	-0.014	8.796	-0.028	0.000
97.500	-1.400	-0.011	8.795	-0.028	0.000
97.600	-0.800	-0.011	8.795	-0.028	0.000
97.700	-0.600	-0.015	8.795	-0.028	0.000
97.800	-1.200	-0.013	8.796	-0.028	0.000
97.900	-0.600	-0.016	8.796	-0.028	0.000
98.000	-0.600	-0.014	8.796	-0.028	0.000
98.100	-0.400	-0.014	8.796	-0.028	0.000
98.200	-1.000	-0.012	8.795	-0.028	0.000
98.300	-1.800	-0.013	8.796	-0.028	0.000
98.400	-1.000	-0.014	8.797	-0.028	0.000
98.500	-1.000	-0.014	8.794	-0.028	0.000
98.600	-0.400	-0.014	8.794	-0.028	0.000
98.700	-2.000	-0.015	8.796	-0.028	0.000
98.800	-0.400	-0.012	8.795	-0.028	0.000
98.900	-1.600	-0.016	8.795	-0.028	0.000
99.000	-0.600	-0.014	8.795	-0.028	0.000
99.100	-0.800	-0.014	8.795	-0.028	0.000
99.200	-1.000	-0.012	8.796	-0.028	0.000
99.300	0.200	-0.015	8.796	-0.028	0.000
99.400	-1.000	-0.010	8.795	-0.028	0.000
99.500	-0.600	-0.014	8.795	-0.028	0.000
99.600	-1.200	-0.014	8.795	-0.028	0.000
99.700	-1.200	-0.012	8.796	-0.028	0.000
99.800	-0.600	-0.013	8.797	-0.028	0.000
99.900	-1.000	-0.011	8.795	-0.028	0.000
100.000	-1.200	-0.013	8.796	-0.028	0.000
100.100	-0.800	-0.013	8.796	-0.028	0.000
100.200	-0.400	-0.008	8.795	-0.028	0.000
100.300	-0.600	-0.014	8.797	-0.028	0.000
100.400	-1.400	-0.012	8.795	-0.028	0.000
100.500	-1.400	-0.013	8.795	-0.028	0.000
100.600	-1.200	-0.013	8.795	-0.028	0.000
100.700	-1.000	-0.013	8.795	-0.028	0.000
100.800	-1.200	-0.010	8.796	-0.028	0.000
100.900	-1.400	-0.010	8.795	-0.028	0.000
101.000	-1.800	-0.011	8.797	-0.028	0.000
101.100	-0.400	-0.011	8.797	-0.028	0.000
101.200	-0.800	-0.012	8.795	-0.028	0.000
101.300	0.400	-0.012	8.796	-0.028	0.000
101.400	-1.200	-0.009	8.796	-0.028	0.000
101.500	-1.000	-0.010	8.796	-0.028	0.000
101.600	-1.000	-0.010	8.796	-0.028	0.000
101.700	-1.000	-0.015	8.795	-0.028	0.000
101.800	-1.600	-0.009	8.796	-0.028	0.000
101.900	-0.600	-0.014	8.797	-0.028	0.000
102.000	-1.000	-0.010	8.797	-0.028	0.000
102.100	-1.400	-0.010	8.797	-0.028	0.000
102.200	-1.600	-0.013	8.796	-0.028	0.000
102.300	-2.000	-0.009	8.795	-0.028	0.000
102.400	-0.200	-0.011	8.796	-0.028	0.000
102.500	-1.800	-0.014	8.795	-0.028	0.000
102.600	-1.400	-0.014	8.795	-0.028	0.000
102.700	-1.600	-0.010	8.796	-0.028	0.000
102.800	-1.200	-0.010	8.795	-0.028	0.000
102.900	-1.600	-0.011	8.795	-0.028	0.000
103.000	-0.600	-0.010	8.794	-0.028	0.000
103.100	-0.200	-0.010	8.794	-0.028	0.000
103.200	-0.800	-0.011	8.797	-0.028	0.000
103.300	-1.400	-0.013	8.796	-0.028	0.000
103.400	-1.000	-0.012	8.795	-0.028	0.000
103.500	0.200	-0.009	8.795	-0.028	0.000
103.600	-1.000	-0.009	8.795	-0.028	0.000
103.700	-0.600	-0.012	8.796	-0.028	0.000
103.800	-1.400	-0.011	8.796	-0.028	0.000
103.900	-0.200	-0.010	8.795	-0.028	0.000
104.000	-1.000	-0.014	8.795	-0.028	0.000
104.100	-1.400	-0.014	8.795	-0.028	0.000
104.200	-1.200	-0.009	8.794	-0.028	0.000
104.300	-1.400	-0.012	8.796	-0.028	0.000
104.400	-1.200	-0.008	8.796	-0.028	0.000
104.500	-1.000	-0.007	8.795	-0.028	0.000
104.600	-1.400	-0.007	8.795	-0.028	0.000
104.700	-1.400	-0.008	8.794	-0.028	0.000
104.800	-1.400	-0.011	8.794	-0.028	0.000
104.900	-1.200	-0.008	8.794	-0.028	0.000
105.000	-2.000	-0.009	8.796	-0.028	0.000
105.100	-1.600	-0.009	8.796	-0.028	0.000
105.200	-1.400	-0.011	8.794	-0.028	0.000
105.300	-1.200	-0.007	8.795	-0.028	0.000
105.400	-1.800	-0.011	8.795	-0.028	0.000
105.500	-1.000	-0.010	8.794	-0.028	0.000
105.600	-0.600	-0.010	8.794	-0.028	0.000
105.700	-1.200	-0.008	8.795	-0.028	0.000
105.800	-1.000	-0.011	8.795	-0.028	0.000
105.900	-1.000	-0.010	8.795	-0.028	0.000
106.000	-0.000	-0.008	8.796	-0.028	0.000
106.100	-1.200	-0.008	8.796	-0.028	0.000
106.200	-1.200	-0.009	8.796	-0.028	0.000
106.300	-1.800	-0.011	8.793	-0.028	0.000
106.400	-1.000	-0.010	8.796	-0.028	0.000
106.500	-0.800	-0.010	8.795	-0.028	0.000
106.600	-1.200	-0.010	8.795	-0.028	0.000
106.700	-1.400	-0.013	8.796	-0.028	0.000
106.800	-0.800	-0.008	8.795	-0.028	0.000
106.900	-0.800	-0.008	8.794	-0.028	0.000
107.000	-0.600	-0.007	8.795	-0.028	0.000
107.100	-1.400	-0.007	8.795	-0.028	0.000
107.200	-1.000	-0.010	8.794	-0.028	0.000
107.300	-1.000	-0.011	8.795	-0.028	0.000
107.400	-1.400	-0.009	8.794	-0.028	0.000
107.500	-0.400	-0.009	8.795	-0.028	0.000
107.600	-0.400	-0.009	8.795	-0.028	0.000
107.700	-1.000	-0.008	8.796	-0.028	0.000
107.800	-2.000	-0.009	8.795	-0.028	0.000
107.900	-1.400	-0.007	8.795	-0.028	0.000
108.000	-1.600	-0.005	8.794	-0.028	0.000
108.100	-1.200	-0.005	8.794	-0.028	0.000
108.200	-0.400	-0.009	8.795	-0.028	0.000
108.300	-0.800	-0.005	8.795	-0.028	0.000
108.400	-1.200	-0.009	8.794	-0.028	0.000
108.500	-0.400	-0.009	8.795	-0.028	0.000
108.600	-1.400	-0.009	8.795	-0.028	0.000
108.700	-1.000	-0.006	8.794	-0.028	0.000
108.800	-1.000	-0.010	8.795	-0.028	0.000
108.900	-0.800	-0.007	8.794	-0.028	0.000
109.000	-1.400	-0.008	8.796	-0.028	0.000
109.100	-1.000	-0.008	8.796	-0.028	0.000
109.200	-1.400	-0.003	8.794	-0.028	0.000
109.300	-0.800	-0.007	8.795	-0.028	0.000
109.400	-1.400	-0.009	8.795	-0.028	0.000
109.500	-1.800	-0.008	8.795	-0.028	0.000
109.600	-1.800	-0.008	8.795	-0.028	0.000
109.700	-0.800	-0.008	8.795	-0.028	0.000
109.800	-1.200	-0.004	8.794	-0.028	0.000
109.900	-0.800	-0.007	8.795	-0.028	0.000
110.000	-1.000	-0.007	8.795	-0.028	0.000
110.100	-1.800	-0.007	8.795	-0.028	0.000
110.200	-1.200	-0.007	8.794	-0.028	0.000
110.300	-1.400	-0.007	8.794	-0.028	0.000
110.400	-1.000	-0.010	8.796	-0.028	0.000
110.500	-1.000	-0.007	8.794	-0.028	0.000
110.600	-1.400	-0.007	8.794	-0.028	0.000
110.700	-1.800	-0.006	8.795	-0.028	0.000
110.800	-1.600	-0.008	8.794	-0.028	0.000
110.900	-2.000	-0.007	8.795	-0.028	0.000
111.000	-0.800	-0.004	8.794	-0.028	0.000
111.100	-1.200	-0.004	8.794	-0.028	0.000
111.200	-1.600	-0.008	8.795	-0.028	0.000
111.300	-1.400	-0.006	8.794	-0.028	0.000
111.400	-0.600	-0.006	8.795	-0.028	0.000
111.500	-1.800	-0.009	8.793	-0.028	0.000
111.600	-1.600	-0.009	8.793	-0.028	0.000
111.700	-1.800	-0.007	8.795	-0.028	0.000
111.800	-1.600	-0.007	8.794	-0.028	0.000
111.900	-1.400	-0.008	8.793	-0.028	0.000
112.000	-1.600	-0.007	8.795	-0.028	0.000
112.100	-1.000	-0.007	8.795	-0.028	0.000
112.200	-1.600	-0.007	8.795	-0.028	0.000
112.300	-1.400	-0.010	8.793	-0.028	0.000
112.400	-1.400	-0.010	8.795	-0.028	0.000
112.500	-2.200	-0.006	8.794	-0.028	0.000
112.600	-1.200	-0.006	8.794	-0.028	0.000
112.700	-2.200	-0.009	8.794	-0.028	0.000
112.800	-1.400	-0.007	8.795	-0.028	0.000
112.900	-1.200	-0.008	8.794	-0.028	0.000
113.000	-1.400	-0.007	8.795	-0.028	0.000
113.100	-2.200	-0.007	8.795	-0.028	0.000
113.200	-1.200	-0.007	8.795	-0.028	0.000
113.300	-1.800	-0.007	8.795	-0.028	0.000
113.400	-1.800	-0.008	8.793	-0.028	0.000
113.500	-1.200	-0.009	8.795	-0.028	0.000
113.600	-1.400	-0.009	8.795	-0.028	0.000
113.700	-1.800	-0.007	8.794	-0.028	0.000
113.800	-1.400	-0.004	8.794	-0.028	0.000
113.900	-1.600	-0.006	8.796	-0.028	0.000
114.000	-1.000	-0.004	8.793	-0.028	0.000
114.100	-1.800	-0.004	8.793	-0.028	0.000
114.200	-0.600	-0.005	8.795	-0.028	0.000
114.300	-2.000	-0.004	8.794	-0.028	0.000
114.400	-1.600	-0.006	8.796	-0.028	0.000
114.500	-0.800	-0.007	8.795	-0.028	0.000
114.600	-0.800	-0.007	8.795	-0.028	0.000
114.700	-1.400	-0.007	8.795	-0.028	0.000
114.800	-0.000	-0.006	8.793	-0.028	0.000
114.900	-1.600	-0.005	8.795	-0.028	0.000
115.000	-1.800	-0.005	8.794	-0.028	0.000
115.100	-1.600	-0.005	8.794	-0.028	0.000
115.200	-1.600	-0.006	8.795	-0.028	0.000
115.300	-1.000	-0.006	8.794	-0.028	0.000
115.400	-2.000	-0.009	8.793	-0.028	0.000
115.500	-1.000	-0.008	8.794	-0.028	0.000
115.600	-2.200	-0.008	8.794	-0.028	0.000
115.700	-1.200	-0.007	8.795	-0.028	0.000
115.800	-2.000	-0.009	8.794	-0.028	0.000
115.900	-1.600	-0.008	8.793	-0.028	0.000
116.000	-1.400	-0.007	8.793	-0.028	0.000
116.100	-1.400	-0.007	8.793	-0.028	0.000
116.200	-0.600	-0.007	8.794	-0.028	0.000
116.300	-1.200	-0.008	8.794	-0.028	0.000
116.400	-1.800	-0.013	8.794	-0.028	0.000
116.500	-1.200	-0.008	8.795	-0.028	0.000
116.600	-1.800	-0.008	8.795	-0.028	0.000
116.700	-1.600	-0.006	8.794	-0.028	0.000
116.800	-1.600	-0.007	8.794	-0.028	0.000
116.900	-1.800	-0.007	8.793	-0.028	0.000
117.000	-2.200	-0.011	8.794	-0.028	0.000
117.100	-2.000	-0.011	8.794	-0.028	0.000
117.200	-1.600	-0.007	8.794	-0.028	0.000
117.300	-1.200	-0.007	8.795	-0.028	0.000
117.400	-1.000	-0.007	8.794	-0.028	0.000
117.500	-1.000	-0.006	8.794	-0.028	0.000
117.600	-2.000	-0.006	8.794	-0.028	0.000
117.700	-1.400	-0.011	8.792	-0.028	0.000
117.800	-2.200	-0.009	8.794	-0.028	0.000
117.900	-1.600	-0.005	8.795	-0.028	0.000
118.000	-1.800	-0.008	8.795	-0.028	0.000
118.100	-1.800	-0.008	8.795	-0.028	0.000
118.200	-1.000	-0.007	8.794	-0.028	0.000
118.300	-0.400	-0.006	8.793	-0.028	0.000
118.400	-0.400	-0.005	8.794	-0.028	0.000
118.500	-0.600	-0.008	8.794	-0.028	0.000
118.600	-2.600	-0.008	8.794	-0.028	0.000
118.700	-1.200	-0.009	8.794	-0.028	0.000
118.800	-1.200	-0.009	8.793	-0.028	0.000
118.900	-0.800	-0.009	8.795	-0.028	0.000
119.000	-0.000	-0.007	8.794	-0.028	0.000
119.100	-2.200	-0.007	8.794	-0.028	0.000
119.200	-2.000	-0.006	8.795	-0.028	0.000
119.300	-1.400	-0.008	8.794	-0.028	0.000
119.400	-1.600	-0.008	8.793	-0.028	0.000
119.500	-1.400	-0.010	8.793	-0.028	0.000
119.600	-1.600	-0.010	8.793	-0.028	0.000
119.700	-1.400	-0.011	8.794	-0.028	0.000
119.800	-1.800	-0.009	8.793	-0.028	0.000
119.900	-1.000	-0.007	8.793	-0.028	0.000
120.000	-1.200	-0.007	8.793	-0.028	0.000
120.100	-1.600	-0.007	8.793	-0.028	0.000
120.200	-0.800	-0.007	8.794	-0.028	0.000
120.300	-2.200	-0.006	8.795	-0.028	0.000
120.400	-2.200	-0.006	8.792	-0.028	0.000
120.500	-1.000	-0.003	8.792	-0.028	0.000
120.600	-1.600	-0.003	8.792	-0.028	0.000
120.700	-0.600	-0.007	8.793	-0.028	0.000
120.800	-1.400	-0.004	8.794	-0.028	0.000
120.900	-2.000	-0.005	8.793	-0.028	0.000
121.000	-1.400	-0.006	8.793	-0.028	0.000
121.100	-1.200	-0.006	8.793	-0.028	0.000
121.200	-1.800	-0.003	8.793	-0.028	0.000
121.300	-2.000	-0.000	8.794	-0.028	0.000
121.400	-2.000	-0.005	8.793	-0.028	0.000
121.500	-2.000	-0.004	8.795	-0.028	0.000
121.600	-2.000	-0.004	8.795	-0.028	0.000
121.700	-1.800	-0.004	8.794	-0.028	0.000
121.800	-1.400	-0.004	8.793	-0.028	0.000
121.900	-2.000	-0.005	8.793	-0.028	0.000
122.000	-1.400	-0.000	8.794	-0.028	0.000
122.100	-2.600	-0.000	8.794	-0.028	0.000
122.200	-1.800	-0.002	8.793	-0.028	0.000
122.300	-2.400	-0.001	8.793	-0.028	0.000
122.400	-2.400	-0.000	8.794	-0.028	0.000
122.500	-1.600	-0.002	8.793	-0.028	0.000
122.600	-3.000	-0.002	8.793	-0.028	0.000
122.700	-2.600	-0.005	8.795	-0.028	0.000
122.800	-1.800	0.000	8.794	-0.028	0.000
122.900	-1.800	0.001	8.793	-0.028	0.000
123.000	-2.600	0.000	8.793	-0.028	0.000
123.100	-2.000	0.000	8.793	-0.028	0.000
123.200	-2.800	-0.000	8.793	-0.028	0.000
123.300	-2.600	-0.001	8.793	-0.028	0.000
123.400	-1.800	-0.001	8.793	-0.028	0.000
123.500	-1.400	-0.001	8.792	-0.028	0.000
123.600	-2.600	-0.001	8.792	-0.028	0.000
123.700	-1.800	0.000	8.792	-0.028	0.000
123.800	-2.200	0.001	8.794	-0.028	0.000
123.900	-1.400	-0.001	8.793	-0.028	0.000
124.000	-2.200	0.002	8.793	-0.028	0.000
124.100	-2.400	0.002	8.793	-0.028	0.000
124.200	-2.200	0.003	8.793	-0.028	0.000
124.300	-2.200	-0.001	8.794	-0.028	0.000
124.400	-2.200	0.000	8.792	-0.028	0.000
124.500	-2.800	0.005	8.793	-0.028	0.000
124.600	-2.200	0.005	8.793	-0.028	0.000
124.700	-2.200	0.005	8.792	-0.028	0.000
124.800	-3.200	-0.000	8.793	-0.028	0.000
124.900	-2.800	0.001	8.793	-0.028	0.000
125.000	-2.000	0.005	8.794	-0.028	0.000
125.100	-2.600	0.005	8.794	-0.028	0.000
125.200	-3.000	0.001	8.793	-0.028	0.000
125.300	-2.000	0.004	8.793	-0.028	0.000
125.400	-3.000	0.007	8.793	-0.028	0.000
125.500	-2.800	0.008	8.792	-0.028	0.000
125.600	-2.400	0.008	8.792	-0.028	0.000
125.700	-3.200	0.005	8.793	-0.028	0.000
125.800	-3.000	0.007	8.792	-0.028	0.000
125.900	-2.600	0.005	8.793	-0.028	0.000
126.000	-1.600	0.008	8.793	-0.028	0.000
126.100	-3.000	0.008	8.793	-0.028	0.000
126.200	-2.200	0.002	8.792	-0.028	0.000
126.300	-2.200	0.007	8.793	-0.028	0.000
126.400	-2.200	0.005	8.794	-0.028	0.000
126.500	-2.600	0.010	8.792	-0.028	0.000
126.600	-2.200	0.010	8.792	-0.028	0.000
126.700	-3.000	0.006	8.793	-0.028	0.000
126.800	-2.600	0.004	8.792	-0.028	0.000
126.900	-2.000	0.006	8.792	-0.028	0.000
127.000	-2.600	0.008	8.793	-0.028	0.000
127.100	-2.400	0.008	8.793	-0.028	0.000
127.200	-2.600	0.003	8.793	-0.028	0.000
127.300	-3.400	0.007	8.793	-0.028	0.000
127.400	-3.600	0.004	8.793	-0.028	0.000
127.500	-2.800	0.004	8.792	-0.028	0.000
127.600	-2.000	0.004	8.792	-0.028	0.000
127.700	-2.200	0.010	8.793	-0.028	0.000
127.800	-2.600	0.004	8.792	-0.028	0.000
127.900	-4.000	0.003	8.792	-0.028	0.000
128.000	-2.600	0.003	8.792	-0.028	0.000
128.100	-2.800	0.003	8.792	-0.028	0.000
128.200	-2.800	0.004	8.793	-0.028	0.000
128.300	-2.800	0.010	8.794	-0.028	0.000
128.400	-2.800	0.007	8.792	-0.028	0.000
128.500	-1.800	0.009	8.793	-0.028	0.000
128.600	-3.200	0.009	8.793	-0.028	0.000
128.700	-2.400	0.004	8.792	-0.028	0.000
128.800	-3.800	0.004	8.793	-0.028	0.000
128.900	-2.400	0.009	8.792	-0.028	0.000
129.000	-2.800	0.007	8.793	-0.028	0.000
129.100	-2.200	0.007	8.793	-0.028	0.000
129.200	-3.200	0.005	8.792	-0.028	0.000
129.300	-3.000	0.007	8.793	-0.028	0.000
129.400	-2.800	0.006	8.792	-0.028	0.000
129.500	-2.400	0.008	8.794	-0.028	0.000
129.600	-2.600	0.008	8.794	-0.028	0.000
129.700	-2.800	0.004	8.793	-0.028	0.000
129.800	-2.800	0.006	8.793	-0.028	0.000
129.900	-3.000	0.003	8.793	-0.028	0.000
130.000	-3.600	0.008	8.794	-0.028	0.000
130.100	-2.400	0.008	8.794	-0.028	0.000
130.200	-2.800	0.006	8.794	-0.028	0.000
130.300	-3.000	0.007	8.792	-0.028	0.000
130.400	-2.800	0.007	8.792	-0.028	0.000
130.500	-2.200	0.007	8.793	-0.028	0.000
130.600	-2.200	0.007	8.793	-0.028	0.000
130.700	-3.200	0.006	8.793	-0.028	0.000
130.800	-2.400	0.008	8.792	-0.028	0.000
130.900	-3.200	0.008	8.792	-0.028	0.000
131.000	-3.000	0.005	8.792	-0.028	0.000
131.100	-2.200	0.005	8.792	-0.028	0.000
131.200	-3.000	0.009	8.794	-0.028	0.000
131.300	-2.400	0.004	8.792	-0.028	0.000
131.400	-3.600	0.007	8.791	-0.028	0.000
131.500	-2.600	0.009	8.793	-0.028	0.000
131.600	-3.600	0.009	8.793	-0.028	0.000
131.700	-3.400	0.006	8.793	-0.028	0.000
131.800	-2.600	0.006	8.792	-0.028	0.000
131.900	-2.800	0.009	8.792	-0.028	0.000
132.000	-3.200	0.006	8.792	-0.028	0.000
132.100	-2.600	0.006	8.792	-0.028	0.000
132.200	-3.000	0.006	8.792	-0.028	0.000
132.300	-2.800	0.010	8.792	-0.028	0.000
132.400	-2.800	0.008	8.792	-0.028	0.000
132.500	-3.000	0.005	8.791	-0.028	0.000
132.600	-3.200	0.005	8.791	-0.028	0.000
132.700	-3.000	0.008	8.793	-0.028	0.000
132.800	-1.600	0.006	8.791	-0.028	0.000
132.900	-2.600	0.004	8.792	-0.029	0.000
133.000	-2.400	0.006	8.793	-0.029	0.000
133.100	-2.800	0.006	8.793	-0.029	0.000
133.200	-2.600	0.006	8.792	-0.029	0.000
133.300	-2.400	0.009	8.793	-0.029	0.000
133.400	-2.200	0.006	8.792	-0.029	0.000
133.500	-2.800	0.006	8.792	-0.029	0.000
133.600	-2.800	0.006	8.792	-0.029	0.000
133.700	-2.200	0.005	8.791	-0.029	0.000
133.800	-2.600	0.009	8.792	-0.029	0.000
133.900	-2.400	0.008	8.792	-0.029	0.000
134.000	-2.600	0.008	8.793	-0.029	0.000
134.100	-3.400	0.008	8.793	-0.029	0.000
134.200	-3.400	0.004	8.792	-0.029	0.000
134.300	-3.400	0.009	8.791	-0.029	0.000
134.400	-2.400	0.008	8.792	-0.029	0.000
134.500	-3.200	0.006	8.792	-0.029	0.000
134.600	-3.200	0.006	8.792	-0.029	0.000
134.700	-2.200	0.009	8.792	-0.029	0.000
134.800	-2.200	0.005	8.792	-0.029	0.000
134.900	-2.800	0.006	8.792	-0.029	0.000
135.000	-2.200	0.006	8.792	-0.029	0.000
135.100	-2.600	0.006	8.792	-0.029	0.000
135.200	-2.000	0.010	8.793	-0.029	0.000
135.300	-2.000	0.005	8.790	-0.029	0.000
135.400	-2.000	0.002	8.791	-0.029	0.000
135.500	-2.800	0.002	8.790	-0.029	0.000
135.600	-3.400	0.002	8.790	-0.029	0.000
135.700	-3.600	0.006	8.792	-0.029	0.000
135.800	-2.800	0.005	8.792	-0.029	0.000
135.900	-2.800	0.003	8.792	-0.029	0.000
136.000	-2.200	0.005	8.791	-0.029	0.000
136.100	-3.000	0.005	8.791	-0.029	0.000
136.200	-2.800	0.005	8.792	-0.029	0.000
136.300	-3.800	0.006	8.792	-0.029	0.000
136.400	-2.400	-0.001	8.790	-0.029	0.000
136.500	-2.400	0.005	8.792	-0.029	0.000
136.600	-1.200	0.005	8.792	-0.029	0.000
136.700	-2.400	0.004	8.791	-0.029	0.000
136.800	-2.200	0.007	8.792	-0.029	0.000
136.900	-1.800	0.003	8.792	-0.029	0.000
137.000	-2.000	0.001	8.791	-0.029	0.000
137.100	-2.400	0.001	8.791	-0.029	0.000
137.200	-1.800	0.002	8.790	-0.029	0.000
137.300	-2.400	0.002	8.793	-0.029	0.000
137.400	-1.800	0.001	8.791	-0.029	0.000
137.500	-2.400	0.002	8.793	-0.029	0.000
137.600	-3.000	0.002	8.793	-0.029	0.000
137.700	-3.200	0.002	8.791	-0.029	0.000
137.800	-1.800	0.001	8.790	-0.029	0.000
137.900	-2.000	0.003	8.792	-0.029	0.000
138.000	-1.800	-0.002	8.793	-0.029	0.000
138.100	-2.200	-0.002	8.793	-0.029	0.000
138.200	-2.200	0.001	8.791	-0.029	0.000
138.300	-2.600	0.003	8.791	-0.029	0.000
138.400	-2.200	0.002	8.792	-0.029	0.000
138.500	-1.800	0.003	8.791	-0.029	0.000
138.600	-2.200	0.003	8.791	-0.029	0.000
138.700	-2.600	-0.001	8.792	-0.029	0.000
138.800	-2.000	-0.003	8.791	-0.029	0.000
138.900	-2.200	0.005	8.792	-0.029	0.000
139.000	-2.000	0.001	8.790	-0.029	0.000
139.100	-2.600	0.001	8.790	-0.029	0.000
139.200	-1.800	-0.002	8.791	-0.029	0.000
139.300	-1.800	-0.002	8.790	-0.029	0.000
139.400	-2.200	0.001	8.792	-0.029	0.000
139.500	-1.800	0.001	8.791	-0.029	0.000
139.600	-1.800	0.001	8.791	-0.029	0.000
139.700	-2.800	0.001	8.791	-0.029	0.000
139.800	-2.200	-0.001	8.792	-0.029	0.000
139.900	-2.800	0.002	8.790	-0.029	0.000
140.000	-1.600	-0.000	8.790	-0.029	0.000
140.100	-1.400	-0.000	8.790	-0.029	0.000
140.200	-2.600	0.001	8.792	-0.029	0.000
140.300	-1.400	0.003	8.791	-0.029	0.000
140.400	-2.400	-0.003	8.790	-0.029	0.000
140.500	-2.400	-0.002	8.791	-0.029	0.000
140.600	-1.800	-0.002	8.791	-0.029	0.000
140.700	-2.600	0.003	8.790	-0.029	0.000
140.800	-1.800	-0.001	8.793	-0.029	0.000
140.900	-2.000	-0.001	8.790	-0.029	0.000
141.000	-2.000	0.003	8.792	-0.029	0.000
141.100	-1.400	0.003	8.792	-0.029	0.000
141.200	-2.000	0.002	8.791	-0.029	0.000
141.300	-2.000	0.001	8.791	-0.029	0.000
141.400	-2.200	0.003	8.790	-0.029	0.000
141.500	-2.600	-0.000	8.792	-0.029	0.000
141.600	-2.600	-0.000	8.792	-0.029	0.000
141.700	-0.400	-0.002	8.790	-0.029	0.000
141.800	-2.200	-0.002	8.791	-0.029	0.000
141.900	-1.800	-0.001	8.792	-0.029	0.000
142.000	-1.800	-0.000	8.792	-0.029	0.000
142.100	-1.600	-0.000	8.792	-0.029	0.000
142.200	-2.000	-0.005	8.791	-0.029	0.000
142.300	-1.800	-0.000	8.791	-0.029	0.000
142.400	-1.200	-0.001	8.792	-0.029	0.000
142.500	-1.600	-0.001	8.791	-0.029	0.000
142.600	-2.200	-0.001	8.791	-0.029	0.000
142.700	-1.600	-0.005	8.792	-0.029	0.000
142.800	-1.400	-0.002	8.791	-0.029	0.000
142.900	-2.000	-0.001	8.791	-0.029	0.000
143.000	-2.200	0.002	8.790	-0.029	0.000
143.100	-1.400	0.002	8.790	-0.029	0.000
143.200	-1.800	-0.001	8.790	-0.029	0.000
143.300	-2.400	-0.002	8.790	-0.029	0.000
143.400	-2.400	-0.002	8.791	-0.029	0.000
143.500	-2.600	-0.002	8.790	-0.029	0.000
143.600	-1.800	-0.002	8.790	-0.029	0.000
143.700	-1.600	-0.001	8.791	-0.029	0.000
143.800	-2.400	0.000	8.790	-0.029	0.000
143.900	-1.600	-0.001	8.790	-0.029	0.000
144.000	-1.600	-0.002	8.790	-0.029	0.000
144.100	-2.200	-0.002	8.790	-0.029	0.000
144.200	-2.000	-0.000	8.790	-0.029	0.000
144.300	-2.400	-0.002	8.790	-0.029	0.000
144.400	-2.800	-0.002	8.790	-0.029	0.000
144.500	-1.800	-0.002	8.790	-0.029	0.000
144.600	-2.200	-0.002	8.790	-0.029	0.000
144.700	-2.600	-0.002	8.790	-0.029	0.000
144.800	-2.200	-0.000	8.792	-0.029	0.000
144.900	-1.400	-0.000	8.790	-0.029	0.000
145.000	-1.200	-0.002	8.791	-0.029	0.000
145.100	-1.400	-0.002	8.791	-0.029	0.000
145.200	-0.800	-0.005	8.790	-0.029	0.000
145.300	-2.200	-0.000	8.791	-0.029	0.000
145.400	-2.800	0.000	8.790	-0.029	0.000
145.500	-1.800	0.000	8.790	-0.029	0.000
145.600	-2.200	0.000	8.790	-0.029	0.000
145.700	-2.200	-0.002	8.790	-0.029	0.000
145.800	-1.600	0.003	8.790	-0.029	0.000
145.900	-1.600	-0.002	8.792	-0.029	0.000
146.000	-1.800	-0.001	8.791	-0.029	0.000
146.100	-2.000	-0.001	8.791	-0.029	0.000
146.200	-1.400	-0.004	8.791	-0.029	0.000
146.300	-2.000	0.005	8.790	-0.029	0.000
146.400	-2.400	-0.001	8.792	-0.029	0.000
146.500	-2.800	0.001	8.791	-0.029	0.000
146.600	-2.400	0.001	8.791	-0.029	0.000
146.700	-1.600	-0.002	8.791	-0.029	0.000
146.800	-2.200	-0.001	8.791	-0.029	0.000
146.900	-1.600	0.002	8.792	-0.029	0.000
147.000	-1.800	0.000	8.790	-0.029	0.000
147.100	-1.600	0.000	8.790	-0.029	0.000
147.200	-1.800	0.002	8.791	-0.029	0.000
147.300	-3.000	-0.003	8.789	-0.029	0.000
147.400	-1.800	0.001	8.790	-0.029	0.000
147.500	-2.200	-0.001	8.790	-0.029	0.000
147.600	-2.600	-0.001	8.790	-0.029	0.000
147.700	-1.200	-0.002	8.791	-0.029	0.000
147.800	-2.600	0.002	8.790	-0.029	0.000
147.900	-2.800	0.001	8.790	-0.029	0.000
148.000	-2.200	0.001	8.790	-0.029	0.000
148.100	-2.400	0.001	8.790	-0.029	0.000
148.200	-2.400	0.001	8.791	-0.029	0.000
148.300	-1.400	-0.001	8.790	-0.029	0.000
148.400	-2.400	-0.000	8.790	-0.029	0.000
148.500	-2.600	0.003	8.791	-0.029	0.000
148.600	-2.200	0.003	8.791	-0.029	0.000
148.700	-1.800	0.001	8.791	-0.029	0.000
148.800	-1.600	0.002	8.791	-0.029	0.000
148.900	-2.600	0.001	8.790	-0.029	0.000
149.000	-2.400	0.001	8.790	-0.029	0.000
149.100	-1.000	0.001	8.790	-0.029	0.000
149.200	-1.400	0.001	8.789	-0.029	0.000
149.300	-1.800	0.001	8.791	-0.029	0.000
149.400	-2.000	0.003	8.791	-0.029	0.000
149.500	-3.600	0.004	8.791	-0.029	0.000
149.600	-3.000	0.004	8.791	-0.029	0.000
149.700	-3.000	0.001	8.790	-0.029	0.000
149.800	-2.600	0.001	8.791	-0.029	0.000
149.900	-2.400	0.002	8.790	-0.029	0.000
150.000	-1.600	0.003	8.791	-0.029	0.000
150.100	-2.800	0.003	8.791	-0.029	0.000
150.200	-2.200	0.002	8.789	-0.029	0.000
150.300	-2.800	0.005	8.790	-0.029	0.000
150.400	-1.400	0.004	8.791	-0.029	0.000
150.500	-2.200	0.001	8.789	-0.029	0.000
150.600	-2.200	0.001	8.789	-0.029	0.000
150.700	-2.800	0.002	8.790	-0.029	0.000
150.800	-2.000	0.005	8.789	-0.029	0.000
150.900	-2.800	0.003	8.791	-0.029	0.000
151.000	-2.000	0.003	8.790	-0.029	0.000
151.100	-3.000	0.003	8.790	-0.029	0.000
151.200	-3.000	0.006	8.790	-0.029	0.000
151.300	-2.200	0.002	8.790	-0.029	0.000
151.400	-2.800	0.003	8.790	-0.029	0.000
151.500	-3.000	0.003	8.790	-0.029	0.000
151.600	-3.000	0.003	8.790	-0.029	0.000
151.700	-1.000	0.004	8.789	-0.029	0.000
151.800	-2.400	0.002	8.790	-0.029	0.000
151.900	-2.200	0.002	8.790	-0.029	0.000
152.000	-2.800	0.005	8.790	-0.029	0.000
152.100	-1.600	0.005	8.790	-0.029	0.000
152.200	-2.000	0.003	8.790	-0.029	0.000
152.300	-1.800	0.008	8.789	-0.029	0.000
152.400	-1.400	0.003	8.791	-0.029	0.000
152.500	-2.200	0.005	8.790	-0.029	0.000
152.600	-1.800	0.005	8.790	-0.029	0.000
152.700	-2.400	0.004	8.791	-0.029	0.000
152.800	-3.000	0.006	8.790	-0.029	0.000
152.900	-2.200	0.008	8.790	-0.029	0.000
153.000	-2.800	0.005	8.790	-0.029	0.000
153.100	-3.000	0.005	8.790	-0.029	0.000
153.200	-3.200	0.005	8.790	-0.029	0.000
153.300	-2.800	0.003	8.791	-0.029	0.000
153.400	-2.400	0.006	8.791	-0.029	0.000
153.500	-2.000	0.004	8.791	-0.029	0.000
153.600	-1.400	0.004	8.791	-0.029	0.000
153.700	-2.400	0.002	8.790	-0.029	0.000
153.800	-3.000	0.005	8.791	-0.029	0.000
153.900	-2.600	0.004	8.790	-0.029	0.000
154.000	-2.000	0.006	8.790	-0.029	0.000
154.100	-2.800	0.006	8.790	-0.029	0.000
154.200	-2.800	0.005	8.790	-0.029	0.000
154.300	-3.000	0.007	8.790	-0.029	0.000
154.400	-2.800	0.006	8.791	-0.029	0.000
154.500	-1.800	0.006	8.790	-0.029	0.000
154.600	-1.400	0.006	8.790	-0.029	0.000
154.700	-2.800	0.007	8.790	-0.029	0.000
154.800	-1.400	0.004	8.788	-0.029	0.000
154.900	-2.800	0.006	8.789	-0.029	0.000
155.000	-1.800	0.007	8.790	-0.029	0.000
155.100	-3.400	0.007	8.790	-0.029	0.000
155.200	-2.800	0.004	8.789	-0.029	0.000
155.300	-2.600	0.005	8.790	-0.029	0.000
155.400	-1.600	0.002	8.789	-0.029	0.000
155.500	-2.200	0.003	8.790	-0.029	0.000
155.600	-2.600	0.003	8.790	-0.029	0.000
155.700	-2.000	0.004	8.790	-0.029	0.000
155.800	-2.000	0.003	8.790	-0.029	0.000
155.900	-2.400	0.005	8.790	-0.029	0.000
156.000	-3.000	0.007	8.789	-0.029	0.000
156.100	-2.000	0.007	8.789	-0.029	0.000
156.200	-2.400	0.006	8.790	-0.029	0.000
156.300	-2.600	0.005	8.790	-0.029	0.000
156.400	-2.800	0.002	8.789	-0.029	0.000
156.500	-3.200	0.003	8.790	-0.029	0.000
156.600	-1.400	0.003	8.790	-0.029	0.000
156.700	-2.000	0.003	8.789	-0.029	0.000
156.800	-2.400	0.005	8.790	-0.029	0.000
156.900	-2.600	0.004	8.788	-0.029	0.000
157.000	-1.600	0.003	8.790	-0.029	0.000
157.100	-3.000	0.003	8.790	-0.029	0.000
157.200	-2.600	0.006	8.789	-0.029	0.000
157.300	-2.400	0.004	8.790	-0.029	0.000
157.400	-2.400	0.004	8.789	-0.029	0.000
157.500	-3.200	0.003	8.790	-0.029	0.000
157.600	-1.800	0.003	8.790	-0.029	0.000
157.700	-2.400	0.002	8.788	-0.029	0.000
157.800	-2.000	0.006	8.789	-0.029	0.000
157.900	-2.400	0.005	8.789	-0.029	0.000
158.000	-1.800	0.006	8.790	-0.029	0.000
158.100	-2.200	0.006	8.790	-0.029	0.000
158.200	-2.200	0.002	8.789	-0.029	0.000
158.300	12.400	0.006	8.790	-0.029	0.000
158.400	16.000	0.006	8.790	-0.029	0.000
158.500	17.800	0.005	8.790	-0.029	0.118
158.600	27.400	0.005	8.790	-0.029	0.118
158.700	22.600	0.001	8.790	-0.029	0.118
158.800	38.200	0.004	8.788	-0.029	0.118
158.900	34.800	0.006	8.789	-0.029	0.118
159.000	39.200	0.004	8.788	-0.029	0.412
159.100	46.400	0.004	8.788	-0.029	0.412
159.200	42.400	0.005	8.789	-0.029	0.412
159.300	55.600	0.000	8.788	-0.029	0.412
159.400	57.000	-0.004	8.790	-0.028	0.412
159.500	55.000	0.014	8.790	-0.028	0.706
159.600	66.200	0.014	8.790	-0.028	0.706
159.700	51.400	0.019	8.791	-0.028	0.706
159.800	81.800	0.038	8.789	-0.028	0.706
159.900	66.600	0.047	8.789	-0.028	0.706
160.000	74.200	0.085	8.791	-0.028	1.000
160.100	79.600	0.085	8.791	-0.028	1.000
160.200	71.800	0.102	8.791	-0.028	1.000
160.300	83.800	0.132	8.789	-0.028	1.000
160.400	89.800	0.150	8.789	-0.027	1.000
160.500	83.800	0.205	8.788	-0.027	1.295
160.600	87.600	0.205	8.788	-0.027	1.295
160.700	82.200	0.231	8.790	-0.027	1.295
160.800	99.000	0.262	8.791	-0.027	1.295
160.900	99.800	0.289	8.788	-0.026	1.295
161.000	90.800	0.352	8.790	-0.026	1.589
161.100	100.200	0.352	8.790	-0.026	1.589
161.200	96.000	0.385	8.789	-0.026	1.589
161.300	107.800	0.419	8.790	-0.026	1.589
161.400	101.000	0.452	8.790	-0.025	1.589
161.500	107.000	0.530	8.791	-0.025	1.883
161.600	108.200	0.530	8.791	-0.025	1.883
161.700	103.200	0.564	8.790	-0.025	1.883
161.800	118.200	0.607	8.791	-0.024	1.883
161.900	109.000	0.642	8.788	-0.024	1.883
162.000	111.000	0.725	8.790	-0.024	2.177
162.100	109.000	0.725	8.790	-0.024	2.177
162.200	111.000	0.764	8.789	-0.024	2.177
162.300	125.000	0.807	8.789	-0.023	2.177
162.400	119.600	0.847	8.790	-0.023	2.177
162.500	114.000	0.927	8.790	-0.023	2.471
162.600	114.600	0.927	8.790	-0.023	2.471
162.700	116.600	0.975	8.790	-0.023	2.471
162.800	137.000	1.018	8.790	-0.022	2.471
162.900	105.400	1.058	8.789	-0.022	2.471
163.000	126.800	1.150	8.790	-0.022	2.766
163.100	112.200	1.150	8.790	-0.022	2.766
163.200	116.400	1.192	8.792	-0.022	2.766
163.300	133.000	1.239	8.789	-0.021	2.766
163.400	136.000	1.280	8.789	-0.021	2.766
163.500	134.200	1.373	8.790	-0.021	3.060
163.600	136.400	1.373	8.790	-0.021	3.060
163.700	129.000	1.417	8.791	-0.021	3.060
163.800	137.600	1.463	8.790	-0.020	3.060
163.900	159.800	1.508	8.790	-0.020	3.060
164.000	141.600	1.601	8.788	-0.020	3.354
164.100	135.800	1.601	8.788	-0.020	3.354
164.200	125.200	1.649	8.789	-0.020	3.354
164.300	153.600	1.696	8.789	-0.019	3.354
164.400	143.800	1.742	8.788	-0.019	3.354
164.500	146.000	1.840	8.789	-0.019	3.648
164.600	138.800	1.840	8.789	-0.019	3.648
164.700	157.200	1.882	8.790	-0.019	3.648
164.800	157.600	1.936	8.790	-0.018	3.648
164.900	147.200	1.984	8.789	-0.018	3.648
165.000	151.400	2.071	8.789	-0.018	3.943
165.100	146.000	2.071	8.789	-0.018	3.943
165.200	149.600	2.122	8.789	-0.018	3.943
165.300	160.200	2.170	8.791	-0.016	3.943
165.400	152.800	2.216	8.787	-0.016	3.943
165.500	156.600	2.315	8.790	-0.016	4.237
165.600	151.800	2.315	8.790	-0.016	4.237
165.700	150.400	2.361	8.789	-0.016	4.237
165.800	170.400	2.410	8.790	-0.015	4.237
165.900	158.800	2.453	8.789	-0.015	4.237
166.000	161.600	2.553	8.791	-0.015	4.531
166.100	160.800	2.553	8.791	-0.015	4.531
166.200	156.800	2.599	8.788	-0.015	4.531
166.300	171.000	2.649	8.790	-0.013	4.531
166.400	161.200	2.696	8.791	-0.013	4.531
166.500	164.800	2.790	8.789	-0.013	4.825
166.600	159.600	2.790	8.789	-0.013	4.825
166.700	165.400	2.845	8.790	-0.013	4.825
166.800	161.400	2.892	8.789	-0.012	4.825
166.900	156.400	2.937	8.790	-0.012	4.825
167.000	151.400	3.035	8.789	-0.012	5.000
167.100	149.200	3.035	8.789	-0.012	5.000
167.200	143.200	3.085	8.790	-0.012	5.000
167.300	141.600	3.139	8.789	-0.011	5.000
167.400	137.800	3.183	8.790	-0.011	5.000
167.500	134.000	3.281	8.789	-0.011	5.000
167.600	130.800	3.281	8.789	-0.011	5.000
167.700	128.800	3.330	8.790	-0.011	5.000
167.800	125.400	3.379	8.788	-0.010	5.000
167.900	123.400	3.429	8.788	-0.010	5.000
168.000	120.200	3.514	8.789	-0.010	5.000
168.100	117.400	3.514	8.789	-0.010	5.000
168.200	117.000	3.559	8.790	-0.010	5.000
168.300	114.200	3.594	8.789	-0.009	5.000
168.400	112.800	3.630	8.788	-0.009	5.000
168.500	110.800	3.694	8.789	-0.009	5.000
168.600	109.000	3.694	8.789	-0.009	5.000
168.700	108.200	3.721	8.789	-0.009	5.000
168.800	107.000	3.752	8.789	-0.008	5.000
168.900	105.200	3.778	8.788	-0.008	5.000
169.000	104.000	3.827	8.790	-0.008	5.000
169.100	101.600	3.827	8.790	-0.008	5.000
169.200	100.400	3.851	8.788	-0.008	5.000
169.300	99.000	3.871	8.789	-0.008	5.000
169.400	97.400	3.891	8.788	-0.008	5.000
169.500	96.800	3.927	8.790	-0.008	5.000
169.600	96.000	3.927	8.790	-0.008	5.000
169.700	94.800	3.945	8.788	-0.008	5.000
169.800	93.200	3.962	8.790	-0.007	5.000
169.900	93.200	3.977	8.789	-0.007	5.000
170.000	92.600	4.006	8.789	-0.007	5.000
170.100	91.400	4.006	8.789	-0.007	5.000
170.200	90.200	4.022	8.789	-0.007	5.000
170.300	89.200	4.032	8.788	-0.006	5.000
170.400	88.000	4.046	8.789	-0.006	5.000
170.500	78.400	4.067	8.790	-0.006	5.000
170.600	135.000	4.067	8.790	-0.006	5.000
170.700	87.200	4.079	8.788	-0.006	5.000
170.800	85.600	4.085	8.789	-0.006	5.000
170.900	86.200	4.096	8.789	-0.006	5.000
171.000	84.600	4.115	8.789	-0.006	5.000
171.100	84.800	4.115	8.789	-0.006	5.000
171.200	84.800	4.123	8.789	-0.006	5.000
171.300	83.400	4.135	8.789	-0.005	5.000
171.400	83.400	4.138	8.789	-0.005	5.000
171.500	83.000	4.152	8.788	-0.005	5.000
171.600	81.400	4.152	8.788	-0.005	5.000
171.700	82.000	4.160	8.789	-0.005	5.000
171.800	81.800	4.153	8.789	-0.004	5.000
171.900	81.600	4.174	8.788	-0.004	5.000
172.000	80.800	4.186	8.789	-0.004	5.000
172.100	79.400	4.186	8.789	-0.004	5.000
172.200	79.600	4.189	8.789	-0.004	5.000
172.300	78.600	4.195	8.789	-0.003	5.000
172.400	79.200	4.200	8.789	-0.003	5.000
172.500	78.600	4.210	8.789	-0.003	5.000
172.600	78.600	4.210	8.789	-0.003	5.000
172.700	77.600	4.215	8.788	-0.003	5.000
172.800	79.000	4.217	8.789	-0.003	5.000
172.900	39.400	4.225	8.789	-0.003	5.000
173.000	94.200	4.229	8.789	-0.003	5.000
173.100	78.200	4.229	8.789	-0.003	5.000
173.200	77.400	4.231	8.788	-0.003	5.000
173.300	77.400	4.234	8.789	-0.002	5.000
173.400	77.600	4.236	8.789	-0.002	5.000
173.500	76.600	4.244	8.789	-0.002	5.000
173.600	76.400	4.244	8.789	-0.002	5.000
173.700	76.600	4.250	8.787	-0.002	5.000
173.800	76.000	4.251	8.788	-0.002	5.000
173.900	76.000	4.256	8.789	-0.002	5.000
174.000	75.000	4.242	8.789	-0.002	5.000
174.100	75.400	4.242	8.789	-0.002	5.000
174.200	74.400	4.261	8.789	-0.002	5.000
174.300	75.200	4.265	8.788	-0.001	5.000
174.400	75.000	4.267	8.790	-0.001	5.000
174.500	74.400	4.269	8.790	-0.001	5.000
174.600	74.800	4.269	8.790	-0.001	5.000
174.700	74.400	4.271	8.787	-0.001	5.000
174.800	75.000	4.274	8.787	-0.000	5.000
174.900	73.800	4.279	8.790	-0.000	5.000
175.000	73.800	4.279	8.788	-0.000	5.000
175.100	73.800	4.279	8.788	-0.000	5.000
175.200	72.800	4.280	8.788	-0.000	5.000
175.300	73.200	4.281	8.788	0.000	5.000
175.400	73.800	4.283	8.789	0.000	5.000
175.500	73.400	4.284	8.788	0.000	5.000
175.600	74.200	4.284	8.788	0.000	5.000
175.700	72.800	4.287	8.789	0.000	5.000
175.800	73.000	4.287	8.787	0.001	5.000
175.900	72.800	4.292	8.788	0.001	5.000
176.000	72.800	4.295	8.787	0.001	5.000
176.100	72.000	4.295	8.787	0.001	5.000
176.200	73.400	4.292	8.788	0.001	5.000
176.300	71.800	4.297	8.788	0.001	5.000
176.400	71.600	4.292	8.789	0.001	5.000
176.500	72.400	4.297	8.787	0.001	5.000
176.600	71.800	4.297	8.787	0.001	5.000
176.700	72.600	4.297	8.789	0.001	5.000
176.800	71.400	4.300	8.789	0.002	5.000
176.900	71.800	4.301	8.788	0.002	5.000
177.000	72.000	4.301	8.789	0.002	5.000
177.100	71.800	4.301	8.789	0.002	5.000
177.200	72.000	4.305	8.787	0.002	5.000
177.300	71.600	4.308	8.788	0.003	5.000
177.400	71.200	4.308	8.789	0.003	5.000
177.500	71.400	4.305	8.788	0.003	5.000
177.600	71.600	4.305	8.788	0.003	5.000
177.700	71.400	4.310	8.787	0.003	5.000
177.800	71.800	4.313	8.789	0.003	5.000
177.900	71.400	4.311	8.787	0.003	5.000
178.000	71.400	4.314	8.789	0.003	5.000
178.100	72.000	4.314	8.789	0.003	5.000
178.200	71.400	4.310	8.787	0.003	5.000
178.300	71.400	4.312	8.787	0.004	5.000
178.400	72.600	4.311	8.788	0.004	5.000
178.500	70.800	4.317	8.790	0.004	5.000
178.600	71.600	4.317	8.790	0.004	5.000
178.700	71.200	4.314	8.788	0.004	5.000
178.800	71.000	4.315	8.788	0.004	5.000
178.900	70.400	4.316	8.790	0.004	5.000
179.000	70.800	4.319	8.788	0.004	5.000
179.100	71.000	4.319	8.788	0.004	5.000
179.200	71.000	4.318	8.788	0.004	5.000
179.300	71.000	4.318	8.787	0.005	5.000
179.400	71.000	4.318	8.788	0.005	5.000
179.500	70.000	4.321	8.787	0.005	5.000
179.600	71.000	4.321	8.787	0.005	5.000
179.700	69.400	4.319	8.789	0.005	5.000
179.800	71.000	4.319	8.788	0.006	5.000
179.900	70.400	4.322	8.787	0.006	5.000
180.000	70.600	4.325	8.787	0.006	5.000
180.100	70.200	4.325	8.787	0.006	5.000
180.200	33.200	4.324	8.788	0.006	5.000
180.300	82.200	4.321	8.788	0.006	5.000
180.400	70.600	4.321	8.786	0.006	5.000
180.500	69.600	4.323	8.787	0.006	5.000
180.600	70.200	4.323	8.787	0.006	5.000
180.700	70.000	4.323	8.787	0.006	5.000
180.800	70.600	4.325	8.788	0.007	5.000
180.900	70.000	4.326	8.787	0.007	5.000
181.000	70.000	4.325	8.787	0.007	5.000
181.100	70.200	4.325	8.787	0.007	5.000
181.200	70.200	4.327	8.787	0.007	5.000
181.300	70.400	4.326	8.789	0.007	5.000
181.400	69.600	4.319	8.787	0.007	5.000
181.500	69.600	4.329	8.787	0.007	5.000
181.600	69.600	4.329	8.787	0.007	5.000
181.700	69.200	4.327	8.788	0.007	5.000
181.800	69.400	4.328	8.789	0.008	5.000
181.900	69.200	4.327	8.787	0.008	5.000
182.000	68.600	4.329	8.788	0.008	5.000
182.100	68.800	4.329	8.788	0.008	5.000
182.200	69.000	4.334	8.787	0.008	5.000
182.300	68.600	4.333	8.788	0.008	5.000
182.400	68.600	4.330	8.788	0.008	5.000
182.500	68.800	4.334	8.787	0.008	5.000
182.600	68.800	4.334	8.787	0.008	5.000
182.700	69.200	4.334	8.787	0.008	5.000
182.800	69.400	4.336	8.787	0.009	5.000
182.900	69.000	4.333	8.788	0.009	5.000
183.000	69.400	4.333	8.787	0.009	5.000
183.100	68.800	4.333	8.787	0.009	5.000
183.200	68.800	4.334	8.788	0.009	5.000
183.300	69.800	4.338	8.787	0.010	5.000
183.400	68.800	4.339	8.789	0.010	5.000
183.500	69.200	4.340	8.786	0.010	5.000
183.600	69.400	4.340	8.786	0.010	5.000
183.700	68.600	4.340	8.787	0.010	5.000
183.800	68.600	4.339	8.788	0.010	5.000
183.900	69.600	4.342	8.787	0.010	5.000
184.000	68.600	4.340	8.786	0.010	5.000
184.100	69.200	4.340	8.786	0.010	5.000
184.200	69.600	4.341	8.788	0.010	5.000
184.300	68.400	4.339	8.787	0.011	5.000
184.400	69.200	4.341	8.787	0.011	5.000
184.500	68.800	4.338	8.787	0.011	5.000
184.600	68.000	4.338	8.787	0.011	5.000
184.700	69.000	4.339	8.787	0.011	5.000
184.800	68.400	4.339	8.787	0.011	5.000
184.900	69.000	4.339	8.786	0.011	5.000
185.000	69.400	4.338	8.787	0.011	5.000
185.100	67.600	4.338	8.787	0.011	5.000
185.200	69.000	4.339	8.787	0.011	5.000
185.300	69.200	4.344	8.788	0.012	5.000
185.400	69.000	4.339	8.787	0.012	5.000
185.500	68.600	4.342	8.788	0.012	5.000
185.600	68.800	4.342	8.788	0.012	5.000
185.700	68.400	4.343	8.786	0.012	5.000
185.800	68.800	4.342	8.788	0.012	5.000
185.900	68.800	4.342	8.788	0.012	5.000
186.000	68.800	4.343	8.788	0.012	5.000
186.100	68.400	4.343	8.788	0.012	5.000
186.200	68.200	4.340	8.787	0.012	5.000
186.300	69.000	4.343	8.787	0.013	5.000
186.400	68.800	4.342	8.787	0.013	5.000
186.500	68.400	4.347	8.788	0.013	5.000
186.600	67.600	4.347	8.788	0.013	5.000
186.700	68.600	4.345	8.787	0.013	5.000
186.800	67.200	4.348	8.786	0.014	5.000
186.900	67.800	4.345	8.787	0.014	5.000
187.000	68.200	4.346	8.787	0.014	5.000
187.100	67.600	4.346	8.787	0.014	5.000
187.200	68.000	4.344	8.786	0.014	5.000
187.300	67.800	4.346	8.787	0.014	5.000
187.400	66.600	4.350	8.788	0.014	5.000
187.500	66.800	4.348	8.787	0.014	5.000
187.600	68.000	4.348	8.787	0.014	5.000
187.700	67.800	4.349	8.788	0.014	5.000
187.800	67.800	4.350	8.787	0.015	5.000
187.900	67.600	4.349	8.787	0.015	5.000
188.000	67.400	4.353	8.788	0.015	5.000
188.100	55.600	4.353	8.788	0.015	5.000
188.200	95.400	4.357	8.788	0.015	5.000
188.300	69.000	4.354	8.787	0.015	5.000
188.400	66.600	4.354	8.787	0.015	5.000
188.500	66.400	4.353	8.785	0.015	5.000
188.600	66.400	4.353	8.785	0.015	5.000
188.700	67.600	4.356	8.786	0.015	5.000
188.800	67.600	4.355	8.788	0.016	5.000
188.900	67.400	4.357	8.785	0.016	5.000
189.000	67.600	4.357	8.787	0.016	5.000
189.100	66.400	4.357	8.787	0.016	5.000
189.200	66.000	4.356	8.788	0.016	5.000
189.300	67.400	4.356	8.786	0.016	5.000
189.400	67.200	4.347	8.787	0.016	5.000
189.500	67.000	4.353	8.786	0.016	5.000
189.600	67.200	4.353	8.786	0.016	5.000
189.700	66.800	4.359	8.786	0.016	5.000
189.800	67.000	4.355	8.788	0.017	5.000
189.900	66.400	4.359	8.787	0.017	5.000
190.000	66.800	4.358	8.787	0.017	5.000
190.100	66.800	4.358	8.787	0.017	5.000
190.200	66.800	4.356	8.787	0.017	5.000
190.300	66.400	4.357	8.787	0.018	5.000
190.400	66.800	4.358	8.787	0.018	5.000
190.500	66.600	4.362	8.786	0.018	5.000
190.600	66.800	4.362	8.786	0.018	5.000
190.700	66.200	4.357	8.786	0.018	5.000
190.800	67.200	4.360	8.787	0.018	5.000
190.900	68.000	4.360	8.788	0.018	5.000
191.000	65.600	4.361	8.787	0.018	5.000
191.100	66.600	4.361	8.787	0.018	5.000
191.200	66.600	4.359	8.786	0.018	5.000
191.300	67.000	4.359	8.787	0.019	5.000
191.400	66.800	4.357	8.786	0.019	5.000
191.500	66.800	4.356	8.787	0.019	5.000
191.600	67.000	4.356	8.787	0.019	5.000
191.700	65.800	4.357	8.786	0.019	5.000
191.800	66.200	4.360	8.787	0.019	5.000
191.900	66.200	4.363	8.786	0.019	5.000
192.000	67.200	4.358	8.787	0.019	5.000
192.100	66.200	4.358	8.787	0.019	5.000
192.200	65.600	4.362	8.786	0.019	5.000
192.300	66.200	4.360	8.787	0.020	5.000
192.400	66.800	4.362	8.787	0.020	5.000
192.500	66.600	4.362	8.787	0.020	5.000
192.600	66.400	4.362	8.787	0.020	5.000
192.700	66.800	4.360	8.786	0.020	5.000
192.800	66.600	4.360	8.786	0.020	5.000
192.900	66.800	4.363	8.786	0.020	5.000
193.000	66.600	4.363	8.787	0.020	5.000
193.100	65.800	4.363	8.787	0.020	5.000
193.200	66.400	4.364	8.786	0.020	5.000
193.300	66.400	4.363	8.787	0.021	5.000
193.400	66.400	4.364	8.786	0.021	5.000
193.500	67.200	4.357	8.787	0.021	5.000
193.600	66.400	4.357	8.787	0.021	5.000
193.700	66.000	4.360	8.786	0.021	5.000
193.800	66.800	4.366	8.788	0.021	5.000
193.900	67.000	4.361	8.786	0.021	5.000
194.000	66.800	4.357	8.787	0.021	5.000
194.100	66.800	4.357	8.787	0.021	5.000
194.200	66.800	4.361	8.786	0.021	5.000
194.300	67.000	4.360	8.786	0.022	5.000
194.400	66.400	4.363	8.787	0.022	5.000
194.500	67.000	4.359	8.787	0.022	5.000
194.600	66.800	4.359	8.787	0.022	5.000
194.700	65.600	4.360	8.785	0.022	5.000
194.800	67.200	4.358	8.786	0.023	5.000
194.900	66.600	4.362	8.788	0.023	5.000
195.000	66.400	4.363	8.787	0.023	5.000
195.100	65.600	4.363	8.787	0.023	5.000
195.200	67.000	4.360	8.786	0.023	5.000
195.300	66.200	4.359	8.786	0.023	5.000
195.400	66.000	4.361	8.787	0.023	5.000
195.500	66.400	4.360	8.786	0.023	5.000
195.600	67.000	4.360	8.786	0.023	5.000
195.700	66.200	4.364	8.787	0.023	5.000
195.800	65.800	4.363	8.786	0.024	5.000
195.900	66.200	4.361	8.786	0.024	5.000
196.000	66.400	4.357	8.785	0.024	5.000
196.100	65.800	4.357	8.785	0.024	5.000
196.200	66.400	4.360	8.787	0.024	5.000
196.300	66.200	4.360	8.786	0.024	5.000
196.400	67.000	4.360	8.786	0.024	5.000
196.500	66.800	4.362	8.786	0.024	5.000
196.600	67.000	4.362	8.786	0.024	5.000
196.700	66.000	4.363	8.787	0.024	5.000
196.800	66.000	4.362	8.786	0.025	5.000
196.900	66.800	4.364	8.787	0.025	5.000
197.000	66.000	4.364	8.786	0.025	5.000
197.100	66.200	4.364	8.786	0.025	5.000
197.200	66.400	4.364	8.786	0.025	5.000
197.300	66.600	4.359	8.787	0.025	5.000
197.400	66.600	4.363	8.785	0.025	5.000
197.500	66.000	4.361	8.786	0.025	5.000
197.600	67.200	4.361	8.786	0.025	5.000
197.700	66.600	4.360	8.786	0.025	5.000
197.800	66.600	4.359	8.786	0.026	5.000
197.900	66.800	4.362	8.786	0.026	5.000
198.000	66.400	4.363	8.787	0.026	5.000
198.100	66.600	4.363	8.787	0.026	5.000
198.200	66.400	4.360	8.785	0.026	5.000
198.300	66.000	4.365	8.786	0.026	5.000
198.400	66.800	4.360	8.787	0.026	5.000
198.500	65.600	4.361	8.787	0.026	5.000
198.600	67.200	4.361	8.787	0.026	5.000
198.700	66.400	4.359	8.785	0.026	5.000
198.800	66.200	4.364	8.787	0.027	5.000
198.900	66.600	4.359	8.787	0.027	5.000
199.000	66.800	4.363	8.787	0.027	5.000
199.100	66.800	4.363	8.787	0.027	5.000
199.200	67.200	4.359	8.786	0.027	5.000
199.300	67.800	4.361	8.785	0.028	5.000
199.400	67.400	4.362	8.787	0.028	5.000
199.500	66.400	4.362	8.786	0.028	5.000
199.600	66.800	4.362	8.786	0.028	5.000
199.700	67.000	4.359	8.786	0.028	5.000
199.800	67.600	4.354	8.785	0.028	5.000
199.900	67.200	4.358	8.787	0.028	5.000
[truncated: 8,590 more rows]
