# Supplementary material for: Measurement of Outflow Facility Using iPerfusion
Source: PLoS One. 2016 Mar 7;11(3):e0150694. doi: 10.1371/journal.pone.0150694 (PMC4780770; doi:10.1371/journal.pone.0150694)
Supplement: S4 File — The raw data from the perfusion traces along with the steady state values for each pressure step. (ZIP) [file pone.0150694.s004.zip › S3/ControlIndividuals/M3/CapPre_3/Parameters.txt]

Q 	 dQ 	 P 	 dP 	 R 	 dR 	 C 	 dC 	 FT 	 dFT 	 N/A 	 FV 	 
-2.3453	0.5884	0.0030	0.0033	0.0030	0.0037	336.4426	413.3206	52.3362	21.5352	0.0000	11374.7904
65.7093	0.4806	4.3715	0.0031	0.0633	0.0004	15.8013	0.1105	6.5944	0.0557	4.9750	2.9961
134.9167	0.5572	8.7097	0.0031	0.0630	0.0003	15.8769	0.0642	7.3575	0.0436	9.9750	3.3387
203.3433	0.8704	13.0541	0.0065	0.0632	0.0003	15.8348	0.0671	7.8943	0.0473	14.9750	3.8984
273.1067	0.7168	17.4072	0.0047	0.0630	0.0002	15.8826	0.0414	8.6124	0.0522	19.9750	4.3705
344.3880	0.8283	21.7660	0.0061	0.0626	0.0002	15.9770	0.0383	8.2956	0.0456	24.9750	4.6021
