# Supplementary material for: Measurement of Outflow Facility Using iPerfusion
Source: PLoS One. 2016 Mar 7;11(3):e0150694. doi: 10.1371/journal.pone.0150694 (PMC4780770; doi:10.1371/journal.pone.0150694)
Supplement: S4 File — The raw data from the perfusion traces along with the steady state values for each pressure step. (ZIP) [file pone.0150694.s004.zip › S3/ControlIndividuals/M3/Eye_M3-C/Data.txt]

0.000	-1.800	4.993	8.747	-0.000	5.000
0.100	-2.200	4.993	8.747	-0.000	5.000
0.200	-1.800	4.995	8.744	-0.000	5.000
0.300	-2.200	4.996	8.746	-0.000	5.000
0.400	-1.400	5.003	8.746	-0.000	5.000
0.500	-2.000	5.004	8.746	-0.000	5.000
0.600	-2.000	5.004	8.746	-0.000	5.000
0.700	-1.000	5.003	8.747	-0.000	5.000
0.800	-0.200	5.002	8.747	-0.000	5.000
0.900	-2.200	5.005	8.747	-0.000	5.000
1.000	-1.400	5.002	8.747	-0.000	5.000
1.100	-1.600	5.002	8.747	-0.000	5.000
1.200	-1.400	4.999	8.747	-0.000	5.000
1.300	-1.000	5.001	8.747	-0.000	5.000
1.400	-2.000	5.003	8.748	-0.000	5.000
1.500	-2.000	5.002	8.747	-0.000	5.001
1.600	-2.000	5.002	8.747	-0.000	5.001
1.700	-1.600	5.001	8.747	-0.000	5.001
1.800	-1.800	5.002	8.748	-0.000	5.001
1.900	-1.600	4.999	8.747	-0.000	5.001
2.000	-1.400	4.997	8.748	-0.000	5.001
2.100	-1.400	4.997	8.748	-0.000	5.001
2.200	-1.400	4.996	8.748	-0.000	5.001
2.300	-1.800	4.999	8.748	-0.000	5.001
2.400	-1.800	5.004	8.748	-0.000	5.001
2.500	-1.200	5.000	8.748	-0.000	5.001
2.600	-1.800	5.000	8.748	-0.000	5.001
2.700	-1.400	5.002	8.748	-0.000	5.001
2.800	-1.800	5.004	8.749	-0.000	5.001
2.900	-0.800	5.000	8.749	-0.000	5.001
3.000	-1.800	5.002	8.749	-0.000	5.001
3.100	-1.200	5.002	8.749	-0.000	5.001
3.200	-2.600	5.002	8.749	-0.000	5.001
3.300	-1.800	5.002	8.750	-0.000	5.001
3.400	-2.000	5.001	8.748	-0.000	5.001
3.500	-1.600	5.004	8.750	-0.000	5.001
3.600	-1.600	5.004	8.750	-0.000	5.001
3.700	-2.000	5.003	8.749	-0.000	5.001
3.800	-2.200	5.002	8.751	-0.000	5.001
3.900	-2.400	5.002	8.751	-0.000	5.001
4.000	-1.400	4.996	8.750	-0.000	5.001
4.100	-1.800	4.996	8.750	-0.000	5.001
4.200	-1.400	4.995	8.751	-0.000	5.001
4.300	-1.800	4.994	8.751	-0.000	5.001
4.400	-1.400	4.999	8.752	-0.000	5.001
4.500	-1.000	4.996	8.750	-0.000	5.001
4.600	-1.200	4.996	8.750	-0.000	5.001
4.700	-1.400	5.003	8.750	-0.000	5.001
4.800	-1.400	5.000	8.751	-0.000	5.001
4.900	-1.400	5.000	8.752	-0.000	5.001
5.000	-1.200	5.001	8.750	-0.000	5.001
5.100	-0.600	5.001	8.750	-0.000	5.001
5.200	-2.000	5.002	8.751	-0.000	5.001
5.300	-1.400	5.005	8.752	-0.000	5.001
5.400	-1.200	5.001	8.751	-0.000	5.001
5.500	-1.600	5.002	8.751	-0.000	5.001
5.600	-1.200	5.002	8.751	-0.000	5.001
5.700	-1.200	5.000	8.752	-0.000	5.001
5.800	-2.400	5.002	8.752	-0.000	5.001
5.900	-1.400	5.005	8.751	-0.000	5.001
6.000	-1.200	4.995	8.752	-0.000	5.001
6.100	-2.000	4.995	8.752	-0.000	5.001
6.200	-1.400	4.994	8.751	-0.000	5.001
6.300	-1.800	5.003	8.752	-0.000	5.001
6.400	-1.400	5.003	8.751	-0.000	5.001
6.500	-1.400	5.003	8.752	-0.000	5.001
6.600	-2.200	5.003	8.752	-0.000	5.001
6.700	-1.400	5.003	8.753	-0.000	5.001
6.800	-1.800	5.001	8.754	-0.000	5.001
6.900	-2.400	5.002	8.753	-0.000	5.001
7.000	-0.800	5.000	8.754	-0.000	5.001
7.100	-0.600	5.000	8.754	-0.000	5.001
7.200	-2.600	5.004	8.752	-0.000	5.001
7.300	-1.600	5.000	8.755	-0.000	5.001
7.400	-1.600	5.000	8.753	-0.000	5.001
7.500	-2.600	5.004	8.754	-0.000	5.001
7.600	-1.000	5.004	8.754	-0.000	5.001
7.700	-3.000	5.003	8.753	-0.000	5.001
7.800	-2.000	5.004	8.755	-0.000	5.001
7.900	-1.200	5.001	8.754	-0.000	5.001
8.000	-1.800	4.994	8.756	-0.000	5.001
8.100	-1.000	4.994	8.756	-0.000	5.001
8.200	-2.000	4.995	8.753	-0.000	5.001
8.300	-1.600	5.001	8.755	-0.000	5.001
8.400	-1.400	5.005	8.755	-0.000	5.001
8.500	-1.600	5.000	8.756	-0.000	5.001
8.600	-1.800	5.000	8.756	-0.000	5.001
8.700	-2.200	5.002	8.756	-0.000	5.001
8.800	-2.400	5.005	8.755	-0.000	5.001
8.900	-2.000	5.016	8.756	-0.000	5.001
9.000	-2.000	5.011	8.756	-0.000	5.001
9.100	-2.000	5.011	8.756	-0.000	5.001
9.200	-1.400	4.996	8.757	-0.000	5.001
9.300	-1.200	5.042	8.755	-0.000	5.001
9.400	-2.000	4.951	8.757	-0.000	5.001
9.500	-1.800	4.887	8.756	-0.000	5.001
9.600	-0.800	4.887	8.756	-0.000	5.001
9.700	-1.600	4.995	8.757	-0.000	5.001
9.800	-1.400	5.008	8.756	-0.000	5.001
9.900	-1.600	5.004	8.757	-0.000	5.001
10.000	-0.600	5.003	8.756	-0.000	5.001
10.100	-2.200	5.003	8.756	-0.000	5.001
10.200	-1.400	4.990	8.757	-0.000	5.001
10.300	-1.600	5.005	8.756	-0.000	5.001
10.400	-1.000	5.001	8.756	-0.000	5.001
10.500	-1.800	5.000	8.756	-0.000	5.001
10.600	-1.200	5.000	8.756	-0.000	5.001
10.700	-1.000	5.002	8.757	-0.000	5.001
10.800	-1.600	5.011	8.758	-0.000	5.001
10.900	-1.600	4.998	8.757	-0.000	5.001
11.000	-2.200	4.996	8.757	-0.000	5.001
11.100	-1.400	4.996	8.757	-0.000	5.001
11.200	-2.600	5.007	8.757	-0.000	5.001
11.300	-1.400	5.000	8.758	-0.000	5.001
11.400	-1.200	5.013	8.757	-0.000	5.001
11.500	-1.600	4.978	8.758	-0.000	5.001
11.600	-1.400	4.978	8.758	-0.000	5.001
11.700	-2.000	5.008	8.757	-0.000	5.001
11.800	-0.400	4.993	8.759	-0.000	5.001
11.900	-1.000	5.011	8.758	-0.000	5.001
12.000	-1.200	4.996	8.759	-0.000	5.001
12.100	-1.600	4.996	8.759	-0.000	5.001
12.200	-1.400	4.991	8.757	-0.000	5.001
12.300	-1.800	5.003	8.759	-0.000	5.001
12.400	-1.600	5.000	8.759	-0.000	5.001
12.500	-2.000	5.007	8.759	-0.000	5.001
12.600	-1.200	5.007	8.759	-0.000	5.001
12.700	-0.600	5.002	8.759	-0.000	5.001
12.800	-1.800	5.003	8.759	-0.000	5.001
12.900	-1.000	5.002	8.759	-0.000	5.001
13.000	-1.600	5.007	8.761	-0.000	5.001
13.100	-2.800	5.007	8.761	-0.000	5.001
13.200	-2.000	4.992	8.760	-0.000	5.001
13.300	-2.000	4.999	8.759	-0.000	5.001
13.400	-1.200	5.000	8.760	-0.000	5.001
13.500	-2.000	5.000	8.760	-0.000	5.001
13.600	413.600	5.000	8.760	0.021	5.001
13.700	2383.200	4.910	8.760	0.021	5.001
13.800	3293.800	5.082	8.759	0.021	5.001
13.900	3599.000	5.010	8.760	0.021	5.001
14.000	3333.800	4.991	8.760	0.021	5.001
14.100	2420.000	4.991	8.760	0.018	5.001
14.200	494.400	5.023	8.761	0.018	5.001
14.300	-964.600	4.990	8.761	0.018	5.001
14.400	-1758.600	4.994	8.761	0.018	5.001
14.500	-2032.800	4.259	8.761	0.018	5.001
14.600	-1889.800	4.259	8.761	0.024	5.001
14.700	361.800	4.670	8.760	0.024	5.001
14.800	1656.000	5.047	8.762	0.024	5.001
14.900	1233.800	5.004	8.761	0.024	5.001
15.000	1918.200	5.027	8.762	0.024	5.001
15.100	2146.800	5.027	8.762	0.022	5.001
15.200	1395.000	4.983	8.760	0.022	5.001
15.300	274.600	5.006	8.762	0.022	5.001
15.400	-1801.000	5.000	8.760	0.022	5.001
15.500	-3091.400	5.003	8.762	0.022	5.001
15.600	-3226.400	5.003	8.762	0.008	5.001
15.700	-4025.800	5.005	8.761	0.008	5.001
15.800	-397.800	5.003	8.763	0.008	5.001
15.900	-264.400	5.001	8.761	0.008	5.001
16.000	-217.200	4.989	8.762	0.008	5.001
16.100	-161.600	4.989	8.762	0.008	5.001
16.200	-76.200	4.989	8.761	0.008	5.001
16.300	-15.000	4.834	8.764	0.008	5.001
16.400	35.000	4.661	8.761	0.008	5.001
16.500	46.200	4.738	8.764	0.008	5.001
16.600	-57.800	4.738	8.764	0.008	5.001
16.700	3.600	6.966	8.762	0.008	5.001
16.800	-10.000	7.314	8.763	0.008	5.001
16.900	-14.400	7.110	8.764	0.008	5.001
17.000	-17.200	5.801	8.764	0.008	5.001
17.100	-20.200	5.801	8.764	0.008	5.001
17.200	-22.600	5.224	8.763	0.008	5.001
17.300	-26.400	4.701	8.762	0.008	5.001
17.400	-27.000	4.571	8.764	0.008	5.001
17.500	-29.200	5.004	8.765	0.008	5.001
17.600	-30.200	5.004	8.765	0.007	5.001
17.700	-28.800	5.080	8.764	0.007	5.001
17.800	-30.600	5.120	8.763	0.007	5.001
17.900	-30.200	5.152	8.766	0.007	5.001
18.000	-30.200	5.198	8.764	0.007	5.001
18.100	-31.400	5.198	8.764	0.007	5.001
18.200	-31.000	5.218	8.764	0.007	5.001
18.300	-31.400	5.241	8.764	0.007	5.001
18.400	-31.200	5.254	8.765	0.007	5.001
18.500	-31.200	5.269	8.764	0.007	5.001
18.600	-31.800	5.269	8.764	0.007	5.001
18.700	-31.000	5.272	8.766	0.007	5.001
18.800	-27.000	5.273	8.765	0.007	5.001
18.900	-31.000	5.274	8.764	0.007	5.001
19.000	-21.200	5.278	8.765	0.007	5.119
19.100	-7.000	5.278	8.765	0.007	5.119
19.200	-9.800	5.276	8.765	0.007	5.119
19.300	3.200	5.280	8.766	0.007	5.119
19.400	2.600	5.280	8.765	0.007	5.119
19.500	5.800	5.286	8.765	0.007	5.413
19.600	18.400	5.286	8.765	0.007	5.413
19.700	19.400	5.279	8.766	0.007	5.413
19.800	31.400	5.282	8.766	0.007	5.413
19.900	33.200	5.280	8.765	0.007	5.413
20.000	37.200	5.274	8.766	0.007	5.708
20.100	61.800	5.274	8.766	0.008	5.708
20.200	56.600	5.283	8.766	0.008	5.708
20.300	64.600	5.267	8.766	0.008	5.708
20.400	56.000	5.278	8.766	0.008	5.708
20.500	66.600	5.278	8.766	0.008	6.002
20.600	83.400	5.278	8.766	0.008	6.002
20.700	84.800	5.280	8.765	0.008	6.002
20.800	100.000	5.276	8.768	0.008	6.002
20.900	86.400	5.280	8.766	0.008	6.002
21.000	92.800	5.274	8.767	0.008	6.296
21.100	111.400	5.274	8.767	0.009	6.296
21.200	118.200	5.278	8.766	0.009	6.296
21.300	127.200	5.279	8.767	0.009	6.296
21.400	126.600	5.280	8.767	0.009	6.296
21.500	129.200	5.290	8.767	0.009	6.590
21.600	143.200	5.290	8.767	0.011	6.590
21.700	142.000	5.288	8.767	0.011	6.590
21.800	156.200	5.291	8.767	0.011	6.590
21.900	152.400	5.297	8.768	0.011	6.590
22.000	153.200	5.299	8.767	0.011	6.885
22.100	171.800	5.299	8.767	0.012	6.885
22.200	172.800	5.309	8.766	0.012	6.885
22.300	184.200	5.306	8.766	0.012	6.885
22.400	180.200	5.312	8.768	0.012	6.885
22.500	182.800	5.320	8.767	0.012	7.179
22.600	198.600	5.320	8.767	0.014	7.179
22.700	204.600	5.319	8.768	0.014	7.179
22.800	217.800	5.317	8.767	0.014	7.179
22.900	210.000	5.327	8.769	0.014	7.179
23.000	210.200	5.331	8.768	0.014	7.473
23.100	221.600	5.331	8.768	0.016	7.473
23.200	235.600	5.335	8.768	0.016	7.473
23.300	253.200	5.333	8.768	0.016	7.473
23.400	250.600	5.337	8.767	0.016	7.473
23.500	245.400	5.344	8.768	0.016	7.767
23.600	249.200	5.344	8.768	0.018	7.767
23.700	264.400	5.344	8.769	0.018	7.767
23.800	278.800	5.345	8.769	0.018	7.767
23.900	262.000	5.356	8.769	0.018	7.767
24.000	269.000	5.366	8.769	0.018	8.061
24.100	286.400	5.366	8.769	0.021	8.061
24.200	299.400	5.364	8.769	0.021	8.061
24.300	326.400	5.365	8.769	0.021	8.061
24.400	291.000	5.365	8.770	0.021	8.061
24.500	295.200	5.382	8.769	0.021	8.356
24.600	305.000	5.382	8.769	0.023	8.356
24.700	320.800	5.388	8.769	0.023	8.356
24.800	325.200	5.390	8.771	0.023	8.356
24.900	325.400	5.392	8.769	0.023	8.356
25.000	339.400	5.398	8.770	0.023	8.650
25.100	337.600	5.398	8.770	0.026	8.650
25.200	365.200	5.407	8.770	0.026	8.650
25.300	366.400	5.415	8.772	0.026	8.650
25.400	354.800	5.417	8.772	0.026	8.650
25.500	363.600	5.425	8.772	0.026	8.944
25.600	342.800	5.425	8.772	0.029	8.944
25.700	364.200	5.436	8.770	0.029	8.944
25.800	366.000	5.436	8.771	0.029	8.944
25.900	372.200	5.437	8.770	0.029	8.944
26.000	372.600	5.447	8.771	0.029	9.000
26.100	373.600	5.447	8.771	0.032	9.000
26.200	371.800	5.454	8.772	0.032	9.000
26.300	370.400	5.462	8.769	0.032	9.000
26.400	370.600	5.468	8.773	0.032	9.000
26.500	367.400	5.481	8.772	0.032	9.000
26.600	368.800	5.481	8.772	0.036	9.000
26.700	369.800	5.483	8.772	0.036	9.000
26.800	368.000	5.487	8.771	0.036	9.000
26.900	369.000	5.489	8.772	0.036	9.000
27.000	368.000	5.502	8.770	0.036	9.000
27.100	367.000	5.502	8.770	0.039	9.000
27.200	367.200	5.504	8.772	0.039	9.000
27.300	366.800	5.504	8.771	0.039	9.000
27.400	366.400	5.512	8.772	0.039	9.000
27.500	367.000	5.521	8.772	0.039	9.000
27.600	365.200	5.521	8.772	0.042	9.000
27.700	365.800	5.523	8.772	0.042	9.000
27.800	366.000	5.524	8.772	0.042	9.000
27.900	364.800	5.525	8.771	0.042	9.000
28.000	364.800	5.524	8.772	0.042	9.000
28.100	364.400	5.524	8.772	0.045	9.000
28.200	364.000	5.533	8.772	0.045	9.000
28.300	364.400	5.536	8.773	0.045	9.000
28.400	362.800	5.539	8.771	0.045	9.000
28.500	363.400	5.546	8.772	0.045	9.000
28.600	362.200	5.546	8.772	0.048	9.000
28.700	362.800	5.549	8.773	0.048	9.000
28.800	362.600	5.555	8.773	0.048	9.000
28.900	361.200	5.554	8.772	0.048	9.000
29.000	361.000	5.560	8.773	0.048	9.000
29.100	362.000	5.560	8.773	0.051	9.000
29.200	359.600	5.568	8.772	0.051	9.000
29.300	359.600	5.567	8.774	0.051	9.000
29.400	360.600	5.570	8.773	0.051	9.000
29.500	359.600	5.577	8.774	0.051	9.000
29.600	358.800	5.577	8.774	0.054	9.000
29.700	357.600	5.581	8.773	0.054	9.000
29.800	357.400	5.584	8.773	0.054	9.000
29.900	357.800	5.584	8.773	0.054	9.000
30.000	357.200	5.589	8.775	0.054	9.000
30.100	356.600	5.589	8.775	0.057	9.000
30.200	356.400	5.595	8.773	0.057	9.000
30.300	356.000	5.601	8.773	0.057	9.000
30.400	355.400	5.605	8.774	0.057	9.000
30.500	355.200	5.614	8.775	0.057	9.000
30.600	354.000	5.614	8.775	0.060	9.000
30.700	355.000	5.617	8.774	0.060	9.000
30.800	354.200	5.622	8.774	0.060	9.000
30.900	353.200	5.624	8.774	0.060	9.000
31.000	353.800	5.628	8.774	0.060	9.000
31.100	353.200	5.628	8.774	0.063	9.000
31.200	353.000	5.632	8.775	0.063	9.000
31.300	352.800	5.640	8.774	0.063	9.000
31.400	351.200	5.641	8.776	0.063	9.000
31.500	352.600	5.649	8.775	0.063	9.000
31.600	352.200	5.649	8.775	0.065	9.000
31.700	350.600	5.650	8.776	0.065	9.000
31.800	351.000	5.652	8.775	0.065	9.000
31.900	351.200	5.653	8.774	0.065	9.000
32.000	351.000	5.652	8.775	0.065	9.000
32.100	351.000	5.652	8.775	0.068	9.000
32.200	350.200	5.661	8.776	0.068	9.000
32.300	350.600	5.665	8.776	0.068	9.000
32.400	349.600	5.669	8.775	0.068	9.000
32.500	348.400	5.671	8.775	0.068	9.000
32.600	349.600	5.671	8.775	0.071	9.000
32.700	349.000	5.676	8.776	0.071	9.000
32.800	347.800	5.678	8.777	0.071	9.000
32.900	348.200	5.680	8.775	0.071	9.000
33.000	347.600	5.687	8.776	0.071	9.000
33.100	346.800	5.687	8.776	0.074	9.000
33.200	347.000	5.689	8.776	0.074	9.000
33.300	346.000	5.694	8.777	0.074	9.000
33.400	345.400	5.699	8.776	0.074	9.000
33.500	346.200	5.703	8.776	0.074	9.000
33.600	345.600	5.703	8.776	0.077	9.000
33.700	345.000	5.707	8.776	0.077	9.000
33.800	345.000	5.709	8.776	0.077	9.000
33.900	345.000	5.712	8.777	0.077	9.000
34.000	344.200	5.712	8.778	0.077	9.000
34.100	344.200	5.712	8.778	0.080	9.000
34.200	344.400	5.717	8.776	0.080	9.000
34.300	343.400	5.722	8.778	0.080	9.000
34.400	343.000	5.728	8.778	0.080	9.000
34.500	343.200	5.730	8.777	0.080	9.000
34.600	343.000	5.730	8.777	0.083	9.000
34.700	342.400	5.734	8.778	0.083	9.000
34.800	342.400	5.737	8.777	0.083	9.000
34.900	341.400	5.738	8.778	0.083	9.000
35.000	341.000	5.747	8.777	0.083	9.000
35.100	341.400	5.747	8.777	0.086	9.000
35.200	340.600	5.749	8.777	0.086	9.000
35.300	340.400	5.752	8.776	0.086	9.000
35.400	341.400	5.755	8.778	0.086	9.000
35.500	339.400	5.761	8.777	0.086	9.000
35.600	339.600	5.761	8.777	0.088	9.000
35.700	338.800	5.763	8.778	0.088	9.000
35.800	339.600	5.764	8.777	0.088	9.000
35.900	339.400	5.772	8.778	0.088	9.000
36.000	338.400	5.767	8.777	0.088	9.000
36.100	337.600	5.767	8.777	0.091	9.000
36.200	338.200	5.774	8.779	0.091	9.000
36.300	337.000	5.779	8.777	0.091	9.000
36.400	337.800	5.786	8.778	0.091	9.000
36.500	336.200	5.790	8.777	0.091	9.000
36.600	337.400	5.790	8.777	0.094	9.000
36.700	336.600	5.796	8.779	0.094	9.000
36.800	334.400	5.795	8.778	0.094	9.000
36.900	335.800	5.796	8.778	0.094	9.000
37.000	335.600	5.804	8.780	0.094	9.000
37.100	335.000	5.804	8.780	0.097	9.000
37.200	336.000	5.803	8.779	0.097	9.000
37.300	334.000	5.804	8.781	0.097	9.000
37.400	334.600	5.812	8.780	0.097	9.000
37.500	334.600	5.816	8.779	0.097	9.000
37.600	333.200	5.816	8.779	0.100	9.000
37.700	333.400	5.816	8.780	0.100	9.000
37.800	334.000	5.822	8.781	0.100	9.000
37.900	333.200	5.823	8.778	0.100	9.000
38.000	333.200	5.817	8.782	0.100	9.000
38.100	332.200	5.817	8.782	0.102	9.000
38.200	332.400	5.828	8.779	0.102	9.000
38.300	332.000	5.829	8.781	0.102	9.000
38.400	333.000	5.834	8.780	0.102	9.000
38.500	332.600	5.837	8.780	0.102	9.000
38.600	332.000	5.837	8.780	0.105	9.000
38.700	331.000	5.840	8.781	0.105	9.000
38.800	331.000	5.841	8.783	0.105	9.000
38.900	330.800	5.839	8.782	0.105	9.000
39.000	329.400	5.848	8.781	0.105	9.000
39.100	330.600	5.848	8.781	0.108	9.000
39.200	329.400	5.853	8.782	0.108	9.000
39.300	328.600	5.851	8.782	0.108	9.000
39.400	329.400	5.856	8.781	0.108	9.000
39.500	327.600	5.861	8.782	0.108	9.000
39.600	328.200	5.861	8.782	0.111	9.000
39.700	327.600	5.865	8.782	0.111	9.000
39.800	327.600	5.865	8.782	0.111	9.000
39.900	328.200	5.867	8.781	0.111	9.000
40.000	328.000	5.867	8.783	0.111	9.000
40.100	327.000	5.867	8.783	0.113	9.000
40.200	326.600	5.878	8.783	0.113	9.000
40.300	326.200	5.879	8.781	0.113	9.000
40.400	327.000	5.887	8.782	0.113	9.000
40.500	326.400	5.887	8.782	0.113	9.000
40.600	326.200	5.887	8.782	0.116	9.000
40.700	324.800	5.893	8.782	0.116	9.000
40.800	323.800	5.895	8.783	0.116	9.000
40.900	324.600	5.896	8.783	0.116	9.000
41.000	323.800	5.898	8.782	0.116	9.000
41.100	323.600	5.898	8.782	0.119	9.000
41.200	324.000	5.902	8.782	0.119	9.000
41.300	323.400	5.905	8.783	0.119	9.000
41.400	322.400	5.908	8.781	0.119	9.000
41.500	323.000	5.912	8.783	0.119	9.000
41.600	323.200	5.912	8.783	0.121	9.000
41.700	321.800	5.915	8.781	0.121	9.000
41.800	322.400	5.919	8.782	0.121	9.000
41.900	323.000	5.924	8.782	0.121	9.000
42.000	321.800	5.923	8.782	0.121	9.000
42.100	321.800	5.923	8.782	0.124	9.000
42.200	321.600	5.931	8.781	0.124	9.000
42.300	322.200	5.936	8.783	0.124	9.000
42.400	321.000	5.938	8.782	0.124	9.000
42.500	321.600	5.941	8.783	0.124	9.000
42.600	321.400	5.941	8.783	0.127	9.000
42.700	321.200	5.942	8.782	0.127	9.000
42.800	320.400	5.946	8.783	0.127	9.000
42.900	320.600	5.945	8.783	0.127	9.000
43.000	319.600	5.950	8.783	0.127	9.000
43.100	320.000	5.950	8.783	0.129	9.000
43.200	319.800	5.950	8.783	0.129	9.000
43.300	318.800	5.949	8.783	0.129	9.000
43.400	318.400	5.952	8.783	0.129	9.000
43.500	318.600	5.956	8.784	0.129	9.000
43.600	318.000	5.956	8.784	0.132	9.000
43.700	318.000	5.958	8.783	0.132	9.000
43.800	318.000	5.960	8.783	0.132	9.000
43.900	317.400	5.965	8.785	0.132	9.000
44.000	317.600	5.963	8.783	0.132	9.000
44.100	316.400	5.963	8.783	0.135	9.000
44.200	316.000	5.969	8.783	0.135	9.000
44.300	315.800	5.974	8.784	0.135	9.000
44.400	315.600	5.976	8.785	0.135	9.000
44.500	317.000	5.982	8.784	0.135	9.000
44.600	316.000	5.982	8.784	0.137	9.000
44.700	314.800	5.985	8.785	0.137	9.000
44.800	314.400	5.988	8.784	0.137	9.000
44.900	314.200	5.990	8.784	0.137	9.000
45.000	314.600	5.996	8.784	0.137	9.000
45.100	314.200	5.996	8.784	0.140	9.000
45.200	314.200	5.998	8.784	0.140	9.000
45.300	313.600	5.998	8.784	0.140	9.000
45.400	313.800	6.005	8.784	0.140	9.000
45.500	313.000	6.012	8.784	0.140	9.000
45.600	312.600	6.012	8.784	0.143	9.000
45.700	313.000	6.013	8.784	0.143	9.000
45.800	312.600	6.014	8.785	0.143	9.000
45.900	312.000	6.015	8.784	0.143	9.000
46.000	310.400	6.010	8.785	0.143	9.000
46.100	312.400	6.010	8.785	0.145	9.000
46.200	311.200	6.022	8.785	0.145	9.000
46.300	312.000	6.027	8.786	0.145	9.000
46.400	311.000	6.028	8.785	0.145	9.000
46.500	310.800	6.034	8.785	0.145	9.000
46.600	311.600	6.034	8.785	0.148	9.000
46.700	311.400	6.033	8.784	0.148	9.000
46.800	309.400	6.035	8.786	0.148	9.000
46.900	310.200	6.035	8.785	0.148	9.000
47.000	309.600	6.041	8.787	0.148	9.000
47.100	309.400	6.041	8.787	0.150	9.000
47.200	309.600	6.040	8.785	0.150	9.000
47.300	309.200	6.046	8.787	0.150	9.000
47.400	309.800	6.045	8.786	0.150	9.000
47.500	308.600	6.048	8.787	0.150	9.000
47.600	309.400	6.048	8.787	0.153	9.000
47.700	308.600	6.052	8.785	0.153	9.000
47.800	308.000	6.054	8.787	0.153	9.000
47.900	308.000	6.052	8.787	0.153	9.000
48.000	307.000	6.051	8.788	0.153	9.000
48.100	307.600	6.051	8.788	0.155	9.000
48.200	307.800	6.062	8.786	0.155	9.000
48.300	306.600	6.064	8.785	0.155	9.000
48.400	306.600	6.069	8.786	0.155	9.000
48.500	305.600	6.073	8.787	0.155	9.000
48.600	306.600	6.073	8.787	0.158	9.000
48.700	306.000	6.070	8.786	0.158	9.000
48.800	305.400	6.078	8.786	0.158	9.000
48.900	305.600	6.079	8.788	0.158	9.000
49.000	304.800	6.082	8.786	0.158	9.000
49.100	305.000	6.082	8.786	0.161	9.000
49.200	304.400	6.083	8.789	0.161	9.000
49.300	304.400	6.086	8.786	0.161	9.000
49.400	304.000	6.089	8.788	0.161	9.000
49.500	302.800	6.096	8.787	0.161	9.000
49.600	302.200	6.096	8.787	0.163	9.000
49.700	302.400	6.095	8.788	0.163	9.000
49.800	302.600	6.103	8.787	0.163	9.000
49.900	303.000	6.104	8.788	0.163	9.000
50.000	302.200	6.101	8.787	0.163	9.000
50.100	302.600	6.101	8.787	0.166	9.000
50.200	302.200	6.111	8.789	0.166	9.000
50.300	300.800	6.112	8.789	0.166	9.000
50.400	301.400	6.117	8.788	0.166	9.000
50.500	302.400	6.119	8.788	0.166	9.000
50.600	301.800	6.119	8.788	0.168	9.000
50.700	301.400	6.123	8.788	0.168	9.000
50.800	300.400	6.126	8.789	0.168	9.000
50.900	300.400	6.129	8.786	0.168	9.000
51.000	300.000	6.131	8.787	0.168	9.000
51.100	300.600	6.131	8.787	0.171	9.000
51.200	299.200	6.130	8.787	0.171	9.000
51.300	300.400	6.134	8.788	0.171	9.000
51.400	298.600	6.136	8.788	0.171	9.000
51.500	299.200	6.140	8.789	0.171	9.000
51.600	298.800	6.140	8.789	0.173	9.000
51.700	298.400	6.145	8.788	0.173	9.000
51.800	298.200	6.144	8.790	0.173	9.000
51.900	297.800	6.146	8.789	0.173	9.000
52.000	298.800	6.148	8.789	0.173	9.000
52.100	297.400	6.148	8.789	0.176	9.000
52.200	298.600	6.151	8.788	0.176	9.000
52.300	298.000	6.153	8.788	0.176	9.000
52.400	298.000	6.156	8.790	0.176	9.000
52.500	298.800	6.157	8.790	0.176	9.000
52.600	296.800	6.157	8.790	0.178	9.000
52.700	297.200	6.159	8.789	0.178	9.000
52.800	296.200	6.163	8.790	0.178	9.000
52.900	296.200	6.164	8.790	0.178	9.000
53.000	296.200	6.165	8.789	0.180	9.000
53.100	296.400	6.165	8.789	0.180	9.000
53.200	295.400	6.173	8.789	0.180	9.000
53.300	295.600	6.167	8.789	0.180	9.000
53.400	294.400	6.170	8.790	0.180	9.000
53.500	295.200	6.174	8.789	0.183	9.000
53.600	293.400	6.174	8.789	0.183	9.000
53.700	292.800	6.178	8.790	0.183	9.000
53.800	293.800	6.181	8.788	0.183	9.000
53.900	292.600	6.187	8.790	0.183	9.000
54.000	292.600	6.187	8.789	0.185	9.000
54.100	291.000	6.187	8.789	0.185	9.000
54.200	291.200	6.188	8.791	0.185	9.000
54.300	291.600	6.193	8.791	0.185	9.000
54.400	291.200	6.192	8.789	0.185	9.000
54.500	291.600	6.203	8.790	0.188	9.000
54.600	291.800	6.203	8.790	0.188	9.000
54.700	291.000	6.213	8.790	0.188	9.000
54.800	291.200	6.215	8.791	0.188	9.000
54.900	291.000	6.220	8.790	0.188	9.000
55.000	290.200	6.226	8.790	0.190	9.000
55.100	290.600	6.226	8.790	0.190	9.000
55.200	290.200	6.224	8.790	0.190	9.000
55.300	289.800	6.229	8.791	0.190	9.000
55.400	290.400	6.227	8.790	0.190	9.000
55.500	289.400	6.230	8.792	0.193	9.000
55.600	288.400	6.230	8.792	0.193	9.000
55.700	287.400	6.231	8.791	0.193	9.000
55.800	287.800	6.230	8.791	0.193	9.000
55.900	287.200	6.234	8.791	0.193	9.000
56.000	287.400	6.232	8.792	0.195	9.000
56.100	285.600	6.232	8.792	0.195	9.000
56.200	286.000	6.234	8.790	0.195	9.000
56.300	285.200	6.241	8.792	0.195	9.000
56.400	284.200	6.242	8.791	0.195	9.000
56.500	285.400	6.257	8.792	0.197	9.000
56.600	286.000	6.257	8.792	0.197	9.000
56.700	286.200	6.267	8.791	0.197	9.000
56.800	285.200	6.272	8.791	0.197	9.000
56.900	285.800	6.274	8.792	0.197	9.000
57.000	286.000	6.280	8.793	0.200	9.000
57.100	285.400	6.280	8.793	0.200	9.000
57.200	285.400	6.285	8.792	0.200	9.000
57.300	285.200	6.282	8.792	0.200	9.000
57.400	285.000	6.288	8.793	0.200	9.000
57.500	284.800	6.282	8.791	0.202	9.000
57.600	283.600	6.282	8.791	0.202	9.000
57.700	282.200	6.281	8.793	0.202	9.000
57.800	284.200	6.280	8.791	0.202	9.000
57.900	283.800	6.284	8.792	0.202	9.000
58.000	282.800	6.281	8.792	0.204	9.000
58.100	282.200	6.281	8.792	0.204	9.000
58.200	282.800	6.289	8.792	0.204	9.000
58.300	281.400	6.291	8.792	0.204	9.000
58.400	282.400	6.292	8.793	0.204	9.000
58.500	282.200	6.297	8.792	0.207	9.000
58.600	282.000	6.297	8.792	0.207	9.000
58.700	280.400	6.298	8.792	0.207	9.000
58.800	280.400	6.300	8.793	0.207	9.000
58.900	279.400	6.302	8.793	0.207	9.000
59.000	279.000	6.308	8.792	0.209	9.000
59.100	278.600	6.308	8.792	0.209	9.000
59.200	279.800	6.312	8.793	0.209	9.000
59.300	279.000	6.313	8.792	0.209	9.000
59.400	278.600	6.319	8.793	0.209	9.000
59.500	278.000	6.324	8.793	0.211	9.000
59.600	276.800	6.324	8.793	0.211	9.000
59.700	275.800	6.331	8.794	0.211	9.000
59.800	278.800	6.332	8.793	0.211	9.000
59.900	277.800	6.338	8.794	0.211	9.000
60.000	282.200	6.344	8.793	0.214	9.000
60.100	277.800	6.344	8.793	0.214	9.000
60.200	276.200	6.341	8.792	0.214	9.000
60.300	272.800	6.353	8.793	0.214	9.000
60.400	274.400	6.344	8.793	0.214	9.000
60.500	276.000	6.353	8.794	0.216	9.000
60.600	275.000	6.353	8.794	0.216	9.000
60.700	278.400	6.355	8.793	0.216	9.000
60.800	276.000	6.356	8.793	0.216	9.000
60.900	274.600	6.348	8.794	0.216	9.000
61.000	275.600	6.356	8.793	0.218	9.000
61.100	273.200	6.356	8.793	0.218	9.000
61.200	275.400	6.369	8.794	0.218	9.000
61.300	274.000	6.355	8.793	0.218	9.000
61.400	274.800	6.361	8.794	0.218	9.000
61.500	275.200	6.358	8.795	0.221	9.000
61.600	273.600	6.358	8.795	0.221	9.000
61.700	274.200	6.374	8.793	0.221	9.000
61.800	273.800	6.369	8.793	0.221	9.000
61.900	274.200	6.372	8.795	0.221	9.000
62.000	273.200	6.364	8.795	0.222	9.000
62.100	273.000	6.364	8.795	0.222	9.000
62.200	273.800	6.381	8.795	0.222	9.000
62.300	271.800	6.372	8.795	0.222	9.000
62.400	273.800	6.382	8.794	0.222	9.000
62.500	270.200	6.373	8.793	0.225	9.000
62.600	272.800	6.373	8.793	0.225	9.000
62.700	272.200	6.386	8.794	0.225	9.000
62.800	273.600	6.379	8.793	0.225	9.000
62.900	273.000	6.391	8.794	0.225	9.000
63.000	273.200	6.391	8.793	0.227	9.000
63.100	271.600	6.391	8.793	0.227	9.000
63.200	272.800	6.394	8.794	0.227	9.000
63.300	272.800	6.388	8.794	0.227	9.000
63.400	273.000	6.396	8.795	0.227	9.000
63.500	273.000	6.402	8.794	0.229	9.000
63.600	272.800	6.402	8.794	0.229	9.000
63.700	273.600	6.393	8.796	0.229	9.000
63.800	271.200	6.403	8.796	0.229	9.000
63.900	273.600	6.397	8.796	0.229	9.000
64.000	272.400	6.385	8.795	0.231	9.000
64.100	272.600	6.385	8.795	0.231	9.000
64.200	272.400	6.401	8.795	0.231	9.000
64.300	271.400	6.391	8.796	0.231	9.000
64.400	272.800	6.401	8.794	0.231	9.000
64.500	271.000	6.394	8.795	0.234	9.000
64.600	273.400	6.394	8.795	0.234	9.000
64.700	272.400	6.394	8.795	0.234	9.000
64.800	271.200	6.393	8.796	0.234	9.000
64.900	271.200	6.400	8.795	0.234	9.000
65.000	271.800	6.401	8.796	0.236	9.000
65.100	271.400	6.401	8.796	0.236	9.000
65.200	271.200	6.395	8.796	0.236	9.000
65.300	270.400	6.400	8.797	0.236	9.000
65.400	271.200	6.397	8.797	0.236	9.000
65.500	270.400	6.401	8.796	0.238	9.000
65.600	270.600	6.401	8.796	0.238	9.000
65.700	270.200	6.401	8.795	0.238	9.000
65.800	269.200	6.402	8.796	0.238	9.000
65.900	268.200	6.406	8.797	0.238	9.000
66.000	269.800	6.406	8.798	0.240	9.000
66.100	269.800	6.406	8.798	0.240	9.000
66.200	269.600	6.407	8.796	0.240	9.000
66.300	268.600	6.411	8.795	0.240	9.000
66.400	268.600	6.416	8.798	0.240	9.000
66.500	268.800	6.418	8.796	0.243	9.000
66.600	269.000	6.418	8.796	0.243	9.000
66.700	269.200	6.420	8.797	0.243	9.000
66.800	268.800	6.420	8.796	0.243	9.000
66.900	268.600	6.423	8.798	0.243	9.000
67.000	268.000	6.428	8.796	0.245	9.000
67.100	267.800	6.428	8.796	0.245	9.000
67.200	268.000	6.428	8.798	0.245	9.000
67.300	268.000	6.427	8.796	0.245	9.000
67.400	269.200	6.431	8.796	0.245	9.000
67.500	266.600	6.430	8.796	0.247	9.000
67.600	268.200	6.430	8.796	0.247	9.000
67.700	267.600	6.433	8.796	0.247	9.000
67.800	267.000	6.431	8.796	0.247	9.000
67.900	266.600	6.432	8.795	0.247	9.000
68.000	267.200	6.432	8.795	0.249	9.000
68.100	266.400	6.432	8.795	0.249	9.000
68.200	267.000	6.437	8.796	0.249	9.000
68.300	267.000	6.437	8.798	0.249	9.000
68.400	266.200	6.440	8.795	0.249	9.000
68.500	266.200	6.441	8.797	0.252	9.000
68.600	267.000	6.441	8.797	0.252	9.000
68.700	266.400	6.445	8.796	0.252	9.000
68.800	265.600	6.446	8.798	0.252	9.000
68.900	266.400	6.448	8.797	0.252	9.000
69.000	265.600	6.449	8.798	0.254	9.000
69.100	266.000	6.449	8.798	0.254	9.000
69.200	265.800	6.454	8.797	0.254	9.000
69.300	266.200	6.452	8.800	0.254	9.000
69.400	265.800	6.450	8.797	0.254	9.000
69.500	264.800	6.454	8.799	0.256	9.000
69.600	265.200	6.454	8.799	0.256	9.000
69.700	264.800	6.452	8.798	0.256	9.000
69.800	264.400	6.453	8.798	0.256	9.000
69.900	264.400	6.456	8.799	0.256	9.000
70.000	264.200	6.455	8.799	0.258	9.000
70.100	264.600	6.455	8.799	0.258	9.000
70.200	264.400	6.462	8.798	0.258	9.000
70.300	263.000	6.461	8.798	0.258	9.000
70.400	263.800	6.464	8.799	0.258	9.000
70.500	263.000	6.467	8.798	0.260	9.000
70.600	263.000	6.467	8.798	0.260	9.000
70.700	263.600	6.470	8.798	0.260	9.000
70.800	263.800	6.468	8.798	0.260	9.000
70.900	263.200	6.474	8.800	0.260	9.000
71.000	262.400	6.478	8.799	0.263	9.000
71.100	263.400	6.478	8.799	0.263	9.000
71.200	262.200	6.475	8.799	0.263	9.000
71.300	262.000	6.477	8.798	0.263	9.000
71.400	262.600	6.480	8.800	0.263	9.000
71.500	261.000	6.483	8.799	0.265	9.000
71.600	261.400	6.483	8.799	0.265	9.000
71.700	261.800	6.483	8.800	0.265	9.000
71.800	261.600	6.482	8.799	0.265	9.000
71.900	261.600	6.489	8.799	0.265	9.000
72.000	261.200	6.484	8.798	0.267	9.000
72.100	261.800	6.484	8.798	0.267	9.000
72.200	261.200	6.491	8.799	0.267	9.000
72.300	260.800	6.491	8.799	0.267	9.000
72.400	261.000	6.493	8.798	0.267	9.000
72.500	260.200	6.495	8.798	0.269	9.000
72.600	261.000	6.495	8.798	0.269	9.000
72.700	260.600	6.496	8.799	0.269	9.000
72.800	260.400	6.497	8.801	0.269	9.000
72.900	259.800	6.497	8.799	0.269	9.000
73.000	260.000	6.499	8.799	0.271	9.000
73.100	259.600	6.499	8.799	0.271	9.000
73.200	259.600	6.501	8.800	0.271	9.000
73.300	259.000	6.503	8.799	0.271	9.000
73.400	259.400	6.503	8.800	0.271	9.000
73.500	259.000	6.503	8.800	0.273	9.000
73.600	258.200	6.503	8.800	0.273	9.000
73.700	259.600	6.506	8.800	0.273	9.000
73.800	259.000	6.511	8.799	0.273	9.000
73.900	258.600	6.508	8.801	0.273	9.000
74.000	258.800	6.511	8.801	0.276	9.000
74.100	258.200	6.511	8.801	0.276	9.000
74.200	258.600	6.513	8.801	0.276	9.000
74.300	258.400	6.513	8.800	0.276	9.000
74.400	258.200	6.519	8.800	0.276	9.000
74.500	258.000	6.523	8.800	0.278	9.000
74.600	258.000	6.523	8.800	0.278	9.000
74.700	257.200	6.523	8.801	0.278	9.000
74.800	257.600	6.522	8.800	0.278	9.000
74.900	258.400	6.527	8.801	0.278	9.000
75.000	256.800	6.524	8.800	0.280	9.000
75.100	257.400	6.524	8.800	0.280	9.000
75.200	257.200	6.526	8.800	0.280	9.000
75.300	258.000	6.527	8.801	0.280	9.000
75.400	256.600	6.531	8.801	0.280	9.000
75.500	256.600	6.532	8.800	0.282	9.000
75.600	256.000	6.532	8.800	0.282	9.000
75.700	256.400	6.533	8.801	0.282	9.000
75.800	256.200	6.533	8.801	0.282	9.000
75.900	256.200	6.541	8.801	0.282	9.000
76.000	255.400	6.537	8.801	0.284	9.000
76.100	256.000	6.537	8.801	0.284	9.000
76.200	255.600	6.537	8.802	0.284	9.000
76.300	255.400	6.542	8.801	0.284	9.000
76.400	256.200	6.542	8.802	0.284	9.000
76.500	255.800	6.544	8.801	0.286	9.000
76.600	255.200	6.544	8.801	0.286	9.000
76.700	255.400	6.544	8.801	0.286	9.000
76.800	255.600	6.549	8.801	0.286	9.000
76.900	256.000	6.548	8.800	0.286	9.000
77.000	255.800	6.551	8.802	0.288	9.000
77.100	254.800	6.551	8.802	0.288	9.000
77.200	254.800	6.550	8.801	0.288	9.000
77.300	254.800	6.550	8.803	0.288	9.000
77.400	254.800	6.555	8.802	0.288	9.000
77.500	255.000	6.553	8.801	0.291	9.000
77.600	254.200	6.553	8.801	0.291	9.000
77.700	254.000	6.557	8.802	0.291	9.000
77.800	253.800	6.556	8.802	0.291	9.000
77.900	252.600	6.554	8.801	0.291	9.000
78.000	253.400	6.557	8.803	0.293	9.000
78.100	253.000	6.557	8.803	0.293	9.000
78.200	252.800	6.559	8.802	0.293	9.000
78.300	252.800	6.562	8.801	0.293	9.000
78.400	252.600	6.564	8.802	0.293	9.000
78.500	253.200	6.567	8.802	0.295	9.000
78.600	252.400	6.567	8.802	0.295	9.000
78.700	253.400	6.568	8.802	0.295	9.000
78.800	251.600	6.567	8.802	0.295	9.000
78.900	253.000	6.568	8.802	0.295	9.000
79.000	252.200	6.575	8.803	0.297	9.000
79.100	252.400	6.575	8.803	0.297	9.000
79.200	252.000	6.574	8.803	0.297	9.000
79.300	251.200	6.576	8.801	0.297	9.000
79.400	251.000	6.578	8.803	0.297	9.000
79.500	251.000	6.582	8.804	0.299	9.000
79.600	251.400	6.582	8.804	0.299	9.000
79.700	250.400	6.581	8.803	0.299	9.000
79.800	251.600	6.582	8.803	0.299	9.000
79.900	251.000	6.586	8.803	0.299	9.000
80.000	252.000	6.582	8.802	0.301	9.000
80.100	250.800	6.582	8.802	0.301	9.000
80.200	250.400	6.590	8.803	0.301	9.000
80.300	250.600	6.588	8.803	0.301	9.000
80.400	250.000	6.590	8.803	0.301	9.000
80.500	250.000	6.595	8.804	0.303	9.000
80.600	250.000	6.595	8.804	0.303	9.000
80.700	249.200	6.595	8.802	0.303	9.000
80.800	250.200	6.595	8.804	0.303	9.000
80.900	249.800	6.597	8.803	0.303	9.000
81.000	249.000	6.601	8.802	0.305	9.000
81.100	249.800	6.601	8.802	0.305	9.000
81.200	249.400	6.601	8.804	0.305	9.000
81.300	248.200	6.602	8.804	0.305	9.000
81.400	248.400	6.603	8.803	0.305	9.000
81.500	248.800	6.607	8.804	0.307	9.000
81.600	248.800	6.607	8.804	0.307	9.000
81.700	248.000	6.605	8.803	0.307	9.000
81.800	247.800	6.610	8.803	0.307	9.000
81.900	247.600	6.608	8.803	0.307	9.000
82.000	247.800	6.609	8.804	0.309	9.000
82.100	247.800	6.609	8.804	0.309	9.000
82.200	247.600	6.613	8.804	0.309	9.000
82.300	247.400	6.616	8.804	0.309	9.000
82.400	247.200	6.614	8.803	0.309	9.000
82.500	247.200	6.618	8.804	0.311	9.000
82.600	247.600	6.618	8.804	0.311	9.000
82.700	246.800	6.619	8.806	0.311	9.000
82.800	246.600	6.622	8.804	0.311	9.000
82.900	246.400	6.623	8.803	0.311	9.000
83.000	247.000	6.626	8.805	0.313	9.000
83.100	246.000	6.626	8.805	0.313	9.000
83.200	246.200	6.629	8.805	0.313	9.000
83.300	246.400	6.630	8.804	0.313	9.000
83.400	245.400	6.630	8.804	0.313	9.000
83.500	246.400	6.632	8.804	0.315	9.000
83.600	245.800	6.632	8.804	0.315	9.000
83.700	245.400	6.630	8.805	0.315	9.000
83.800	245.400	6.634	8.803	0.315	9.000
83.900	245.600	6.633	8.806	0.315	9.000
84.000	245.600	6.633	8.804	0.318	9.000
84.100	245.200	6.633	8.804	0.318	9.000
84.200	245.600	6.639	8.805	0.318	9.000
84.300	244.600	6.643	8.803	0.318	9.000
84.400	245.000	6.640	8.806	0.318	9.000
84.500	244.800	6.641	8.804	0.320	9.000
84.600	244.800	6.641	8.804	0.320	9.000
84.700	245.200	6.644	8.806	0.320	9.000
84.800	244.800	6.642	8.805	0.320	9.000
84.900	244.200	6.646	8.805	0.320	9.000
85.000	244.200	6.648	8.805	0.322	9.000
85.100	245.000	6.648	8.805	0.322	9.000
85.200	243.800	6.651	8.806	0.322	9.000
85.300	244.200	6.648	8.805	0.322	9.000
85.400	244.200	6.652	8.804	0.322	9.000
85.500	242.800	6.651	8.805	0.324	9.000
85.600	243.400	6.651	8.805	0.324	9.000
85.700	243.400	6.656	8.805	0.324	9.000
85.800	244.000	6.653	8.806	0.324	9.000
85.900	244.400	6.655	8.805	0.324	9.000
86.000	243.200	6.655	8.805	0.326	9.000
86.100	243.600	6.655	8.805	0.326	9.000
86.200	243.800	6.655	8.805	0.326	9.000
86.300	242.800	6.656	8.806	0.326	9.000
86.400	243.200	6.657	8.805	0.326	9.000
86.500	243.400	6.662	8.806	0.328	9.000
86.600	243.000	6.662	8.806	0.328	9.000
86.700	243.800	6.664	8.805	0.328	9.000
86.800	241.800	6.664	8.806	0.328	9.000
86.900	242.600	6.665	8.806	0.328	9.000
87.000	242.800	6.664	8.805	0.330	9.000
87.100	242.800	6.664	8.805	0.330	9.000
87.200	242.400	6.667	8.806	0.330	9.000
87.300	242.600	6.667	8.807	0.330	9.000
87.400	242.600	6.669	8.807	0.330	9.000
87.500	242.600	6.673	8.807	0.332	9.000
87.600	242.200	6.673	8.807	0.332	9.000
87.700	242.200	6.673	8.805	0.332	9.000
87.800	242.000	6.676	8.807	0.332	9.000
87.900	241.000	6.673	8.807	0.332	9.000
88.000	241.600	6.677	8.806	0.334	9.000
88.100	241.600	6.677	8.806	0.334	9.000
88.200	241.800	6.679	8.807	0.334	9.000
88.300	241.400	6.678	8.806	0.334	9.000
88.400	241.200	6.679	8.807	0.334	9.000
88.500	241.000	6.680	8.805	0.336	9.000
88.600	240.600	6.680	8.805	0.336	9.000
88.700	241.000	6.685	8.807	0.336	9.000
88.800	241.000	6.683	8.805	0.336	9.000
88.900	241.000	6.687	8.806	0.336	9.000
89.000	240.400	6.687	8.806	0.338	9.000
89.100	239.800	6.687	8.806	0.338	9.000
89.200	240.200	6.689	8.807	0.338	9.000
89.300	239.200	6.689	8.806	0.338	9.000
89.400	240.800	6.688	8.807	0.338	9.000
89.500	239.800	6.690	8.806	0.340	9.000
89.600	240.400	6.690	8.806	0.340	9.000
89.700	239.200	6.692	8.806	0.340	9.000
89.800	239.200	6.690	8.808	0.340	9.000
89.900	239.200	6.692	8.806	0.340	9.000
90.000	239.400	6.697	8.807	0.342	9.000
90.100	238.600	6.697	8.807	0.342	9.000
90.200	239.800	6.697	8.807	0.342	9.000
90.300	239.200	6.697	8.808	0.342	9.000
90.400	239.200	6.699	8.806	0.342	9.000
90.500	238.800	6.698	8.806	0.344	9.000
90.600	239.200	6.698	8.806	0.344	9.000
90.700	239.000	6.701	8.806	0.344	9.000
90.800	239.000	6.703	8.808	0.344	9.000
90.900	238.800	6.700	8.807	0.344	9.000
91.000	237.800	6.706	8.808	0.346	9.000
91.100	238.200	6.706	8.808	0.346	9.000
91.200	239.200	6.708	8.806	0.346	9.000
91.300	238.400	6.702	8.809	0.346	9.000
91.400	238.400	6.704	8.808	0.346	9.000
91.500	237.800	6.711	8.808	0.348	9.000
91.600	238.200	6.711	8.808	0.348	9.000
91.700	237.600	6.712	8.807	0.348	9.000
91.800	238.000	6.713	8.808	0.348	9.000
91.900	237.600	6.712	8.809	0.348	9.000
92.000	237.200	6.711	8.808	0.350	9.000
92.100	238.000	6.711	8.808	0.350	9.000
92.200	236.600	6.714	8.808	0.350	9.000
92.300	238.000	6.714	8.807	0.350	9.000
92.400	238.600	6.718	8.809	0.350	9.000
92.500	237.400	6.718	8.808	0.352	9.000
92.600	237.000	6.718	8.808	0.352	9.000
92.700	236.800	6.717	8.807	0.352	9.000
92.800	238.000	6.718	8.808	0.352	9.000
92.900	236.800	6.718	8.809	0.352	9.000
93.000	237.200	6.720	8.808	0.354	9.000
93.100	237.000	6.720	8.808	0.354	9.000
93.200	236.800	6.719	8.809	0.354	9.000
93.300	237.200	6.720	8.807	0.354	9.000
93.400	237.200	6.722	8.807	0.354	9.000
93.500	236.400	6.723	8.808	0.356	9.000
93.600	238.200	6.723	8.808	0.356	9.000
93.700	236.200	6.725	8.808	0.356	9.000
93.800	237.400	6.726	8.809	0.356	9.000
93.900	236.200	6.726	8.809	0.356	9.000
94.000	237.000	6.726	8.808	0.358	9.000
94.100	236.000	6.726	8.808	0.358	9.000
94.200	237.000	6.724	8.809	0.358	9.000
94.300	236.600	6.727	8.810	0.358	9.000
94.400	236.400	6.725	8.808	0.358	9.000
94.500	236.200	6.729	8.808	0.360	9.000
94.600	236.600	6.729	8.808	0.360	9.000
94.700	235.400	6.731	8.809	0.360	9.000
94.800	235.400	6.732	8.810	0.360	9.000
94.900	235.600	6.729	8.809	0.360	9.000
95.000	235.800	6.732	8.809	0.362	9.000
95.100	236.000	6.732	8.809	0.362	9.000
95.200	235.200	6.734	8.808	0.362	9.000
95.300	235.600	6.737	8.810	0.362	9.000
95.400	235.000	6.733	8.809	0.362	9.000
95.500	236.000	6.736	8.811	0.363	9.000
95.600	235.400	6.736	8.811	0.363	9.000
95.700	234.800	6.738	8.808	0.363	9.000
95.800	234.800	6.736	8.809	0.363	9.000
95.900	235.600	6.737	8.808	0.363	9.000
96.000	235.200	6.736	8.810	0.365	9.000
96.100	235.200	6.736	8.810	0.365	9.000
96.200	234.800	6.737	8.809	0.365	9.000
96.300	234.600	6.739	8.809	0.365	9.000
96.400	234.600	6.741	8.810	0.365	9.000
96.500	234.600	6.744	8.810	0.367	9.000
96.600	233.600	6.744	8.810	0.367	9.000
96.700	234.200	6.743	8.809	0.367	9.000
96.800	233.600	6.745	8.809	0.367	9.000
96.900	234.200	6.746	8.811	0.367	9.000
97.000	235.800	6.746	8.809	0.369	9.000
97.100	234.200	6.746	8.809	0.369	9.000
97.200	234.200	6.751	8.810	0.369	9.000
97.300	232.800	6.749	8.809	0.369	9.000
97.400	232.400	6.746	8.810	0.369	9.000
97.500	232.600	6.752	8.809	0.371	9.000
97.600	234.400	6.752	8.809	0.371	9.000
97.700	234.000	6.753	8.811	0.371	9.000
97.800	234.200	6.754	8.810	0.371	9.000
97.900	234.000	6.758	8.811	0.371	9.000
98.000	233.000	6.759	8.810	0.373	9.000
98.100	233.400	6.759	8.810	0.373	9.000
98.200	233.400	6.758	8.811	0.373	9.000
98.300	232.800	6.758	8.810	0.373	9.000
98.400	234.200	6.760	8.811	0.373	9.000
98.500	233.400	6.761	8.809	0.375	9.000
98.600	233.600	6.761	8.809	0.375	9.000
98.700	232.600	6.762	8.810	0.375	9.000
98.800	233.800	6.760	8.811	0.375	9.000
98.900	233.600	6.764	8.810	0.375	9.000
99.000	233.200	6.763	8.810	0.377	9.000
99.100	232.800	6.763	8.810	0.377	9.000
99.200	232.800	6.763	8.809	0.377	9.000
99.300	233.000	6.763	8.813	0.377	9.000
99.400	233.000	6.766	8.810	0.377	9.000
99.500	232.400	6.766	8.810	0.379	9.000
99.600	232.600	6.766	8.810	0.379	9.000
99.700	232.400	6.767	8.811	0.379	9.000
99.800	232.400	6.769	8.811	0.379	9.000
99.900	232.400	6.768	8.811	0.379	9.000
100.000	232.400	6.768	8.811	0.381	9.000
100.100	231.200	6.768	8.811	0.381	9.000
100.200	232.200	6.770	8.812	0.381	9.000
100.300	232.000	6.769	8.811	0.381	9.000
100.400	231.200	6.772	8.811	0.381	9.000
100.500	232.400	6.773	8.813	0.383	9.000
100.600	232.200	6.773	8.813	0.383	9.000
100.700	231.800	6.774	8.811	0.383	9.000
100.800	231.400	6.774	8.811	0.383	9.000
100.900	231.800	6.773	8.813	0.383	9.000
101.000	231.000	6.774	8.811	0.385	9.000
101.100	231.400	6.774	8.811	0.385	9.000
101.200	232.800	6.774	8.811	0.385	9.000
101.300	232.200	6.773	8.811	0.385	9.000
101.400	231.000	6.778	8.811	0.385	9.000
101.500	231.200	6.775	8.812	0.387	9.000
101.600	230.800	6.775	8.812	0.387	9.000
101.700	230.800	6.776	8.812	0.387	9.000
101.800	231.800	6.778	8.811	0.387	9.000
101.900	230.200	6.778	8.813	0.387	9.000
102.000	231.000	6.782	8.811	0.389	9.000
102.100	230.000	6.782	8.811	0.389	9.000
102.200	230.800	6.785	8.813	0.389	9.000
102.300	230.000	6.781	8.812	0.389	9.000
102.400	230.200	6.784	8.813	0.389	9.000
102.500	230.600	6.783	8.812	0.391	9.000
102.600	231.400	6.783	8.812	0.391	9.000
102.700	231.000	6.785	8.813	0.391	9.000
102.800	231.400	6.788	8.814	0.391	9.000
102.900	230.200	6.787	8.812	0.391	9.000
103.000	230.400	6.789	8.812	0.393	9.000
103.100	230.200	6.789	8.812	0.393	9.000
103.200	230.200	6.791	8.812	0.393	9.000
103.300	229.600	6.787	8.813	0.393	9.000
103.400	230.800	6.790	8.812	0.393	9.000
103.500	230.000	6.791	8.812	0.394	9.000
103.600	229.400	6.791	8.812	0.394	9.000
103.700	229.200	6.791	8.813	0.394	9.000
103.800	230.200	6.793	8.814	0.394	9.000
103.900	229.600	6.792	8.812	0.394	9.000
104.000	228.600	6.795	8.814	0.396	9.000
104.100	229.400	6.795	8.814	0.396	9.000
104.200	229.400	6.794	8.812	0.396	9.000
104.300	229.800	6.797	8.814	0.396	9.000
104.400	230.000	6.795	8.812	0.396	9.000
104.500	229.200	6.798	8.814	0.398	9.000
104.600	229.400	6.798	8.814	0.398	9.000
104.700	229.000	6.797	8.812	0.398	9.000
104.800	229.400	6.801	8.814	0.398	9.000
104.900	229.000	6.800	8.814	0.398	9.000
105.000	228.800	6.803	8.814	0.400	9.000
105.100	228.400	6.803	8.814	0.400	9.000
105.200	228.200	6.804	8.813	0.400	9.000
105.300	227.800	6.804	8.813	0.400	9.000
105.400	228.600	6.806	8.814	0.400	9.000
105.500	228.200	6.806	8.814	0.402	9.000
105.600	228.800	6.806	8.814	0.402	9.000
105.700	228.400	6.805	8.814	0.402	9.000
105.800	228.400	6.807	8.813	0.402	9.000
105.900	227.800	6.807	8.814	0.402	9.000
106.000	228.000	6.808	8.814	0.404	9.000
106.100	228.200	6.808	8.814	0.404	9.000
106.200	228.200	6.808	8.814	0.404	9.000
106.300	228.000	6.810	8.814	0.404	9.000
106.400	227.600	6.808	8.814	0.404	9.000
106.500	228.800	6.811	8.814	0.406	9.000
106.600	228.000	6.811	8.814	0.406	9.000
106.700	227.200	6.811	8.814	0.406	9.000
106.800	227.800	6.813	8.812	0.406	9.000
106.900	226.000	6.815	8.815	0.406	9.000
107.000	226.600	6.814	8.813	0.408	9.000
107.100	227.200	6.814	8.813	0.408	9.000
107.200	228.000	6.815	8.815	0.408	9.000
107.300	227.400	6.817	8.815	0.408	9.000
107.400	227.000	6.813	8.813	0.408	9.000
107.500	226.800	6.820	8.814	0.410	9.000
107.600	227.200	6.820	8.814	0.410	9.000
107.700	225.600	6.821	8.815	0.410	9.000
107.800	225.400	6.821	8.813	0.410	9.000
107.900	226.400	6.820	8.814	0.410	9.000
108.000	226.600	6.821	8.814	0.412	9.000
108.100	226.000	6.821	8.814	0.412	9.000
108.200	226.800	6.821	8.813	0.412	9.000
108.300	226.200	6.827	8.815	0.412	9.000
108.400	226.600	6.825	8.815	0.412	9.000
108.500	226.000	6.822	8.814	0.413	9.000
108.600	225.400	6.822	8.814	0.413	9.000
108.700	225.400	6.826	8.814	0.413	9.000
108.800	225.800	6.826	8.815	0.413	9.000
108.900	225.200	6.831	8.814	0.413	9.000
109.000	226.200	6.827	8.817	0.415	9.000
109.100	225.400	6.827	8.817	0.415	9.000
109.200	224.800	6.830	8.815	0.415	9.000
109.300	225.600	6.834	8.816	0.415	9.000
109.400	226.000	6.832	8.815	0.415	9.000
109.500	225.600	6.833	8.815	0.417	9.000
109.600	225.800	6.833	8.815	0.417	9.000
109.700	224.600	6.834	8.815	0.417	9.000
109.800	225.200	6.834	8.815	0.417	9.000
109.900	225.400	6.834	8.815	0.419	9.000
110.000	224.000	6.835	8.815	0.419	9.000
110.100	224.400	6.835	8.815	0.419	9.000
110.200	224.600	6.837	8.815	0.419	9.000
110.300	224.200	6.838	8.815	0.419	9.000
110.400	225.600	6.836	8.817	0.421	9.000
110.500	225.600	6.842	8.816	0.421	9.000
110.600	224.200	6.842	8.816	0.421	9.000
110.700	224.400	6.841	8.815	0.421	9.000
110.800	225.000	6.840	8.816	0.421	9.000
110.900	224.600	6.841	8.817	0.423	9.000
111.000	224.800	6.844	8.814	0.423	9.000
111.100	224.200	6.844	8.814	0.423	9.000
111.200	224.400	6.844	8.817	0.423	9.000
111.300	224.000	6.842	8.816	0.423	9.000
111.400	223.800	6.844	8.815	0.425	9.000
111.500	223.200	6.844	8.816	0.425	9.000
111.600	223.600	6.844	8.816	0.425	9.000
111.700	224.200	6.846	8.816	0.425	9.000
111.800	224.600	6.847	8.816	0.425	9.000
111.900	223.600	6.847	8.816	0.427	9.000
112.000	223.400	6.846	8.816	0.427	9.000
112.100	223.200	6.846	8.816	0.427	9.000
112.200	223.400	6.851	8.817	0.427	9.000
112.300	224.000	6.849	8.816	0.427	9.000
112.400	223.600	6.850	8.816	0.428	9.000
112.500	223.800	6.850	8.816	0.428	9.000
112.600	223.400	6.850	8.816	0.428	9.000
112.700	223.600	6.853	8.816	0.428	9.000
112.800	223.400	6.852	8.817	0.428	9.000
112.900	223.800	6.855	8.816	0.430	9.000
113.000	223.600	6.856	8.817	0.430	9.000
113.100	222.600	6.856	8.817	0.430	9.000
113.200	223.000	6.854	8.815	0.430	9.000
113.300	224.000	6.857	8.818	0.430	9.000
113.400	222.400	6.853	8.817	0.432	9.000
113.500	222.800	6.854	8.817	0.432	9.000
113.600	223.400	6.854	8.817	0.432	9.000
113.700	223.200	6.857	8.816	0.432	9.000
113.800	222.600	6.859	8.816	0.432	9.000
113.900	223.200	6.861	8.817	0.434	9.000
114.000	221.800	6.864	8.818	0.434	9.000
114.100	222.600	6.864	8.818	0.434	9.000
114.200	222.200	6.860	8.817	0.434	9.000
114.300	221.400	6.863	8.816	0.434	9.000
114.400	222.800	6.864	8.818	0.436	9.000
114.500	223.400	6.864	8.818	0.436	9.000
114.600	222.600	6.864	8.818	0.436	9.000
114.700	222.200	6.867	8.818	0.436	9.000
114.800	221.400	6.866	8.816	0.436	9.000
114.900	222.200	6.865	8.817	0.437	9.000
115.000	221.800	6.867	8.817	0.437	9.000
115.100	221.400	6.867	8.817	0.437	9.000
115.200	221.200	6.868	8.819	0.437	9.000
115.300	221.800	6.868	8.817	0.437	9.000
115.400	221.200	6.870	8.818	0.439	9.000
115.500	222.000	6.871	8.816	0.439	9.000
115.600	221.600	6.871	8.816	0.439	9.000
115.700	221.600	6.871	8.818	0.439	9.000
115.800	221.400	6.869	8.816	0.439	9.000
115.900	220.800	6.876	8.818	0.441	9.000
116.000	221.400	6.872	8.817	0.441	9.000
116.100	220.800	6.872	8.817	0.441	9.000
116.200	220.400	6.874	8.819	0.441	9.000
116.300	221.200	6.875	8.817	0.441	9.000
116.400	220.600	6.875	8.818	0.443	9.000
116.500	220.400	6.877	8.818	0.443	9.000
116.600	219.600	6.877	8.818	0.443	9.000
116.700	220.000	6.876	8.817	0.443	9.000
116.800	220.600	6.877	8.819	0.443	9.000
116.900	220.200	6.877	8.817	0.445	9.000
117.000	219.400	6.880	8.817	0.445	9.000
117.100	220.800	6.880	8.817	0.445	9.000
117.200	221.000	6.879	8.818	0.445	9.000
117.300	220.400	6.882	8.817	0.445	9.000
117.400	219.600	6.879	8.818	0.447	9.000
117.500	220.600	6.880	8.818	0.447	9.000
117.600	220.400	6.880	8.818	0.447	9.000
117.700	220.200	6.883	8.818	0.447	9.000
117.800	219.600	6.883	8.818	0.447	9.000
117.900	219.800	6.884	8.819	0.449	9.000
118.000	220.200	6.883	8.818	0.449	9.000
118.100	219.000	6.883	8.818	0.449	9.000
118.200	220.000	6.887	8.818	0.449	9.000
118.300	220.000	6.887	8.818	0.449	9.000
118.400	219.600	6.889	8.818	0.450	9.000
118.500	219.200	6.887	8.818	0.450	9.000
118.600	219.000	6.887	8.818	0.450	9.000
118.700	219.800	6.890	8.818	0.450	9.000
118.800	218.600	6.890	8.817	0.450	9.000
118.900	218.800	6.892	8.819	0.452	9.000
119.000	218.400	6.892	8.819	0.452	9.000
119.100	219.400	6.892	8.819	0.452	9.000
119.200	218.800	6.891	8.818	0.452	9.000
119.300	219.000	6.892	8.819	0.452	9.000
119.400	218.600	6.893	8.820	0.454	9.000
119.500	218.800	6.894	8.818	0.454	9.000
119.600	218.000	6.894	8.818	0.454	9.000
119.700	218.600	6.893	8.819	0.454	9.000
119.800	220.000	6.897	8.818	0.454	9.000
119.900	217.600	6.898	8.819	0.456	9.000
120.000	218.600	6.894	8.818	0.456	9.000
120.100	219.000	6.894	8.818	0.456	9.000
120.200	219.200	6.898	8.819	0.456	9.000
120.300	218.400	6.897	8.819	0.456	9.000
120.400	218.600	6.900	8.819	0.457	9.000
120.500	217.800	6.897	8.818	0.457	9.000
120.600	218.400	6.897	8.818	0.457	9.000
120.700	218.000	6.900	8.820	0.457	9.000
120.800	218.000	6.900	8.819	0.457	9.000
120.900	218.600	6.903	8.818	0.460	9.000
121.000	218.200	6.901	8.819	0.460	9.000
121.100	218.400	6.901	8.819	0.460	9.000
121.200	218.000	6.903	8.818	0.460	9.000
121.300	218.000	6.905	8.819	0.460	9.000
121.400	217.600	6.903	8.818	0.461	9.000
121.500	217.800	6.905	8.819	0.461	9.000
121.600	218.000	6.905	8.819	0.461	9.000
121.700	218.200	6.904	8.819	0.461	9.000
121.800	218.400	6.907	8.820	0.461	9.000
121.900	217.800	6.907	8.819	0.463	9.000
122.000	217.600	6.906	8.819	0.463	9.000
122.100	217.200	6.906	8.819	0.463	9.000
122.200	218.000	6.908	8.819	0.463	9.000
122.300	217.200	6.911	8.819	0.463	9.000
122.400	217.400	6.906	8.819	0.465	9.000
122.500	218.200	6.910	8.819	0.465	9.000
122.600	216.600	6.910	8.819	0.465	9.000
122.700	217.600	6.908	8.819	0.465	9.000
122.800	217.800	6.910	8.820	0.465	9.000
122.900	216.400	6.909	8.821	0.466	9.000
123.000	217.000	6.911	8.820	0.466	9.000
123.100	217.200	6.911	8.820	0.466	9.000
123.200	215.800	6.911	8.818	0.466	9.000
123.300	216.600	6.915	8.819	0.466	9.000
123.400	217.200	6.912	8.820	0.468	9.000
123.500	216.400	6.915	8.818	0.468	9.000
123.600	216.800	6.915	8.818	0.468	9.000
123.700	217.400	6.917	8.821	0.468	9.000
123.800	216.800	6.914	8.819	0.468	9.000
123.900	216.400	6.918	8.821	0.470	9.000
124.000	216.600	6.917	8.821	0.470	9.000
124.100	217.000	6.917	8.821	0.470	9.000
124.200	216.400	6.917	8.820	0.470	9.000
124.300	216.800	6.921	8.820	0.470	9.000
124.400	216.600	6.919	8.820	0.472	9.000
124.500	216.400	6.920	8.819	0.472	9.000
124.600	216.600	6.920	8.819	0.472	9.000
124.700	216.400	6.920	8.820	0.472	9.000
124.800	216.200	6.921	8.819	0.472	9.000
124.900	216.400	6.923	8.819	0.474	9.000
125.000	216.200	6.923	8.819	0.474	9.000
125.100	216.200	6.923	8.819	0.474	9.000
125.200	215.800	6.923	8.821	0.474	9.000
125.300	215.400	6.922	8.820	0.474	9.000
125.400	215.600	6.922	8.820	0.475	9.000
125.500	216.200	6.924	8.820	0.475	9.000
125.600	214.800	6.924	8.820	0.475	9.000
125.700	215.400	6.922	8.819	0.475	9.000
125.800	215.800	6.925	8.821	0.475	9.000
125.900	215.800	6.925	8.820	0.477	9.000
126.000	216.200	6.926	8.821	0.477	9.000
126.100	215.200	6.926	8.821	0.477	9.000
126.200	215.400	6.927	8.820	0.477	9.000
126.300	215.200	6.929	8.822	0.477	9.000
126.400	214.800	6.926	8.820	0.479	9.000
126.500	215.200	6.930	8.821	0.479	9.000
126.600	215.000	6.930	8.821	0.479	9.000
126.700	214.800	6.928	8.820	0.479	9.000
126.800	215.800	6.928	8.821	0.479	9.000
126.900	215.400	6.929	8.821	0.481	9.000
127.000	215.600	6.931	8.822	0.481	9.000
127.100	215.400	6.931	8.822	0.481	9.000
127.200	214.600	6.930	8.821	0.481	9.000
127.300	214.600	6.931	8.821	0.481	9.000
127.400	214.600	6.930	8.821	0.483	9.000
127.500	214.800	6.936	8.822	0.483	9.000
127.600	214.400	6.936	8.822	0.483	9.000
127.700	215.200	6.933	8.821	0.483	9.000
127.800	214.400	6.933	8.821	0.483	9.000
127.900	213.600	6.933	8.823	0.484	9.000
128.000	213.800	6.931	8.821	0.484	9.000
128.100	214.000	6.931	8.821	0.484	9.000
128.200	213.800	6.940	8.821	0.484	9.000
128.300	214.400	6.934	8.821	0.484	9.000
128.400	214.400	6.933	8.821	0.486	9.000
128.500	214.800	6.938	8.819	0.486	9.000
128.600	214.200	6.938	8.819	0.486	9.000
128.700	213.800	6.937	8.822	0.486	9.000
128.800	213.800	6.937	8.821	0.486	9.000
128.900	213.800	6.941	8.821	0.488	9.000
129.000	213.600	6.939	8.820	0.488	9.000
129.100	213.400	6.939	8.820	0.488	9.000
129.200	214.000	6.942	8.822	0.488	9.000
129.300	214.200	6.941	8.820	0.488	9.000
129.400	213.800	6.943	8.821	0.490	9.000
129.500	213.400	6.944	8.820	0.490	9.000
129.600	214.000	6.944	8.820	0.490	9.000
129.700	214.400	6.945	8.821	0.490	9.000
129.800	213.200	6.944	8.822	0.490	9.000
129.900	213.600	6.947	8.822	0.492	9.000
130.000	213.200	6.949	8.821	0.492	9.000
130.100	213.200	6.949	8.821	0.492	9.000
130.200	213.200	6.946	8.821	0.492	9.000
130.300	213.000	6.951	8.822	0.492	9.000
130.400	213.000	6.950	8.822	0.493	9.000
130.500	213.400	6.951	8.821	0.493	9.000
130.600	212.200	6.951	8.821	0.493	9.000
130.700	212.800	6.951	8.821	0.493	9.000
130.800	213.000	6.953	8.823	0.493	9.000
130.900	212.400	6.951	8.822	0.495	9.000
131.000	212.000	6.953	8.822	0.495	9.000
131.100	212.600	6.953	8.822	0.495	9.000
131.200	212.600	6.953	8.822	0.495	9.000
131.300	212.200	6.956	8.823	0.495	9.000
131.400	212.400	6.955	8.822	0.497	9.000
131.500	212.000	6.953	8.823	0.497	9.000
131.600	212.200	6.953	8.823	0.497	9.000
131.700	212.000	6.956	8.822	0.497	9.000
131.800	211.600	6.959	8.822	0.497	9.000
131.900	212.200	6.959	8.821	0.499	9.000
132.000	212.600	6.958	8.821	0.499	9.000
132.100	212.200	6.958	8.821	0.499	9.000
132.200	212.200	6.960	8.822	0.499	9.000
132.300	212.600	6.961	8.822	0.499	9.000
132.400	211.600	6.960	8.821	0.500	9.000
132.500	210.800	6.960	8.821	0.500	9.000
132.600	212.200	6.960	8.821	0.500	9.000
132.700	211.400	6.964	8.822	0.500	9.000
132.800	211.400	6.960	8.822	0.500	9.000
132.900	211.800	6.963	8.822	0.502	9.000
133.000	212.200	6.963	8.822	0.502	9.000
133.100	211.800	6.963	8.822	0.502	9.000
133.200	211.000	6.963	8.823	0.502	9.000
133.300	210.800	6.965	8.823	0.502	9.000
133.400	211.200	6.965	8.821	0.504	9.000
133.500	209.800	6.967	8.822	0.504	9.000
133.600	212.000	6.967	8.822	0.504	9.000
133.700	210.600	6.969	8.822	0.504	9.000
133.800	211.800	6.969	8.823	0.504	9.000
133.900	212.400	6.967	8.821	0.506	9.000
134.000	211.800	6.967	8.822	0.506	9.000
134.100	210.200	6.967	8.822	0.506	9.000
134.200	210.600	6.970	8.822	0.506	9.000
134.300	210.800	6.969	8.824	0.506	9.000
134.400	211.200	6.971	8.822	0.507	9.000
134.500	211.400	6.972	8.822	0.507	9.000
134.600	210.600	6.972	8.822	0.507	9.000
134.700	210.600	6.976	8.822	0.507	9.000
134.800	210.000	6.972	8.823	0.507	9.000
134.900	211.200	6.976	8.822	0.509	9.000
135.000	210.400	6.975	8.823	0.509	9.000
135.100	210.800	6.975	8.823	0.509	9.000
135.200	209.800	6.977	8.821	0.509	9.000
135.300	210.200	6.975	8.824	0.509	9.000
135.400	210.400	6.975	8.822	0.511	9.000
135.500	209.600	6.980	8.823	0.511	9.000
135.600	210.000	6.980	8.823	0.511	9.000
135.700	210.200	6.977	8.823	0.511	9.000
135.800	210.200	6.977	8.823	0.511	9.000
135.900	210.400	6.977	8.822	0.513	9.000
136.000	209.600	6.980	8.823	0.513	9.000
136.100	210.600	6.980	8.823	0.513	9.000
136.200	210.000	6.979	8.823	0.513	9.000
136.300	209.800	6.982	8.823	0.513	9.000
136.400	209.800	6.981	8.823	0.514	9.000
136.500	209.400	6.981	8.823	0.514	9.000
136.600	210.400	6.981	8.823	0.514	9.000
136.700	210.400	6.983	8.823	0.514	9.000
136.800	210.000	6.982	8.823	0.514	9.000
136.900	209.800	6.981	8.823	0.516	9.000
137.000	210.200	6.986	8.823	0.516	9.000
137.100	210.600	6.986	8.823	0.516	9.000
137.200	209.000	6.983	8.824	0.516	9.000
137.300	209.200	6.982	8.823	0.516	9.000
137.400	208.600	6.987	8.824	0.518	9.000
137.500	209.000	6.985	8.823	0.518	9.000
137.600	209.800	6.985	8.823	0.518	9.000
137.700	208.600	6.986	8.823	0.518	9.000
137.800	209.200	6.989	8.823	0.518	9.000
137.900	209.000	6.988	8.823	0.520	9.000
138.000	208.400	6.989	8.823	0.520	9.000
138.100	209.400	6.989	8.823	0.520	9.000
138.200	208.600	6.992	8.824	0.520	9.000
138.300	208.800	6.989	8.823	0.520	9.000
138.400	208.800	6.991	8.823	0.521	9.000
138.500	209.000	6.994	8.823	0.521	9.000
138.600	208.600	6.994	8.823	0.521	9.000
138.700	209.000	6.991	8.823	0.521	9.000
138.800	208.400	6.992	8.824	0.521	9.000
138.900	209.200	6.993	8.823	0.523	9.000
139.000	208.000	6.995	8.823	0.523	9.000
139.100	209.000	6.995	8.823	0.523	9.000
139.200	208.000	6.995	8.824	0.523	9.000
139.300	207.800	6.993	8.825	0.523	9.000
139.400	208.200	6.999	8.824	0.525	9.000
139.500	208.000	6.997	8.825	0.525	9.000
139.600	208.800	6.997	8.825	0.525	9.000
139.700	208.200	6.998	8.823	0.525	9.000
139.800	208.800	7.001	8.825	0.525	9.000
139.900	208.000	6.998	8.823	0.527	9.000
140.000	208.000	6.998	8.824	0.527	9.000
140.100	207.800	6.998	8.824	0.527	9.000
140.200	208.600	6.997	8.822	0.527	9.000
140.300	207.200	7.000	8.824	0.527	9.000
140.400	206.800	6.996	8.824	0.528	9.000
140.500	208.400	6.999	8.825	0.528	9.000
140.600	207.200	6.999	8.825	0.528	9.000
140.700	208.000	6.999	8.824	0.528	9.000
140.800	207.400	7.004	8.823	0.528	9.000
140.900	207.000	7.001	8.825	0.530	9.000
141.000	208.400	7.002	8.825	0.530	9.000
141.100	207.000	7.002	8.825	0.530	9.000
141.200	207.600	7.001	8.824	0.530	9.000
141.300	208.000	7.006	8.823	0.530	9.000
141.400	207.400	7.007	8.825	0.532	9.000
141.500	206.600	7.005	8.825	0.532	9.000
141.600	206.600	7.005	8.825	0.532	9.000
141.700	207.400	7.005	8.825	0.532	9.000
141.800	207.000	7.010	8.825	0.532	9.000
141.900	207.600	7.006	8.825	0.534	9.000
142.000	206.400	7.010	8.824	0.534	9.000
142.100	207.000	7.010	8.824	0.534	9.000
142.200	206.600	7.008	8.825	0.534	9.000
142.300	207.000	7.008	8.824	0.534	9.000
142.400	206.400	7.009	8.824	0.535	9.000
142.500	206.800	7.009	8.825	0.535	9.000
142.600	207.000	7.009	8.825	0.535	9.000
142.700	206.600	7.008	8.825	0.535	9.000
142.800	206.600	7.009	8.824	0.535	9.000
142.900	206.000	7.012	8.824	0.537	9.000
143.000	207.600	7.012	8.825	0.537	9.000
143.100	206.200	7.012	8.825	0.537	9.000
143.200	206.800	7.012	8.825	0.537	9.000
143.300	206.600	7.015	8.826	0.537	9.000
143.400	206.600	7.013	8.824	0.539	9.000
143.500	206.800	7.013	8.825	0.539	9.000
143.600	206.200	7.013	8.825	0.539	9.000
143.700	205.200	7.017	8.825	0.539	9.000
143.800	206.000	7.017	8.827	0.539	9.000
143.900	205.200	7.017	8.824	0.540	9.000
144.000	205.600	7.018	8.825	0.540	9.000
144.100	205.400	7.018	8.825	0.540	9.000
144.200	205.600	7.018	8.824	0.540	9.000
144.300	205.200	7.017	8.825	0.540	9.000
144.400	206.000	7.018	8.824	0.542	9.000
144.500	206.400	7.020	8.826	0.542	9.000
144.600	206.400	7.020	8.826	0.542	9.000
144.700	205.400	7.018	8.824	0.542	9.000
144.800	206.200	7.020	8.825	0.542	9.000
144.900	205.600	7.019	8.825	0.544	9.000
145.000	205.000	7.024	8.825	0.544	9.000
145.100	205.400	7.024	8.825	0.544	9.000
145.200	206.000	7.022	8.825	0.544	9.000
145.300	206.400	7.026	8.825	0.544	9.000
145.400	205.200	7.023	8.825	0.546	9.000
145.500	205.200	7.023	8.825	0.546	9.000
145.600	205.000	7.023	8.825	0.546	9.000
145.700	204.600	7.023	8.826	0.546	9.000
145.800	205.600	7.027	8.824	0.546	9.000
145.900	205.000	7.028	8.826	0.547	9.000
146.000	205.200	7.027	8.825	0.547	9.000
146.100	205.600	7.027	8.825	0.547	9.000
146.200	205.600	7.027	8.825	0.547	9.000
146.300	205.200	7.028	8.825	0.547	9.000
146.400	204.200	7.028	8.825	0.549	9.000
146.500	204.000	7.029	8.825	0.549	9.000
146.600	204.400	7.029	8.825	0.549	9.000
146.700	204.400	7.028	8.826	0.549	9.000
146.800	205.400	7.032	8.824	0.549	9.000
146.900	205.200	7.031	8.825	0.551	9.000
147.000	204.800	7.032	8.825	0.551	9.000
147.100	204.000	7.032	8.825	0.551	9.000
147.200	204.600	7.032	8.825	0.551	9.000
147.300	204.800	7.033	8.826	0.551	9.000
147.400	204.600	7.033	8.825	0.552	9.000
147.500	205.400	7.034	8.824	0.552	9.000
147.600	205.400	7.034	8.824	0.552	9.000
147.700	203.800	7.037	8.825	0.552	9.000
147.800	204.400	7.033	8.827	0.552	9.000
147.900	204.400	7.037	8.825	0.554	9.000
148.000	203.600	7.034	8.826	0.554	9.000
148.100	203.200	7.034	8.826	0.554	9.000
148.200	204.400	7.036	8.826	0.554	9.000
148.300	203.800	7.036	8.826	0.554	9.000
148.400	204.600	7.034	8.826	0.556	9.000
148.500	203.800	7.038	8.826	0.556	9.000
148.600	204.800	7.038	8.826	0.556	9.000
148.700	203.600	7.038	8.824	0.556	9.000
148.800	204.200	7.034	8.827	0.556	9.000
148.900	203.600	7.039	8.825	0.557	9.000
149.000	204.000	7.038	8.827	0.557	9.000
149.100	204.800	7.038	8.827	0.557	9.000
149.200	203.600	7.038	8.825	0.557	9.000
149.300	203.800	7.039	8.827	0.557	9.000
149.400	203.000	7.041	8.827	0.559	9.000
149.500	202.800	7.043	8.826	0.559	9.000
149.600	203.600	7.043	8.826	0.559	9.000
149.700	204.200	7.044	8.825	0.559	9.000
149.800	203.600	7.043	8.827	0.559	9.000
149.900	203.600	7.044	8.827	0.561	9.000
150.000	203.200	7.047	8.827	0.561	9.000
150.100	204.000	7.047	8.827	0.561	9.000
150.200	203.000	7.043	8.827	0.561	9.000
150.300	202.200	7.042	8.825	0.561	9.000
150.400	202.800	7.045	8.827	0.563	9.000
150.500	203.400	7.046	8.826	0.563	9.000
150.600	203.800	7.046	8.826	0.563	9.000
150.700	203.000	7.048	8.827	0.563	9.000
150.800	202.800	7.047	8.826	0.563	9.000
150.900	202.400	7.050	8.827	0.564	9.000
151.000	203.200	7.050	8.825	0.564	9.000
151.100	202.800	7.050	8.825	0.564	9.000
151.200	203.000	7.052	8.828	0.564	9.000
151.300	203.200	7.049	8.825	0.564	9.000
151.400	203.000	7.051	8.827	0.566	9.000
151.500	203.200	7.049	8.827	0.566	9.000
151.600	203.400	7.049	8.827	0.566	9.000
151.700	203.600	7.049	8.826	0.566	9.000
151.800	202.400	7.047	8.826	0.566	9.000
151.900	203.000	7.049	8.827	0.568	9.000
152.000	203.200	7.052	8.826	0.568	9.000
152.100	202.600	7.052	8.826	0.568	9.000
152.200	203.200	7.054	8.826	0.568	9.000
152.300	202.600	7.052	8.827	0.568	9.000
152.400	202.400	7.052	8.826	0.569	9.000
152.500	202.400	7.047	8.827	0.569	9.000
152.600	203.000	7.047	8.827	0.569	9.000
152.700	202.200	7.050	8.826	0.569	9.000
152.800	202.600	7.056	8.828	0.569	9.000
152.900	202.600	7.055	8.826	0.571	9.000
153.000	201.800	7.056	8.827	0.571	9.000
153.100	201.600	7.056	8.827	0.571	9.000
153.200	202.000	7.058	8.826	0.571	9.000
153.300	201.000	7.057	8.827	0.571	9.000
153.400	201.800	7.057	8.826	0.573	9.000
153.500	201.400	7.057	8.827	0.573	9.000
153.600	202.200	7.057	8.827	0.573	9.000
153.700	201.800	7.058	8.826	0.573	9.000
153.800	201.000	7.060	8.826	0.573	9.000
153.900	201.200	7.058	8.827	0.574	9.000
154.000	202.200	7.061	8.827	0.574	9.000
154.100	201.800	7.061	8.827	0.574	9.000
154.200	202.200	7.059	8.827	0.574	9.000
154.300	201.000	7.060	8.827	0.574	9.000
154.400	200.600	7.061	8.828	0.576	9.000
154.500	201.200	7.060	8.827	0.576	9.000
154.600	201.000	7.060	8.827	0.576	9.000
154.700	200.600	7.061	8.827	0.576	9.000
154.800	201.800	7.061	8.827	0.576	9.000
154.900	201.000	7.063	8.827	0.578	9.000
155.000	200.600	7.062	8.826	0.578	9.000
155.100	201.400	7.062	8.826	0.578	9.000
155.200	201.400	7.064	8.828	0.578	9.000
155.300	201.200	7.062	8.827	0.578	9.000
155.400	201.200	7.067	8.826	0.579	9.000
155.500	202.000	7.064	8.827	0.579	9.000
155.600	200.000	7.064	8.827	0.579	9.000
155.700	201.400	7.064	8.828	0.579	9.000
155.800	200.800	7.063	8.828	0.579	9.000
155.900	201.800	7.070	8.827	0.581	9.000
156.000	201.200	7.068	8.827	0.581	9.000
156.100	202.000	7.068	8.827	0.581	9.000
156.200	200.600	7.064	8.827	0.581	9.000
156.300	200.600	7.065	8.827	0.581	9.000
156.400	200.600	7.067	8.827	0.583	9.000
156.500	200.200	7.068	8.828	0.583	9.000
156.600	201.800	7.068	8.828	0.583	9.000
156.700	201.600	7.067	8.827	0.583	9.000
156.800	200.200	7.069	8.827	0.583	9.000
156.900	201.000	7.067	8.827	0.584	9.000
157.000	200.800	7.069	8.828	0.584	9.000
157.100	201.000	7.069	8.828	0.584	9.000
157.200	200.600	7.070	8.827	0.584	9.000
157.300	200.600	7.070	8.828	0.584	9.000
157.400	200.400	7.069	8.827	0.586	9.000
157.500	200.400	7.069	8.828	0.586	9.000
157.600	200.400	7.069	8.828	0.586	9.000
157.700	200.600	7.072	8.828	0.586	9.000
157.800	200.800	7.072	8.828	0.586	9.000
157.900	201.000	7.070	8.829	0.588	9.000
158.000	199.600	7.070	8.827	0.588	9.000
158.100	200.000	7.070	8.827	0.588	9.000
158.200	200.000	7.073	8.828	0.588	9.000
158.300	200.000	7.074	8.827	0.588	9.000
158.400	200.600	7.072	8.828	0.589	9.000
158.500	200.600	7.076	8.829	0.589	9.000
158.600	199.800	7.076	8.829	0.589	9.000
158.700	198.800	7.074	8.829	0.589	9.000
158.800	199.800	7.075	8.828	0.589	9.000
158.900	199.600	7.076	8.828	0.591	9.000
159.000	200.400	7.076	8.828	0.591	9.000
159.100	200.000	7.076	8.828	0.591	9.000
159.200	200.200	7.077	8.828	0.591	9.000
159.300	200.000	7.074	8.827	0.591	9.000
159.400	199.800	7.075	8.828	0.593	9.000
159.500	199.600	7.080	8.827	0.593	9.000
159.600	200.200	7.080	8.827	0.593	9.000
159.700	200.600	7.074	8.828	0.593	9.000
159.800	200.600	7.078	8.828	0.593	9.000
159.900	200.000	7.080	8.828	0.594	9.000
160.000	199.400	7.079	8.828	0.594	9.000
160.100	200.000	7.079	8.828	0.594	9.000
160.200	199.600	7.077	8.828	0.594	9.000
160.300	199.600	7.077	8.828	0.594	9.000
160.400	199.000	7.079	8.828	0.596	9.000
160.500	199.400	7.081	8.827	0.596	9.000
160.600	200.400	7.081	8.827	0.596	9.000
160.700	200.000	7.081	8.828	0.596	9.000
160.800	200.000	7.081	8.830	0.596	9.000
160.900	199.200	7.078	8.828	0.598	9.000
161.000	198.600	7.082	8.829	0.598	9.000
161.100	200.200	7.082	8.829	0.598	9.000
161.200	199.800	7.080	8.829	0.598	9.000
161.300	199.200	7.084	8.829	0.598	9.000
161.400	198.800	7.080	8.829	0.599	9.000
161.500	199.600	7.082	8.827	0.599	9.000
161.600	199.600	7.082	8.827	0.599	9.000
161.700	199.600	7.084	8.829	0.599	9.000
161.800	198.600	7.083	8.829	0.599	9.000
161.900	199.400	7.084	8.829	0.601	9.000
162.000	199.400	7.086	8.828	0.601	9.000
162.100	198.600	7.086	8.828	0.601	9.000
162.200	198.600	7.084	8.828	0.601	9.000
162.300	198.600	7.087	8.828	0.601	9.000
162.400	198.600	7.088	8.829	0.603	9.000
162.500	199.200	7.085	8.829	0.603	9.000
162.600	198.600	7.085	8.829	0.603	9.000
162.700	198.200	7.084	8.828	0.603	9.000
162.800	199.000	7.087	8.828	0.603	9.000
162.900	198.400	7.084	8.830	0.604	9.000
163.000	199.000	7.086	8.829	0.604	9.000
163.100	198.800	7.086	8.829	0.604	9.000
163.200	198.800	7.088	8.829	0.604	9.000
163.300	198.600	7.090	8.828	0.604	9.000
163.400	198.400	7.090	8.829	0.606	9.000
163.500	198.400	7.091	8.829	0.606	9.000
163.600	198.800	7.091	8.829	0.606	9.000
163.700	199.000	7.090	8.829	0.606	9.000
163.800	198.200	7.089	8.828	0.606	9.000
163.900	198.800	7.091	8.829	0.608	9.000
164.000	199.000	7.090	8.828	0.608	9.000
164.100	198.600	7.090	8.828	0.608	9.000
164.200	198.200	7.093	8.830	0.608	9.000
164.300	198.800	7.091	8.827	0.608	9.000
164.400	197.600	7.092	8.828	0.609	9.000
164.500	198.000	7.092	8.829	0.609	9.000
164.600	198.600	7.092	8.829	0.609	9.000
164.700	198.200	7.096	8.830	0.609	9.000
164.800	198.400	7.094	8.829	0.609	9.000
164.900	198.000	7.091	8.828	0.611	9.000
165.000	198.600	7.095	8.829	0.611	9.000
165.100	198.200	7.095	8.829	0.611	9.000
165.200	198.200	7.094	8.829	0.611	9.000
165.300	198.200	7.095	8.830	0.611	9.000
165.400	198.200	7.098	8.829	0.613	9.000
165.500	198.000	7.097	8.829	0.613	9.000
165.600	197.600	7.097	8.829	0.613	9.000
165.700	197.200	7.095	8.829	0.613	9.000
165.800	198.000	7.096	8.831	0.613	9.000
165.900	198.000	7.096	8.829	0.614	9.000
166.000	197.400	7.098	8.830	0.614	9.000
166.100	197.200	7.098	8.830	0.614	9.000
166.200	198.600	7.099	8.828	0.614	9.000
166.300	197.800	7.100	8.830	0.614	9.000
166.400	198.800	7.099	8.829	0.616	9.000
166.500	198.000	7.102	8.830	0.616	9.000
166.600	197.200	7.102	8.830	0.616	9.000
166.700	197.400	7.101	8.829	0.616	9.000
166.800	197.000	7.100	8.829	0.618	9.000
166.900	197.600	7.099	8.829	0.618	9.000
167.000	197.200	7.099	8.830	0.618	9.000
167.100	197.200	7.099	8.830	0.618	9.000
167.200	197.600	7.098	8.830	0.618	9.000
167.300	197.400	7.102	8.829	0.619	9.000
167.400	198.000	7.103	8.831	0.619	9.000
167.500	196.600	7.106	8.830	0.619	9.000
167.600	198.600	7.106	8.830	0.619	9.000
167.700	197.000	7.103	8.830	0.619	9.000
167.800	196.000	7.105	8.829	0.621	9.000
167.900	198.000	7.105	8.831	0.621	9.000
168.000	197.400	7.106	8.829	0.621	9.000
168.100	196.800	7.106	8.829	0.621	9.000
168.200	197.400	7.104	8.831	0.621	9.000
168.300	197.800	7.107	8.829	0.623	9.000
168.400	197.800	7.106	8.831	0.623	9.000
168.500	197.200	7.106	8.830	0.623	9.000
168.600	197.000	7.106	8.830	0.623	9.000
168.700	196.400	7.108	8.831	0.623	9.000
168.800	196.400	7.108	8.829	0.624	9.000
168.900	197.000	7.109	8.830	0.624	9.000
169.000	196.000	7.107	8.830	0.624	9.000
169.100	197.400	7.107	8.830	0.624	9.000
169.200	196.400	7.111	8.830	0.624	9.000
169.300	196.200	7.109	8.830	0.626	9.000
169.400	196.400	7.110	8.830	0.626	9.000
169.500	197.000	7.109	8.830	0.626	9.000
169.600	196.800	7.109	8.830	0.626	9.000
169.700	196.600	7.109	8.829	0.626	9.000
169.800	196.600	7.112	8.830	0.627	9.000
169.900	196.800	7.112	8.830	0.627	9.000
170.000	195.600	7.111	8.830	0.627	9.000
170.100	196.600	7.111	8.830	0.627	9.000
170.200	196.200	7.117	8.830	0.627	9.000
170.300	197.400	7.110	8.831	0.629	9.000
170.400	196.400	7.112	8.830	0.629	9.000
170.500	196.200	7.112	8.831	0.629	9.000
170.600	195.200	7.112	8.831	0.629	9.000
170.700	196.400	7.111	8.831	0.629	9.000
170.800	196.600	7.116	8.831	0.631	9.000
170.900	196.000	7.112	8.830	0.631	9.000
171.000	196.600	7.117	8.831	0.631	9.000
171.100	196.400	7.117	8.831	0.631	9.000
171.200	196.200	7.113	8.829	0.631	9.000
171.300	195.400	7.114	8.831	0.632	9.000
171.400	197.400	7.114	8.830	0.632	9.000
171.500	196.200	7.117	8.830	0.632	9.000
171.600	195.600	7.117	8.830	0.632	9.000
171.700	196.200	7.116	8.831	0.632	9.000
171.800	196.000	7.117	8.829	0.634	9.000
171.900	196.200	7.117	8.830	0.634	9.000
172.000	196.800	7.117	8.830	0.634	9.000
172.100	196.200	7.117	8.830	0.634	9.000
172.200	196.000	7.119	8.831	0.634	9.000
172.300	195.200	7.118	8.829	0.636	9.000
172.400	195.600	7.122	8.831	0.636	9.000
172.500	195.600	7.118	8.829	0.636	9.000
172.600	196.000	7.118	8.829	0.636	9.000
172.700	195.600	7.119	8.832	0.636	9.000
172.800	195.800	7.119	8.831	0.637	9.000
172.900	195.400	7.120	8.830	0.637	9.000
173.000	196.600	7.120	8.829	0.637	9.000
173.100	196.400	7.120	8.829	0.637	9.000
173.200	195.000	7.118	8.831	0.637	9.000
173.300	195.000	7.121	8.830	0.639	9.000
173.400	195.200	7.119	8.831	0.639	9.000
173.500	195.400	7.122	8.829	0.639	9.000
173.600	194.800	7.122	8.829	0.639	9.000
173.700	195.600	7.125	8.831	0.639	9.000
173.800	195.800	7.121	8.831	0.640	9.000
173.900	195.200	7.121	8.830	0.640	9.000
174.000	194.600	7.121	8.832	0.640	9.000
174.100	194.400	7.121	8.832	0.640	9.000
174.200	195.800	7.121	8.830	0.640	9.000
174.300	194.800	7.123	8.831	0.642	9.000
174.400	195.800	7.122	8.829	0.642	9.000
174.500	194.800	7.127	8.831	0.642	9.000
174.600	195.000	7.127	8.831	0.642	9.000
174.700	195.600	7.125	8.831	0.642	9.000
174.800	195.200	7.125	8.832	0.643	9.000
174.900	194.800	7.127	8.832	0.643	9.000
175.000	195.200	7.127	8.832	0.643	9.000
175.100	194.400	7.127	8.832	0.643	9.000
175.200	195.000	7.127	8.830	0.643	9.000
175.300	195.200	7.127	8.831	0.645	9.000
175.400	194.600	7.128	8.831	0.645	9.000
175.500	194.800	7.128	8.832	0.645	9.000
175.600	194.200	7.128	8.832	0.645	9.000
175.700	195.200	7.129	8.831	0.645	9.000
175.800	194.600	7.131	8.832	0.647	9.000
175.900	193.600	7.130	8.832	0.647	9.000
176.000	194.800	7.128	8.831	0.647	9.000
176.100	194.200	7.128	8.831	0.647	9.000
176.200	194.800	7.128	8.832	0.647	9.000
176.300	194.200	7.133	8.831	0.648	9.000
176.400	195.400	7.130	8.831	0.648	9.000
176.500	194.800	7.132	8.832	0.648	9.000
176.600	194.800	7.132	8.832	0.648	9.000
176.700	194.600	7.130	8.831	0.648	9.000
176.800	193.600	7.131	8.831	0.650	9.000
176.900	194.200	7.132	8.831	0.650	9.000
177.000	194.400	7.132	8.831	0.650	9.000
177.100	194.800	7.132	8.831	0.650	9.000
177.200	194.200	7.135	8.831	0.650	9.000
177.300	194.800	7.133	8.832	0.652	9.000
177.400	194.600	7.136	8.831	0.652	9.000
177.500	194.400	7.133	8.831	0.652	9.000
177.600	195.200	7.133	8.831	0.652	9.000
177.700	194.400	7.133	8.832	0.652	9.000
177.800	194.200	7.135	8.831	0.653	9.000
177.900	193.800	7.136	8.830	0.653	9.000
178.000	194.400	7.137	8.831	0.653	9.000
178.100	194.400	7.137	8.831	0.653	9.000
178.200	193.600	7.138	8.832	0.653	9.000
178.300	193.000	7.136	8.832	0.655	9.000
178.400	194.400	7.135	8.831	0.655	9.000
178.500	194.800	7.134	8.832	0.655	9.000
178.600	194.200	7.134	8.832	0.655	9.000
178.700	194.200	7.136	8.832	0.655	9.000
178.800	193.400	7.139	8.833	0.656	9.000
178.900	193.800	7.138	8.832	0.656	9.000
179.000	193.800	7.137	8.832	0.656	9.000
179.100	194.000	7.137	8.832	0.656	9.000
179.200	194.000	7.138	8.831	0.656	9.000
179.300	193.400	7.139	8.833	0.658	9.000
179.400	194.200	7.139	8.832	0.658	9.000
179.500	193.200	7.138	8.833	0.658	9.000
179.600	194.000	7.138	8.833	0.658	9.000
179.700	193.400	7.137	8.831	0.658	9.000
179.800	193.400	7.141	8.832	0.660	9.000
179.900	193.200	7.142	8.832	0.660	9.000
180.000	192.200	7.142	8.832	0.660	9.000
180.100	193.800	7.142	8.832	0.660	9.000
180.200	193.800	7.141	8.832	0.660	9.000
180.300	193.800	7.145	8.832	0.661	9.000
180.400	193.400	7.139	8.831	0.661	9.000
180.500	194.000	7.142	8.833	0.661	9.000
180.600	193.800	7.142	8.833	0.661	9.000
180.700	193.200	7.144	8.832	0.661	9.000
180.800	193.400	7.139	8.832	0.663	9.000
180.900	194.000	7.142	8.833	0.663	9.000
181.000	193.200	7.142	8.831	0.663	9.000
181.100	193.400	7.142	8.831	0.663	9.000
181.200	193.800	7.142	8.832	0.663	9.000
181.300	193.400	7.144	8.832	0.664	9.000
181.400	193.800	7.145	8.832	0.664	9.000
181.500	192.400	7.145	8.832	0.664	9.000
181.600	192.800	7.145	8.832	0.664	9.000
181.700	191.800	7.145	8.832	0.664	9.000
181.800	193.000	7.144	8.832	0.666	9.000
181.900	193.800	7.143	8.831	0.666	9.000
182.000	193.200	7.147	8.830	0.666	9.000
182.100	193.200	7.147	8.830	0.666	9.000
182.200	192.600	7.147	8.832	0.666	9.000
182.300	194.000	7.148	8.832	0.668	9.000
182.400	193.000	7.149	8.831	0.668	9.000
182.500	192.400	7.148	8.832	0.668	9.000
182.600	192.400	7.148	8.832	0.668	9.000
182.700	193.200	7.148	8.832	0.668	9.000
182.800	192.400	7.149	8.833	0.669	9.000
182.900	192.200	7.148	8.832	0.669	9.000
183.000	193.200	7.147	8.831	0.669	9.000
183.100	193.200	7.147	8.831	0.669	9.000
183.200	192.800	7.148	8.832	0.669	9.000
183.300	192.600	7.150	8.833	0.671	9.000
183.400	192.800	7.147	8.831	0.671	9.000
183.500	194.200	7.150	8.832	0.671	9.000
183.600	192.200	7.150	8.832	0.671	9.000
183.700	192.800	7.150	8.832	0.671	9.000
183.800	192.600	7.152	8.832	0.672	9.000
183.900	193.000	7.148	8.832	0.672	9.000
184.000	193.600	7.152	8.833	0.672	9.000
184.100	192.000	7.152	8.833	0.672	9.000
184.200	192.000	7.152	8.831	0.672	9.000
184.300	192.200	7.152	8.833	0.674	9.000
184.400	193.600	7.153	8.833	0.674	9.000
184.500	192.600	7.156	8.833	0.674	9.000
184.600	192.200	7.156	8.833	0.674	9.000
184.700	192.400	7.152	8.832	0.674	9.000
184.800	191.600	7.151	8.832	0.676	9.000
184.900	192.800	7.157	8.832	0.676	9.000
185.000	192.400	7.155	8.832	0.676	9.000
185.100	192.000	7.155	8.832	0.676	9.000
185.200	192.600	7.152	8.831	0.676	9.000
185.300	192.200	7.154	8.832	0.677	9.000
185.400	192.800	7.152	8.833	0.677	9.000
185.500	192.600	7.157	8.832	0.677	9.000
185.600	192.600	7.157	8.832	0.677	9.000
185.700	192.600	7.152	8.833	0.677	9.000
185.800	191.800	7.158	8.832	0.679	9.000
185.900	192.000	7.160	8.832	0.679	9.000
186.000	192.400	7.155	8.833	0.679	9.000
186.100	192.000	7.155	8.833	0.679	9.000
186.200	191.800	7.156	8.833	0.679	9.000
186.300	192.400	7.156	8.833	0.680	9.000
186.400	191.800	7.156	8.832	0.680	9.000
186.500	192.000	7.156	8.831	0.680	9.000
186.600	192.400	7.156	8.831	0.680	9.000
186.700	192.000	7.159	8.832	0.680	9.000
186.800	191.600	7.159	8.834	0.682	9.000
186.900	193.000	7.158	8.831	0.682	9.000
187.000	191.600	7.155	8.832	0.682	9.000
187.100	192.200	7.155	8.832	0.682	9.000
187.200	191.800	7.159	8.832	0.682	9.000
187.300	191.600	7.158	8.833	0.684	9.000
187.400	192.000	7.163	8.832	0.684	9.000
187.500	191.200	7.158	8.833	0.684	9.000
187.600	191.600	7.158	8.833	0.684	9.000
187.700	192.000	7.161	8.832	0.684	9.000
187.800	192.400	7.161	8.833	0.685	9.000
187.900	191.600	7.161	8.832	0.685	9.000
188.000	191.200	7.162	8.833	0.685	9.000
188.100	191.600	7.162	8.833	0.685	9.000
188.200	191.200	7.163	8.832	0.685	9.000
188.300	191.400	7.160	8.833	0.687	9.000
188.400	192.200	7.159	8.832	0.687	9.000
188.500	191.000	7.160	8.834	0.687	9.000
188.600	191.200	7.160	8.834	0.687	9.000
188.700	190.600	7.163	8.832	0.687	9.000
188.800	191.800	7.161	8.833	0.688	9.000
188.900	191.200	7.163	8.834	0.688	9.000
189.000	191.200	7.165	8.833	0.688	9.000
189.100	192.000	7.165	8.833	0.688	9.000
189.200	191.600	7.162	8.832	0.688	9.000
189.300	191.600	7.162	8.832	0.690	9.000
189.400	191.600	7.166	8.834	0.690	9.000
189.500	191.600	7.164	8.834	0.690	9.000
189.600	191.200	7.164	8.834	0.690	9.000
189.700	191.000	7.164	8.833	0.690	9.000
189.800	190.800	7.166	8.832	0.692	9.000
189.900	191.000	7.165	8.833	0.692	9.000
190.000	191.600	7.170	8.832	0.692	9.000
190.100	190.600	7.170	8.832	0.692	9.000
190.200	191.400	7.166	8.833	0.692	9.000
190.300	191.400	7.164	8.832	0.693	9.000
190.400	191.200	7.165	8.832	0.693	9.000
190.500	190.400	7.166	8.833	0.693	9.000
190.600	191.800	7.166	8.833	0.693	9.000
190.700	191.800	7.167	8.833	0.693	9.000
190.800	190.800	7.164	8.832	0.695	9.000
190.900	190.800	7.166	8.833	0.695	9.000
191.000	191.200	7.169	8.832	0.695	9.000
191.100	190.600	7.169	8.832	0.695	9.000
191.200	191.000	7.168	8.832	0.695	9.000
191.300	191.800	7.168	8.832	0.696	9.000
191.400	190.200	7.171	8.833	0.696	9.000
191.500	190.800	7.167	8.833	0.696	9.000
191.600	190.200	7.167	8.833	0.696	9.000
191.700	190.200	7.167	8.832	0.696	9.000
191.800	191.400	7.170	8.834	0.698	9.000
191.900	191.200	7.169	8.832	0.698	9.000
192.000	190.800	7.168	8.833	0.698	9.000
192.100	191.200	7.168	8.833	0.698	9.000
192.200	190.400	7.171	8.831	0.698	9.000
192.300	190.600	7.172	8.834	0.700	9.000
192.400	190.000	7.172	8.833	0.700	9.000
192.500	190.000	7.170	8.833	0.700	9.000
192.600	191.000	7.170	8.833	0.700	9.000
192.700	191.200	7.170	8.833	0.700	9.000
192.800	189.200	7.170	8.833	0.701	9.000
192.900	190.800	7.171	8.833	0.701	9.000
193.000	189.200	7.173	8.833	0.701	9.000
193.100	189.800	7.173	8.833	0.701	9.000
193.200	190.000	7.174	8.832	0.701	9.000
193.300	190.800	7.175	8.832	0.703	9.000
193.400	190.400	7.174	8.833	0.703	9.000
193.500	190.400	7.177	8.833	0.703	9.000
193.600	190.200	7.177	8.833	0.703	9.000
193.700	190.200	7.174	8.833	0.703	9.000
193.800	190.200	7.173	8.832	0.704	9.000
193.900	191.000	7.175	8.834	0.704	9.000
194.000	189.000	7.177	8.833	0.704	9.000
194.100	189.600	7.177	8.833	0.704	9.000
194.200	189.600	7.178	8.834	0.704	9.000
194.300	190.600	7.177	8.834	0.706	9.000
194.400	190.400	7.176	8.833	0.706	9.000
194.500	190.600	7.175	8.832	0.706	9.000
194.600	189.400	7.175	8.832	0.706	9.000
194.700	189.800	7.176	8.833	0.706	9.000
194.800	189.600	7.178	8.833	0.708	9.000
194.900	189.800	7.180	8.832	0.708	9.000
195.000	189.800	7.178	8.833	0.708	9.000
195.100	190.200	7.178	8.833	0.708	9.000
195.200	189.600	7.177	8.833	0.708	9.000
195.300	189.200	7.177	8.834	0.709	9.000
195.400	189.800	7.181	8.833	0.709	9.000
195.500	189.600	7.181	8.833	0.709	9.000
195.600	189.800	7.181	8.833	0.709	9.000
195.700	190.200	7.180	8.833	0.709	9.000
195.800	189.400	7.184	8.833	0.711	9.000
195.900	189.400	7.183	8.832	0.711	9.000
196.000	190.000	7.184	8.833	0.711	9.000
196.100	189.600	7.184	8.833	0.711	9.000
196.200	188.800	7.182	8.833	0.711	9.000
196.300	189.800	7.186	8.833	0.712	9.000
196.400	189.400	7.185	8.833	0.712	9.000
196.500	189.600	7.183	8.833	0.712	9.000
196.600	190.200	7.183	8.833	0.712	9.000
196.700	189.200	7.182	8.833	0.712	9.000
196.800	189.400	7.182	8.833	0.714	9.000
196.900	189.600	7.186	8.832	0.714	9.000
197.000	189.400	7.184	8.834	0.714	9.000
197.100	189.400	7.184	8.834	0.714	9.000
197.200	189.600	7.186	8.833	0.714	9.000
197.300	188.800	7.187	8.835	0.715	9.000
197.400	189.000	7.184	8.834	0.715	9.000
197.500	189.600	7.185	8.833	0.715	9.000
197.600	189.600	7.185	8.833	0.715	9.000
197.700	189.200	7.185	8.832	0.715	9.000
197.800	189.400	7.182	8.834	0.717	9.000
197.900	189.000	7.183	8.833	0.717	9.000
198.000	189.200	7.184	8.833	0.717	9.000
198.100	189.200	7.184	8.833	0.717	9.000
198.200	188.800	7.184	8.834	0.717	9.000
198.300	188.600	7.187	8.832	0.719	9.000
198.400	189.400	7.186	8.834	0.719	9.000
198.500	188.800	7.187	8.832	0.719	9.000
198.600	189.200	7.187	8.832	0.719	9.000
198.700	189.200	7.189	8.834	0.719	9.000
198.800	189.200	7.186	8.833	0.720	9.000
198.900	188.600	7.185	8.833	0.720	9.000
199.000	189.000	7.188	8.832	0.720	9.000
199.100	188.800	7.188	8.832	0.720	9.000
199.200	189.600	7.187	8.834	0.720	9.000
199.300	189.000	7.188	8.832	0.722	9.000
199.400	188.400	7.188	8.833	0.722	9.000
199.500	188.400	7.190	8.832	0.722	9.000
199.600	189.200	7.190	8.832	0.722	9.000
199.700	188.600	7.188	8.833	0.722	9.000
199.800	188.400	7.190	8.833	0.723	9.000
199.900	188.600	7.190	8.832	0.723	9.000
[truncated: 91,695 more rows]
