# Supplementary material for: Measurement of Outflow Facility Using iPerfusion
Source: PLoS One. 2016 Mar 7;11(3):e0150694. doi: 10.1371/journal.pone.0150694 (PMC4780770; doi:10.1371/journal.pone.0150694)
Supplement: S4 File — The raw data from the perfusion traces along with the steady state values for each pressure step. (ZIP) [file pone.0150694.s004.zip › S3/ControlIndividuals/M3/Eye_M3-C/Parameters.txt]

Q	dQ	P	dP	R	dR	C	dC	FT	dFT	N/A	FV
162.7504	3.4057	7.4625	0.0177	0.0452	0.0009	22.1056	0.4594	0.0000	0.0000	8.9800	0.0000
31.5985	0.6522	4.2227	0.0053	0.1249	0.0024	8.0069	0.1548	27.3763	2.5852	4.4776	-141.7827
42.3403	0.9685	5.6335	0.0066	0.1264	0.0028	7.9085	0.1722	183.5027	17.0982	5.9925	189.1657
56.8444	0.9406	7.0040	0.0079	0.1186	0.0019	8.4319	0.1346	124.8462	11.5642	7.4925	126.8509
64.9768	1.4258	8.4350	0.0120	0.1255	0.0027	7.9655	0.1694	111.8541	10.4024	8.9925	128.9188
74.4543	0.8473	9.8538	0.0076	0.1285	0.0014	7.7804	0.0862	89.2219	8.3076	10.4925	90.4299
88.8783	1.3176	11.2234	0.0133	0.1232	0.0018	8.1161	0.1178	67.7379	6.2855	11.9925	67.0971
112.7836	1.7227	13.9998	0.0159	0.1217	0.0018	8.2141	0.1234	67.4538	6.2498	14.9850	68.4161
136.7041	1.3479	16.7725	0.0150	0.1207	0.0012	8.2824	0.0807	61.2321	5.6686	17.9850	56.2527
