# Supplementary material for: Measurement of Outflow Facility Using iPerfusion
Source: PLoS One. 2016 Mar 7;11(3):e0150694. doi: 10.1371/journal.pone.0150694 (PMC4780770; doi:10.1371/journal.pone.0150694)
Supplement: S4 File — The raw data from the perfusion traces along with the steady state values for each pressure step. (ZIP) [file pone.0150694.s004.zip › S3/ControlIndividuals/Mouse1/CapPre_1/Data.txt]

0.000	-3.000	-0.030	8.326	-0.000	0.000
0.100	-0.200	-0.030	8.326	-0.000	0.000
0.200	-0.400	-0.031	8.326	-0.000	0.000
0.300	0.600	-0.030	8.325	-0.000	0.000
0.400	0.600	-0.032	8.325	-0.000	0.000
0.500	1.400	-0.031	8.326	0.000	0.000
0.600	1.200	-0.031	8.326	0.000	0.000
0.700	0.800	-0.032	8.327	0.000	0.000
0.800	0.600	-0.033	8.325	0.000	0.000
0.900	1.200	-0.028	8.326	0.000	0.000
1.000	-0.000	-0.030	8.325	0.000	0.000
1.100	1.000	-0.030	8.325	0.000	0.000
1.200	1.400	-0.029	8.326	0.000	0.000
1.300	0.200	-0.031	8.326	0.000	0.000
1.400	1.800	-0.029	8.326	0.000	0.000
1.500	0.600	-0.030	8.327	0.000	0.000
1.600	1.400	-0.030	8.327	0.000	0.000
1.700	-0.000	-0.032	8.325	0.000	0.000
1.800	1.400	-0.029	8.327	0.000	0.000
1.900	0.400	-0.029	8.326	0.000	0.000
2.000	-0.200	-0.025	8.325	0.000	0.000
2.100	-0.000	-0.025	8.325	0.000	0.000
2.200	1.600	-0.030	8.327	0.000	0.000
2.300	1.400	-0.030	8.325	0.000	0.000
2.400	0.800	-0.030	8.326	0.000	0.000
2.500	0.600	-0.030	8.326	0.000	0.000
2.600	1.800	-0.030	8.326	0.000	0.000
2.700	-0.000	-0.034	8.326	0.000	0.000
2.800	1.600	-0.030	8.325	0.000	0.000
2.900	0.600	-0.031	8.326	0.000	0.000
3.000	1.800	-0.030	8.326	0.000	0.000
3.100	1.800	-0.030	8.326	0.000	0.000
3.200	0.800	-0.031	8.326	0.000	0.000
3.300	0.400	-0.029	8.327	0.000	0.000
3.400	1.600	-0.031	8.325	0.000	0.000
3.500	2.000	-0.029	8.326	0.000	0.000
3.600	1.400	-0.029	8.326	0.000	0.000
3.700	1.400	-0.035	8.325	0.000	0.000
3.800	1.600	-0.029	8.326	0.000	0.000
3.900	0.200	-0.034	8.326	0.000	0.000
4.000	2.000	-0.028	8.326	0.000	0.000
4.100	-0.000	-0.028	8.326	0.000	0.000
4.200	1.600	-0.029	8.327	0.000	0.000
4.300	1.000	-0.032	8.326	0.000	0.000
4.400	1.600	-0.030	8.326	0.000	0.000
4.500	0.600	-0.031	8.326	0.000	0.000
4.600	1.000	-0.031	8.326	0.000	0.000
4.700	-0.000	-0.030	8.325	0.000	0.000
4.800	2.200	-0.031	8.326	0.000	0.000
4.900	0.800	-0.028	8.326	0.000	0.000
5.000	1.200	-0.028	8.326	0.000	0.000
5.100	-0.000	-0.028	8.326	0.000	0.000
5.200	1.400	-0.028	8.326	0.000	0.000
5.300	1.200	-0.031	8.326	0.000	0.000
5.400	2.200	-0.029	8.326	0.000	0.000
5.500	1.800	-0.032	8.326	0.000	0.000
5.600	1.800	-0.032	8.326	0.000	0.000
5.700	-0.000	-0.029	8.327	0.000	0.000
5.800	2.400	-0.031	8.326	0.000	0.000
5.900	1.200	-0.030	8.326	0.000	0.000
6.000	0.400	-0.029	8.325	0.000	0.000
6.100	1.800	-0.029	8.325	0.000	0.000
6.200	1.200	-0.030	8.326	0.000	0.000
6.300	0.400	-0.031	8.327	0.000	0.000
6.400	1.200	-0.033	8.325	0.000	0.000
6.500	1.400	-0.028	8.325	0.000	0.000
6.600	1.600	-0.028	8.325	0.000	0.000
6.700	1.000	-0.032	8.326	0.000	0.000
6.800	2.000	-0.032	8.325	0.000	0.000
6.900	-0.000	-0.031	8.327	0.000	0.000
7.000	2.000	-0.031	8.326	0.000	0.000
7.100	0.600	-0.031	8.326	0.000	0.000
7.200	2.600	-0.029	8.325	0.000	0.000
7.300	1.200	-0.028	8.326	0.000	0.000
7.400	2.600	-0.029	8.326	0.000	0.000
7.500	0.600	-0.032	8.326	0.000	0.000
7.600	1.600	-0.032	8.326	0.000	0.000
7.700	0.400	-0.028	8.325	0.000	0.000
7.800	2.600	-0.032	8.326	0.000	0.000
7.900	1.200	-0.028	8.325	0.000	0.000
8.000	2.200	-0.030	8.326	0.000	0.000
8.100	1.000	-0.030	8.326	0.000	0.000
8.200	1.000	-0.029	8.326	0.000	0.000
8.300	2.800	-0.033	8.326	0.000	0.000
8.400	-0.000	-0.032	8.326	0.000	0.000
8.500	-0.200	-0.029	8.325	0.000	0.000
8.600	2.400	-0.029	8.325	0.000	0.000
8.700	1.400	-0.032	8.326	0.000	0.000
8.800	1.000	-0.032	8.325	0.000	0.000
8.900	1.400	-0.031	8.326	0.000	0.000
9.000	0.800	-0.031	8.325	0.000	0.000
9.100	1.400	-0.031	8.325	0.000	0.000
9.200	1.000	-0.030	8.325	0.000	0.000
9.300	-0.000	-0.029	8.325	0.000	0.000
9.400	-0.200	-0.033	8.325	0.000	0.000
9.500	2.200	-0.033	8.325	0.000	0.000
9.600	1.200	-0.033	8.325	0.000	0.000
9.700	1.400	-0.028	8.326	0.000	0.000
9.800	1.600	-0.032	8.325	0.000	0.000
9.900	1.400	-0.031	8.325	0.000	0.000
10.000	1.200	-0.031	8.325	0.000	0.000
10.100	2.200	-0.031	8.325	0.000	0.000
10.200	0.200	-0.030	8.326	0.000	0.000
10.300	1.400	-0.032	8.325	0.000	0.000
10.400	0.400	-0.031	8.326	0.000	0.000
10.500	0.800	-0.023	8.325	0.000	0.000
10.600	2.800	-0.023	8.325	0.000	0.000
10.700	1.800	-0.050	8.325	0.000	0.000
10.800	-0.200	-0.019	8.325	0.000	0.000
10.900	2.800	-0.032	8.325	0.000	0.000
11.000	0.600	-0.032	8.326	0.000	0.000
11.100	1.400	-0.032	8.326	0.000	0.000
11.200	1.000	-0.028	8.325	0.000	0.000
11.300	1.400	-0.034	8.326	0.000	0.000
11.400	1.000	-0.028	8.326	0.000	0.000
11.500	2.000	0.017	8.325	0.000	0.000
11.600	1.000	0.017	8.325	0.000	0.000
11.700	1.400	-0.072	8.326	0.000	0.000
11.800	0.800	0.020	8.326	0.000	0.000
11.900	1.600	-0.130	8.326	0.000	0.000
12.000	1.800	-0.008	8.326	0.000	0.000
12.100	1.600	-0.008	8.326	0.000	0.000
12.200	0.600	0.021	8.325	0.000	0.000
12.300	2.200	-0.067	8.325	0.000	0.000
12.400	0.400	-0.034	8.326	0.000	0.000
12.500	2.200	0.004	8.326	0.000	0.000
12.600	1.400	0.004	8.326	0.000	0.000
12.700	1.400	-0.022	8.326	0.000	0.000
12.800	1.200	-0.025	8.326	0.000	0.000
12.900	1.000	-0.023	8.325	0.000	0.000
13.000	0.600	-0.013	8.325	0.000	0.000
13.100	1.200	-0.013	8.325	0.000	0.000
13.200	1.600	-0.023	8.325	0.000	0.000
13.300	2.800	-0.020	8.326	0.000	0.000
13.400	1.200	-0.020	8.326	0.000	0.000
13.500	-0.200	-0.012	8.326	0.000	0.000
13.600	2.400	-0.012	8.326	0.000	0.000
13.700	1.600	-0.020	8.326	0.000	0.000
13.800	1.200	-0.021	8.325	0.000	0.000
13.900	3.600	-0.017	8.325	0.000	0.000
14.000	4419.800	-0.040	8.326	0.037	0.000
14.100	5471.200	-0.040	8.326	0.037	0.000
14.200	5112.600	-0.003	8.325	0.037	0.000
14.300	3976.800	-0.018	8.326	0.037	0.000
14.400	2843.800	-0.041	8.325	0.037	0.000
14.500	1089.600	-0.028	8.326	0.015	0.000
14.600	-2008.600	-0.028	8.326	0.015	0.000
14.700	-3193.600	-0.015	8.325	0.015	0.000
14.800	-3757.600	-0.023	8.326	0.015	0.000
14.900	-4820.800	-0.003	8.325	0.015	0.000
15.000	1310.400	-0.036	8.325	0.044	0.000
15.100	4299.200	-0.036	8.325	0.044	0.000
15.200	4776.000	-0.035	8.324	0.044	0.000
15.300	3818.000	-0.040	8.325	0.044	0.000
15.400	2657.400	-0.365	8.325	0.044	0.000
15.500	970.400	-0.429	8.325	0.026	0.000
15.600	-1486.000	-0.429	8.325	0.026	0.000
15.700	-5286.800	-0.141	8.326	0.026	0.000
15.800	-4511.800	-0.016	8.325	0.026	0.000
15.900	-328.400	-0.005	8.325	0.026	0.000
16.000	-289.400	-0.028	8.326	0.023	0.000
16.100	-322.400	-0.028	8.326	0.023	0.000
16.200	-337.800	-0.015	8.326	0.023	0.000
16.300	-324.200	-0.013	8.325	0.023	0.000
16.400	-305.800	-0.013	8.325	0.023	0.000
16.500	-283.600	-0.018	8.325	0.021	0.000
16.600	-265.600	-0.018	8.325	0.021	0.000
16.700	-267.000	-0.025	8.324	0.021	0.000
16.800	-292.600	-0.027	8.326	0.021	0.000
16.900	-303.600	-0.019	8.325	0.021	0.000
17.000	-304.000	-0.279	8.326	0.018	0.000
17.100	-301.000	-0.279	8.326	0.018	0.000
17.200	-297.600	-0.293	8.325	0.018	0.000
17.300	-296.400	1.263	8.325	0.018	0.000
17.400	-292.800	2.279	8.326	0.018	0.000
17.500	-291.000	2.950	8.326	0.016	0.000
17.600	-289.200	2.950	8.326	0.016	0.000
17.700	-287.400	2.869	8.327	0.016	0.000
17.800	-283.600	2.704	8.324	0.016	0.000
17.900	-282.200	2.509	8.326	0.016	0.000
18.000	-280.000	2.266	8.326	0.014	0.000
18.100	-277.800	2.266	8.326	0.014	0.000
18.200	-275.800	2.532	8.325	0.014	0.000
18.300	-273.800	2.651	8.327	0.014	0.000
18.400	-271.000	2.652	8.325	0.014	0.000
18.500	-269.400	2.605	8.326	0.011	0.000
18.600	-267.600	2.605	8.326	0.011	0.000
18.700	-265.800	2.589	8.326	0.011	0.000
18.800	-263.400	2.564	8.326	0.011	0.000
18.900	-261.400	2.542	8.325	0.011	0.000
19.000	-260.400	2.500	8.326	0.009	0.000
19.100	-258.600	2.500	8.326	0.009	0.000
19.200	-255.600	2.490	8.326	0.009	0.000
19.300	-255.200	2.461	8.325	0.009	0.000
19.400	-253.400	2.449	8.325	0.009	0.000
19.500	-252.600	2.406	8.326	0.007	0.000
19.600	-249.000	2.406	8.326	0.007	0.000
19.700	-247.400	2.391	8.326	0.007	0.000
19.800	-248.400	2.367	8.325	0.007	0.000
19.900	-243.000	2.345	8.326	0.007	0.000
20.000	-246.000	2.313	8.326	0.005	0.000
20.100	-241.400	2.313	8.326	0.005	0.000
20.200	-243.000	2.289	8.325	0.005	0.000
20.300	-238.000	2.275	8.326	0.005	0.000
20.400	-237.400	2.265	8.325	0.005	0.000
20.500	-235.800	2.224	8.326	0.003	0.000
20.600	-235.600	2.224	8.326	0.003	0.000
20.700	-233.600	2.216	8.326	0.003	0.000
20.800	-232.000	2.213	8.326	0.003	0.000
20.900	-230.200	2.185	8.325	0.003	0.000
21.000	-230.400	2.154	8.325	0.001	0.000
21.100	-227.600	2.154	8.325	0.001	0.000
21.200	-226.600	2.149	8.326	0.001	0.000
21.300	-225.000	2.149	8.325	0.001	0.000
21.400	-224.800	2.096	8.326	0.001	0.000
21.500	-222.600	2.075	8.326	-0.000	0.000
21.600	-220.200	2.075	8.326	-0.000	0.000
21.700	-220.000	2.091	8.326	-0.000	0.000
21.800	-218.000	2.060	8.326	-0.000	0.000
21.900	-217.600	2.057	8.326	-0.000	0.000
22.000	-216.000	2.035	8.326	-0.002	0.000
22.100	-214.800	2.035	8.326	-0.002	0.000
22.200	-214.000	2.011	8.325	-0.002	0.000
22.300	-212.400	2.007	8.325	-0.002	0.000
22.400	-209.800	1.987	8.326	-0.002	0.000
22.500	-209.600	1.961	8.325	-0.004	0.000
22.600	-208.600	1.961	8.325	-0.004	0.000
22.700	-207.000	1.964	8.326	-0.004	0.000
22.800	-206.400	1.936	8.325	-0.004	0.000
22.900	-203.600	1.938	8.325	-0.004	0.000
23.000	-204.200	1.903	8.326	-0.006	0.000
23.100	-200.800	1.903	8.326	-0.006	0.000
23.200	-200.600	1.910	8.325	-0.006	0.000
23.300	-199.400	1.883	8.327	-0.006	0.000
23.400	-198.000	1.884	8.327	-0.006	0.000
23.500	-197.800	1.856	8.326	-0.007	0.000
23.600	-195.200	1.856	8.326	-0.007	0.000
23.700	-194.400	1.841	8.326	-0.007	0.000
23.800	-194.200	1.832	8.326	-0.007	0.000
23.900	-192.600	1.819	8.325	-0.007	0.000
24.000	-190.800	1.806	8.325	-0.009	0.000
24.100	-190.600	1.806	8.325	-0.009	0.000
24.200	-190.000	1.786	8.325	-0.009	0.000
24.300	-188.200	1.785	8.326	-0.009	0.000
24.400	-187.400	1.759	8.326	-0.009	0.000
24.500	-185.400	1.744	8.326	-0.010	0.000
24.600	-185.000	1.744	8.326	-0.010	0.000
24.700	-182.600	1.729	8.327	-0.010	0.000
24.800	-182.800	1.728	8.325	-0.010	0.000
24.900	-181.200	1.709	8.326	-0.010	0.000
25.000	-180.400	1.691	8.325	-0.012	0.000
25.100	-177.600	1.691	8.325	-0.012	0.000
25.200	-177.400	1.680	8.326	-0.012	0.000
25.300	-175.800	1.673	8.325	-0.012	0.000
25.400	-174.600	1.662	8.326	-0.012	0.000
25.500	-175.000	1.641	8.325	-0.013	0.000
25.600	-173.400	1.641	8.325	-0.013	0.000
25.700	-172.400	1.632	8.325	-0.013	0.000
25.800	-171.400	1.623	8.325	-0.013	0.000
25.900	-170.400	1.613	8.325	-0.013	0.000
26.000	-169.800	1.589	8.326	-0.015	0.000
26.100	-168.000	1.589	8.326	-0.015	0.000
26.200	-168.400	1.583	8.326	-0.015	0.000
26.300	-167.200	1.574	8.326	-0.015	0.000
26.400	-167.000	1.565	8.325	-0.015	0.000
26.500	-165.000	1.544	8.326	-0.016	0.000
26.600	-164.800	1.544	8.326	-0.016	0.000
26.700	-164.400	1.534	8.326	-0.016	0.000
26.800	-162.400	1.524	8.325	-0.016	0.000
26.900	-161.600	1.515	8.327	-0.016	0.000
27.000	-161.400	1.499	8.326	-0.017	0.000
27.100	-160.600	1.499	8.326	-0.017	0.000
27.200	-159.200	1.487	8.326	-0.017	0.000
27.300	-158.600	1.478	8.325	-0.017	0.000
27.400	-157.400	1.470	8.326	-0.017	0.000
27.500	-157.200	1.453	8.326	-0.019	0.000
27.600	-156.200	1.453	8.326	-0.019	0.000
27.700	-154.400	1.444	8.325	-0.019	0.000
27.800	-152.800	1.438	8.325	-0.019	0.000
27.900	-152.400	1.428	8.326	-0.019	0.000
28.000	-151.000	1.410	8.325	-0.020	0.000
28.100	-151.600	1.410	8.325	-0.020	0.000
28.200	-149.800	1.401	8.326	-0.020	0.000
28.300	-148.400	1.398	8.326	-0.020	0.000
28.400	-147.400	1.384	8.324	-0.020	0.000
28.500	-147.200	1.370	8.326	-0.021	0.000
28.600	-146.000	1.370	8.326	-0.021	0.000
28.700	-146.600	1.363	8.326	-0.021	0.000
28.800	-145.200	1.353	8.326	-0.021	0.000
28.900	-143.600	1.342	8.325	-0.021	0.000
29.000	-144.400	1.327	8.325	-0.022	0.000
29.100	-142.600	1.327	8.325	-0.022	0.000
29.200	-142.000	1.318	8.327	-0.022	0.000
29.300	-141.200	1.312	8.325	-0.022	0.000
29.400	-139.800	1.303	8.325	-0.022	0.000
29.500	-138.400	1.287	8.325	-0.023	0.000
29.600	-139.000	1.287	8.325	-0.023	0.000
29.700	-138.000	1.279	8.325	-0.023	0.000
29.800	-137.600	1.271	8.326	-0.023	0.000
29.900	-136.400	1.268	8.325	-0.023	0.000
30.000	-136.800	1.253	8.326	-0.025	0.000
30.100	-135.800	1.253	8.326	-0.025	0.000
30.200	-135.400	1.243	8.326	-0.025	0.000
30.300	-134.200	1.240	8.325	-0.025	0.000
30.400	-134.200	1.230	8.325	-0.025	0.000
30.500	-133.600	1.217	8.325	-0.026	0.000
30.600	-133.200	1.217	8.325	-0.026	0.000
30.700	-131.400	1.210	8.325	-0.026	0.000
30.800	-132.000	1.203	8.326	-0.026	0.000
30.900	-130.200	1.195	8.327	-0.026	0.000
31.000	-128.800	1.181	8.326	-0.027	0.000
31.100	-128.600	1.181	8.326	-0.027	0.000
31.200	-127.000	1.179	8.326	-0.027	0.000
31.300	-127.000	1.173	8.325	-0.027	0.000
31.400	-126.200	1.165	8.326	-0.027	0.000
31.500	-125.800	1.152	8.326	-0.028	0.000
31.600	-125.400	1.152	8.326	-0.028	0.000
31.700	-124.600	1.144	8.324	-0.028	0.000
31.800	-123.800	1.140	8.326	-0.028	0.000
31.900	-123.800	1.133	8.326	-0.028	0.000
32.000	-123.000	1.120	8.325	-0.029	0.000
32.100	-122.800	1.120	8.325	-0.029	0.000
32.200	-120.800	1.117	8.326	-0.029	0.000
32.300	-121.400	1.110	8.326	-0.029	0.000
32.400	-118.400	1.105	8.327	-0.029	0.000
32.500	-119.800	1.092	8.325	-0.030	0.000
32.600	-118.200	1.092	8.325	-0.030	0.000
32.700	-118.600	1.084	8.326	-0.030	0.000
32.800	-117.400	1.078	8.326	-0.030	0.000
32.900	-117.000	1.072	8.326	-0.030	0.000
33.000	-115.800	1.060	8.325	-0.031	0.000
33.100	-115.800	1.060	8.325	-0.031	0.000
33.200	-115.000	1.051	8.326	-0.031	0.000
33.300	-113.800	1.051	8.326	-0.031	0.000
33.400	-113.800	1.043	8.325	-0.031	0.000
33.500	-113.200	1.033	8.326	-0.032	0.000
33.600	-112.200	1.033	8.326	-0.032	0.000
33.700	-111.400	1.029	8.326	-0.032	0.000
33.800	-111.200	1.022	8.327	-0.032	0.000
33.900	-110.000	1.016	8.325	-0.032	0.000
34.000	-110.000	1.004	8.326	-0.033	0.000
34.100	-108.200	1.004	8.326	-0.033	0.000
34.200	-109.000	0.998	8.325	-0.033	0.000
34.300	-108.400	0.990	8.325	-0.033	0.000
34.400	-108.400	0.986	8.324	-0.033	0.000
34.500	-107.000	0.977	8.327	-0.033	0.000
34.600	-108.000	0.977	8.327	-0.033	0.000
34.700	-106.000	0.974	8.326	-0.033	0.000
34.800	-106.400	0.966	8.326	-0.033	0.000
34.900	-105.000	0.962	8.326	-0.033	0.000
35.000	-104.200	0.952	8.326	-0.034	0.000
35.100	-102.600	0.952	8.326	-0.034	0.000
35.200	-103.200	0.943	8.325	-0.034	0.000
35.300	-102.800	0.940	8.324	-0.034	0.000
35.400	-102.600	0.934	8.325	-0.034	0.000
35.500	-100.800	0.924	8.325	-0.035	0.000
35.600	-101.800	0.924	8.325	-0.035	0.000
35.700	-101.200	0.921	8.325	-0.035	0.000
35.800	-100.200	0.917	8.325	-0.035	0.000
35.900	-99.800	0.915	8.325	-0.035	0.000
36.000	-99.000	0.899	8.326	-0.036	0.000
36.100	-98.400	0.899	8.326	-0.036	0.000
36.200	-98.200	0.897	8.326	-0.036	0.000
36.300	-97.000	0.890	8.325	-0.036	0.000
36.400	-96.800	0.890	8.326	-0.036	0.000
36.500	-97.400	0.877	8.326	-0.037	0.000
36.600	-97.200	0.877	8.326	-0.037	0.000
36.700	-95.400	0.874	8.325	-0.037	0.000
36.800	-96.400	0.871	8.325	-0.037	0.000
36.900	-94.600	0.864	8.326	-0.037	0.000
37.000	-94.200	0.858	8.326	-0.037	0.000
37.100	-94.200	0.858	8.326	-0.037	0.000
37.200	-93.000	0.849	8.326	-0.037	0.000
37.300	-93.800	0.849	8.326	-0.037	0.000
37.400	-93.200	0.841	8.325	-0.037	0.000
37.500	-92.200	0.835	8.324	-0.038	0.000
37.600	-92.000	0.835	8.324	-0.038	0.000
37.700	-91.600	0.831	8.324	-0.038	0.000
37.800	-92.200	0.825	8.325	-0.038	0.000
37.900	-89.800	0.824	8.325	-0.038	0.000
38.000	-90.000	0.817	8.326	-0.039	0.000
38.100	-90.000	0.817	8.326	-0.039	0.000
38.200	-90.200	0.809	8.327	-0.039	0.000
38.300	-89.400	0.805	8.326	-0.039	0.000
38.400	-87.800	0.805	8.325	-0.039	0.000
38.500	-87.600	0.795	8.326	-0.040	0.000
38.600	-88.400	0.795	8.326	-0.040	0.000
38.700	-86.400	0.790	8.326	-0.040	0.000
38.800	-88.000	0.790	8.326	-0.040	0.000
38.900	-87.400	0.782	8.326	-0.040	0.000
39.000	-86.400	0.777	8.326	-0.040	0.000
39.100	-86.600	0.777	8.326	-0.040	0.000
39.200	-86.800	0.772	8.324	-0.040	0.000
39.300	-85.200	0.771	8.327	-0.040	0.000
39.400	-85.200	0.767	8.327	-0.040	0.000
39.500	-84.200	0.762	8.325	-0.041	0.000
39.600	-85.000	0.762	8.325	-0.041	0.000
39.700	-84.200	0.758	8.326	-0.041	0.000
39.800	-83.200	0.754	8.325	-0.041	0.000
39.900	-82.200	0.749	8.325	-0.041	0.000
40.000	-83.000	0.743	8.325	-0.042	0.000
40.100	-81.800	0.743	8.325	-0.042	0.000
40.200	-82.400	0.742	8.326	-0.042	0.000
40.300	-83.000	0.740	8.324	-0.042	0.000
40.400	-81.200	0.738	8.326	-0.042	0.000
40.500	-81.200	0.729	8.325	-0.043	0.000
40.600	-80.800	0.729	8.325	-0.043	0.000
40.700	-80.200	0.726	8.326	-0.043	0.000
40.800	-80.000	0.722	8.325	-0.043	0.000
40.900	-80.000	0.716	8.326	-0.043	0.000
41.000	-80.200	0.710	8.326	-0.043	0.000
41.100	-80.400	0.710	8.326	-0.043	0.000
41.200	-79.600	0.708	8.325	-0.043	0.000
41.300	-78.600	0.704	8.326	-0.043	0.000
41.400	-78.800	0.703	8.325	-0.043	0.000
41.500	-77.200	0.694	8.326	-0.044	0.000
41.600	-78.600	0.694	8.326	-0.044	0.000
41.700	-77.000	0.694	8.326	-0.044	0.000
41.800	-77.000	0.692	8.324	-0.044	0.000
41.900	-78.200	0.690	8.326	-0.044	0.000
42.000	-77.000	0.684	8.325	-0.044	0.000
42.100	-76.600	0.684	8.325	-0.044	0.000
42.200	-76.200	0.681	8.326	-0.044	0.000
42.300	-77.400	0.680	8.325	-0.044	0.000
42.400	-76.200	0.674	8.326	-0.044	0.000
42.500	-76.000	0.672	8.326	-0.045	0.000
42.600	-74.600	0.672	8.326	-0.045	0.000
42.700	-74.200	0.670	8.325	-0.045	0.000
42.800	-74.600	0.664	8.325	-0.045	0.000
42.900	-75.200	0.665	8.325	-0.045	0.000
43.000	-73.800	0.658	8.325	-0.046	0.000
43.100	-73.400	0.658	8.325	-0.046	0.000
43.200	-74.000	0.656	8.325	-0.046	0.000
43.300	-73.800	0.655	8.326	-0.046	0.000
43.400	-73.200	0.650	8.325	-0.046	0.000
43.500	-73.000	0.647	8.324	-0.046	0.000
43.600	-72.200	0.647	8.324	-0.046	0.000
43.700	-72.800	0.642	8.326	-0.046	0.000
43.800	-72.800	0.641	8.326	-0.046	0.000
43.900	-71.800	0.642	8.325	-0.046	0.000
44.000	-71.400	0.634	8.326	-0.047	0.000
44.100	-70.600	0.634	8.326	-0.047	0.000
44.200	-71.200	0.630	8.326	-0.047	0.000
44.300	-71.200	0.629	8.325	-0.047	0.000
44.400	-70.400	0.627	8.326	-0.047	0.000
44.500	-70.400	0.623	8.325	-0.047	0.000
44.600	-71.000	0.623	8.325	-0.047	0.000
44.700	-70.600	0.620	8.326	-0.047	0.000
44.800	-69.800	0.616	8.326	-0.047	0.000
44.900	-69.600	0.615	8.325	-0.047	0.000
45.000	-69.400	0.608	8.326	-0.048	0.000
45.100	-69.400	0.608	8.326	-0.048	0.000
45.200	-68.800	0.608	8.325	-0.048	0.000
45.300	-69.200	0.605	8.325	-0.048	0.000
45.400	-68.600	0.600	8.325	-0.048	0.000
45.500	-67.200	0.603	8.324	-0.049	0.000
45.600	-67.600	0.603	8.324	-0.049	0.000
45.700	-67.400	0.600	8.326	-0.049	0.000
45.800	-66.800	0.599	8.326	-0.049	0.000
45.900	-67.400	0.595	8.325	-0.049	0.000
46.000	-66.400	0.593	8.326	-0.049	0.000
46.100	-67.800	0.593	8.326	-0.049	0.000
46.200	-67.400	0.588	8.325	-0.049	0.000
46.300	-66.400	0.585	8.325	-0.049	0.000
46.400	-65.800	0.582	8.326	-0.049	0.000
46.500	-65.400	0.579	8.326	-0.050	0.000
46.600	-65.000	0.579	8.326	-0.050	0.000
46.700	-64.800	0.575	8.325	-0.050	0.000
46.800	-65.800	0.576	8.325	-0.050	0.000
46.900	-64.600	0.569	8.325	-0.050	0.000
47.000	-64.400	0.566	8.325	-0.050	0.000
47.100	-64.600	0.566	8.325	-0.050	0.000
47.200	-63.800	0.567	8.326	-0.050	0.000
47.300	-64.600	0.564	8.326	-0.050	0.000
47.400	-63.200	0.562	8.326	-0.050	0.000
47.500	-62.600	0.557	8.326	-0.051	0.000
47.600	-63.400	0.557	8.326	-0.051	0.000
47.700	-63.200	0.553	8.325	-0.051	0.000
47.800	-63.400	0.554	8.325	-0.051	0.000
47.900	-63.000	0.553	8.325	-0.051	0.000
48.000	-63.000	0.548	8.325	-0.051	0.000
48.100	-61.800	0.548	8.325	-0.051	0.000
48.200	-61.600	0.546	8.326	-0.051	0.000
48.300	-61.000	0.548	8.325	-0.051	0.000
48.400	-61.200	0.546	8.325	-0.051	0.000
48.500	-61.000	0.541	8.326	-0.052	0.000
48.600	-61.400	0.541	8.326	-0.052	0.000
48.700	-61.000	0.536	8.325	-0.052	0.000
48.800	-60.400	0.539	8.325	-0.052	0.000
48.900	-60.000	0.533	8.325	-0.052	0.000
49.000	-59.800	0.531	8.325	-0.052	0.000
49.100	-60.800	0.531	8.325	-0.052	0.000
49.200	-60.000	0.530	8.324	-0.052	0.000
49.300	-60.200	0.523	8.324	-0.052	0.000
49.400	-60.800	0.522	8.325	-0.052	0.000
49.500	-59.800	0.520	8.324	-0.053	0.000
49.600	-59.600	0.520	8.324	-0.053	0.000
49.700	-59.000	0.512	8.325	-0.053	0.000
49.800	-59.400	0.515	8.325	-0.053	0.000
49.900	-59.200	0.513	8.326	-0.053	0.000
50.000	-57.800	0.511	8.326	-0.053	0.000
50.100	-58.000	0.511	8.326	-0.053	0.000
50.200	-58.200	0.511	8.324	-0.053	0.000
50.300	-57.800	0.505	8.325	-0.053	0.000
50.400	-57.400	0.506	8.325	-0.053	0.000
50.500	-56.400	0.503	8.326	-0.054	0.000
50.600	-57.200	0.503	8.326	-0.054	0.000
50.700	-58.200	0.502	8.324	-0.054	0.000
50.800	-56.800	0.500	8.326	-0.054	0.000
50.900	-56.200	0.499	8.325	-0.054	0.000
51.000	-56.000	0.493	8.326	-0.054	0.000
51.100	-57.000	0.493	8.326	-0.054	0.000
51.200	-55.800	0.489	8.325	-0.054	0.000
51.300	-54.400	0.491	8.325	-0.054	0.000
51.400	-55.600	0.490	8.325	-0.054	0.000
51.500	-56.400	0.485	8.325	-0.055	0.000
51.600	-55.000	0.485	8.325	-0.055	0.000
51.700	-55.200	0.486	8.326	-0.055	0.000
51.800	-55.200	0.483	8.326	-0.055	0.000
51.900	-54.200	0.482	8.325	-0.055	0.000
52.000	-54.400	0.478	8.326	-0.055	0.000
52.100	-54.000	0.478	8.326	-0.055	0.000
52.200	-55.400	0.472	8.325	-0.055	0.000
52.300	-55.400	0.476	8.325	-0.055	0.000
52.400	-53.600	0.472	8.325	-0.055	0.000
52.500	-54.200	0.468	8.326	-0.056	0.000
52.600	-54.400	0.468	8.326	-0.056	0.000
52.700	-53.000	0.466	8.325	-0.056	0.000
52.800	-52.800	0.467	8.326	-0.056	0.000
52.900	-53.600	0.465	8.324	-0.056	0.000
53.000	-53.000	0.460	8.325	-0.056	0.000
53.100	-53.200	0.460	8.325	-0.056	0.000
53.200	-52.400	0.459	8.326	-0.056	0.000
53.300	-52.800	0.455	8.325	-0.056	0.000
53.400	-51.400	0.458	8.325	-0.056	0.000
53.500	-52.200	0.454	8.325	-0.056	0.000
53.600	-51.600	0.454	8.325	-0.056	0.000
53.700	-51.600	0.451	8.326	-0.056	0.000
53.800	-51.600	0.451	8.325	-0.056	0.000
53.900	-52.000	0.449	8.326	-0.056	0.000
54.000	-51.200	0.448	8.326	-0.057	0.000
54.100	-51.400	0.448	8.326	-0.057	0.000
54.200	-49.800	0.446	8.325	-0.057	0.000
54.300	-50.800	0.446	8.325	-0.057	0.000
54.400	-51.200	0.441	8.326	-0.057	0.000
54.500	-51.200	0.437	8.325	-0.057	0.000
54.600	-50.000	0.437	8.325	-0.057	0.000
54.700	-50.000	0.439	8.325	-0.057	0.000
54.800	-49.800	0.436	8.325	-0.057	0.000
54.900	-50.000	0.431	8.326	-0.057	0.000
55.000	-49.200	0.429	8.325	-0.058	0.000
55.100	-49.600	0.429	8.325	-0.058	0.000
55.200	-49.200	0.429	8.324	-0.058	0.000
55.300	-49.600	0.428	8.326	-0.058	0.000
55.400	-48.000	0.424	8.325	-0.058	0.000
55.500	-48.400	0.424	8.326	-0.058	0.000
55.600	-49.200	0.424	8.326	-0.058	0.000
55.700	-48.000	0.422	8.326	-0.058	0.000
55.800	-48.200	0.420	8.325	-0.058	0.000
55.900	-47.600	0.414	8.326	-0.058	0.000
56.000	-47.400	0.415	8.326	-0.058	0.000
56.100	-47.000	0.415	8.326	-0.058	0.000
56.200	-46.800	0.416	8.324	-0.058	0.000
56.300	-46.600	0.408	8.326	-0.058	0.000
56.400	-46.600	0.410	8.325	-0.058	0.000
56.500	-47.000	0.409	8.325	-0.059	0.000
56.600	-46.600	0.409	8.325	-0.059	0.000
56.700	-46.800	0.406	8.327	-0.059	0.000
56.800	-46.200	0.404	8.325	-0.059	0.000
56.900	-45.800	0.404	8.324	-0.059	0.000
57.000	-46.200	0.403	8.324	-0.059	0.000
57.100	-45.800	0.403	8.324	-0.059	0.000
57.200	-46.200	0.400	8.326	-0.059	0.000
57.300	-46.200	0.397	8.326	-0.059	0.000
57.400	-45.800	0.398	8.326	-0.059	0.000
57.500	-46.000	0.393	8.325	-0.060	0.000
57.600	-45.400	0.393	8.325	-0.060	0.000
57.700	-44.800	0.392	8.325	-0.060	0.000
57.800	-45.200	0.391	8.326	-0.060	0.000
57.900	-44.800	0.393	8.325	-0.060	0.000
58.000	-44.600	0.386	8.326	-0.060	0.000
58.100	-44.800	0.386	8.326	-0.060	0.000
58.200	-45.200	0.387	8.325	-0.060	0.000
58.300	-45.800	0.386	8.325	-0.060	0.000
58.400	-45.000	0.382	8.326	-0.060	0.000
58.500	-44.000	0.382	8.325	-0.060	0.000
58.600	-43.400	0.382	8.325	-0.060	0.000
58.700	-44.400	0.378	8.326	-0.060	0.000
58.800	-43.800	0.385	8.325	-0.060	0.000
58.900	-43.600	0.376	8.325	-0.060	0.000
59.000	-43.000	0.378	8.326	-0.061	0.000
59.100	-44.400	0.378	8.326	-0.061	0.000
59.200	-43.000	0.371	8.327	-0.061	0.000
59.300	-43.000	0.376	8.324	-0.061	0.000
59.400	-44.400	0.369	8.325	-0.061	0.000
59.500	-43.000	0.369	8.325	-0.061	0.000
59.600	-43.000	0.369	8.325	-0.061	0.000
59.700	-43.400	0.368	8.324	-0.061	0.000
59.800	-42.800	0.368	8.325	-0.061	0.000
59.900	-42.000	0.369	8.325	-0.061	0.000
60.000	-41.800	0.364	8.325	-0.061	0.000
60.100	-43.800	0.364	8.325	-0.061	0.000
60.200	-42.200	0.361	8.325	-0.061	0.000
60.300	-41.400	0.367	8.325	-0.061	0.000
60.400	-41.800	0.362	8.325	-0.061	0.000
60.500	-42.000	0.364	8.325	-0.062	0.000
60.600	-42.000	0.364	8.325	-0.062	0.000
60.700	-42.800	0.361	8.326	-0.062	0.000
60.800	-42.000	0.359	8.325	-0.062	0.000
60.900	-42.200	0.360	8.326	-0.062	0.000
61.000	-42.000	0.358	8.326	-0.062	0.000
61.100	-42.600	0.358	8.326	-0.062	0.000
61.200	-42.000	0.358	8.325	-0.062	0.000
61.300	-41.200	0.355	8.325	-0.062	0.000
61.400	-41.000	0.354	8.327	-0.062	0.000
61.500	-42.600	0.351	8.325	-0.062	0.000
61.600	-41.200	0.351	8.325	-0.062	0.000
61.700	-40.800	0.351	8.325	-0.062	0.000
61.800	-41.000	0.350	8.324	-0.062	0.000
61.900	-41.000	0.347	8.326	-0.062	0.000
62.000	-40.600	0.350	8.325	-0.063	0.000
62.100	-40.200	0.350	8.325	-0.063	0.000
62.200	-40.400	0.347	8.326	-0.063	0.000
62.300	-40.400	0.344	8.325	-0.063	0.000
62.400	-40.800	0.346	8.325	-0.063	0.000
62.500	-39.000	0.342	8.325	-0.063	0.000
62.600	-39.400	0.342	8.325	-0.063	0.000
62.700	-41.000	0.342	8.325	-0.063	0.000
62.800	-38.800	0.339	8.325	-0.063	0.000
62.900	-39.400	0.341	8.325	-0.063	0.000
63.000	-39.000	0.336	8.325	-0.063	0.000
63.100	-39.200	0.336	8.325	-0.063	0.000
63.200	-39.600	0.337	8.324	-0.063	0.000
63.300	-40.200	0.337	8.325	-0.063	0.000
63.400	-39.400	0.337	8.325	-0.063	0.000
63.500	-38.400	0.333	8.325	-0.064	0.000
63.600	-40.400	0.333	8.325	-0.064	0.000
63.700	-38.600	0.334	8.325	-0.064	0.000
63.800	-39.600	0.336	8.325	-0.064	0.000
63.900	-39.000	0.332	8.325	-0.064	0.000
64.000	-39.600	0.332	8.325	-0.064	0.000
64.100	-38.400	0.332	8.325	-0.064	0.000
64.200	-39.800	0.330	8.324	-0.064	0.000
64.300	-39.200	0.328	8.326	-0.064	0.000
64.400	-39.000	0.328	8.323	-0.064	0.000
64.500	-38.000	0.330	8.325	-0.064	0.000
64.600	-38.200	0.330	8.325	-0.064	0.000
64.700	-38.000	0.329	8.326	-0.064	0.000
64.800	-37.800	0.329	8.325	-0.064	0.000
64.900	-38.200	0.326	8.326	-0.064	0.000
65.000	-38.200	0.326	8.325	-0.065	0.000
65.100	-39.400	0.326	8.325	-0.065	0.000
65.200	-39.000	0.321	8.325	-0.065	0.000
65.300	-38.200	0.324	8.324	-0.065	0.000
65.400	-37.600	0.322	8.325	-0.065	0.000
65.500	-38.400	0.322	8.325	-0.065	0.000
65.600	-38.000	0.322	8.325	-0.065	0.000
65.700	-37.200	0.321	8.323	-0.065	0.000
65.800	-38.000	0.323	8.325	-0.065	0.000
65.900	-36.800	0.323	8.324	-0.065	0.000
66.000	-39.000	0.318	8.325	-0.065	0.000
66.100	-37.200	0.318	8.325	-0.065	0.000
66.200	-37.200	0.318	8.326	-0.065	0.000
66.300	-37.400	0.317	8.325	-0.065	0.000
66.400	-38.200	0.319	8.325	-0.065	0.000
66.500	-36.800	0.318	8.324	-0.066	0.000
66.600	-37.600	0.318	8.324	-0.066	0.000
66.700	-36.000	0.315	8.325	-0.066	0.000
66.800	-37.000	0.315	8.325	-0.066	0.000
66.900	-37.200	0.312	8.326	-0.066	0.000
67.000	-37.400	0.312	8.326	-0.066	0.000
67.100	-35.800	0.312	8.326	-0.066	0.000
67.200	-36.400	0.311	8.325	-0.066	0.000
67.300	-35.800	0.312	8.325	-0.066	0.000
67.400	-36.400	0.312	8.326	-0.066	0.000
67.500	-36.400	0.308	8.326	-0.066	0.000
67.600	-36.000	0.308	8.326	-0.066	0.000
67.700	-37.400	0.310	8.325	-0.066	0.000
67.800	-36.400	0.309	8.326	-0.066	0.000
67.900	-36.400	0.309	8.326	-0.066	0.000
68.000	-36.000	0.304	8.325	-0.067	0.000
68.100	-35.600	0.304	8.325	-0.067	0.000
68.200	-36.200	0.304	8.324	-0.067	0.000
68.300	-36.000	0.302	8.325	-0.067	0.000
68.400	-34.400	0.303	8.325	-0.067	0.000
68.500	-35.600	0.303	8.325	-0.067	0.000
68.600	-34.200	0.303	8.325	-0.067	0.000
68.700	-34.600	0.299	8.326	-0.067	0.000
68.800	-34.800	0.297	8.325	-0.067	0.000
68.900	-35.600	0.299	8.326	-0.067	0.000
69.000	-34.400	0.301	8.325	-0.067	0.000
69.100	-34.400	0.301	8.325	-0.067	0.000
69.200	-35.000	0.294	8.325	-0.067	0.000
69.300	-34.200	0.296	8.326	-0.067	0.000
69.400	-33.600	0.295	8.325	-0.067	0.000
69.500	-34.200	0.293	8.326	-0.068	0.000
69.600	-33.400	0.293	8.326	-0.068	0.000
69.700	-34.400	0.293	8.325	-0.068	0.000
69.800	-34.400	0.288	8.325	-0.068	0.000
69.900	-33.400	0.292	8.325	-0.068	0.000
70.000	-34.200	0.288	8.325	-0.068	0.000
70.100	-34.400	0.288	8.325	-0.068	0.000
70.200	-33.600	0.287	8.326	-0.068	0.000
70.300	-33.800	0.287	8.326	-0.068	0.000
70.400	-34.400	0.287	8.326	-0.068	0.000
70.500	-32.400	0.283	8.325	-0.068	0.000
70.600	-32.600	0.283	8.325	-0.068	0.000
70.700	-33.400	0.284	8.325	-0.068	0.000
70.800	-32.600	0.283	8.325	-0.068	0.000
70.900	-34.000	0.285	8.324	-0.068	0.000
71.000	-32.600	0.279	8.325	-0.068	0.000
71.100	-32.800	0.279	8.325	-0.068	0.000
71.200	-32.000	0.280	8.324	-0.068	0.000
71.300	-33.200	0.280	8.326	-0.068	0.000
71.400	-32.600	0.277	8.325	-0.068	0.000
71.500	-31.800	0.279	8.326	-0.069	0.000
71.600	-32.400	0.279	8.326	-0.069	0.000
71.700	-32.600	0.276	8.324	-0.069	0.000
71.800	-32.200	0.272	8.325	-0.069	0.000
71.900	-32.800	0.274	8.327	-0.069	0.000
72.000	-32.000	0.274	8.325	-0.069	0.000
72.100	-31.400	0.274	8.325	-0.069	0.000
72.200	-31.200	0.275	8.325	-0.069	0.000
72.300	-31.600	0.272	8.325	-0.069	0.000
72.400	-31.000	0.271	8.325	-0.069	0.000
72.500	-32.200	0.270	8.324	-0.069	0.000
72.600	-31.800	0.270	8.324	-0.069	0.000
72.700	-32.000	0.270	8.325	-0.069	0.000
72.800	-31.800	0.267	8.326	-0.069	0.000
72.900	-31.400	0.264	8.326	-0.069	0.000
73.000	-30.600	0.264	8.326	-0.069	0.000
73.100	-30.800	0.264	8.326	-0.069	0.000
73.200	-30.200	0.266	8.324	-0.069	0.000
73.300	-31.200	0.263	8.325	-0.069	0.000
73.400	-31.000	0.260	8.324	-0.069	0.000
73.500	-29.800	0.260	8.325	-0.070	0.000
73.600	-31.400	0.260	8.325	-0.070	0.000
73.700	-30.200	0.260	8.325	-0.070	0.000
73.800	-30.200	0.263	8.325	-0.070	0.000
73.900	-31.200	0.259	8.324	-0.070	0.000
74.000	-29.800	0.257	8.325	-0.070	0.000
74.100	-30.800	0.257	8.325	-0.070	0.000
74.200	-30.200	0.258	8.324	-0.070	0.000
74.300	-29.600	0.254	8.325	-0.070	0.000
74.400	-30.600	0.251	8.326	-0.070	0.000
74.500	-29.800	0.254	8.325	-0.070	0.000
74.600	-30.800	0.254	8.325	-0.070	0.000
74.700	-29.400	0.253	8.325	-0.070	0.000
74.800	-29.800	0.255	8.325	-0.070	0.000
74.900	-31.400	0.252	8.326	-0.070	0.000
75.000	-28.200	0.252	8.325	-0.070	0.000
75.100	-29.400	0.252	8.325	-0.070	0.000
75.200	-29.800	0.255	8.325	-0.070	0.000
75.300	-28.800	0.249	8.326	-0.070	0.000
75.400	-30.200	0.252	8.325	-0.070	0.000
75.500	-29.800	0.249	8.325	-0.071	0.000
75.600	-29.400	0.249	8.325	-0.071	0.000
75.700	-29.400	0.247	8.325	-0.071	0.000
75.800	-28.400	0.247	8.325	-0.071	0.000
75.900	-29.800	0.246	8.325	-0.071	0.000
76.000	-29.000	0.248	8.323	-0.071	0.000
76.100	-28.200	0.248	8.323	-0.071	0.000
76.200	-30.400	0.247	8.326	-0.071	0.000
76.300	-28.600	0.242	8.325	-0.071	0.000
76.400	-28.000	0.246	8.325	-0.071	0.000
76.500	-28.600	0.244	8.325	-0.071	0.000
76.600	-28.400	0.244	8.325	-0.071	0.000
76.700	-28.800	0.241	8.325	-0.071	0.000
76.800	-28.000	0.237	8.324	-0.071	0.000
76.900	-28.000	0.239	8.324	-0.071	0.000
77.000	-28.200	0.239	8.326	-0.071	0.000
77.100	-28.400	0.239	8.326	-0.071	0.000
77.200	-28.600	0.236	8.324	-0.071	0.000
77.300	-28.000	0.235	8.325	-0.071	0.000
77.400	-28.200	0.234	8.325	-0.071	0.000
77.500	-28.200	0.233	8.325	-0.072	0.000
77.600	-29.400	0.233	8.325	-0.072	0.000
77.700	-27.200	0.236	8.324	-0.072	0.000
77.800	-29.200	0.234	8.325	-0.072	0.000
77.900	-27.600	0.234	8.324	-0.072	0.000
78.000	-26.400	0.233	8.325	-0.072	0.000
78.100	-26.600	0.233	8.325	-0.072	0.000
78.200	-28.400	0.234	8.326	-0.072	0.000
78.300	-27.600	0.235	8.325	-0.072	0.000
78.400	-27.000	0.232	8.325	-0.072	0.000
78.500	-27.800	0.233	8.325	-0.072	0.000
78.600	-28.600	0.233	8.325	-0.072	0.000
78.700	-27.400	0.229	8.325	-0.072	0.000
78.800	-27.000	0.232	8.325	-0.072	0.000
78.900	-27.000	0.227	8.325	-0.072	0.000
79.000	-27.400	0.230	8.325	-0.072	0.000
79.100	-27.200	0.230	8.325	-0.072	0.000
79.200	-27.200	0.226	8.325	-0.072	0.000
79.300	-27.600	0.226	8.326	-0.072	0.000
79.400	-26.600	0.226	8.325	-0.072	0.000
79.500	-27.600	0.221	8.325	-0.073	0.000
79.600	-27.400	0.221	8.325	-0.073	0.000
79.700	-27.800	0.223	8.325	-0.073	0.000
79.800	-26.800	0.223	8.326	-0.073	0.000
79.900	-27.600	0.225	8.326	-0.073	0.000
80.000	-26.800	0.222	8.323	-0.073	0.000
80.100	-27.400	0.222	8.323	-0.073	0.000
80.200	-26.800	0.223	8.325	-0.073	0.000
80.300	-26.400	0.222	8.325	-0.073	0.000
80.400	-26.000	0.224	8.325	-0.073	0.000
80.500	-26.200	0.222	8.325	-0.073	0.000
80.600	-26.600	0.222	8.325	-0.073	0.000
80.700	-26.800	0.225	8.325	-0.073	0.000
80.800	-25.400	0.223	8.325	-0.073	0.000
80.900	-26.200	0.224	8.325	-0.073	0.000
81.000	-27.000	0.222	8.326	-0.073	0.000
81.100	-26.000	0.222	8.326	-0.073	0.000
81.200	-26.800	0.223	8.324	-0.073	0.000
81.300	-27.000	0.221	8.324	-0.073	0.000
81.400	-26.400	0.217	8.324	-0.073	0.000
81.500	-25.600	0.223	8.325	-0.073	0.000
81.600	-26.600	0.223	8.325	-0.073	0.000
81.700	-27.000	0.216	8.325	-0.073	0.000
81.800	-25.600	0.218	8.325	-0.073	0.000
81.900	-25.800	0.216	8.325	-0.073	0.000
82.000	-27.000	0.216	8.325	-0.074	0.000
82.100	-27.000	0.216	8.325	-0.074	0.000
82.200	-25.800	0.214	8.325	-0.074	0.000
82.300	-27.000	0.215	8.325	-0.074	0.000
82.400	-26.000	0.217	8.325	-0.074	0.000
82.500	-26.200	0.216	8.326	-0.074	0.000
82.600	-25.800	0.216	8.326	-0.074	0.000
82.700	-26.400	0.215	8.326	-0.074	0.000
82.800	-26.000	0.217	8.326	-0.074	0.000
82.900	-26.000	0.213	8.325	-0.074	0.000
83.000	-25.400	0.214	8.324	-0.074	0.000
83.100	-25.600	0.214	8.324	-0.074	0.000
83.200	-26.400	0.215	8.325	-0.074	0.000
83.300	-25.600	0.213	8.324	-0.074	0.000
83.400	-26.400	0.210	8.325	-0.074	0.000
83.500	-26.200	0.212	8.325	-0.074	0.000
83.600	-26.800	0.212	8.325	-0.074	0.000
83.700	-26.000	0.213	8.325	-0.074	0.000
83.800	-26.200	0.212	8.324	-0.074	0.000
83.900	-26.200	0.212	8.325	-0.074	0.000
84.000	-26.800	0.212	8.324	-0.074	0.000
84.100	-26.200	0.212	8.324	-0.074	0.000
84.200	-27.000	0.211	8.326	-0.074	0.000
84.300	-26.600	0.210	8.326	-0.074	0.000
84.400	-24.800	0.213	8.325	-0.074	0.000
84.500	-25.400	0.213	8.325	-0.075	0.000
84.600	-26.400	0.213	8.325	-0.075	0.000
84.700	-25.200	0.208	8.325	-0.075	0.000
84.800	-26.400	0.211	8.325	-0.075	0.000
84.900	-27.200	0.213	8.325	-0.075	0.000
85.000	-26.400	0.209	8.325	-0.075	0.000
85.100	-25.200	0.209	8.325	-0.075	0.000
85.200	-25.800	0.213	8.325	-0.075	0.000
85.300	-25.200	0.210	8.324	-0.075	0.000
85.400	-26.000	0.211	8.325	-0.075	0.000
85.500	-25.800	0.211	8.324	-0.075	0.000
85.600	-25.600	0.211	8.324	-0.075	0.000
85.700	-26.800	0.213	8.324	-0.075	0.000
85.800	-25.000	0.212	8.324	-0.075	0.000
85.900	-26.000	0.213	8.326	-0.075	0.000
86.000	-25.600	0.209	8.325	-0.075	0.000
86.100	-26.200	0.209	8.325	-0.075	0.000
86.200	-25.200	0.210	8.324	-0.075	0.000
86.300	-26.200	0.213	8.326	-0.075	0.000
86.400	-25.600	0.206	8.325	-0.075	0.000
86.500	-25.200	0.210	8.325	-0.075	0.000
86.600	-26.000	0.210	8.325	-0.076	0.000
86.700	-25.800	0.211	8.323	-0.076	0.000
86.800	-25.000	0.211	8.325	-0.076	0.000
86.900	-26.400	0.208	8.324	-0.076	0.000
87.000	-26.600	0.211	8.324	-0.076	0.000
87.100	-25.800	0.211	8.324	-0.076	0.000
87.200	-26.600	0.211	8.325	-0.076	0.000
87.300	-27.000	0.210	8.325	-0.076	0.000
87.400	-24.800	0.209	8.325	-0.076	0.000
87.500	-26.400	0.212	8.326	-0.076	0.000
87.600	-25.600	0.212	8.326	-0.076	0.000
87.700	-26.000	0.213	8.325	-0.076	0.000
87.800	-24.800	0.211	8.324	-0.076	0.000
87.900	-25.000	0.214	8.327	-0.076	0.000
88.000	-26.000	0.214	8.324	-0.076	0.000
88.100	-25.600	0.214	8.324	-0.076	0.000
88.200	-25.000	0.209	8.324	-0.076	0.000
88.300	-25.000	0.213	8.325	-0.076	0.000
88.400	-26.600	0.212	8.324	-0.076	0.000
88.500	-26.800	0.213	8.325	-0.076	0.000
88.600	-27.200	0.213	8.325	-0.076	0.000
88.700	-27.200	0.212	8.324	-0.076	0.000
88.800	-26.000	0.211	8.326	-0.076	0.000
88.900	-25.600	0.213	8.324	-0.076	0.000
89.000	-25.600	0.213	8.323	-0.076	0.000
89.100	-26.400	0.213	8.323	-0.077	0.000
89.200	-25.600	0.212	8.325	-0.077	0.000
89.300	-25.800	0.211	8.325	-0.077	0.000
89.400	-25.800	0.212	8.325	-0.077	0.000
89.500	-27.200	0.212	8.325	-0.077	0.000
89.600	-27.000	0.212	8.325	-0.077	0.000
89.700	-26.000	0.213	8.325	-0.077	0.000
89.800	-26.000	0.209	8.324	-0.077	0.000
89.900	-27.200	0.215	8.326	-0.077	0.000
90.000	-26.800	0.213	8.325	-0.077	0.000
90.100	-25.800	0.213	8.325	-0.077	0.000
90.200	-27.000	0.214	8.325	-0.077	0.000
90.300	-26.800	0.218	8.325	-0.077	0.000
90.400	-25.800	0.213	8.324	-0.077	0.000
90.500	-26.400	0.215	8.325	-0.077	0.000
90.600	-25.000	0.215	8.325	-0.077	0.000
90.700	-26.400	0.215	8.324	-0.077	0.000
90.800	-27.400	0.218	8.325	-0.077	0.000
90.900	-25.800	0.217	8.324	-0.077	0.000
91.000	-26.000	0.215	8.324	-0.077	0.000
91.100	-26.400	0.215	8.324	-0.078	0.000
91.200	-26.200	0.219	8.325	-0.078	0.000
91.300	-26.000	0.216	8.324	-0.078	0.000
91.400	-24.800	0.219	8.325	-0.078	0.000
91.500	-26.400	0.215	8.324	-0.078	0.000
91.600	-26.200	0.215	8.324	-0.078	0.000
91.700	-27.200	0.211	8.323	-0.078	0.000
91.800	-26.400	0.215	8.324	-0.078	0.000
91.900	-26.200	0.211	8.325	-0.078	0.000
92.000	-28.200	0.219	8.325	-0.078	0.000
92.100	-26.600	0.219	8.325	-0.078	0.000
92.200	-26.600	0.216	8.324	-0.078	0.000
92.300	-27.000	0.221	8.325	-0.078	0.000
92.400	-28.400	0.215	8.324	-0.078	0.000
92.500	-26.600	0.217	8.325	-0.078	0.000
92.600	-26.000	0.217	8.325	-0.078	0.000
92.700	-25.800	0.217	8.325	-0.078	0.000
92.800	-25.800	0.215	8.325	-0.078	0.000
92.900	-27.200	0.216	8.324	-0.078	0.000
93.000	-25.800	0.215	8.325	-0.078	0.000
93.100	-25.800	0.215	8.325	-0.078	0.000
93.200	-26.200	0.217	8.325	-0.078	0.000
93.300	-25.800	0.213	8.325	-0.078	0.000
93.400	-26.800	0.216	8.324	-0.078	0.000
93.500	-26.600	0.219	8.324	-0.078	0.000
93.600	-26.800	0.219	8.324	-0.079	0.000
93.700	-26.000	0.215	8.325	-0.079	0.000
93.800	-27.000	0.215	8.324	-0.079	0.000
93.900	-26.400	0.217	8.325	-0.079	0.000
94.000	-27.400	0.214	8.325	-0.079	0.000
94.100	-27.400	0.214	8.325	-0.079	0.000
94.200	-26.400	0.216	8.325	-0.079	0.000
94.300	-26.400	0.218	8.325	-0.079	0.000
94.400	-25.800	0.217	8.324	-0.079	0.000
94.500	-25.200	0.216	8.325	-0.079	0.000
94.600	-26.400	0.216	8.325	-0.079	0.000
94.700	-25.600	0.218	8.325	-0.079	0.000
94.800	-26.600	0.219	8.324	-0.079	0.000
94.900	-27.200	0.215	8.324	-0.079	0.000
95.000	-27.200	0.218	8.324	-0.079	0.000
95.100	-26.400	0.218	8.324	-0.079	0.000
95.200	-24.800	0.217	8.326	-0.079	0.000
95.300	-26.600	0.216	8.325	-0.079	0.000
95.400	-25.800	0.216	8.324	-0.079	0.000
95.500	-26.800	0.215	8.325	-0.079	0.000
95.600	-27.200	0.215	8.325	-0.080	0.000
95.700	-26.400	0.216	8.325	-0.080	0.000
95.800	-27.400	0.214	8.326	-0.080	0.000
95.900	-26.000	0.214	8.324	-0.080	0.000
96.000	-26.000	0.214	8.325	-0.080	0.000
96.100	-25.800	0.214	8.325	-0.080	0.000
96.200	-26.400	0.213	8.325	-0.080	0.000
96.300	-26.600	0.215	8.325	-0.080	0.000
96.400	-27.800	0.215	8.325	-0.080	0.000
96.500	-25.200	0.216	8.325	-0.080	0.000
96.600	-26.800	0.216	8.325	-0.080	0.000
96.700	-26.000	0.214	8.324	-0.080	0.000
96.800	-26.200	0.214	8.324	-0.080	0.000
96.900	-27.400	0.215	8.324	-0.080	0.000
97.000	-25.000	0.213	8.324	-0.080	0.000
97.100	-25.800	0.213	8.324	-0.080	0.000
97.200	-26.600	0.211	8.324	-0.080	0.000
97.300	-25.800	0.213	8.325	-0.080	0.000
97.400	-27.000	0.214	8.325	-0.080	0.000
97.500	-26.000	0.212	8.325	-0.080	0.000
97.600	-26.600	0.212	8.325	-0.080	0.000
97.700	-25.400	0.214	8.324	-0.080	0.000
97.800	-25.800	0.214	8.325	-0.080	0.000
97.900	-25.800	0.213	8.325	-0.080	0.000
98.000	-25.400	0.214	8.324	-0.080	0.000
98.100	-26.000	0.214	8.324	-0.081	0.000
98.200	-25.000	0.216	8.325	-0.081	0.000
98.300	-26.000	0.213	8.325	-0.081	0.000
98.400	-26.600	0.214	8.325	-0.081	0.000
98.500	-25.200	0.219	8.324	-0.081	0.000
98.600	-25.800	0.219	8.324	-0.081	0.000
98.700	-26.400	0.213	8.325	-0.081	0.000
98.800	-25.000	0.215	8.325	-0.081	0.000
98.900	-24.600	0.211	8.323	-0.081	0.000
99.000	-25.200	0.209	8.325	-0.081	0.000
99.100	-25.000	0.209	8.325	-0.081	0.000
99.200	-26.600	0.211	8.325	-0.081	0.000
99.300	-25.000	0.212	8.325	-0.081	0.000
99.400	-26.000	0.208	8.325	-0.081	0.000
99.500	-25.200	0.207	8.325	-0.081	0.000
99.600	-24.800	0.207	8.325	-0.081	0.000
99.700	-25.200	0.212	8.323	-0.081	0.000
99.800	-25.600	0.212	8.325	-0.081	0.000
99.900	-25.200	0.211	8.324	-0.081	0.000
100.000	-25.800	0.206	8.324	-0.081	0.000
100.100	-25.200	0.206	8.324	-0.081	0.000
100.200	-26.000	0.211	8.324	-0.081	0.000
100.300	-25.800	0.207	8.325	-0.081	0.000
100.400	-25.800	0.209	8.325	-0.081	0.000
100.500	-25.600	0.210	8.324	-0.081	0.000
100.600	-24.800	0.210	8.324	-0.082	0.000
100.700	-24.200	0.210	8.324	-0.082	0.000
100.800	-25.800	0.209	8.325	-0.082	0.000
100.900	-25.200	0.206	8.325	-0.082	0.000
101.000	-25.400	0.207	8.324	-0.082	0.000
101.100	-25.400	0.207	8.324	-0.082	0.000
101.200	-25.600	0.211	8.324	-0.082	0.000
101.300	-24.800	0.211	8.324	-0.082	0.000
101.400	-25.200	0.209	8.325	-0.082	0.000
101.500	-25.200	0.209	8.325	-0.082	0.000
101.600	-24.200	0.209	8.325	-0.082	0.000
101.700	-25.000	0.207	8.324	-0.082	0.000
101.800	-24.400	0.204	8.324	-0.082	0.000
101.900	-23.800	0.203	8.324	-0.082	0.000
102.000	-25.200	0.203	8.325	-0.082	0.000
102.100	-24.000	0.203	8.325	-0.082	0.000
102.200	-25.200	0.201	8.324	-0.082	0.000
102.300	-24.800	0.206	8.324	-0.082	0.000
102.400	-25.200	0.202	8.324	-0.082	0.000
102.500	-23.800	0.201	8.325	-0.082	0.000
102.600	-25.000	0.201	8.325	-0.082	0.000
102.700	-24.600	0.204	8.324	-0.082	0.000
102.800	-24.200	0.203	8.324	-0.082	0.000
102.900	-24.000	0.204	8.325	-0.082	0.000
103.000	-24.200	0.204	8.325	-0.082	0.000
103.100	-24.800	0.204	8.325	-0.083	0.000
103.200	-24.400	0.204	8.325	-0.083	0.000
103.300	-25.600	0.202	8.324	-0.083	0.000
103.400	-23.600	0.202	8.325	-0.083	0.000
103.500	-25.000	0.198	8.325	-0.083	0.000
103.600	-24.600	0.198	8.325	-0.083	0.000
103.700	-24.000	0.204	8.324	-0.083	0.000
103.800	-24.000	0.201	8.325	-0.083	0.000
103.900	-24.400	0.201	8.326	-0.083	0.000
104.000	-24.800	0.201	8.325	-0.083	0.000
104.100	-25.600	0.201	8.325	-0.083	0.000
104.200	-24.200	0.202	8.325	-0.083	0.000
104.300	-25.000	0.195	8.324	-0.083	0.000
104.400	-23.600	0.201	8.325	-0.083	0.000
104.500	-23.600	0.201	8.325	-0.083	0.000
104.600	-24.200	0.201	8.325	-0.083	0.000
104.700	-23.000	0.200	8.325	-0.083	0.000
104.800	-25.200	0.199	8.325	-0.083	0.000
104.900	-24.000	0.200	8.324	-0.083	0.000
105.000	-24.200	0.199	8.324	-0.083	0.000
105.100	-23.400	0.199	8.324	-0.083	0.000
105.200	-23.000	0.197	8.325	-0.083	0.000
105.300	-24.800	0.196	8.324	-0.083	0.000
105.400	-23.600	0.195	8.325	-0.083	0.000
105.500	-24.200	0.198	8.325	-0.083	0.000
105.600	-22.800	0.198	8.325	-0.084	0.000
105.700	-24.800	0.194	8.325	-0.084	0.000
105.800	-23.400	0.196	8.325	-0.084	0.000
105.900	-25.000	0.195	8.324	-0.084	0.000
106.000	-24.000	0.192	8.325	-0.084	0.000
106.100	-23.600	0.192	8.325	-0.084	0.000
106.200	-23.200	0.196	8.325	-0.084	0.000
106.300	-23.400	0.196	8.324	-0.084	0.000
106.400	-23.000	0.194	8.324	-0.084	0.000
106.500	-23.600	0.193	8.324	-0.084	0.000
106.600	-23.000	0.193	8.324	-0.084	0.000
106.700	-22.800	0.193	8.325	-0.084	0.000
106.800	-23.000	0.193	8.324	-0.084	0.000
106.900	-23.200	0.193	8.326	-0.084	0.000
107.000	-24.000	0.193	8.325	-0.084	0.000
107.100	-23.600	0.193	8.325	-0.084	0.000
107.200	-24.000	0.193	8.324	-0.084	0.000
107.300	-23.600	0.195	8.325	-0.084	0.000
107.400	-22.600	0.192	8.325	-0.084	0.000
107.500	-22.800	0.191	8.325	-0.084	0.000
107.600	-22.600	0.191	8.325	-0.084	0.000
107.700	-22.600	0.187	8.325	-0.084	0.000
107.800	-22.600	0.189	8.326	-0.084	0.000
107.900	-23.400	0.183	8.324	-0.084	0.000
108.000	-23.200	0.185	8.324	-0.084	0.000
108.100	-22.400	0.185	8.324	-0.085	0.000
108.200	-22.000	0.185	8.324	-0.085	0.000
108.300	-23.400	0.185	8.324	-0.085	0.000
108.400	-22.600	0.185	8.324	-0.085	0.000
108.500	-22.200	0.186	8.325	-0.085	0.000
108.600	-22.600	0.186	8.325	-0.085	0.000
108.700	-22.200	0.185	8.324	-0.085	0.000
108.800	-22.400	0.184	8.325	-0.085	0.000
108.900	-22.800	0.185	8.326	-0.085	0.000
109.000	-21.600	0.183	8.324	-0.085	0.000
109.100	-22.000	0.183	8.324	-0.085	0.000
109.200	-22.200	0.180	8.324	-0.085	0.000
109.300	-22.400	0.181	8.324	-0.085	0.000
109.400	-22.200	0.180	8.323	-0.085	0.000
109.500	-22.400	0.173	8.325	-0.085	0.000
109.600	-22.600	0.173	8.325	-0.085	0.000
109.700	-21.800	0.182	8.325	-0.085	0.000
109.800	-21.600	0.181	8.325	-0.085	0.000
109.900	-22.200	0.184	8.324	-0.085	0.000
110.000	-22.600	0.178	8.324	-0.085	0.000
110.100	-22.000	0.178	8.324	-0.085	0.000
110.200	-23.400	0.180	8.326	-0.085	0.000
110.300	-21.800	0.180	8.325	-0.085	0.000
110.400	-21.800	0.183	8.324	-0.085	0.000
110.500	-21.600	0.181	8.325	-0.085	0.000
110.600	-23.200	0.181	8.325	-0.086	0.000
110.700	-22.000	0.182	8.325	-0.086	0.000
110.800	-22.000	0.181	8.324	-0.086	0.000
110.900	-21.800	0.178	8.325	-0.086	0.000
111.000	-22.600	0.178	8.325	-0.086	0.000
111.100	-21.800	0.178	8.325	-0.086	0.000
111.200	-21.600	0.180	8.324	-0.086	0.000
111.300	-22.600	0.179	8.325	-0.086	0.000
111.400	-22.200	0.175	8.324	-0.086	0.000
111.500	-21.600	0.173	8.324	-0.086	0.000
111.600	-21.000	0.173	8.324	-0.086	0.000
111.700	-23.400	0.176	8.325	-0.086	0.000
111.800	-21.800	0.176	8.325	-0.086	0.000
111.900	-21.600	0.174	8.324	-0.086	0.000
112.000	-21.600	0.177	8.324	-0.086	0.000
112.100	-21.000	0.177	8.324	-0.086	0.000
112.200	-22.200	0.174	8.324	-0.086	0.000
112.300	-21.800	0.177	8.324	-0.086	0.000
112.400	-21.600	0.172	8.326	-0.086	0.000
112.500	-21.800	0.174	8.324	-0.086	0.000
112.600	-21.200	0.174	8.324	-0.086	0.000
112.700	-21.600	0.173	8.325	-0.086	0.000
112.800	-21.200	0.172	8.325	-0.086	0.000
112.900	-20.800	0.170	8.324	-0.086	0.000
113.000	-21.000	0.171	8.324	-0.086	0.000
113.100	-21.200	0.171	8.324	-0.086	0.000
113.200	-20.200	0.171	8.324	-0.086	0.000
113.300	-22.200	0.168	8.324	-0.086	0.000
113.400	-21.800	0.170	8.324	-0.086	0.000
113.500	-19.600	0.169	8.324	-0.086	0.000
113.600	-20.600	0.169	8.324	-0.087	0.000
113.700	-21.200	0.167	8.324	-0.087	0.000
113.800	-21.800	0.168	8.325	-0.087	0.000
113.900	-21.200	0.165	8.325	-0.087	0.000
114.000	-19.800	0.167	8.323	-0.087	0.000
114.100	-21.200	0.167	8.323	-0.087	0.000
114.200	-22.000	0.168	8.324	-0.087	0.000
114.300	-21.000	0.165	8.324	-0.087	0.000
114.400	-20.000	0.164	8.325	-0.087	0.000
114.500	-19.600	0.168	8.324	-0.087	0.000
114.600	-20.200	0.168	8.324	-0.087	0.000
114.700	-20.400	0.164	8.325	-0.087	0.000
114.800	-20.800	0.165	8.324	-0.087	0.000
114.900	-20.200	0.164	8.325	-0.087	0.000
115.000	-20.400	0.165	8.324	-0.087	0.000
115.100	-20.600	0.165	8.324	-0.087	0.000
115.200	-20.600	0.164	8.325	-0.087	0.000
115.300	-21.200	0.166	8.325	-0.087	0.000
115.400	-20.800	0.161	8.324	-0.087	0.000
115.500	-20.400	0.161	8.324	-0.087	0.000
115.600	-21.000	0.161	8.324	-0.087	0.000
115.700	-20.000	0.165	8.324	-0.087	0.000
115.800	-20.800	0.165	8.324	-0.087	0.000
115.900	-21.200	0.164	8.324	-0.087	0.000
116.000	-18.800	0.161	8.324	-0.087	0.000
116.100	-21.000	0.161	8.324	-0.088	0.000
116.200	-20.400	0.161	8.325	-0.088	0.000
116.300	-22.800	0.162	8.324	-0.088	0.000
116.400	-22.600	0.164	8.326	-0.088	0.000
116.500	-21.000	0.162	8.325	-0.088	0.000
116.600	-21.000	0.162	8.325	-0.088	0.000
116.700	-21.600	0.164	8.324	-0.088	0.000
116.800	-19.600	0.160	8.324	-0.088	0.000
116.900	-19.200	0.164	8.324	-0.088	0.000
117.000	-19.000	0.163	8.325	-0.088	0.000
117.100	-18.800	0.163	8.325	-0.088	0.000
117.200	-19.000	0.159	8.325	-0.088	0.000
117.300	-18.400	0.155	8.324	-0.088	0.000
117.400	-18.200	0.160	8.325	-0.088	0.000
117.500	-18.600	0.179	8.324	-0.088	0.000
117.600	-18.000	0.179	8.324	-0.088	0.000
117.700	-18.600	0.174	8.324	-0.088	0.000
117.800	-18.200	0.171	8.324	-0.088	0.000
117.900	-17.800	0.166	8.324	-0.088	0.000
118.000	-16.800	0.154	8.324	-0.088	0.000
118.100	-18.200	0.154	8.324	-0.088	0.000
118.200	-16.600	0.151	8.325	-0.088	0.000
118.300	-17.200	0.150	8.324	-0.088	0.000
118.400	-16.600	0.147	8.324	-0.088	0.000
118.500	-16.600	0.144	8.325	-0.088	0.000
118.600	-16.400	0.144	8.325	-0.088	0.000
118.700	-17.000	0.147	8.325	-0.088	0.000
118.800	-17.200	0.144	8.325	-0.088	0.000
118.900	-17.000	0.144	8.324	-0.088	0.000
119.000	-17.000	0.135	8.325	-0.088	0.000
119.100	-17.400	0.135	8.325	-0.088	0.000
119.200	-16.800	0.134	8.325	-0.088	0.000
119.300	-16.600	0.133	8.324	-0.088	0.000
119.400	-16.200	0.129	8.324	-0.088	0.000
119.500	-16.800	0.130	8.325	-0.088	0.000
119.600	-17.000	0.130	8.325	-0.089	0.000
119.700	-17.000	0.130	8.325	-0.089	0.000
119.800	-16.800	0.127	8.323	-0.089	0.000
119.900	-17.200	0.130	8.325	-0.089	0.000
120.000	-15.600	0.129	8.323	-0.089	0.000
120.100	-16.600	0.129	8.323	-0.089	0.000
120.200	-17.200	0.125	8.325	-0.089	0.000
120.300	-16.600	0.126	8.324	-0.089	0.000
120.400	-16.800	0.126	8.325	-0.089	0.000
120.500	-18.800	0.127	8.325	-0.089	0.000
120.600	-18.800	0.127	8.325	-0.089	0.000
120.700	-21.000	0.126	8.324	-0.089	0.000
120.800	-20.400	0.124	8.326	-0.089	0.000
120.900	-20.200	0.121	8.324	-0.089	0.000
121.000	-19.000	0.123	8.324	-0.089	0.000
121.100	-19.600	0.123	8.324	-0.089	0.000
121.200	-18.800	0.126	8.326	-0.089	0.000
121.300	-19.600	0.123	8.325	-0.089	0.000
121.400	-19.800	0.125	8.324	-0.089	0.000
121.500	-19.600	0.123	8.324	-0.089	0.000
121.600	-17.800	0.123	8.324	-0.089	0.000
121.700	-20.400	0.129	8.324	-0.089	0.000
121.800	-20.200	0.133	8.324	-0.089	0.000
121.900	-19.200	0.148	8.324	-0.089	0.000
122.000	-20.600	0.162	8.325	-0.089	0.000
122.100	-19.000	0.162	8.325	-0.089	0.000
122.200	-19.800	0.158	8.325	-0.089	0.000
122.300	-18.800	0.153	8.325	-0.089	0.000
122.400	-18.800	0.150	8.324	-0.089	0.000
122.500	-18.000	0.146	8.324	-0.089	0.000
122.600	-20.600	0.146	8.324	-0.089	0.000
122.700	-18.800	0.149	8.324	-0.089	0.000
122.800	-18.000	0.156	8.325	-0.089	0.000
122.900	-18.800	0.154	8.326	-0.089	0.000
123.000	-18.600	0.152	8.324	-0.089	0.000
123.100	-19.400	0.152	8.324	-0.090	0.000
123.200	-18.800	0.158	8.324	-0.090	0.000
123.300	-18.600	0.147	8.325	-0.090	0.000
123.400	-18.000	0.152	8.324	-0.090	0.000
123.500	-17.800	0.149	8.325	-0.090	0.000
123.600	-17.800	0.149	8.325	-0.090	0.000
123.700	-17.200	0.146	8.324	-0.090	0.000
123.800	-18.800	0.146	8.324	-0.090	0.000
123.900	-19.000	0.146	8.325	-0.090	0.000
124.000	-17.800	0.142	8.325	-0.090	0.000
124.100	-17.600	0.142	8.325	-0.090	0.000
124.200	-18.600	0.142	8.325	-0.090	0.000
124.300	-17.800	0.144	8.324	-0.090	0.000
124.400	-18.400	0.142	8.325	-0.090	0.000
124.500	-17.400	0.144	8.325	-0.090	0.000
124.600	-18.200	0.144	8.325	-0.090	0.000
124.700	-17.800	0.141	8.324	-0.090	0.000
124.800	-17.400	0.144	8.324	-0.090	0.000
124.900	-18.000	0.141	8.324	-0.090	0.000
125.000	-18.200	0.139	8.324	-0.090	0.000
125.100	-16.800	0.139	8.324	-0.090	0.000
125.200	-18.000	0.139	8.325	-0.090	0.000
125.300	-17.600	0.142	8.325	-0.090	0.000
125.400	-19.000	0.140	8.324	-0.090	0.000
125.500	-17.000	0.142	8.325	-0.090	0.000
125.600	-17.400	0.142	8.325	-0.090	0.000
125.700	-17.600	0.138	8.324	-0.090	0.000
125.800	-17.000	0.141	8.324	-0.090	0.000
125.900	-17.600	0.138	8.325	-0.090	0.000
126.000	-17.600	0.137	8.325	-0.090	0.000
126.100	-18.200	0.137	8.325	-0.091	0.000
126.200	-17.200	0.135	8.324	-0.091	0.000
126.300	-17.800	0.136	8.324	-0.091	0.000
126.400	-17.200	0.136	8.325	-0.091	0.000
126.500	-17.400	0.132	8.325	-0.091	0.000
126.600	-17.200	0.132	8.325	-0.091	0.000
126.700	-18.200	0.134	8.324	-0.091	0.000
126.800	-17.400	0.133	8.324	-0.091	0.000
126.900	-17.400	0.131	8.324	-0.091	0.000
127.000	-16.800	0.138	8.324	-0.091	0.000
127.100	-17.400	0.138	8.324	-0.091	0.000
127.200	-17.200	0.136	8.324	-0.091	0.000
127.300	-16.400	0.131	8.324	-0.091	0.000
127.400	-18.000	0.136	8.324	-0.091	0.000
127.500	-17.000	0.133	8.325	-0.091	0.000
127.600	-17.200	0.133	8.325	-0.091	0.000
127.700	-17.600	0.130	8.325	-0.091	0.000
127.800	-17.800	0.131	8.325	-0.091	0.000
127.900	-17.200	0.129	8.325	-0.091	0.000
128.000	-16.600	0.130	8.324	-0.091	0.000
128.100	-17.400	0.130	8.324	-0.091	0.000
128.200	-18.000	0.133	8.324	-0.091	0.000
128.300	-15.800	0.130	8.324	-0.091	0.000
128.400	-16.800	0.128	8.324	-0.091	0.000
128.500	-17.600	0.127	8.325	-0.091	0.000
128.600	-16.400	0.127	8.325	-0.091	0.000
128.700	-17.000	0.128	8.324	-0.091	0.000
128.800	-16.200	0.127	8.325	-0.091	0.000
128.900	-17.600	0.131	8.325	-0.091	0.000
129.000	-16.800	0.127	8.324	-0.091	0.000
129.100	-17.000	0.127	8.324	-0.091	0.000
129.200	-16.000	0.131	8.325	-0.091	0.000
129.300	-16.000	0.127	8.325	-0.091	0.000
129.400	-16.000	0.129	8.325	-0.091	0.000
129.500	-16.600	0.126	8.323	-0.091	0.000
129.600	-15.800	0.126	8.323	-0.092	0.000
129.700	-18.800	0.127	8.326	-0.092	0.000
129.800	-18.000	0.126	8.324	-0.092	0.000
129.900	-18.800	0.125	8.326	-0.092	0.000
130.000	-18.200	0.123	8.324	-0.092	0.000
130.100	-17.400	0.123	8.324	-0.092	0.000
130.200	-17.800	0.125	8.324	-0.092	0.000
130.300	-19.800	0.124	8.324	-0.092	0.000
130.400	-17.400	0.121	8.325	-0.092	0.000
130.500	-18.000	0.121	8.324	-0.092	0.000
130.600	-17.400	0.121	8.324	-0.092	0.000
130.700	-18.200	0.123	8.324	-0.092	0.000
130.800	-17.400	0.121	8.325	-0.092	0.000
130.900	-19.000	0.128	8.325	-0.092	0.000
131.000	-17.400	0.133	8.325	-0.092	0.000
131.100	-17.600	0.133	8.325	-0.092	0.000
131.200	-17.800	0.137	8.325	-0.092	0.000
131.300	-17.600	0.136	8.324	-0.092	0.000
131.400	-17.200	0.136	8.324	-0.092	0.000
131.500	-18.800	0.138	8.325	-0.092	0.000
131.600	-17.800	0.138	8.325	-0.092	0.000
131.700	-18.200	0.136	8.325	-0.092	0.000
131.800	-16.800	0.135	8.324	-0.092	0.000
131.900	-17.400	0.134	8.325	-0.092	0.000
132.000	-17.000	0.135	8.324	-0.092	0.000
132.100	-17.000	0.135	8.324	-0.092	0.000
132.200	-17.800	0.135	8.324	-0.092	0.000
132.300	-17.000	0.138	8.325	-0.092	0.000
132.400	-17.000	0.136	8.324	-0.092	0.000
132.500	-16.800	0.136	8.324	-0.092	0.000
132.600	-17.400	0.136	8.324	-0.092	0.000
132.700	-17.000	0.135	8.324	-0.092	0.000
132.800	-18.600	0.134	8.325	-0.092	0.000
132.900	-17.200	0.131	8.325	-0.092	0.000
133.000	-17.800	0.137	8.323	-0.092	0.000
133.100	-15.800	0.137	8.323	-0.093	0.000
133.200	-16.800	0.131	8.325	-0.093	0.000
133.300	-16.400	0.131	8.325	-0.093	0.000
133.400	-17.400	0.132	8.324	-0.093	0.000
133.500	-17.200	0.129	8.325	-0.093	0.000
133.600	-18.000	0.129	8.325	-0.093	0.000
133.700	-16.600	0.130	8.325	-0.093	0.000
133.800	-18.000	0.132	8.324	-0.093	0.000
133.900	-17.200	0.127	8.324	-0.093	0.000
134.000	-16.400	0.129	8.325	-0.093	0.000
134.100	-16.600	0.129	8.325	-0.093	0.000
134.200	-16.800	0.130	8.324	-0.093	0.000
134.300	-15.600	0.126	8.325	-0.093	0.000
134.400	-16.200	0.129	8.325	-0.093	0.000
134.500	-15.400	0.126	8.325	-0.093	0.000
134.600	-16.400	0.126	8.325	-0.093	0.000
134.700	-15.800	0.128	8.325	-0.093	0.000
134.800	-15.600	0.128	8.324	-0.093	0.000
134.900	-15.800	0.128	8.325	-0.093	0.000
135.000	-17.400	0.128	8.325	-0.093	0.000
135.100	-16.400	0.128	8.325	-0.093	0.000
135.200	-16.200	0.127	8.325	-0.093	0.000
135.300	-15.200	0.124	8.323	-0.093	0.000
135.400	-15.200	0.126	8.324	-0.093	0.000
135.500	-16.000	0.124	8.324	-0.093	0.000
135.600	-15.400	0.124	8.324	-0.093	0.000
135.700	-15.400	0.124	8.324	-0.093	0.000
135.800	-16.600	0.123	8.325	-0.093	0.000
135.900	-16.200	0.124	8.325	-0.093	0.000
136.000	-15.800	0.120	8.325	-0.093	0.000
136.100	-14.800	0.120	8.325	-0.093	0.000
136.200	-15.200	0.123	8.325	-0.093	0.000
136.300	-15.800	0.122	8.324	-0.093	0.000
136.400	-15.000	0.121	8.324	-0.093	0.000
136.500	-14.200	0.120	8.324	-0.093	0.000
136.600	-15.600	0.120	8.324	-0.093	0.000
136.700	-15.600	0.121	8.324	-0.093	0.000
136.800	-15.000	0.122	8.323	-0.093	0.000
136.900	-15.600	0.121	8.323	-0.093	0.000
137.000	-15.600	0.119	8.325	-0.093	0.000
137.100	-15.000	0.119	8.325	-0.094	0.000
137.200	-15.200	0.118	8.325	-0.094	0.000
137.300	-14.400	0.118	8.324	-0.094	0.000
137.400	-15.800	0.117	8.324	-0.094	0.000
137.500	-14.800	0.118	8.325	-0.094	0.000
137.600	-15.200	0.118	8.325	-0.094	0.000
137.700	-14.400	0.114	8.324	-0.094	0.000
137.800	-15.600	0.115	8.323	-0.094	0.000
137.900	-15.000	0.116	8.325	-0.094	0.000
138.000	-15.600	0.117	8.325	-0.094	0.000
138.100	-14.400	0.117	8.325	-0.094	0.000
138.200	-15.200	0.116	8.324	-0.094	0.000
138.300	-14.000	0.115	8.325	-0.094	0.000
138.400	-15.600	0.113	8.324	-0.094	0.000
138.500	-13.600	0.116	8.323	-0.094	0.000
138.600	-16.000	0.116	8.323	-0.094	0.000
138.700	-14.600	0.115	8.324	-0.094	0.000
138.800	-14.000	0.113	8.323	-0.094	0.000
138.900	-15.000	0.113	8.325	-0.094	0.000
139.000	-15.800	0.113	8.325	-0.094	0.000
139.100	-15.000	0.113	8.325	-0.094	0.000
139.200	-15.800	0.115	8.325	-0.094	0.000
139.300	-14.800	0.112	8.325	-0.094	0.000
139.400	-15.400	0.115	8.325	-0.094	0.000
139.500	-13.600	0.107	8.324	-0.094	0.000
139.600	-15.000	0.107	8.324	-0.094	0.000
139.700	-14.400	0.112	8.324	-0.094	0.000
139.800	-13.400	0.111	8.325	-0.094	0.000
139.900	-15.200	0.114	8.324	-0.094	0.000
140.000	-14.200	0.110	8.325	-0.094	0.000
140.100	-15.400	0.110	8.325	-0.094	0.000
140.200	-14.200	0.108	8.324	-0.094	0.000
140.300	-15.400	0.109	8.325	-0.094	0.000
140.400	-14.400	0.110	8.324	-0.094	0.000
140.500	-14.400	0.112	8.323	-0.094	0.000
140.600	-13.600	0.112	8.323	-0.094	0.000
140.700	-14.200	0.110	8.324	-0.094	0.000
140.800	-14.000	0.115	8.324	-0.094	0.000
140.900	-15.600	0.107	8.325	-0.094	0.000
141.000	-14.000	0.108	8.324	-0.094	0.000
141.100	-15.200	0.108	8.324	-0.095	0.000
141.200	-13.400	0.102	8.325	-0.095	0.000
141.300	-15.000	0.109	8.325	-0.095	0.000
141.400	-14.200	0.105	8.325	-0.095	0.000
141.500	-14.400	0.108	8.326	-0.095	0.000
141.600	-14.400	0.108	8.326	-0.095	0.000
141.700	-14.800	0.105	8.324	-0.095	0.000
141.800	-14.000	0.108	8.325	-0.095	0.000
141.900	-14.400	0.102	8.324	-0.095	0.000
142.000	-13.600	0.100	8.325	-0.095	0.000
142.100	-14.400	0.100	8.325	-0.095	0.000
142.200	-13.400	0.102	8.325	-0.095	0.000
142.300	-14.000	0.103	8.325	-0.095	0.000
142.400	-12.400	0.104	8.324	-0.095	0.000
142.500	-14.800	0.101	8.325	-0.095	0.000
142.600	-13.800	0.101	8.325	-0.095	0.000
142.700	-15.400	0.108	8.325	-0.095	0.000
142.800	-13.000	0.102	8.324	-0.095	0.000
142.900	-13.600	0.102	8.324	-0.095	0.000
143.000	-14.200	0.107	8.325	-0.095	0.000
143.100	-13.800	0.107	8.325	-0.095	0.000
143.200	-13.800	0.104	8.324	-0.095	0.000
143.300	-13.800	0.103	8.323	-0.095	0.000
143.400	-13.400	0.103	8.325	-0.095	0.000
143.500	-14.200	0.101	8.325	-0.095	0.000
143.600	-13.000	0.101	8.325	-0.095	0.000
143.700	-14.000	0.101	8.324	-0.095	0.000
143.800	-13.400	0.102	8.326	-0.095	0.000
143.900	-14.200	0.100	8.324	-0.095	0.000
144.000	-11.400	0.099	8.325	-0.095	0.000
144.100	-14.000	0.099	8.325	-0.095	0.000
144.200	-12.800	0.100	8.325	-0.095	0.000
144.300	-13.200	0.100	8.325	-0.095	0.000
144.400	-13.600	0.097	8.324	-0.095	0.000
144.500	-13.400	0.099	8.325	-0.095	0.000
144.600	-13.400	0.099	8.325	-0.095	0.000
144.700	-14.800	0.094	8.325	-0.095	0.000
144.800	-13.400	0.099	8.324	-0.095	0.000
144.900	-14.800	0.100	8.324	-0.095	0.000
145.000	-12.600	0.097	8.324	-0.095	0.000
145.100	-13.200	0.097	8.324	-0.096	0.000
145.200	-13.000	0.100	8.325	-0.096	0.000
145.300	-12.400	0.096	8.324	-0.096	0.000
145.400	-13.000	0.098	8.324	-0.096	0.000
145.500	-13.400	0.094	8.324	-0.096	0.000
145.600	-12.600	0.094	8.324	-0.096	0.000
145.700	-12.600	0.094	8.324	-0.096	0.000
145.800	-13.200	0.097	8.324	-0.096	0.000
145.900	-13.200	0.099	8.325	-0.096	0.000
146.000	-13.000	0.096	8.323	-0.096	0.000
146.100	-13.200	0.096	8.323	-0.096	0.000
146.200	-12.000	0.094	8.324	-0.096	0.000
146.300	-16.200	0.093	8.325	-0.096	0.000
146.400	-11.800	0.094	8.325	-0.096	0.000
146.500	-14.400	0.097	8.324	-0.096	0.000
146.600	-12.600	0.097	8.324	-0.096	0.000
146.700	-12.800	0.093	8.324	-0.096	0.000
146.800	-11.400	0.092	8.325	-0.096	0.000
146.900	-13.400	0.094	8.324	-0.096	0.000
147.000	-13.000	0.093	8.324	-0.096	0.000
147.100	-12.800	0.093	8.324	-0.096	0.000
147.200	-12.800	0.091	8.324	-0.096	0.000
147.300	-13.200	0.096	8.325	-0.096	0.000
147.400	-12.200	0.098	8.324	-0.096	0.000
147.500	-13.600	0.097	8.325	-0.096	0.000
147.600	-13.600	0.097	8.325	-0.096	0.000
147.700	-12.400	0.096	8.324	-0.096	0.000
147.800	-13.800	0.094	8.325	-0.096	0.000
147.900	-12.200	0.088	8.324	-0.096	0.000
148.000	-13.200	0.087	8.324	-0.096	0.000
148.100	-13.200	0.087	8.324	-0.096	0.000
148.200	-14.000	0.094	8.325	-0.096	0.000
148.300	-12.400	0.089	8.324	-0.096	0.000
148.400	-12.400	0.093	8.324	-0.096	0.000
148.500	-13.000	0.090	8.326	-0.096	0.000
148.600	-13.400	0.090	8.326	-0.096	0.000
148.700	-12.600	0.091	8.325	-0.096	0.000
148.800	-12.800	0.092	8.325	-0.096	0.000
148.900	-11.800	0.089	8.324	-0.096	0.000
149.000	-13.000	0.092	8.324	-0.096	0.000
149.100	-12.800	0.092	8.324	-0.096	0.000
149.200	-11.800	0.091	8.325	-0.096	0.000
149.300	-12.800	0.086	8.324	-0.096	0.000
149.400	-12.800	0.088	8.324	-0.096	0.000
149.500	-12.600	0.091	8.325	-0.096	0.000
149.600	-13.200	0.091	8.325	-0.096	0.000
149.700	-12.600	0.091	8.324	-0.096	0.000
149.800	-12.800	0.089	8.325	-0.096	0.000
149.900	-11.800	0.090	8.325	-0.096	0.000
150.000	-12.200	0.089	8.325	-0.096	0.000
150.100	-11.200	0.089	8.325	-0.097	0.000
150.200	-13.400	0.087	8.323	-0.097	0.000
150.300	-12.000	0.088	8.324	-0.097	0.000
150.400	-13.600	0.089	8.324	-0.097	0.000
150.500	-12.200	0.092	8.325	-0.097	0.000
150.600	-12.200	0.092	8.325	-0.097	0.000
150.700	-12.400	0.085	8.325	-0.097	0.000
150.800	-12.800	0.086	8.325	-0.097	0.000
150.900	-11.600	0.089	8.324	-0.097	0.000
151.000	-12.600	0.088	8.324	-0.097	0.000
151.100	-12.800	0.088	8.324	-0.097	0.000
151.200	-12.400	0.090	8.325	-0.097	0.000
151.300	-12.000	0.089	8.324	-0.097	0.000
151.400	-13.600	0.084	8.325	-0.097	0.000
151.500	-12.400	0.087	8.325	-0.097	0.000
151.600	-13.400	0.087	8.325	-0.097	0.000
151.700	-12.000	0.093	8.325	-0.097	0.000
151.800	-12.200	0.087	8.325	-0.097	0.000
151.900	-11.800	0.090	8.324	-0.097	0.000
152.000	-12.800	0.089	8.325	-0.097	0.000
152.100	-12.800	0.089	8.325	-0.097	0.000
152.200	-12.600	0.088	8.324	-0.097	0.000
152.300	-12.400	0.089	8.324	-0.097	0.000
152.400	-12.400	0.088	8.324	-0.097	0.000
152.500	-12.000	0.086	8.324	-0.097	0.000
152.600	-12.600	0.086	8.324	-0.097	0.000
152.700	-11.400	0.092	8.325	-0.097	0.000
152.800	-12.600	0.092	8.324	-0.097	0.000
152.900	-12.600	0.091	8.324	-0.097	0.000
153.000	-12.600	0.090	8.325	-0.097	0.000
153.100	-10.600	0.090	8.325	-0.097	0.000
153.200	-12.800	0.086	8.324	-0.097	0.000
153.300	-12.200	0.093	8.324	-0.097	0.000
153.400	-13.200	0.086	8.323	-0.097	0.000
153.500	-11.800	0.089	8.325	-0.097	0.000
153.600	-12.800	0.089	8.325	-0.097	0.000
153.700	-11.600	0.085	8.323	-0.097	0.000
153.800	-11.800	0.090	8.324	-0.097	0.000
153.900	-12.400	0.086	8.324	-0.097	0.000
154.000	-12.400	0.085	8.324	-0.097	0.000
154.100	-12.800	0.085	8.324	-0.097	0.000
154.200	-12.200	0.090	8.325	-0.097	0.000
154.300	-12.400	0.085	8.324	-0.097	0.000
154.400	-12.600	0.087	8.325	-0.097	0.000
154.500	-13.000	0.086	8.325	-0.097	0.000
154.600	-12.400	0.086	8.325	-0.098	0.000
154.700	-12.400	0.083	8.325	-0.098	0.000
154.800	-13.200	0.085	8.324	-0.098	0.000
154.900	-12.800	0.085	8.324	-0.098	0.000
155.000	-11.600	0.087	8.324	-0.098	0.000
155.100	-11.800	0.087	8.324	-0.098	0.000
155.200	-13.000	0.084	8.324	-0.098	0.000
155.300	-11.800	0.085	8.323	-0.098	0.000
155.400	-13.200	0.084	8.324	-0.098	0.000
155.500	-12.600	0.088	8.325	-0.098	0.000
155.600	-11.000	0.088	8.325	-0.098	0.000
155.700	-12.600	0.088	8.324	-0.098	0.000
155.800	-11.200	0.087	8.325	-0.098	0.000
155.900	-13.000	0.083	8.323	-0.098	0.000
156.000	-12.600	0.085	8.323	-0.098	0.000
156.100	-11.600	0.085	8.323	-0.098	0.000
156.200	-11.000	0.084	8.324	-0.098	0.000
156.300	-12.800	0.083	8.324	-0.098	0.000
156.400	-11.800	0.085	8.325	-0.098	0.000
156.500	-13.200	0.085	8.325	-0.098	0.000
156.600	-12.000	0.085	8.325	-0.098	0.000
156.700	-13.800	0.081	8.325	-0.098	0.000
156.800	-12.000	0.080	8.324	-0.098	0.000
156.900	-11.800	0.082	8.324	-0.098	0.000
157.000	-11.600	0.083	8.324	-0.098	0.000
157.100	-11.800	0.083	8.324	-0.098	0.000
157.200	-11.800	0.084	8.324	-0.098	0.000
157.300	-12.600	0.078	8.325	-0.098	0.000
157.400	-11.400	0.083	8.324	-0.098	0.000
157.500	-12.600	0.081	8.324	-0.098	0.000
157.600	-11.800	0.081	8.324	-0.098	0.000
157.700	-13.600	0.085	8.324	-0.098	0.000
157.800	-12.400	0.082	8.324	-0.098	0.000
157.900	-13.400	0.085	8.324	-0.098	0.000
158.000	-11.600	0.085	8.324	-0.098	0.000
158.100	-12.600	0.085	8.324	-0.098	0.000
158.200	-11.400	0.081	8.324	-0.098	0.000
158.300	-12.000	0.083	8.324	-0.098	0.000
158.400	-12.400	0.083	8.324	-0.098	0.000
158.500	-13.400	0.085	8.324	-0.098	0.000
158.600	-11.000	0.085	8.324	-0.098	0.000
158.700	-12.600	0.085	8.325	-0.098	0.000
158.800	-12.000	0.082	8.325	-0.098	0.000
158.900	-12.600	0.085	8.324	-0.098	0.000
159.000	-11.800	0.085	8.324	-0.098	0.000
159.100	-12.000	0.085	8.324	-0.098	0.000
159.200	-11.400	0.085	8.325	-0.098	0.000
159.300	-12.800	0.082	8.325	-0.098	0.000
159.400	-11.600	0.083	8.325	-0.098	0.000
159.500	-12.000	0.085	8.324	-0.098	0.000
159.600	-12.400	0.085	8.324	-0.099	0.000
159.700	-11.400	0.084	8.325	-0.099	0.000
159.800	-12.000	0.083	8.324	-0.099	0.000
159.900	-12.400	0.084	8.324	-0.099	0.000
160.000	-12.400	0.080	8.325	-0.099	0.000
160.100	-12.600	0.080	8.325	-0.099	0.000
160.200	-12.000	0.082	8.324	-0.099	0.000
160.300	-12.600	0.080	8.325	-0.099	0.000
160.400	-11.200	0.087	8.324	-0.099	0.000
160.500	-12.600	0.083	8.325	-0.099	0.000
160.600	-12.200	0.083	8.325	-0.099	0.000
160.700	-12.400	0.087	8.324	-0.099	0.000
160.800	-12.000	0.083	8.325	-0.099	0.000
160.900	-12.200	0.088	8.324	-0.099	0.000
161.000	-10.600	0.083	8.324	-0.099	0.000
161.100	-12.200	0.083	8.324	-0.099	0.000
161.200	-11.800	0.085	8.324	-0.099	0.000
161.300	-12.800	0.083	8.324	-0.099	0.000
161.400	-11.600	0.085	8.325	-0.099	0.000
161.500	-12.200	0.089	8.324	-0.099	0.000
161.600	-12.000	0.089	8.324	-0.099	0.000
161.700	-11.600	0.085	8.324	-0.099	0.000
161.800	-11.000	0.086	8.324	-0.099	0.000
161.900	-12.600	0.083	8.325	-0.099	0.000
162.000	-11.600	0.083	8.324	-0.099	0.000
162.100	-12.400	0.083	8.324	-0.099	0.000
162.200	-11.800	0.082	8.325	-0.099	0.000
162.300	-12.800	0.085	8.324	-0.099	0.000
162.400	-11.200	0.082	8.325	-0.099	0.000
162.500	-12.400	0.083	8.325	-0.099	0.000
162.600	-11.800	0.083	8.325	-0.099	0.000
162.700	-12.200	0.081	8.324	-0.099	0.000
162.800	-11.400	0.082	8.324	-0.099	0.000
162.900	-11.800	0.083	8.325	-0.099	0.000
163.000	-11.000	0.081	8.325	-0.099	0.000
163.100	-11.400	0.081	8.325	-0.099	0.000
163.200	-11.200	0.084	8.324	-0.099	0.000
163.300	-11.800	0.084	8.324	-0.099	0.000
163.400	-12.200	0.084	8.323	-0.099	0.000
163.500	-11.000	0.083	8.324	-0.099	0.000
163.600	-11.200	0.083	8.324	-0.099	0.000
163.700	-12.600	0.084	8.325	-0.099	0.000
163.800	-10.600	0.083	8.324	-0.099	0.000
163.900	-12.800	0.082	8.324	-0.099	0.000
164.000	-12.200	0.082	8.325	-0.099	0.000
164.100	-10.200	0.082	8.325	-0.099	0.000
164.200	-13.200	0.083	8.323	-0.099	0.000
164.300	-12.600	0.076	8.324	-0.099	0.000
164.400	-11.400	0.088	8.324	-0.099	0.000
164.500	-11.400	0.085	8.325	-0.099	0.000
164.600	-11.200	0.085	8.325	-0.100	0.000
164.700	-12.400	0.083	8.324	-0.100	0.000
164.800	-11.200	0.082	8.325	-0.100	0.000
164.900	-11.200	0.084	8.323	-0.100	0.000
165.000	-12.000	0.085	8.324	-0.100	0.000
165.100	-11.000	0.085	8.324	-0.100	0.000
165.200	-11.400	0.081	8.325	-0.100	0.000
165.300	-11.800	0.081	8.324	-0.100	0.000
165.400	-11.200	0.077	8.324	-0.100	0.000
165.500	-11.200	0.080	8.325	-0.100	0.000
165.600	-12.000	0.080	8.325	-0.100	0.000
165.700	-11.000	0.082	8.324	-0.100	0.000
165.800	-11.600	0.080	8.324	-0.100	0.000
165.900	-11.800	0.081	8.325	-0.100	0.000
166.000	-11.000	0.076	8.324	-0.100	0.177
166.100	-11.200	0.076	8.324	-0.100	0.177
166.200	-11.400	0.080	8.324	-0.100	0.177
166.300	-15.600	0.082	8.324	-0.100	0.177
166.400	-0.800	0.077	8.325	-0.100	0.177
166.500	10.000	0.079	8.324	-0.100	0.471
166.600	9.600	0.079	8.324	-0.100	0.471
166.700	17.600	0.082	8.325	-0.100	0.471
166.800	26.200	0.079	8.325	-0.100	0.471
166.900	27.800	0.081	8.323	-0.100	0.471
167.000	46.600	0.079	8.324	-0.100	0.765
167.100	38.200	0.079	8.324	-0.099	0.765
167.200	43.400	0.079	8.324	-0.099	0.765
167.300	61.200	0.076	8.323	-0.099	0.765
167.400	63.400	0.080	8.324	-0.099	0.765
167.500	78.200	0.084	8.325	-0.099	1.059
167.600	66.400	0.084	8.325	-0.098	1.059
167.700	71.800	0.080	8.325	-0.098	1.059
167.800	93.000	0.083	8.324	-0.098	1.059
167.900	93.800	0.081	8.325	-0.098	1.059
168.000	108.800	0.088	8.326	-0.098	1.353
168.100	98.600	0.088	8.326	-0.097	1.353
168.200	107.200	0.089	8.323	-0.097	1.353
168.300	121.000	0.095	8.325	-0.097	1.353
168.400	127.000	0.095	8.326	-0.097	1.353
168.500	139.200	0.099	8.327	-0.097	1.648
168.600	126.600	0.099	8.327	-0.096	1.648
168.700	131.400	0.109	8.325	-0.096	1.648
168.800	153.800	0.111	8.325	-0.096	1.648
168.900	154.400	0.116	8.325	-0.096	1.648
169.000	167.000	0.129	8.325	-0.096	1.942
169.100	160.200	0.129	8.325	-0.095	1.942
169.200	169.000	0.136	8.322	-0.095	1.942
169.300	179.600	0.133	8.327	-0.095	1.942
169.400	183.800	0.143	8.324	-0.095	1.942
169.500	190.600	0.158	8.326	-0.095	2.236
169.600	187.200	0.158	8.326	-0.093	2.236
169.700	188.600	0.166	8.324	-0.093	2.236
169.800	217.200	0.175	8.325	-0.093	2.236
169.900	210.400	0.186	8.326	-0.093	2.236
170.000	234.400	0.203	8.324	-0.093	2.530
170.100	211.400	0.203	8.324	-0.091	2.530
170.200	218.600	0.212	8.323	-0.091	2.530
170.300	229.600	0.224	8.326	-0.091	2.530
170.400	236.800	0.230	8.325	-0.091	2.530
170.500	250.400	0.253	8.326	-0.091	2.825
170.600	233.200	0.253	8.326	-0.089	2.825
170.700	249.800	0.262	8.325	-0.089	2.825
170.800	267.800	0.274	8.326	-0.089	2.825
170.900	254.200	0.285	8.326	-0.089	2.825
171.000	271.600	0.310	8.327	-0.089	3.119
171.100	262.800	0.310	8.327	-0.087	3.119
171.200	284.200	0.321	8.325	-0.087	3.119
171.300	303.200	0.336	8.326	-0.087	3.119
171.400	265.000	0.348	8.325	-0.087	3.119
171.500	311.400	0.374	8.325	-0.087	3.413
171.600	302.200	0.374	8.325	-0.084	3.413
171.700	284.000	0.391	8.326	-0.084	3.413
171.800	310.400	0.401	8.325	-0.084	3.413
171.900	300.600	0.412	8.326	-0.084	3.413
172.000	327.400	0.451	8.326	-0.084	3.707
172.100	314.000	0.451	8.326	-0.081	3.707
172.200	321.200	0.464	8.325	-0.081	3.707
172.300	335.000	0.478	8.325	-0.081	3.707
172.400	335.800	0.497	8.326	-0.081	3.707
172.500	353.400	0.523	8.326	-0.081	4.001
172.600	338.600	0.523	8.326	-0.078	4.001
172.700	333.400	0.545	8.327	-0.078	4.001
172.800	353.800	0.559	8.325	-0.078	4.001
172.900	346.800	0.576	8.325	-0.078	4.001
173.000	359.400	0.610	8.325	-0.078	4.296
173.100	351.400	0.610	8.325	-0.075	4.296
173.200	354.000	0.631	8.326	-0.075	4.296
173.300	366.600	0.646	8.325	-0.075	4.296
173.400	376.000	0.663	8.328	-0.075	4.296
173.500	385.200	0.705	8.325	-0.075	4.590
173.600	372.000	0.705	8.325	-0.072	4.590
173.700	369.200	0.724	8.327	-0.072	4.590
173.800	384.800	0.742	8.325	-0.072	4.590
173.900	397.000	0.764	8.325	-0.072	4.590
174.000	408.400	0.805	8.326	-0.072	4.884
174.100	396.000	0.805	8.326	-0.069	4.884
174.200	400.000	0.823	8.327	-0.069	4.884
174.300	425.000	0.848	8.327	-0.069	4.884
174.400	412.600	0.862	8.325	-0.069	4.884
174.500	421.000	0.909	8.326	-0.069	5.000
174.600	422.000	0.909	8.326	-0.065	5.000
174.700	409.800	0.930	8.327	-0.065	5.000
174.800	422.400	0.949	8.326	-0.065	5.000
174.900	433.200	0.975	8.325	-0.065	5.000
175.000	420.000	1.023	8.325	-0.065	5.000
175.100	421.200	1.023	8.325	-0.062	5.000
175.200	417.400	1.043	8.326	-0.062	5.000
175.300	413.400	1.066	8.326	-0.062	5.000
175.400	413.200	1.084	8.326	-0.062	5.000
175.500	409.400	1.131	8.326	-0.062	5.000
175.600	407.200	1.131	8.326	-0.058	5.000
175.700	404.400	1.157	8.323	-0.058	5.000
175.800	401.200	1.183	8.325	-0.058	5.000
175.900	400.400	1.199	8.325	-0.058	5.000
176.000	396.600	1.251	8.325	-0.058	5.000
176.100	394.600	1.251	8.325	-0.055	5.000
176.200	391.400	1.277	8.324	-0.055	5.000
176.300	390.400	1.299	8.324	-0.055	5.000
176.400	386.800	1.324	8.325	-0.055	5.000
176.500	385.600	1.368	8.324	-0.055	5.000
176.600	382.200	1.368	8.324	-0.052	5.000
176.700	380.600	1.389	8.324	-0.052	5.000
176.800	378.200	1.418	8.324	-0.052	5.000
176.900	375.400	1.436	8.326	-0.052	5.000
177.000	374.000	1.482	8.324	-0.052	5.000
177.100	371.600	1.482	8.324	-0.048	5.000
177.200	368.800	1.507	8.324	-0.048	5.000
177.300	367.200	1.524	8.325	-0.048	5.000
177.400	365.200	1.550	8.324	-0.048	5.000
177.500	363.000	1.592	8.324	-0.048	5.000
177.600	360.000	1.592	8.324	-0.046	5.000
177.700	359.000	1.614	8.324	-0.046	5.000
177.800	356.400	1.636	8.325	-0.046	5.000
177.900	353.200	1.652	8.324	-0.046	5.000
178.000	350.600	1.696	8.324	-0.046	5.000
178.100	349.400	1.696	8.324	-0.043	5.000
178.200	347.000	1.716	8.324	-0.043	5.000
178.300	345.800	1.736	8.324	-0.043	5.000
178.400	343.800	1.750	8.324	-0.043	5.000
178.500	341.200	1.792	8.324	-0.043	5.000
178.600	339.200	1.792	8.324	-0.040	5.000
178.700	336.800	1.812	8.323	-0.040	5.000
178.800	335.400	1.831	8.324	-0.040	5.000
178.900	334.400	1.852	8.324	-0.040	5.000
179.000	331.800	1.890	8.324	-0.040	5.000
179.100	329.800	1.890	8.324	-0.037	5.000
179.200	328.200	1.908	8.325	-0.037	5.000
179.300	325.800	1.927	8.324	-0.037	5.000
179.400	324.200	1.948	8.326	-0.037	5.000
179.500	323.200	1.984	8.325	-0.037	5.000
179.600	320.800	1.984	8.325	-0.035	5.000
179.700	318.400	1.998	8.324	-0.035	5.000
179.800	317.000	2.019	8.324	-0.035	5.000
179.900	315.800	2.036	8.325	-0.035	5.000
180.000	313.400	2.071	8.325	-0.035	5.000
180.100	311.400	2.071	8.325	-0.032	5.000
180.200	311.000	2.087	8.324	-0.032	5.000
180.300	308.800	2.108	8.324	-0.032	5.000
180.400	306.400	2.125	8.324	-0.032	5.000
180.500	304.600	2.157	8.324	-0.032	5.000
180.600	302.000	2.157	8.324	-0.029	5.000
180.700	300.800	2.170	8.325	-0.029	5.000
180.800	298.600	2.188	8.324	-0.029	5.000
180.900	298.400	2.203	8.324	-0.029	5.000
181.000	296.200	2.239	8.324	-0.029	5.000
181.100	294.800	2.239	8.324	-0.027	5.000
181.200	292.800	2.254	8.325	-0.027	5.000
181.300	290.600	2.269	8.324	-0.027	5.000
181.400	289.600	2.285	8.325	-0.027	5.000
181.500	289.600	2.318	8.325	-0.027	5.000
181.600	285.000	2.318	8.325	-0.025	5.000
181.700	285.800	2.332	8.324	-0.025	5.000
181.800	283.000	2.342	8.325	-0.025	5.000
181.900	282.600	2.361	8.324	-0.025	5.000
182.000	279.800	2.392	8.324	-0.025	5.000
182.100	278.600	2.392	8.324	-0.022	5.000
182.200	276.600	2.407	8.324	-0.022	5.000
182.300	275.200	2.423	8.325	-0.022	5.000
182.400	274.200	2.436	8.324	-0.022	5.000
182.500	273.600	2.465	8.324	-0.022	5.000
182.600	270.400	2.465	8.324	-0.020	5.000
182.700	268.800	2.481	8.325	-0.020	5.000
182.800	268.000	2.494	8.325	-0.020	5.000
182.900	267.200	2.504	8.324	-0.020	5.000
183.000	264.400	2.536	8.324	-0.020	5.000
183.100	264.000	2.536	8.324	-0.018	5.000
183.200	263.200	2.547	8.325	-0.018	5.000
183.300	262.200	2.561	8.324	-0.018	5.000
183.400	260.400	2.579	8.327	-0.018	5.000
183.500	259.200	2.603	8.325	-0.018	5.000
183.600	257.800	2.603	8.325	-0.016	5.000
183.700	255.000	2.618	8.325	-0.016	5.000
183.800	253.200	2.628	8.324	-0.016	5.000
183.900	252.400	2.641	8.324	-0.016	5.000
184.000	250.800	2.667	8.325	-0.016	5.000
184.100	250.000	2.667	8.325	-0.014	5.000
184.200	248.800	2.680	8.324	-0.014	5.000
184.300	247.400	2.691	8.325	-0.014	5.000
184.400	246.200	2.704	8.325	-0.014	5.000
184.500	244.800	2.729	8.324	-0.014	5.000
184.600	243.000	2.729	8.324	-0.012	5.000
184.700	242.400	2.742	8.324	-0.012	5.000
184.800	241.000	2.749	8.324	-0.012	5.000
184.900	239.800	2.764	8.325	-0.012	5.000
185.000	238.400	2.796	8.324	-0.012	5.000
185.100	238.400	2.796	8.324	-0.010	5.000
185.200	236.400	2.804	8.325	-0.010	5.000
185.300	234.800	2.812	8.324	-0.010	5.000
185.400	232.600	2.825	8.325	-0.010	5.000
185.500	232.200	2.851	8.325	-0.010	5.000
185.600	232.200	2.851	8.325	-0.008	5.000
185.700	231.200	2.859	8.324	-0.008	5.000
185.800	228.200	2.867	8.325	-0.008	5.000
185.900	227.600	2.879	8.325	-0.008	5.000
186.000	226.200	2.902	8.324	-0.008	5.000
186.100	225.800	2.902	8.324	-0.006	5.000
186.200	224.600	2.915	8.325	-0.006	5.000
186.300	223.400	2.929	8.324	-0.006	5.000
186.400	222.600	2.936	8.324	-0.006	5.000
186.500	221.800	2.959	8.325	-0.006	5.000
186.600	220.400	2.959	8.325	-0.004	5.000
186.700	219.000	2.969	8.324	-0.004	5.000
186.800	218.000	2.975	8.324	-0.004	5.000
186.900	216.200	2.988	8.325	-0.004	5.000
187.000	216.000	3.011	8.325	-0.004	5.000
187.100	214.400	3.011	8.325	-0.002	5.000
187.200	213.200	3.018	8.324	-0.002	5.000
187.300	212.000	3.027	8.325	-0.002	5.000
187.400	211.400	3.042	8.324	-0.002	5.000
187.500	209.200	3.059	8.325	-0.002	5.000
187.600	209.200	3.059	8.325	-0.001	5.000
187.700	209.200	3.067	8.325	-0.001	5.000
187.800	208.000	3.080	8.326	-0.001	5.000
187.900	206.000	3.087	8.324	-0.001	5.000
188.000	205.800	3.107	8.325	-0.001	5.000
188.100	204.400	3.107	8.325	0.001	5.000
188.200	202.000	3.114	8.323	0.001	5.000
188.300	202.200	3.122	8.324	0.001	5.000
188.400	201.600	3.133	8.324	0.001	5.000
188.500	200.800	3.155	8.324	0.001	5.000
188.600	199.200	3.155	8.324	0.003	5.000
188.700	198.200	3.163	8.325	0.003	5.000
188.800	197.800	3.171	8.324	0.003	5.000
188.900	196.400	3.179	8.323	0.003	5.000
189.000	195.200	3.195	8.324	0.003	5.000
189.100	194.200	3.195	8.324	0.004	5.000
189.200	193.600	3.205	8.325	0.004	5.000
189.300	191.800	3.211	8.324	0.004	5.000
189.400	191.600	3.222	8.324	0.004	5.000
189.500	191.600	3.239	8.325	0.004	5.000
189.600	189.400	3.239	8.325	0.006	5.000
189.700	190.200	3.245	8.324	0.006	5.000
189.800	188.600	3.253	8.324	0.006	5.000
189.900	187.200	3.264	8.323	0.006	5.000
190.000	186.600	3.281	8.325	0.006	5.000
190.100	185.400	3.281	8.325	0.007	5.000
190.200	184.800	3.288	8.324	0.007	5.000
190.300	184.400	3.297	8.324	0.007	5.000
190.400	182.600	3.306	8.324	0.007	5.000
190.500	183.000	3.320	8.325	0.007	5.000
190.600	181.400	3.320	8.325	0.009	5.000
190.700	181.400	3.327	8.324	0.009	5.000
190.800	179.600	3.335	8.324	0.009	5.000
190.900	179.000	3.342	8.325	0.009	5.000
191.000	178.000	3.358	8.325	0.009	5.000
191.100	176.600	3.358	8.325	0.010	5.000
191.200	176.400	3.366	8.324	0.010	5.000
191.300	175.800	3.375	8.325	0.010	5.000
191.400	175.200	3.380	8.325	0.010	5.000
191.500	173.200	3.391	8.324	0.010	5.000
191.600	171.600	3.391	8.324	0.012	5.000
191.700	170.800	3.405	8.325	0.012	5.000
191.800	170.400	3.411	8.325	0.012	5.000
191.900	170.600	3.418	8.324	0.012	5.000
192.000	172.200	3.433	8.325	0.012	5.000
192.100	170.400	3.433	8.325	0.013	5.000
192.200	170.600	3.438	8.324	0.013	5.000
192.300	169.800	3.444	8.324	0.013	5.000
192.400	169.600	3.455	8.324	0.013	5.000
192.500	169.600	3.467	8.325	0.013	5.000
192.600	168.200	3.467	8.325	0.014	5.000
192.700	167.600	3.480	8.324	0.014	5.000
192.800	167.400	3.496	8.324	0.014	5.000
192.900	166.400	3.501	8.325	0.014	5.000
193.000	165.400	3.508	8.325	0.014	5.000
193.100	165.200	3.508	8.325	0.016	5.000
193.200	164.600	3.508	8.324	0.016	5.000
193.300	163.200	3.506	8.326	0.016	5.000
193.400	162.800	3.508	8.325	0.016	5.000
193.500	161.800	3.517	8.324	0.016	5.000
193.600	161.600	3.517	8.324	0.017	5.000
193.700	160.800	3.522	8.325	0.017	5.000
193.800	161.600	3.526	8.325	0.017	5.000
193.900	160.400	3.531	8.325	0.017	5.000
194.000	157.800	3.546	8.325	0.017	5.000
194.100	158.800	3.546	8.325	0.017	5.000
194.200	157.800	3.549	8.324	0.018	5.000
194.300	157.400	3.551	8.326	0.018	5.000
194.400	156.200	3.555	8.325	0.018	5.000
194.500	155.200	3.569	8.325	0.018	5.000
194.600	156.200	3.569	8.325	0.020	5.000
194.700	155.400	3.574	8.325	0.020	5.000
194.800	153.600	3.584	8.326	0.020	5.000
194.900	154.000	3.587	8.324	0.020	5.000
195.000	152.800	3.595	8.325	0.020	5.000
195.100	152.400	3.595	8.325	0.021	5.000
195.200	152.000	3.603	8.325	0.021	5.000
195.300	151.400	3.610	8.324	0.021	5.000
195.400	150.200	3.614	8.323	0.021	5.000
195.500	148.600	3.625	8.325	0.021	5.000
195.600	148.600	3.625	8.325	0.022	5.000
195.700	146.600	3.631	8.325	0.022	5.000
195.800	145.800	3.634	8.325	0.022	5.000
195.900	145.000	3.642	8.325	0.022	5.000
196.000	144.000	3.652	8.324	0.022	5.000
196.100	142.800	3.652	8.324	0.023	5.000
196.200	143.200	3.655	8.325	0.023	5.000
196.300	143.000	3.662	8.325	0.023	5.000
196.400	141.200	3.671	8.325	0.023	5.000
196.500	141.000	3.681	8.325	0.023	5.000
196.600	140.000	3.681	8.325	0.025	5.000
196.700	139.400	3.685	8.325	0.025	5.000
196.800	138.800	3.692	8.325	0.025	5.000
196.900	139.600	3.698	8.324	0.025	5.000
197.000	138.200	3.725	8.325	0.025	5.000
197.100	139.000	3.725	8.325	0.025	5.000
197.200	138.200	3.731	8.324	0.026	5.000
197.300	137.200	3.740	8.326	0.026	5.000
197.400	137.000	3.747	8.325	0.026	5.000
197.500	136.000	3.752	8.324	0.026	5.000
197.600	135.800	3.752	8.324	0.027	5.000
197.700	135.400	3.755	8.325	0.027	5.000
197.800	135.200	3.769	8.324	0.027	5.000
197.900	134.800	3.767	8.324	0.027	5.000
198.000	133.400	3.771	8.325	0.027	5.000
198.100	134.400	3.771	8.325	0.028	5.000
198.200	132.800	3.782	8.325	0.028	5.000
198.300	131.600	3.774	8.325	0.028	5.000
198.400	133.000	3.788	8.325	0.028	5.000
198.500	131.800	3.792	8.324	0.028	5.000
198.600	131.600	3.792	8.324	0.028	5.000
198.700	131.400	3.792	8.325	0.029	5.000
198.800	130.200	3.795	8.324	0.029	5.000
198.900	129.800	3.804	8.325	0.029	5.000
199.000	129.600	3.812	8.324	0.029	5.000
199.100	130.000	3.812	8.324	0.029	5.000
199.200	128.800	3.817	8.324	0.030	5.000
199.300	128.800	3.820	8.324	0.030	5.000
199.400	128.600	3.822	8.324	0.030	5.000
199.500	127.000	3.831	8.325	0.030	5.000
199.600	127.800	3.831	8.325	0.030	5.000
199.700	126.600	3.832	8.325	0.031	5.000
199.800	126.200	3.840	8.325	0.031	5.000
199.900	126.800	3.841	8.326	0.031	5.000
[truncated: 6,813 more rows]
