# Supplementary material for: Measurement of Outflow Facility Using iPerfusion
Source: PLoS One. 2016 Mar 7;11(3):e0150694. doi: 10.1371/journal.pone.0150694 (PMC4780770; doi:10.1371/journal.pone.0150694)
Supplement: S4 File — The raw data from the perfusion traces along with the steady state values for each pressure step. (ZIP) [file pone.0150694.s004.zip › S3/ControlIndividuals/Mouse1/CapPre_1/Parameters.txt]

Q 	 dQ 	 P 	 dP 	 R 	 dR 	 C 	 dC 	 FT 	 dFT 	 N/A 	 FV 	 
-12.9133	1.2748	0.0934	0.0117	-0.0306	0.0133	-32.6829	14.2594	29.9175	5.4774	0.0024	735.1850
70.3620	0.6892	4.3631	0.0032	0.0544	0.0005	18.3867	0.1585	33.9409	0.3262	4.9750	24.5975
143.6480	5.0954	8.7333	0.0416	0.0569	0.0019	17.5776	0.5894	34.4830	1.0857	9.9750	25.8108
227.0107	1.0486	13.0193	0.0083	0.0550	0.0002	18.1940	0.0814	33.9562	0.1975	14.9750	24.0153
296.3387	1.8700	17.4145	0.0156	0.0569	0.0004	17.5831	0.1085	33.6831	0.2337	19.9750	24.1714
