# Supplementary material for: Measurement of Outflow Facility Using iPerfusion
Source: PLoS One. 2016 Mar 7;11(3):e0150694. doi: 10.1371/journal.pone.0150694 (PMC4780770; doi:10.1371/journal.pone.0150694)
Supplement: S4 File — The raw data from the perfusion traces along with the steady state values for each pressure step. (ZIP) [file pone.0150694.s004.zip › S3/ControlIndividuals/Mouse1/Eye_1_control/Data.txt]

0.000	-3.200	5.011	8.356	-0.000	5.000
0.100	-1.200	5.011	8.356	-0.000	5.000
0.200	0.800	5.011	8.356	-0.000	5.000
0.300	0.800	5.009	8.356	-0.000	5.000
0.400	0.800	5.007	8.356	0.000	5.000
0.500	0.800	5.008	8.356	0.000	5.000
0.600	1.400	5.008	8.356	0.000	5.000
0.700	1.600	5.008	8.356	0.000	5.000
0.800	2.200	5.008	8.356	0.000	5.000
0.900	1.000	5.012	8.356	0.000	5.000
1.000	0.800	5.008	8.356	0.000	5.000
1.100	-0.200	5.008	8.356	0.000	5.000
1.200	1.400	5.013	8.356	0.000	5.000
1.300	0.600	5.004	8.356	0.000	5.000
1.400	2.000	5.010	8.355	0.000	5.000
1.500	1.000	5.012	8.355	0.000	5.000
1.600	0.800	5.012	8.355	0.000	5.000
1.700	1.400	5.007	8.356	0.000	5.000
1.800	2.800	5.011	8.357	0.000	5.000
1.900	1.200	5.010	8.355	0.000	5.000
2.000	1.600	5.015	8.355	0.000	5.000
2.100	1.400	5.015	8.355	0.000	5.000
2.200	1.000	5.010	8.356	0.000	5.000
2.300	0.800	5.010	8.356	0.000	5.000
2.400	0.400	5.008	8.356	0.000	5.000
2.500	1.000	5.007	8.355	0.000	5.000
2.600	-0.000	5.007	8.355	0.000	5.000
2.700	0.600	5.008	8.356	0.000	5.000
2.800	1.400	5.005	8.357	0.000	5.000
2.900	0.600	5.011	8.355	0.000	5.000
3.000	1.800	5.009	8.355	0.000	5.000
3.100	1.600	5.009	8.355	0.000	5.000
3.200	3.400	5.007	8.356	0.000	5.000
3.300	1.400	5.011	8.356	0.000	5.000
3.400	2.000	5.010	8.356	0.000	5.000
3.500	0.600	5.011	8.356	0.000	5.000
3.600	2.400	5.011	8.356	0.000	5.000
3.700	0.600	5.008	8.356	0.000	5.000
3.800	2.200	5.008	8.356	0.000	5.000
3.900	0.200	5.011	8.356	0.000	5.000
4.000	1.000	5.010	8.355	0.000	5.000
4.100	0.800	5.010	8.355	0.000	5.000
4.200	1.000	5.012	8.356	0.000	5.000
4.300	1.200	5.004	8.355	0.000	5.000
4.400	1.000	5.011	8.355	0.000	5.000
4.500	1.000	5.011	8.356	0.000	5.000
4.600	1.800	5.011	8.356	0.000	5.000
4.700	1.000	5.007	8.356	0.000	5.000
4.800	1.200	5.012	8.356	0.000	5.000
4.900	1.000	5.010	8.355	0.000	5.000
5.000	2.000	5.008	8.356	0.000	5.000
5.100	0.200	5.008	8.356	0.000	5.000
5.200	1.000	5.010	8.356	0.000	5.000
5.300	0.200	5.009	8.355	0.000	5.000
5.400	0.600	5.009	8.356	0.000	5.000
5.500	1.000	5.010	8.356	0.000	5.000
5.600	2.000	5.010	8.356	0.000	5.000
5.700	1.200	5.007	8.356	0.000	5.000
5.800	2.400	5.010	8.357	0.000	5.000
5.900	1.000	5.009	8.356	0.000	5.000
6.000	1.800	5.009	8.357	0.000	5.000
6.100	1.400	5.009	8.357	0.000	5.000
6.200	1.600	5.006	8.356	0.000	5.000
6.300	0.400	5.013	8.357	0.000	5.000
6.400	0.600	5.009	8.355	0.000	5.000
6.500	2.000	5.007	8.356	0.000	5.000
6.600	1.600	5.007	8.356	0.000	5.000
6.700	-0.800	5.013	8.356	0.000	5.000
6.800	0.800	5.013	8.355	0.000	5.000
6.900	1.600	5.008	8.356	0.000	5.000
7.000	2.200	5.012	8.356	0.000	5.000
7.100	0.200	5.012	8.356	0.000	5.000
7.200	1.800	5.009	8.355	0.000	5.000
7.300	1.200	5.012	8.356	0.000	5.000
7.400	1.000	5.008	8.355	0.000	5.000
7.500	-0.000	5.007	8.356	0.000	5.000
7.600	1.600	5.007	8.356	0.000	5.000
7.700	0.400	5.013	8.356	0.000	5.000
7.800	0.400	5.007	8.356	0.000	5.000
7.900	2.400	5.008	8.356	0.000	5.000
8.000	0.200	5.005	8.357	0.000	5.000
8.100	1.600	5.005	8.357	0.000	5.000
8.200	0.600	5.013	8.356	0.000	5.000
8.300	2.000	5.004	8.356	0.026	5.000
8.400	1.000	5.012	8.355	0.026	5.000
8.500	4.200	5.008	8.356	0.026	5.000
8.600	4693.000	5.008	8.356	0.026	5.000
8.700	5500.000	5.006	8.357	0.026	5.000
8.800	5294.200	5.018	8.356	0.033	5.000
8.900	3777.200	5.001	8.357	0.033	5.000
9.000	2326.600	5.009	8.357	0.033	5.000
9.100	1052.600	5.009	8.357	0.033	5.000
9.200	-705.800	5.023	8.356	0.033	5.000
9.300	-2306.600	4.994	8.357	0.033	5.000
9.400	-3175.600	5.019	8.356	0.023	5.000
9.500	-3307.000	5.006	8.355	0.023	5.000
9.600	-3259.200	5.006	8.355	0.023	5.000
9.700	1042.200	4.998	8.355	0.023	5.000
9.800	2964.600	4.997	8.355	0.046	5.000
9.900	3627.800	4.966	8.356	0.046	5.000
10.000	4991.800	4.473	8.356	0.046	5.000
10.100	4359.600	4.473	8.356	0.046	5.000
10.200	1822.200	4.689	8.356	0.046	5.000
10.300	-1006.600	5.028	8.356	0.024	5.000
10.400	-4660.600	5.019	8.355	0.024	5.000
10.500	-5499.400	5.009	8.356	0.024	5.000
10.600	-2947.000	5.009	8.356	0.024	5.000
10.700	-219.000	5.010	8.354	0.024	5.000
10.800	-200.800	5.003	8.357	0.024	5.000
10.900	-229.800	5.012	8.356	0.022	5.000
11.000	-241.400	5.006	8.355	0.022	5.000
11.100	-228.200	5.006	8.355	0.022	5.000
11.200	-201.600	4.993	8.356	0.022	5.000
11.300	-173.600	5.018	8.355	0.021	5.000
11.400	-150.000	4.999	8.356	0.021	5.000
11.500	-140.400	5.012	8.356	0.021	5.000
11.600	-118.600	5.012	8.356	0.021	5.000
11.700	-96.600	4.865	8.355	0.021	5.000
11.800	-61.800	4.859	8.357	0.021	5.000
11.900	-29.400	4.874	8.355	0.021	5.000
12.000	-50.200	6.195	8.356	0.021	5.000
12.100	-53.800	6.195	8.356	0.021	5.000
12.200	-56.400	6.703	8.358	0.021	5.000
12.300	-58.600	7.013	8.356	0.021	5.000
12.400	-60.000	7.110	8.357	0.020	5.000
12.500	-59.200	6.748	8.357	0.020	5.000
12.600	-60.000	6.748	8.357	0.020	5.000
12.700	-62.800	6.518	8.356	0.020	5.000
12.800	-64.000	6.305	8.355	0.020	5.000
12.900	-65.000	6.216	8.355	0.020	5.000
13.000	-65.000	5.816	8.355	0.020	5.000
13.100	-65.400	5.816	8.355	0.020	5.000
13.200	-68.000	5.567	8.357	0.020	5.000
13.300	-66.200	5.255	8.356	0.020	5.000
13.400	-68.200	5.467	8.356	0.019	5.000
13.500	-67.400	5.496	8.355	0.019	5.000
13.600	-69.000	5.496	8.355	0.019	5.000
13.700	-68.600	5.522	8.356	0.019	5.000
13.800	-68.800	5.520	8.356	0.019	5.000
13.900	-68.600	5.535	8.356	0.019	5.000
14.000	-44.200	5.561	8.356	0.019	5.177
14.100	-73.200	5.561	8.356	0.019	5.177
14.200	-58.800	5.573	8.356	0.019	5.177
14.300	-45.200	5.573	8.356	0.019	5.177
14.400	-39.600	5.586	8.356	0.018	5.177
14.500	-39.600	5.593	8.355	0.018	5.471
14.600	-41.200	5.593	8.355	0.018	5.471
14.700	-11.000	5.596	8.356	0.018	5.471
14.800	-21.400	5.602	8.355	0.018	5.471
14.900	-7.800	5.602	8.356	0.018	5.471
15.000	-4.400	5.608	8.356	0.018	5.765
15.100	-11.200	5.608	8.356	0.018	5.765
15.200	15.600	5.611	8.357	0.018	5.765
15.300	6.000	5.611	8.356	0.018	5.765
15.400	31.800	5.611	8.357	0.019	5.765
15.500	29.000	5.619	8.356	0.019	6.059
15.600	18.600	5.619	8.356	0.019	6.059
15.700	44.600	5.618	8.355	0.019	6.059
15.800	39.000	5.623	8.354	0.019	6.059
15.900	63.200	5.622	8.356	0.019	6.059
16.000	60.200	5.626	8.356	0.019	6.353
16.100	58.200	5.626	8.356	0.019	6.353
16.200	87.600	5.622	8.355	0.019	6.353
16.300	76.400	5.628	8.355	0.019	6.353
16.400	96.200	5.629	8.355	0.020	6.353
16.500	102.400	5.629	8.355	0.020	6.648
16.600	83.600	5.629	8.355	0.020	6.648
16.700	117.800	5.627	8.354	0.020	6.648
16.800	112.800	5.628	8.356	0.020	6.648
16.900	129.000	5.635	8.355	0.021	6.648
17.000	131.400	5.638	8.356	0.021	6.942
17.100	120.600	5.638	8.356	0.021	6.942
17.200	156.400	5.636	8.354	0.021	6.942
17.300	147.600	5.646	8.355	0.021	6.942
17.400	159.000	5.650	8.356	0.023	6.942
17.500	171.800	5.657	8.356	0.023	7.236
17.600	165.400	5.657	8.356	0.023	7.236
17.700	188.600	5.658	8.356	0.023	7.236
17.800	186.200	5.661	8.355	0.023	7.236
17.900	195.000	5.667	8.356	0.024	7.236
18.000	209.400	5.667	8.355	0.024	7.530
18.100	196.800	5.667	8.355	0.024	7.530
18.200	216.600	5.663	8.354	0.024	7.530
18.300	192.200	5.669	8.354	0.024	7.530
18.400	227.000	5.672	8.354	0.026	7.530
18.500	235.400	5.677	8.356	0.026	7.825
18.600	223.200	5.677	8.356	0.026	7.825
18.700	249.200	5.677	8.354	0.026	7.825
18.800	231.800	5.676	8.355	0.026	7.825
18.900	260.000	5.688	8.355	0.028	7.825
19.000	261.400	5.696	8.355	0.028	8.119
19.100	220.000	5.696	8.355	0.028	8.119
19.200	284.800	5.696	8.356	0.028	8.119
19.300	273.600	5.699	8.355	0.028	8.119
19.400	285.800	5.702	8.355	0.031	8.119
19.500	285.800	5.715	8.356	0.031	8.413
19.600	272.000	5.715	8.356	0.031	8.413
19.700	318.000	5.719	8.354	0.031	8.413
19.800	314.000	5.725	8.356	0.031	8.413
19.900	323.200	5.723	8.355	0.034	8.413
20.000	343.400	5.730	8.355	0.034	8.707
20.100	302.400	5.730	8.355	0.034	8.707
20.200	354.200	5.740	8.356	0.034	8.707
20.300	327.400	5.737	8.356	0.034	8.707
20.400	356.000	5.745	8.355	0.036	8.707
20.500	352.200	5.749	8.355	0.036	9.001
20.600	300.200	5.749	8.355	0.036	9.001
20.700	341.000	5.753	8.355	0.036	9.001
20.800	347.200	5.756	8.356	0.036	9.001
20.900	378.400	5.765	8.355	0.039	9.001
21.000	370.400	5.777	8.356	0.039	9.000
21.100	366.400	5.777	8.356	0.039	9.000
21.200	368.200	5.777	8.355	0.039	9.000
21.300	365.600	5.783	8.356	0.039	9.000
21.400	366.600	5.788	8.355	0.043	9.000
21.500	364.800	5.798	8.356	0.043	9.000
21.600	365.800	5.798	8.356	0.043	9.000
21.700	365.000	5.804	8.356	0.043	9.000
21.800	363.800	5.809	8.356	0.043	9.000
21.900	363.200	5.816	8.355	0.046	9.000
22.000	363.000	5.827	8.354	0.046	9.000
22.100	361.400	5.827	8.354	0.046	9.000
22.200	361.400	5.833	8.355	0.046	9.000
22.300	361.200	5.842	8.355	0.046	9.000
22.400	360.000	5.846	8.355	0.049	9.000
22.500	358.800	5.858	8.356	0.049	9.000
22.600	357.800	5.858	8.356	0.049	9.000
22.700	356.800	5.863	8.355	0.049	9.000
22.800	357.200	5.872	8.356	0.049	9.000
22.900	354.400	5.870	8.356	0.051	9.000
23.000	355.200	5.881	8.356	0.051	9.000
23.100	353.200	5.881	8.356	0.051	9.000
23.200	353.200	5.884	8.355	0.051	9.000
23.300	351.600	5.892	8.356	0.051	9.000
23.400	352.600	5.889	8.356	0.054	9.000
23.500	351.400	5.907	8.356	0.054	9.000
23.600	349.800	5.907	8.356	0.054	9.000
23.700	350.200	5.918	8.356	0.054	9.000
23.800	348.800	5.925	8.356	0.054	9.000
23.900	348.000	5.933	8.356	0.057	9.000
24.000	347.000	5.947	8.356	0.057	9.000
24.100	347.200	5.947	8.356	0.057	9.000
24.200	346.400	5.958	8.356	0.057	9.000
24.300	348.000	5.963	8.356	0.057	9.000
24.400	345.600	5.971	8.355	0.060	9.000
24.500	345.400	5.984	8.355	0.060	9.000
24.600	343.600	5.984	8.355	0.060	9.000
24.700	343.800	5.987	8.356	0.060	9.000
24.800	344.000	5.996	8.356	0.060	9.000
24.900	343.400	6.004	8.356	0.063	9.000
25.000	342.600	6.013	8.357	0.063	9.000
25.100	341.200	6.013	8.357	0.063	9.000
25.200	342.400	6.013	8.357	0.063	9.000
25.300	340.200	6.022	8.356	0.063	9.000
25.400	340.600	6.032	8.356	0.066	9.000
25.500	340.200	6.034	8.357	0.066	9.000
25.600	339.600	6.034	8.357	0.066	9.000
25.700	339.000	6.046	8.357	0.066	9.000
25.800	339.400	6.057	8.355	0.066	9.000
25.900	339.000	6.051	8.355	0.069	9.000
26.000	338.600	6.055	8.355	0.069	9.000
26.100	339.800	6.055	8.355	0.069	9.000
26.200	338.000	6.068	8.357	0.069	9.000
26.300	338.400	6.074	8.356	0.069	9.000
26.400	337.400	6.075	8.358	0.071	9.000
26.500	339.200	6.067	8.356	0.071	9.000
26.600	338.000	6.067	8.356	0.071	9.000
26.700	336.600	6.087	8.355	0.071	9.000
26.800	336.200	6.096	8.356	0.071	9.000
26.900	334.800	6.092	8.356	0.074	9.000
27.000	334.200	6.094	8.355	0.074	9.000
27.100	333.400	6.094	8.355	0.074	9.000
27.200	331.800	6.099	8.356	0.074	9.000
27.300	330.200	6.100	8.355	0.074	9.000
27.400	330.200	6.101	8.356	0.077	9.000
27.500	328.600	6.110	8.358	0.077	9.000
27.600	327.800	6.110	8.358	0.077	9.000
27.700	329.000	6.102	8.355	0.077	9.000
27.800	325.400	6.111	8.356	0.077	9.000
27.900	326.400	6.113	8.357	0.080	9.000
28.000	325.000	6.109	8.355	0.080	9.000
28.100	323.600	6.109	8.355	0.080	9.000
28.200	322.200	6.128	8.356	0.080	9.000
28.300	321.600	6.122	8.356	0.080	9.000
28.400	321.200	6.136	8.356	0.082	9.000
28.500	321.400	6.152	8.355	0.082	9.000
28.600	320.200	6.152	8.355	0.082	9.000
28.700	317.800	6.160	8.356	0.082	9.000
28.800	317.000	6.166	8.356	0.082	9.000
28.900	315.800	6.182	8.356	0.085	9.000
29.000	315.000	6.202	8.357	0.085	9.000
29.100	314.800	6.202	8.357	0.085	9.000
29.200	315.000	6.192	8.356	0.085	9.000
29.300	313.800	6.213	8.357	0.085	9.000
29.400	314.200	6.207	8.357	0.088	9.000
29.500	312.800	6.226	8.354	0.088	9.000
29.600	312.600	6.226	8.354	0.088	9.000
29.700	312.200	6.232	8.357	0.088	9.000
29.800	313.000	6.246	8.357	0.088	9.000
29.900	311.200	6.243	8.357	0.090	9.000
30.000	310.400	6.261	8.356	0.090	9.000
30.100	309.600	6.261	8.356	0.090	9.000
30.200	311.800	6.284	8.355	0.090	9.000
30.300	310.000	6.271	8.357	0.090	9.000
30.400	307.400	6.291	8.357	0.093	9.000
30.500	309.000	6.295	8.355	0.093	9.000
30.600	309.200	6.295	8.355	0.093	9.000
30.700	309.400	6.300	8.354	0.093	9.000
30.800	307.600	6.307	8.356	0.093	9.000
30.900	306.600	6.313	8.355	0.095	9.000
31.000	307.400	6.312	8.356	0.095	9.000
31.100	306.800	6.312	8.356	0.095	9.000
31.200	306.800	6.324	8.355	0.095	9.000
31.300	306.600	6.326	8.357	0.095	9.000
31.400	305.600	6.326	8.356	0.098	9.000
31.500	306.200	6.344	8.356	0.098	9.000
31.600	305.200	6.344	8.356	0.098	9.000
31.700	304.000	6.343	8.355	0.098	9.000
31.800	304.800	6.331	8.356	0.098	9.000
31.900	304.000	6.338	8.356	0.100	9.000
32.000	303.800	6.356	8.357	0.100	9.000
32.100	304.600	6.356	8.357	0.100	9.000
32.200	303.000	6.356	8.357	0.100	9.000
32.300	302.200	6.353	8.357	0.100	9.000
32.400	302.400	6.356	8.357	0.103	9.000
32.500	302.800	6.360	8.356	0.103	9.000
32.600	301.600	6.360	8.356	0.103	9.000
32.700	301.600	6.365	8.357	0.103	9.000
32.800	301.600	6.370	8.356	0.103	9.000
32.900	301.400	6.370	8.357	0.105	9.000
33.000	301.000	6.378	8.356	0.105	9.000
33.100	299.600	6.378	8.356	0.105	9.000
33.200	299.400	6.379	8.355	0.105	9.000
33.300	299.400	6.383	8.357	0.105	9.000
33.400	300.200	6.381	8.356	0.108	9.000
33.500	298.400	6.393	8.356	0.108	9.000
33.600	298.600	6.393	8.356	0.108	9.000
33.700	297.200	6.395	8.356	0.108	9.000
33.800	296.800	6.396	8.358	0.108	9.000
33.900	297.200	6.404	8.355	0.110	9.000
34.000	296.000	6.407	8.355	0.110	9.000
34.100	297.600	6.407	8.355	0.110	9.000
34.200	296.200	6.410	8.356	0.110	9.000
34.300	295.800	6.416	8.356	0.110	9.000
34.400	295.800	6.419	8.357	0.113	9.000
34.500	295.200	6.426	8.356	0.113	9.000
34.600	294.200	6.426	8.356	0.113	9.000
34.700	293.800	6.429	8.357	0.113	9.000
34.800	292.400	6.432	8.356	0.113	9.000
34.900	293.200	6.435	8.357	0.115	9.000
35.000	293.000	6.441	8.357	0.115	9.000
35.100	292.200	6.441	8.357	0.115	9.000
35.200	292.400	6.448	8.357	0.115	9.000
35.300	291.400	6.447	8.356	0.115	9.000
35.400	290.400	6.449	8.357	0.118	9.000
35.500	290.400	6.459	8.356	0.118	9.000
35.600	290.600	6.459	8.356	0.118	9.000
35.700	289.200	6.459	8.357	0.118	9.000
35.800	289.600	6.464	8.356	0.118	9.000
35.900	289.200	6.467	8.356	0.120	9.000
36.000	289.800	6.475	8.357	0.120	9.000
36.100	287.600	6.475	8.357	0.120	9.000
36.200	288.400	6.477	8.356	0.120	9.000
36.300	286.800	6.481	8.357	0.120	9.000
36.400	287.400	6.486	8.356	0.122	9.000
36.500	286.000	6.491	8.357	0.122	9.000
36.600	285.400	6.491	8.357	0.122	9.000
36.700	285.200	6.495	8.357	0.122	9.000
36.800	285.800	6.497	8.357	0.122	9.000
36.900	285.200	6.500	8.356	0.125	9.000
37.000	284.600	6.509	8.357	0.125	9.000
37.100	284.800	6.509	8.357	0.125	9.000
37.200	282.800	6.513	8.355	0.125	9.000
37.300	285.200	6.517	8.357	0.125	9.000
37.400	283.600	6.519	8.355	0.127	9.000
37.500	283.000	6.529	8.356	0.127	9.000
37.600	282.600	6.529	8.356	0.127	9.000
37.700	282.600	6.530	8.356	0.127	9.000
37.800	282.000	6.535	8.355	0.127	9.000
37.900	281.200	6.544	8.357	0.129	9.000
38.000	281.400	6.548	8.357	0.129	9.000
38.100	280.600	6.548	8.357	0.129	9.000
38.200	281.200	6.548	8.356	0.129	9.000
38.300	279.400	6.548	8.357	0.129	9.000
38.400	280.000	6.552	8.356	0.132	9.000
38.500	278.600	6.555	8.356	0.132	9.000
38.600	278.400	6.555	8.356	0.132	9.000
38.700	279.200	6.559	8.356	0.132	9.000
38.800	277.400	6.564	8.355	0.132	9.000
38.900	278.200	6.566	8.357	0.134	9.000
39.000	277.400	6.572	8.356	0.134	9.000
39.100	276.000	6.572	8.356	0.134	9.000
39.200	277.400	6.577	8.356	0.134	9.000
39.300	276.000	6.584	8.358	0.134	9.000
39.400	275.200	6.582	8.356	0.136	9.000
39.500	275.800	6.591	8.356	0.136	9.000
39.600	275.400	6.591	8.356	0.136	9.000
39.700	274.600	6.594	8.356	0.136	9.000
39.800	274.200	6.598	8.356	0.136	9.000
39.900	274.400	6.606	8.356	0.139	9.000
40.000	273.600	6.609	8.357	0.139	9.000
40.100	273.000	6.609	8.357	0.139	9.000
40.200	272.200	6.614	8.356	0.139	9.000
40.300	272.200	6.617	8.357	0.139	9.000
40.400	271.800	6.619	8.357	0.141	9.000
40.500	270.200	6.625	8.356	0.141	9.000
40.600	271.200	6.625	8.356	0.141	9.000
40.700	271.000	6.630	8.358	0.141	9.000
40.800	270.800	6.634	8.356	0.141	9.000
40.900	269.800	6.637	8.357	0.143	9.000
41.000	268.800	6.644	8.357	0.143	9.000
41.100	269.800	6.644	8.357	0.143	9.000
41.200	269.400	6.647	8.356	0.143	9.000
41.300	267.800	6.651	8.357	0.143	9.000
41.400	268.200	6.659	8.357	0.145	9.000
41.500	268.000	6.662	8.356	0.145	9.000
41.600	268.400	6.662	8.356	0.145	9.000
41.700	267.000	6.661	8.357	0.145	9.000
41.800	267.800	6.666	8.356	0.145	9.000
41.900	265.400	6.672	8.357	0.148	9.000
42.000	265.600	6.675	8.357	0.148	9.000
42.100	264.200	6.675	8.357	0.148	9.000
42.200	265.000	6.676	8.357	0.148	9.000
42.300	264.200	6.682	8.357	0.148	9.000
42.400	264.000	6.684	8.357	0.150	9.000
42.500	263.800	6.687	8.357	0.150	9.000
42.600	263.400	6.687	8.357	0.150	9.000
42.700	263.000	6.691	8.356	0.150	9.000
42.800	263.000	6.695	8.356	0.150	9.000
42.900	262.000	6.699	8.355	0.152	9.000
43.000	262.400	6.707	8.356	0.152	9.000
43.100	261.800	6.707	8.356	0.152	9.000
43.200	261.800	6.709	8.357	0.152	9.000
43.300	261.200	6.718	8.357	0.152	9.000
43.400	260.800	6.723	8.356	0.154	9.000
43.500	260.600	6.733	8.356	0.154	9.000
43.600	260.400	6.733	8.356	0.154	9.000
43.700	260.200	6.730	8.356	0.154	9.000
43.800	259.800	6.738	8.357	0.154	9.000
43.900	259.000	6.735	8.356	0.156	9.000
44.000	259.800	6.738	8.356	0.156	9.000
44.100	259.200	6.738	8.356	0.156	9.000
44.200	259.400	6.748	8.357	0.156	9.000
44.300	258.600	6.744	8.358	0.156	9.000
44.400	257.800	6.756	8.357	0.158	9.000
44.500	258.200	6.753	8.356	0.158	9.000
44.600	256.600	6.753	8.356	0.158	9.000
44.700	256.800	6.756	8.357	0.158	9.000
44.800	256.800	6.760	8.355	0.158	9.000
44.900	255.400	6.759	8.357	0.161	9.000
45.000	255.400	6.767	8.357	0.161	9.000
45.100	256.200	6.767	8.357	0.161	9.000
45.200	254.800	6.769	8.356	0.161	9.000
45.300	255.600	6.774	8.357	0.161	9.000
45.400	255.400	6.778	8.356	0.163	9.000
45.500	254.800	6.784	8.356	0.163	9.000
45.600	254.000	6.784	8.356	0.163	9.000
45.700	254.000	6.783	8.356	0.163	9.000
45.800	252.800	6.782	8.356	0.163	9.000
45.900	253.000	6.788	8.356	0.165	9.000
46.000	252.000	6.794	8.357	0.165	9.000
46.100	252.000	6.794	8.357	0.165	9.000
46.200	250.600	6.799	8.356	0.165	9.000
46.300	251.600	6.800	8.355	0.165	9.000
46.400	251.200	6.805	8.357	0.167	9.000
46.500	250.200	6.808	8.357	0.167	9.000
46.600	250.200	6.808	8.357	0.167	9.000
46.700	250.200	6.810	8.357	0.167	9.000
46.800	250.400	6.814	8.356	0.167	9.000
46.900	250.200	6.815	8.357	0.169	9.000
47.000	249.600	6.825	8.357	0.169	9.000
47.100	248.000	6.825	8.357	0.169	9.000
47.200	249.200	6.825	8.356	0.169	9.000
47.300	248.600	6.831	8.357	0.169	9.000
47.400	248.600	6.836	8.356	0.171	9.000
47.500	247.800	6.839	8.356	0.171	9.000
47.600	248.000	6.839	8.356	0.171	9.000
47.700	248.000	6.840	8.357	0.171	9.000
47.800	247.400	6.839	8.356	0.171	9.000
47.900	247.400	6.848	8.356	0.173	9.000
48.000	246.000	6.850	8.357	0.173	9.000
48.100	246.600	6.850	8.357	0.173	9.000
48.200	245.600	6.852	8.357	0.173	9.000
48.300	245.800	6.856	8.356	0.173	9.000
48.400	244.600	6.860	8.356	0.175	9.000
48.500	245.000	6.863	8.357	0.175	9.000
48.600	244.600	6.863	8.357	0.175	9.000
48.700	243.800	6.868	8.357	0.175	9.000
48.800	245.200	6.870	8.357	0.175	9.000
48.900	243.600	6.869	8.357	0.177	9.000
49.000	242.800	6.874	8.356	0.177	9.000
49.100	243.000	6.874	8.356	0.177	9.000
49.200	242.600	6.882	8.356	0.177	9.000
49.300	242.800	6.883	8.357	0.177	9.000
49.400	241.600	6.887	8.358	0.179	9.000
49.500	241.600	6.889	8.356	0.179	9.000
49.600	241.200	6.889	8.356	0.179	9.000
49.700	241.000	6.888	8.356	0.179	9.000
49.800	239.600	6.895	8.357	0.179	9.000
49.900	240.000	6.899	8.357	0.181	9.000
50.000	241.200	6.902	8.357	0.181	9.000
50.100	239.400	6.902	8.357	0.181	9.000
50.200	239.600	6.906	8.357	0.181	9.000
50.300	238.200	6.910	8.357	0.181	9.000
50.400	238.800	6.912	8.358	0.183	9.000
50.500	238.600	6.918	8.357	0.183	9.000
50.600	236.600	6.918	8.357	0.183	9.000
50.700	238.600	6.920	8.356	0.183	9.000
50.800	237.800	6.920	8.357	0.183	9.000
50.900	236.800	6.928	8.356	0.185	9.000
51.000	237.600	6.931	8.356	0.185	9.000
51.100	236.800	6.931	8.356	0.185	9.000
51.200	237.200	6.932	8.357	0.185	9.000
51.300	236.200	6.938	8.357	0.185	9.000
51.400	235.600	6.942	8.357	0.187	9.000
51.500	236.400	6.946	8.357	0.187	9.000
51.600	235.000	6.946	8.357	0.187	9.000
51.700	235.000	6.949	8.356	0.187	9.000
51.800	235.400	6.950	8.357	0.187	9.000
51.900	234.000	6.954	8.357	0.189	9.000
52.000	234.400	6.957	8.356	0.189	9.000
52.100	233.000	6.957	8.356	0.189	9.000
52.200	233.800	6.959	8.357	0.189	9.000
52.300	233.200	6.963	8.356	0.189	9.000
52.400	233.800	6.964	8.356	0.191	9.000
52.500	232.000	6.969	8.355	0.191	9.000
52.600	231.600	6.969	8.355	0.191	9.000
52.700	231.800	6.973	8.357	0.191	9.000
52.800	231.200	6.975	8.357	0.191	9.000
52.900	231.400	6.976	8.356	0.193	9.000
53.000	231.200	6.983	8.358	0.193	9.000
53.100	230.600	6.983	8.358	0.193	9.000
53.200	230.200	6.984	8.356	0.193	9.000
53.300	230.000	6.990	8.357	0.193	9.000
53.400	230.400	6.999	8.357	0.195	9.000
53.500	228.200	6.999	8.356	0.195	9.000
53.600	229.000	6.999	8.356	0.195	9.000
53.700	228.600	6.997	8.358	0.195	9.000
53.800	227.400	7.003	8.357	0.195	9.000
53.900	228.400	7.007	8.357	0.197	9.000
54.000	228.800	7.012	8.357	0.197	9.000
54.100	227.200	7.012	8.357	0.197	9.000
54.200	226.600	7.014	8.356	0.197	9.000
54.300	226.800	7.018	8.358	0.197	9.000
54.400	227.000	7.016	8.356	0.199	9.000
54.500	226.600	7.026	8.356	0.199	9.000
54.600	226.600	7.026	8.356	0.199	9.000
54.700	225.400	7.029	8.357	0.199	9.000
54.800	225.200	7.026	8.358	0.199	9.000
54.900	225.000	7.033	8.358	0.200	9.000
55.000	224.600	7.039	8.357	0.200	9.000
55.100	224.800	7.039	8.357	0.200	9.000
55.200	224.000	7.039	8.357	0.200	9.000
55.300	223.000	7.042	8.357	0.200	9.000
55.400	223.600	7.050	8.356	0.202	9.000
55.500	223.400	7.050	8.356	0.202	9.000
55.600	224.200	7.050	8.356	0.202	9.000
55.700	222.400	7.055	8.357	0.202	9.000
55.800	223.200	7.057	8.357	0.202	9.000
55.900	223.400	7.058	8.357	0.204	9.000
56.000	222.600	7.063	8.357	0.204	9.000
56.100	222.800	7.063	8.357	0.204	9.000
56.200	222.200	7.061	8.357	0.204	9.000
56.300	222.200	7.065	8.357	0.204	9.000
56.400	221.200	7.067	8.359	0.206	9.000
56.500	221.600	7.073	8.358	0.206	9.000
56.600	220.600	7.073	8.358	0.206	9.000
56.700	221.000	7.077	8.357	0.206	9.000
56.800	221.200	7.075	8.357	0.206	9.000
56.900	220.800	7.078	8.357	0.208	9.000
57.000	219.400	7.084	8.357	0.208	9.000
57.100	220.600	7.084	8.357	0.208	9.000
57.200	219.200	7.082	8.358	0.208	9.000
57.300	219.600	7.087	8.358	0.208	9.000
57.400	219.600	7.093	8.357	0.210	9.000
57.500	219.400	7.096	8.357	0.210	9.000
57.600	219.000	7.096	8.357	0.210	9.000
57.700	218.400	7.097	8.357	0.210	9.000
57.800	217.600	7.099	8.358	0.210	9.000
57.900	217.400	7.101	8.356	0.211	9.000
58.000	218.000	7.103	8.357	0.211	9.000
58.100	216.800	7.103	8.357	0.211	9.000
58.200	217.400	7.106	8.358	0.211	9.000
58.300	217.000	7.106	8.357	0.211	9.000
58.400	216.200	7.109	8.357	0.213	9.000
58.500	217.600	7.115	8.357	0.213	9.000
58.600	216.200	7.115	8.357	0.213	9.000
58.700	215.800	7.120	8.358	0.213	9.000
58.800	215.800	7.122	8.357	0.213	9.000
58.900	216.600	7.122	8.358	0.215	9.000
59.000	215.800	7.125	8.358	0.215	9.000
59.100	215.400	7.125	8.358	0.215	9.000
59.200	215.800	7.124	8.358	0.215	9.000
59.300	214.800	7.132	8.358	0.215	9.000
59.400	214.200	7.140	8.358	0.217	9.000
59.500	213.800	7.142	8.358	0.217	9.000
59.600	213.600	7.142	8.358	0.217	9.000
59.700	213.800	7.140	8.358	0.217	9.000
59.800	213.600	7.142	8.357	0.217	9.000
59.900	212.600	7.143	8.358	0.219	9.000
60.000	211.800	7.147	8.358	0.219	9.000
60.100	213.400	7.147	8.358	0.219	9.000
60.200	212.400	7.150	8.357	0.219	9.000
60.300	212.200	7.150	8.357	0.219	9.000
60.400	212.000	7.153	8.358	0.220	9.000
60.500	210.400	7.158	8.359	0.220	9.000
60.600	211.400	7.158	8.359	0.220	9.000
60.700	210.400	7.162	8.358	0.220	9.000
60.800	210.800	7.164	8.358	0.220	9.000
60.900	210.000	7.167	8.359	0.222	9.000
61.000	209.800	7.170	8.358	0.222	9.000
61.100	209.800	7.170	8.358	0.222	9.000
61.200	210.200	7.170	8.358	0.222	9.000
61.300	208.800	7.173	8.359	0.222	9.000
61.400	209.400	7.183	8.358	0.224	9.000
61.500	209.200	7.183	8.358	0.224	9.000
61.600	209.400	7.183	8.358	0.224	9.000
61.700	208.400	7.182	8.358	0.224	9.000
61.800	208.200	7.184	8.357	0.224	9.000
61.900	208.000	7.187	8.358	0.226	9.000
62.000	207.400	7.190	8.359	0.226	9.000
62.100	208.200	7.190	8.359	0.226	9.000
62.200	207.200	7.194	8.359	0.226	9.000
62.300	207.400	7.196	8.358	0.226	9.000
62.400	207.000	7.196	8.359	0.227	9.000
62.500	207.000	7.202	8.358	0.227	9.000
62.600	206.600	7.202	8.358	0.227	9.000
62.700	207.200	7.200	8.359	0.227	9.000
62.800	205.600	7.207	8.357	0.227	9.000
62.900	204.400	7.206	8.357	0.229	9.000
63.000	205.600	7.212	8.358	0.229	9.000
63.100	206.400	7.212	8.358	0.229	9.000
63.200	204.800	7.215	8.359	0.229	9.000
63.300	204.600	7.217	8.359	0.229	9.000
63.400	204.400	7.220	8.358	0.231	9.000
63.500	204.200	7.224	8.358	0.231	9.000
63.600	204.600	7.224	8.358	0.231	9.000
63.700	204.200	7.223	8.359	0.231	9.000
63.800	203.800	7.224	8.358	0.231	9.000
63.900	203.000	7.227	8.358	0.232	9.000
64.000	203.400	7.236	8.359	0.232	9.000
64.100	202.600	7.236	8.359	0.232	9.000
64.200	202.600	7.232	8.359	0.232	9.000
64.300	203.400	7.235	8.359	0.232	9.000
64.400	201.800	7.239	8.359	0.234	9.000
64.500	202.600	7.240	8.359	0.234	9.000
64.600	201.600	7.240	8.359	0.234	9.000
64.700	201.400	7.244	8.359	0.234	9.000
64.800	201.000	7.248	8.358	0.234	9.000
64.900	201.800	7.250	8.359	0.236	9.000
65.000	201.000	7.254	8.358	0.236	9.000
65.100	200.800	7.254	8.358	0.236	9.000
65.200	199.800	7.255	8.359	0.236	9.000
65.300	200.000	7.259	8.358	0.236	9.000
65.400	201.000	7.262	8.359	0.237	9.000
65.500	199.400	7.265	8.360	0.237	9.000
65.600	199.000	7.265	8.360	0.237	9.000
65.700	200.000	7.265	8.358	0.237	9.000
65.800	198.800	7.266	8.360	0.237	9.000
65.900	198.400	7.268	8.358	0.239	9.000
66.000	198.200	7.273	8.358	0.239	9.000
66.100	198.800	7.273	8.358	0.239	9.000
66.200	197.800	7.273	8.359	0.239	9.000
66.300	197.000	7.277	8.359	0.239	9.000
66.400	197.400	7.279	8.360	0.241	9.000
66.500	196.800	7.283	8.360	0.241	9.000
66.600	197.000	7.283	8.360	0.241	9.000
66.700	196.800	7.283	8.359	0.241	9.000
66.800	197.000	7.288	8.360	0.241	9.000
66.900	195.400	7.289	8.359	0.242	9.000
67.000	196.000	7.293	8.360	0.242	9.000
67.100	195.600	7.293	8.360	0.242	9.000
67.200	196.200	7.295	8.359	0.242	9.000
67.300	195.600	7.298	8.359	0.242	9.000
67.400	194.800	7.305	8.358	0.244	9.000
67.500	194.600	7.305	8.359	0.244	9.000
67.600	194.800	7.305	8.359	0.244	9.000
67.700	194.600	7.304	8.360	0.244	9.000
67.800	195.000	7.305	8.360	0.244	9.000
67.900	194.400	7.310	8.360	0.246	9.000
68.000	194.400	7.312	8.359	0.246	9.000
68.100	194.200	7.312	8.359	0.246	9.000
68.200	193.800	7.315	8.359	0.246	9.000
68.300	192.800	7.316	8.359	0.246	9.000
68.400	192.600	7.319	8.359	0.247	9.000
68.500	193.400	7.319	8.359	0.247	9.000
68.600	192.400	7.319	8.359	0.247	9.000
68.700	192.600	7.324	8.359	0.247	9.000
68.800	191.800	7.327	8.360	0.247	9.000
68.900	191.200	7.326	8.361	0.249	9.000
69.000	191.400	7.331	8.360	0.249	9.000
69.100	191.600	7.331	8.360	0.249	9.000
69.200	192.200	7.334	8.359	0.249	9.000
69.300	191.200	7.336	8.361	0.249	9.000
69.400	191.200	7.341	8.359	0.250	9.000
69.500	190.600	7.345	8.360	0.250	9.000
69.600	190.600	7.345	8.360	0.250	9.000
69.700	190.600	7.344	8.361	0.250	9.000
69.800	190.000	7.346	8.360	0.250	9.000
69.900	189.600	7.350	8.360	0.252	9.000
70.000	189.400	7.350	8.361	0.252	9.000
70.100	189.800	7.350	8.361	0.252	9.000
70.200	188.800	7.350	8.360	0.252	9.000
70.300	188.400	7.355	8.360	0.252	9.000
70.400	190.000	7.358	8.360	0.254	9.000
70.500	187.400	7.360	8.359	0.254	9.000
70.600	189.800	7.360	8.359	0.254	9.000
70.700	188.200	7.361	8.361	0.254	9.000
70.800	188.000	7.363	8.360	0.254	9.000
70.900	187.200	7.362	8.361	0.255	9.000
71.000	187.000	7.370	8.360	0.255	9.000
71.100	187.600	7.370	8.360	0.255	9.000
71.200	186.800	7.368	8.361	0.255	9.000
71.300	186.400	7.375	8.360	0.255	9.000
71.400	186.000	7.377	8.360	0.257	9.000
71.500	187.000	7.379	8.360	0.257	9.000
71.600	185.800	7.379	8.360	0.257	9.000
71.700	186.600	7.383	8.360	0.257	9.000
71.800	184.200	7.384	8.360	0.257	9.000
71.900	185.600	7.385	8.361	0.258	9.000
72.000	185.200	7.389	8.361	0.258	9.000
72.100	185.200	7.389	8.361	0.258	9.000
72.200	185.200	7.389	8.360	0.258	9.000
72.300	184.200	7.392	8.360	0.258	9.000
72.400	183.000	7.393	8.361	0.260	9.000
72.500	183.800	7.399	8.361	0.260	9.000
72.600	184.000	7.399	8.361	0.260	9.000
72.700	182.000	7.402	8.361	0.260	9.000
72.800	184.400	7.402	8.361	0.260	9.000
72.900	182.600	7.402	8.360	0.261	9.000
73.000	182.800	7.410	8.360	0.261	9.000
73.100	182.800	7.410	8.360	0.261	9.000
73.200	182.200	7.407	8.362	0.261	9.000
73.300	182.200	7.414	8.361	0.261	9.000
73.400	181.200	7.418	8.362	0.263	9.000
73.500	181.800	7.418	8.361	0.263	9.000
73.600	182.400	7.418	8.361	0.263	9.000
73.700	181.200	7.419	8.361	0.263	9.000
73.800	181.200	7.423	8.360	0.263	9.000
73.900	180.600	7.424	8.362	0.264	9.000
74.000	180.600	7.427	8.361	0.264	9.000
74.100	180.400	7.427	8.361	0.264	9.000
74.200	179.800	7.428	8.362	0.264	9.000
74.300	179.800	7.429	8.361	0.264	9.000
74.400	180.800	7.431	8.361	0.266	9.000
74.500	180.400	7.436	8.361	0.266	9.000
74.600	179.400	7.436	8.361	0.266	9.000
74.700	179.600	7.436	8.361	0.266	9.000
74.800	179.400	7.438	8.361	0.266	9.000
74.900	178.800	7.445	8.362	0.267	9.000
75.000	178.000	7.446	8.362	0.267	9.000
75.100	178.400	7.446	8.362	0.267	9.000
75.200	177.200	7.446	8.361	0.267	9.000
75.300	177.800	7.450	8.361	0.267	9.000
75.400	178.000	7.457	8.362	0.269	9.000
75.500	177.400	7.456	8.362	0.269	9.000
75.600	176.600	7.456	8.362	0.269	9.000
75.700	177.400	7.455	8.362	0.269	9.000
75.800	176.400	7.457	8.362	0.269	9.000
75.900	177.000	7.460	8.361	0.270	9.000
76.000	176.400	7.461	8.362	0.270	9.000
76.100	176.400	7.461	8.362	0.270	9.000
76.200	175.800	7.464	8.361	0.270	9.000
76.300	176.000	7.467	8.362	0.270	9.000
76.400	176.400	7.467	8.361	0.272	9.000
76.500	176.000	7.471	8.361	0.272	9.000
76.600	176.000	7.471	8.361	0.272	9.000
76.700	175.200	7.473	8.363	0.272	9.000
76.800	175.400	7.476	8.362	0.272	9.000
76.900	174.200	7.478	8.363	0.273	9.000
77.000	175.000	7.480	8.362	0.273	9.000
77.100	174.200	7.480	8.362	0.273	9.000
77.200	174.000	7.483	8.362	0.273	9.000
77.300	173.600	7.484	8.362	0.273	9.000
77.400	173.000	7.490	8.362	0.275	9.000
77.500	173.400	7.492	8.363	0.275	9.000
77.600	173.400	7.492	8.363	0.275	9.000
77.700	173.400	7.491	8.364	0.275	9.000
77.800	172.800	7.494	8.361	0.275	9.000
77.900	173.800	7.495	8.363	0.276	9.000
78.000	173.200	7.499	8.363	0.276	9.000
78.100	172.400	7.499	8.363	0.276	9.000
78.200	172.600	7.499	8.362	0.276	9.000
78.300	171.000	7.502	8.363	0.276	9.000
78.400	171.000	7.500	8.363	0.277	9.000
78.500	172.000	7.508	8.363	0.277	9.000
78.600	171.400	7.508	8.363	0.277	9.000
78.700	171.200	7.504	8.362	0.277	9.000
78.800	170.800	7.509	8.362	0.277	9.000
78.900	170.000	7.509	8.362	0.279	9.000
79.000	170.800	7.513	8.362	0.279	9.000
79.100	170.600	7.513	8.362	0.279	9.000
79.200	170.000	7.517	8.363	0.279	9.000
79.300	169.400	7.518	8.364	0.279	9.000
79.400	170.800	7.522	8.363	0.280	9.000
79.500	170.000	7.524	8.362	0.280	9.000
79.600	169.600	7.524	8.362	0.280	9.000
79.700	169.200	7.525	8.362	0.280	9.000
79.800	169.000	7.524	8.363	0.280	9.000
79.900	170.000	7.529	8.364	0.282	9.000
80.000	170.000	7.529	8.363	0.282	9.000
80.100	169.600	7.529	8.363	0.282	9.000
80.200	167.400	7.534	8.364	0.282	9.000
80.300	168.200	7.535	8.363	0.282	9.000
80.400	169.200	7.530	8.365	0.283	9.000
80.500	168.600	7.548	8.363	0.283	9.000
80.600	168.600	7.548	8.363	0.283	9.000
80.700	168.800	7.535	8.364	0.283	9.000
80.800	168.400	7.539	8.363	0.283	9.000
80.900	168.400	7.544	8.364	0.284	9.000
81.000	168.400	7.550	8.363	0.284	9.000
81.100	167.600	7.550	8.363	0.284	9.000
81.200	166.800	7.545	8.364	0.284	9.000
81.300	167.200	7.550	8.364	0.284	9.000
81.400	166.600	7.555	8.364	0.286	9.000
81.500	166.200	7.555	8.363	0.286	9.000
81.600	166.000	7.555	8.363	0.286	9.000
81.700	167.200	7.555	8.364	0.286	9.000
81.800	165.800	7.552	8.363	0.286	9.000
81.900	165.000	7.549	8.364	0.287	9.000
82.000	165.000	7.553	8.364	0.287	9.000
82.100	164.600	7.553	8.364	0.287	9.000
82.200	165.200	7.560	8.364	0.287	9.000
82.300	163.800	7.559	8.364	0.287	9.000
82.400	164.000	7.561	8.364	0.289	9.000
82.500	165.000	7.565	8.363	0.289	9.000
82.600	164.600	7.565	8.363	0.289	9.000
82.700	163.800	7.568	8.364	0.289	9.000
82.800	164.400	7.570	8.364	0.289	9.000
82.900	164.600	7.572	8.364	0.290	9.000
83.000	164.000	7.578	8.365	0.290	9.000
83.100	163.600	7.578	8.365	0.290	9.000
83.200	163.800	7.579	8.363	0.290	9.000
83.300	163.000	7.580	8.365	0.290	9.000
83.400	164.000	7.589	8.364	0.291	9.000
83.500	163.400	7.591	8.364	0.291	9.000
83.600	163.600	7.591	8.364	0.291	9.000
83.700	161.800	7.584	8.363	0.291	9.000
83.800	163.000	7.588	8.364	0.291	9.000
83.900	161.400	7.593	8.364	0.293	9.000
84.000	161.800	7.592	8.365	0.293	9.000
84.100	161.600	7.592	8.365	0.293	9.000
84.200	161.200	7.590	8.364	0.293	9.000
84.300	161.000	7.594	8.365	0.293	9.000
84.400	160.000	7.594	8.365	0.294	9.000
84.500	160.800	7.597	8.365	0.294	9.000
84.600	160.800	7.597	8.365	0.294	9.000
84.700	160.000	7.605	8.365	0.294	9.000
84.800	160.400	7.598	8.365	0.294	9.000
84.900	161.200	7.603	8.365	0.295	9.000
85.000	159.600	7.606	8.364	0.295	9.000
85.100	160.800	7.606	8.364	0.295	9.000
85.200	160.400	7.608	8.365	0.295	9.000
85.300	160.400	7.611	8.366	0.295	9.000
85.400	159.600	7.614	8.365	0.297	9.000
85.500	158.800	7.618	8.365	0.297	9.000
85.600	159.200	7.618	8.365	0.297	9.000
85.700	158.400	7.614	8.365	0.297	9.000
85.800	159.400	7.616	8.366	0.297	9.000
85.900	158.800	7.615	8.366	0.298	9.000
86.000	159.000	7.617	8.365	0.298	9.000
86.100	158.000	7.617	8.365	0.298	9.000
86.200	157.600	7.620	8.366	0.298	9.000
86.300	158.200	7.623	8.365	0.298	9.000
86.400	158.400	7.625	8.366	0.299	9.000
86.500	157.400	7.627	8.367	0.299	9.000
86.600	158.200	7.627	8.367	0.299	9.000
86.700	157.800	7.628	8.365	0.299	9.000
86.800	158.000	7.631	8.366	0.299	9.000
86.900	157.600	7.631	8.366	0.301	9.000
87.000	157.000	7.635	8.366	0.301	9.000
87.100	155.600	7.635	8.366	0.301	9.000
87.200	157.200	7.633	8.366	0.301	9.000
87.300	156.600	7.637	8.367	0.301	9.000
87.400	155.600	7.644	8.366	0.302	9.000
87.500	156.200	7.647	8.366	0.302	9.000
87.600	155.200	7.647	8.366	0.302	9.000
87.700	154.800	7.643	8.366	0.302	9.000
87.800	156.000	7.645	8.365	0.302	9.000
87.900	155.000	7.647	8.365	0.303	9.000
88.000	154.800	7.649	8.366	0.303	9.000
88.100	154.600	7.649	8.366	0.303	9.000
88.200	154.600	7.649	8.367	0.303	9.000
88.300	154.000	7.653	8.366	0.303	9.000
88.400	154.000	7.656	8.367	0.304	9.000
88.500	154.800	7.656	8.366	0.304	9.000
88.600	153.600	7.656	8.366	0.304	9.000
88.700	153.800	7.660	8.365	0.304	9.000
88.800	153.200	7.659	8.367	0.304	9.000
88.900	153.000	7.663	8.367	0.306	9.000
89.000	153.000	7.666	8.366	0.306	9.000
89.100	153.000	7.666	8.366	0.306	9.000
89.200	153.400	7.667	8.367	0.306	9.000
89.300	152.400	7.669	8.367	0.306	9.000
89.400	151.600	7.673	8.367	0.307	9.000
89.500	152.200	7.677	8.368	0.307	9.000
89.600	153.000	7.677	8.368	0.307	9.000
89.700	150.400	7.671	8.367	0.307	9.000
89.800	150.400	7.676	8.367	0.307	9.000
89.900	151.800	7.677	8.367	0.308	9.000
90.000	149.800	7.679	8.367	0.308	9.000
90.100	151.000	7.679	8.367	0.308	9.000
90.200	151.000	7.682	8.367	0.308	9.000
90.300	151.200	7.682	8.368	0.308	9.000
90.400	151.600	7.683	8.366	0.310	9.000
90.500	151.000	7.687	8.368	0.310	9.000
90.600	150.400	7.687	8.368	0.310	9.000
90.700	151.400	7.689	8.367	0.310	9.000
90.800	150.800	7.691	8.368	0.310	9.000
90.900	150.600	7.692	8.367	0.311	9.000
91.000	151.600	7.705	8.368	0.311	9.000
91.100	149.200	7.705	8.368	0.311	9.000
91.200	150.200	7.707	8.367	0.311	9.000
91.300	150.200	7.707	8.369	0.311	9.000
91.400	148.600	7.709	8.368	0.312	9.000
91.500	149.200	7.701	8.368	0.312	9.000
91.600	149.200	7.701	8.368	0.312	9.000
91.700	148.600	7.699	8.368	0.312	9.000
91.800	149.400	7.700	8.367	0.312	9.000
91.900	148.800	7.702	8.369	0.313	9.000
92.000	148.600	7.705	8.369	0.313	9.000
92.100	149.400	7.705	8.369	0.313	9.000
92.200	148.000	7.709	8.368	0.313	9.000
92.300	147.600	7.708	8.368	0.313	9.000
92.400	148.600	7.709	8.368	0.314	9.000
92.500	147.600	7.709	8.368	0.314	9.000
92.600	148.200	7.709	8.368	0.314	9.000
92.700	147.800	7.711	8.368	0.314	9.000
92.800	147.200	7.717	8.368	0.314	9.000
92.900	148.600	7.712	8.368	0.316	9.000
93.000	147.800	7.718	8.369	0.316	9.000
93.100	146.800	7.718	8.369	0.316	9.000
93.200	147.400	7.718	8.369	0.316	9.000
93.300	145.800	7.723	8.369	0.316	9.000
93.400	146.000	7.724	8.368	0.317	9.000
93.500	146.600	7.728	8.369	0.317	9.000
93.600	146.600	7.728	8.369	0.317	9.000
93.700	145.800	7.728	8.369	0.317	9.000
93.800	145.600	7.725	8.370	0.317	9.000
93.900	145.000	7.728	8.370	0.318	9.000
94.000	145.200	7.732	8.369	0.318	9.000
94.100	144.800	7.732	8.369	0.318	9.000
94.200	144.400	7.729	8.370	0.318	9.000
94.300	144.800	7.736	8.369	0.318	9.000
94.400	144.200	7.738	8.370	0.319	9.000
94.500	144.400	7.737	8.370	0.319	9.000
94.600	144.200	7.737	8.370	0.319	9.000
94.700	144.400	7.741	8.369	0.319	9.000
94.800	143.600	7.741	8.369	0.319	9.000
94.900	142.800	7.744	8.369	0.321	9.000
95.000	143.000	7.746	8.370	0.321	9.000
95.100	142.600	7.746	8.370	0.321	9.000
95.200	142.000	7.746	8.369	0.321	9.000
95.300	144.200	7.750	8.369	0.321	9.000
95.400	143.000	7.758	8.370	0.322	9.000
95.500	142.200	7.763	8.370	0.322	9.000
95.600	142.800	7.763	8.370	0.322	9.000
95.700	142.600	7.763	8.370	0.322	9.000
95.800	143.000	7.762	8.370	0.322	9.000
95.900	141.400	7.762	8.370	0.323	9.000
96.000	141.600	7.764	8.371	0.323	9.000
96.100	141.600	7.764	8.371	0.323	9.000
96.200	142.200	7.762	8.370	0.323	9.000
96.300	141.600	7.775	8.370	0.323	9.000
96.400	140.800	7.767	8.371	0.324	9.000
96.500	141.000	7.765	8.371	0.324	9.000
96.600	141.600	7.765	8.371	0.324	9.000
96.700	142.200	7.774	8.370	0.324	9.000
96.800	141.000	7.769	8.371	0.324	9.000
96.900	140.000	7.774	8.371	0.325	9.000
97.000	140.000	7.774	8.370	0.325	9.000
97.100	139.800	7.774	8.370	0.325	9.000
97.200	140.800	7.778	8.370	0.325	9.000
97.300	139.400	7.778	8.370	0.325	9.000
97.400	138.800	7.782	8.371	0.326	9.000
97.500	140.800	7.784	8.371	0.326	9.000
97.600	140.000	7.784	8.371	0.326	9.000
97.700	140.400	7.782	8.371	0.326	9.000
97.800	140.400	7.782	8.371	0.326	9.000
97.900	139.800	7.782	8.371	0.328	9.000
98.000	139.200	7.786	8.371	0.328	9.000
98.100	139.000	7.786	8.371	0.328	9.000
98.200	139.200	7.786	8.371	0.328	9.000
98.300	139.400	7.789	8.372	0.328	9.000
98.400	138.200	7.789	8.372	0.329	9.000
98.500	138.600	7.789	8.371	0.329	9.000
98.600	138.600	7.789	8.371	0.329	9.000
98.700	137.400	7.796	8.370	0.329	9.000
98.800	137.800	7.793	8.372	0.329	9.000
98.900	137.800	7.797	8.371	0.330	9.000
99.000	137.800	7.797	8.372	0.330	9.000
99.100	138.400	7.797	8.372	0.330	9.000
99.200	137.600	7.800	8.372	0.330	9.000
99.300	137.200	7.803	8.372	0.330	9.000
99.400	136.600	7.806	8.371	0.331	9.000
99.500	137.800	7.808	8.372	0.331	9.000
99.600	137.000	7.808	8.372	0.331	9.000
99.700	136.400	7.805	8.372	0.331	9.000
99.800	136.200	7.806	8.371	0.331	9.000
99.900	136.600	7.804	8.371	0.332	9.000
100.000	136.400	7.812	8.373	0.332	9.000
100.100	137.000	7.812	8.373	0.332	9.000
100.200	136.400	7.813	8.373	0.332	9.000
100.300	136.200	7.814	8.373	0.332	9.000
100.400	136.800	7.813	8.373	0.333	9.000
100.500	136.200	7.816	8.372	0.333	9.000
100.600	135.800	7.816	8.372	0.333	9.000
100.700	136.200	7.818	8.373	0.333	9.000
100.800	135.000	7.816	8.373	0.333	9.000
100.900	135.600	7.823	8.372	0.334	9.000
101.000	134.800	7.821	8.373	0.334	9.000
101.100	135.200	7.821	8.373	0.334	9.000
101.200	135.800	7.826	8.373	0.334	9.000
101.300	134.200	7.826	8.372	0.334	9.000
101.400	135.000	7.827	8.373	0.336	9.000
101.500	134.800	7.830	8.372	0.336	9.000
101.600	134.600	7.830	8.372	0.336	9.000
101.700	134.600	7.827	8.373	0.336	9.000
101.800	134.600	7.829	8.372	0.336	9.000
101.900	133.600	7.828	8.373	0.337	9.000
102.000	134.000	7.831	8.373	0.337	9.000
102.100	133.400	7.831	8.373	0.337	9.000
102.200	133.000	7.835	8.373	0.337	9.000
102.300	132.400	7.835	8.374	0.337	9.000
102.400	133.400	7.837	8.373	0.338	9.000
102.500	132.800	7.836	8.374	0.338	9.000
102.600	133.200	7.836	8.374	0.338	9.000
102.700	134.000	7.839	8.373	0.338	9.000
102.800	132.600	7.839	8.373	0.338	9.000
102.900	132.000	7.840	8.373	0.339	9.000
103.000	132.800	7.842	8.374	0.339	9.000
103.100	132.400	7.842	8.374	0.339	9.000
103.200	132.600	7.848	8.374	0.339	9.000
103.300	131.800	7.847	8.375	0.339	9.000
103.400	131.800	7.849	8.375	0.340	9.000
103.500	132.000	7.853	8.375	0.340	9.000
103.600	131.800	7.853	8.375	0.340	9.000
103.700	132.400	7.850	8.374	0.340	9.000
103.800	131.800	7.854	8.373	0.340	9.000
103.900	131.200	7.856	8.374	0.341	9.000
104.000	131.800	7.850	8.374	0.341	9.000
104.100	131.000	7.850	8.374	0.341	9.000
104.200	131.400	7.856	8.374	0.341	9.000
104.300	131.400	7.858	8.374	0.341	9.000
104.400	131.000	7.859	8.373	0.342	9.000
104.500	130.800	7.860	8.374	0.342	9.000
104.600	130.400	7.860	8.374	0.342	9.000
104.700	129.800	7.860	8.375	0.342	9.000
104.800	129.600	7.865	8.375	0.342	9.000
104.900	129.800	7.862	8.375	0.343	9.000
105.000	129.400	7.864	8.374	0.343	9.000
105.100	129.200	7.864	8.374	0.343	9.000
105.200	129.000	7.867	8.375	0.343	9.000
105.300	129.600	7.871	8.375	0.343	9.000
105.400	129.000	7.870	8.375	0.344	9.000
105.500	129.000	7.876	8.374	0.344	9.000
105.600	129.000	7.876	8.374	0.344	9.000
105.700	128.200	7.874	8.375	0.344	9.000
105.800	129.000	7.875	8.376	0.344	9.000
105.900	128.600	7.871	8.375	0.345	9.000
106.000	127.400	7.876	8.376	0.345	9.000
106.100	128.200	7.876	8.376	0.345	9.000
106.200	127.400	7.877	8.375	0.345	9.000
106.300	127.200	7.880	8.375	0.345	9.000
106.400	127.000	7.876	8.376	0.346	9.000
106.500	127.400	7.887	8.376	0.346	9.000
106.600	128.200	7.887	8.376	0.346	9.000
106.700	127.800	7.887	8.376	0.346	9.000
106.800	129.000	7.886	8.375	0.346	9.000
106.900	127.800	7.886	8.376	0.347	9.000
107.000	127.600	7.888	8.375	0.347	9.000
107.100	127.400	7.888	8.375	0.347	9.000
107.200	128.800	7.887	8.375	0.347	9.000
107.300	127.000	7.896	8.376	0.347	9.000
107.400	128.200	7.907	8.376	0.349	9.000
107.500	128.000	7.909	8.376	0.349	9.000
107.600	127.200	7.909	8.376	0.349	9.000
107.700	126.600	7.897	8.377	0.349	9.000
107.800	126.600	7.894	8.377	0.349	9.000
107.900	126.600	7.893	8.376	0.350	9.000
108.000	125.600	7.890	8.377	0.350	9.000
108.100	125.200	7.890	8.377	0.350	9.000
108.200	126.600	7.892	8.377	0.350	9.000
108.300	125.800	7.894	8.377	0.350	9.000
108.400	125.600	7.899	8.376	0.351	9.000
108.500	125.800	7.899	8.377	0.351	9.000
108.600	125.400	7.899	8.377	0.351	9.000
108.700	125.600	7.899	8.378	0.351	9.000
108.800	125.000	7.900	8.377	0.351	9.000
108.900	125.600	7.902	8.378	0.352	9.000
109.000	125.200	7.906	8.377	0.352	9.000
109.100	125.600	7.906	8.377	0.352	9.000
109.200	125.000	7.907	8.377	0.352	9.000
109.300	124.200	7.910	8.377	0.352	9.000
109.400	123.800	7.910	8.377	0.353	9.000
109.500	124.600	7.913	8.377	0.353	9.000
109.600	124.000	7.913	8.377	0.353	9.000
109.700	124.200	7.909	8.378	0.353	9.000
109.800	122.800	7.911	8.377	0.353	9.000
109.900	123.400	7.913	8.378	0.354	9.000
110.000	122.800	7.916	8.378	0.354	9.000
110.100	124.000	7.916	8.378	0.354	9.000
110.200	122.800	7.914	8.377	0.354	9.000
110.300	122.800	7.919	8.378	0.354	9.000
110.400	122.800	7.919	8.378	0.355	9.000
110.500	122.800	7.919	8.378	0.355	9.000
110.600	122.000	7.919	8.378	0.355	9.000
110.700	121.800	7.925	8.378	0.355	9.000
110.800	122.000	7.923	8.378	0.355	9.000
110.900	123.400	7.924	8.378	0.356	9.000
111.000	121.800	7.929	8.378	0.356	9.000
111.100	123.400	7.929	8.378	0.356	9.000
111.200	123.000	7.935	8.377	0.356	9.000
111.300	121.800	7.937	8.378	0.356	9.000
111.400	121.400	7.942	8.379	0.357	9.000
111.500	121.000	7.942	8.379	0.357	9.000
111.600	122.400	7.942	8.379	0.357	9.000
111.700	121.200	7.939	8.378	0.357	9.000
111.800	122.000	7.941	8.379	0.357	9.000
111.900	120.800	7.941	8.379	0.358	9.000
112.000	121.400	7.940	8.378	0.358	9.000
112.100	120.800	7.940	8.378	0.358	9.000
112.200	121.200	7.950	8.379	0.358	9.000
112.300	120.800	7.945	8.378	0.358	9.000
112.400	121.800	7.947	8.379	0.359	9.000
112.500	121.200	7.945	8.379	0.359	9.000
112.600	120.600	7.945	8.379	0.359	9.000
112.700	119.800	7.946	8.379	0.359	9.000
112.800	121.800	7.947	8.379	0.359	9.000
112.900	119.600	7.952	8.380	0.360	9.000
113.000	120.600	7.951	8.380	0.360	9.000
113.100	120.000	7.951	8.380	0.360	9.000
113.200	120.200	7.951	8.379	0.360	9.000
113.300	119.200	7.951	8.379	0.360	9.000
113.400	120.400	7.958	8.379	0.361	9.000
113.500	119.200	7.957	8.379	0.361	9.000
113.600	120.800	7.957	8.379	0.361	9.000
113.700	120.000	7.956	8.381	0.361	9.000
113.800	119.400	7.959	8.379	0.361	9.000
113.900	118.800	7.957	8.380	0.362	9.000
114.000	119.200	7.959	8.380	0.362	9.000
114.100	119.400	7.959	8.380	0.362	9.000
114.200	119.600	7.963	8.380	0.362	9.000
114.300	120.000	7.964	8.380	0.362	9.000
114.400	118.800	7.963	8.380	0.363	9.000
114.500	118.800	7.965	8.380	0.363	9.000
114.600	118.800	7.965	8.380	0.363	9.000
114.700	118.600	7.965	8.380	0.363	9.000
114.800	118.400	7.969	8.380	0.363	9.000
114.900	119.000	7.964	8.380	0.364	9.000
115.000	118.800	7.970	8.380	0.364	9.000
115.100	116.800	7.970	8.380	0.364	9.000
115.200	117.400	7.969	8.380	0.364	9.000
115.300	116.800	7.969	8.380	0.364	9.000
115.400	116.600	7.975	8.380	0.365	9.000
115.500	118.200	7.978	8.381	0.365	9.000
115.600	117.400	7.978	8.381	0.365	9.000
115.700	117.600	7.971	8.381	0.365	9.000
115.800	117.800	7.977	8.380	0.365	9.000
115.900	116.600	7.976	8.381	0.366	9.000
116.000	116.200	7.978	8.382	0.366	9.000
116.100	115.800	7.978	8.382	0.366	9.000
116.200	116.200	7.981	8.381	0.366	9.000
116.300	117.200	7.982	8.381	0.366	9.000
116.400	116.000	7.978	8.381	0.367	9.000
116.500	117.000	7.987	8.380	0.367	9.000
116.600	115.800	7.987	8.380	0.367	9.000
116.700	116.800	7.986	8.382	0.367	9.000
116.800	116.000	7.986	8.382	0.367	9.000
116.900	115.800	7.989	8.382	0.368	9.000
117.000	116.800	7.988	8.382	0.368	9.000
117.100	115.600	7.988	8.382	0.368	9.000
117.200	114.600	7.991	8.381	0.368	9.000
117.300	115.200	7.989	8.381	0.368	9.000
117.400	115.200	7.993	8.383	0.369	9.000
117.500	114.800	7.997	8.383	0.369	9.000
117.600	115.400	7.997	8.383	0.369	9.000
117.700	115.400	7.990	8.383	0.369	9.000
117.800	115.000	7.992	8.382	0.369	9.000
117.900	114.600	7.994	8.383	0.370	9.000
118.000	115.200	7.993	8.383	0.370	9.000
118.100	114.400	7.993	8.383	0.370	9.000
118.200	114.800	7.995	8.382	0.370	9.000
118.300	114.600	7.997	8.383	0.370	9.000
118.400	115.800	8.001	8.382	0.371	9.000
118.500	114.400	8.000	8.383	0.371	9.000
118.600	115.000	8.000	8.383	0.371	9.000
118.700	113.800	8.002	8.383	0.371	9.000
118.800	114.000	8.002	8.384	0.371	9.000
118.900	112.800	8.003	8.383	0.372	9.000
119.000	113.400	8.005	8.382	0.372	9.000
119.100	113.600	8.005	8.382	0.372	9.000
119.200	113.600	8.006	8.383	0.372	9.000
119.300	113.200	8.007	8.383	0.372	9.000
119.400	113.600	8.008	8.384	0.372	9.000
119.500	112.400	8.011	8.384	0.372	9.000
119.600	110.000	8.011	8.384	0.372	9.000
119.700	114.600	8.009	8.383	0.372	9.000
119.800	112.600	8.008	8.384	0.372	9.000
119.900	113.200	8.011	8.383	0.374	9.000
120.000	113.000	8.012	8.384	0.374	9.000
120.100	112.800	8.012	8.384	0.374	9.000
120.200	113.200	8.008	8.385	0.374	9.000
120.300	112.200	8.016	8.384	0.374	9.000
120.400	113.000	8.019	8.384	0.374	9.000
120.500	113.200	8.013	8.385	0.374	9.000
120.600	112.400	8.013	8.385	0.374	9.000
120.700	112.000	8.019	8.385	0.374	9.000
120.800	111.600	8.022	8.383	0.374	9.000
120.900	112.200	8.016	8.384	0.375	9.000
121.000	111.800	8.020	8.384	0.375	9.000
121.100	112.800	8.020	8.384	0.375	9.000
121.200	111.000	8.021	8.385	0.375	9.000
121.300	111.200	8.023	8.385	0.375	9.000
121.400	110.400	8.026	8.385	0.376	9.000
121.500	111.400	8.028	8.385	0.376	9.000
121.600	111.200	8.028	8.385	0.376	9.000
121.700	111.200	8.025	8.384	0.376	9.000
121.800	110.600	8.027	8.385	0.376	9.000
121.900	110.600	8.026	8.384	0.377	9.000
122.000	110.800	8.030	8.385	0.377	9.000
122.100	110.400	8.030	8.385	0.377	9.000
122.200	111.200	8.031	8.385	0.377	9.000
122.300	110.800	8.031	8.385	0.377	9.000
122.400	110.400	8.033	8.385	0.378	9.000
122.500	110.000	8.032	8.385	0.378	9.000
122.600	110.000	8.032	8.385	0.378	9.000
122.700	109.400	8.031	8.385	0.378	9.000
122.800	110.800	8.033	8.385	0.378	9.000
122.900	109.800	8.035	8.386	0.379	9.000
123.000	109.800	8.036	8.387	0.379	9.000
123.100	110.400	8.036	8.387	0.379	9.000
123.200	110.000	8.039	8.385	0.379	9.000
123.300	110.400	8.038	8.386	0.379	9.000
123.400	110.400	8.048	8.385	0.380	9.000
123.500	110.400	8.047	8.385	0.380	9.000
123.600	108.800	8.047	8.385	0.380	9.000
123.700	109.800	8.044	8.386	0.380	9.000
123.800	109.000	8.041	8.386	0.380	9.000
123.900	109.800	8.042	8.387	0.381	9.000
124.000	109.800	8.045	8.387	0.381	9.000
124.100	110.600	8.045	8.387	0.381	9.000
124.200	109.200	8.042	8.386	0.381	9.000
124.300	108.400	8.048	8.387	0.381	9.000
124.400	108.200	8.047	8.386	0.382	9.000
124.500	109.800	8.046	8.387	0.382	9.000
124.600	107.800	8.046	8.387	0.382	9.000
124.700	109.000	8.051	8.387	0.382	9.000
124.800	109.600	8.051	8.386	0.382	9.000
124.900	109.800	8.051	8.388	0.383	9.000
125.000	108.200	8.051	8.387	0.383	9.000
125.100	108.400	8.051	8.387	0.383	9.000
125.200	108.800	8.049	8.388	0.383	9.000
125.300	108.400	8.056	8.387	0.383	9.000
125.400	107.800	8.059	8.387	0.384	9.000
125.500	107.800	8.061	8.387	0.384	9.000
125.600	108.600	8.061	8.387	0.384	9.000
125.700	108.200	8.056	8.388	0.384	9.000
125.800	107.000	8.057	8.387	0.384	9.000
125.900	108.200	8.058	8.387	0.385	9.000
126.000	107.400	8.058	8.387	0.385	9.000
126.100	107.200	8.058	8.387	0.385	9.000
126.200	107.400	8.057	8.388	0.385	9.000
126.300	106.600	8.059	8.389	0.385	9.000
126.400	107.000	8.062	8.388	0.385	9.000
126.500	106.600	8.061	8.388	0.385	9.000
126.600	107.800	8.061	8.388	0.385	9.000
126.700	107.200	8.062	8.388	0.385	9.000
126.800	106.400	8.065	8.388	0.385	9.000
126.900	107.600	8.066	8.388	0.386	9.000
127.000	107.000	8.065	8.388	0.386	9.000
127.100	106.600	8.065	8.388	0.386	9.000
127.200	107.600	8.067	8.388	0.386	9.000
127.300	106.800	8.069	8.389	0.386	9.000
127.400	106.600	8.072	8.388	0.387	9.000
127.500	105.800	8.074	8.388	0.387	9.000
127.600	105.800	8.074	8.388	0.387	9.000
127.700	106.600	8.076	8.389	0.387	9.000
127.800	106.000	8.070	8.389	0.387	9.000
127.900	106.200	8.072	8.389	0.388	9.000
128.000	105.800	8.075	8.390	0.388	9.000
128.100	106.000	8.075	8.390	0.388	9.000
128.200	106.000	8.071	8.389	0.388	9.000
128.300	105.400	8.073	8.389	0.388	9.000
128.400	107.800	8.072	8.389	0.389	9.000
128.500	105.800	8.072	8.390	0.389	9.000
128.600	106.000	8.072	8.390	0.389	9.000
128.700	105.800	8.073	8.389	0.389	9.000
128.800	106.200	8.078	8.391	0.389	9.000
128.900	106.800	8.076	8.389	0.390	9.000
129.000	104.400	8.077	8.390	0.390	9.000
129.100	105.000	8.077	8.390	0.390	9.000
129.200	104.800	8.078	8.390	0.390	9.000
129.300	105.200	8.081	8.389	0.390	9.000
129.400	105.400	8.089	8.390	0.391	9.000
129.500	104.600	8.085	8.389	0.391	9.000
129.600	105.200	8.085	8.389	0.391	9.000
129.700	105.200	8.079	8.391	0.391	9.000
129.800	104.600	8.081	8.389	0.391	9.000
129.900	103.800	8.083	8.390	0.392	9.000
130.000	104.600	8.084	8.390	0.392	9.000
130.100	105.000	8.084	8.390	0.392	9.000
130.200	104.800	8.088	8.389	0.392	9.000
130.300	104.400	8.085	8.391	0.392	9.000
130.400	104.600	8.091	8.391	0.392	9.000
130.500	104.800	8.089	8.390	0.392	9.000
130.600	104.200	8.089	8.390	0.392	9.000
130.700	104.000	8.090	8.391	0.392	9.000
130.800	103.000	8.091	8.390	0.392	9.000
130.900	105.200	8.094	8.392	0.393	9.000
131.000	103.200	8.091	8.391	0.393	9.000
131.100	104.000	8.091	8.391	0.393	9.000
131.200	103.800	8.092	8.390	0.393	9.000
131.300	104.600	8.097	8.390	0.393	9.000
131.400	102.200	8.100	8.390	0.394	9.000
131.500	103.600	8.097	8.391	0.394	9.000
131.600	104.400	8.097	8.391	0.394	9.000
131.700	102.800	8.095	8.392	0.394	9.000
131.800	102.400	8.098	8.391	0.394	9.000
131.900	103.200	8.096	8.392	0.395	9.000
132.000	103.600	8.099	8.392	0.395	9.000
132.100	103.000	8.099	8.392	0.395	9.000
132.200	103.200	8.100	8.391	0.395	9.000
132.300	101.600	8.097	8.392	0.395	9.000
132.400	103.600	8.098	8.392	0.396	9.000
132.500	103.600	8.101	8.392	0.396	9.000
132.600	103.000	8.101	8.392	0.396	9.000
132.700	101.800	8.101	8.393	0.396	9.000
132.800	103.000	8.104	8.392	0.396	9.000
132.900	101.600	8.107	8.392	0.397	9.000
133.000	102.800	8.105	8.393	0.397	9.000
133.100	101.000	8.105	8.393	0.397	9.000
133.200	102.400	8.105	8.392	0.397	9.000
133.300	102.600	8.106	8.393	0.397	9.000
133.400	102.400	8.110	8.392	0.398	9.000
133.500	101.800	8.113	8.394	0.398	9.000
133.600	102.600	8.113	8.394	0.398	9.000
133.700	102.000	8.106	8.393	0.398	9.000
133.800	102.400	8.110	8.393	0.398	9.000
133.900	102.200	8.110	8.392	0.398	9.000
134.000	101.400	8.109	8.393	0.398	9.000
134.100	102.000	8.109	8.393	0.398	9.000
134.200	100.400	8.111	8.392	0.398	9.000
134.300	101.600	8.111	8.393	0.398	9.000
134.400	103.000	8.114	8.393	0.399	9.000
134.500	100.800	8.110	8.392	0.399	9.000
134.600	101.200	8.110	8.392	0.399	9.000
134.700	100.800	8.111	8.393	0.399	9.000
134.800	101.200	8.115	8.393	0.399	9.000
134.900	101.600	8.116	8.393	0.400	9.000
135.000	101.400	8.114	8.395	0.400	9.000
135.100	101.200	8.114	8.395	0.400	9.000
135.200	101.400	8.122	8.393	0.400	9.000
135.300	101.000	8.121	8.393	0.400	9.000
135.400	99.800	8.121	8.394	0.401	9.000
135.500	100.600	8.124	8.395	0.401	9.000
135.600	100.000	8.124	8.395	0.401	9.000
135.700	100.600	8.122	8.394	0.401	9.000
135.800	100.000	8.119	8.394	0.401	9.000
135.900	100.000	8.123	8.394	0.402	9.000
136.000	100.800	8.126	8.394	0.402	9.000
136.100	100.000	8.126	8.394	0.402	9.000
136.200	100.200	8.124	8.395	0.402	9.000
136.300	99.200	8.122	8.394	0.402	9.000
136.400	99.800	8.128	8.396	0.403	9.000
136.500	99.800	8.125	8.394	0.403	9.000
136.600	100.000	8.125	8.394	0.403	9.000
136.700	99.200	8.126	8.395	0.403	9.000
136.800	99.600	8.129	8.395	0.403	9.000
136.900	99.400	8.130	8.395	0.403	9.000
137.000	99.800	8.128	8.395	0.403	9.000
137.100	98.800	8.128	8.395	0.403	9.000
137.200	99.600	8.131	8.396	0.403	9.000
137.300	98.400	8.132	8.395	0.403	9.000
137.400	98.400	8.135	8.395	0.404	9.000
137.500	99.200	8.137	8.396	0.404	9.000
137.600	98.600	8.137	8.396	0.404	9.000
137.700	98.800	8.133	8.396	0.404	9.000
137.800	98.400	8.133	8.396	0.404	9.000
137.900	98.000	8.134	8.395	0.405	9.000
138.000	99.200	8.137	8.396	0.405	9.000
138.100	98.200	8.137	8.396	0.405	9.000
138.200	99.600	8.140	8.395	0.405	9.000
138.300	98.400	8.137	8.396	0.405	9.000
138.400	98.800	8.140	8.396	0.405	9.000
138.500	98.200	8.142	8.396	0.406	9.000
138.600	99.400	8.142	8.396	0.406	9.000
138.700	98.200	8.141	8.395	0.406	9.000
138.800	97.800	8.143	8.396	0.406	9.000
138.900	98.400	8.143	8.396	0.407	9.000
139.000	97.000	8.144	8.398	0.407	9.000
139.100	97.600	8.144	8.398	0.407	9.000
139.200	96.800	8.144	8.396	0.407	9.000
139.300	97.600	8.146	8.398	0.407	9.000
139.400	97.800	8.153	8.397	0.407	9.000
139.500	97.000	8.148	8.397	0.408	9.000
139.600	96.800	8.148	8.397	0.408	9.000
139.700	96.800	8.149	8.397	0.408	9.000
139.800	97.200	8.150	8.397	0.408	9.000
139.900	96.400	8.148	8.398	0.408	9.000
140.000	96.800	8.148	8.398	0.408	9.000
140.100	96.000	8.148	8.398	0.408	9.000
140.200	96.800	8.150	8.398	0.408	9.000
140.300	95.600	8.151	8.397	0.408	9.000
140.400	96.800	8.153	8.397	0.408	9.000
140.500	96.600	8.153	8.397	0.409	9.000
140.600	96.400	8.153	8.397	0.409	9.000
140.700	96.400	8.154	8.398	0.409	9.000
140.800	96.000	8.154	8.397	0.409	9.000
140.900	96.200	8.156	8.399	0.409	9.000
141.000	95.800	8.156	8.398	0.410	9.000
141.100	95.600	8.156	8.398	0.410	9.000
141.200	95.600	8.160	8.397	0.410	9.000
141.300	95.600	8.157	8.399	0.410	9.000
141.400	96.000	8.164	8.398	0.410	9.000
141.500	96.000	8.163	8.399	0.411	9.000
141.600	95.400	8.163	8.399	0.411	9.000
141.700	96.200	8.163	8.398	0.411	9.000
141.800	96.000	8.163	8.398	0.411	9.000
141.900	96.200	8.162	8.399	0.411	9.000
142.000	95.400	8.164	8.399	0.412	9.000
142.100	94.800	8.164	8.399	0.412	9.000
142.200	95.600	8.168	8.399	0.412	9.000
142.300	95.400	8.166	8.399	0.412	9.000
142.400	94.600	8.165	8.399	0.412	9.000
142.500	94.200	8.166	8.399	0.412	9.000
142.600	94.800	8.166	8.399	0.412	9.000
142.700	95.000	8.170	8.399	0.412	9.000
142.800	95.200	8.170	8.400	0.412	9.000
142.900	93.200	8.172	8.399	0.412	9.000
143.000	94.200	8.172	8.399	0.413	9.000
143.100	94.800	8.172	8.399	0.413	9.000
143.200	94.800	8.172	8.400	0.413	9.000
143.300	95.200	8.177	8.399	0.413	9.000
143.400	93.800	8.176	8.400	0.413	9.000
143.500	93.800	8.179	8.400	0.414	9.000
143.600	93.800	8.179	8.400	0.414	9.000
143.700	93.800	8.175	8.399	0.414	9.000
143.800	93.800	8.177	8.401	0.414	9.000
143.900	94.400	8.178	8.398	0.414	9.000
144.000	93.200	8.176	8.400	0.415	9.000
144.100	93.800	8.176	8.400	0.415	9.000
144.200	93.200	8.179	8.400	0.415	9.000
144.300	93.600	8.180	8.399	0.415	9.000
144.400	93.400	8.181	8.401	0.415	9.000
144.500	92.400	8.179	8.401	0.415	9.000
144.600	92.600	8.179	8.401	0.415	9.000
144.700	92.400	8.181	8.400	0.415	9.000
144.800	93.800	8.182	8.401	0.415	9.000
144.900	93.000	8.182	8.401	0.415	9.000
145.000	92.400	8.185	8.401	0.416	9.000
145.100	92.800	8.185	8.401	0.416	9.000
145.200	92.400	8.184	8.402	0.416	9.000
145.300	92.600	8.186	8.401	0.416	9.000
145.400	93.400	8.192	8.401	0.416	9.000
145.500	93.200	8.192	8.401	0.417	9.000
145.600	92.400	8.192	8.401	0.417	9.000
145.700	93.200	8.188	8.401	0.417	9.000
145.800	92.400	8.188	8.402	0.417	9.000
145.900	92.400	8.190	8.401	0.417	9.000
146.000	92.000	8.193	8.401	0.418	9.000
146.100	92.000	8.193	8.401	0.418	9.000
146.200	92.400	8.192	8.402	0.418	9.000
146.300	91.200	8.192	8.401	0.418	9.000
146.400	92.400	8.192	8.402	0.418	9.000
146.500	92.400	8.195	8.402	0.418	9.000
146.600	91.200	8.195	8.402	0.418	9.000
146.700	91.600	8.194	8.401	0.418	9.000
146.800	90.800	8.193	8.403	0.418	9.000
146.900	92.000	8.197	8.403	0.418	9.000
147.000	91.600	8.194	8.403	0.419	9.000
147.100	91.600	8.194	8.403	0.419	9.000
147.200	92.400	8.197	8.402	0.419	9.000
147.300	91.200	8.202	8.402	0.419	9.000
147.400	91.400	8.200	8.402	0.419	9.000
147.500	90.800	8.205	8.403	0.420	9.000
147.600	90.200	8.205	8.403	0.420	9.000
147.700	90.200	8.203	8.403	0.420	9.000
147.800	90.800	8.202	8.403	0.420	9.000
147.900	91.200	8.205	8.403	0.420	9.000
148.000	90.200	8.202	8.403	0.421	9.000
148.100	90.600	8.202	8.403	0.421	9.000
148.200	91.600	8.205	8.403	0.421	9.000
148.300	90.200	8.205	8.403	0.421	9.000
148.400	90.400	8.205	8.403	0.421	9.000
148.500	90.000	8.206	8.403	0.422	9.000
148.600	90.400	8.206	8.403	0.422	9.000
148.700	89.600	8.206	8.403	0.422	9.000
148.800	90.800	8.205	8.402	0.422	9.000
148.900	90.400	8.207	8.405	0.422	9.000
149.000	91.000	8.212	8.404	0.422	9.000
149.100	89.600	8.212	8.404	0.422	9.000
149.200	89.000	8.209	8.405	0.422	9.000
149.300	89.200	8.212	8.404	0.422	9.000
149.400	89.200	8.220	8.404	0.422	9.000
149.500	89.000	8.215	8.403	0.423	9.000
149.600	88.000	8.215	8.403	0.423	9.000
149.700	89.000	8.212	8.406	0.423	9.000
149.800	90.200	8.212	8.404	0.423	9.000
149.900	90.400	8.216	8.405	0.423	9.000
150.000	89.800	8.216	8.406	0.424	9.000
150.100	88.800	8.216	8.406	0.424	9.000
150.200	88.800	8.214	8.404	0.424	9.000
150.300	89.600	8.221	8.405	0.424	9.000
150.400	88.200	8.217	8.406	0.424	9.000
150.500	88.800	8.219	8.405	0.425	9.000
150.600	89.600	8.219	8.405	0.425	9.000
150.700	89.400	8.223	8.405	0.425	9.000
150.800	89.600	8.218	8.406	0.425	9.000
150.900	88.600	8.220	8.405	0.425	9.000
151.000	88.400	8.223	8.405	0.425	9.000
151.100	88.400	8.223	8.405	0.425	9.000
151.200	88.200	8.218	8.406	0.425	9.000
151.300	89.400	8.227	8.405	0.425	9.000
151.400	88.800	8.227	8.406	0.425	9.000
151.500	88.600	8.227	8.406	0.426	9.000
151.600	88.400	8.227	8.406	0.426	9.000
151.700	88.000	8.228	8.406	0.426	9.000
151.800	88.600	8.224	8.406	0.426	9.000
151.900	88.200	8.223	8.406	0.426	9.000
152.000	88.600	8.230	8.406	0.427	9.000
152.100	87.800	8.230	8.406	0.427	9.000
152.200	88.400	8.232	8.406	0.427	9.000
152.300	86.800	8.227	8.407	0.427	9.000
152.400	87.600	8.227	8.406	0.427	9.000
152.500	87.400	8.232	8.406	0.427	9.000
152.600	87.000	8.232	8.406	0.427	9.000
152.700	87.600	8.229	8.407	0.427	9.000
152.800	87.200	8.231	8.406	0.427	9.000
152.900	87.000	8.231	8.406	0.427	9.000
153.000	88.800	8.231	8.407	0.428	9.000
153.100	88.000	8.231	8.407	0.428	9.000
153.200	87.000	8.233	8.408	0.428	9.000
153.300	86.600	8.235	8.407	0.428	9.000
153.400	87.200	8.234	8.407	0.428	9.000
153.500	86.000	8.241	8.408	0.429	9.000
153.600	86.600	8.241	8.408	0.429	9.000
153.700	86.400	8.235	8.407	0.429	9.000
153.800	86.600	8.234	8.407	0.429	9.000
153.900	86.400	8.236	8.407	0.429	9.000
154.000	87.400	8.237	8.408	0.430	9.000
154.100	86.400	8.237	8.408	0.430	9.000
154.200	86.400	8.237	8.407	0.430	9.000
154.300	86.600	8.236	8.408	0.430	9.000
154.400	86.800	8.239	8.408	0.430	9.000
154.500	86.800	8.238	8.408	0.430	9.000
154.600	85.800	8.238	8.408	0.430	9.000
154.700	87.000	8.243	8.409	0.430	9.000
154.800	85.800	8.241	8.409	0.430	9.000
154.900	87.800	8.242	8.408	0.430	9.000
155.000	85.200	8.242	8.408	0.431	9.000
155.100	86.000	8.242	8.408	0.431	9.000
155.200	85.000	8.244	8.408	0.431	9.000
155.300	85.200	8.246	8.409	0.431	9.000
155.400	85.800	8.248	8.409	0.431	9.000
155.500	86.800	8.250	8.408	0.432	9.000
155.600	85.000	8.250	8.408	0.432	9.000
155.700	85.000	8.248	8.409	0.432	9.000
155.800	85.800	8.248	8.409	0.432	9.000
155.900	86.000	8.247	8.409	0.432	9.000
156.000	84.800	8.249	8.410	0.432	9.000
156.100	85.200	8.249	8.410	0.432	9.000
156.200	86.000	8.251	8.408	0.432	9.000
156.300	85.000	8.250	8.409	0.432	9.000
156.400	85.200	8.250	8.409	0.432	9.000
156.500	85.200	8.250	8.409	0.433	9.000
156.600	85.000	8.250	8.409	0.433	9.000
156.700	84.600	8.250	8.410	0.433	9.000
156.800	84.400	8.250	8.408	0.433	9.000
156.900	84.800	8.252	8.410	0.433	9.000
157.000	85.000	8.255	8.411	0.434	9.000
157.100	84.400	8.255	8.411	0.434	9.000
157.200	84.600	8.252	8.409	0.434	9.000
157.300	83.600	8.256	8.410	0.434	9.000
157.400	85.400	8.258	8.410	0.434	9.000
157.500	84.400	8.262	8.410	0.435	9.000
157.600	84.600	8.262	8.410	0.435	9.000
157.700	84.000	8.258	8.411	0.435	9.000
157.800	84.600	8.259	8.410	0.435	9.000
157.900	83.200	8.256	8.411	0.435	9.000
158.000	83.800	8.259	8.411	0.435	9.000
158.100	83.800	8.259	8.411	0.435	9.000
158.200	84.400	8.261	8.411	0.435	9.000
158.300	84.800	8.259	8.411	0.435	9.000
158.400	84.600	8.262	8.411	0.435	9.000
158.500	83.800	8.261	8.411	0.436	9.000
158.600	84.600	8.261	8.411	0.436	9.000
158.700	83.200	8.259	8.412	0.436	9.000
158.800	84.400	8.268	8.412	0.436	9.000
158.900	83.800	8.263	8.411	0.436	9.000
159.000	83.800	8.262	8.411	0.437	9.000
159.100	83.600	8.262	8.411	0.437	9.000
159.200	83.600	8.268	8.412	0.437	9.000
159.300	83.400	8.266	8.412	0.437	9.000
159.400	84.200	8.270	8.411	0.437	9.000
159.500	82.400	8.271	8.411	0.437	9.000
159.600	82.400	8.271	8.411	0.437	9.000
159.700	83.200	8.266	8.412	0.437	9.000
159.800	83.200	8.270	8.413	0.437	9.000
159.900	82.600	8.271	8.412	0.437	9.000
160.000	83.000	8.273	8.412	0.438	9.000
160.100	82.400	8.273	8.412	0.438	9.000
160.200	82.600	8.271	8.412	0.438	9.000
160.300	82.800	8.272	8.412	0.438	9.000
160.400	81.600	8.272	8.412	0.438	9.000
160.500	81.000	8.274	8.412	0.439	9.000
160.600	82.200	8.274	8.412	0.439	9.000
160.700	81.600	8.275	8.413	0.439	9.000
160.800	83.000	8.272	8.413	0.439	9.000
160.900	82.000	8.274	8.413	0.439	9.000
161.000	81.400	8.273	8.414	0.439	9.000
161.100	83.000	8.273	8.414	0.439	9.000
161.200	82.200	8.275	8.414	0.439	9.000
161.300	82.200	8.280	8.412	0.439	9.000
161.400	81.200	8.280	8.414	0.439	9.000
161.500	80.800	8.280	8.413	0.440	9.000
161.600	81.200	8.280	8.413	0.440	9.000
161.700	81.400	8.278	8.414	0.440	9.000
161.800	82.400	8.282	8.413	0.440	9.000
161.900	81.400	8.281	8.413	0.440	9.000
162.000	82.000	8.283	8.414	0.441	9.000
162.100	81.400	8.283	8.414	0.441	9.000
162.200	81.600	8.283	8.413	0.441	9.000
162.300	82.000	8.282	8.414	0.441	9.000
162.400	82.200	8.282	8.414	0.441	9.000
162.500	80.200	8.284	8.414	0.441	9.000
162.600	81.600	8.284	8.414	0.441	9.000
162.700	81.000	8.286	8.414	0.441	9.000
162.800	80.800	8.289	8.414	0.441	9.000
162.900	80.600	8.283	8.415	0.441	9.000
163.000	81.000	8.290	8.414	0.442	9.000
163.100	81.000	8.290	8.414	0.442	9.000
163.200	80.800	8.286	8.415	0.442	9.000
163.300	79.200	8.290	8.414	0.442	9.000
163.400	81.000	8.292	8.415	0.442	9.000
163.500	81.800	8.295	8.415	0.443	9.000
163.600	81.000	8.295	8.415	0.443	9.000
163.700	80.800	8.288	8.415	0.443	9.000
163.800	80.200	8.289	8.414	0.443	9.000
163.900	81.000	8.293	8.415	0.443	9.000
164.000	81.000	8.294	8.417	0.443	9.000
164.100	80.200	8.294	8.417	0.443	9.000
164.200	80.200	8.292	8.415	0.443	9.000
164.300	80.400	8.296	8.416	0.443	9.000
164.400	80.200	8.292	8.415	0.443	9.000
164.500	80.600	8.293	8.416	0.444	9.000
164.600	80.200	8.293	8.416	0.444	9.000
164.700	80.400	8.295	8.416	0.444	9.000
164.800	79.200	8.295	8.415	0.444	9.000
164.900	79.800	8.297	8.416	0.444	9.000
165.000	80.800	8.296	8.416	0.445	9.000
165.100	79.800	8.296	8.416	0.445	9.000
165.200	79.400	8.298	8.416	0.445	9.000
165.300	79.400	8.299	8.417	0.445	9.000
165.400	79.800	8.299	8.416	0.445	9.000
165.500	79.000	8.301	8.416	0.445	9.000
165.600	79.600	8.301	8.416	0.445	9.000
165.700	80.000	8.299	8.417	0.445	9.000
165.800	78.600	8.301	8.417	0.445	9.000
165.900	79.400	8.299	8.417	0.445	9.000
166.000	79.600	8.300	8.417	0.446	9.000
166.100	79.800	8.300	8.417	0.446	9.000
166.200	78.600	8.303	8.417	0.446	9.000
166.300	80.000	8.304	8.417	0.446	9.000
166.400	79.000	8.300	8.417	0.446	9.000
166.500	79.600	8.304	8.418	0.447	9.000
166.600	80.200	8.304	8.418	0.447	9.000
166.700	79.800	8.306	8.417	0.447	9.000
166.800	77.000	8.303	8.419	0.447	9.000
166.900	78.000	8.310	8.417	0.447	9.000
167.000	78.000	8.307	8.418	0.447	9.000
167.100	79.000	8.307	8.418	0.447	9.000
167.200	78.400	8.306	8.419	0.447	9.000
167.300	79.200	8.308	8.417	0.447	9.000
167.400	79.800	8.310	8.418	0.447	9.000
167.500	79.600	8.310	8.419	0.448	9.000
167.600	79.800	8.310	8.419	0.448	9.000
167.700	78.800	8.309	8.417	0.448	9.000
167.800	79.000	8.308	8.418	0.448	9.000
167.900	79.600	8.309	8.418	0.448	9.000
168.000	78.200	8.316	8.418	0.449	9.000
168.100	79.800	8.316	8.418	0.449	9.000
168.200	78.800	8.318	8.418	0.449	9.000
168.300	79.600	8.315	8.418	0.449	9.000
168.400	79.800	8.313	8.420	0.449	9.000
168.500	78.400	8.310	8.419	0.449	9.000
168.600	78.600	8.310	8.419	0.449	9.000
168.700	80.200	8.307	8.419	0.449	9.000
168.800	79.200	8.304	8.420	0.449	9.000
168.900	79.600	8.303	8.419	0.449	9.000
169.000	78.800	8.303	8.419	0.450	9.000
169.100	79.200	8.303	8.419	0.450	9.000
169.200	78.400	8.307	8.419	0.450	9.000
169.300	79.200	8.306	8.420	0.450	9.000
169.400	78.000	8.311	8.419	0.450	9.000
169.500	78.800	8.311	8.420	0.451	9.000
169.600	78.400	8.311	8.420	0.451	9.000
169.700	79.200	8.304	8.419	0.451	9.000
169.800	77.800	8.309	8.419	0.451	9.000
169.900	78.600	8.305	8.420	0.451	9.000
170.000	77.800	8.309	8.420	0.451	9.000
170.100	78.200	8.309	8.420	0.451	9.000
170.200	79.200	8.312	8.421	0.451	9.000
170.300	79.000	8.308	8.420	0.451	9.000
170.400	79.000	8.310	8.421	0.451	9.000
170.500	78.800	8.312	8.420	0.452	9.000
170.600	77.800	8.312	8.420	0.452	9.000
170.700	78.200	8.309	8.421	0.452	9.000
170.800	77.200	8.313	8.420	0.452	9.000
170.900	78.000	8.314	8.421	0.452	9.000
171.000	79.000	8.313	8.420	0.453	9.000
171.100	77.000	8.313	8.420	0.453	9.000
171.200	78.200	8.313	8.420	0.453	9.000
171.300	77.800	8.318	8.422	0.453	9.000
171.400	77.800	8.315	8.421	0.453	9.000
171.500	77.400	8.318	8.421	0.453	9.000
171.600	77.000	8.318	8.421	0.453	9.000
171.700	77.400	8.317	8.421	0.453	9.000
171.800	77.800	8.317	8.422	0.453	9.000
171.900	78.000	8.318	8.422	0.453	9.000
172.000	76.400	8.318	8.421	0.454	9.000
172.100	77.200	8.318	8.421	0.454	9.000
172.200	77.400	8.320	8.421	0.454	9.000
172.300	77.800	8.318	8.422	0.454	9.000
172.400	75.200	8.318	8.421	0.454	9.000
172.500	77.200	8.318	8.422	0.455	9.000
172.600	76.400	8.318	8.422	0.455	9.000
172.700	75.400	8.322	8.422	0.455	9.000
172.800	76.600	8.318	8.422	0.455	9.000
172.900	76.200	8.323	8.422	0.455	9.000
173.000	76.600	8.322	8.423	0.455	9.000
173.100	75.600	8.322	8.423	0.455	9.000
173.200	75.800	8.323	8.423	0.455	9.000
173.300	75.800	8.326	8.422	0.455	9.000
173.400	75.600	8.329	8.422	0.455	9.000
173.500	76.000	8.331	8.424	0.456	9.000
173.600	76.800	8.331	8.424	0.456	9.000
173.700	76.200	8.329	8.424	0.456	9.000
173.800	75.800	8.325	8.423	0.456	9.000
173.900	76.200	8.331	8.422	0.456	9.000
174.000	75.600	8.331	8.423	0.457	9.000
174.100	77.000	8.331	8.423	0.457	9.000
174.200	75.800	8.328	8.424	0.457	9.000
174.300	77.200	8.330	8.424	0.457	9.000
174.400	75.200	8.338	8.424	0.457	9.000
174.500	75.200	8.336	8.424	0.457	9.000
174.600	76.400	8.336	8.424	0.457	9.000
174.700	74.200	8.332	8.423	0.457	9.000
174.800	76.000	8.335	8.424	0.457	9.000
174.900	76.200	8.331	8.424	0.457	9.000
175.000	75.200	8.332	8.425	0.458	9.000
175.100	74.400	8.332	8.425	0.458	9.000
175.200	75.400	8.334	8.423	0.458	9.000
175.300	75.200	8.336	8.424	0.458	9.000
175.400	75.800	8.338	8.425	0.458	9.000
175.500	75.000	8.337	8.425	0.458	9.000
175.600	76.000	8.337	8.425	0.458	9.000
175.700	74.800	8.338	8.424	0.458	9.000
175.800	74.800	8.332	8.425	0.458	9.000
175.900	75.600	8.336	8.425	0.458	9.000
176.000	75.200	8.336	8.425	0.459	9.000
176.100	74.400	8.336	8.425	0.459	9.000
176.200	76.200	8.338	8.424	0.459	9.000
176.300	75.200	8.338	8.425	0.459	9.000
176.400	74.800	8.337	8.425	0.459	9.000
176.500	74.800	8.338	8.426	0.460	9.000
176.600	75.200	8.338	8.426	0.460	9.000
176.700	74.800	8.340	8.425	0.460	9.000
176.800	74.800	8.342	8.426	0.460	9.000
176.900	74.800	8.342	8.424	0.460	9.000
177.000	74.400	8.341	8.426	0.460	9.000
177.100	74.400	8.341	8.426	0.460	9.000
177.200	76.000	8.344	8.426	0.460	9.000
177.300	73.600	8.345	8.426	0.460	9.000
177.400	73.400	8.348	8.426	0.460	9.000
177.500	74.800	8.346	8.427	0.461	9.000
177.600	74.800	8.346	8.427	0.461	9.000
177.700	73.800	8.343	8.426	0.461	9.000
177.800	74.200	8.342	8.426	0.461	9.000
177.900	74.400	8.345	8.427	0.461	9.000
178.000	74.400	8.348	8.426	0.462	9.000
178.100	73.200	8.348	8.426	0.462	9.000
178.200	73.600	8.344	8.426	0.462	9.000
178.300	75.200	8.346	8.427	0.462	9.000
178.400	73.800	8.345	8.427	0.462	9.000
178.500	73.400	8.346	8.427	0.462	9.000
178.600	74.200	8.346	8.427	0.462	9.000
178.700	73.400	8.347	8.426	0.462	9.000
178.800	73.600	8.348	8.426	0.462	9.000
178.900	73.000	8.348	8.427	0.462	9.000
179.000	73.600	8.349	8.428	0.463	9.000
179.100	72.600	8.349	8.428	0.463	9.000
179.200	73.800	8.353	8.428	0.463	9.000
179.300	73.200	8.353	8.429	0.463	9.000
179.400	72.800	8.356	8.427	0.463	9.000
179.500	72.600	8.355	8.427	0.463	9.000
179.600	73.600	8.355	8.427	0.463	9.000
179.700	73.200	8.354	8.429	0.463	9.000
179.800	73.000	8.348	8.429	0.463	9.000
179.900	74.000	8.354	8.428	0.463	9.000
180.000	72.200	8.353	8.428	0.464	9.000
180.100	73.600	8.353	8.428	0.464	9.000
180.200	72.200	8.353	8.428	0.464	9.000
180.300	73.400	8.355	8.428	0.464	9.000
180.400	72.000	8.354	8.429	0.464	9.000
180.500	73.000	8.354	8.428	0.465	9.000
180.600	73.000	8.354	8.428	0.465	9.000
180.700	73.400	8.356	8.428	0.465	9.000
180.800	73.400	8.354	8.429	0.465	9.000
180.900	73.000	8.359	8.429	0.465	9.000
181.000	72.600	8.357	8.430	0.465	9.000
181.100	72.600	8.357	8.430	0.465	9.000
181.200	72.200	8.359	8.429	0.465	9.000
181.300	73.000	8.360	8.429	0.465	9.000
181.400	72.200	8.361	8.429	0.465	9.000
181.500	73.200	8.365	8.430	0.466	9.000
181.600	72.000	8.365	8.430	0.466	9.000
181.700	72.600	8.360	8.430	0.466	9.000
181.800	71.200	8.358	8.429	0.466	9.000
181.900	72.200	8.358	8.430	0.466	9.000
182.000	71.600	8.361	8.430	0.466	9.000
182.100	71.800	8.361	8.430	0.466	9.000
182.200	72.200	8.362	8.430	0.466	9.000
182.300	72.400	8.361	8.430	0.466	9.000
182.400	72.600	8.362	8.430	0.466	9.000
182.500	71.400	8.362	8.430	0.467	9.000
182.600	72.600	8.362	8.430	0.467	9.000
182.700	72.000	8.362	8.430	0.467	9.000
182.800	71.600	8.364	8.431	0.467	9.000
182.900	72.800	8.365	8.429	0.467	9.000
183.000	71.200	8.367	8.430	0.468	9.000
183.100	72.200	8.367	8.430	0.468	9.000
183.200	71.800	8.364	8.431	0.468	9.000
183.300	70.600	8.366	8.431	0.468	9.000
183.400	71.400	8.367	8.431	0.468	9.000
183.500	71.600	8.372	8.430	0.468	9.000
183.600	72.200	8.372	8.430	0.468	9.000
183.700	72.400	8.366	8.431	0.468	9.000
183.800	71.400	8.366	8.431	0.468	9.000
183.900	72.400	8.370	8.431	0.468	9.000
184.000	72.200	8.369	8.431	0.469	9.000
184.100	71.400	8.369	8.431	0.469	9.000
184.200	71.600	8.365	8.432	0.469	9.000
184.300	72.400	8.369	8.432	0.469	9.000
184.400	71.200	8.366	8.432	0.469	9.000
184.500	71.600	8.369	8.431	0.469	9.000
184.600	70.600	8.369	8.431	0.469	9.000
184.700	72.000	8.371	8.432	0.469	9.000
184.800	72.400	8.369	8.433	0.469	9.000
184.900	70.400	8.367	8.433	0.469	9.000
185.000	71.800	8.372	8.432	0.470	9.000
185.100	70.600	8.372	8.432	0.470	9.000
185.200	70.400	8.371	8.434	0.470	9.000
185.300	69.800	8.375	8.432	0.470	9.000
185.400	70.000	8.380	8.433	0.470	9.000
185.500	71.400	8.377	8.432	0.471	9.000
185.600	71.600	8.377	8.432	0.471	9.000
185.700	71.400	8.372	8.432	0.471	9.000
185.800	71.800	8.373	8.433	0.471	9.000
185.900	70.800	8.373	8.433	0.471	9.000
186.000	71.200	8.373	8.433	0.471	9.000
186.100	71.400	8.373	8.433	0.471	9.000
186.200	71.800	8.372	8.434	0.471	9.000
186.300	70.800	8.371	8.434	0.471	9.000
186.400	70.600	8.375	8.434	0.471	9.000
186.500	71.400	8.377	8.433	0.472	9.000
186.600	71.400	8.377	8.433	0.472	9.000
186.700	70.000	8.375	8.434	0.472	9.000
186.800	71.400	8.375	8.434	0.472	9.000
186.900	70.000	8.371	8.435	0.472	9.000
187.000	70.800	8.375	8.434	0.472	9.000
187.100	71.000	8.375	8.434	0.472	9.000
187.200	70.400	8.379	8.434	0.472	9.000
187.300	70.600	8.378	8.433	0.472	9.000
187.400	69.800	8.382	8.434	0.472	9.000
187.500	71.200	8.384	8.435	0.473	9.000
187.600	69.800	8.384	8.435	0.473	9.000
187.700	71.000	8.379	8.434	0.473	9.000
187.800	70.400	8.378	8.435	0.473	9.000
187.900	70.000	8.379	8.435	0.473	9.000
188.000	69.800	8.382	8.435	0.473	9.000
188.100	70.200	8.382	8.435	0.473	9.000
188.200	70.400	8.379	8.435	0.473	9.000
188.300	69.800	8.378	8.435	0.473	9.000
188.400	69.800	8.377	8.434	0.473	9.000
188.500	68.600	8.381	8.435	0.474	9.000
188.600	69.200	8.381	8.435	0.474	9.000
188.700	70.400	8.381	8.435	0.474	9.000
188.800	69.800	8.380	8.435	0.474	9.000
188.900	70.000	8.382	8.436	0.474	9.000
189.000	69.400	8.382	8.435	0.475	9.000
189.100	69.200	8.382	8.435	0.475	9.000
189.200	70.600	8.383	8.435	0.475	9.000
189.300	69.600	8.385	8.436	0.475	9.000
189.400	69.200	8.389	8.435	0.475	9.000
189.500	69.200	8.386	8.436	0.475	9.000
189.600	70.000	8.386	8.436	0.475	9.000
189.700	71.000	8.385	8.436	0.475	9.000
189.800	69.400	8.382	8.436	0.475	9.000
189.900	69.400	8.383	8.437	0.475	9.000
190.000	69.200	8.387	8.437	0.476	9.000
190.100	69.600	8.387	8.437	0.476	9.000
190.200	70.000	8.387	8.437	0.476	9.000
190.300	69.400	8.383	8.437	0.476	9.000
190.400	69.800	8.385	8.437	0.476	9.000
190.500	69.400	8.383	8.437	0.476	9.000
190.600	69.400	8.383	8.437	0.476	9.000
190.700	69.800	8.389	8.437	0.476	9.000
190.800	69.400	8.388	8.437	0.476	9.000
190.900	69.800	8.389	8.437	0.476	9.000
191.000	68.400	8.385	8.437	0.477	9.000
191.100	69.000	8.385	8.437	0.477	9.000
191.200	69.800	8.389	8.438	0.477	9.000
191.300	70.600	8.389	8.438	0.477	9.000
191.400	69.000	8.393	8.438	0.477	9.000
191.500	69.800	8.392	8.439	0.478	9.000
191.600	69.800	8.392	8.439	0.478	9.000
191.700	68.400	8.390	8.438	0.478	9.000
191.800	68.200	8.392	8.438	0.478	9.000
191.900	68.600	8.387	8.437	0.478	9.000
192.000	68.600	8.390	8.438	0.478	9.000
192.100	68.000	8.390	8.438	0.478	9.000
192.200	68.400	8.390	8.438	0.478	9.000
192.300	68.800	8.388	8.438	0.478	9.000
192.400	69.000	8.389	8.438	0.478	9.000
192.500	68.800	8.390	8.439	0.479	9.000
192.600	68.400	8.390	8.439	0.479	9.000
192.700	69.400	8.391	8.438	0.479	9.000
192.800	68.400	8.391	8.440	0.479	9.000
192.900	67.600	8.393	8.438	0.479	9.000
193.000	68.600	8.389	8.438	0.479	9.000
193.100	68.400	8.389	8.438	0.479	9.000
193.200	69.400	8.391	8.439	0.479	9.000
193.300	68.000	8.395	8.439	0.479	9.000
193.400	68.600	8.397	8.439	0.479	9.000
193.500	67.800	8.396	8.441	0.480	9.000
193.600	68.600	8.396	8.441	0.480	9.000
193.700	68.200	8.391	8.440	0.480	9.000
193.800	69.400	8.394	8.440	0.480	9.000
193.900	68.000	8.395	8.439	0.480	9.000
194.000	68.600	8.393	8.439	0.480	9.000
194.100	67.200	8.393	8.439	0.480	9.000
194.200	68.400	8.397	8.440	0.480	9.000
194.300	68.600	8.394	8.441	0.480	9.000
194.400	66.400	8.395	8.441	0.480	9.000
194.500	68.600	8.396	8.441	0.481	9.000
194.600	68.200	8.396	8.441	0.481	9.000
194.700	67.000	8.395	8.440	0.481	9.000
194.800	67.600	8.394	8.441	0.481	9.000
194.900	67.200	8.397	8.440	0.481	9.000
195.000	67.800	8.396	8.441	0.482	9.000
195.100	67.600	8.396	8.441	0.482	9.000
195.200	68.600	8.398	8.441	0.482	9.000
195.300	69.000	8.400	8.441	0.482	9.000
195.400	67.000	8.406	8.442	0.482	9.000
195.500	67.000	8.403	8.440	0.482	9.000
195.600	67.400	8.403	8.440	0.482	9.000
195.700	67.800	8.401	8.442	0.482	9.000
195.800	68.400	8.402	8.442	0.482	9.000
195.900	67.400	8.401	8.442	0.482	9.000
196.000	66.800	8.403	8.442	0.483	9.000
196.100	67.200	8.403	8.442	0.483	9.000
196.200	67.600	8.403	8.442	0.483	9.000
196.300	67.000	8.401	8.442	0.483	9.000
196.400	67.000	8.404	8.442	0.483	9.000
196.500	66.000	8.406	8.442	0.483	9.000
196.600	67.400	8.406	8.442	0.483	9.000
196.700	67.000	8.404	8.442	0.483	9.000
196.800	67.600	8.405	8.443	0.483	9.000
196.900	65.400	8.405	8.443	0.483	9.000
197.000	66.200	8.404	8.443	0.484	9.000
197.100	66.000	8.404	8.443	0.484	9.000
197.200	66.200	8.408	8.442	0.484	9.000
197.300	66.000	8.408	8.443	0.484	9.000
197.400	67.000	8.412	8.443	0.484	9.000
197.500	66.400	8.414	8.444	0.484	9.000
197.600	65.800	8.414	8.444	0.484	9.000
197.700	66.400	8.414	8.443	0.484	9.000
197.800	66.600	8.410	8.443	0.484	9.000
197.900	65.800	8.411	8.444	0.484	9.000
198.000	66.200	8.413	8.443	0.485	9.000
198.100	66.400	8.413	8.443	0.485	9.000
198.200	66.000	8.414	8.444	0.485	9.000
198.300	66.400	8.411	8.444	0.485	9.000
198.400	66.800	8.415	8.444	0.485	9.000
198.500	66.000	8.414	8.444	0.485	9.000
198.600	65.400	8.414	8.444	0.485	9.000
198.700	65.800	8.412	8.444	0.485	9.000
198.800	66.000	8.410	8.444	0.485	9.000
198.900	66.200	8.416	8.444	0.485	9.000
199.000	66.000	8.416	8.445	0.486	9.000
199.100	65.600	8.416	8.445	0.486	9.000
199.200	66.400	8.412	8.445	0.486	9.000
199.300	66.000	8.416	8.444	0.486	9.000
199.400	65.800	8.420	8.445	0.486	9.000
199.500	65.800	8.419	8.446	0.486	9.000
199.600	65.600	8.419	8.446	0.486	9.000
199.700	65.400	8.421	8.444	0.486	9.000
199.800	66.200	8.415	8.445	0.486	9.000
199.900	66.400	8.416	8.445	0.486	9.000
[truncated: 77,564 more rows]
