# Supplementary material for: Measurement of Outflow Facility Using iPerfusion
Source: PLoS One. 2016 Mar 7;11(3):e0150694. doi: 10.1371/journal.pone.0150694 (PMC4780770; doi:10.1371/journal.pone.0150694)
Supplement: S4 File — The raw data from the perfusion traces along with the steady state values for each pressure step. (ZIP) [file pone.0150694.s004.zip › S3/ControlIndividuals/Mouse1/Eye_1_control/Parameters.txt]

Q 	 dQ 	 P 	 dP 	 R 	 dR 	 C 	 dC 	 FT 	 dFT 	 N/A 	 FV 	 
42.8142	1.4195	8.6311	0.0108	0.2033	0.0068	4.9187	0.1646	0.0000	0.0000	8.9810	0.0000
23.1933	0.7787	4.3039	0.0048	0.1885	0.0064	5.3052	0.1810	24.2989	2.1766	4.4754	-31.6594
41.0972	1.0336	5.6612	0.0078	0.1390	0.0035	7.1958	0.1828	135.4299	12.0450	5.9930	135.0949
63.5477	0.9631	6.9791	0.0064	0.1105	0.0017	9.0538	0.1382	109.2476	9.6434	7.5075	99.5025
87.5721	1.7395	8.2823	0.0141	0.0950	0.0019	10.5300	0.2108	88.2069	7.7340	9.0075	80.3920
111.4524	1.5034	9.5941	0.0118	0.0864	0.0012	11.5792	0.1573	80.7281	7.0435	10.5075	69.6605
137.9492	1.8917	10.8740	0.0137	0.0790	0.0011	12.6530	0.1747	74.2613	6.4412	12.0150	62.9359
