# Supplementary material for: Measurement of Outflow Facility Using iPerfusion
Source: PLoS One. 2016 Mar 7;11(3):e0150694. doi: 10.1371/journal.pone.0150694 (PMC4780770; doi:10.1371/journal.pone.0150694)
Supplement: S4 File — The raw data from the perfusion traces along with the steady state values for each pressure step. (ZIP) [file pone.0150694.s004.zip › S3/ControlIndividuals/Mouse2/CapPre_2/Data.txt]

0.000	-2.600	-0.000	8.736	-0.000	0.000
0.100	0.200	-0.000	8.736	-0.000	0.000
0.200	0.200	-0.002	8.735	-0.000	0.000
0.300	0.600	0.000	8.737	0.000	0.000
0.400	0.600	-0.004	8.736	0.000	0.000
0.500	1.000	-0.005	8.736	0.000	0.000
0.600	1.400	-0.005	8.736	0.000	0.000
0.700	1.800	-0.002	8.737	0.000	0.000
0.800	1.000	0.001	8.736	0.000	0.000
0.900	1.800	-0.001	8.737	0.000	0.000
1.000	1.200	-0.002	8.736	0.000	0.000
1.100	2.000	-0.002	8.736	0.000	0.000
1.200	2.400	-0.001	8.735	0.000	0.000
1.300	0.600	-0.001	8.736	0.000	0.000
1.400	2.000	-0.003	8.736	0.000	0.000
1.500	1.000	-0.000	8.736	0.000	0.000
1.600	2.000	-0.000	8.736	0.000	0.000
1.700	2.000	0.002	8.736	0.000	0.000
1.800	1.800	-0.004	8.736	0.000	0.000
1.900	-0.000	-0.002	8.737	0.000	0.000
2.000	2.800	0.000	8.736	0.000	0.000
2.100	2.800	0.000	8.736	0.000	0.000
2.200	1.000	-0.002	8.737	0.000	0.000
2.300	0.200	-0.003	8.736	0.000	0.000
2.400	2.600	-0.002	8.735	0.000	0.000
2.500	1.400	-0.001	8.736	0.000	0.000
2.600	1.000	-0.001	8.736	0.000	0.000
2.700	1.000	-0.002	8.735	0.000	0.000
2.800	0.400	-0.004	8.736	0.000	0.000
2.900	-0.400	-0.005	8.736	0.000	0.000
3.000	1.600	-0.001	8.735	0.000	0.000
3.100	2.600	-0.001	8.735	0.000	0.000
3.200	1.200	-0.006	8.736	0.000	0.000
3.300	0.200	-0.003	8.735	0.000	0.000
3.400	2.400	-0.000	8.737	0.000	0.000
3.500	0.400	0.001	8.736	0.000	0.000
3.600	2.000	0.001	8.736	0.000	0.000
3.700	0.200	-0.005	8.736	0.000	0.000
3.800	1.200	0.001	8.735	0.000	0.000
3.900	0.400	-0.003	8.737	0.000	0.000
4.000	1.000	-0.003	8.736	0.000	0.000
4.100	1.400	-0.003	8.736	0.000	0.000
4.200	1.800	-0.002	8.736	0.000	0.000
4.300	1.400	-0.003	8.736	0.000	0.000
4.400	2.000	-0.001	8.736	0.000	0.000
4.500	1.400	-0.003	8.735	0.000	0.000
4.600	1.600	-0.003	8.735	0.000	0.000
4.700	0.200	-0.004	8.735	0.000	0.000
4.800	1.600	-0.004	8.735	0.000	0.000
4.900	0.400	0.000	8.734	0.000	0.000
5.000	2.400	-0.003	8.736	0.000	0.000
5.100	1.400	-0.003	8.736	0.000	0.000
5.200	3.000	0.000	8.735	0.000	0.000
5.300	1.000	-0.002	8.735	0.000	0.000
5.400	1.000	-0.003	8.735	0.000	0.000
5.500	1.600	-0.001	8.736	0.000	0.000
5.600	-0.400	-0.001	8.736	0.000	0.000
5.700	1.000	-0.002	8.735	0.000	0.000
5.800	0.800	-0.002	8.734	0.000	0.000
5.900	1.400	-0.003	8.736	0.000	0.000
6.000	0.600	-0.002	8.735	0.000	0.000
6.100	1.600	-0.002	8.735	0.000	0.000
6.200	1.600	-0.001	8.735	0.000	0.000
6.300	1.400	0.001	8.735	0.000	0.000
6.400	1.400	-0.003	8.736	0.000	0.000
6.500	1.000	0.001	8.735	0.000	0.000
6.600	0.200	0.001	8.735	0.000	0.000
6.700	1.600	-0.006	8.735	0.000	0.000
6.800	1.000	0.004	8.735	0.000	0.000
6.900	1.400	-0.008	8.736	0.000	0.000
7.000	-0.200	-0.001	8.736	0.000	0.000
7.100	1.400	-0.001	8.736	0.000	0.000
7.200	1.600	-0.004	8.735	0.000	0.000
7.300	0.600	0.000	8.736	0.000	0.000
7.400	2.200	-0.004	8.735	0.000	0.000
7.500	2.400	-0.002	8.735	0.000	0.000
7.600	0.200	-0.002	8.735	0.000	0.000
7.700	2.200	-0.006	8.735	0.000	0.000
7.800	1.400	0.004	8.736	0.000	0.000
7.900	2.200	-0.004	8.735	0.000	0.000
8.000	1.400	-0.004	8.736	0.000	0.000
8.100	2.000	-0.004	8.736	0.000	0.000
8.200	0.800	-0.003	8.735	0.000	0.000
8.300	2.400	-0.001	8.736	0.000	0.000
8.400	0.800	-0.007	8.735	0.000	0.000
8.500	2.200	-0.005	8.736	0.000	0.000
8.600	1.800	-0.005	8.736	0.000	0.000
8.700	2.200	-0.002	8.735	0.000	0.000
8.800	1.200	-0.001	8.735	0.000	0.000
8.900	1.400	-0.004	8.734	0.000	0.000
9.000	1.400	-0.004	8.736	0.000	0.000
9.100	1.600	-0.004	8.736	0.000	0.000
9.200	1.400	0.001	8.736	0.000	0.000
9.300	1.800	-0.002	8.735	0.000	0.000
9.400	1.000	-0.005	8.736	0.000	0.000
9.500	1.000	-0.001	8.735	0.000	0.000
9.600	0.800	-0.001	8.735	0.000	0.000
9.700	1.000	-0.002	8.735	0.000	0.000
9.800	1.400	-0.002	8.735	0.000	0.000
9.900	1.400	-0.004	8.735	0.000	0.000
10.000	2.400	-0.002	8.734	0.000	0.000
10.100	1.400	-0.002	8.734	0.000	0.000
10.200	0.800	-0.001	8.735	0.000	0.000
10.300	2.000	-0.003	8.734	0.000	0.000
10.400	2.400	-0.003	8.737	0.000	0.000
10.500	1.800	-0.003	8.736	0.000	0.000
10.600	0.800	-0.003	8.736	0.000	0.000
10.700	0.400	-0.001	8.734	0.000	0.000
10.800	0.600	-0.007	8.735	0.000	0.000
10.900	1.000	0.001	8.735	0.000	0.000
11.000	1.600	-0.000	8.735	0.000	0.000
11.100	0.800	-0.000	8.735	0.000	0.000
11.200	0.800	-0.001	8.735	0.000	0.000
11.300	2.000	-0.006	8.735	0.000	0.000
11.400	1.400	-0.000	8.734	0.000	0.000
11.500	1.600	-0.000	8.735	0.000	0.000
11.600	1.800	-0.000	8.735	0.000	0.000
11.700	1.400	0.001	8.736	0.000	0.000
11.800	1.200	-0.002	8.735	0.000	0.000
11.900	1.400	-0.003	8.735	0.000	0.000
12.000	0.200	-0.001	8.735	0.000	0.000
12.100	2.600	-0.001	8.735	0.000	0.000
12.200	1.000	-0.001	8.734	0.000	0.000
12.300	1.000	0.003	8.735	0.000	0.000
12.400	2.400	-0.002	8.735	0.000	0.000
12.500	1.000	-0.005	8.735	0.000	0.000
12.600	2.000	-0.005	8.735	0.000	0.000
12.700	1.200	0.003	8.735	0.000	0.000
12.800	2.200	-0.003	8.736	0.000	0.000
12.900	0.600	-0.000	8.736	0.000	0.000
13.000	1.000	-0.002	8.734	0.000	0.000
13.100	0.400	-0.002	8.734	0.000	0.000
13.200	1.600	-0.002	8.734	0.000	0.000
13.300	1.200	-0.004	8.735	0.000	0.000
13.400	1.600	-0.004	8.735	0.000	0.000
13.500	0.600	0.001	8.735	0.000	0.000
13.600	1.400	0.001	8.735	0.000	0.000
13.700	1.000	0.001	8.734	0.000	0.000
13.800	2.200	-0.001	8.736	0.012	0.000
13.900	2.000	0.000	8.734	0.012	0.000
14.000	2.600	0.002	8.735	0.012	0.000
14.100	1467.000	0.002	8.735	0.012	0.000
14.200	5500.000	-0.002	8.734	0.012	0.000
14.300	5387.200	0.001	8.735	0.040	0.000
14.400	4665.400	-0.004	8.735	0.040	0.000
14.500	3325.200	0.004	8.735	0.040	0.000
14.600	2279.400	0.004	8.735	0.040	0.000
14.700	1487.000	-0.021	8.735	0.040	0.000
14.800	-547.400	-0.003	8.734	0.015	0.000
14.900	-3032.600	0.009	8.734	0.015	0.000
15.000	-4556.200	-0.004	8.735	0.015	0.000
15.100	-3835.800	-0.004	8.735	0.015	0.000
15.200	-3832.800	-0.004	8.735	0.015	0.000
15.300	244.800	-0.015	8.735	0.043	0.000
15.400	3727.600	-0.010	8.734	0.043	0.000
15.500	5436.400	-0.654	8.735	0.043	0.000
15.600	5105.000	-0.654	8.735	0.043	0.000
15.700	2994.400	-0.628	8.734	0.043	0.000
15.800	165.600	-0.531	8.734	0.014	0.000
15.900	-2610.800	0.013	8.735	0.014	0.000
16.000	-4868.800	0.006	8.735	0.014	0.000
16.100	-5415.000	0.006	8.735	0.014	0.000
16.200	-4602.000	0.003	8.736	0.014	0.000
16.300	-235.200	-0.000	8.735	0.012	0.000
16.400	-169.800	-0.001	8.735	0.012	0.000
16.500	-226.400	0.009	8.734	0.012	0.000
16.600	-264.000	0.009	8.734	0.012	0.000
16.700	-288.600	-0.001	8.733	0.012	0.000
16.800	-292.200	-0.014	8.735	0.010	0.000
16.900	-287.000	-0.002	8.734	0.010	0.000
17.000	-268.400	-0.002	8.735	0.010	0.000
17.100	-247.800	-0.002	8.735	0.010	0.000
17.200	-233.000	-0.056	8.734	0.010	0.000
17.300	-220.400	-0.246	8.735	0.008	0.000
17.400	-207.200	-0.290	8.734	0.008	0.000
17.500	-199.600	-0.204	8.734	0.008	0.000
17.600	-226.800	-0.204	8.734	0.008	0.000
17.700	-221.800	0.736	8.734	0.008	0.000
17.800	-223.000	1.376	8.734	0.007	0.000
17.900	-220.200	1.960	8.734	0.007	0.000
18.000	-216.600	2.480	8.735	0.007	0.000
18.100	-214.200	2.480	8.735	0.007	0.000
18.200	-207.800	2.512	8.735	0.007	0.000
18.300	-202.200	2.452	8.735	0.005	0.000
18.400	-204.600	2.301	8.734	0.005	0.000
18.500	-210.200	1.986	8.735	0.005	0.000
18.600	-208.200	1.986	8.735	0.005	0.000
18.700	-207.200	1.882	8.735	0.005	0.000
18.800	-206.000	1.773	8.734	0.003	0.000
18.900	-204.000	1.736	8.735	0.003	0.000
19.000	-203.400	1.904	8.733	0.003	0.000
19.100	-202.200	1.904	8.733	0.003	0.000
19.200	-202.200	1.908	8.735	0.003	0.000
19.300	-200.400	1.904	8.734	0.002	0.000
19.400	-200.800	1.843	8.735	0.002	0.000
19.500	-199.000	1.787	8.735	0.002	0.000
19.600	-198.400	1.787	8.735	0.002	0.000
19.700	-199.200	1.744	8.734	0.002	0.000
19.800	-197.000	1.757	8.735	-0.000	0.000
19.900	-196.400	1.804	8.734	-0.000	0.000
20.000	-196.400	1.780	8.735	-0.000	0.000
20.100	-194.000	1.780	8.735	-0.000	0.000
20.200	-193.800	1.767	8.733	-0.000	0.000
20.300	-192.600	1.765	8.735	-0.002	0.000
20.400	-192.200	1.744	8.735	-0.002	0.000
20.500	-192.000	1.733	8.733	-0.002	0.000
20.600	-191.200	1.733	8.733	-0.002	0.000
20.700	-188.200	1.734	8.734	-0.002	0.000
20.800	-188.800	1.726	8.734	-0.003	0.000
20.900	-188.800	1.718	8.734	-0.003	0.000
21.000	-185.600	1.704	8.733	-0.003	0.000
21.100	-186.000	1.704	8.733	-0.003	0.000
21.200	-184.200	1.699	8.735	-0.003	0.000
21.300	-184.600	1.682	8.735	-0.005	0.000
21.400	-183.400	1.680	8.734	-0.005	0.000
21.500	-182.000	1.666	8.734	-0.005	0.000
21.600	-182.800	1.666	8.734	-0.005	0.000
21.700	-180.000	1.644	8.734	-0.005	0.000
21.800	-178.800	1.654	8.733	-0.006	0.000
21.900	-178.600	1.633	8.734	-0.006	0.000
22.000	-177.800	1.636	8.734	-0.006	0.000
22.100	-178.000	1.636	8.734	-0.006	0.000
22.200	-175.000	1.604	8.733	-0.006	0.000
22.300	-176.000	1.587	8.735	-0.008	0.000
22.400	-175.000	1.607	8.734	-0.008	0.000
22.500	-173.800	1.588	8.735	-0.008	0.000
22.600	-173.200	1.588	8.735	-0.008	0.000
22.700	-172.600	1.552	8.734	-0.008	0.000
22.800	-171.200	1.552	8.734	-0.009	0.000
22.900	-170.800	1.556	8.734	-0.009	0.000
23.000	-171.000	1.531	8.734	-0.009	0.000
23.100	-168.400	1.531	8.734	-0.009	0.000
23.200	-168.800	1.516	8.734	-0.009	0.000
23.300	-167.600	1.514	8.734	-0.011	0.000
23.400	-167.400	1.511	8.733	-0.011	0.000
23.500	-166.800	1.504	8.734	-0.011	0.000
23.600	-165.800	1.504	8.734	-0.011	0.000
23.700	-165.200	1.484	8.733	-0.011	0.000
23.800	-164.200	1.483	8.734	-0.012	0.000
23.900	-163.000	1.478	8.734	-0.012	0.000
24.000	-162.800	1.464	8.734	-0.012	0.000
24.100	-161.800	1.464	8.734	-0.012	0.000
24.200	-160.400	1.449	8.733	-0.012	0.000
24.300	-159.600	1.450	8.735	-0.013	0.000
24.400	-158.800	1.428	8.734	-0.013	0.000
24.500	-157.000	1.418	8.733	-0.013	0.000
24.600	-158.000	1.418	8.733	-0.013	0.000
24.700	-155.800	1.429	8.733	-0.013	0.000
24.800	-154.800	1.404	8.734	-0.015	0.000
24.900	-154.000	1.402	8.733	-0.015	0.000
25.000	-154.000	1.393	8.733	-0.015	0.000
25.100	-152.600	1.393	8.733	-0.015	0.000
25.200	-150.800	1.363	8.734	-0.015	0.000
25.300	-151.600	1.378	8.734	-0.016	0.000
25.400	-150.000	1.372	8.734	-0.016	0.000
25.500	-149.000	1.346	8.735	-0.016	0.000
25.600	-148.400	1.346	8.735	-0.016	0.000
25.700	-147.800	1.338	8.732	-0.016	0.000
25.800	-146.800	1.329	8.734	-0.017	0.000
25.900	-145.600	1.329	8.732	-0.017	0.000
26.000	-144.200	1.315	8.734	-0.017	0.000
26.100	-142.800	1.315	8.734	-0.017	0.000
26.200	-143.000	1.302	8.734	-0.017	0.000
26.300	-143.200	1.290	8.734	-0.018	0.000
26.400	-141.600	1.286	8.733	-0.018	0.000
26.500	-140.200	1.275	8.734	-0.018	0.000
26.600	-139.000	1.275	8.734	-0.018	0.000
26.700	-138.800	1.263	8.734	-0.018	0.000
26.800	-139.200	1.259	8.735	-0.019	0.000
26.900	-137.400	1.249	8.733	-0.019	0.000
27.000	-137.400	1.236	8.732	-0.019	0.000
27.100	-136.000	1.236	8.732	-0.019	0.000
27.200	-136.400	1.230	8.733	-0.019	0.000
27.300	-134.600	1.221	8.734	-0.020	0.000
27.400	-134.600	1.213	8.733	-0.020	0.000
27.500	-132.400	1.194	8.733	-0.020	0.000
27.600	-133.600	1.194	8.733	-0.020	0.000
27.700	-131.400	1.191	8.733	-0.020	0.000
27.800	-131.000	1.185	8.733	-0.022	0.000
27.900	-130.800	1.175	8.734	-0.022	0.000
28.000	-128.000	1.164	8.734	-0.022	0.000
28.100	-129.200	1.164	8.734	-0.022	0.000
28.200	-127.000	1.157	8.735	-0.022	0.000
28.300	-127.000	1.149	8.733	-0.023	0.000
28.400	-126.800	1.147	8.733	-0.023	0.000
28.500	-123.800	1.127	8.734	-0.023	0.000
28.600	-124.800	1.127	8.734	-0.023	0.000
28.700	-123.800	1.122	8.732	-0.023	0.000
28.800	-122.800	1.115	8.735	-0.024	0.000
28.900	-121.800	1.108	8.735	-0.024	0.000
29.000	-120.400	1.096	8.732	-0.024	0.000
29.100	-120.600	1.096	8.732	-0.024	0.000
29.200	-119.800	1.085	8.733	-0.024	0.000
29.300	-119.000	1.079	8.734	-0.025	0.000
29.400	-118.000	1.073	8.734	-0.025	0.000
29.500	-116.800	1.060	8.734	-0.025	0.000
29.600	-117.400	1.060	8.734	-0.025	0.000
29.700	-116.400	1.054	8.733	-0.025	0.000
29.800	-115.800	1.042	8.735	-0.026	0.000
29.900	-115.600	1.041	8.733	-0.026	0.000
30.000	-113.200	1.029	8.733	-0.026	0.000
30.100	-113.400	1.029	8.733	-0.026	0.000
30.200	-112.600	1.020	8.734	-0.026	0.000
30.300	-111.600	1.013	8.733	-0.026	0.000
30.400	-110.400	1.006	8.733	-0.026	0.000
30.500	-111.000	0.997	8.733	-0.026	0.000
30.600	-109.000	0.997	8.733	-0.026	0.000
30.700	-109.000	0.993	8.735	-0.026	0.000
30.800	-109.600	0.986	8.732	-0.027	0.000
30.900	-107.400	0.977	8.734	-0.027	0.000
31.000	-107.200	0.963	8.734	-0.027	0.000
31.100	-106.400	0.963	8.734	-0.027	0.000
31.200	-105.000	0.958	8.733	-0.027	0.000
31.300	-105.600	0.955	8.733	-0.028	0.000
31.400	-103.800	0.948	8.733	-0.028	0.000
31.500	-103.200	0.933	8.734	-0.028	0.000
31.600	-101.000	0.933	8.734	-0.028	0.000
31.700	-101.400	0.926	8.733	-0.028	0.000
31.800	-101.400	0.922	8.733	-0.028	0.000
31.900	-100.400	0.914	8.732	-0.029	0.000
32.000	-101.000	0.906	8.732	-0.029	0.000
32.100	-99.600	0.906	8.732	-0.029	0.000
32.200	-98.800	0.897	8.733	-0.029	0.000
32.300	-97.800	0.894	8.734	-0.030	0.000
32.400	-97.600	0.884	8.733	-0.030	0.000
32.500	-96.600	0.874	8.733	-0.030	0.000
32.600	-96.600	0.874	8.733	-0.030	0.000
32.700	-95.200	0.870	8.732	-0.030	0.000
32.800	-94.400	0.864	8.734	-0.031	0.000
32.900	-94.800	0.859	8.733	-0.031	0.000
33.000	-94.200	0.841	8.733	-0.031	0.000
33.100	-93.200	0.841	8.733	-0.031	0.000
33.200	-92.000	0.841	8.733	-0.031	0.000
33.300	-92.000	0.835	8.733	-0.031	0.000
33.400	-91.000	0.830	8.733	-0.031	0.000
33.500	-88.800	0.814	8.733	-0.031	0.000
33.600	-89.000	0.814	8.733	-0.031	0.000
33.700	-89.000	0.809	8.733	-0.031	0.000
33.800	-88.800	0.809	8.733	-0.031	0.000
33.900	-87.200	0.802	8.733	-0.032	0.000
34.000	-87.400	0.787	8.733	-0.032	0.000
34.100	-86.600	0.787	8.733	-0.032	0.000
34.200	-86.200	0.782	8.733	-0.032	0.000
34.300	-85.800	0.777	8.732	-0.032	0.000
34.400	-84.400	0.769	8.734	-0.033	0.000
34.500	-84.800	0.765	8.734	-0.033	0.000
34.600	-83.200	0.765	8.734	-0.033	0.000
34.700	-83.800	0.756	8.734	-0.033	0.000
34.800	-82.400	0.753	8.732	-0.033	0.000
34.900	-81.800	0.744	8.733	-0.033	0.000
35.000	-81.200	0.739	8.733	-0.033	0.000
35.100	-81.200	0.739	8.733	-0.033	0.000
35.200	-81.000	0.730	8.733	-0.033	0.000
35.300	-81.200	0.725	8.733	-0.033	0.000
35.400	-78.200	0.722	8.732	-0.034	0.000
35.500	-79.600	0.711	8.733	-0.034	0.000
35.600	-78.200	0.711	8.733	-0.034	0.000
35.700	-77.400	0.705	8.733	-0.034	0.000
35.800	-77.800	0.698	8.732	-0.034	0.000
35.900	-75.800	0.696	8.733	-0.035	0.000
36.000	-75.600	0.687	8.732	-0.035	0.000
36.100	-76.600	0.687	8.732	-0.035	0.000
36.200	-76.000	0.682	8.733	-0.035	0.000
36.300	-74.800	0.678	8.732	-0.035	0.000
36.400	-73.600	0.671	8.733	-0.035	0.000
36.500	-74.600	0.662	8.733	-0.035	0.000
36.600	-73.200	0.662	8.733	-0.035	0.000
36.700	-73.000	0.655	8.734	-0.035	0.000
36.800	-72.000	0.651	8.732	-0.035	0.000
36.900	-72.400	0.650	8.734	-0.036	0.000
37.000	-71.200	0.636	8.732	-0.036	0.000
37.100	-71.200	0.636	8.732	-0.036	0.000
37.200	-70.200	0.635	8.733	-0.036	0.000
37.300	-70.000	0.631	8.733	-0.036	0.000
37.400	-70.800	0.629	8.734	-0.036	0.000
37.500	-68.600	0.618	8.734	-0.036	0.000
37.600	-69.000	0.618	8.734	-0.036	0.000
37.700	-68.200	0.616	8.733	-0.036	0.000
37.800	-69.200	0.608	8.733	-0.036	0.000
37.900	-66.600	0.607	8.733	-0.037	0.000
38.000	-66.800	0.599	8.733	-0.037	0.000
38.100	-67.400	0.599	8.733	-0.037	0.000
38.200	-66.000	0.594	8.732	-0.037	0.000
38.300	-65.800	0.593	8.734	-0.037	0.000
38.400	-65.800	0.586	8.732	-0.038	0.000
38.500	-63.600	0.578	8.733	-0.038	0.000
38.600	-64.000	0.578	8.733	-0.038	0.000
38.700	-62.800	0.574	8.732	-0.038	0.000
38.800	-63.800	0.569	8.733	-0.038	0.000
38.900	-62.800	0.566	8.732	-0.038	0.000
39.000	-62.000	0.559	8.732	-0.038	0.000
39.100	-63.200	0.559	8.732	-0.038	0.000
39.200	-61.600	0.556	8.734	-0.038	0.000
39.300	-61.800	0.550	8.733	-0.038	0.000
39.400	-61.000	0.546	8.732	-0.039	0.000
39.500	-59.600	0.536	8.733	-0.039	0.000
39.600	-58.800	0.536	8.733	-0.039	0.000
39.700	-59.600	0.535	8.733	-0.039	0.000
39.800	-58.600	0.531	8.732	-0.039	0.000
39.900	-58.400	0.527	8.733	-0.039	0.000
40.000	-59.800	0.522	8.733	-0.039	0.000
40.100	-58.800	0.522	8.733	-0.039	0.000
40.200	-57.600	0.516	8.733	-0.039	0.000
40.300	-57.400	0.513	8.733	-0.039	0.000
40.400	-56.200	0.515	8.734	-0.040	0.000
40.500	-56.200	0.505	8.733	-0.040	0.000
40.600	-56.800	0.505	8.733	-0.040	0.000
40.700	-56.600	0.501	8.733	-0.040	0.000
40.800	-56.200	0.495	8.733	-0.040	0.000
40.900	-56.000	0.490	8.732	-0.040	0.000
41.000	-54.800	0.485	8.732	-0.040	0.000
41.100	-54.200	0.485	8.732	-0.040	0.000
41.200	-54.000	0.484	8.733	-0.040	0.000
41.300	-53.600	0.480	8.733	-0.040	0.000
41.400	-52.800	0.477	8.734	-0.040	0.000
41.500	-52.200	0.468	8.732	-0.040	0.000
41.600	-52.600	0.468	8.732	-0.040	0.000
41.700	-52.200	0.467	8.732	-0.040	0.000
41.800	-52.400	0.463	8.733	-0.040	0.000
41.900	-50.200	0.459	8.733	-0.041	0.000
42.000	-51.200	0.455	8.732	-0.041	0.000
42.100	-51.000	0.455	8.732	-0.041	0.000
42.200	-50.200	0.452	8.732	-0.041	0.000
42.300	-49.200	0.444	8.733	-0.041	0.000
42.400	-50.000	0.443	8.733	-0.041	0.000
42.500	-49.200	0.441	8.731	-0.041	0.000
42.600	-49.200	0.441	8.731	-0.041	0.000
42.700	-49.200	0.437	8.734	-0.041	0.000
42.800	-48.400	0.435	8.733	-0.041	0.000
42.900	-49.000	0.429	8.733	-0.042	0.000
43.000	-47.800	0.426	8.734	-0.042	0.000
43.100	-48.400	0.426	8.734	-0.042	0.000
43.200	-49.600	0.425	8.733	-0.042	0.000
43.300	-46.200	0.418	8.732	-0.042	0.000
43.400	-47.000	0.414	8.733	-0.042	0.000
43.500	-48.000	0.409	8.733	-0.042	0.000
43.600	-46.200	0.409	8.733	-0.042	0.000
43.700	-45.400	0.409	8.732	-0.042	0.000
43.800	-45.800	0.404	8.732	-0.042	0.000
43.900	-45.200	0.402	8.733	-0.042	0.000
44.000	-45.600	0.396	8.733	-0.042	0.000
44.100	-45.000	0.396	8.733	-0.042	0.000
44.200	-44.400	0.394	8.732	-0.042	0.000
44.300	-43.800	0.391	8.732	-0.042	0.000
44.400	-43.200	0.388	8.731	-0.043	0.000
44.500	-43.000	0.384	8.733	-0.043	0.000
44.600	-43.400	0.384	8.733	-0.043	0.000
44.700	-42.800	0.381	8.733	-0.043	0.000
44.800	-43.000	0.378	8.734	-0.043	0.000
44.900	-42.000	0.377	8.732	-0.043	0.000
45.000	-42.800	0.370	8.732	-0.043	0.000
45.100	-40.400	0.370	8.732	-0.043	0.000
45.200	-41.400	0.371	8.732	-0.043	0.000
45.300	-41.000	0.365	8.733	-0.043	0.000
45.400	-40.800	0.368	8.733	-0.043	0.000
45.500	-41.200	0.360	8.733	-0.043	0.000
45.600	-40.600	0.360	8.733	-0.043	0.000
45.700	-40.000	0.360	8.733	-0.043	0.000
45.800	-40.600	0.357	8.732	-0.043	0.000
45.900	-39.200	0.349	8.733	-0.044	0.000
46.000	-39.600	0.349	8.733	-0.044	0.000
46.100	-38.800	0.349	8.733	-0.044	0.000
46.200	-39.400	0.345	8.733	-0.044	0.000
46.300	-38.800	0.343	8.732	-0.044	0.000
46.400	-37.600	0.340	8.733	-0.044	0.000
46.500	-38.000	0.338	8.732	-0.044	0.000
46.600	-37.600	0.338	8.732	-0.044	0.000
46.700	-37.400	0.334	8.731	-0.044	0.000
46.800	-37.600	0.332	8.733	-0.044	0.000
46.900	-37.400	0.328	8.733	-0.044	0.000
47.000	-37.200	0.323	8.734	-0.044	0.000
47.100	-36.800	0.323	8.734	-0.044	0.000
47.200	-36.400	0.324	8.733	-0.044	0.000
47.300	-37.200	0.324	8.733	-0.044	0.000
47.400	-35.600	0.320	8.733	-0.045	0.000
47.500	-35.200	0.314	8.732	-0.045	0.000
47.600	-35.000	0.314	8.732	-0.045	0.000
47.700	-36.200	0.309	8.733	-0.045	0.000
47.800	-34.600	0.308	8.733	-0.045	0.000
47.900	-34.800	0.308	8.733	-0.045	0.000
48.000	-34.000	0.304	8.733	-0.045	0.000
48.100	-34.400	0.304	8.733	-0.045	0.000
48.200	-34.400	0.304	8.733	-0.045	0.000
48.300	-33.600	0.299	8.733	-0.045	0.000
48.400	-33.400	0.299	8.732	-0.045	0.000
48.500	-34.000	0.297	8.732	-0.045	0.000
48.600	-34.000	0.297	8.732	-0.045	0.000
48.700	-32.600	0.290	8.732	-0.045	0.000
48.800	-33.000	0.291	8.732	-0.045	0.000
48.900	-32.400	0.287	8.732	-0.046	0.000
49.000	-32.600	0.287	8.732	-0.046	0.000
49.100	-32.200	0.287	8.732	-0.046	0.000
49.200	-32.400	0.281	8.733	-0.046	0.000
49.300	-31.800	0.281	8.733	-0.046	0.000
49.400	-33.400	0.277	8.733	-0.046	0.000
49.500	-30.600	0.277	8.732	-0.046	0.000
49.600	-29.800	0.277	8.732	-0.046	0.000
49.700	-31.000	0.274	8.732	-0.046	0.000
49.800	-31.800	0.271	8.732	-0.046	0.000
49.900	-31.200	0.270	8.733	-0.046	0.000
50.000	-31.200	0.263	8.732	-0.046	0.000
50.100	-30.600	0.263	8.732	-0.046	0.000
50.200	-29.800	0.267	8.732	-0.046	0.000
50.300	-28.200	0.262	8.734	-0.046	0.000
50.400	-30.200	0.259	8.732	-0.046	0.000
50.500	-29.000	0.256	8.733	-0.046	0.000
50.600	-29.600	0.256	8.733	-0.046	0.000
50.700	-29.600	0.256	8.732	-0.046	0.000
50.800	-30.000	0.252	8.731	-0.046	0.000
50.900	-28.200	0.252	8.732	-0.047	0.000
51.000	-28.800	0.248	8.732	-0.047	0.000
51.100	-28.200	0.248	8.732	-0.047	0.000
51.200	-28.200	0.252	8.732	-0.047	0.000
51.300	-28.200	0.249	8.731	-0.047	0.000
51.400	-27.200	0.246	8.732	-0.047	0.000
51.500	-27.200	0.240	8.731	-0.047	0.000
51.600	-26.000	0.240	8.731	-0.047	0.000
51.700	-29.000	0.239	8.733	-0.047	0.000
51.800	-27.200	0.240	8.732	-0.047	0.000
51.900	-27.800	0.239	8.732	-0.047	0.000
52.000	-26.800	0.234	8.731	-0.047	0.000
52.100	-26.800	0.234	8.731	-0.047	0.000
52.200	-25.000	0.230	8.733	-0.047	0.000
52.300	-26.600	0.228	8.732	-0.047	0.000
52.400	-26.200	0.228	8.732	-0.047	0.000
52.500	-26.400	0.225	8.732	-0.047	0.000
52.600	-25.200	0.225	8.732	-0.047	0.000
52.700	-25.000	0.227	8.732	-0.047	0.000
52.800	-25.800	0.221	8.731	-0.047	0.000
52.900	-24.400	0.224	8.733	-0.047	0.000
53.000	-25.000	0.216	8.733	-0.047	0.000
53.100	-25.800	0.216	8.733	-0.047	0.000
53.200	-25.000	0.217	8.732	-0.047	0.000
53.300	-24.200	0.214	8.732	-0.047	0.000
53.400	-24.800	0.212	8.732	-0.048	0.000
53.500	-24.600	0.209	8.732	-0.048	0.000
53.600	-24.600	0.209	8.732	-0.048	0.000
53.700	-24.000	0.211	8.732	-0.048	0.000
53.800	-24.400	0.207	8.732	-0.048	0.000
53.900	-24.600	0.208	8.731	-0.048	0.000
54.000	-24.400	0.203	8.732	-0.048	0.000
54.100	-23.400	0.203	8.732	-0.048	0.000
54.200	-24.200	0.205	8.732	-0.048	0.000
54.300	-23.000	0.200	8.732	-0.048	0.000
54.400	-23.200	0.201	8.732	-0.048	0.000
54.500	-23.600	0.195	8.732	-0.048	0.000
54.600	-23.200	0.195	8.732	-0.048	0.000
54.700	-22.800	0.200	8.732	-0.048	0.000
54.800	-23.000	0.193	8.731	-0.048	0.000
54.900	-21.400	0.195	8.732	-0.048	0.000
55.000	-23.000	0.189	8.732	-0.048	0.000
55.100	-22.400	0.189	8.732	-0.048	0.000
55.200	-24.000	0.186	8.731	-0.048	0.000
55.300	-22.400	0.191	8.732	-0.048	0.000
55.400	-21.200	0.192	8.732	-0.048	0.000
55.500	-23.400	0.185	8.732	-0.048	0.000
55.600	-21.600	0.185	8.732	-0.048	0.000
55.700	-23.400	0.182	8.732	-0.048	0.000
55.800	-21.200	0.183	8.732	-0.048	0.000
55.900	-22.600	0.178	8.732	-0.049	0.000
56.000	-21.000	0.180	8.733	-0.049	0.000
56.100	-21.200	0.180	8.733	-0.049	0.000
56.200	-20.800	0.180	8.732	-0.049	0.000
56.300	-22.800	0.180	8.732	-0.049	0.000
56.400	-20.600	0.175	8.731	-0.049	0.000
56.500	-21.800	0.177	8.732	-0.049	0.000
56.600	-22.400	0.177	8.732	-0.049	0.000
56.700	-20.800	0.175	8.732	-0.049	0.000
56.800	-21.200	0.171	8.732	-0.049	0.000
56.900	-20.200	0.171	8.731	-0.049	0.000
57.000	-19.800	0.168	8.731	-0.049	0.000
57.100	-19.800	0.168	8.731	-0.049	0.000
57.200	-19.800	0.169	8.731	-0.049	0.000
57.300	-19.800	0.167	8.733	-0.049	0.000
57.400	-20.400	0.167	8.732	-0.049	0.000
57.500	-21.000	0.165	8.731	-0.049	0.000
57.600	-19.600	0.165	8.731	-0.049	0.000
57.700	-19.400	0.164	8.732	-0.049	0.000
57.800	-19.600	0.163	8.732	-0.049	0.000
57.900	-19.600	0.162	8.732	-0.049	0.000
58.000	-19.200	0.164	8.731	-0.049	0.000
58.100	-19.400	0.164	8.731	-0.049	0.000
58.200	-19.600	0.156	8.733	-0.049	0.000
58.300	-18.800	0.160	8.732	-0.049	0.000
58.400	-20.000	0.157	8.731	-0.049	0.000
58.500	-18.800	0.152	8.732	-0.049	0.000
58.600	-19.800	0.152	8.732	-0.049	0.000
58.700	-18.400	0.153	8.732	-0.049	0.000
58.800	-19.600	0.151	8.732	-0.049	0.000
58.900	-18.200	0.155	8.733	-0.050	0.000
59.000	-18.600	0.149	8.731	-0.050	0.000
59.100	-18.800	0.149	8.731	-0.050	0.000
59.200	-19.400	0.150	8.731	-0.050	0.000
59.300	-19.000	0.149	8.730	-0.050	0.000
59.400	-18.200	0.150	8.732	-0.050	0.000
59.500	-18.400	0.150	8.732	-0.050	0.000
59.600	-17.600	0.150	8.732	-0.050	0.000
59.700	-18.000	0.145	8.732	-0.050	0.000
59.800	-17.800	0.145	8.733	-0.050	0.000
59.900	-18.600	0.139	8.731	-0.050	0.000
60.000	-17.200	0.140	8.733	-0.050	0.000
60.100	-18.400	0.140	8.733	-0.050	0.000
60.200	-17.600	0.139	8.732	-0.050	0.000
60.300	-17.400	0.139	8.733	-0.050	0.000
60.400	-16.800	0.139	8.731	-0.050	0.000
60.500	-17.200	0.136	8.732	-0.050	0.000
60.600	-17.600	0.136	8.732	-0.050	0.000
60.700	-17.600	0.140	8.733	-0.050	0.000
60.800	-16.600	0.136	8.732	-0.050	0.000
60.900	-17.000	0.138	8.732	-0.050	0.000
61.000	-16.400	0.136	8.731	-0.050	0.000
61.100	-16.800	0.136	8.731	-0.050	0.000
61.200	-16.400	0.139	8.732	-0.050	0.000
61.300	-16.600	0.137	8.732	-0.050	0.000
61.400	-16.000	0.134	8.731	-0.050	0.000
61.500	-17.400	0.134	8.731	-0.050	0.000
61.600	-15.800	0.134	8.731	-0.050	0.000
61.700	-16.000	0.131	8.732	-0.050	0.000
61.800	-15.800	0.127	8.732	-0.050	0.000
61.900	-15.800	0.129	8.733	-0.050	0.000
62.000	-17.000	0.125	8.732	-0.050	0.000
62.100	-14.600	0.125	8.732	-0.050	0.000
62.200	-16.800	0.126	8.731	-0.050	0.000
62.300	-16.000	0.124	8.731	-0.050	0.000
62.400	-15.800	0.125	8.732	-0.051	0.000
62.500	-16.400	0.123	8.732	-0.051	0.000
62.600	-17.000	0.123	8.732	-0.051	0.000
62.700	-15.800	0.125	8.732	-0.051	0.000
62.800	-16.000	0.123	8.732	-0.051	0.000
62.900	-14.600	0.119	8.732	-0.051	0.000
63.000	-14.800	0.116	8.732	-0.051	0.000
63.100	-14.400	0.116	8.732	-0.051	0.000
63.200	-16.600	0.121	8.732	-0.051	0.000
63.300	-16.000	0.118	8.730	-0.051	0.000
63.400	-15.600	0.117	8.731	-0.051	0.000
63.500	-14.600	0.116	8.732	-0.051	0.000
63.600	-15.600	0.116	8.732	-0.051	0.000
63.700	-14.600	0.116	8.732	-0.051	0.000
63.800	-15.200	0.116	8.732	-0.051	0.000
63.900	-14.000	0.115	8.731	-0.051	0.000
64.000	-14.800	0.115	8.732	-0.051	0.000
64.100	-11.600	0.115	8.732	-0.051	0.000
64.200	-12.800	0.112	8.731	-0.051	0.000
64.300	-12.200	0.113	8.731	-0.051	0.000
64.400	-12.600	0.108	8.732	-0.051	0.000
64.500	-12.000	0.111	8.731	-0.051	0.000
64.600	-12.600	0.111	8.731	-0.051	0.000
64.700	-11.600	0.109	8.731	-0.051	0.000
64.800	-12.800	0.109	8.731	-0.051	0.000
64.900	-12.000	0.109	8.732	-0.051	0.000
65.000	-12.200	0.107	8.730	-0.051	0.000
65.100	-13.000	0.107	8.730	-0.051	0.000
65.200	-11.800	0.105	8.731	-0.051	0.000
65.300	-13.000	0.099	8.731	-0.051	0.000
65.400	-12.600	0.094	8.731	-0.051	0.000
65.500	-12.200	0.078	8.731	-0.051	0.000
65.600	-13.000	0.078	8.731	-0.051	0.000
65.700	-12.200	0.083	8.732	-0.051	0.000
65.800	-12.000	0.084	8.732	-0.051	0.000
65.900	-11.400	0.084	8.730	-0.051	0.000
66.000	-13.000	0.082	8.731	-0.051	0.000
66.100	-11.200	0.082	8.731	-0.051	0.000
66.200	-13.400	0.083	8.731	-0.051	0.000
66.300	-12.000	0.084	8.730	-0.051	0.000
66.400	-11.000	0.083	8.731	-0.051	0.000
66.500	-11.600	0.083	8.731	-0.051	0.000
66.600	-12.800	0.083	8.731	-0.051	0.000
66.700	-12.000	0.081	8.730	-0.051	0.000
66.800	-11.800	0.084	8.729	-0.051	0.000
66.900	-11.200	0.084	8.731	-0.051	0.000
67.000	-12.600	0.085	8.731	-0.051	0.000
67.100	-10.600	0.085	8.731	-0.051	0.000
67.200	-12.400	0.082	8.732	-0.051	0.000
67.300	-10.800	0.081	8.731	-0.051	0.000
67.400	-12.200	0.082	8.730	-0.052	0.000
67.500	-9.800	0.081	8.730	-0.052	0.000
67.600	-10.600	0.081	8.730	-0.052	0.000
67.700	-11.600	0.080	8.731	-0.052	0.000
67.800	-10.800	0.082	8.731	-0.052	0.000
67.900	-10.600	0.080	8.731	-0.052	0.000
68.000	-10.200	0.077	8.731	-0.052	0.000
68.100	-11.400	0.077	8.731	-0.052	0.000
68.200	-10.800	0.080	8.730	-0.052	0.000
68.300	-12.000	0.080	8.731	-0.052	0.000
68.400	-10.600	0.076	8.731	-0.052	0.000
68.500	-11.200	0.076	8.731	-0.052	0.000
68.600	-10.200	0.076	8.731	-0.052	0.000
68.700	-11.400	0.076	8.730	-0.052	0.000
68.800	-10.800	0.080	8.730	-0.052	0.000
68.900	-11.200	0.080	8.731	-0.052	0.000
69.000	-10.600	0.077	8.731	-0.052	0.000
69.100	-12.000	0.077	8.731	-0.052	0.000
69.200	-10.200	0.078	8.731	-0.052	0.000
69.300	-11.800	0.073	8.730	-0.052	0.000
69.400	-10.200	0.075	8.730	-0.052	0.000
69.500	-11.800	0.076	8.731	-0.052	0.000
69.600	-9.600	0.076	8.731	-0.052	0.000
69.700	-11.200	0.077	8.731	-0.052	0.000
69.800	-9.600	0.076	8.730	-0.052	0.000
69.900	-11.400	0.075	8.730	-0.052	0.000
70.000	-9.400	0.077	8.732	-0.052	0.000
70.100	-10.400	0.077	8.732	-0.052	0.000
70.200	-10.000	0.073	8.731	-0.052	0.000
70.300	-10.800	0.073	8.730	-0.052	0.000
70.400	-10.400	0.073	8.731	-0.052	0.000
70.500	-10.600	0.076	8.732	-0.052	0.000
70.600	-9.400	0.076	8.732	-0.052	0.000
70.700	-11.600	0.074	8.731	-0.052	0.000
70.800	-9.600	0.076	8.730	-0.052	0.000
70.900	-10.600	0.069	8.730	-0.052	0.000
71.000	-9.600	0.072	8.732	-0.052	0.000
71.100	-9.800	0.072	8.732	-0.052	0.000
71.200	-10.600	0.071	8.731	-0.052	0.000
71.300	-10.600	0.071	8.731	-0.052	0.000
71.400	-11.600	0.070	8.731	-0.052	0.000
71.500	-10.800	0.070	8.731	-0.052	0.000
71.600	-12.200	0.070	8.731	-0.052	0.000
71.700	-10.800	0.071	8.731	-0.052	0.000
71.800	-12.600	0.072	8.731	-0.052	0.000
71.900	-10.400	0.069	8.732	-0.052	0.000
72.000	-12.000	0.070	8.731	-0.052	0.000
72.100	-12.600	0.070	8.731	-0.052	0.000
72.200	-12.600	0.067	8.730	-0.052	0.000
72.300	-12.400	0.068	8.731	-0.052	0.000
72.400	-12.200	0.068	8.731	-0.053	0.000
72.500	-12.800	0.071	8.730	-0.053	0.000
72.600	-11.400	0.071	8.730	-0.053	0.000
72.700	-12.000	0.069	8.730	-0.053	0.000
72.800	-12.400	0.072	8.729	-0.053	0.000
72.900	-11.200	0.078	8.731	-0.053	0.000
73.000	-12.200	0.083	8.730	-0.053	0.000
73.100	-10.800	0.083	8.730	-0.053	0.000
73.200	-11.200	0.082	8.731	-0.053	0.000
73.300	-10.000	0.078	8.730	-0.053	0.000
73.400	-10.600	0.084	8.732	-0.053	0.000
73.500	-10.400	0.088	8.731	-0.053	0.000
73.600	-10.800	0.088	8.731	-0.053	0.000
73.700	-10.000	0.088	8.731	-0.053	0.000
73.800	-11.800	0.084	8.731	-0.053	0.000
73.900	-10.800	0.079	8.731	-0.053	0.000
74.000	-11.200	0.075	8.731	-0.053	0.000
74.100	-10.400	0.075	8.731	-0.053	0.000
74.200	-11.400	0.078	8.731	-0.053	0.000
74.300	-9.800	0.076	8.731	-0.053	0.000
74.400	-11.000	0.077	8.731	-0.053	0.000
74.500	-9.000	0.074	8.731	-0.053	0.000
74.600	-10.800	0.074	8.731	-0.053	0.000
74.700	-10.200	0.075	8.731	-0.053	0.000
74.800	-11.200	0.071	8.731	-0.053	0.000
74.900	-9.800	0.074	8.731	-0.053	0.000
75.000	-10.800	0.071	8.730	-0.053	0.000
75.100	-11.000	0.071	8.730	-0.053	0.000
75.200	-9.200	0.072	8.730	-0.053	0.000
75.300	-10.200	0.075	8.732	-0.053	0.000
75.400	-11.000	0.071	8.730	-0.053	0.000
75.500	-10.600	0.069	8.731	-0.053	0.000
75.600	-10.000	0.069	8.731	-0.053	0.000
75.700	-10.600	0.071	8.731	-0.053	0.000
75.800	-9.600	0.066	8.730	-0.053	0.000
75.900	-9.600	0.071	8.730	-0.053	0.000
76.000	-9.200	0.069	8.731	-0.053	0.000
76.100	-11.000	0.069	8.731	-0.053	0.000
76.200	-9.800	0.067	8.730	-0.053	0.000
76.300	-9.200	0.068	8.730	-0.053	0.000
76.400	-9.800	0.069	8.729	-0.053	0.000
76.500	-8.800	0.068	8.729	-0.053	0.000
76.600	-10.000	0.068	8.729	-0.053	0.000
76.700	-9.000	0.067	8.731	-0.053	0.000
76.800	-10.600	0.063	8.730	-0.053	0.000
76.900	-9.200	0.069	8.732	-0.053	0.000
77.000	-10.600	0.065	8.730	-0.053	0.000
77.100	-9.000	0.065	8.730	-0.053	0.000
77.200	-10.400	0.069	8.730	-0.053	0.000
77.300	-9.400	0.066	8.730	-0.053	0.000
77.400	-10.000	0.065	8.730	-0.053	0.000
77.500	-9.200	0.062	8.730	-0.053	0.000
77.600	-9.600	0.062	8.730	-0.053	0.000
77.700	-9.200	0.064	8.730	-0.053	0.000
77.800	-9.600	0.066	8.731	-0.053	0.000
77.900	-8.400	0.061	8.731	-0.053	0.000
78.000	-10.000	0.064	8.730	-0.053	0.000
78.100	-10.000	0.064	8.730	-0.053	0.000
78.200	-9.000	0.065	8.731	-0.053	0.000
78.300	-8.600	0.064	8.730	-0.053	0.000
78.400	-8.400	0.064	8.730	-0.054	0.000
78.500	-9.200	0.059	8.730	-0.054	0.000
78.600	-10.000	0.059	8.730	-0.054	0.000
78.700	-8.600	0.062	8.731	-0.054	0.000
78.800	-9.600	0.062	8.731	-0.054	0.000
78.900	-8.400	0.066	8.730	-0.054	0.000
79.000	-9.200	0.060	8.731	-0.054	0.000
79.100	-9.600	0.060	8.731	-0.054	0.000
79.200	-10.400	0.062	8.731	-0.054	0.000
79.300	-8.800	0.064	8.729	-0.054	0.000
79.400	-9.000	0.061	8.730	-0.054	0.000
79.500	-9.600	0.060	8.731	-0.054	0.000
79.600	-8.800	0.060	8.731	-0.054	0.000
79.700	-8.000	0.058	8.731	-0.054	0.000
79.800	-8.400	0.062	8.730	-0.054	0.000
79.900	-10.000	0.060	8.730	-0.054	0.000
80.000	-9.200	0.059	8.730	-0.054	0.000
80.100	-9.600	0.059	8.730	-0.054	0.000
80.200	-8.800	0.063	8.730	-0.054	0.000
80.300	-8.600	0.061	8.729	-0.054	0.000
80.400	-8.000	0.062	8.731	-0.054	0.000
80.500	-9.200	0.059	8.730	-0.054	0.000
80.600	-9.000	0.059	8.730	-0.054	0.000
80.700	-8.400	0.062	8.730	-0.054	0.000
80.800	-9.200	0.060	8.730	-0.054	0.000
80.900	-7.400	0.058	8.731	-0.054	0.000
81.000	-10.000	0.058	8.731	-0.054	0.000
81.100	-8.400	0.058	8.731	-0.054	0.000
81.200	-9.000	0.057	8.730	-0.054	0.000
81.300	-9.400	0.055	8.731	-0.054	0.000
81.400	-9.800	0.058	8.730	-0.054	0.000
81.500	-8.400	0.057	8.730	-0.054	0.000
81.600	-8.400	0.057	8.730	-0.054	0.000
81.700	-9.000	0.055	8.730	-0.054	0.000
81.800	-8.800	0.059	8.730	-0.054	0.000
81.900	-8.600	0.056	8.732	-0.054	0.000
82.000	-9.400	0.056	8.730	-0.054	0.000
82.100	-8.000	0.056	8.730	-0.054	0.000
82.200	-9.200	0.057	8.731	-0.054	0.000
82.300	-8.600	0.057	8.729	-0.054	0.000
82.400	-10.000	0.057	8.730	-0.054	0.000
82.500	-8.000	0.057	8.730	-0.054	0.000
82.600	-9.000	0.057	8.730	-0.054	0.000
82.700	-8.800	0.056	8.730	-0.054	0.000
82.800	-9.600	0.056	8.730	-0.054	0.000
82.900	-7.600	0.055	8.731	-0.054	0.000
83.000	-9.200	0.057	8.731	-0.054	0.000
83.100	-9.000	0.057	8.731	-0.054	0.000
83.200	-8.800	0.053	8.730	-0.054	0.000
83.300	-8.000	0.056	8.731	-0.054	0.000
83.400	-9.200	0.054	8.730	-0.054	0.000
83.500	-8.800	0.053	8.730	-0.054	0.000
83.600	-9.400	0.053	8.730	-0.054	0.000
83.700	-8.400	0.055	8.731	-0.054	0.000
83.800	-9.000	0.055	8.731	-0.054	0.000
83.900	-8.400	0.050	8.730	-0.054	0.000
84.000	-9.200	0.056	8.731	-0.054	0.000
84.100	-8.200	0.056	8.731	-0.054	0.000
84.200	-8.200	0.053	8.731	-0.054	0.000
84.300	-7.800	0.054	8.730	-0.054	0.000
84.400	-9.200	0.055	8.730	-0.054	0.000
84.500	-7.000	0.055	8.730	-0.054	0.000
84.600	-8.400	0.055	8.730	-0.054	0.000
84.700	-7.400	0.055	8.730	-0.054	0.000
84.800	-9.000	0.053	8.730	-0.054	0.000
84.900	-6.800	0.053	8.730	-0.054	0.000
85.000	-8.600	0.054	8.730	-0.054	0.000
85.100	-7.800	0.054	8.730	-0.054	0.000
85.200	-7.800	0.052	8.731	-0.054	0.000
85.300	-8.400	0.049	8.730	-0.054	0.000
85.400	-8.200	0.051	8.730	-0.055	0.000
85.500	-7.400	0.053	8.730	-0.055	0.000
85.600	-9.000	0.053	8.730	-0.055	0.000
85.700	-7.600	0.051	8.731	-0.055	0.000
85.800	-9.000	0.050	8.730	-0.055	0.000
85.900	-7.800	0.053	8.730	-0.055	0.000
86.000	-7.600	0.051	8.731	-0.055	0.000
86.100	-7.800	0.051	8.731	-0.055	0.000
86.200	-8.000	0.050	8.730	-0.055	0.000
86.300	-9.000	0.054	8.730	-0.055	0.000
86.400	-9.000	0.048	8.731	-0.055	0.000
86.500	-7.000	0.053	8.730	-0.055	0.000
86.600	-9.400	0.053	8.730	-0.055	0.000
86.700	-7.400	0.052	8.730	-0.055	0.000
86.800	-7.600	0.050	8.731	-0.055	0.000
86.900	-7.600	0.049	8.731	-0.055	0.000
87.000	-7.400	0.050	8.730	-0.055	0.000
87.100	-7.400	0.050	8.730	-0.055	0.000
87.200	-7.200	0.051	8.730	-0.055	0.000
87.300	-8.400	0.049	8.730	-0.055	0.000
87.400	-8.800	0.049	8.730	-0.055	0.000
87.500	-8.200	0.049	8.729	-0.055	0.000
87.600	-7.600	0.049	8.729	-0.055	0.000
87.700	-8.600	0.053	8.731	-0.055	0.000
87.800	-8.200	0.050	8.730	-0.055	0.000
87.900	-8.600	0.050	8.729	-0.055	0.000
88.000	-7.400	0.051	8.730	-0.055	0.000
88.100	-6.800	0.051	8.730	-0.055	0.000
88.200	-8.200	0.050	8.731	-0.055	0.000
88.300	-7.600	0.051	8.730	-0.055	0.000
88.400	-8.400	0.048	8.731	-0.055	0.000
88.500	-7.200	0.052	8.730	-0.055	0.000
88.600	-7.000	0.052	8.730	-0.055	0.000
88.700	-7.400	0.048	8.731	-0.055	0.000
88.800	-8.600	0.049	8.729	-0.055	0.000
88.900	-7.600	0.050	8.731	-0.055	0.000
89.000	-8.400	0.050	8.730	-0.055	0.000
89.100	-8.400	0.050	8.730	-0.055	0.000
89.200	-9.000	0.049	8.729	-0.055	0.000
89.300	-7.800	0.050	8.730	-0.055	0.000
89.400	-8.200	0.047	8.730	-0.055	0.000
89.500	-7.800	0.048	8.730	-0.055	0.000
89.600	-8.000	0.048	8.730	-0.055	0.000
89.700	-8.000	0.046	8.730	-0.055	0.000
89.800	-8.200	0.046	8.729	-0.055	0.000
89.900	-7.000	0.047	8.730	-0.055	0.000
90.000	-8.200	0.048	8.730	-0.055	0.000
90.100	-6.800	0.048	8.730	-0.055	0.000
90.200	-8.600	0.052	8.729	-0.055	0.000
90.300	-7.400	0.053	8.730	-0.055	0.000
90.400	-8.000	0.054	8.730	-0.055	0.000
90.500	-7.400	0.049	8.729	-0.055	0.000
90.600	-9.000	0.049	8.729	-0.055	0.000
90.700	-7.600	0.050	8.729	-0.055	0.000
90.800	-7.800	0.045	8.729	-0.055	0.000
90.900	-7.400	0.052	8.730	-0.055	0.000
91.000	-7.800	0.049	8.731	-0.055	0.000
91.100	-7.600	0.049	8.731	-0.055	0.000
91.200	-7.000	0.047	8.730	-0.055	0.000
91.300	-7.400	0.050	8.729	-0.055	0.000
91.400	-8.800	0.051	8.730	-0.055	0.000
91.500	-8.000	0.051	8.731	-0.055	0.000
91.600	-8.200	0.051	8.731	-0.055	0.000
91.700	-7.000	0.046	8.730	-0.055	0.000
91.800	-8.200	0.049	8.729	-0.055	0.000
91.900	-7.000	0.051	8.731	-0.055	0.000
92.000	-7.600	0.049	8.730	-0.055	0.000
92.100	-8.800	0.049	8.730	-0.055	0.000
92.200	-8.400	0.052	8.730	-0.055	0.000
92.300	-8.200	0.046	8.730	-0.055	0.000
92.400	-8.400	0.051	8.730	-0.055	0.000
92.500	-8.400	0.054	8.731	-0.055	0.000
92.600	-7.200	0.054	8.731	-0.055	0.000
92.700	-7.600	0.055	8.730	-0.055	0.000
92.800	-7.000	0.051	8.731	-0.055	0.000
92.900	-7.400	0.054	8.731	-0.056	0.000
93.000	-8.200	0.052	8.731	-0.056	0.000
93.100	-6.800	0.052	8.731	-0.056	0.000
93.200	-8.200	0.048	8.730	-0.056	0.000
93.300	-7.000	0.050	8.729	-0.056	0.000
93.400	-9.000	0.049	8.730	-0.056	0.000
93.500	-6.800	0.049	8.730	-0.056	0.000
93.600	-7.400	0.049	8.730	-0.056	0.000
93.700	-7.000	0.050	8.730	-0.056	0.000
93.800	-9.200	0.050	8.731	-0.056	0.000
93.900	-7.600	0.051	8.730	-0.056	0.000
94.000	-7.800	0.047	8.729	-0.056	0.000
94.100	-6.600	0.047	8.729	-0.056	0.000
94.200	-8.200	0.049	8.731	-0.056	0.000
94.300	-7.200	0.048	8.729	-0.056	0.000
94.400	-8.600	0.050	8.730	-0.056	0.000
94.500	-7.800	0.050	8.730	-0.056	0.000
94.600	-7.000	0.050	8.730	-0.056	0.000
94.700	-6.800	0.051	8.730	-0.056	0.000
94.800	-8.200	0.047	8.729	-0.056	0.000
94.900	-7.200	0.047	8.731	-0.056	0.000
95.000	-7.600	0.051	8.730	-0.056	0.000
95.100	-7.200	0.051	8.730	-0.056	0.000
95.200	-7.200	0.050	8.731	-0.056	0.000
95.300	-7.400	0.050	8.730	-0.056	0.000
95.400	-6.200	0.047	8.730	-0.056	0.000
95.500	-7.400	0.050	8.731	-0.056	0.000
95.600	-6.200	0.050	8.731	-0.056	0.000
95.700	-7.800	0.046	8.729	-0.056	0.000
95.800	-6.600	0.048	8.730	-0.056	0.000
95.900	-7.400	0.046	8.729	-0.056	0.000
96.000	-7.000	0.050	8.731	-0.056	0.000
96.100	-7.400	0.050	8.731	-0.056	0.000
96.200	-7.400	0.044	8.730	-0.056	0.000
96.300	-7.400	0.045	8.729	-0.056	0.000
96.400	-6.200	0.047	8.729	-0.056	0.000
96.500	-7.600	0.043	8.730	-0.056	0.000
96.600	-6.800	0.043	8.730	-0.056	0.000
96.700	-7.400	0.041	8.730	-0.056	0.000
96.800	-7.600	0.041	8.730	-0.056	0.000
96.900	-7.200	0.042	8.729	-0.056	0.000
97.000	-7.600	0.043	8.729	-0.056	0.000
97.100	-7.400	0.043	8.729	-0.056	0.000
97.200	-5.800	0.044	8.730	-0.056	0.000
97.300	-7.600	0.047	8.729	-0.056	0.000
97.400	-7.000	0.041	8.729	-0.056	0.000
97.500	-7.000	0.043	8.729	-0.056	0.000
97.600	-6.800	0.043	8.729	-0.056	0.000
97.700	-8.600	0.040	8.730	-0.056	0.000
97.800	-7.600	0.046	8.730	-0.056	0.000
97.900	-7.400	0.041	8.730	-0.056	0.000
98.000	-6.200	0.045	8.730	-0.056	0.000
98.100	-7.400	0.045	8.730	-0.056	0.000
98.200	-5.600	0.041	8.730	-0.056	0.000
98.300	-8.200	0.046	8.729	-0.056	0.000
98.400	-7.600	0.043	8.731	-0.056	0.000
98.500	-7.800	0.043	8.730	-0.056	0.000
98.600	-6.200	0.043	8.730	-0.056	0.000
98.700	-8.200	0.044	8.730	-0.056	0.000
98.800	-7.000	0.043	8.730	-0.056	0.000
98.900	-7.000	0.040	8.730	-0.056	0.000
99.000	-7.400	0.041	8.730	-0.056	0.000
99.100	-6.200	0.041	8.730	-0.056	0.000
99.200	-6.800	0.044	8.730	-0.056	0.000
99.300	-7.600	0.042	8.730	-0.056	0.000
99.400	-7.200	0.043	8.730	-0.056	0.000
99.500	-5.800	0.042	8.729	-0.056	0.000
99.600	-7.400	0.042	8.729	-0.056	0.000
99.700	-6.600	0.049	8.729	-0.056	0.000
99.800	-7.000	0.039	8.731	-0.056	0.000
99.900	-7.200	0.042	8.730	-0.056	0.000
100.000	-8.800	0.041	8.729	-0.056	0.000
100.100	-5.600	0.041	8.729	-0.056	0.000
100.200	-6.800	0.044	8.730	-0.056	0.000
100.300	-6.000	0.040	8.729	-0.056	0.000
100.400	-7.600	0.043	8.730	-0.056	0.000
100.500	-7.000	0.041	8.731	-0.056	0.000
100.600	-7.000	0.041	8.731	-0.056	0.000
100.700	-7.000	0.042	8.729	-0.056	0.000
100.800	-7.000	0.043	8.729	-0.056	0.000
100.900	-7.000	0.042	8.731	-0.056	0.000
101.000	-7.000	0.041	8.730	-0.056	0.000
101.100	-6.600	0.041	8.730	-0.056	0.000
101.200	-7.200	0.043	8.730	-0.056	0.000
101.300	-7.600	0.041	8.730	-0.056	0.000
101.400	-6.800	0.044	8.730	-0.057	0.000
101.500	-5.400	0.042	8.729	-0.057	0.000
101.600	-6.400	0.042	8.729	-0.057	0.000
101.700	-7.000	0.042	8.729	-0.057	0.000
101.800	-6.800	0.042	8.729	-0.057	0.000
101.900	-6.000	0.039	8.730	-0.057	0.000
102.000	-7.600	0.041	8.730	-0.057	0.000
102.100	-4.800	0.041	8.730	-0.057	0.000
102.200	-7.200	0.039	8.729	-0.057	0.000
102.300	-7.000	0.041	8.730	-0.057	0.000
102.400	-7.600	0.042	8.730	-0.057	0.000
102.500	-6.200	0.038	8.730	-0.057	0.000
102.600	-7.800	0.038	8.730	-0.057	0.000
102.700	-6.600	0.041	8.730	-0.057	0.000
102.800	-7.000	0.043	8.730	-0.057	0.000
102.900	-7.600	0.037	8.730	-0.057	0.000
103.000	-6.600	0.040	8.729	-0.057	0.000
103.100	-6.000	0.040	8.729	-0.057	0.000
103.200	-7.000	0.040	8.730	-0.057	0.000
103.300	-6.800	0.039	8.730	-0.057	0.000
103.400	-6.600	0.042	8.730	-0.057	0.000
103.500	-5.800	0.039	8.729	-0.057	0.000
103.600	-6.800	0.039	8.729	-0.057	0.000
103.700	-6.400	0.041	8.730	-0.057	0.000
103.800	-8.200	0.043	8.729	-0.057	0.000
103.900	-6.000	0.036	8.730	-0.057	0.000
104.000	-6.600	0.038	8.730	-0.057	0.000
104.100	-5.800	0.038	8.730	-0.057	0.000
104.200	-7.800	0.040	8.729	-0.057	0.000
104.300	-7.000	0.041	8.729	-0.057	0.000
104.400	-6.800	0.037	8.730	-0.057	0.000
104.500	-6.200	0.040	8.730	-0.057	0.000
104.600	-7.400	0.040	8.730	-0.057	0.000
104.700	-6.200	0.037	8.729	-0.057	0.000
104.800	-6.200	0.038	8.730	-0.057	0.000
104.900	-6.800	0.040	8.731	-0.057	0.000
105.000	-7.200	0.037	8.730	-0.057	0.000
105.100	-6.000	0.037	8.730	-0.057	0.000
105.200	-6.800	0.037	8.729	-0.057	0.000
105.300	-6.600	0.038	8.730	-0.057	0.000
105.400	-6.400	0.040	8.729	-0.057	0.000
105.500	-7.000	0.037	8.730	-0.057	0.000
105.600	-7.600	0.037	8.730	-0.057	0.000
105.700	-5.600	0.037	8.730	-0.057	0.000
105.800	-6.800	0.037	8.730	-0.057	0.000
105.900	-6.600	0.035	8.729	-0.057	0.000
106.000	-5.400	0.039	8.729	-0.057	0.000
106.100	-5.800	0.039	8.729	-0.057	0.000
106.200	-7.000	0.041	8.730	-0.057	0.000
106.300	-5.800	0.041	8.729	-0.057	0.000
106.400	-6.800	0.035	8.728	-0.057	0.000
106.500	-6.200	0.036	8.729	-0.057	0.000
106.600	-6.000	0.036	8.729	-0.057	0.000
106.700	-5.400	0.037	8.729	-0.057	0.000
106.800	-5.600	0.036	8.729	-0.057	0.000
106.900	-6.600	0.035	8.728	-0.057	0.000
107.000	-7.200	0.038	8.730	-0.057	0.000
107.100	-7.000	0.038	8.730	-0.057	0.000
107.200	-6.200	0.037	8.727	-0.057	0.000
107.300	-6.200	0.035	8.729	-0.057	0.000
107.400	-7.000	0.039	8.730	-0.057	0.000
107.500	-6.000	0.038	8.730	-0.057	0.000
107.600	-5.800	0.038	8.730	-0.057	0.000
107.700	-6.600	0.037	8.729	-0.057	0.000
107.800	-6.400	0.036	8.729	-0.057	0.000
107.900	-7.400	0.034	8.729	-0.057	0.000
108.000	-6.800	0.035	8.730	-0.057	0.000
108.100	-6.600	0.035	8.730	-0.057	0.000
108.200	-7.000	0.031	8.730	-0.057	0.000
108.300	-4.600	0.040	8.730	-0.057	0.000
108.400	-6.600	0.038	8.729	-0.057	0.000
108.500	-5.200	0.032	8.729	-0.057	0.000
108.600	-6.600	0.032	8.729	-0.057	0.000
108.700	-6.800	0.036	8.729	-0.057	0.000
108.800	-6.400	0.036	8.730	-0.057	0.000
108.900	-6.800	0.038	8.730	-0.057	0.000
109.000	-5.800	0.037	8.728	-0.057	0.000
109.100	-6.600	0.037	8.728	-0.057	0.000
109.200	-6.800	0.040	8.730	-0.057	0.000
109.300	-5.800	0.039	8.729	-0.057	0.000
109.400	-6.600	0.036	8.729	-0.057	0.000
109.500	-5.800	0.038	8.729	-0.057	0.000
109.600	-6.200	0.038	8.729	-0.057	0.000
109.700	-5.600	0.032	8.729	-0.057	0.000
109.800	-6.600	0.039	8.729	-0.057	0.000
109.900	-4.800	0.037	8.729	-0.057	0.000
110.000	-6.000	0.036	8.730	-0.057	0.000
110.100	-7.000	0.036	8.730	-0.057	0.000
110.200	-7.000	0.037	8.729	-0.057	0.000
110.300	-6.000	0.034	8.729	-0.057	0.000
110.400	-6.800	0.034	8.729	-0.058	0.000
110.500	-5.600	0.037	8.729	-0.058	0.000
110.600	-7.200	0.037	8.729	-0.058	0.000
110.700	-6.400	0.038	8.730	-0.058	0.000
110.800	-6.600	0.034	8.729	-0.058	0.000
110.900	-6.000	0.036	8.730	-0.058	0.000
111.000	-6.600	0.035	8.729	-0.058	0.000
111.100	-7.400	0.035	8.729	-0.058	0.000
111.200	-6.800	0.035	8.728	-0.058	0.000
111.300	-5.800	0.035	8.729	-0.058	0.000
111.400	-5.800	0.037	8.730	-0.058	0.000
111.500	-6.600	0.032	8.728	-0.058	0.000
111.600	-6.000	0.032	8.728	-0.058	0.000
111.700	-6.000	0.033	8.729	-0.058	0.000
111.800	-5.800	0.031	8.728	-0.058	0.000
111.900	-7.000	0.035	8.730	-0.058	0.000
112.000	-6.600	0.037	8.729	-0.058	0.000
112.100	-5.600	0.037	8.729	-0.058	0.000
112.200	-6.800	0.034	8.729	-0.058	0.000
112.300	-7.400	0.035	8.728	-0.058	0.000
112.400	-6.000	0.034	8.729	-0.058	0.000
112.500	-6.600	0.035	8.728	-0.058	0.000
112.600	-7.600	0.035	8.728	-0.058	0.000
112.700	-4.200	0.031	8.729	-0.058	0.000
112.800	-7.400	0.036	8.728	-0.058	0.000
112.900	-6.200	0.030	8.729	-0.058	0.000
113.000	-6.400	0.034	8.728	-0.058	0.000
113.100	-6.000	0.034	8.728	-0.058	0.000
113.200	-7.400	0.036	8.729	-0.058	0.000
113.300	-6.200	0.035	8.729	-0.058	0.000
113.400	-6.800	0.035	8.730	-0.058	0.000
113.500	-6.800	0.035	8.729	-0.058	0.000
113.600	-6.800	0.035	8.729	-0.058	0.000
113.700	-5.800	0.036	8.729	-0.058	0.000
113.800	-6.000	0.035	8.729	-0.058	0.000
113.900	-5.600	0.036	8.729	-0.058	0.000
114.000	-7.200	0.034	8.729	-0.058	0.000
114.100	-5.800	0.034	8.729	-0.058	0.000
114.200	-5.800	0.037	8.729	-0.058	0.000
114.300	-5.800	0.035	8.729	-0.058	0.000
114.400	-8.400	0.034	8.729	-0.058	0.000
114.500	-5.800	0.036	8.730	-0.058	0.000
114.600	-6.800	0.036	8.730	-0.058	0.000
114.700	-5.000	0.035	8.728	-0.058	0.000
114.800	-6.000	0.032	8.729	-0.058	0.000
114.900	-4.800	0.032	8.729	-0.058	0.000
115.000	-6.000	0.033	8.729	-0.058	0.000
115.100	-6.200	0.033	8.729	-0.058	0.000
115.200	-6.200	0.033	8.729	-0.058	0.000
115.300	-5.000	0.034	8.729	-0.058	0.000
115.400	-6.000	0.031	8.728	-0.058	0.000
115.500	-5.800	0.034	8.729	-0.058	0.000
115.600	-6.200	0.034	8.729	-0.058	0.000
115.700	-6.000	0.033	8.728	-0.058	0.000
115.800	-7.000	0.033	8.728	-0.058	0.000
115.900	-6.600	0.034	8.731	-0.058	0.000
116.000	-6.800	0.035	8.729	-0.058	0.000
116.100	-5.800	0.035	8.729	-0.058	0.000
116.200	-7.000	0.034	8.729	-0.058	0.000
116.300	-6.400	0.033	8.729	-0.058	0.000
116.400	-6.600	0.034	8.728	-0.058	0.000
116.500	-6.200	0.032	8.729	-0.058	0.000
116.600	-6.000	0.032	8.729	-0.058	0.000
116.700	-5.200	0.033	8.728	-0.058	0.000
116.800	-7.000	0.035	8.729	-0.058	0.000
116.900	-6.000	0.036	8.728	-0.058	0.000
117.000	-8.000	0.041	8.729	-0.058	0.000
117.100	-5.400	0.041	8.729	-0.058	0.000
117.200	-6.600	0.037	8.730	-0.058	0.000
117.300	-6.000	0.035	8.729	-0.058	0.000
117.400	-7.400	0.036	8.729	-0.058	0.000
117.500	-6.200	0.036	8.729	-0.058	0.000
117.600	-6.200	0.036	8.729	-0.058	0.000
117.700	-5.800	0.036	8.729	-0.058	0.000
117.800	-5.800	0.036	8.728	-0.058	0.000
117.900	-5.800	0.036	8.729	-0.058	0.000
118.000	-8.000	0.035	8.728	-0.058	0.000
118.100	-6.200	0.035	8.728	-0.058	0.000
118.200	-7.000	0.036	8.729	-0.058	0.000
118.300	-5.400	0.037	8.728	-0.058	0.000
118.400	-6.200	0.037	8.729	-0.058	0.000
118.500	-5.800	0.037	8.729	-0.058	0.000
118.600	-7.400	0.037	8.729	-0.058	0.000
118.700	-7.400	0.036	8.729	-0.058	0.000
118.800	-7.000	0.034	8.730	-0.058	0.000
118.900	-6.200	0.036	8.728	-0.058	0.000
119.000	-6.200	0.039	8.728	-0.058	0.000
119.100	-6.200	0.039	8.728	-0.058	0.000
119.200	-7.000	0.037	8.729	-0.058	0.000
119.300	-6.200	0.037	8.729	-0.058	0.000
119.400	-6.600	0.037	8.729	-0.058	0.000
119.500	-7.200	0.040	8.730	-0.058	0.000
119.600	-7.000	0.040	8.730	-0.058	0.000
119.700	-5.600	0.039	8.728	-0.058	0.000
119.800	-5.800	0.041	8.729	-0.058	0.000
119.900	-5.800	0.040	8.728	-0.059	0.000
120.000	-6.400	0.035	8.728	-0.059	0.000
120.100	-6.400	0.035	8.728	-0.059	0.000
120.200	-7.400	0.040	8.729	-0.059	0.000
120.300	-6.200	0.036	8.729	-0.059	0.000
120.400	-6.600	0.037	8.729	-0.059	0.000
120.500	-6.000	0.036	8.728	-0.059	0.000
120.600	-7.000	0.036	8.728	-0.059	0.000
120.700	-5.600	0.037	8.729	-0.059	0.000
120.800	-6.800	0.036	8.728	-0.059	0.000
120.900	-6.400	0.038	8.729	-0.059	0.000
121.000	-7.000	0.039	8.729	-0.059	0.000
121.100	-5.800	0.039	8.729	-0.059	0.000
121.200	-6.800	0.037	8.730	-0.059	0.000
121.300	-7.000	0.037	8.727	-0.059	0.000
121.400	-8.200	0.039	8.729	-0.059	0.000
121.500	-6.000	0.039	8.729	-0.059	0.000
121.600	-7.200	0.039	8.729	-0.059	0.000
121.700	-6.200	0.038	8.729	-0.059	0.000
121.800	-7.800	0.039	8.729	-0.059	0.000
121.900	-5.600	0.038	8.729	-0.059	0.000
122.000	-6.800	0.037	8.729	-0.059	0.000
122.100	-6.200	0.037	8.729	-0.059	0.000
122.200	-7.800	0.039	8.728	-0.059	0.000
122.300	-6.400	0.037	8.727	-0.059	0.000
122.400	-6.200	0.041	8.729	-0.059	0.000
122.500	-6.400	0.038	8.729	-0.059	0.000
122.600	-5.800	0.038	8.729	-0.059	0.000
122.700	-5.600	0.037	8.727	-0.059	0.000
122.800	-6.000	0.037	8.729	-0.059	0.000
122.900	-7.400	0.038	8.728	-0.059	0.000
123.000	-6.800	0.039	8.729	-0.059	0.000
123.100	-6.600	0.039	8.729	-0.059	0.000
123.200	-7.000	0.038	8.729	-0.059	0.000
123.300	-6.000	0.036	8.729	-0.059	0.000
123.400	-7.600	0.041	8.729	-0.059	0.000
123.500	-5.000	0.038	8.728	-0.059	0.000
123.600	-6.800	0.038	8.728	-0.059	0.000
123.700	-5.800	0.035	8.729	-0.059	0.000
123.800	-7.200	0.036	8.729	-0.059	0.000
123.900	-5.800	0.036	8.729	-0.059	0.000
124.000	-6.800	0.039	8.729	-0.059	0.000
124.100	-6.200	0.039	8.729	-0.059	0.000
124.200	-6.600	0.039	8.729	-0.059	0.000
124.300	-5.800	0.040	8.729	-0.059	0.000
124.400	-6.200	0.038	8.728	-0.059	0.000
124.500	-6.600	0.034	8.728	-0.059	0.000
124.600	-6.400	0.034	8.728	-0.059	0.000
124.700	-5.400	0.037	8.729	-0.059	0.000
124.800	-6.600	0.038	8.728	-0.059	0.000
124.900	-6.000	0.039	8.728	-0.059	0.000
125.000	-6.200	0.039	8.729	-0.059	0.000
125.100	-5.400	0.039	8.729	-0.059	0.000
125.200	-6.400	0.037	8.728	-0.059	0.000
125.300	-5.800	0.040	8.729	-0.059	0.000
125.400	-7.000	0.039	8.727	-0.059	0.000
125.500	-5.600	0.037	8.730	-0.059	0.000
125.600	-7.400	0.037	8.730	-0.059	0.000
125.700	-6.000	0.038	8.728	-0.059	0.000
125.800	-7.000	0.039	8.728	-0.059	0.000
125.900	-6.400	0.038	8.728	-0.059	0.000
126.000	-7.800	0.037	8.729	-0.059	0.000
126.100	-5.800	0.037	8.729	-0.059	0.000
126.200	-6.400	0.035	8.728	-0.059	0.000
126.300	-6.000	0.037	8.727	-0.059	0.000
126.400	-7.400	0.038	8.728	-0.059	0.000
126.500	-5.400	0.039	8.729	-0.059	0.000
126.600	-7.400	0.039	8.729	-0.059	0.000
126.700	-6.800	0.037	8.728	-0.059	0.000
126.800	-6.600	0.036	8.728	-0.059	0.000
126.900	-6.000	0.038	8.729	-0.059	0.000
127.000	-7.800	0.037	8.729	-0.059	0.000
127.100	-6.400	0.037	8.729	-0.059	0.000
127.200	-6.600	0.037	8.729	-0.059	0.000
127.300	-6.600	0.039	8.728	-0.059	0.000
127.400	-6.800	0.036	8.729	-0.059	0.000
127.500	-7.800	0.039	8.728	-0.059	0.000
127.600	-6.200	0.039	8.728	-0.059	0.000
127.700	-6.800	0.041	8.728	-0.059	0.000
127.800	-6.600	0.037	8.728	-0.059	0.000
127.900	-6.000	0.039	8.727	-0.059	0.000
128.000	-6.200	0.037	8.728	-0.059	0.000
128.100	-6.800	0.037	8.728	-0.059	0.000
128.200	-7.400	0.039	8.728	-0.059	0.000
128.300	-6.600	0.040	8.729	-0.059	0.000
128.400	-7.000	0.040	8.728	-0.059	0.000
128.500	-6.200	0.037	8.729	-0.059	0.000
128.600	-6.600	0.037	8.729	-0.059	0.000
128.700	-4.800	0.037	8.728	-0.059	0.000
128.800	-7.800	0.037	8.730	-0.059	0.000
128.900	-6.200	0.037	8.729	-0.059	0.000
129.000	-6.800	0.040	8.728	-0.059	0.000
129.100	-6.200	0.040	8.728	-0.059	0.000
129.200	-7.000	0.037	8.729	-0.059	0.000
129.300	-6.600	0.035	8.729	-0.059	0.000
129.400	-7.000	0.038	8.728	-0.060	0.000
129.500	-7.200	0.037	8.728	-0.060	0.000
129.600	-6.600	0.037	8.728	-0.060	0.000
129.700	-6.600	0.039	8.728	-0.060	0.000
129.800	-6.600	0.037	8.728	-0.060	0.000
129.900	-5.000	0.035	8.729	-0.060	0.000
130.000	-7.400	0.039	8.727	-0.060	0.000
130.100	-7.000	0.039	8.727	-0.060	0.000
130.200	-6.600	0.039	8.728	-0.060	0.000
130.300	-6.000	0.039	8.728	-0.060	0.000
130.400	-6.800	0.035	8.730	-0.060	0.000
130.500	-6.000	0.036	8.729	-0.060	0.000
130.600	-6.200	0.036	8.729	-0.060	0.000
130.700	-6.200	0.039	8.728	-0.060	0.000
130.800	-7.600	0.035	8.728	-0.060	0.000
130.900	-6.600	0.037	8.728	-0.060	0.000
131.000	-7.600	0.039	8.729	-0.060	0.000
131.100	-6.000	0.039	8.729	-0.060	0.000
131.200	-7.200	0.037	8.728	-0.060	0.000
131.300	-5.400	0.039	8.727	-0.060	0.000
131.400	-6.600	0.033	8.729	-0.060	0.000
131.500	-6.800	0.038	8.729	-0.060	0.000
131.600	-7.600	0.038	8.729	-0.060	0.000
131.700	-6.200	0.039	8.729	-0.060	0.000
131.800	-6.200	0.037	8.728	-0.060	0.000
131.900	-6.600	0.039	8.728	-0.060	0.000
132.000	-6.400	0.033	8.728	-0.060	0.000
132.100	-6.200	0.033	8.728	-0.060	0.000
132.200	-7.600	0.037	8.728	-0.060	0.000
132.300	-6.200	0.043	8.729	-0.060	0.000
132.400	-6.200	0.036	8.728	-0.060	0.000
132.500	-6.000	0.039	8.728	-0.060	0.000
132.600	-6.000	0.039	8.728	-0.060	0.000
132.700	-6.200	0.038	8.728	-0.060	0.000
132.800	-6.800	0.038	8.729	-0.060	0.000
132.900	-5.400	0.040	8.728	-0.060	0.000
133.000	-7.800	0.038	8.728	-0.060	0.000
133.100	-7.200	0.038	8.728	-0.060	0.000
133.200	-6.600	0.035	8.729	-0.060	0.000
133.300	-6.600	0.036	8.729	-0.060	0.000
133.400	-6.600	0.037	8.728	-0.060	0.000
133.500	-6.600	0.038	8.728	-0.060	0.000
133.600	-7.400	0.038	8.728	-0.060	0.000
133.700	-6.600	0.037	8.729	-0.060	0.000
133.800	-7.600	0.037	8.728	-0.060	0.000
133.900	-7.400	0.037	8.728	-0.060	0.000
134.000	-7.400	0.039	8.727	-0.060	0.000
134.100	-6.800	0.039	8.727	-0.060	0.000
134.200	-6.600	0.036	8.729	-0.060	0.000
134.300	-6.200	0.041	8.728	-0.060	0.000
134.400	-6.200	0.037	8.729	-0.060	0.000
134.500	-5.800	0.036	8.728	-0.060	0.000
134.600	-6.800	0.036	8.728	-0.060	0.000
134.700	-7.800	0.038	8.728	-0.060	0.000
134.800	-6.200	0.037	8.729	-0.060	0.000
134.900	-6.000	0.041	8.728	-0.060	0.000
135.000	-6.000	0.036	8.728	-0.060	0.000
135.100	-7.400	0.036	8.728	-0.060	0.000
135.200	-6.600	0.037	8.727	-0.060	0.000
135.300	-6.600	0.042	8.728	-0.060	0.000
135.400	-5.000	0.039	8.728	-0.060	0.000
135.500	-6.000	0.036	8.727	-0.060	0.000
135.600	-6.800	0.036	8.727	-0.060	0.000
135.700	-6.600	0.038	8.728	-0.060	0.000
135.800	-6.800	0.032	8.728	-0.060	0.000
135.900	-6.600	0.038	8.728	-0.060	0.000
136.000	-7.000	0.042	8.728	-0.060	0.000
136.100	-6.600	0.042	8.728	-0.060	0.000
136.200	-5.400	0.037	8.727	-0.060	0.000
136.300	-6.600	0.037	8.729	-0.060	0.000
136.400	-6.600	0.037	8.728	-0.060	0.000
136.500	-6.800	0.038	8.727	-0.060	0.000
136.600	-5.600	0.038	8.727	-0.060	0.000
136.700	-7.400	0.036	8.728	-0.060	0.000
136.800	-5.600	0.037	8.726	-0.060	0.000
136.900	-6.600	0.036	8.729	-0.060	0.000
137.000	-5.400	0.035	8.727	-0.060	0.000
137.100	-6.000	0.035	8.727	-0.060	0.000
137.200	-5.200	0.037	8.727	-0.060	0.000
137.300	-6.600	0.038	8.727	-0.060	0.000
137.400	-6.200	0.039	8.728	-0.060	0.000
137.500	-7.000	0.037	8.727	-0.060	0.000
137.600	-5.600	0.037	8.727	-0.060	0.000
137.700	-6.800	0.035	8.727	-0.060	0.000
137.800	-5.400	0.036	8.728	-0.060	0.000
137.900	-6.800	0.036	8.728	-0.060	0.000
138.000	-5.400	0.033	8.728	-0.060	0.000
138.100	-7.200	0.033	8.728	-0.060	0.000
138.200	-5.200	0.035	8.728	-0.060	0.000
138.300	-6.200	0.034	8.728	-0.060	0.000
138.400	-6.200	0.038	8.728	-0.060	0.000
138.500	-6.000	0.038	8.728	-0.061	0.000
138.600	-5.600	0.038	8.728	-0.061	0.000
138.700	-7.400	0.035	8.728	-0.061	0.000
138.800	-7.600	0.034	8.728	-0.061	0.000
138.900	-6.000	0.036	8.727	-0.061	0.000
139.000	-6.400	0.038	8.726	-0.061	0.000
139.100	-5.800	0.038	8.726	-0.061	0.000
139.200	-5.000	0.039	8.728	-0.061	0.000
139.300	-7.000	0.036	8.727	-0.061	0.000
139.400	-4.400	0.037	8.728	-0.061	0.000
139.500	-6.200	0.035	8.727	-0.061	0.000
139.600	-5.800	0.035	8.727	-0.061	0.000
139.700	-6.200	0.038	8.728	-0.061	0.000
139.800	-5.000	0.038	8.727	-0.061	0.000
139.900	-5.400	0.036	8.729	-0.061	0.000
140.000	-6.200	0.034	8.728	-0.061	0.000
140.100	-6.600	0.034	8.728	-0.061	0.000
140.200	-6.200	0.033	8.727	-0.061	0.000
140.300	-5.600	0.036	8.728	-0.061	0.000
140.400	-4.800	0.032	8.728	-0.061	0.000
140.500	-6.600	0.035	8.728	-0.061	0.000
140.600	-5.000	0.035	8.728	-0.061	0.000
140.700	-6.200	0.035	8.727	-0.061	0.000
140.800	-6.200	0.034	8.727	-0.061	0.000
140.900	-5.600	0.034	8.727	-0.061	0.000
141.000	-6.200	0.039	8.727	-0.061	0.000
141.100	-7.400	0.039	8.727	-0.061	0.000
141.200	-4.800	0.034	8.727	-0.061	0.000
141.300	-6.800	0.035	8.729	-0.061	0.000
141.400	-6.800	0.033	8.727	-0.061	0.000
141.500	-6.600	0.035	8.727	-0.061	0.000
141.600	-5.400	0.035	8.727	-0.061	0.000
141.700	-6.400	0.034	8.727	-0.061	0.000
141.800	-5.400	0.034	8.729	-0.061	0.000
141.900	-5.800	0.033	8.727	-0.061	0.000
142.000	-5.600	0.034	8.728	-0.061	0.000
142.100	-6.200	0.034	8.728	-0.061	0.000
142.200	-6.800	0.036	8.728	-0.061	0.000
142.300	-4.800	0.036	8.728	-0.061	0.000
142.400	-5.800	0.039	8.728	-0.061	0.000
142.500	-7.000	0.036	8.727	-0.061	0.000
142.600	-6.400	0.036	8.727	-0.061	0.000
142.700	-6.200	0.034	8.727	-0.061	0.000
142.800	-5.800	0.037	8.726	-0.061	0.000
142.900	-5.800	0.034	8.728	-0.061	0.000
143.000	-6.200	0.036	8.728	-0.061	0.000
143.100	-4.800	0.036	8.728	-0.061	0.000
143.200	-7.000	0.033	8.727	-0.061	0.000
143.300	-4.600	0.032	8.728	-0.061	0.000
143.400	-6.000	0.034	8.727	-0.061	0.000
143.500	-6.400	0.032	8.727	-0.061	0.000
143.600	-6.800	0.032	8.727	-0.061	0.000
143.700	-6.000	0.037	8.727	-0.061	0.000
143.800	-5.000	0.031	8.728	-0.061	0.000
143.900	-5.400	0.032	8.728	-0.061	0.000
144.000	-6.400	0.033	8.727	-0.061	0.000
144.100	-5.800	0.033	8.727	-0.061	0.000
144.200	-6.600	0.034	8.727	-0.061	0.000
144.300	-6.000	0.033	8.727	-0.061	0.000
144.400	-6.800	0.034	8.728	-0.061	0.000
144.500	-5.400	0.031	8.727	-0.061	0.000
144.600	-6.200	0.031	8.727	-0.061	0.000
144.700	-5.800	0.034	8.727	-0.061	0.000
144.800	-7.600	0.035	8.728	-0.061	0.000
144.900	-6.000	0.032	8.726	-0.061	0.000
145.000	-6.200	0.034	8.728	-0.061	0.000
145.100	-5.800	0.034	8.728	-0.061	0.000
145.200	-6.600	0.036	8.728	-0.061	0.000
145.300	-5.800	0.034	8.728	-0.061	0.000
145.400	-7.000	0.035	8.726	-0.061	0.000
145.500	-6.000	0.028	8.727	-0.061	0.000
145.600	-7.400	0.028	8.727	-0.061	0.000
145.700	-5.200	0.034	8.727	-0.061	0.000
145.800	-5.800	0.033	8.728	-0.061	0.000
145.900	-6.200	0.036	8.728	-0.061	0.000
146.000	-7.000	0.032	8.727	-0.061	0.000
146.100	-6.600	0.032	8.727	-0.061	0.000
146.200	-6.000	0.035	8.727	-0.061	0.000
146.300	-5.600	0.032	8.727	-0.061	0.000
146.400	-4.600	0.033	8.726	-0.061	0.000
146.500	-6.000	0.035	8.727	-0.061	0.000
146.600	-5.000	0.035	8.727	-0.061	0.000
146.700	-5.800	0.035	8.727	-0.061	0.000
146.800	-5.200	0.034	8.728	-0.061	0.000
146.900	-6.800	0.033	8.728	-0.061	0.000
147.000	-5.400	0.034	8.727	-0.061	0.000
147.100	-7.000	0.034	8.727	-0.061	0.000
147.200	-6.200	0.031	8.726	-0.061	0.000
147.300	-6.000	0.032	8.728	-0.061	0.000
147.400	-5.200	0.028	8.728	-0.061	0.000
147.500	-5.000	0.033	8.728	-0.061	0.000
147.600	-5.600	0.033	8.728	-0.061	0.000
147.700	-3.600	0.035	8.728	-0.061	0.000
147.800	-4.000	0.035	8.727	-0.061	0.000
147.900	-4.200	0.035	8.726	-0.061	0.000
148.000	-3.600	0.031	8.727	-0.061	0.000
148.100	-3.800	0.031	8.727	-0.061	0.000
148.200	-2.800	0.036	8.727	-0.061	0.000
148.300	-4.600	0.027	8.728	-0.061	0.000
148.400	-4.800	0.033	8.727	-0.061	0.000
148.500	-4.400	0.031	8.727	-0.061	0.000
148.600	-3.600	0.031	8.727	-0.061	0.000
148.700	-4.400	0.030	8.728	-0.061	0.000
148.800	-4.600	0.030	8.726	-0.061	0.000
148.900	-5.400	0.028	8.727	-0.061	0.000
149.000	-4.800	0.015	8.727	-0.062	0.000
149.100	-5.000	0.015	8.727	-0.062	0.000
149.200	-4.400	0.015	8.727	-0.062	0.000
149.300	-5.800	0.015	8.726	-0.062	0.000
149.400	-4.000	0.014	8.727	-0.062	0.000
149.500	-5.400	0.018	8.727	-0.062	0.000
149.600	-4.000	0.018	8.727	-0.062	0.000
149.700	-4.800	0.018	8.727	-0.062	0.000
149.800	-4.400	0.020	8.727	-0.062	0.000
149.900	-5.200	0.023	8.728	-0.062	0.000
150.000	-4.200	0.027	8.727	-0.062	0.000
150.100	-4.800	0.027	8.727	-0.062	0.000
150.200	-4.000	0.025	8.726	-0.062	0.000
150.300	-5.200	0.028	8.727	-0.062	0.000
150.400	-3.800	0.030	8.727	-0.062	0.000
150.500	-4.400	0.027	8.728	-0.062	0.000
150.600	-4.000	0.027	8.728	-0.062	0.000
150.700	-5.400	0.026	8.727	-0.062	0.000
150.800	-4.400	0.024	8.727	-0.062	0.000
150.900	-5.000	0.022	8.726	-0.062	0.000
151.000	-4.200	0.024	8.727	-0.062	0.000
151.100	-4.800	0.024	8.727	-0.062	0.000
151.200	-3.600	0.022	8.727	-0.062	0.000
151.300	-5.000	0.018	8.726	-0.062	0.000
151.400	-3.800	0.025	8.728	-0.062	0.000
151.500	-4.600	0.022	8.727	-0.062	0.000
151.600	-4.000	0.022	8.727	-0.062	0.000
151.700	-5.000	0.023	8.728	-0.062	0.000
151.800	-4.400	0.025	8.726	-0.062	0.000
151.900	-4.000	0.022	8.727	-0.062	0.000
152.000	-4.400	0.020	8.727	-0.062	0.000
152.100	-5.600	0.020	8.727	-0.062	0.000
152.200	-5.200	0.024	8.727	-0.062	0.000
152.300	-4.800	0.023	8.728	-0.062	0.000
152.400	-4.400	0.023	8.727	-0.062	0.000
152.500	-5.200	0.022	8.726	-0.062	0.000
152.600	-6.000	0.022	8.726	-0.062	0.000
152.700	-5.400	0.024	8.726	-0.062	0.000
152.800	-5.200	0.023	8.727	-0.062	0.000
152.900	-5.800	0.023	8.727	-0.062	0.000
153.000	-5.400	0.024	8.727	-0.062	0.000
153.100	-6.000	0.024	8.727	-0.062	0.000
153.200	-4.800	0.024	8.726	-0.062	0.000
153.300	-5.800	0.025	8.727	-0.062	0.000
153.400	-6.200	0.026	8.728	-0.062	0.000
153.500	-6.800	0.025	8.728	-0.062	0.000
153.600	-5.200	0.025	8.728	-0.062	0.000
153.700	-5.200	0.025	8.727	-0.062	0.000
153.800	-5.800	0.023	8.726	-0.062	0.000
153.900	-6.600	0.026	8.726	-0.062	0.000
154.000	-4.600	0.031	8.727	-0.062	0.000
154.100	-7.000	0.031	8.727	-0.062	0.000
154.200	-7.600	0.025	8.727	-0.062	0.000
154.300	-8.200	0.028	8.727	-0.062	0.000
154.400	-5.600	0.032	8.727	-0.062	0.000
154.500	-6.000	0.032	8.726	-0.062	0.000
154.600	-5.000	0.032	8.726	-0.062	0.000
154.700	-6.000	0.032	8.726	-0.062	0.000
154.800	-4.000	0.033	8.726	-0.062	0.000
154.900	-4.000	0.037	8.727	-0.062	0.000
155.000	-3.400	0.033	8.727	-0.062	0.000
155.100	-5.000	0.033	8.727	-0.062	0.000
155.200	-3.600	0.030	8.726	-0.062	0.000
155.300	-4.000	0.036	8.726	-0.062	0.000
155.400	-4.400	0.046	8.726	-0.062	0.000
155.500	-4.200	0.046	8.727	-0.062	0.000
155.600	-4.200	0.046	8.727	-0.062	0.000
155.700	-3.600	0.036	8.726	-0.062	0.000
155.800	-3.600	0.026	8.727	-0.062	0.000
155.900	-4.400	0.020	8.726	-0.062	0.000
156.000	-2.800	0.023	8.728	-0.062	0.000
156.100	-2.600	0.023	8.728	-0.062	0.000
156.200	-3.200	0.022	8.726	-0.062	0.000
156.300	-4.400	0.021	8.727	-0.062	0.000
156.400	-2.600	0.018	8.727	-0.062	0.000
156.500	-2.800	0.016	8.727	-0.062	0.000
156.600	-3.000	0.016	8.727	-0.062	0.000
156.700	-3.600	0.018	8.726	-0.062	0.000
156.800	-4.400	0.018	8.726	-0.062	0.000
156.900	-4.800	0.016	8.726	-0.062	0.000
157.000	-3.600	0.013	8.727	-0.062	0.000
157.100	-3.600	0.013	8.727	-0.062	0.000
157.200	-3.000	0.013	8.727	-0.062	0.000
157.300	-4.400	0.015	8.726	-0.062	0.000
157.400	-3.000	0.011	8.728	-0.062	0.000
157.500	-3.800	0.011	8.726	-0.062	0.000
157.600	-4.200	0.011	8.726	-0.062	0.000
157.700	-4.400	0.010	8.727	-0.062	0.000
157.800	-3.800	0.015	8.725	-0.062	0.000
157.900	-5.400	0.016	8.727	-0.062	0.000
158.000	-5.200	0.015	8.726	-0.062	0.000
158.100	-6.000	0.015	8.726	-0.062	0.000
158.200	-4.800	0.014	8.726	-0.062	0.000
158.300	-5.200	0.010	8.726	-0.062	0.000
158.400	-6.400	0.013	8.726	-0.062	0.000
158.500	-7.200	0.015	8.727	-0.062	0.000
158.600	-6.000	0.015	8.727	-0.062	0.000
158.700	-7.600	0.015	8.726	-0.062	0.000
158.800	-4.600	0.019	8.727	-0.062	0.000
158.900	-6.600	0.023	8.727	-0.062	0.000
159.000	-5.400	0.030	8.728	-0.062	0.000
159.100	-5.200	0.030	8.728	-0.062	0.000
159.200	-5.200	0.031	8.725	-0.062	0.000
159.300	-7.000	0.030	8.726	-0.062	0.000
159.400	-5.400	0.032	8.727	-0.062	0.000
159.500	-6.600	0.028	8.727	-0.062	0.000
159.600	-5.400	0.028	8.727	-0.062	0.000
159.700	-5.600	0.040	8.727	-0.062	0.000
159.800	-4.400	0.033	8.726	-0.062	0.000
159.900	-6.600	0.041	8.727	-0.062	0.000
160.000	-5.400	0.034	8.726	-0.062	0.000
160.100	-6.000	0.034	8.726	-0.062	0.000
160.200	-4.800	0.031	8.726	-0.062	0.000
160.300	-6.800	0.031	8.727	-0.062	0.000
160.400	-5.600	0.033	8.725	-0.062	0.000
160.500	-5.800	0.028	8.726	-0.062	0.000
160.600	-5.800	0.028	8.726	-0.062	0.000
160.700	-6.000	0.029	8.726	-0.062	0.000
160.800	-5.000	0.030	8.725	-0.062	0.000
160.900	-6.000	0.026	8.726	-0.062	0.000
161.000	-4.800	0.029	8.726	-0.063	0.000
161.100	-5.800	0.029	8.726	-0.063	0.000
161.200	-5.200	0.029	8.726	-0.063	0.000
161.300	-6.200	0.030	8.726	-0.063	0.000
161.400	-4.400	0.028	8.726	-0.063	0.000
161.500	-5.800	0.030	8.726	-0.063	0.000
161.600	-4.200	0.030	8.726	-0.063	0.000
161.700	-5.400	0.027	8.725	-0.063	0.000
161.800	-5.400	0.029	8.726	-0.063	0.000
161.900	-5.000	0.031	8.727	-0.063	0.000
162.000	-5.800	0.031	8.726	-0.063	0.000
162.100	-6.000	0.031	8.726	-0.063	0.000
162.200	-6.200	0.030	8.726	-0.063	0.000
162.300	-4.600	0.026	8.726	-0.063	0.000
162.400	-5.600	0.027	8.726	-0.063	0.000
162.500	-4.600	0.027	8.727	-0.063	0.000
162.600	-5.400	0.027	8.727	-0.063	0.000
162.700	-4.600	0.027	8.726	-0.063	0.000
162.800	-6.000	0.024	8.726	-0.063	0.000
162.900	-4.400	0.027	8.725	-0.063	0.000
163.000	-5.800	0.026	8.726	-0.063	0.000
163.100	-5.800	0.026	8.726	-0.063	0.000
163.200	-5.600	0.027	8.726	-0.063	0.000
163.300	-4.400	0.025	8.727	-0.063	0.000
163.400	-6.200	0.025	8.725	-0.063	0.000
163.500	-4.400	0.030	8.726	-0.063	0.000
163.600	-5.800	0.030	8.726	-0.063	0.000
163.700	-4.600	0.026	8.727	-0.063	0.000
163.800	-6.200	0.026	8.726	-0.063	0.000
163.900	-4.600	0.028	8.726	-0.063	0.000
164.000	-4.400	0.026	8.727	-0.063	0.000
164.100	-5.000	0.026	8.727	-0.063	0.000
164.200	-6.600	0.023	8.726	-0.063	0.000
164.300	-4.600	0.027	8.725	-0.063	0.000
164.400	-6.000	0.029	8.726	-0.063	0.000
164.500	-4.800	0.025	8.727	-0.063	0.000
164.600	-6.200	0.025	8.727	-0.063	0.000
164.700	-6.000	0.024	8.725	-0.063	0.000
164.800	-6.600	0.025	8.726	-0.063	0.000
164.900	-3.600	0.026	8.725	-0.063	0.000
165.000	-5.600	0.026	8.726	-0.063	0.000
165.100	-5.800	0.026	8.726	-0.063	0.000
165.200	-5.600	0.024	8.725	-0.063	0.000
165.300	-4.400	0.025	8.725	-0.063	0.000
165.400	-5.600	0.026	8.726	-0.063	0.000
165.500	-4.000	0.027	8.726	-0.063	0.000
165.600	-6.200	0.027	8.726	-0.063	0.000
165.700	-4.400	0.031	8.726	-0.063	0.000
165.800	-5.200	0.029	8.726	-0.063	0.000
165.900	-5.400	0.033	8.725	-0.063	0.000
166.000	-5.400	0.026	8.725	-0.063	0.000
166.100	-4.600	0.026	8.725	-0.063	0.000
166.200	-5.400	0.022	8.727	-0.063	0.000
166.300	-4.800	0.020	8.725	-0.063	0.000
166.400	-5.200	0.026	8.725	-0.063	0.000
166.500	-4.800	0.024	8.725	-0.063	0.000
166.600	-5.000	0.024	8.725	-0.063	0.000
166.700	-4.600	0.022	8.726	-0.063	0.000
166.800	-5.800	0.026	8.724	-0.063	0.000
166.900	-5.200	0.023	8.726	-0.063	0.000
167.000	-6.000	0.024	8.725	-0.063	0.000
167.100	-5.400	0.024	8.725	-0.063	0.000
167.200	-5.800	0.027	8.726	-0.063	0.000
167.300	-4.400	0.025	8.725	-0.063	0.000
167.400	-5.200	0.026	8.725	-0.063	0.000
167.500	-5.400	0.024	8.726	-0.063	0.000
167.600	-6.400	0.024	8.726	-0.063	0.000
167.700	-4.200	0.027	8.725	-0.063	0.000
167.800	-4.000	0.027	8.725	-0.063	0.000
167.900	-5.400	0.024	8.726	-0.063	0.000
168.000	-5.400	0.024	8.726	-0.063	0.000
168.100	-5.200	0.024	8.726	-0.063	0.000
168.200	-5.800	0.028	8.725	-0.063	0.000
168.300	-4.800	0.029	8.725	-0.063	0.000
168.400	-5.200	0.028	8.725	-0.063	0.000
168.500	-5.600	0.025	8.725	-0.063	0.000
168.600	-6.200	0.025	8.725	-0.063	0.000
168.700	-6.000	0.026	8.725	-0.063	0.000
168.800	-5.800	0.026	8.726	-0.063	0.000
168.900	-4.800	0.027	8.726	-0.063	0.000
169.000	-6.000	0.022	8.725	-0.063	0.000
169.100	-4.800	0.022	8.725	-0.063	0.000
169.200	-6.000	0.024	8.725	-0.063	0.000
169.300	-5.800	0.025	8.726	-0.063	0.000
169.400	-5.400	0.029	8.725	-0.063	0.000
169.500	-4.600	0.021	8.726	-0.063	0.000
169.600	-6.000	0.021	8.726	-0.063	0.000
169.700	-5.600	0.026	8.725	-0.063	0.000
169.800	-6.200	0.024	8.725	-0.063	0.000
169.900	-5.200	0.026	8.725	-0.063	0.000
170.000	-5.200	0.026	8.725	-0.063	0.000
170.100	-5.400	0.026	8.725	-0.063	0.000
170.200	-5.600	0.028	8.725	-0.063	0.000
170.300	-5.000	0.027	8.725	-0.063	0.000
170.400	-6.600	0.029	8.725	-0.063	0.000
170.500	-4.400	0.025	8.725	-0.063	0.000
170.600	-5.400	0.025	8.725	-0.063	0.000
170.700	-5.200	0.029	8.725	-0.063	0.000
170.800	-6.600	0.030	8.725	-0.063	0.000
170.900	-6.400	0.026	8.725	-0.063	0.000
171.000	-5.600	0.026	8.726	-0.063	0.000
171.100	-5.200	0.026	8.726	-0.063	0.000
171.200	-5.600	0.025	8.725	-0.063	0.000
171.300	-4.000	0.030	8.726	-0.063	0.000
171.400	-5.800	0.026	8.726	-0.063	0.000
171.500	-5.200	0.025	8.725	-0.063	0.000
171.600	-5.800	0.025	8.725	-0.063	0.000
171.700	-5.400	0.025	8.724	-0.063	0.000
171.800	-5.800	0.031	8.725	-0.063	0.000
171.900	-5.800	0.027	8.724	-0.063	0.000
172.000	-6.200	0.025	8.726	-0.063	0.000
172.100	-5.000	0.025	8.726	-0.063	0.000
172.200	-6.400	0.025	8.725	-0.063	0.000
172.300	-6.000	0.024	8.725	-0.063	0.000
172.400	-4.400	0.027	8.725	-0.063	0.000
172.500	-4.600	0.028	8.725	-0.064	0.000
172.600	-6.000	0.028	8.725	-0.064	0.000
172.700	-5.000	0.024	8.724	-0.064	0.000
172.800	-6.800	0.026	8.726	-0.064	0.000
172.900	-5.600	0.023	8.726	-0.064	0.000
173.000	-5.800	0.026	8.725	-0.064	0.000
173.100	-6.000	0.026	8.725	-0.064	0.000
173.200	-6.400	0.025	8.725	-0.064	0.000
173.300	-5.200	0.025	8.725	-0.064	0.000
173.400	-6.400	0.025	8.724	-0.064	0.000
173.500	-4.600	0.025	8.725	-0.064	0.000
173.600	-5.600	0.025	8.725	-0.064	0.000
173.700	-6.200	0.026	8.725	-0.064	0.000
173.800	-5.400	0.023	8.724	-0.064	0.000
173.900	-4.800	0.024	8.726	-0.064	0.000
174.000	-5.800	0.024	8.726	-0.064	0.000
174.100	-5.000	0.024	8.726	-0.064	0.000
174.200	-6.000	0.030	8.724	-0.064	0.000
174.300	-5.200	0.028	8.725	-0.064	0.000
174.400	-5.400	0.026	8.725	-0.064	0.000
174.500	-5.800	0.023	8.725	-0.064	0.000
174.600	-5.800	0.023	8.725	-0.064	0.000
174.700	-5.400	0.025	8.724	-0.064	0.000
174.800	-4.400	0.025	8.725	-0.064	0.000
174.900	-3.200	0.025	8.725	-0.064	0.000
175.000	-5.200	0.025	8.724	-0.064	0.000
175.100	-4.400	0.025	8.724	-0.064	0.000
175.200	-6.600	0.024	8.724	-0.064	0.000
175.300	-4.000	0.024	8.725	-0.064	0.000
175.400	-5.200	0.026	8.725	-0.064	0.000
175.500	-5.400	0.024	8.724	-0.064	0.000
175.600	-6.400	0.024	8.724	-0.064	0.000
175.700	-5.400	0.028	8.723	-0.064	0.000
175.800	-6.400	0.027	8.725	-0.064	0.000
175.900	-4.800	0.024	8.725	-0.064	0.000
176.000	-5.800	0.025	8.724	-0.064	0.000
176.100	-5.600	0.025	8.724	-0.064	0.000
176.200	-5.800	0.023	8.726	-0.064	0.000
176.300	-5.200	0.024	8.724	-0.064	0.000
176.400	-5.600	0.025	8.725	-0.064	0.000
176.500	-4.400	0.028	8.724	-0.064	0.000
176.600	-5.000	0.028	8.724	-0.064	0.000
176.700	-5.000	0.025	8.725	-0.064	0.000
176.800	-5.400	0.025	8.724	-0.064	0.000
176.900	-5.200	0.022	8.725	-0.064	0.000
177.000	-5.200	0.026	8.725	-0.064	0.000
177.100	-6.000	0.026	8.725	-0.064	0.000
177.200	-4.600	0.025	8.724	-0.064	0.000
177.300	-5.400	0.022	8.726	-0.064	0.000
177.400	-3.600	0.024	8.725	-0.064	0.000
177.500	-5.800	0.026	8.725	-0.064	0.000
177.600	-4.800	0.026	8.725	-0.064	0.000
177.700	-6.000	0.025	8.724	-0.064	0.000
177.800	-4.600	0.022	8.725	-0.064	0.000
177.900	-5.200	0.025	8.723	-0.064	0.000
178.000	-3.800	0.025	8.725	-0.064	0.000
178.100	-5.200	0.025	8.725	-0.064	0.000
178.200	-4.200	0.019	8.725	-0.064	0.000
178.300	-4.400	0.024	8.724	-0.064	0.000
178.400	-4.600	0.025	8.725	-0.064	0.000
178.500	-5.400	0.026	8.724	-0.064	0.000
178.600	-4.800	0.026	8.724	-0.064	0.000
178.700	-5.000	0.025	8.724	-0.064	0.000
178.800	-3.800	0.024	8.724	-0.064	0.000
178.900	-4.800	0.027	8.723	-0.064	0.000
179.000	-4.400	0.026	8.725	-0.064	0.000
179.100	-5.400	0.026	8.725	-0.064	0.000
179.200	-3.400	0.024	8.725	-0.064	0.000
179.300	-6.200	0.021	8.723	-0.064	0.000
179.400	-4.800	0.023	8.725	-0.064	0.000
179.500	-4.400	0.023	8.724	-0.064	0.000
179.600	-5.800	0.023	8.724	-0.064	0.000
179.700	-5.400	0.023	8.724	-0.064	0.000
179.800	-4.800	0.024	8.724	-0.064	0.000
179.900	-5.400	0.026	8.725	-0.064	0.000
180.000	-5.400	0.025	8.724	-0.064	0.000
180.100	-5.800	0.025	8.724	-0.064	0.000
180.200	-4.400	0.021	8.724	-0.064	0.000
180.300	-5.400	0.026	8.725	-0.064	0.000
180.400	-5.000	0.024	8.725	-0.064	0.000
180.500	-4.800	0.023	8.724	-0.064	0.000
180.600	-4.800	0.023	8.724	-0.064	0.000
180.700	-5.000	0.024	8.724	-0.064	0.000
180.800	-6.000	0.024	8.725	-0.064	0.000
180.900	-6.000	0.027	8.723	-0.064	0.000
181.000	-4.800	0.017	8.725	-0.064	0.000
181.100	-5.400	0.017	8.725	-0.064	0.000
181.200	-4.600	0.025	8.725	-0.064	0.000
181.300	-6.200	0.024	8.724	-0.064	0.000
181.400	-3.600	0.022	8.724	-0.064	0.000
181.500	-5.600	0.023	8.724	-0.064	0.000
181.600	-4.400	0.023	8.724	-0.064	0.000
181.700	-5.200	0.027	8.724	-0.064	0.000
181.800	-6.000	0.026	8.724	-0.064	0.000
181.900	-5.600	0.027	8.724	-0.064	0.000
182.000	-4.600	0.026	8.724	-0.064	0.000
182.100	-4.400	0.026	8.724	-0.064	0.000
182.200	-4.200	0.023	8.725	-0.064	0.000
182.300	-5.800	0.024	8.724	-0.064	0.000
182.400	-4.600	0.022	8.725	-0.064	0.000
182.500	-4.600	0.023	8.725	-0.064	0.000
182.600	-4.800	0.023	8.725	-0.064	0.000
182.700	-5.000	0.027	8.724	-0.064	0.000
182.800	-5.000	0.022	8.724	-0.064	0.000
182.900	-5.200	0.024	8.724	-0.064	0.000
183.000	-4.400	0.026	8.725	-0.064	0.000
183.100	-4.600	0.026	8.725	-0.064	0.000
183.200	-6.000	0.022	8.725	-0.064	0.000
183.300	-5.400	0.023	8.724	-0.064	0.000
183.400	-4.800	0.021	8.723	-0.064	0.000
183.500	-5.400	0.025	8.725	-0.064	0.000
183.600	-4.400	0.025	8.725	-0.064	0.000
183.700	-4.000	0.023	8.724	-0.064	0.000
183.800	-4.800	0.026	8.725	-0.064	0.000
183.900	-6.600	0.023	8.724	-0.064	0.000
184.000	-5.000	0.023	8.723	-0.065	0.000
184.100	-5.600	0.023	8.723	-0.065	0.000
184.200	-4.600	0.021	8.724	-0.065	0.000
184.300	-5.400	0.025	8.725	-0.065	0.000
184.400	-5.000	0.022	8.723	-0.065	0.000
184.500	-5.000	0.024	8.725	-0.065	0.000
184.600	-4.800	0.024	8.725	-0.065	0.000
184.700	-6.000	0.024	8.723	-0.065	0.000
184.800	-5.200	0.024	8.724	-0.065	0.000
184.900	-4.600	0.024	8.725	-0.065	0.000
185.000	-5.000	0.023	8.723	-0.065	0.000
185.100	-5.200	0.023	8.723	-0.065	0.000
185.200	-3.800	0.026	8.725	-0.065	0.000
185.300	-4.800	0.022	8.724	-0.065	0.000
185.400	-4.200	0.028	8.724	-0.065	0.000
185.500	-5.200	0.025	8.724	-0.065	0.000
185.600	-4.800	0.025	8.724	-0.065	0.000
185.700	-5.600	0.022	8.723	-0.065	0.000
185.800	-5.200	0.021	8.724	-0.065	0.000
185.900	-6.600	0.023	8.724	-0.065	0.000
186.000	-5.400	0.026	8.724	-0.065	0.000
186.100	-6.200	0.026	8.724	-0.065	0.000
186.200	-4.000	0.023	8.723	-0.065	0.000
186.300	-4.800	0.023	8.724	-0.065	0.000
186.400	-6.200	0.021	8.723	-0.065	0.000
186.500	-5.200	0.026	8.724	-0.065	0.000
186.600	-6.000	0.026	8.724	-0.065	0.000
186.700	-5.200	0.024	8.724	-0.065	0.000
186.800	-6.400	0.021	8.724	-0.065	0.000
186.900	-5.200	0.023	8.723	-0.065	0.000
187.000	-5.000	0.023	8.723	-0.065	0.000
187.100	-4.000	0.023	8.723	-0.065	0.000
187.200	-5.400	0.027	8.725	-0.065	0.000
187.300	-5.000	0.024	8.723	-0.065	0.000
187.400	-5.400	0.024	8.723	-0.065	0.000
187.500	-5.000	0.023	8.723	-0.065	0.000
187.600	-5.600	0.023	8.723	-0.065	0.000
187.700	-5.000	0.025	8.724	-0.065	0.000
187.800	-5.400	0.024	8.723	-0.065	0.000
187.900	-4.800	0.026	8.723	-0.065	0.000
188.000	-5.200	0.022	8.723	-0.065	0.000
188.100	-5.400	0.022	8.723	-0.065	0.000
188.200	-5.400	0.023	8.723	-0.065	0.000
188.300	-5.200	0.023	8.723	-0.065	0.000
188.400	-4.600	0.022	8.723	-0.065	0.000
188.500	-4.200	0.021	8.724	-0.065	0.000
188.600	-5.400	0.021	8.724	-0.065	0.000
188.700	-4.200	0.022	8.723	-0.065	0.000
188.800	-4.600	0.021	8.724	-0.065	0.000
188.900	-5.000	0.024	8.725	-0.065	0.000
189.000	-4.800	0.020	8.723	-0.065	0.000
189.100	-3.800	0.020	8.723	-0.065	0.000
189.200	-5.200	0.022	8.722	-0.065	0.000
189.300	-4.200	0.025	8.724	-0.065	0.000
189.400	-5.800	0.023	8.724	-0.065	0.000
189.500	-5.200	0.022	8.723	-0.065	0.000
189.600	-5.000	0.022	8.723	-0.065	0.000
189.700	-4.000	0.020	8.722	-0.065	0.000
189.800	-4.600	0.024	8.724	-0.065	0.000
189.900	-5.200	0.021	8.723	-0.065	0.000
190.000	-6.000	0.024	8.724	-0.065	0.000
190.100	-4.200	0.024	8.724	-0.065	0.000
190.200	-4.600	0.021	8.723	-0.065	0.000
190.300	-5.400	0.020	8.724	-0.065	0.000
190.400	-5.200	0.020	8.722	-0.065	0.000
190.500	-4.800	0.022	8.723	-0.065	0.000
190.600	-5.400	0.022	8.723	-0.065	0.000
190.700	-5.000	0.025	8.724	-0.065	0.000
190.800	-5.200	0.024	8.723	-0.065	0.000
190.900	-4.000	0.024	8.723	-0.065	0.000
191.000	-5.200	0.023	8.724	-0.065	0.000
191.100	-5.400	0.023	8.724	-0.065	0.000
191.200	-4.800	0.024	8.723	-0.065	0.000
191.300	-4.600	0.025	8.724	-0.065	0.000
191.400	-5.200	0.025	8.723	-0.065	0.000
191.500	-4.800	0.022	8.724	-0.065	0.000
191.600	-5.200	0.022	8.724	-0.065	0.000
191.700	-3.800	0.019	8.723	-0.065	0.000
191.800	-4.800	0.023	8.723	-0.065	0.000
191.900	-4.600	0.022	8.723	-0.065	0.000
192.000	-5.400	0.021	8.724	-0.065	0.000
192.100	-5.000	0.021	8.724	-0.065	0.000
192.200	-5.800	0.023	8.722	-0.065	0.000
192.300	-4.400	0.022	8.723	-0.065	0.000
192.400	-4.000	0.025	8.724	-0.065	0.000
192.500	-5.000	0.023	8.724	-0.065	0.000
192.600	-6.600	0.023	8.724	-0.065	0.000
192.700	-5.800	0.020	8.723	-0.065	0.000
192.800	-5.200	0.022	8.723	-0.065	0.000
192.900	-5.400	0.022	8.723	-0.065	0.000
193.000	-6.200	0.024	8.723	-0.065	0.000
193.100	-5.200	0.024	8.723	-0.065	0.000
193.200	-4.600	0.021	8.723	-0.065	0.000
193.300	-5.200	0.023	8.723	-0.065	0.000
193.400	-5.400	0.023	8.723	-0.065	0.000
193.500	-6.400	0.024	8.724	-0.065	0.000
193.600	-4.400	0.024	8.724	-0.065	0.000
193.700	-4.800	0.023	8.723	-0.065	0.000
193.800	-4.400	0.025	8.723	-0.065	0.000
193.900	-5.200	0.020	8.723	-0.065	0.000
194.000	-6.600	0.025	8.723	-0.065	0.000
194.100	-5.200	0.025	8.723	-0.065	0.000
194.200	-5.800	0.025	8.724	-0.065	0.000
194.300	-4.000	0.022	8.724	-0.065	0.000
194.400	-5.400	0.022	8.723	-0.065	0.000
194.500	-3.600	0.022	8.724	-0.065	0.000
194.600	-5.800	0.022	8.724	-0.065	0.000
194.700	-4.400	0.023	8.723	-0.065	0.000
194.800	-6.600	0.026	8.723	-0.065	0.000
194.900	-5.400	0.024	8.724	-0.065	0.000
195.000	-6.200	0.025	8.722	-0.065	0.000
195.100	-5.400	0.025	8.722	-0.065	0.000
195.200	-6.600	0.025	8.723	-0.065	0.000
195.300	-5.200	0.026	8.724	-0.065	0.000
195.400	-6.200	0.026	8.722	-0.065	0.000
195.500	-5.600	0.025	8.723	-0.066	0.000
195.600	-6.200	0.025	8.723	-0.066	0.000
195.700	-5.600	0.021	8.723	-0.066	0.000
195.800	-6.000	0.025	8.723	-0.066	0.000
195.900	-6.000	0.024	8.724	-0.066	0.000
196.000	-5.400	0.025	8.723	-0.066	0.000
196.100	-5.200	0.025	8.723	-0.066	0.000
196.200	-5.800	0.024	8.723	-0.066	0.000
196.300	-5.000	0.024	8.723	-0.066	0.000
196.400	-4.600	0.025	8.723	-0.066	0.000
196.500	-4.800	0.025	8.724	-0.066	0.000
196.600	-6.800	0.025	8.724	-0.066	0.000
196.700	-5.200	0.029	8.723	-0.066	0.000
196.800	-6.000	0.026	8.724	-0.066	0.000
196.900	-5.600	0.025	8.723	-0.066	0.000
197.000	-6.200	0.025	8.724	-0.066	0.000
197.100	-4.000	0.025	8.724	-0.066	0.000
197.200	-5.000	0.027	8.723	-0.066	0.000
197.300	-4.200	0.025	8.723	-0.066	0.000
197.400	-5.600	0.025	8.723	-0.066	0.000
197.500	-4.400	0.027	8.724	-0.066	0.000
197.600	-6.600	0.027	8.724	-0.066	0.000
197.700	-5.800	0.023	8.723	-0.066	0.000
197.800	-5.400	0.028	8.723	-0.066	0.000
197.900	-5.200	0.025	8.724	-0.066	0.000
198.000	-5.400	0.027	8.723	-0.066	0.000
198.100	-4.800	0.027	8.723	-0.066	0.000
198.200	-5.400	0.027	8.723	-0.066	0.000
198.300	-6.000	0.029	8.724	-0.066	0.000
198.400	-6.000	0.025	8.722	-0.066	0.000
198.500	-5.200	0.027	8.723	-0.066	0.000
198.600	-5.200	0.027	8.723	-0.066	0.000
198.700	-5.200	0.027	8.723	-0.066	0.000
198.800	-4.600	0.029	8.723	-0.066	0.000
198.900	-5.400	0.028	8.723	-0.066	0.000
199.000	-4.800	0.028	8.723	-0.066	0.000
199.100	-6.800	0.028	8.723	-0.066	0.000
199.200	-4.000	0.028	8.723	-0.066	0.000
199.300	-5.200	0.030	8.724	-0.066	0.000
199.400	-5.400	0.029	8.723	-0.066	0.000
199.500	-6.800	0.027	8.722	-0.066	0.000
199.600	-4.600	0.027	8.722	-0.066	0.000
199.700	-5.200	0.027	8.723	-0.066	0.000
199.800	-4.400	0.029	8.723	-0.066	0.000
199.900	-6.200	0.030	8.722	-0.066	0.000
[truncated: 9,439 more rows]
