# Supplementary material for: Measurement of Outflow Facility Using iPerfusion
Source: PLoS One. 2016 Mar 7;11(3):e0150694. doi: 10.1371/journal.pone.0150694 (PMC4780770; doi:10.1371/journal.pone.0150694)
Supplement: S4 File — The raw data from the perfusion traces along with the steady state values for each pressure step. (ZIP) [file pone.0150694.s004.zip › S3/ControlIndividuals/Mouse2/CapPre_2/Parameters.txt]

Q 	 dQ 	 P 	 dP 	 R 	 dR 	 C 	 dC 	 FT 	 dFT 	 N/A 	 FV 	 
-5.7940	0.7568	0.0299	0.0023	0.6862	11.9267	1.4574	25.3323	44.1707	8.1003	0.0000	31.5196
67.0707	1.0221	4.3886	0.0071	0.0602	0.0008	16.6130	0.2344	28.3822	0.3824	4.9750	24.2407
141.1867	0.8870	8.7693	0.0058	0.0596	0.0004	16.7658	0.1018	30.5728	0.1937	9.9750	23.3938
212.6053	1.3344	13.1707	0.0094	0.0603	0.0004	16.5855	0.1020	28.6943	0.1623	14.9750	23.3343
284.5827	1.3967	17.5604	0.0096	0.0605	0.0003	16.5384	0.0801	30.7173	0.1634	19.9750	22.8839
