# Supplementary material for: Measurement of Outflow Facility Using iPerfusion
Source: PLoS One. 2016 Mar 7;11(3):e0150694. doi: 10.1371/journal.pone.0150694 (PMC4780770; doi:10.1371/journal.pone.0150694)
Supplement: S4 File — The raw data from the perfusion traces along with the steady state values for each pressure step. (ZIP) [file pone.0150694.s004.zip › S3/ControlIndividuals/Mouse2/Eye_2_control/Data.txt]

0.000	-3.200	5.007	8.552	-0.000	5.010
0.100	-1.200	5.007	8.552	-0.000	5.010
0.200	1.800	5.008	8.552	-0.000	5.010
0.300	0.200	5.010	8.554	-0.000	5.010
0.400	0.800	5.009	8.554	-0.000	5.010
0.500	1.000	5.007	8.552	0.000	5.010
0.600	0.600	5.007	8.552	0.000	5.010
0.700	0.600	5.012	8.554	0.000	5.010
0.800	2.000	5.008	8.552	0.000	5.010
0.900	0.400	5.010	8.553	0.000	5.010
1.000	1.200	5.007	8.554	0.000	5.010
1.100	0.800	5.007	8.554	0.000	5.010
1.200	1.800	5.012	8.553	0.000	5.010
1.300	1.600	5.009	8.552	0.000	5.010
1.400	1.000	5.011	8.553	0.000	5.010
1.500	1.200	5.011	8.554	0.000	5.010
1.600	2.600	5.011	8.554	0.000	5.010
1.700	0.800	5.009	8.553	0.000	5.010
1.800	2.400	5.012	8.553	0.000	5.010
1.900	1.000	5.007	8.553	0.000	5.010
2.000	1.600	5.012	8.553	0.000	5.010
2.100	0.200	5.012	8.553	0.000	5.010
2.200	1.800	5.009	8.552	0.000	5.010
2.300	0.600	5.012	8.554	0.000	5.010
2.400	1.200	5.005	8.554	0.000	5.010
2.500	1.200	5.012	8.554	0.000	5.010
2.600	0.600	5.012	8.554	0.000	5.010
2.700	0.800	5.009	8.553	0.000	5.010
2.800	0.400	5.006	8.552	0.000	5.010
2.900	1.800	5.013	8.554	0.000	5.010
3.000	1.400	5.010	8.552	0.000	5.010
3.100	1.600	5.010	8.552	0.000	5.010
3.200	0.400	5.012	8.554	0.000	5.010
3.300	1.600	5.015	8.553	0.000	5.010
3.400	1.000	5.009	8.553	0.000	5.010
3.500	1.600	5.009	8.553	0.004	5.010
3.600	0.800	5.009	8.553	0.004	5.010
3.700	2.000	5.017	8.554	0.004	5.010
3.800	2.400	5.004	8.554	0.004	5.010
3.900	2388.200	5.016	8.553	0.038	5.010
4.000	5490.800	5.004	8.553	0.038	5.010
4.100	5493.400	5.004	8.553	0.038	5.010
4.200	5037.200	5.017	8.553	0.038	5.010
4.300	3420.800	5.002	8.554	0.038	5.010
4.400	1116.600	5.020	8.553	0.038	5.010
4.500	-807.200	5.026	8.552	0.016	5.010
4.600	-2372.400	5.026	8.552	0.016	5.010
4.700	-3805.400	5.009	8.553	0.016	5.010
4.800	-3563.000	4.991	8.553	0.016	5.010
4.900	-2886.800	5.016	8.553	0.016	5.010
5.000	-1809.200	4.985	8.554	0.035	5.010
5.100	1637.000	4.985	8.554	0.035	5.010
5.200	3456.200	4.993	8.552	0.035	5.010
5.300	3798.000	4.725	8.553	0.035	5.010
5.400	4109.600	4.604	8.553	0.035	5.010
5.500	3505.200	4.926	8.553	0.036	5.010
5.600	1801.200	4.926	8.553	0.036	5.010
5.700	430.600	5.015	8.554	0.036	5.010
5.800	-1266.600	5.014	8.553	0.036	5.010
5.900	-3556.600	5.011	8.552	0.036	5.010
6.000	-4473.600	5.008	8.553	0.013	5.010
6.100	-4597.600	5.008	8.553	0.013	5.010
6.200	-4305.800	5.004	8.553	0.013	5.010
6.300	-211.800	5.004	8.552	0.013	5.010
6.400	-131.200	5.025	8.553	0.013	5.010
6.500	-165.400	5.003	8.553	0.012	5.010
6.600	-198.800	5.003	8.553	0.012	5.010
6.700	-215.000	5.010	8.553	0.012	5.010
6.800	-210.400	5.006	8.553	0.012	5.010
6.900	-187.800	5.010	8.553	0.012	5.010
7.000	-165.000	5.000	8.553	0.011	5.010
7.100	-133.800	5.000	8.553	0.011	5.010
7.200	-112.200	4.829	8.553	0.011	5.010
7.300	-77.800	4.778	8.553	0.011	5.010
7.400	-70.400	4.763	8.553	0.011	5.010
7.500	-54.200	4.982	8.552	0.010	5.010
7.600	-39.400	4.982	8.552	0.010	5.010
7.700	-39.400	5.685	8.552	0.010	5.010
7.800	-46.000	6.057	8.553	0.010	5.010
7.900	-41.400	6.436	8.552	0.010	5.010
8.000	-43.000	6.864	8.553	0.010	5.010
8.100	-43.400	6.864	8.553	0.010	5.010
8.200	-44.200	6.807	8.551	0.010	5.010
8.300	-43.000	6.609	8.553	0.010	5.010
8.400	-42.200	6.413	8.553	0.010	5.010
8.500	-43.000	5.939	8.555	0.010	5.010
8.600	-43.400	5.939	8.555	0.010	5.010
8.700	-42.600	5.671	8.553	0.010	5.010
8.800	-44.800	5.613	8.554	0.010	5.010
8.900	-46.000	5.463	8.554	0.010	5.010
9.000	-47.600	5.353	8.553	0.009	5.010
9.100	-49.200	5.353	8.553	0.009	5.010
9.200	-51.200	5.401	8.554	0.009	5.010
9.300	-50.600	5.380	8.553	0.009	5.010
9.400	-51.600	5.388	8.552	0.009	5.010
9.500	-52.400	5.391	8.552	0.009	5.010
9.600	-52.600	5.391	8.552	0.009	5.010
9.700	-53.600	5.391	8.553	0.009	5.010
9.800	-52.400	5.388	8.553	0.009	5.010
9.900	-53.000	5.384	8.552	0.009	5.010
10.000	-54.000	5.390	8.553	0.008	5.010
10.100	-53.800	5.390	8.553	0.008	5.010
10.200	-54.200	5.399	8.552	0.008	5.010
10.300	-55.000	5.414	8.554	0.008	5.010
10.400	-56.000	5.423	8.552	0.008	5.010
10.500	-55.200	5.448	8.552	0.008	5.010
10.600	-55.600	5.448	8.552	0.008	5.010
10.700	-55.200	5.456	8.553	0.008	5.010
10.800	-55.600	5.458	8.552	0.008	5.010
10.900	-55.200	5.462	8.553	0.008	5.010
11.000	-54.600	5.463	8.554	0.007	5.010
11.100	-54.800	5.463	8.554	0.007	5.010
11.200	-54.600	5.470	8.552	0.007	5.010
11.300	-53.800	5.478	8.552	0.007	5.010
11.400	-53.000	5.477	8.552	0.007	5.010
11.500	-53.600	5.484	8.553	0.007	5.010
11.600	-53.200	5.484	8.553	0.007	5.010
11.700	-54.200	5.481	8.552	0.007	5.010
11.800	-54.200	5.488	8.552	0.007	5.010
11.900	-53.600	5.485	8.553	0.007	5.010
12.000	-54.200	5.487	8.553	0.006	5.010
12.100	-53.400	5.487	8.553	0.006	5.010
12.200	-53.400	5.484	8.552	0.006	5.010
12.300	-52.600	5.489	8.553	0.006	5.010
12.400	-52.800	5.481	8.552	0.006	5.010
12.500	-51.400	5.481	8.553	0.006	5.010
12.600	-51.800	5.481	8.553	0.006	5.010
12.700	-51.200	5.477	8.552	0.006	5.010
12.800	-51.400	5.481	8.552	0.006	5.010
12.900	-51.400	5.474	8.553	0.006	5.010
13.000	-50.200	5.471	8.553	0.006	5.010
13.100	-51.200	5.471	8.553	0.006	5.010
13.200	-49.600	5.476	8.553	0.006	5.010
13.300	-49.800	5.476	8.553	0.006	5.010
13.400	-50.200	5.476	8.552	0.006	5.010
13.500	-51.000	5.472	8.553	0.005	5.010
13.600	-50.600	5.472	8.553	0.005	5.010
13.700	-50.000	5.470	8.552	0.005	5.010
13.800	-50.400	5.459	8.552	0.005	5.010
13.900	-51.000	5.464	8.553	0.005	5.010
14.000	-51.400	5.455	8.552	0.005	5.010
14.100	-50.400	5.455	8.552	0.005	5.010
14.200	-51.400	5.452	8.552	0.005	5.010
14.300	-51.400	5.449	8.553	0.005	5.010
14.400	-51.000	5.453	8.553	0.005	5.010
14.500	-50.400	5.452	8.552	0.004	5.010
14.600	-50.200	5.452	8.552	0.004	5.010
14.700	-51.000	5.445	8.553	0.004	5.010
14.800	-49.600	5.448	8.552	0.004	5.010
14.900	-50.400	5.446	8.553	0.004	5.010
15.000	-51.400	5.447	8.553	0.004	5.010
15.100	-50.800	5.447	8.553	0.004	5.010
15.200	-50.600	5.449	8.552	0.004	5.010
15.300	-50.600	5.449	8.553	0.004	5.010
15.400	-51.200	5.451	8.553	0.004	5.010
15.500	-51.000	5.451	8.553	0.003	5.010
15.600	-51.200	5.451	8.553	0.003	5.010
15.700	-53.200	5.451	8.552	0.003	5.010
15.800	-53.400	5.452	8.552	0.003	5.010
15.900	-53.400	5.452	8.552	0.003	5.010
16.000	-53.600	5.453	8.552	0.003	5.010
16.100	-53.400	5.453	8.552	0.003	5.010
16.200	-55.200	5.453	8.552	0.003	5.010
16.300	-54.000	5.454	8.552	0.003	5.010
16.400	-54.600	5.454	8.553	0.003	5.010
16.500	-54.400	5.454	8.552	0.003	5.010
16.600	-53.600	5.454	8.552	0.003	5.010
16.700	-52.800	5.457	8.553	0.003	5.010
16.800	-52.800	5.457	8.551	0.003	5.010
16.900	-54.800	5.458	8.554	0.003	5.010
17.000	-53.600	5.464	8.553	0.002	5.010
17.100	-53.000	5.464	8.553	0.002	5.010
17.200	-53.000	5.467	8.552	0.002	5.010
17.300	-53.000	5.469	8.552	0.002	5.010
17.400	-52.200	5.470	8.553	0.002	5.010
17.500	-52.600	5.476	8.552	0.002	5.010
17.600	-52.200	5.476	8.552	0.002	5.010
17.700	-51.800	5.482	8.552	0.002	5.010
17.800	-51.800	5.483	8.553	0.002	5.010
17.900	-52.000	5.481	8.551	0.002	5.010
18.000	-51.200	5.475	8.553	0.001	5.010
18.100	-51.800	5.475	8.553	0.001	5.010
18.200	-50.400	5.476	8.552	0.001	5.010
18.300	-52.400	5.482	8.553	0.001	5.010
18.400	-51.600	5.475	8.552	0.001	5.010
18.500	-51.000	5.471	8.553	0.001	5.010
18.600	-50.200	5.471	8.553	0.001	5.010
18.700	-51.600	5.469	8.554	0.001	5.010
18.800	-51.000	5.466	8.551	0.001	5.010
18.900	-51.200	5.467	8.553	0.001	5.010
19.000	-50.600	5.460	8.552	0.000	5.010
19.100	-49.200	5.460	8.552	0.000	5.010
19.200	-49.200	5.466	8.554	0.000	5.010
19.300	-50.200	5.462	8.553	0.000	5.010
19.400	-49.800	5.460	8.554	0.000	5.010
19.500	-50.400	5.462	8.552	0.000	5.245
19.600	-64.600	5.462	8.552	0.000	5.245
19.700	-26.400	5.455	8.552	0.000	5.245
19.800	-32.400	5.458	8.552	0.000	5.245
19.900	-39.000	5.456	8.553	0.000	5.245
20.000	-22.800	5.453	8.552	0.000	5.539
20.100	-14.800	5.453	8.552	0.000	5.539
20.200	-0.000	5.455	8.553	0.000	5.539
20.300	6.000	5.457	8.553	0.000	5.539
20.400	6.400	5.455	8.552	0.000	5.539
20.500	8.200	5.452	8.553	0.000	5.833
20.600	20.000	5.452	8.553	0.000	5.833
20.700	32.600	5.452	8.553	0.000	5.833
20.800	32.200	5.451	8.553	0.000	5.833
20.900	41.400	5.449	8.552	0.000	5.833
21.000	54.200	5.448	8.552	0.001	6.128
21.100	38.800	5.448	8.552	0.001	6.128
21.200	78.400	5.450	8.554	0.001	6.128
21.300	63.400	5.448	8.553	0.001	6.128
21.400	62.800	5.452	8.553	0.001	6.128
21.500	89.000	5.461	8.553	0.002	6.422
21.600	80.800	5.461	8.553	0.002	6.422
21.700	110.200	5.458	8.553	0.002	6.422
21.800	99.200	5.460	8.552	0.002	6.422
21.900	109.400	5.465	8.551	0.002	6.422
22.000	121.600	5.470	8.552	0.003	6.716
22.100	112.000	5.470	8.552	0.003	6.716
22.200	135.000	5.465	8.552	0.003	6.716
22.300	127.800	5.469	8.551	0.003	6.716
22.400	131.600	5.473	8.555	0.003	6.716
22.500	162.800	5.471	8.551	0.004	7.010
22.600	134.400	5.471	8.551	0.004	7.010
22.700	168.200	5.469	8.552	0.004	7.010
22.800	164.000	5.477	8.553	0.004	7.010
22.900	173.400	5.491	8.553	0.004	7.010
23.000	176.000	5.483	8.554	0.006	7.305
23.100	170.600	5.483	8.554	0.006	7.305
23.200	201.000	5.483	8.552	0.006	7.305
23.300	181.000	5.485	8.553	0.006	7.305
23.400	211.600	5.487	8.552	0.006	7.305
23.500	215.800	5.512	8.553	0.007	7.599
23.600	194.600	5.512	8.553	0.007	7.599
23.700	237.400	5.495	8.552	0.007	7.599
23.800	218.200	5.495	8.552	0.007	7.599
23.900	227.400	5.499	8.552	0.007	7.599
24.000	245.600	5.515	8.552	0.009	7.893
24.100	223.800	5.515	8.552	0.009	7.893
24.200	265.800	5.508	8.552	0.009	7.893
24.300	260.400	5.534	8.552	0.009	7.893
24.400	260.800	5.525	8.552	0.009	7.893
24.500	269.400	5.543	8.555	0.012	8.187
24.600	242.200	5.543	8.555	0.012	8.187
24.700	299.200	5.535	8.551	0.012	8.187
24.800	303.200	5.571	8.551	0.012	8.187
24.900	294.000	5.555	8.553	0.012	8.187
25.000	297.400	5.577	8.552	0.014	8.481
25.100	285.800	5.577	8.552	0.014	8.481
25.200	324.000	5.588	8.551	0.014	8.481
25.300	341.400	5.587	8.551	0.014	8.481
25.400	325.600	5.609	8.554	0.014	8.481
25.500	347.400	5.623	8.552	0.017	8.776
25.600	293.000	5.623	8.552	0.017	8.776
25.700	358.600	5.628	8.552	0.017	8.776
25.800	388.800	5.635	8.553	0.017	8.776
25.900	355.000	5.644	8.554	0.017	8.776
26.000	369.800	5.652	8.553	0.021	9.000
26.100	333.600	5.652	8.553	0.021	9.000
26.200	411.600	5.654	8.550	0.021	9.000
26.300	389.000	5.654	8.552	0.021	9.000
26.400	412.400	5.671	8.554	0.021	9.000
26.500	377.200	5.659	8.552	0.024	9.000
26.600	378.200	5.659	8.552	0.024	9.000
26.700	377.600	5.689	8.553	0.024	9.000
26.800	377.200	5.684	8.552	0.024	9.000
26.900	376.600	5.702	8.553	0.024	9.000
27.000	373.200	5.719	8.552	0.027	9.000
27.100	374.400	5.719	8.552	0.027	9.000
27.200	373.600	5.708	8.552	0.027	9.000
27.300	372.000	5.728	8.553	0.027	9.000
27.400	372.600	5.716	8.552	0.027	9.000
27.500	371.200	5.728	8.551	0.030	9.000
27.600	370.800	5.728	8.551	0.030	9.000
27.700	371.600	5.739	8.552	0.030	9.000
27.800	368.600	5.747	8.553	0.030	9.000
27.900	370.200	5.761	8.552	0.030	9.000
28.000	368.200	5.783	8.553	0.033	9.000
28.100	367.400	5.783	8.553	0.033	9.000
28.200	366.800	5.787	8.553	0.033	9.000
28.300	366.800	5.794	8.553	0.033	9.000
28.400	366.600	5.794	8.553	0.033	9.000
28.500	366.800	5.808	8.553	0.036	9.000
28.600	365.600	5.808	8.553	0.036	9.000
28.700	363.600	5.833	8.553	0.036	9.000
28.800	362.400	5.817	8.553	0.036	9.000
28.900	363.000	5.821	8.553	0.036	9.000
29.000	362.600	5.845	8.553	0.039	9.000
29.100	363.000	5.845	8.553	0.039	9.000
29.200	361.800	5.852	8.553	0.039	9.000
29.300	360.600	5.852	8.553	0.039	9.000
29.400	359.000	5.857	8.553	0.039	9.000
29.500	360.200	5.866	8.553	0.042	9.000
29.600	357.800	5.866	8.553	0.042	9.000
29.700	357.800	5.873	8.554	0.042	9.000
29.800	358.000	5.878	8.552	0.042	9.000
29.900	355.800	5.885	8.553	0.042	9.000
30.000	357.000	5.896	8.553	0.045	9.000
30.100	355.800	5.896	8.553	0.045	9.000
30.200	356.000	5.897	8.553	0.045	9.000
30.300	355.000	5.901	8.552	0.045	9.000
30.400	354.600	5.905	8.553	0.045	9.000
30.500	354.000	5.916	8.553	0.048	9.000
30.600	353.200	5.916	8.553	0.048	9.000
30.700	352.800	5.928	8.552	0.048	9.000
30.800	353.000	5.927	8.553	0.048	9.000
30.900	350.800	5.936	8.554	0.048	9.000
31.000	351.800	5.952	8.553	0.051	9.000
31.100	349.000	5.952	8.553	0.051	9.000
31.200	350.800	5.955	8.552	0.051	9.000
31.300	349.000	5.957	8.554	0.051	9.000
31.400	349.000	5.960	8.553	0.051	9.000
31.500	346.600	5.968	8.553	0.054	9.000
31.600	346.000	5.968	8.553	0.054	9.000
31.700	347.000	5.973	8.553	0.054	9.000
31.800	345.200	5.976	8.554	0.054	9.000
31.900	345.000	5.982	8.552	0.054	9.000
32.000	344.600	5.996	8.552	0.057	9.000
32.100	344.000	5.996	8.552	0.057	9.000
32.200	343.400	5.996	8.554	0.057	9.000
32.300	342.000	6.003	8.553	0.057	9.000
32.400	341.400	6.010	8.553	0.057	9.000
32.500	341.600	6.019	8.553	0.059	9.000
32.600	341.400	6.019	8.553	0.059	9.000
32.700	340.400	6.024	8.554	0.059	9.000
32.800	339.200	6.025	8.553	0.059	9.000
32.900	338.600	6.029	8.551	0.059	9.000
33.000	337.800	6.044	8.553	0.062	9.000
33.100	337.800	6.044	8.553	0.062	9.000
33.200	336.200	6.050	8.553	0.062	9.000
33.300	335.600	6.060	8.552	0.062	9.000
33.400	335.400	6.063	8.553	0.062	9.000
33.500	334.400	6.075	8.554	0.065	9.000
33.600	334.600	6.075	8.554	0.065	9.000
33.700	331.800	6.082	8.554	0.065	9.000
33.800	331.600	6.085	8.554	0.065	9.000
33.900	332.200	6.093	8.553	0.065	9.000
34.000	332.000	6.103	8.553	0.068	9.000
34.100	331.800	6.103	8.553	0.068	9.000
34.200	330.600	6.111	8.553	0.068	9.000
34.300	330.200	6.117	8.552	0.068	9.000
34.400	329.200	6.120	8.554	0.068	9.000
34.500	330.200	6.129	8.553	0.070	9.000
34.600	329.400	6.129	8.553	0.070	9.000
34.700	328.200	6.132	8.554	0.070	9.000
34.800	328.400	6.137	8.552	0.070	9.000
34.900	327.000	6.146	8.554	0.070	9.000
35.000	326.600	6.163	8.553	0.073	9.000
35.100	327.200	6.163	8.553	0.073	9.000
35.200	326.000	6.166	8.553	0.073	9.000
35.300	324.400	6.163	8.553	0.073	9.000
35.400	324.000	6.172	8.554	0.073	9.000
35.500	324.200	6.177	8.553	0.076	9.000
35.600	323.600	6.177	8.553	0.076	9.000
35.700	324.000	6.181	8.553	0.076	9.000
35.800	322.800	6.190	8.554	0.076	9.000
35.900	322.400	6.192	8.553	0.076	9.000
36.000	321.200	6.201	8.553	0.078	9.000
36.100	319.800	6.201	8.553	0.078	9.000
36.200	320.600	6.206	8.553	0.078	9.000
36.300	319.800	6.208	8.553	0.078	9.000
36.400	319.200	6.214	8.553	0.078	9.000
36.500	319.400	6.225	8.553	0.081	9.000
36.600	319.200	6.225	8.553	0.081	9.000
36.700	319.000	6.230	8.553	0.081	9.000
36.800	318.000	6.230	8.553	0.081	9.000
36.900	317.600	6.234	8.553	0.081	9.000
37.000	317.400	6.244	8.553	0.084	9.000
37.100	316.600	6.244	8.553	0.084	9.000
37.200	316.600	6.252	8.554	0.084	9.000
37.300	315.200	6.256	8.553	0.084	9.000
37.400	314.000	6.264	8.554	0.084	9.000
37.500	314.200	6.270	8.553	0.086	9.000
37.600	314.000	6.270	8.553	0.086	9.000
37.700	313.800	6.271	8.552	0.086	9.000
37.800	313.600	6.280	8.553	0.086	9.000
37.900	312.000	6.280	8.554	0.086	9.000
38.000	312.800	6.292	8.553	0.089	9.000
38.100	310.600	6.292	8.553	0.089	9.000
38.200	311.400	6.296	8.553	0.089	9.000
38.300	311.200	6.297	8.553	0.089	9.000
38.400	310.400	6.300	8.554	0.089	9.000
38.500	310.000	6.306	8.553	0.092	9.000
38.600	308.600	6.306	8.553	0.092	9.000
38.700	308.600	6.320	8.553	0.092	9.000
38.800	308.000	6.322	8.554	0.092	9.000
38.900	308.600	6.317	8.553	0.092	9.000
39.000	307.000	6.324	8.553	0.094	9.000
39.100	306.600	6.324	8.553	0.094	9.000
39.200	306.800	6.326	8.554	0.094	9.000
39.300	306.000	6.332	8.553	0.094	9.000
39.400	305.600	6.340	8.552	0.094	9.000
39.500	305.600	6.347	8.552	0.097	9.000
39.600	305.200	6.347	8.552	0.097	9.000
39.700	303.600	6.351	8.553	0.097	9.000
39.800	303.600	6.357	8.552	0.097	9.000
39.900	303.600	6.360	8.553	0.097	9.000
40.000	302.600	6.374	8.553	0.099	9.000
40.100	302.400	6.374	8.553	0.099	9.000
40.200	302.200	6.372	8.554	0.099	9.000
40.300	301.800	6.377	8.553	0.099	9.000
40.400	302.000	6.381	8.554	0.099	9.000
40.500	301.800	6.386	8.554	0.102	9.000
40.600	300.800	6.386	8.554	0.102	9.000
40.700	300.800	6.391	8.553	0.102	9.000
40.800	300.400	6.394	8.552	0.102	9.000
40.900	299.400	6.396	8.553	0.102	9.000
41.000	298.600	6.407	8.553	0.104	9.000
41.100	298.800	6.407	8.553	0.104	9.000
41.200	299.600	6.410	8.553	0.104	9.000
41.300	298.000	6.414	8.553	0.104	9.000
41.400	297.200	6.414	8.553	0.104	9.000
41.500	296.800	6.424	8.553	0.107	9.000
41.600	297.600	6.424	8.553	0.107	9.000
41.700	296.600	6.425	8.554	0.107	9.000
41.800	296.200	6.433	8.553	0.107	9.000
41.900	295.400	6.436	8.553	0.107	9.000
42.000	294.600	6.441	8.552	0.109	9.000
42.100	295.200	6.441	8.552	0.109	9.000
42.200	294.400	6.443	8.553	0.109	9.000
42.300	294.600	6.447	8.552	0.109	9.000
42.400	295.000	6.450	8.551	0.109	9.000
42.500	293.000	6.456	8.552	0.112	9.000
42.600	293.000	6.456	8.552	0.112	9.000
42.700	292.400	6.458	8.554	0.112	9.000
42.800	292.600	6.460	8.552	0.112	9.000
42.900	292.200	6.468	8.553	0.112	9.000
43.000	292.000	6.475	8.553	0.114	9.000
43.100	291.600	6.475	8.553	0.114	9.000
43.200	290.000	6.478	8.553	0.114	9.000
43.300	291.200	6.480	8.552	0.114	9.000
43.400	290.200	6.482	8.553	0.114	9.000
43.500	290.000	6.490	8.554	0.116	9.000
43.600	288.800	6.490	8.554	0.116	9.000
43.700	288.200	6.490	8.552	0.116	9.000
43.800	289.000	6.497	8.554	0.116	9.000
43.900	288.800	6.495	8.552	0.116	9.000
44.000	286.600	6.507	8.553	0.119	9.000
44.100	287.600	6.507	8.553	0.119	9.000
44.200	286.600	6.511	8.553	0.119	9.000
44.300	286.200	6.513	8.553	0.119	9.000
44.400	286.800	6.514	8.553	0.119	9.000
44.500	286.000	6.524	8.552	0.121	9.000
44.600	285.600	6.524	8.552	0.121	9.000
44.700	285.600	6.527	8.553	0.121	9.000
44.800	284.600	6.528	8.552	0.121	9.000
44.900	284.200	6.532	8.552	0.121	9.000
45.000	284.400	6.538	8.552	0.123	9.000
45.100	284.200	6.538	8.552	0.123	9.000
45.200	283.200	6.538	8.552	0.123	9.000
45.300	282.600	6.545	8.552	0.123	9.000
45.400	281.800	6.550	8.552	0.123	9.000
45.500	282.000	6.554	8.554	0.126	9.000
45.600	281.800	6.554	8.554	0.126	9.000
45.700	282.200	6.555	8.553	0.126	9.000
45.800	281.200	6.562	8.553	0.126	9.000
45.900	280.000	6.561	8.554	0.126	9.000
46.000	280.000	6.566	8.553	0.128	9.000
46.100	280.800	6.566	8.553	0.128	9.000
46.200	279.400	6.573	8.553	0.128	9.000
46.300	280.000	6.575	8.553	0.128	9.000
46.400	280.400	6.577	8.552	0.128	9.000
46.500	278.800	6.584	8.553	0.130	9.000
46.600	277.600	6.584	8.553	0.130	9.000
46.700	276.600	6.590	8.552	0.130	9.000
46.800	276.800	6.589	8.553	0.130	9.000
46.900	277.200	6.597	8.553	0.130	9.000
47.000	276.400	6.602	8.553	0.133	9.000
47.100	275.600	6.602	8.553	0.133	9.000
47.200	275.000	6.610	8.552	0.133	9.000
47.300	275.000	6.610	8.552	0.133	9.000
47.400	275.200	6.612	8.551	0.133	9.000
47.500	274.800	6.618	8.552	0.135	9.000
47.600	274.400	6.618	8.552	0.135	9.000
47.700	274.000	6.621	8.553	0.135	9.000
47.800	273.800	6.628	8.552	0.135	9.000
47.900	273.800	6.631	8.553	0.135	9.000
48.000	272.000	6.635	8.551	0.137	9.000
48.100	272.400	6.635	8.551	0.137	9.000
48.200	272.000	6.639	8.553	0.137	9.000
48.300	271.400	6.642	8.552	0.137	9.000
48.400	271.400	6.645	8.552	0.137	9.000
48.500	269.600	6.651	8.552	0.140	9.000
48.600	270.600	6.651	8.552	0.140	9.000
48.700	269.200	6.657	8.552	0.140	9.000
48.800	269.600	6.660	8.552	0.140	9.000
48.900	267.200	6.660	8.554	0.140	9.000
49.000	269.400	6.671	8.553	0.142	9.000
49.100	269.600	6.671	8.553	0.142	9.000
49.200	270.000	6.668	8.553	0.142	9.000
49.300	269.000	6.675	8.553	0.142	9.000
49.400	268.000	6.681	8.554	0.142	9.000
49.500	268.600	6.681	8.553	0.144	9.000
49.600	267.800	6.681	8.553	0.144	9.000
49.700	268.200	6.688	8.552	0.144	9.000
49.800	267.600	6.690	8.552	0.144	9.000
49.900	268.000	6.692	8.553	0.144	9.000
50.000	266.600	6.704	8.552	0.146	9.000
50.100	265.800	6.704	8.552	0.146	9.000
50.200	265.600	6.709	8.553	0.146	9.000
50.300	265.600	6.712	8.553	0.146	9.000
50.400	266.000	6.715	8.554	0.146	9.000
50.500	263.200	6.714	8.552	0.148	9.000
50.600	264.800	6.714	8.552	0.148	9.000
50.700	264.400	6.716	8.553	0.148	9.000
50.800	263.400	6.715	8.553	0.148	9.000
50.900	263.000	6.716	8.553	0.148	9.000
51.000	263.200	6.724	8.553	0.151	9.000
51.100	262.400	6.724	8.553	0.151	9.000
51.200	260.200	6.726	8.553	0.151	9.000
51.300	261.800	6.726	8.553	0.151	9.000
51.400	260.200	6.734	8.552	0.151	9.000
51.500	260.400	6.735	8.554	0.153	9.000
51.600	261.000	6.735	8.554	0.153	9.000
51.700	260.800	6.743	8.552	0.153	9.000
51.800	259.000	6.746	8.554	0.153	9.000
51.900	260.200	6.742	8.554	0.153	9.000
52.000	258.800	6.753	8.553	0.155	9.000
52.100	258.600	6.753	8.553	0.155	9.000
52.200	257.800	6.760	8.552	0.155	9.000
52.300	257.200	6.763	8.553	0.155	9.000
52.400	256.600	6.770	8.553	0.155	9.000
52.500	256.600	6.779	8.553	0.157	9.000
52.600	256.800	6.779	8.553	0.157	9.000
52.700	256.400	6.777	8.554	0.157	9.000
52.800	255.800	6.778	8.552	0.157	9.000
52.900	255.200	6.784	8.553	0.157	9.000
53.000	255.600	6.792	8.553	0.159	9.000
53.100	254.200	6.792	8.553	0.159	9.000
53.200	255.000	6.789	8.553	0.159	9.000
53.300	253.600	6.796	8.553	0.159	9.000
53.400	254.600	6.798	8.553	0.159	9.000
53.500	253.400	6.804	8.554	0.161	9.000
53.600	253.200	6.804	8.554	0.161	9.000
53.700	252.600	6.808	8.552	0.161	9.000
53.800	253.000	6.811	8.553	0.161	9.000
53.900	251.400	6.813	8.554	0.161	9.000
54.000	251.400	6.818	8.552	0.163	9.000
54.100	250.400	6.818	8.552	0.163	9.000
54.200	249.800	6.817	8.553	0.163	9.000
54.300	249.200	6.825	8.553	0.163	9.000
54.400	250.200	6.830	8.553	0.163	9.000
54.500	249.200	6.840	8.553	0.165	9.000
54.600	250.200	6.840	8.553	0.165	9.000
54.700	248.600	6.839	8.553	0.165	9.000
54.800	249.800	6.837	8.553	0.165	9.000
54.900	248.000	6.837	8.552	0.165	9.000
55.000	249.000	6.847	8.552	0.168	9.000
55.100	247.800	6.847	8.552	0.168	9.000
55.200	248.800	6.848	8.553	0.168	9.000
55.300	247.200	6.857	8.551	0.168	9.000
55.400	248.200	6.864	8.553	0.168	9.000
55.500	246.400	6.872	8.552	0.170	9.000
55.600	246.400	6.872	8.552	0.170	9.000
55.700	246.000	6.872	8.553	0.170	9.000
55.800	246.400	6.873	8.553	0.170	9.000
55.900	245.000	6.878	8.553	0.170	9.000
56.000	245.800	6.881	8.553	0.172	9.000
56.100	245.200	6.881	8.553	0.172	9.000
56.200	245.200	6.889	8.553	0.172	9.000
56.300	244.200	6.885	8.552	0.172	9.000
56.400	245.200	6.900	8.552	0.172	9.000
56.500	243.600	6.901	8.553	0.174	9.000
56.600	243.800	6.901	8.553	0.174	9.000
56.700	243.000	6.898	8.552	0.174	9.000
56.800	243.200	6.897	8.552	0.174	9.000
56.900	242.400	6.898	8.553	0.174	9.000
57.000	243.800	6.901	8.551	0.176	9.000
57.100	241.600	6.901	8.551	0.176	9.000
57.200	241.800	6.907	8.553	0.176	9.000
57.300	242.000	6.908	8.552	0.176	9.000
57.400	240.200	6.913	8.554	0.176	9.000
57.500	241.400	6.919	8.553	0.178	9.000
57.600	240.200	6.919	8.553	0.178	9.000
57.700	239.800	6.922	8.553	0.178	9.000
57.800	238.800	6.926	8.554	0.178	9.000
57.900	239.000	6.929	8.552	0.178	9.000
58.000	239.200	6.933	8.551	0.180	9.000
58.100	237.800	6.933	8.551	0.180	9.000
58.200	237.000	6.932	8.553	0.180	9.000
58.300	237.000	6.939	8.553	0.180	9.000
58.400	238.600	6.944	8.554	0.180	9.000
58.500	236.800	6.944	8.553	0.182	9.000
58.600	237.000	6.944	8.553	0.182	9.000
58.700	237.200	6.948	8.553	0.182	9.000
58.800	236.000	6.947	8.552	0.182	9.000
58.900	236.400	6.957	8.553	0.182	9.000
59.000	235.600	6.957	8.553	0.184	9.000
59.100	235.200	6.957	8.553	0.184	9.000
59.200	234.600	6.958	8.553	0.184	9.000
59.300	234.800	6.963	8.552	0.184	9.000
59.400	234.200	6.965	8.553	0.184	9.000
59.500	233.600	6.976	8.553	0.186	9.000
59.600	232.800	6.976	8.553	0.186	9.000
59.700	233.800	6.973	8.553	0.186	9.000
59.800	234.000	6.977	8.552	0.186	9.000
59.900	232.800	6.981	8.553	0.186	9.000
60.000	232.200	6.991	8.552	0.187	9.000
60.100	231.600	6.991	8.552	0.187	9.000
60.200	231.200	6.987	8.553	0.187	9.000
60.300	232.000	6.989	8.553	0.187	9.000
60.400	231.600	6.994	8.552	0.187	9.000
60.500	231.800	7.007	8.553	0.189	9.000
60.600	230.400	7.007	8.553	0.189	9.000
60.700	230.000	7.008	8.553	0.189	9.000
60.800	230.200	7.006	8.552	0.189	9.000
60.900	230.200	7.010	8.553	0.189	9.000
61.000	229.600	7.010	8.553	0.191	9.000
61.100	229.800	7.010	8.553	0.191	9.000
61.200	230.000	7.014	8.553	0.191	9.000
61.300	228.600	7.020	8.554	0.191	9.000
61.400	228.600	7.020	8.553	0.191	9.000
61.500	227.800	7.028	8.554	0.193	9.000
61.600	228.200	7.028	8.554	0.193	9.000
61.700	228.400	7.028	8.553	0.193	9.000
61.800	227.800	7.032	8.552	0.193	9.000
61.900	228.200	7.037	8.553	0.193	9.000
62.000	226.200	7.038	8.553	0.195	9.000
62.100	225.600	7.038	8.553	0.195	9.000
62.200	227.200	7.038	8.553	0.195	9.000
62.300	226.400	7.043	8.554	0.195	9.000
62.400	225.600	7.049	8.554	0.195	9.000
62.500	225.200	7.060	8.552	0.197	9.000
62.600	226.000	7.060	8.552	0.197	9.000
62.700	225.400	7.057	8.553	0.197	9.000
62.800	224.400	7.059	8.553	0.197	9.000
62.900	225.200	7.062	8.553	0.197	9.000
63.000	223.800	7.065	8.554	0.199	9.000
63.100	224.800	7.065	8.554	0.199	9.000
63.200	223.200	7.067	8.553	0.199	9.000
63.300	222.400	7.069	8.553	0.199	9.000
63.400	222.400	7.075	8.553	0.199	9.000
63.500	221.400	7.077	8.554	0.201	9.000
63.600	222.200	7.077	8.554	0.201	9.000
63.700	221.400	7.084	8.554	0.201	9.000
63.800	221.200	7.082	8.554	0.201	9.000
63.900	220.200	7.083	8.553	0.201	9.000
64.000	220.400	7.087	8.553	0.203	9.000
64.100	221.000	7.087	8.553	0.203	9.000
64.200	221.000	7.091	8.553	0.203	9.000
64.300	219.600	7.092	8.553	0.203	9.000
64.400	219.600	7.099	8.554	0.203	9.000
64.500	219.000	7.104	8.554	0.204	9.000
64.600	218.600	7.104	8.554	0.204	9.000
64.700	218.000	7.110	8.554	0.204	9.000
64.800	219.800	7.107	8.553	0.204	9.000
64.900	218.400	7.112	8.554	0.204	9.000
65.000	217.600	7.115	8.553	0.206	9.000
65.100	216.000	7.115	8.553	0.206	9.000
65.200	216.800	7.114	8.553	0.206	9.000
65.300	216.400	7.118	8.553	0.206	9.000
65.400	216.600	7.122	8.553	0.206	9.000
65.500	215.600	7.133	8.553	0.208	9.000
65.600	214.600	7.133	8.553	0.208	9.000
65.700	215.600	7.134	8.553	0.208	9.000
65.800	215.000	7.135	8.553	0.208	9.000
65.900	215.800	7.138	8.554	0.208	9.000
66.000	214.800	7.139	8.553	0.210	9.000
66.100	214.400	7.139	8.553	0.210	9.000
66.200	214.800	7.140	8.553	0.210	9.000
66.300	214.200	7.147	8.552	0.210	9.000
66.400	213.200	7.150	8.553	0.210	9.000
66.500	213.000	7.160	8.553	0.211	9.000
66.600	211.200	7.160	8.553	0.211	9.000
66.700	211.800	7.160	8.553	0.211	9.000
66.800	212.400	7.160	8.553	0.211	9.000
66.900	212.000	7.159	8.554	0.211	9.000
67.000	211.200	7.163	8.554	0.213	9.000
67.100	211.200	7.163	8.554	0.213	9.000
67.200	211.000	7.168	8.553	0.213	9.000
67.300	210.400	7.171	8.554	0.213	9.000
67.400	210.600	7.173	8.552	0.213	9.000
67.500	209.600	7.177	8.553	0.215	9.000
67.600	211.400	7.177	8.553	0.215	9.000
67.700	210.400	7.180	8.553	0.215	9.000
67.800	208.800	7.187	8.554	0.215	9.000
67.900	209.200	7.190	8.553	0.215	9.000
68.000	208.800	7.189	8.555	0.217	9.000
68.100	209.400	7.189	8.555	0.217	9.000
68.200	209.400	7.191	8.553	0.217	9.000
68.300	207.800	7.191	8.554	0.217	9.000
68.400	208.000	7.201	8.554	0.217	9.000
68.500	208.800	7.206	8.554	0.218	9.000
68.600	207.400	7.206	8.554	0.218	9.000
68.700	207.800	7.210	8.553	0.218	9.000
68.800	207.000	7.207	8.553	0.218	9.000
68.900	207.400	7.207	8.554	0.218	9.000
69.000	207.000	7.219	8.553	0.220	9.000
69.100	206.000	7.219	8.553	0.220	9.000
69.200	205.600	7.222	8.554	0.220	9.000
69.300	205.600	7.225	8.553	0.220	9.000
69.400	205.800	7.222	8.554	0.220	9.000
69.500	205.600	7.227	8.553	0.222	9.000
69.600	205.000	7.227	8.553	0.222	9.000
69.700	205.200	7.224	8.553	0.222	9.000
69.800	203.800	7.225	8.553	0.222	9.000
69.900	204.600	7.232	8.553	0.222	9.000
70.000	204.800	7.234	8.553	0.224	9.000
70.100	203.400	7.234	8.553	0.224	9.000
70.200	203.200	7.237	8.553	0.224	9.000
70.300	203.400	7.239	8.554	0.224	9.000
70.400	203.000	7.247	8.554	0.224	9.000
70.500	201.800	7.250	8.553	0.225	9.000
70.600	203.000	7.250	8.553	0.225	9.000
70.700	202.400	7.251	8.553	0.225	9.000
70.800	201.800	7.252	8.554	0.225	9.000
70.900	201.800	7.254	8.554	0.225	9.000
71.000	201.400	7.257	8.553	0.227	9.000
71.100	201.800	7.257	8.553	0.227	9.000
71.200	201.400	7.258	8.552	0.227	9.000
71.300	200.600	7.266	8.553	0.227	9.000
71.400	199.800	7.266	8.554	0.227	9.000
71.500	200.400	7.270	8.554	0.229	9.000
71.600	200.600	7.270	8.554	0.229	9.000
71.700	198.800	7.273	8.554	0.229	9.000
71.800	198.800	7.274	8.554	0.229	9.000
71.900	200.000	7.279	8.553	0.229	9.000
72.000	199.400	7.282	8.554	0.230	9.000
72.100	198.400	7.282	8.554	0.230	9.000
72.200	198.400	7.287	8.553	0.230	9.000
72.300	198.400	7.286	8.554	0.230	9.000
72.400	198.000	7.289	8.553	0.230	9.000
72.500	197.600	7.296	8.555	0.232	9.000
72.600	197.600	7.296	8.555	0.232	9.000
72.700	197.200	7.305	8.554	0.232	9.000
72.800	196.600	7.300	8.554	0.232	9.000
72.900	196.200	7.299	8.554	0.232	9.000
73.000	196.200	7.306	8.555	0.234	9.000
73.100	196.000	7.306	8.555	0.234	9.000
73.200	197.800	7.301	8.554	0.234	9.000
73.300	195.600	7.304	8.555	0.234	9.000
73.400	195.200	7.309	8.554	0.234	9.000
73.500	195.200	7.312	8.554	0.235	9.000
73.600	195.600	7.312	8.554	0.235	9.000
73.700	193.600	7.317	8.554	0.235	9.000
73.800	194.400	7.319	8.554	0.235	9.000
73.900	193.200	7.319	8.555	0.235	9.000
74.000	193.800	7.324	8.554	0.237	9.000
74.100	193.000	7.324	8.554	0.237	9.000
74.200	193.800	7.325	8.554	0.237	9.000
74.300	193.000	7.330	8.555	0.237	9.000
74.400	193.200	7.335	8.554	0.237	9.000
74.500	192.400	7.337	8.554	0.238	9.000
74.600	191.400	7.337	8.554	0.238	9.000
74.700	191.800	7.335	8.554	0.238	9.000
74.800	192.600	7.341	8.554	0.238	9.000
74.900	191.400	7.345	8.554	0.238	9.000
75.000	192.000	7.345	8.554	0.240	9.000
75.100	191.800	7.345	8.554	0.240	9.000
75.200	190.200	7.351	8.554	0.240	9.000
75.300	190.600	7.351	8.555	0.240	9.000
75.400	190.600	7.355	8.555	0.240	9.000
75.500	190.000	7.355	8.555	0.242	9.000
75.600	190.200	7.355	8.555	0.242	9.000
75.700	189.400	7.356	8.555	0.242	9.000
75.800	189.400	7.359	8.555	0.242	9.000
75.900	189.200	7.361	8.554	0.242	9.000
76.000	189.800	7.365	8.555	0.243	9.000
76.100	188.600	7.365	8.555	0.243	9.000
76.200	189.200	7.368	8.554	0.243	9.000
76.300	188.200	7.373	8.555	0.243	9.000
76.400	187.600	7.377	8.555	0.243	9.000
76.500	188.400	7.376	8.554	0.245	9.000
76.600	187.400	7.376	8.554	0.245	9.000
76.700	186.800	7.384	8.554	0.245	9.000
76.800	187.400	7.377	8.554	0.245	9.000
76.900	187.600	7.380	8.555	0.245	9.000
77.000	186.800	7.384	8.556	0.246	9.000
77.100	185.600	7.384	8.556	0.246	9.000
77.200	186.000	7.389	8.555	0.246	9.000
77.300	186.800	7.394	8.555	0.246	9.000
77.400	186.200	7.390	8.555	0.246	9.000
77.500	185.800	7.399	8.556	0.248	9.000
77.600	184.600	7.399	8.556	0.248	9.000
77.700	186.000	7.398	8.555	0.248	9.000
77.800	184.400	7.402	8.554	0.248	9.000
77.900	183.800	7.404	8.555	0.248	9.000
78.000	183.800	7.409	8.556	0.249	9.000
78.100	183.800	7.409	8.556	0.249	9.000
78.200	183.200	7.410	8.554	0.249	9.000
78.300	183.400	7.413	8.556	0.249	9.000
78.400	183.000	7.415	8.555	0.249	9.000
78.500	184.200	7.421	8.555	0.251	9.000
78.600	182.400	7.421	8.555	0.251	9.000
78.700	182.600	7.421	8.556	0.251	9.000
78.800	182.800	7.421	8.555	0.251	9.000
78.900	182.000	7.419	8.555	0.251	9.000
79.000	182.000	7.427	8.555	0.252	9.000
79.100	182.400	7.427	8.555	0.252	9.000
79.200	181.200	7.427	8.556	0.252	9.000
79.300	181.800	7.427	8.555	0.252	9.000
79.400	181.400	7.434	8.555	0.252	9.000
79.500	180.000	7.437	8.555	0.254	9.000
79.600	181.200	7.437	8.555	0.254	9.000
79.700	179.400	7.437	8.555	0.254	9.000
79.800	179.600	7.443	8.555	0.254	9.000
79.900	180.600	7.443	8.555	0.254	9.000
80.000	179.800	7.450	8.557	0.255	9.000
80.100	179.800	7.450	8.557	0.255	9.000
80.200	179.200	7.450	8.555	0.255	9.000
80.300	179.600	7.449	8.555	0.255	9.000
80.400	180.000	7.453	8.556	0.255	9.000
80.500	177.600	7.460	8.556	0.257	9.000
80.600	177.600	7.460	8.556	0.257	9.000
80.700	178.400	7.461	8.556	0.257	9.000
80.800	177.400	7.459	8.555	0.257	9.000
80.900	177.400	7.462	8.556	0.257	9.000
81.000	176.600	7.466	8.556	0.258	9.000
81.100	177.000	7.466	8.556	0.258	9.000
81.200	177.400	7.469	8.554	0.258	9.000
81.300	176.600	7.469	8.555	0.258	9.000
81.400	175.800	7.470	8.556	0.258	9.000
81.500	176.000	7.475	8.556	0.260	9.000
81.600	176.200	7.475	8.556	0.260	9.000
81.700	176.400	7.473	8.556	0.260	9.000
81.800	176.600	7.476	8.556	0.260	9.000
81.900	175.200	7.480	8.557	0.260	9.000
82.000	174.600	7.482	8.556	0.261	9.000
82.100	175.000	7.482	8.556	0.261	9.000
82.200	173.000	7.487	8.556	0.261	9.000
82.300	174.200	7.491	8.555	0.261	9.000
82.400	175.800	7.491	8.556	0.261	9.000
82.500	174.400	7.501	8.557	0.263	9.000
82.600	173.600	7.501	8.557	0.263	9.000
82.700	174.000	7.502	8.556	0.263	9.000
82.800	173.000	7.501	8.557	0.263	9.000
82.900	173.000	7.501	8.557	0.263	9.000
83.000	172.400	7.500	8.557	0.264	9.000
83.100	172.800	7.500	8.557	0.264	9.000
83.200	172.200	7.507	8.556	0.264	9.000
83.300	172.000	7.508	8.556	0.264	9.000
83.400	172.000	7.512	8.556	0.264	9.000
83.500	171.200	7.510	8.556	0.266	9.000
83.600	172.400	7.510	8.556	0.266	9.000
83.700	171.200	7.515	8.556	0.266	9.000
83.800	172.000	7.516	8.557	0.266	9.000
83.900	171.600	7.519	8.557	0.266	9.000
84.000	171.400	7.518	8.556	0.267	9.000
84.100	171.400	7.518	8.556	0.267	9.000
84.200	170.600	7.522	8.556	0.267	9.000
84.300	171.400	7.526	8.557	0.267	9.000
84.400	169.800	7.537	8.557	0.267	9.000
84.500	170.200	7.534	8.557	0.268	9.000
84.600	170.000	7.534	8.557	0.268	9.000
84.700	169.000	7.533	8.556	0.268	9.000
84.800	169.000	7.534	8.556	0.268	9.000
84.900	169.000	7.534	8.557	0.268	9.000
85.000	168.800	7.536	8.557	0.270	9.000
85.100	168.600	7.536	8.557	0.270	9.000
85.200	169.000	7.540	8.556	0.270	9.000
85.300	168.800	7.542	8.558	0.270	9.000
85.400	167.600	7.543	8.557	0.270	9.000
85.500	168.000	7.548	8.558	0.271	9.000
85.600	167.800	7.548	8.558	0.271	9.000
85.700	167.600	7.551	8.556	0.271	9.000
85.800	166.600	7.553	8.558	0.271	9.000
85.900	166.000	7.555	8.557	0.271	9.000
86.000	166.800	7.558	8.558	0.273	9.000
86.100	166.800	7.558	8.558	0.273	9.000
86.200	165.800	7.557	8.557	0.273	9.000
86.300	166.800	7.562	8.557	0.273	9.000
86.400	165.600	7.568	8.556	0.273	9.000
86.500	165.600	7.573	8.558	0.274	9.000
86.600	165.600	7.573	8.558	0.274	9.000
86.700	164.600	7.575	8.558	0.274	9.000
86.800	164.400	7.571	8.557	0.274	9.000
86.900	163.600	7.576	8.557	0.274	9.000
87.000	164.000	7.579	8.557	0.275	9.000
87.100	163.800	7.579	8.557	0.275	9.000
87.200	164.000	7.580	8.558	0.275	9.000
87.300	164.400	7.579	8.557	0.275	9.000
87.400	163.400	7.582	8.557	0.275	9.000
87.500	163.200	7.582	8.558	0.277	9.000
87.600	163.000	7.582	8.558	0.277	9.000
87.700	162.400	7.586	8.558	0.277	9.000
87.800	162.000	7.589	8.558	0.277	9.000
87.900	162.200	7.585	8.557	0.277	9.000
88.000	162.200	7.594	8.558	0.278	9.000
88.100	162.000	7.594	8.558	0.278	9.000
88.200	162.800	7.606	8.559	0.278	9.000
88.300	162.200	7.601	8.558	0.278	9.000
88.400	161.600	7.604	8.558	0.278	9.000
88.500	162.000	7.606	8.557	0.280	9.000
88.600	161.000	7.606	8.557	0.280	9.000
88.700	160.000	7.609	8.557	0.280	9.000
88.800	160.800	7.605	8.558	0.280	9.000
88.900	159.800	7.610	8.559	0.280	9.000
89.000	159.400	7.616	8.558	0.281	9.000
89.100	159.800	7.616	8.558	0.281	9.000
89.200	159.600	7.616	8.558	0.281	9.000
89.300	160.000	7.619	8.558	0.281	9.000
89.400	159.400	7.617	8.557	0.281	9.000
89.500	159.400	7.622	8.557	0.282	9.000
89.600	158.800	7.622	8.557	0.282	9.000
89.700	158.600	7.618	8.559	0.282	9.000
89.800	159.200	7.625	8.558	0.282	9.000
89.900	158.000	7.625	8.558	0.282	9.000
90.000	158.200	7.626	8.558	0.283	9.000
90.100	157.800	7.626	8.558	0.283	9.000
90.200	157.800	7.632	8.558	0.283	9.000
90.300	158.600	7.633	8.558	0.283	9.000
90.400	157.600	7.636	8.558	0.283	9.000
90.500	157.800	7.642	8.558	0.285	9.000
90.600	157.200	7.642	8.558	0.285	9.000
90.700	157.200	7.637	8.558	0.285	9.000
90.800	157.800	7.640	8.559	0.285	9.000
90.900	156.400	7.642	8.559	0.285	9.000
91.000	156.800	7.638	8.559	0.286	9.000
91.100	155.800	7.638	8.559	0.286	9.000
91.200	155.800	7.646	8.558	0.286	9.000
91.300	155.800	7.645	8.559	0.286	9.000
91.400	155.800	7.650	8.558	0.286	9.000
91.500	156.400	7.653	8.558	0.287	9.000
91.600	154.800	7.653	8.558	0.287	9.000
91.700	156.600	7.651	8.560	0.287	9.000
91.800	155.600	7.654	8.560	0.287	9.000
91.900	155.400	7.661	8.558	0.287	9.000
92.000	154.400	7.664	8.558	0.289	9.000
92.100	155.400	7.664	8.558	0.289	9.000
92.200	154.000	7.664	8.558	0.289	9.000
92.300	154.800	7.664	8.558	0.289	9.000
92.400	153.800	7.666	8.559	0.289	9.000
92.500	153.400	7.671	8.558	0.290	9.000
92.600	153.600	7.671	8.558	0.290	9.000
92.700	154.200	7.668	8.560	0.290	9.000
92.800	153.800	7.671	8.559	0.290	9.000
92.900	152.000	7.670	8.560	0.290	9.000
93.000	153.400	7.671	8.561	0.291	9.000
93.100	152.800	7.671	8.561	0.291	9.000
93.200	152.800	7.673	8.559	0.291	9.000
93.300	153.400	7.674	8.560	0.291	9.000
93.400	152.600	7.679	8.560	0.291	9.000
93.500	153.200	7.684	8.560	0.292	9.000
93.600	151.800	7.684	8.560	0.292	9.000
93.700	151.200	7.683	8.559	0.292	9.000
93.800	151.800	7.682	8.560	0.292	9.000
93.900	152.800	7.686	8.560	0.292	9.000
94.000	151.000	7.693	8.560	0.294	9.000
94.100	151.400	7.693	8.560	0.294	9.000
94.200	150.200	7.689	8.559	0.294	9.000
94.300	150.200	7.690	8.560	0.294	9.000
94.400	150.400	7.698	8.559	0.294	9.000
94.500	150.800	7.703	8.560	0.295	9.000
94.600	149.800	7.703	8.560	0.295	9.000
94.700	150.200	7.704	8.560	0.295	9.000
94.800	149.400	7.701	8.560	0.295	9.000
94.900	149.000	7.703	8.560	0.295	9.000
95.000	149.000	7.706	8.560	0.296	9.000
95.100	149.000	7.706	8.560	0.296	9.000
95.200	149.600	7.710	8.560	0.296	9.000
95.300	148.600	7.710	8.559	0.296	9.000
95.400	149.000	7.710	8.560	0.296	9.000
95.500	148.200	7.712	8.560	0.298	9.000
95.600	147.400	7.712	8.560	0.298	9.000
95.700	148.000	7.716	8.561	0.298	9.000
95.800	148.200	7.718	8.561	0.298	9.000
95.900	148.400	7.720	8.560	0.298	9.000
96.000	147.400	7.722	8.561	0.299	9.000
96.100	147.200	7.722	8.561	0.299	9.000
96.200	146.600	7.725	8.560	0.299	9.000
96.300	146.000	7.726	8.561	0.299	9.000
96.400	146.200	7.726	8.561	0.299	9.000
96.500	146.600	7.734	8.560	0.300	9.000
96.600	146.600	7.734	8.560	0.300	9.000
96.700	146.000	7.734	8.562	0.300	9.000
96.800	146.600	7.733	8.560	0.300	9.000
96.900	146.600	7.732	8.561	0.300	9.000
97.000	146.000	7.735	8.561	0.301	9.000
97.100	145.200	7.735	8.561	0.301	9.000
97.200	145.200	7.736	8.560	0.301	9.000
97.300	145.800	7.737	8.560	0.301	9.000
97.400	145.600	7.739	8.561	0.301	9.000
97.500	144.400	7.741	8.561	0.302	9.000
97.600	145.000	7.741	8.561	0.302	9.000
97.700	143.800	7.744	8.561	0.302	9.000
97.800	143.000	7.745	8.561	0.302	9.000
97.900	144.000	7.748	8.562	0.302	9.000
98.000	144.400	7.751	8.561	0.303	9.000
98.100	143.400	7.751	8.561	0.303	9.000
98.200	144.600	7.749	8.561	0.303	9.000
98.300	143.200	7.754	8.561	0.303	9.000
98.400	143.600	7.758	8.562	0.303	9.000
98.500	142.800	7.764	8.561	0.305	9.000
98.600	142.800	7.764	8.561	0.305	9.000
98.700	143.400	7.762	8.561	0.305	9.000
98.800	143.400	7.767	8.562	0.305	9.000
98.900	143.600	7.761	8.561	0.305	9.000
99.000	141.800	7.771	8.563	0.306	9.000
99.100	141.400	7.771	8.563	0.306	9.000
99.200	142.200	7.769	8.562	0.306	9.000
99.300	141.600	7.765	8.562	0.306	9.000
99.400	141.400	7.775	8.561	0.306	9.000
99.500	141.200	7.775	8.561	0.307	9.000
99.600	140.400	7.775	8.561	0.307	9.000
99.700	141.800	7.772	8.562	0.307	9.000
99.800	141.000	7.776	8.562	0.307	9.000
99.900	141.200	7.778	8.562	0.307	9.000
100.000	140.200	7.779	8.563	0.308	9.000
100.100	140.600	7.779	8.563	0.308	9.000
100.200	139.400	7.779	8.562	0.308	9.000
100.300	140.400	7.781	8.561	0.308	9.000
100.400	140.000	7.783	8.562	0.308	9.000
100.500	139.200	7.790	8.564	0.309	9.000
100.600	139.400	7.790	8.564	0.309	9.000
100.700	139.600	7.794	8.562	0.309	9.000
100.800	138.800	7.791	8.562	0.309	9.000
100.900	139.000	7.792	8.563	0.309	9.000
101.000	140.200	7.796	8.562	0.311	9.000
101.100	138.800	7.796	8.562	0.311	9.000
101.200	138.200	7.795	8.563	0.311	9.000
101.300	138.600	7.802	8.563	0.311	9.000
101.400	138.000	7.797	8.563	0.311	9.000
101.500	138.600	7.801	8.564	0.312	9.000
101.600	138.600	7.801	8.564	0.312	9.000
101.700	137.000	7.797	8.563	0.312	9.000
101.800	137.200	7.803	8.562	0.312	9.000
101.900	138.200	7.807	8.562	0.312	9.000
102.000	137.400	7.808	8.561	0.313	9.000
102.100	136.800	7.808	8.561	0.313	9.000
102.200	137.200	7.804	8.563	0.313	9.000
102.300	136.600	7.808	8.561	0.313	9.000
102.400	136.000	7.811	8.563	0.313	9.000
102.500	136.800	7.817	8.563	0.314	9.000
102.600	137.200	7.817	8.563	0.314	9.000
102.700	136.200	7.818	8.563	0.314	9.000
102.800	136.400	7.816	8.563	0.314	9.000
102.900	136.200	7.821	8.564	0.314	9.000
103.000	136.000	7.822	8.563	0.315	9.000
103.100	136.200	7.822	8.563	0.315	9.000
103.200	135.400	7.823	8.564	0.315	9.000
103.300	135.000	7.828	8.563	0.315	9.000
103.400	135.400	7.824	8.563	0.315	9.000
103.500	134.600	7.826	8.564	0.316	9.000
103.600	134.600	7.826	8.564	0.316	9.000
103.700	135.600	7.834	8.562	0.316	9.000
103.800	134.000	7.833	8.564	0.316	9.000
103.900	135.000	7.828	8.564	0.316	9.000
104.000	132.800	7.829	8.564	0.317	9.000
104.100	133.800	7.829	8.564	0.317	9.000
104.200	133.600	7.837	8.563	0.317	9.000
104.300	135.000	7.836	8.564	0.317	9.000
104.400	135.000	7.840	8.563	0.317	9.000
104.500	134.600	7.846	8.564	0.319	9.000
104.600	135.800	7.846	8.564	0.319	9.000
104.700	134.000	7.847	8.563	0.319	9.000
104.800	133.200	7.845	8.564	0.319	9.000
104.900	133.600	7.842	8.564	0.319	9.000
105.000	132.800	7.849	8.563	0.320	9.000
105.100	133.600	7.849	8.563	0.320	9.000
105.200	132.200	7.847	8.565	0.320	9.000
105.300	132.800	7.847	8.564	0.320	9.000
105.400	132.200	7.849	8.564	0.320	9.000
105.500	132.400	7.842	8.566	0.321	9.000
105.600	131.600	7.842	8.566	0.321	9.000
105.700	131.000	7.839	8.565	0.321	9.000
105.800	131.600	7.849	8.565	0.321	9.000
105.900	132.000	7.854	8.563	0.321	9.000
106.000	130.600	7.853	8.564	0.322	9.000
106.100	131.600	7.853	8.564	0.322	9.000
106.200	130.200	7.856	8.564	0.322	9.000
106.300	131.600	7.857	8.565	0.322	9.000
106.400	131.800	7.863	8.564	0.322	9.000
106.500	130.600	7.867	8.566	0.323	9.000
106.600	130.200	7.867	8.566	0.323	9.000
106.700	131.600	7.866	8.564	0.323	9.000
106.800	130.800	7.868	8.566	0.323	9.000
106.900	130.200	7.866	8.566	0.323	9.000
107.000	130.800	7.867	8.565	0.324	9.000
107.100	131.400	7.867	8.565	0.324	9.000
107.200	130.400	7.871	8.564	0.324	9.000
107.300	130.400	7.876	8.565	0.324	9.000
107.400	129.400	7.875	8.564	0.324	9.000
107.500	128.800	7.871	8.564	0.325	9.000
107.600	128.400	7.871	8.564	0.325	9.000
107.700	129.200	7.873	8.566	0.325	9.000
107.800	128.800	7.879	8.564	0.325	9.000
107.900	128.800	7.882	8.565	0.325	9.000
108.000	127.800	7.883	8.565	0.326	9.000
108.100	126.600	7.883	8.565	0.326	9.000
108.200	127.600	7.882	8.565	0.326	9.000
108.300	127.800	7.882	8.564	0.326	9.000
108.400	127.000	7.884	8.565	0.326	9.000
108.500	128.000	7.894	8.566	0.327	9.000
108.600	126.400	7.894	8.566	0.327	9.000
108.700	125.600	7.896	8.565	0.327	9.000
108.800	125.800	7.894	8.565	0.327	9.000
108.900	126.200	7.897	8.567	0.327	9.000
109.000	125.800	7.897	8.567	0.328	9.000
109.100	126.600	7.897	8.567	0.328	9.000
109.200	126.400	7.898	8.565	0.328	9.000
109.300	126.200	7.896	8.565	0.328	9.000
109.400	126.200	7.897	8.566	0.328	9.000
109.500	126.000	7.904	8.566	0.329	9.000
109.600	126.000	7.904	8.566	0.329	9.000
109.700	126.200	7.907	8.566	0.329	9.000
109.800	124.800	7.909	8.567	0.329	9.000
109.900	126.400	7.910	8.566	0.329	9.000
110.000	125.200	7.916	8.566	0.330	9.000
110.100	126.600	7.916	8.566	0.330	9.000
110.200	125.400	7.913	8.566	0.330	9.000
110.300	124.200	7.912	8.567	0.330	9.000
110.400	125.000	7.916	8.567	0.330	9.000
110.500	124.400	7.921	8.566	0.331	9.000
110.600	124.600	7.921	8.566	0.331	9.000
110.700	124.200	7.919	8.568	0.331	9.000
110.800	125.200	7.920	8.567	0.331	9.000
110.900	124.200	7.917	8.568	0.331	9.000
111.000	124.000	7.917	8.566	0.332	9.000
111.100	123.400	7.917	8.566	0.332	9.000
111.200	123.600	7.922	8.567	0.332	9.000
111.300	123.400	7.924	8.567	0.332	9.000
111.400	123.600	7.923	8.567	0.332	9.000
111.500	124.200	7.924	8.567	0.332	9.000
111.600	122.800	7.924	8.567	0.333	9.000
111.700	123.400	7.925	8.567	0.333	9.000
111.800	123.400	7.926	8.568	0.333	9.000
111.900	122.800	7.935	8.567	0.333	9.000
112.000	123.800	7.936	8.566	0.334	9.000
112.100	123.000	7.936	8.566	0.334	9.000
112.200	122.800	7.935	8.568	0.334	9.000
112.300	121.400	7.934	8.567	0.334	9.000
112.400	122.000	7.936	8.567	0.334	9.000
112.500	122.600	7.941	8.567	0.334	9.000
112.600	122.000	7.941	8.567	0.335	9.000
112.700	121.600	7.944	8.568	0.335	9.000
112.800	121.600	7.942	8.568	0.335	9.000
112.900	121.400	7.940	8.567	0.335	9.000
113.000	121.800	7.946	8.568	0.335	9.000
113.100	120.600	7.946	8.568	0.336	9.000
113.200	120.400	7.945	8.568	0.336	9.000
113.300	121.000	7.949	8.566	0.336	9.000
113.400	120.200	7.948	8.568	0.336	9.000
113.500	121.200	7.949	8.568	0.336	9.000
113.600	121.000	7.949	8.568	0.337	9.000
113.700	120.600	7.949	8.568	0.337	9.000
113.800	120.400	7.953	8.568	0.337	9.000
113.900	121.200	7.953	8.567	0.337	9.000
114.000	120.400	7.954	8.568	0.337	9.000
114.100	119.800	7.954	8.568	0.338	9.000
114.200	119.400	7.955	8.569	0.338	9.000
114.300	119.400	7.957	8.568	0.338	9.000
114.400	119.400	7.959	8.568	0.338	9.000
114.500	119.400	7.963	8.569	0.338	9.000
114.600	119.200	7.963	8.569	0.339	9.000
114.700	118.200	7.964	8.568	0.339	9.000
114.800	119.400	7.963	8.569	0.339	9.000
114.900	117.400	7.960	8.569	0.339	9.000
115.000	119.000	7.969	8.568	0.339	9.000
115.100	117.800	7.969	8.568	0.340	9.000
115.200	118.600	7.966	8.569	0.340	9.000
115.300	118.600	7.965	8.569	0.340	9.000
115.400	117.800	7.968	8.570	0.340	9.000
115.500	119.000	7.972	8.569	0.340	9.000
115.600	118.800	7.972	8.569	0.341	9.000
115.700	117.400	7.970	8.569	0.341	9.000
115.800	117.400	7.969	8.569	0.341	9.000
115.900	116.400	7.972	8.569	0.341	9.000
116.000	117.600	7.977	8.568	0.341	9.000
116.100	116.200	7.977	8.568	0.342	9.000
116.200	117.000	7.976	8.569	0.342	9.000
116.300	117.400	7.976	8.569	0.342	9.000
116.400	116.200	7.980	8.570	0.342	9.000
116.500	116.400	7.985	8.569	0.342	9.000
116.600	116.800	7.985	8.569	0.343	9.000
116.700	116.600	7.984	8.569	0.343	9.000
116.800	116.600	7.982	8.570	0.343	9.000
116.900	116.400	7.980	8.570	0.343	9.000
117.000	116.600	7.984	8.570	0.343	9.000
117.100	116.000	7.984	8.570	0.344	9.000
117.200	117.200	7.993	8.570	0.344	9.000
117.300	116.000	7.988	8.570	0.344	9.000
117.400	115.600	7.992	8.569	0.344	9.000
117.500	115.000	7.993	8.569	0.344	9.000
117.600	115.200	7.993	8.569	0.345	9.000
117.700	115.200	7.992	8.571	0.345	9.000
117.800	115.400	7.991	8.569	0.345	9.000
117.900	115.600	7.992	8.569	0.345	9.000
118.000	115.400	7.994	8.569	0.345	9.000
118.100	115.000	7.994	8.569	0.346	9.000
118.200	115.600	7.997	8.570	0.346	9.000
118.300	115.800	7.994	8.569	0.346	9.000
118.400	115.600	8.001	8.572	0.346	9.000
118.500	115.200	8.001	8.569	0.346	9.000
118.600	114.800	8.001	8.569	0.347	9.000
118.700	114.200	8.004	8.570	0.347	9.000
118.800	114.000	8.003	8.571	0.347	9.000
118.900	114.600	8.002	8.571	0.347	9.000
119.000	114.600	8.001	8.571	0.347	9.000
119.100	114.400	8.001	8.571	0.348	9.000
119.200	113.800	8.005	8.571	0.348	9.000
119.300	113.600	8.005	8.572	0.348	9.000
119.400	115.600	8.007	8.570	0.348	9.000
119.500	113.400	8.007	8.571	0.348	9.000
119.600	113.600	8.007	8.571	0.349	9.000
119.700	113.400	8.007	8.571	0.349	9.000
119.800	113.800	8.008	8.571	0.349	9.000
119.900	113.000	8.010	8.571	0.349	9.000
120.000	114.600	8.011	8.570	0.349	9.000
120.100	114.600	8.011	8.570	0.350	9.000
120.200	112.200	8.013	8.572	0.350	9.000
120.300	112.400	8.013	8.572	0.350	9.000
120.400	112.800	8.017	8.571	0.350	9.000
120.500	113.000	8.019	8.572	0.350	9.000
120.600	113.800	8.019	8.572	0.351	9.000
120.700	113.200	8.020	8.572	0.351	9.000
120.800	113.600	8.017	8.571	0.351	9.000
120.900	112.600	8.018	8.572	0.351	9.000
121.000	113.400	8.021	8.573	0.351	9.000
121.100	112.400	8.021	8.573	0.352	9.000
121.200	112.200	8.020	8.573	0.352	9.000
121.300	111.800	8.022	8.572	0.352	9.000
121.400	112.200	8.024	8.573	0.352	9.000
121.500	112.400	8.022	8.573	0.352	9.000
121.600	112.000	8.022	8.573	0.353	9.000
121.700	111.200	8.023	8.572	0.353	9.000
121.800	111.600	8.023	8.572	0.353	9.000
121.900	111.400	8.022	8.572	0.353	9.000
122.000	111.600	8.025	8.572	0.353	9.000
122.100	110.600	8.025	8.572	0.354	9.000
122.200	110.600	8.025	8.572	0.354	9.000
122.300	110.400	8.026	8.573	0.354	9.000
122.400	111.800	8.031	8.572	0.354	9.000
122.500	111.400	8.032	8.572	0.354	9.000
122.600	110.000	8.032	8.572	0.355	9.000
122.700	110.600	8.035	8.572	0.355	9.000
122.800	110.600	8.032	8.573	0.355	9.000
122.900	110.800	8.031	8.572	0.355	9.000
123.000	110.600	8.035	8.573	0.355	9.000
123.100	109.800	8.035	8.573	0.356	9.000
123.200	109.800	8.039	8.573	0.356	9.000
123.300	110.400	8.039	8.574	0.356	9.000
123.400	110.400	8.037	8.572	0.356	9.000
123.500	109.000	8.038	8.573	0.356	9.000
123.600	109.800	8.038	8.573	0.357	9.000
123.700	109.000	8.040	8.574	0.357	9.000
123.800	110.000	8.040	8.572	0.357	9.000
123.900	109.600	8.041	8.573	0.357	9.000
124.000	109.800	8.045	8.573	0.357	9.000
124.100	110.000	8.045	8.573	0.357	9.000
124.200	108.800	8.045	8.573	0.357	9.000
124.300	109.600	8.049	8.575	0.357	9.000
124.400	109.200	8.054	8.574	0.357	9.000
124.500	107.200	8.060	8.574	0.357	9.000
124.600	108.200	8.060	8.574	0.358	9.000
124.700	108.000	8.053	8.574	0.358	9.000
124.800	109.200	8.051	8.574	0.358	9.000
124.900	109.000	8.051	8.573	0.358	9.000
125.000	109.600	8.052	8.574	0.358	9.000
125.100	108.400	8.052	8.574	0.359	9.000
125.200	109.000	8.053	8.574	0.359	9.000
125.300	109.200	8.051	8.574	0.359	9.000
125.400	108.400	8.053	8.574	0.359	9.000
125.500	107.600	8.057	8.574	0.359	9.000
125.600	108.400	8.057	8.574	0.360	9.000
125.700	107.600	8.060	8.575	0.360	9.000
125.800	108.400	8.070	8.574	0.360	9.000
125.900	108.000	8.070	8.574	0.360	9.000
126.000	108.600	8.060	8.574	0.360	9.000
126.100	107.200	8.060	8.574	0.361	9.000
126.200	107.000	8.058	8.575	0.361	9.000
126.300	107.000	8.052	8.574	0.361	9.000
126.400	107.400	8.055	8.575	0.361	9.000
126.500	108.000	8.066	8.576	0.361	9.000
126.600	108.000	8.066	8.576	0.362	9.000
126.700	105.400	8.062	8.575	0.362	9.000
126.800	107.600	8.058	8.575	0.362	9.000
126.900	107.600	8.060	8.575	0.362	9.000
127.000	106.200	8.067	8.575	0.362	9.000
127.100	107.000	8.067	8.575	0.363	9.000
127.200	106.400	8.066	8.575	0.363	9.000
127.300	104.600	8.062	8.576	0.363	9.000
127.400	105.800	8.064	8.575	0.363	9.000
127.500	105.200	8.072	8.575	0.363	9.000
127.600	105.000	8.072	8.575	0.364	9.000
127.700	106.400	8.071	8.577	0.364	9.000
127.800	105.000	8.074	8.575	0.364	9.000
127.900	105.000	8.073	8.575	0.364	9.000
128.000	104.000	8.072	8.575	0.364	9.000
128.100	104.600	8.072	8.575	0.365	9.000
128.200	105.000	8.076	8.576	0.365	9.000
128.300	105.200	8.078	8.576	0.365	9.000
128.400	105.200	8.081	8.576	0.365	9.000
128.500	104.200	8.090	8.576	0.365	9.000
128.600	104.400	8.090	8.576	0.365	9.000
128.700	105.800	8.098	8.575	0.365	9.000
128.800	104.600	8.097	8.577	0.365	9.000
128.900	104.400	8.091	8.575	0.365	9.000
129.000	103.000	8.090	8.576	0.365	9.000
129.100	103.400	8.090	8.576	0.366	9.000
129.200	103.400	8.091	8.575	0.366	9.000
129.300	102.600	8.087	8.576	0.366	9.000
129.400	103.600	8.091	8.576	0.366	9.000
129.500	104.000	8.095	8.577	0.366	9.000
129.600	103.000	8.095	8.577	0.367	9.000
129.700	104.400	8.092	8.576	0.367	9.000
129.800	102.800	8.094	8.577	0.367	9.000
129.900	102.800	8.098	8.577	0.367	9.000
130.000	103.200	8.105	8.578	0.367	9.000
130.100	102.800	8.105	8.578	0.368	9.000
130.200	101.600	8.103	8.575	0.368	9.000
130.300	103.000	8.104	8.576	0.368	9.000
130.400	101.600	8.105	8.577	0.368	9.000
130.500	102.200	8.109	8.577	0.368	9.000
130.600	102.800	8.109	8.577	0.369	9.000
130.700	103.200	8.110	8.578	0.369	9.000
130.800	101.600	8.108	8.578	0.369	9.000
130.900	101.600	8.111	8.577	0.369	9.000
131.000	101.400	8.110	8.577	0.369	9.000
131.100	101.800	8.110	8.577	0.370	9.000
131.200	101.400	8.105	8.578	0.370	9.000
131.300	102.000	8.106	8.577	0.370	9.000
131.400	103.000	8.111	8.577	0.370	9.000
131.500	102.000	8.114	8.577	0.370	9.000
131.600	102.000	8.114	8.577	0.371	9.000
131.700	100.800	8.110	8.579	0.371	9.000
131.800	101.400	8.111	8.577	0.371	9.000
131.900	101.200	8.113	8.577	0.371	9.000
132.000	100.600	8.117	8.578	0.371	9.000
132.100	100.800	8.117	8.578	0.371	9.000
132.200	100.600	8.118	8.578	0.371	9.000
132.300	100.800	8.119	8.579	0.371	9.000
132.400	101.200	8.121	8.578	0.371	9.000
132.500	99.800	8.122	8.578	0.371	9.000
132.600	101.200	8.122	8.578	0.372	9.000
132.700	100.000	8.125	8.578	0.372	9.000
132.800	100.400	8.123	8.579	0.372	9.000
132.900	98.600	8.121	8.577	0.372	9.000
133.000	99.600	8.124	8.578	0.372	9.000
133.100	100.000	8.124	8.578	0.373	9.000
133.200	99.000	8.124	8.578	0.373	9.000
133.300	100.600	8.128	8.579	0.373	9.000
133.400	99.200	8.133	8.578	0.373	9.000
133.500	98.600	8.129	8.579	0.373	9.000
133.600	99.600	8.129	8.579	0.374	9.000
133.700	98.600	8.137	8.579	0.374	9.000
133.800	98.200	8.133	8.578	0.374	9.000
133.900	98.600	8.132	8.580	0.374	9.000
134.000	97.600	8.138	8.580	0.374	9.000
134.100	98.400	8.138	8.580	0.375	9.000
134.200	98.200	8.139	8.578	0.375	9.000
134.300	97.400	8.141	8.579	0.375	9.000
134.400	96.800	8.143	8.579	0.375	9.000
134.500	97.400	8.145	8.579	0.375	9.000
134.600	97.800	8.145	8.579	0.375	9.000
134.700	97.800	8.143	8.579	0.375	9.000
134.800	97.400	8.146	8.579	0.375	9.000
134.900	97.000	8.142	8.580	0.375	9.000
135.000	97.600	8.145	8.579	0.375	9.000
135.100	97.600	8.145	8.579	0.376	9.000
135.200	97.000	8.147	8.579	0.376	9.000
135.300	97.000	8.149	8.581	0.376	9.000
135.400	96.800	8.151	8.579	0.376	9.000
135.500	97.200	8.154	8.579	0.376	9.000
135.600	96.000	8.154	8.579	0.377	9.000
135.700	96.000	8.155	8.580	0.377	9.000
135.800	95.800	8.153	8.579	0.377	9.000
135.900	96.400	8.155	8.580	0.377	9.000
136.000	95.600	8.156	8.580	0.377	9.000
136.100	95.600	8.156	8.580	0.378	9.000
136.200	95.600	8.157	8.581	0.378	9.000
136.300	95.200	8.157	8.579	0.378	9.000
136.400	95.000	8.161	8.581	0.378	9.000
136.500	95.400	8.167	8.581	0.378	9.000
136.600	95.800	8.167	8.581	0.379	9.000
136.700	95.800	8.167	8.581	0.379	9.000
136.800	94.200	8.163	8.581	0.379	9.000
136.900	95.000	8.165	8.580	0.379	9.000
137.000	95.600	8.166	8.581	0.379	9.000
137.100	96.200	8.166	8.581	0.379	9.000
137.200	96.600	8.165	8.580	0.379	9.000
137.300	96.000	8.168	8.581	0.379	9.000
137.400	96.200	8.170	8.580	0.379	9.000
137.500	95.800	8.169	8.581	0.379	9.000
137.600	95.000	8.169	8.581	0.380	9.000
137.700	95.000	8.171	8.580	0.380	9.000
137.800	95.200	8.171	8.580	0.380	9.000
137.900	94.800	8.175	8.581	0.380	9.000
138.000	93.800	8.176	8.581	0.380	9.000
138.100	93.800	8.176	8.581	0.381	9.000
138.200	95.200	8.173	8.581	0.381	9.000
138.300	93.400	8.164	8.581	0.381	9.000
138.400	93.600	8.163	8.581	0.381	9.000
138.500	93.800	8.171	8.582	0.381	9.000
138.600	94.400	8.171	8.582	0.382	9.000
138.700	93.400	8.176	8.581	0.382	9.000
138.800	94.000	8.173	8.582	0.382	9.000
138.900	93.200	8.173	8.582	0.382	9.000
139.000	94.200	8.171	8.581	0.382	9.000
139.100	93.000	8.171	8.581	0.383	9.000
139.200	93.400	8.177	8.581	0.383	9.000
139.300	91.000	8.185	8.584	0.383	9.000
139.400	93.200	8.180	8.582	0.383	9.000
139.500	93.400	8.180	8.583	0.383	9.000
139.600	92.600	8.180	8.583	0.383	9.000
139.700	92.400	8.184	8.581	0.383	9.000
139.800	93.000	8.185	8.583	0.383	9.000
139.900	92.600	8.183	8.583	0.383	9.000
140.000	92.400	8.186	8.583	0.383	9.000
140.100	90.800	8.186	8.583	0.384	9.000
140.200	91.200	8.185	8.582	0.384	9.000
140.300	92.400	8.188	8.582	0.384	9.000
140.400	92.200	8.192	8.582	0.384	9.000
140.500	91.000	8.196	8.582	0.384	9.000
140.600	90.400	8.196	8.582	0.385	9.000
140.700	93.000	8.199	8.583	0.385	9.000
140.800	91.200	8.194	8.583	0.385	9.000
140.900	91.800	8.193	8.582	0.385	9.000
141.000	91.200	8.192	8.583	0.385	9.000
141.100	91.000	8.192	8.583	0.386	9.000
141.200	90.800	8.196	8.583	0.386	9.000
141.300	90.600	8.195	8.582	0.386	9.000
141.400	90.800	8.200	8.582	0.386	9.000
141.500	91.000	8.199	8.584	0.386	9.000
141.600	90.400	8.199	8.584	0.386	9.000
141.700	90.600	8.201	8.583	0.386	9.000
141.800	89.400	8.202	8.584	0.386	9.000
141.900	88.400	8.205	8.584	0.386	9.000
142.000	89.400	8.202	8.583	0.386	9.000
142.100	89.800	8.202	8.583	0.387	9.000
142.200	89.800	8.203	8.584	0.387	9.000
142.300	88.400	8.208	8.583	0.387	9.000
142.400	89.000	8.207	8.584	0.387	9.000
142.500	88.600	8.217	8.585	0.387	9.000
142.600	89.400	8.217	8.585	0.388	9.000
142.700	89.000	8.210	8.584	0.388	9.000
142.800	89.600	8.213	8.584	0.388	9.000
142.900	89.400	8.215	8.584	0.388	9.000
143.000	89.600	8.217	8.585	0.388	9.000
143.100	88.600	8.217	8.585	0.389	9.000
143.200	89.200	8.223	8.584	0.389	9.000
143.300	87.600	8.217	8.586	0.389	9.000
143.400	89.000	8.221	8.584	0.389	9.000
143.500	88.800	8.226	8.583	0.389	9.000
143.600	88.600	8.226	8.583	0.389	9.000
143.700	88.000	8.226	8.585	0.389	9.000
143.800	89.400	8.228	8.584	0.389	9.000
143.900	88.000	8.223	8.584	0.389	9.000
144.000	88.200	8.222	8.585	0.389	9.000
144.100	88.000	8.222	8.585	0.390	9.000
144.200	87.800	8.224	8.585	0.390	9.000
144.300	88.000	8.227	8.585	0.390	9.000
144.400	88.000	8.227	8.585	0.390	9.000
144.500	87.400	8.229	8.585	0.390	9.000
144.600	87.400	8.229	8.585	0.391	9.000
144.700	87.400	8.228	8.586	0.391	9.000
144.800	87.400	8.228	8.584	0.391	9.000
144.900	86.400	8.231	8.586	0.391	9.000
145.000	88.400	8.230	8.587	0.391	9.000
145.100	87.000	8.230	8.587	0.392	9.000
145.200	86.800	8.234	8.586	0.392	9.000
145.300	86.000	8.231	8.585	0.392	9.000
145.400	87.200	8.234	8.585	0.392	9.000
145.500	86.800	8.236	8.586	0.392	9.000
145.600	87.000	8.236	8.586	0.392	9.000
145.700	86.400	8.235	8.586	0.392	9.000
145.800	86.000	8.235	8.586	0.392	9.000
145.900	86.600	8.238	8.585	0.392	9.000
146.000	85.400	8.239	8.586	0.392	9.000
146.100	85.800	8.239	8.586	0.393	9.000
146.200	87.200	8.237	8.586	0.393	9.000
146.300	86.000	8.237	8.587	0.393	9.000
146.400	86.800	8.243	8.586	0.393	9.000
146.500	84.800	8.250	8.586	0.393	9.000
146.600	86.000	8.250	8.586	0.394	9.000
146.700	84.800	8.247	8.586	0.394	9.000
146.800	85.200	8.245	8.585	0.394	9.000
146.900	84.600	8.246	8.586	0.394	9.000
147.000	85.600	8.246	8.586	0.394	9.000
147.100	86.200	8.246	8.586	0.394	9.000
147.200	85.200	8.250	8.587	0.394	9.000
147.300	84.000	8.246	8.587	0.394	9.000
147.400	84.600	8.248	8.587	0.394	9.000
147.500	83.800	8.251	8.589	0.394	9.000
147.600	84.800	8.251	8.589	0.395	9.000
147.700	84.600	8.253	8.587	0.395	9.000
147.800	84.600	8.254	8.588	0.395	9.000
147.900	84.600	8.253	8.587	0.395	9.000
148.000	84.600	8.254	8.587	0.395	9.000
148.100	83.800	8.254	8.587	0.396	9.000
148.200	85.000	8.259	8.588	0.396	9.000
148.300	83.600	8.256	8.588	0.396	9.000
148.400	84.600	8.256	8.587	0.396	9.000
148.500	85.200	8.262	8.589	0.396	9.000
148.600	84.600	8.262	8.589	0.397	9.000
148.700	83.800	8.261	8.587	0.397	9.000
148.800	84.400	8.258	8.587	0.397	9.000
148.900	83.800	8.261	8.587	0.397	9.000
149.000	83.600	8.262	8.587	0.397	9.000
149.100	83.400	8.262	8.587	0.397	9.000
149.200	83.800	8.263	8.589	0.397	9.000
149.300	83.600	8.265	8.589	0.397	9.000
149.400	83.400	8.258	8.588	0.397	9.000
149.500	83.000	8.260	8.587	0.397	9.000
149.600	82.800	8.260	8.587	0.398	9.000
149.700	82.600	8.261	8.588	0.398	9.000
149.800	82.600	8.259	8.588	0.398	9.000
149.900	82.000	8.262	8.590	0.398	9.000
150.000	82.800	8.264	8.588	0.398	9.000
150.100	81.400	8.264	8.588	0.399	9.000
150.200	82.600	8.267	8.588	0.399	9.000
150.300	81.600	8.268	8.588	0.399	9.000
150.400	83.200	8.270	8.588	0.399	9.000
150.500	83.000	8.275	8.590	0.399	9.000
150.600	82.600	8.275	8.590	0.399	9.000
150.700	81.600	8.272	8.590	0.399	9.000
150.800	82.200	8.272	8.589	0.399	9.000
150.900	82.000	8.274	8.589	0.399	9.000
151.000	82.400	8.274	8.590	0.399	9.000
151.100	81.600	8.274	8.590	0.400	9.000
151.200	81.800	8.276	8.589	0.400	9.000
151.300	81.400	8.275	8.590	0.400	9.000
151.400	81.800	8.277	8.589	0.400	9.000
151.500	81.600	8.279	8.590	0.400	9.000
151.600	81.800	8.279	8.590	0.401	9.000
151.700	81.000	8.278	8.591	0.401	9.000
151.800	80.200	8.278	8.591	0.401	9.000
151.900	79.600	8.283	8.590	0.401	9.000
152.000	80.000	8.281	8.588	0.401	9.000
152.100	80.800	8.281	8.588	0.401	9.000
152.200	81.000	8.283	8.590	0.401	9.000
152.300	81.600	8.284	8.590	0.401	9.000
152.400	81.400	8.286	8.590	0.401	9.000
152.500	80.600	8.289	8.591	0.401	9.000
152.600	80.800	8.289	8.591	0.402	9.000
152.700	80.600	8.287	8.590	0.402	9.000
152.800	81.400	8.284	8.590	0.402	9.000
152.900	81.000	8.285	8.590	0.402	9.000
153.000	81.000	8.301	8.591	0.402	9.000
153.100	80.600	8.301	8.591	0.403	9.000
153.200	80.400	8.300	8.590	0.403	9.000
153.300	80.400	8.295	8.591	0.403	9.000
153.400	80.800	8.290	8.590	0.403	9.000
153.500	80.400	8.287	8.591	0.403	9.000
153.600	81.000	8.287	8.591	0.403	9.000
153.700	79.800	8.290	8.591	0.403	9.000
153.800	79.800	8.290	8.591	0.403	9.000
153.900	79.600	8.289	8.591	0.403	9.000
154.000	80.200	8.290	8.591	0.403	9.000
154.100	79.600	8.290	8.591	0.404	9.000
154.200	79.400	8.290	8.592	0.404	9.000
154.300	79.000	8.292	8.592	0.404	9.000
154.400	79.800	8.293	8.592	0.404	9.000
154.500	78.600	8.300	8.590	0.404	9.000
154.600	79.400	8.300	8.590	0.405	9.000
154.700	80.000	8.299	8.593	0.405	9.000
154.800	80.200	8.295	8.592	0.405	9.000
154.900	78.800	8.301	8.592	0.405	9.000
155.000	78.400	8.299	8.593	0.405	9.000
155.100	78.800	8.299	8.593	0.405	9.000
155.200	79.600	8.301	8.591	0.405	9.000
155.300	79.400	8.304	8.593	0.405	9.000
155.400	79.400	8.301	8.592	0.405	9.000
155.500	77.800	8.305	8.592	0.405	9.000
155.600	78.400	8.305	8.592	0.406	9.000
155.700	76.800	8.307	8.593	0.406	9.000
155.800	78.800	8.305	8.593	0.406	9.000
155.900	77.800	8.302	8.592	0.406	9.000
156.000	78.800	8.303	8.593	0.406	9.000
156.100	77.800	8.303	8.593	0.407	9.000
156.200	77.600	8.308	8.592	0.407	9.000
156.300	77.400	8.309	8.592	0.407	9.000
156.400	78.000	8.305	8.593	0.407	9.000
156.500	77.400	8.313	8.593	0.407	9.000
156.600	76.000	8.313	8.593	0.407	9.000
156.700	76.800	8.314	8.593	0.407	9.000
156.800	77.600	8.316	8.594	0.407	9.000
156.900	76.600	8.316	8.593	0.407	9.000
157.000	78.800	8.320	8.592	0.407	9.000
157.100	76.600	8.320	8.592	0.408	9.000
157.200	77.400	8.317	8.594	0.408	9.000
157.300	76.400	8.317	8.593	0.408	9.000
157.400	77.400	8.316	8.594	0.408	9.000
157.500	76.400	8.328	8.593	0.408	9.000
157.600	76.800	8.328	8.593	0.409	9.000
157.700	75.400	8.319	8.594	0.409	9.000
157.800	77.600	8.325	8.594	0.409	9.000
157.900	77.400	8.320	8.595	0.409	9.000
158.000	76.200	8.319	8.595	0.409	9.000
158.100	75.000	8.319	8.595	0.409	9.000
158.200	77.200	8.322	8.593	0.409	9.000
158.300	76.000	8.322	8.595	0.409	9.000
158.400	76.800	8.327	8.594	0.409	9.000
158.500	74.800	8.326	8.594	0.409	9.000
158.600	76.200	8.326	8.594	0.410	9.000
158.700	76.000	8.330	8.595	0.410	9.000
158.800	75.800	8.325	8.595	0.410	9.000
158.900	75.600	8.330	8.594	0.410	9.000
159.000	76.800	8.329	8.595	0.410	9.000
159.100	77.200	8.329	8.595	0.410	9.000
159.200	78.800	8.326	8.596	0.410	9.000
159.300	76.800	8.330	8.597	0.410	9.000
159.400	76.200	8.327	8.595	0.410	9.000
159.500	75.400	8.332	8.596	0.410	9.000
159.600	76.800	8.332	8.596	0.411	9.000
159.700	76.000	8.330	8.595	0.411	9.000
159.800	75.200	8.331	8.594	0.411	9.000
159.900	76.400	8.330	8.595	0.411	9.000
160.000	76.000	8.333	8.596	0.411	9.000
160.100	76.400	8.333	8.596	0.412	9.000
160.200	76.600	8.327	8.596	0.412	9.000
160.300	76.200	8.320	8.594	0.412	9.000
160.400	75.200	8.321	8.595	0.412	9.000
160.500	75.200	8.332	8.596	0.412	9.000
160.600	75.600	8.332	8.596	0.412	9.000
160.700	75.200	8.336	8.596	0.412	9.000
160.800	75.400	8.330	8.596	0.412	9.000
160.900	75.200	8.334	8.596	0.412	9.000
161.000	75.000	8.333	8.597	0.412	9.000
161.100	75.200	8.333	8.597	0.413	9.000
161.200	74.400	8.332	8.596	0.413	9.000
161.300	75.400	8.333	8.597	0.413	9.000
161.400	74.400	8.337	8.596	0.413	9.000
161.500	75.400	8.338	8.597	0.413	9.000
161.600	74.600	8.338	8.597	0.414	9.000
161.700	74.600	8.338	8.597	0.414	9.000
161.800	74.200	8.335	8.597	0.414	9.000
161.900	74.400	8.336	8.596	0.414	9.000
162.000	74.200	8.339	8.597	0.414	9.000
162.100	75.400	8.339	8.597	0.414	9.000
162.200	74.800	8.338	8.597	0.414	9.000
162.300	73.800	8.340	8.597	0.414	9.000
162.400	74.200	8.341	8.598	0.414	9.000
162.500	74.400	8.345	8.596	0.414	9.000
162.600	75.000	8.345	8.596	0.415	9.000
162.700	74.600	8.341	8.598	0.415	9.000
162.800	74.000	8.341	8.598	0.415	9.000
162.900	73.000	8.340	8.597	0.415	9.000
163.000	73.400	8.343	8.598	0.415	9.000
163.100	73.600	8.343	8.598	0.415	9.000
163.200	73.200	8.343	8.597	0.415	9.000
163.300	73.800	8.344	8.598	0.415	9.000
163.400	73.200	8.343	8.598	0.415	9.000
163.500	72.200	8.349	8.599	0.415	9.000
163.600	73.000	8.349	8.599	0.416	9.000
163.700	71.800	8.345	8.599	0.416	9.000
163.800	73.000	8.347	8.598	0.416	9.000
163.900	74.000	8.346	8.598	0.416	9.000
164.000	73.400	8.352	8.598	0.416	9.000
164.100	73.600	8.352	8.598	0.417	9.000
164.200	72.200	8.359	8.600	0.417	9.000
164.300	72.200	8.355	8.599	0.417	9.000
164.400	71.800	8.361	8.599	0.417	9.000
164.500	72.800	8.361	8.600	0.417	9.000
164.600	72.800	8.361	8.600	0.417	9.000
164.700	72.600	8.361	8.598	0.417	9.000
164.800	72.800	8.357	8.599	0.417	9.000
164.900	72.800	8.357	8.599	0.417	9.000
165.000	72.200	8.359	8.598	0.417	9.000
165.100	72.200	8.359	8.598	0.418	9.000
165.200	72.200	8.353	8.600	0.418	9.000
165.300	72.800	8.357	8.598	0.418	9.000
165.400	73.200	8.351	8.599	0.418	9.000
165.500	71.600	8.356	8.600	0.418	9.000
165.600	73.000	8.356	8.600	0.418	9.000
165.700	71.800	8.356	8.599	0.418	9.000
165.800	72.200	8.358	8.601	0.418	9.000
165.900	72.400	8.359	8.600	0.418	9.000
166.000	73.200	8.359	8.600	0.418	9.000
166.100	72.400	8.359	8.600	0.419	9.000
166.200	71.600	8.362	8.600	0.419	9.000
166.300	72.200	8.364	8.599	0.419	9.000
166.400	71.600	8.364	8.600	0.419	9.000
166.500	72.400	8.368	8.600	0.419	9.000
166.600	72.200	8.368	8.600	0.420	9.000
166.700	73.200	8.367	8.600	0.420	9.000
166.800	73.400	8.364	8.600	0.420	9.000
166.900	72.200	8.365	8.600	0.420	9.000
167.000	70.800	8.366	8.601	0.420	9.000
167.100	71.400	8.366	8.601	0.420	9.000
167.200	71.600	8.367	8.601	0.420	9.000
167.300	71.600	8.368	8.601	0.420	9.000
167.400	71.000	8.368	8.599	0.420	9.000
167.500	71.200	8.368	8.601	0.420	9.000
167.600	71.000	8.368	8.601	0.421	9.000
167.700	70.400	8.368	8.602	0.421	9.000
167.800	71.000	8.361	8.600	0.421	9.000
167.900	71.600	8.359	8.602	0.421	9.000
168.000	70.800	8.365	8.602	0.421	9.000
168.100	70.600	8.365	8.602	0.421	9.000
168.200	71.600	8.364	8.600	0.421	9.000
168.300	70.000	8.368	8.602	0.421	9.000
168.400	70.600	8.370	8.601	0.421	9.000
168.500	70.600	8.372	8.601	0.421	9.000
168.600	70.200	8.372	8.601	0.422	9.000
168.700	70.000	8.373	8.600	0.422	9.000
168.800	71.000	8.372	8.603	0.422	9.000
168.900	70.600	8.374	8.602	0.422	9.000
169.000	69.600	8.374	8.602	0.422	9.000
169.100	69.600	8.374	8.602	0.423	9.000
169.200	70.000	8.374	8.602	0.423	9.000
169.300	70.000	8.378	8.603	0.423	9.000
169.400	69.800	8.376	8.602	0.423	9.000
169.500	70.000	8.379	8.601	0.423	9.000
169.600	70.000	8.379	8.601	0.423	9.000
169.700	69.600	8.378	8.603	0.423	9.000
169.800	69.600	8.379	8.602	0.423	9.000
169.900	70.000	8.380	8.603	0.423	9.000
170.000	69.000	8.381	8.603	0.423	9.000
170.100	68.600	8.381	8.603	0.424	9.000
170.200	69.200	8.382	8.603	0.424	9.000
170.300	70.200	8.382	8.603	0.424	9.000
170.400	68.400	8.380	8.603	0.424	9.000
170.500	69.400	8.387	8.603	0.424	9.000
170.600	68.800	8.387	8.603	0.424	9.000
170.700	70.000	8.386	8.602	0.424	9.000
170.800	69.200	8.383	8.603	0.424	9.000
170.900	69.000	8.383	8.604	0.424	9.000
171.000	67.800	8.384	8.603	0.424	9.000
171.100	67.400	8.384	8.603	0.425	9.000
171.200	70.000	8.388	8.604	0.425	9.000
171.300	69.400	8.387	8.604	0.425	9.000
171.400	69.400	8.388	8.604	0.425	9.000
171.500	68.600	8.387	8.605	0.425	9.000
171.600	69.400	8.387	8.605	0.425	9.000
171.700	67.200	8.391	8.604	0.425	9.000
171.800	68.400	8.391	8.605	0.425	9.000
171.900	67.600	8.389	8.603	0.425	9.000
172.000	68.400	8.396	8.604	0.425	9.000
172.100	68.600	8.396	8.604	0.426	9.000
172.200	67.800	8.396	8.604	0.426	9.000
172.300	68.800	8.399	8.604	0.426	9.000
172.400	68.600	8.391	8.605	0.426	9.000
172.500	67.400	8.396	8.604	0.426	9.000
172.600	67.000	8.396	8.604	0.427	9.000
172.700	66.000	8.395	8.605	0.427	9.000
172.800	67.600	8.393	8.604	0.427	9.000
172.900	67.000	8.394	8.604	0.427	9.000
173.000	67.200	8.398	8.604	0.427	9.000
173.100	67.600	8.398	8.604	0.427	9.000
173.200	67.200	8.396	8.604	0.427	9.000
173.300	67.400	8.402	8.605	0.427	9.000
173.400	67.200	8.400	8.605	0.427	9.000
173.500	67.400	8.397	8.605	0.427	9.000
173.600	67.000	8.397	8.605	0.428	9.000
173.700	66.800	8.401	8.605	0.428	9.000
173.800	67.000	8.401	8.606	0.428	9.000
173.900	67.800	8.409	8.605	0.428	9.000
174.000	66.400	8.415	8.606	0.428	9.000
174.100	67.600	8.415	8.606	0.428	9.000
174.200	65.800	8.408	8.606	0.428	9.000
174.300	66.000	8.405	8.606	0.428	9.000
174.400	66.400	8.407	8.605	0.428	9.000
174.500	67.400	8.408	8.606	0.428	9.000
174.600	66.400	8.408	8.606	0.429	9.000
174.700	66.800	8.408	8.606	0.429	9.000
174.800	66.400	8.405	8.607	0.429	9.000
174.900	66.400	8.405	8.606	0.429	9.000
175.000	67.000	8.407	8.607	0.429	9.000
175.100	66.400	8.407	8.607	0.429	9.000
175.200	66.000	8.405	8.606	0.429	9.000
175.300	66.400	8.406	8.606	0.429	9.000
175.400	66.000	8.407	8.607	0.429	9.000
175.500	65.200	8.411	8.608	0.429	9.000
175.600	65.000	8.411	8.608	0.430	9.000
175.700	64.600	8.410	8.607	0.430	9.000
175.800	65.600	8.410	8.607	0.430	9.000
175.900	64.800	8.413	8.607	0.430	9.000
176.000	64.600	8.414	8.608	0.430	9.000
176.100	65.200	8.414	8.608	0.430	9.000
176.200	64.200	8.416	8.606	0.430	9.000
176.300	64.400	8.416	8.608	0.430	9.000
176.400	65.600	8.420	8.607	0.430	9.000
176.500	64.600	8.421	8.607	0.430	9.000
176.600	65.000	8.421	8.607	0.431	9.000
176.700	65.800	8.428	8.607	0.431	9.000
176.800	64.400	8.426	8.608	0.431	9.000
176.900	64.400	8.427	8.607	0.431	9.000
177.000	64.800	8.430	8.608	0.431	9.000
177.100	64.200	8.430	8.608	0.432	9.000
177.200	65.000	8.428	8.609	0.432	9.000
177.300	64.400	8.428	8.609	0.432	9.000
177.400	64.800	8.426	8.608	0.432	9.000
177.500	63.800	8.425	8.607	0.432	9.000
177.600	64.400	8.425	8.607	0.432	9.000
177.700	65.000	8.427	8.609	0.432	9.000
177.800	65.000	8.425	8.608	0.432	9.000
177.900	64.400	8.423	8.608	0.432	9.000
178.000	64.400	8.423	8.608	0.432	9.000
178.100	64.000	8.423	8.608	0.433	9.000
178.200	64.200	8.430	8.609	0.433	9.000
178.300	64.000	8.427	8.609	0.433	9.000
178.400	65.600	8.430	8.609	0.433	9.000
178.500	63.600	8.437	8.610	0.433	9.000
178.600	63.600	8.437	8.610	0.433	9.000
178.700	62.400	8.432	8.609	0.433	9.000
178.800	62.800	8.427	8.610	0.433	9.000
178.900	62.400	8.428	8.609	0.433	9.000
179.000	64.400	8.428	8.610	0.433	9.000
179.100	63.600	8.428	8.610	0.434	9.000
179.200	64.400	8.429	8.610	0.434	9.000
179.300	63.000	8.431	8.609	0.434	9.000
179.400	63.600	8.429	8.609	0.434	9.000
179.500	64.400	8.433	8.610	0.434	9.000
179.600	63.800	8.433	8.610	0.434	9.000
179.700	63.600	8.432	8.610	0.434	9.000
179.800	63.400	8.432	8.610	0.434	9.000
179.900	64.400	8.434	8.610	0.434	9.000
180.000	63.200	8.429	8.609	0.434	9.000
180.100	63.600	8.429	8.609	0.435	9.000
180.200	63.400	8.431	8.610	0.435	9.000
180.300	63.000	8.430	8.610	0.435	9.000
180.400	63.200	8.439	8.611	0.435	9.000
180.500	63.000	8.435	8.611	0.435	9.000
180.600	62.600	8.435	8.611	0.435	9.000
180.700	63.800	8.437	8.610	0.435	9.000
180.800	63.400	8.431	8.611	0.435	9.000
180.900	62.600	8.432	8.611	0.435	9.000
181.000	62.800	8.436	8.611	0.435	9.000
181.100	63.400	8.436	8.611	0.436	9.000
181.200	63.400	8.433	8.611	0.436	9.000
181.300	63.000	8.434	8.611	0.436	9.000
181.400	63.400	8.436	8.611	0.436	9.000
181.500	63.000	8.437	8.611	0.436	9.000
181.600	63.000	8.437	8.611	0.436	9.000
181.700	63.000	8.437	8.611	0.436	9.000
181.800	62.000	8.439	8.611	0.436	9.000
181.900	61.400	8.438	8.611	0.436	9.000
182.000	62.400	8.439	8.612	0.436	9.000
182.100	61.200	8.439	8.612	0.437	9.000
182.200	63.000	8.441	8.611	0.437	9.000
182.300	62.800	8.439	8.613	0.437	9.000
182.400	62.600	8.442	8.612	0.437	9.000
182.500	63.000	8.445	8.611	0.437	9.000
182.600	61.600	8.445	8.611	0.437	9.000
182.700	62.200	8.444	8.612	0.437	9.000
182.800	61.800	8.441	8.611	0.437	9.000
182.900	61.400	8.445	8.613	0.437	9.000
183.000	60.800	8.443	8.613	0.437	9.000
183.100	61.400	8.443	8.613	0.438	9.000
183.200	61.400	8.444	8.613	0.438	9.000
183.300	62.400	8.445	8.612	0.438	9.000
183.400	61.800	8.445	8.612	0.438	9.000
183.500	62.200	8.447	8.613	0.438	9.000
183.600	61.200	8.447	8.613	0.438	9.000
183.700	60.000	8.442	8.612	0.438	9.000
183.800	62.200	8.448	8.612	0.438	9.000
183.900	60.600	8.449	8.613	0.438	9.000
184.000	60.800	8.449	8.614	0.438	9.000
184.100	62.000	8.449	8.614	0.439	9.000
184.200	61.800	8.449	8.614	0.439	9.000
184.300	61.800	8.450	8.614	0.439	9.000
184.400	62.000	8.450	8.614	0.439	9.000
184.500	62.400	8.457	8.613	0.439	9.000
184.600	61.400	8.457	8.613	0.439	9.000
184.700	60.400	8.455	8.615	0.439	9.000
184.800	61.200	8.453	8.614	0.439	9.000
184.900	60.600	8.452	8.615	0.439	9.000
185.000	61.400	8.450	8.614	0.439	9.000
185.100	61.600	8.450	8.614	0.440	9.000
185.200	60.600	8.452	8.614	0.440	9.000
185.300	61.200	8.455	8.614	0.440	9.000
185.400	60.800	8.455	8.614	0.440	9.000
185.500	61.600	8.454	8.614	0.440	9.000
185.600	61.400	8.454	8.614	0.440	9.000
185.700	61.200	8.456	8.614	0.440	9.000
185.800	60.400	8.458	8.613	0.440	9.000
185.900	62.000	8.457	8.616	0.440	9.000
186.000	61.200	8.456	8.615	0.440	9.000
186.100	60.800	8.456	8.615	0.441	9.000
186.200	61.600	8.455	8.615	0.441	9.000
186.300	60.400	8.458	8.616	0.441	9.000
186.400	62.000	8.459	8.614	0.441	9.000
186.500	61.600	8.459	8.615	0.441	9.000
186.600	61.400	8.459	8.615	0.441	9.000
186.700	62.000	8.461	8.615	0.441	9.000
186.800	62.000	8.458	8.616	0.441	9.000
186.900	61.400	8.455	8.616	0.441	9.000
187.000	62.000	8.458	8.616	0.441	9.000
187.100	60.400	8.458	8.616	0.442	9.000
187.200	61.200	8.459	8.615	0.442	9.000
187.300	60.600	8.457	8.616	0.442	9.000
187.400	61.000	8.459	8.616	0.442	9.000
187.500	60.800	8.459	8.616	0.442	9.000
187.600	60.200	8.459	8.616	0.442	9.000
187.700	60.600	8.457	8.616	0.442	9.000
187.800	60.800	8.456	8.616	0.442	9.000
187.900	62.000	8.454	8.616	0.442	9.000
188.000	61.000	8.448	8.617	0.442	9.000
188.100	61.400	8.448	8.617	0.443	9.000
188.200	60.400	8.447	8.616	0.443	9.000
188.300	60.600	8.451	8.616	0.443	9.000
188.400	60.800	8.454	8.617	0.443	9.000
188.500	61.400	8.460	8.618	0.443	9.000
188.600	59.800	8.460	8.618	0.443	9.000
188.700	60.600	8.458	8.617	0.443	9.000
188.800	59.800	8.453	8.616	0.443	9.000
188.900	61.200	8.453	8.617	0.443	9.000
189.000	61.200	8.453	8.616	0.443	9.000
189.100	60.400	8.453	8.616	0.444	9.000
189.200	60.600	8.457	8.616	0.444	9.000
189.300	61.400	8.461	8.618	0.444	9.000
189.400	62.000	8.454	8.617	0.444	9.000
189.500	61.400	8.459	8.617	0.444	9.000
189.600	60.800	8.459	8.617	0.444	9.000
189.700	60.200	8.462	8.617	0.444	9.000
189.800	62.000	8.458	8.618	0.444	9.000
189.900	61.600	8.459	8.618	0.444	9.000
190.000	60.000	8.455	8.618	0.444	9.000
190.100	61.600	8.455	8.618	0.445	9.000
190.200	60.000	8.456	8.617	0.445	9.000
190.300	61.800	8.457	8.618	0.445	9.000
190.400	60.800	8.458	8.618	0.445	9.000
190.500	61.400	8.465	8.619	0.445	9.000
190.600	61.000	8.465	8.619	0.445	9.000
190.700	61.200	8.462	8.618	0.445	9.000
190.800	61.200	8.460	8.619	0.445	9.000
190.900	61.400	8.456	8.618	0.445	9.000
191.000	60.400	8.459	8.618	0.445	9.000
191.100	60.400	8.459	8.618	0.446	9.000
191.200	60.200	8.456	8.618	0.446	9.000
191.300	61.200	8.456	8.618	0.446	9.000
191.400	60.400	8.454	8.619	0.446	9.000
191.500	61.000	8.457	8.620	0.446	9.000
191.600	61.200	8.457	8.620	0.446	9.000
191.700	59.000	8.458	8.619	0.446	9.000
191.800	60.400	8.457	8.619	0.446	9.000
191.900	60.600	8.457	8.619	0.446	9.000
192.000	60.400	8.458	8.619	0.446	9.000
192.100	60.800	8.458	8.619	0.447	9.000
192.200	60.600	8.456	8.619	0.447	9.000
192.300	62.400	8.456	8.619	0.447	9.000
192.400	60.800	8.458	8.620	0.447	9.000
192.500	61.600	8.463	8.619	0.447	9.000
192.600	61.400	8.463	8.619	0.448	9.000
192.700	61.800	8.464	8.621	0.448	9.000
192.800	61.600	8.460	8.619	0.448	9.000
192.900	61.600	8.459	8.619	0.448	9.000
193.000	61.400	8.457	8.619	0.448	9.000
193.100	61.000	8.457	8.619	0.448	9.000
193.200	61.400	8.459	8.621	0.448	9.000
193.300	60.800	8.460	8.620	0.448	9.000
193.400	60.600	8.458	8.621	0.448	9.000
193.500	61.800	8.456	8.621	0.448	9.000
193.600	61.200	8.456	8.621	0.449	9.000
193.700	62.200	8.455	8.621	0.449	9.000
193.800	63.000	8.450	8.620	0.449	9.000
193.900	61.200	8.448	8.621	0.449	9.000
194.000	60.600	8.452	8.620	0.449	9.000
194.100	60.800	8.452	8.620	0.449	9.000
194.200	60.200	8.448	8.621	0.449	9.000
194.300	60.000	8.454	8.621	0.449	9.000
194.400	59.800	8.456	8.621	0.449	9.000
194.500	59.200	8.460	8.620	0.449	9.000
194.600	60.400	8.460	8.620	0.450	9.000
194.700	61.200	8.460	8.623	0.450	9.000
194.800	61.200	8.459	8.622	0.450	9.000
194.900	60.400	8.455	8.622	0.450	9.000
195.000	60.400	8.454	8.621	0.450	9.000
195.100	59.800	8.454	8.621	0.450	9.000
195.200	59.400	8.462	8.622	0.450	9.000
195.300	60.400	8.463	8.622	0.450	9.000
195.400	60.400	8.458	8.622	0.450	9.000
195.500	59.200	8.460	8.622	0.450	9.000
195.600	59.000	8.460	8.622	0.451	9.000
195.700	59.400	8.465	8.622	0.451	9.000
195.800	60.800	8.460	8.622	0.451	9.000
195.900	59.000	8.464	8.623	0.451	9.000
196.000	59.200	8.463	8.622	0.451	9.000
196.100	60.600	8.463	8.622	0.451	9.000
196.200	58.200	8.467	8.623	0.451	9.000
196.300	58.800	8.465	8.623	0.451	9.000
196.400	59.200	8.466	8.622	0.451	9.000
196.500	57.000	8.470	8.623	0.451	9.000
196.600	59.200	8.470	8.623	0.452	9.000
196.700	58.200	8.472	8.623	0.452	9.000
196.800	56.600	8.469	8.624	0.452	9.000
196.900	58.000	8.472	8.623	0.452	9.000
197.000	58.200	8.476	8.623	0.452	9.000
197.100	58.800	8.476	8.623	0.452	9.000
197.200	57.200	8.474	8.622	0.452	9.000
197.300	58.400	8.466	8.623	0.452	9.000
197.400	58.200	8.476	8.622	0.452	9.000
197.500	58.400	8.477	8.623	0.452	9.000
197.600	58.200	8.477	8.623	0.452	9.000
197.700	58.600	8.480	8.624	0.452	9.000
197.800	59.000	8.477	8.624	0.452	9.000
197.900	58.200	8.480	8.623	0.452	9.000
198.000	58.200	8.479	8.625	0.452	9.000
198.100	59.000	8.479	8.625	0.453	9.000
198.200	58.200	8.480	8.623	0.453	9.000
198.300	59.200	8.480	8.624	0.453	9.000
198.400	58.800	8.478	8.624	0.453	9.000
198.500	57.800	8.478	8.625	0.453	9.000
198.600	58.000	8.478	8.625	0.454	9.000
198.700	58.400	8.476	8.625	0.454	9.000
198.800	58.200	8.480	8.624	0.454	9.000
198.900	58.800	8.475	8.625	0.454	9.000
199.000	58.400	8.477	8.624	0.454	9.000
199.100	58.000	8.477	8.624	0.454	9.000
199.200	57.400	8.477	8.626	0.454	9.000
199.300	57.400	8.479	8.624	0.454	9.000
199.400	58.400	8.478	8.625	0.454	9.000
199.500	57.600	8.479	8.626	0.454	9.000
199.600	57.400	8.479	8.626	0.455	9.000
199.700	57.200	8.479	8.624	0.455	9.000
199.800	57.400	8.482	8.626	0.455	9.000
199.900	57.400	8.482	8.625	0.455	9.000
[truncated: 78,541 more rows]
