# Supplementary material for: Measurement of Outflow Facility Using iPerfusion
Source: PLoS One. 2016 Mar 7;11(3):e0150694. doi: 10.1371/journal.pone.0150694 (PMC4780770; doi:10.1371/journal.pone.0150694)
Supplement: S4 File — The raw data from the perfusion traces along with the steady state values for each pressure step. (ZIP) [file pone.0150694.s004.zip › S3/ControlIndividuals/Mouse2/Eye_2_control/Parameters.txt]

Q	dQ	P	dP	R	dR	C	dC	FT	dFT	N/A	FV
5.8506	0.7135	4.4382	0.0039	0.1036	0.0017	9.6556	0.1610	25.4520	2.3695	4.4874	-67.8102
18.3999	1.0233	5.8295	0.0071	0.1052	0.0019	9.5039	0.1759	165.0551	15.0758	5.9956	171.2080
33.5066	0.9796	7.2114	0.0071	0.1023	0.0014	9.7776	0.1362	121.9660	11.1122	7.5046	123.2827
50.2318	1.0168	8.5770	0.0069	0.0983	0.0011	10.1707	0.1188	94.9455	8.6201	8.9985	100.6147
73.1967	1.1102	9.8978	0.0079	0.0898	0.0009	11.1337	0.1125	78.3302	7.0498	10.5075	78.5058
97.6236	1.3442	11.1969	0.0100	0.0832	0.0008	12.0235	0.1205	71.9887	6.4280	12.0112	70.0402
147.1568	1.3959	13.7895	0.0112	0.0749	0.0006	13.3551	0.1018	66.3727	5.8563	15.0036	62.5730
205.9163	2.4835	16.3070	0.0206	0.0671	0.0007	14.8966	0.1535	57.9032	5.0413	18.0101	53.8152
272.1926	3.7993	18.7545	0.0312	0.0607	0.0008	16.4864	0.2044	52.0676	4.4745	20.9976	48.2194
