# Supplementary material for: Measurement of Outflow Facility Using iPerfusion
Source: PLoS One. 2016 Mar 7;11(3):e0150694. doi: 10.1371/journal.pone.0150694 (PMC4780770; doi:10.1371/journal.pone.0150694)
Supplement: S4 File — The raw data from the perfusion traces along with the steady state values for each pressure step. (ZIP) [file pone.0150694.s004.zip › S3/ControlIndividuals/Mouse3/CapPre_1/Data.txt]

0.000	-1.800	-0.003	8.292	-0.000	0.000
0.100	-1.400	-0.003	8.292	-0.000	0.000
0.200	-2.000	-0.005	8.291	-0.000	0.000
0.300	-2.400	-0.002	8.292	-0.000	0.000
0.400	-2.200	-0.003	8.291	-0.000	0.000
0.500	-2.200	-0.003	8.292	-0.000	0.000
0.600	-1.600	-0.003	8.292	-0.000	0.000
0.700	-1.800	-0.002	8.292	-0.000	0.000
0.800	-2.200	-0.005	8.291	-0.000	0.000
0.900	-1.000	-0.001	8.290	-0.000	0.000
1.000	-2.000	-0.004	8.291	-0.000	0.000
1.100	-1.600	-0.004	8.291	-0.000	0.000
1.200	-1.800	-0.001	8.291	-0.000	0.000
1.300	-2.400	-0.004	8.291	-0.000	0.000
1.400	-2.400	0.000	8.292	-0.000	0.000
1.500	-0.800	-0.001	8.291	-0.000	0.000
1.600	-1.200	-0.001	8.291	-0.000	0.000
1.700	-1.600	-0.002	8.291	-0.000	0.000
1.800	-2.000	-0.001	8.291	-0.000	0.000
1.900	-2.000	-0.003	8.291	-0.000	0.000
2.000	-1.200	-0.002	8.291	-0.000	0.000
2.100	-1.800	-0.002	8.291	-0.000	0.000
2.200	-2.600	-0.006	8.291	-0.000	0.000
2.300	-2.000	-0.003	8.292	-0.000	0.000
2.400	-1.200	-0.004	8.291	-0.000	0.000
2.500	-1.000	-0.002	8.291	-0.000	0.000
2.600	-1.400	-0.002	8.291	-0.000	0.000
2.700	-1.200	-0.002	8.292	-0.000	0.000
2.800	-1.200	-0.005	8.291	-0.000	0.000
2.900	-0.800	-0.004	8.291	-0.000	0.000
3.000	-1.800	-0.004	8.291	-0.000	0.000
3.100	-2.000	-0.004	8.291	-0.000	0.000
3.200	-1.800	-0.003	8.292	-0.000	0.000
3.300	-1.200	0.000	8.291	-0.000	0.000
3.400	-2.200	-0.001	8.291	-0.000	0.000
3.500	-2.000	-0.004	8.292	-0.000	0.000
3.600	-1.600	-0.004	8.292	-0.000	0.000
3.700	-1.600	-0.006	8.290	-0.000	0.000
3.800	-2.000	0.009	8.291	-0.000	0.000
3.900	-1.800	-0.011	8.292	-0.000	0.000
4.000	-1.800	-0.002	8.292	-0.000	0.000
4.100	-2.600	-0.002	8.292	-0.000	0.000
4.200	-2.400	-0.005	8.292	-0.000	0.000
4.300	-1.800	0.003	8.290	-0.000	0.000
4.400	-1.000	-0.012	8.291	-0.000	0.000
4.500	-1.400	-0.015	8.291	-0.000	0.000
4.600	-2.200	-0.015	8.291	-0.000	0.000
4.700	-2.400	0.005	8.292	-0.000	0.000
4.800	-2.000	0.000	8.291	-0.000	0.000
4.900	-1.600	0.001	8.291	-0.000	0.000
5.000	-2.800	0.006	8.291	-0.000	0.000
5.100	-1.800	0.006	8.291	-0.000	0.000
5.200	-2.400	-0.005	8.291	-0.000	0.000
5.300	-2.200	-0.005	8.291	-0.000	0.000
5.400	-2.200	0.003	8.292	-0.000	0.000
5.500	-2.600	0.013	8.291	-0.000	0.000
5.600	-1.600	0.013	8.291	-0.000	0.000
5.700	-2.200	-0.014	8.291	-0.000	0.000
5.800	-1.600	0.005	8.291	-0.000	0.000
5.900	-1.800	-0.004	8.292	-0.000	0.000
6.000	-1.400	-0.001	8.290	-0.000	0.000
6.100	-1.400	-0.001	8.290	-0.000	0.000
6.200	-1.600	-0.005	8.291	-0.000	0.000
6.300	-1.200	-0.003	8.291	-0.000	0.000
6.400	-2.400	-0.004	8.291	-0.000	0.000
6.500	-2.200	-0.004	8.291	-0.000	0.000
6.600	-1.600	-0.004	8.291	-0.000	0.000
6.700	-2.600	-0.007	8.290	-0.000	0.000
6.800	-2.000	0.002	8.292	-0.000	0.000
6.900	-2.000	-0.006	8.291	-0.000	0.000
7.000	-1.200	-0.008	8.291	-0.000	0.000
7.100	-1.800	-0.008	8.291	-0.000	0.000
7.200	-1.400	-0.001	8.291	-0.000	0.000
7.300	-1.400	-0.004	8.291	-0.000	0.000
7.400	-2.400	-0.006	8.292	-0.000	0.000
7.500	-2.000	-0.007	8.291	-0.000	0.000
7.600	-1.800	-0.007	8.291	-0.000	0.000
7.700	-2.000	-0.001	8.291	-0.000	0.000
7.800	-2.000	-0.004	8.292	-0.000	0.000
7.900	-1.400	-0.002	8.291	-0.000	0.000
8.000	-2.600	-0.004	8.292	-0.000	0.000
8.100	-1.600	-0.004	8.292	-0.000	0.000
8.200	-2.400	-0.004	8.292	-0.000	0.000
8.300	-1.600	-0.005	8.292	-0.000	0.000
8.400	-1.800	0.003	8.292	-0.000	0.000
8.500	-2.000	-0.001	8.291	-0.000	0.000
8.600	-1.400	-0.001	8.291	-0.000	0.000
8.700	-2.200	-0.002	8.292	-0.000	0.000
8.800	-2.600	-0.002	8.291	-0.000	0.000
8.900	-1.800	-0.005	8.291	-0.000	0.000
9.000	-1.800	-0.009	8.291	-0.000	0.000
9.100	-2.600	-0.009	8.291	-0.000	0.000
9.200	-2.400	-0.001	8.290	-0.000	0.000
9.300	-0.800	-0.004	8.293	0.015	0.000
9.400	-0.200	-0.003	8.292	0.015	0.000
9.500	-1.200	-0.003	8.292	0.015	0.000
9.600	199.800	-0.003	8.292	0.015	0.000
9.700	4843.800	-0.001	8.291	0.015	0.000
9.800	4024.600	-0.003	8.290	0.011	0.000
9.900	1100.600	0.000	8.293	0.011	0.000
10.000	-1637.800	0.004	8.290	0.011	0.000
10.100	-3563.200	0.004	8.290	0.011	0.000
10.200	-1055.400	-0.004	8.291	0.011	0.000
10.300	2753.200	0.020	8.291	0.012	0.000
10.400	3809.200	-0.041	8.291	0.012	0.000
10.500	2501.200	0.025	8.292	0.012	0.000
10.600	-1520.000	0.025	8.292	0.012	0.000
10.700	-3898.400	-0.014	8.291	0.012	0.000
10.800	-4822.000	-0.005	8.291	0.003	0.000
10.900	-364.400	-0.023	8.291	0.003	0.000
11.000	-184.200	-0.440	8.292	0.003	0.000
11.100	-173.400	-0.440	8.292	0.003	0.000
11.200	-147.200	-0.170	8.292	0.003	0.000
11.300	-114.400	-0.020	8.291	0.002	0.000
11.400	-85.600	-0.002	8.292	0.002	0.000
11.500	-86.200	0.007	8.290	0.002	0.000
11.600	-106.000	0.007	8.290	0.002	0.000
11.700	-104.800	-0.010	8.292	0.002	0.000
11.800	-104.600	-0.012	8.292	0.001	0.000
11.900	-104.400	-0.000	8.291	0.001	0.000
12.000	-104.800	-0.129	8.292	0.001	0.000
12.100	-107.800	-0.129	8.292	0.001	0.000
12.200	-107.600	-0.120	8.291	0.001	0.000
12.300	-104.200	0.497	8.292	0.000	0.000
12.400	-84.000	1.488	8.292	0.000	0.000
12.500	-87.000	1.495	8.292	0.000	0.000
12.600	-87.000	1.495	8.292	0.000	0.000
12.700	-87.000	1.184	8.292	0.000	0.000
12.800	-85.400	0.871	8.291	-0.000	0.000
12.900	-86.600	0.819	8.292	-0.000	0.000
13.000	-85.400	1.018	8.291	-0.000	0.000
13.100	-85.400	1.018	8.291	-0.000	0.000
13.200	-85.000	1.022	8.292	-0.000	0.000
13.300	-84.600	1.013	8.291	-0.001	0.000
13.400	-85.600	1.006	8.291	-0.001	0.000
13.500	-84.600	1.035	8.292	-0.001	0.000
13.600	-85.600	1.035	8.292	-0.001	0.000
13.700	-84.800	1.075	8.292	-0.001	0.000
13.800	-85.000	0.846	8.292	-0.002	0.000
13.900	-84.800	0.834	8.292	-0.002	0.000
14.000	-84.200	0.846	8.291	-0.002	0.000
14.100	-84.600	0.846	8.291	-0.002	0.000
14.200	-85.200	0.843	8.292	-0.002	0.000
14.300	-86.000	0.842	8.291	-0.003	0.000
14.400	-84.200	0.839	8.291	-0.003	0.000
14.500	-85.000	0.829	8.291	-0.003	0.000
14.600	-85.800	0.829	8.291	-0.003	0.000
14.700	-84.200	0.828	8.292	-0.003	0.000
14.800	-85.200	0.831	8.292	-0.003	0.000
14.900	-84.400	0.830	8.291	-0.003	0.000
15.000	-85.400	0.822	8.292	-0.003	0.000
15.100	-85.000	0.822	8.292	-0.003	0.000
15.200	-82.200	0.827	8.292	-0.003	0.000
15.300	-82.400	0.819	8.292	-0.004	0.000
15.400	-83.400	0.850	8.292	-0.004	0.000
15.500	-83.600	0.833	8.292	-0.004	0.000
15.600	-84.400	0.833	8.292	-0.004	0.000
15.700	-83.400	0.826	8.292	-0.004	0.000
15.800	-84.800	0.813	8.291	-0.005	0.000
15.900	-84.000	0.832	8.291	-0.005	0.000
16.000	-82.600	0.828	8.291	-0.005	0.000
16.100	-84.400	0.828	8.291	-0.005	0.000
16.200	-83.600	0.820	8.290	-0.005	0.000
16.300	-84.000	0.814	8.292	-0.005	0.000
16.400	-82.800	0.824	8.292	-0.005	0.000
16.500	-82.000	0.811	8.292	-0.005	0.000
16.600	-83.800	0.811	8.292	-0.005	0.000
16.700	-82.200	0.797	8.291	-0.005	0.000
16.800	-83.400	0.780	8.292	-0.006	0.000
16.900	-82.800	0.808	8.292	-0.006	0.000
17.000	-82.600	0.814	8.291	-0.006	0.000
17.100	-81.800	0.814	8.291	-0.006	0.000
17.200	-82.400	0.817	8.292	-0.006	0.000
17.300	-81.800	0.800	8.291	-0.007	0.000
17.400	-81.200	0.831	8.292	-0.007	0.000
17.500	-82.000	0.812	8.291	-0.007	0.000
17.600	-81.000	0.812	8.291	-0.007	0.000
17.700	-81.400	0.800	8.291	-0.007	0.000
17.800	-81.000	0.803	8.291	-0.007	0.000
17.900	-81.400	0.807	8.292	-0.007	0.000
18.000	-80.800	0.802	8.291	-0.007	0.000
18.100	-80.400	0.802	8.291	-0.007	0.000
18.200	-79.800	0.795	8.292	-0.007	0.000
18.300	-79.600	0.791	8.291	-0.008	0.000
18.400	-80.000	0.793	8.291	-0.008	0.000
18.500	-79.400	0.790	8.292	-0.008	0.000
18.600	-79.800	0.790	8.292	-0.008	0.000
18.700	-77.800	0.780	8.291	-0.008	0.000
18.800	-78.600	0.783	8.291	-0.009	0.000
18.900	-77.600	0.780	8.292	-0.009	0.000
19.000	-78.000	0.782	8.292	-0.009	0.000
19.100	-77.600	0.782	8.292	-0.009	0.000
19.200	-76.800	0.775	8.291	-0.009	0.000
19.300	-76.800	0.773	8.292	-0.009	0.000
19.400	-76.200	0.769	8.292	-0.009	0.000
19.500	-75.800	0.767	8.293	-0.009	0.000
19.600	-76.800	0.767	8.293	-0.009	0.000
19.700	-75.600	0.765	8.292	-0.009	0.000
19.800	-75.800	0.763	8.292	-0.010	0.000
19.900	-76.200	0.760	8.292	-0.010	0.000
20.000	-75.400	0.757	8.292	-0.010	0.000
20.100	-75.800	0.757	8.292	-0.010	0.000
20.200	-75.600	0.756	8.292	-0.010	0.000
20.300	-73.800	0.750	8.291	-0.010	0.000
20.400	-74.200	0.751	8.291	-0.010	0.000
20.500	-73.200	0.743	8.293	-0.010	0.000
20.600	-74.200	0.743	8.293	-0.010	0.000
20.700	-73.000	0.738	8.291	-0.010	0.000
20.800	-72.600	0.739	8.292	-0.011	0.000
20.900	-72.800	0.733	8.292	-0.011	0.000
21.000	-73.000	0.733	8.292	-0.011	0.000
21.100	-72.600	0.733	8.292	-0.011	0.000
21.200	-71.600	0.730	8.291	-0.011	0.000
21.300	-72.400	0.724	8.291	-0.012	0.000
21.400	-71.000	0.721	8.291	-0.012	0.000
21.500	-70.000	0.715	8.292	-0.012	0.000
21.600	-70.800	0.715	8.292	-0.012	0.000
21.700	-70.400	0.711	8.291	-0.012	0.000
21.800	-70.000	0.711	8.292	-0.012	0.000
21.900	-69.800	0.704	8.291	-0.012	0.000
22.000	-69.400	0.703	8.292	-0.012	0.000
22.100	-68.400	0.703	8.292	-0.012	0.000
22.200	-69.600	0.701	8.291	-0.012	0.000
22.300	-69.200	0.697	8.291	-0.013	0.000
22.400	-67.400	0.696	8.292	-0.013	0.000
22.500	-67.600	0.687	8.291	-0.013	0.000
22.600	-67.400	0.687	8.291	-0.013	0.000
22.700	-67.400	0.685	8.292	-0.013	0.000
22.800	-66.400	0.683	8.292	-0.013	0.000
22.900	-65.800	0.678	8.291	-0.013	0.000
23.000	-66.200	0.675	8.292	-0.013	0.000
23.100	-65.400	0.675	8.292	-0.013	0.000
23.200	-65.600	0.671	8.291	-0.013	0.000
23.300	-64.800	0.666	8.292	-0.014	0.000
23.400	-65.800	0.664	8.292	-0.014	0.000
23.500	-64.200	0.661	8.292	-0.014	0.000
23.600	-64.400	0.661	8.292	-0.014	0.000
23.700	-64.000	0.657	8.291	-0.014	0.000
23.800	-63.600	0.652	8.290	-0.014	0.000
23.900	-63.400	0.648	8.291	-0.014	0.000
24.000	-63.600	0.644	8.291	-0.014	0.000
24.100	-62.800	0.644	8.291	-0.014	0.000
24.200	-61.800	0.635	8.292	-0.014	0.000
24.300	-62.800	0.637	8.292	-0.015	0.000
24.400	-62.000	0.633	8.291	-0.015	0.000
24.500	-61.600	0.626	8.292	-0.015	0.000
24.600	-61.200	0.626	8.292	-0.015	0.000
24.700	-61.400	0.624	8.291	-0.015	0.000
24.800	-60.600	0.621	8.291	-0.015	0.000
24.900	-60.800	0.619	8.291	-0.015	0.000
25.000	-59.600	0.616	8.292	-0.015	0.000
25.100	-60.000	0.616	8.292	-0.015	0.000
25.200	-60.200	0.612	8.291	-0.015	0.000
25.300	-59.800	0.610	8.292	-0.016	0.000
25.400	-59.400	0.609	8.292	-0.016	0.000
25.500	-58.600	0.600	8.291	-0.016	0.000
25.600	-57.800	0.600	8.291	-0.016	0.000
25.700	-58.400	0.595	8.293	-0.016	0.000
25.800	-58.200	0.592	8.291	-0.016	0.000
25.900	-57.000	0.594	8.291	-0.016	0.000
26.000	-57.600	0.586	8.291	-0.016	0.000
26.100	-56.800	0.586	8.291	-0.016	0.000
26.200	-56.000	0.584	8.290	-0.016	0.000
26.300	-56.400	0.581	8.292	-0.017	0.000
26.400	-56.200	0.576	8.291	-0.017	0.000
26.500	-55.800	0.570	8.292	-0.017	0.000
26.600	-55.800	0.570	8.292	-0.017	0.000
26.700	-55.000	0.570	8.292	-0.017	0.000
26.800	-55.600	0.564	8.291	-0.017	0.000
26.900	-55.600	0.562	8.292	-0.017	0.000
27.000	-55.000	0.554	8.290	-0.017	0.000
27.100	-54.600	0.554	8.290	-0.017	0.000
27.200	-54.800	0.553	8.292	-0.017	0.000
27.300	-54.200	0.551	8.291	-0.018	0.000
27.400	-53.600	0.552	8.290	-0.018	0.000
27.500	-53.200	0.543	8.293	-0.018	0.000
27.600	-53.400	0.543	8.293	-0.018	0.000
27.700	-52.800	0.535	8.292	-0.018	0.000
27.800	-53.000	0.535	8.291	-0.018	0.000
27.900	-51.800	0.538	8.292	-0.018	0.000
28.000	-51.800	0.533	8.292	-0.018	0.000
28.100	-51.000	0.533	8.292	-0.018	0.000
28.200	-51.800	0.527	8.292	-0.018	0.000
28.300	-51.400	0.524	8.292	-0.019	0.000
28.400	-51.200	0.519	8.291	-0.019	0.000
28.500	-51.400	0.515	8.291	-0.019	0.000
28.600	-50.000	0.515	8.291	-0.019	0.000
28.700	-50.200	0.515	8.292	-0.019	0.000
28.800	-49.400	0.513	8.291	-0.019	0.000
28.900	-49.800	0.508	8.291	-0.019	0.000
29.000	-50.200	0.504	8.292	-0.019	0.000
29.100	-49.200	0.504	8.292	-0.019	0.000
29.200	-48.800	0.503	8.292	-0.019	0.000
29.300	-48.400	0.500	8.291	-0.019	0.000
29.400	-48.600	0.499	8.291	-0.019	0.000
29.500	-48.600	0.490	8.292	-0.019	0.000
29.600	-47.600	0.490	8.292	-0.019	0.000
29.700	-47.800	0.488	8.292	-0.019	0.000
29.800	-48.000	0.489	8.291	-0.020	0.000
29.900	-47.200	0.486	8.291	-0.020	0.000
30.000	-47.000	0.480	8.291	-0.020	0.000
30.100	-47.000	0.480	8.291	-0.020	0.000
30.200	-46.800	0.479	8.291	-0.020	0.000
30.300	-46.800	0.474	8.291	-0.020	0.000
30.400	-46.600	0.471	8.292	-0.020	0.000
30.500	-45.200	0.463	8.292	-0.020	0.000
30.600	-46.000	0.463	8.292	-0.020	0.000
30.700	-45.000	0.461	8.291	-0.020	0.000
30.800	-44.600	0.461	8.292	-0.021	0.000
30.900	-44.800	0.460	8.291	-0.021	0.000
31.000	-45.200	0.455	8.291	-0.021	0.000
31.100	-44.600	0.455	8.291	-0.021	0.000
31.200	-43.000	0.452	8.291	-0.021	0.000
31.300	-44.200	0.450	8.292	-0.021	0.000
31.400	-44.800	0.447	8.291	-0.021	0.000
31.500	-43.400	0.444	8.291	-0.021	0.000
31.600	-44.200	0.444	8.291	-0.021	0.000
31.700	-42.800	0.443	8.291	-0.021	0.000
31.800	-42.800	0.439	8.291	-0.021	0.000
31.900	-42.400	0.437	8.292	-0.021	0.000
32.000	-41.600	0.428	8.292	-0.021	0.000
32.100	-42.200	0.428	8.292	-0.021	0.000
32.200	-40.800	0.427	8.290	-0.021	0.000
32.300	-40.600	0.427	8.291	-0.022	0.000
32.400	-41.600	0.424	8.292	-0.022	0.000
32.500	-41.200	0.420	8.291	-0.022	0.000
32.600	-40.800	0.420	8.291	-0.022	0.000
32.700	-40.600	0.419	8.291	-0.022	0.000
32.800	-40.000	0.416	8.291	-0.022	0.000
32.900	-40.200	0.414	8.291	-0.022	0.000
33.000	-40.400	0.412	8.291	-0.022	0.000
33.100	-40.600	0.412	8.291	-0.022	0.000
33.200	-40.000	0.405	8.291	-0.022	0.000
33.300	-40.400	0.403	8.292	-0.022	0.000
33.400	-38.600	0.402	8.291	-0.022	0.000
33.500	-38.800	0.398	8.292	-0.022	0.000
33.600	-39.400	0.398	8.292	-0.022	0.000
33.700	-38.800	0.398	8.292	-0.022	0.000
33.800	-38.600	0.388	8.291	-0.023	0.000
33.900	-38.800	0.390	8.291	-0.023	0.000
34.000	-38.200	0.387	8.291	-0.023	0.000
34.100	-38.600	0.387	8.291	-0.023	0.000
34.200	-38.400	0.382	8.291	-0.023	0.000
34.300	-36.600	0.381	8.292	-0.023	0.000
34.400	-36.800	0.381	8.290	-0.023	0.000
34.500	-37.400	0.378	8.292	-0.023	0.000
34.600	-36.600	0.378	8.292	-0.023	0.000
34.700	-37.400	0.374	8.291	-0.023	0.000
34.800	-37.000	0.373	8.292	-0.023	0.000
34.900	-37.000	0.373	8.292	-0.023	0.000
35.000	-36.000	0.369	8.290	-0.023	0.000
35.100	-36.000	0.369	8.290	-0.023	0.000
35.200	-35.800	0.363	8.292	-0.023	0.000
35.300	-35.800	0.361	8.291	-0.024	0.000
35.400	-35.800	0.360	8.291	-0.024	0.000
35.500	-36.200	0.358	8.291	-0.024	0.000
35.600	-35.400	0.358	8.291	-0.024	0.000
35.700	-34.600	0.356	8.292	-0.024	0.000
35.800	-35.000	0.354	8.291	-0.024	0.000
35.900	-34.400	0.350	8.290	-0.024	0.000
36.000	-35.200	0.345	8.292	-0.024	0.000
36.100	-35.600	0.345	8.292	-0.024	0.000
36.200	-35.600	0.344	8.291	-0.024	0.000
36.300	-34.200	0.344	8.291	-0.024	0.000
36.400	-35.000	0.345	8.291	-0.024	0.000
36.500	-35.000	0.339	8.292	-0.024	0.000
36.600	-34.600	0.339	8.292	-0.024	0.000
36.700	-34.000	0.336	8.292	-0.024	0.000
36.800	-33.800	0.336	8.291	-0.024	0.000
36.900	-32.600	0.335	8.291	-0.024	0.000
37.000	-32.800	0.331	8.291	-0.024	0.000
37.100	-33.000	0.331	8.291	-0.024	0.000
37.200	-34.200	0.330	8.292	-0.024	0.000
37.300	-33.200	0.332	8.291	-0.025	0.000
37.400	-32.600	0.326	8.291	-0.025	0.000
37.500	-32.200	0.320	8.290	-0.025	0.000
37.600	-32.000	0.320	8.290	-0.025	0.000
37.700	-32.600	0.320	8.291	-0.025	0.000
37.800	-32.000	0.322	8.292	-0.025	0.000
37.900	-32.800	0.318	8.292	-0.025	0.000
38.000	-32.200	0.311	8.292	-0.025	0.000
38.100	-31.800	0.311	8.292	-0.025	0.000
38.200	-32.000	0.308	8.291	-0.025	0.000
38.300	-32.000	0.311	8.290	-0.025	0.000
38.400	-30.600	0.305	8.292	-0.025	0.000
38.500	-31.200	0.301	8.291	-0.025	0.000
38.600	-31.800	0.301	8.291	-0.025	0.000
38.700	-31.200	0.302	8.291	-0.025	0.000
38.800	-30.000	0.301	8.291	-0.025	0.000
38.900	-29.200	0.305	8.291	-0.025	0.000
39.000	-30.200	0.297	8.292	-0.025	0.000
39.100	-31.800	0.297	8.292	-0.025	0.000
39.200	-30.200	0.293	8.291	-0.025	0.000
39.300	-30.200	0.293	8.292	-0.026	0.000
39.400	-30.000	0.290	8.291	-0.026	0.000
39.500	-28.600	0.287	8.291	-0.026	0.000
39.600	-30.200	0.287	8.291	-0.026	0.000
39.700	-29.400	0.288	8.291	-0.026	0.000
39.800	-29.600	0.287	8.291	-0.026	0.000
39.900	-28.800	0.282	8.291	-0.026	0.000
40.000	-29.000	0.279	8.291	-0.026	0.000
40.100	-29.600	0.279	8.291	-0.026	0.000
40.200	-28.800	0.281	8.292	-0.026	0.000
40.300	-28.800	0.278	8.291	-0.026	0.000
40.400	-28.400	0.277	8.292	-0.026	0.000
40.500	-28.600	0.278	8.292	-0.026	0.000
40.600	-28.600	0.278	8.292	-0.026	0.000
40.700	-28.400	0.275	8.292	-0.026	0.000
40.800	-28.400	0.276	8.291	-0.026	0.000
40.900	-27.400	0.267	8.292	-0.026	0.000
41.000	-28.200	0.267	8.291	-0.026	0.000
41.100	-27.400	0.267	8.291	-0.026	0.000
41.200	-28.200	0.265	8.292	-0.026	0.000
41.300	-27.000	0.260	8.290	-0.027	0.000
41.400	-28.000	0.261	8.290	-0.027	0.000
41.500	-27.400	0.258	8.292	-0.027	0.000
41.600	-28.000	0.258	8.292	-0.027	0.000
41.700	-26.800	0.261	8.291	-0.027	0.000
41.800	-27.200	0.259	8.291	-0.027	0.000
41.900	-26.800	0.254	8.291	-0.027	0.000
42.000	-26.000	0.253	8.291	-0.027	0.000
42.100	-26.600	0.253	8.291	-0.027	0.000
42.200	-25.400	0.255	8.292	-0.027	0.000
42.300	-27.000	0.249	8.292	-0.027	0.000
42.400	-26.600	0.246	8.290	-0.027	0.000
42.500	-26.400	0.245	8.292	-0.027	0.000
42.600	-25.400	0.245	8.292	-0.027	0.000
42.700	-26.200	0.242	8.291	-0.027	0.000
42.800	-26.600	0.244	8.291	-0.027	0.000
42.900	-25.400	0.244	8.291	-0.027	0.000
43.000	-25.000	0.240	8.292	-0.027	0.000
43.100	-26.000	0.240	8.292	-0.027	0.000
43.200	-25.800	0.237	8.290	-0.027	0.000
43.300	-24.000	0.237	8.290	-0.028	0.000
43.400	-25.200	0.234	8.291	-0.028	0.000
43.500	-25.200	0.235	8.291	-0.028	0.000
43.600	-26.000	0.235	8.291	-0.028	0.000
43.700	-23.800	0.232	8.291	-0.028	0.000
43.800	-24.600	0.234	8.291	-0.028	0.000
43.900	-25.000	0.228	8.291	-0.028	0.000
44.000	-24.000	0.228	8.291	-0.028	0.000
44.100	-25.000	0.228	8.291	-0.028	0.000
44.200	-24.800	0.228	8.292	-0.028	0.000
44.300	-23.000	0.227	8.292	-0.028	0.000
44.400	-23.400	0.224	8.290	-0.028	0.000
44.500	-23.400	0.221	8.291	-0.028	0.000
44.600	-22.600	0.221	8.291	-0.028	0.000
44.700	-24.000	0.225	8.291	-0.028	0.000
44.800	-23.000	0.221	8.291	-0.028	0.000
44.900	-22.800	0.219	8.292	-0.028	0.000
45.000	-23.600	0.217	8.291	-0.028	0.000
45.100	-21.800	0.217	8.291	-0.028	0.000
45.200	-23.000	0.215	8.291	-0.028	0.000
45.300	-23.200	0.212	8.291	-0.028	0.000
45.400	-22.600	0.213	8.292	-0.028	0.000
45.500	-21.800	0.209	8.291	-0.028	0.000
45.600	-22.800	0.209	8.291	-0.028	0.000
45.700	-21.600	0.208	8.291	-0.028	0.000
45.800	-23.200	0.206	8.292	-0.028	0.000
45.900	-23.400	0.205	8.291	-0.028	0.000
46.000	-22.400	0.206	8.292	-0.028	0.000
46.100	-21.600	0.206	8.292	-0.028	0.000
46.200	-22.800	0.205	8.291	-0.028	0.000
46.300	-21.800	0.206	8.290	-0.029	0.000
46.400	-22.000	0.204	8.291	-0.029	0.000
46.500	-22.000	0.199	8.291	-0.029	0.000
46.600	-21.200	0.199	8.291	-0.029	0.000
46.700	-21.600	0.199	8.291	-0.029	0.000
46.800	-21.200	0.200	8.290	-0.029	0.000
46.900	-21.600	0.200	8.291	-0.029	0.000
47.000	-21.200	0.195	8.291	-0.029	0.000
47.100	-22.200	0.195	8.291	-0.029	0.000
47.200	-21.400	0.193	8.291	-0.029	0.000
47.300	-21.600	0.196	8.292	-0.029	0.000
47.400	-21.000	0.195	8.291	-0.029	0.000
47.500	-21.000	0.197	8.291	-0.029	0.000
47.600	-20.600	0.197	8.291	-0.029	0.000
47.700	-20.800	0.190	8.291	-0.029	0.000
47.800	-20.000	0.192	8.291	-0.029	0.000
47.900	-20.000	0.189	8.292	-0.029	0.000
48.000	-20.400	0.191	8.290	-0.029	0.000
48.100	-20.800	0.191	8.290	-0.029	0.000
48.200	-20.000	0.187	8.291	-0.029	0.000
48.300	-20.000	0.186	8.291	-0.029	0.000
48.400	-19.400	0.185	8.291	-0.029	0.000
48.500	-20.600	0.184	8.291	-0.029	0.000
48.600	-20.600	0.184	8.291	-0.029	0.000
48.700	-19.600	0.182	8.290	-0.029	0.000
48.800	-20.200	0.181	8.291	-0.030	0.000
48.900	-19.600	0.180	8.291	-0.030	0.000
49.000	-19.400	0.181	8.292	-0.030	0.000
49.100	-19.200	0.181	8.292	-0.030	0.000
49.200	-19.800	0.179	8.291	-0.030	0.000
49.300	-20.000	0.174	8.290	-0.030	0.000
49.400	-19.200	0.177	8.290	-0.030	0.000
49.500	-19.600	0.175	8.291	-0.030	0.000
49.600	-19.800	0.175	8.291	-0.030	0.000
49.700	-19.400	0.169	8.292	-0.030	0.000
49.800	-18.400	0.173	8.291	-0.030	0.000
49.900	-18.600	0.174	8.291	-0.030	0.000
50.000	-18.600	0.170	8.291	-0.030	0.000
50.100	-17.800	0.170	8.291	-0.030	0.000
50.200	-18.600	0.169	8.290	-0.030	0.000
50.300	-18.800	0.170	8.292	-0.030	0.000
50.400	-19.000	0.170	8.291	-0.030	0.000
50.500	-17.200	0.170	8.291	-0.030	0.000
50.600	-19.200	0.170	8.291	-0.030	0.000
50.700	-18.400	0.164	8.291	-0.030	0.000
50.800	-18.200	0.165	8.290	-0.030	0.000
50.900	-18.200	0.161	8.292	-0.030	0.000
51.000	-19.000	0.164	8.291	-0.030	0.000
51.100	-17.600	0.164	8.291	-0.030	0.000
51.200	-18.000	0.164	8.292	-0.030	0.000
51.300	-18.000	0.163	8.290	-0.030	0.000
51.400	-18.000	0.159	8.291	-0.030	0.000
51.500	-18.000	0.154	8.291	-0.030	0.000
51.600	-17.600	0.154	8.291	-0.030	0.000
51.700	-17.200	0.159	8.291	-0.030	0.000
51.800	-17.000	0.158	8.291	-0.030	0.000
51.900	-16.400	0.154	8.291	-0.030	0.000
52.000	-17.800	0.154	8.292	-0.030	0.000
52.100	-16.600	0.154	8.292	-0.030	0.000
52.200	-16.800	0.156	8.291	-0.030	0.000
52.300	-17.000	0.151	8.290	-0.031	0.000
52.400	-16.800	0.151	8.292	-0.031	0.000
52.500	-17.200	0.154	8.291	-0.031	0.000
52.600	-17.400	0.154	8.291	-0.031	0.000
52.700	-17.600	0.151	8.291	-0.031	0.000
52.800	-16.200	0.150	8.291	-0.031	0.000
52.900	-17.400	0.147	8.291	-0.031	0.000
53.000	-16.400	0.149	8.291	-0.031	0.000
53.100	-16.200	0.149	8.291	-0.031	0.000
53.200	-16.400	0.149	8.291	-0.031	0.000
53.300	-16.800	0.150	8.291	-0.031	0.000
53.400	-16.600	0.148	8.291	-0.031	0.000
53.500	-16.200	0.146	8.291	-0.031	0.000
53.600	-17.200	0.146	8.291	-0.031	0.000
53.700	-15.800	0.145	8.292	-0.031	0.000
53.800	-16.000	0.146	8.291	-0.031	0.000
53.900	-15.800	0.145	8.290	-0.031	0.000
54.000	-16.200	0.140	8.290	-0.031	0.000
54.100	-16.400	0.140	8.290	-0.031	0.000
54.200	-16.200	0.140	8.290	-0.031	0.000
54.300	-16.800	0.145	8.292	-0.031	0.000
54.400	-16.600	0.141	8.291	-0.031	0.000
54.500	-16.000	0.138	8.291	-0.031	0.000
54.600	-15.400	0.138	8.291	-0.031	0.000
54.700	-16.600	0.138	8.290	-0.031	0.000
54.800	-15.400	0.141	8.291	-0.031	0.000
54.900	-16.000	0.137	8.292	-0.031	0.000
55.000	-16.000	0.133	8.290	-0.031	0.000
55.100	-16.400	0.133	8.290	-0.031	0.000
55.200	-16.200	0.135	8.291	-0.031	0.000
55.300	-16.000	0.136	8.290	-0.031	0.000
55.400	-15.400	0.135	8.291	-0.031	0.000
55.500	-16.000	0.135	8.290	-0.031	0.000
55.600	-15.400	0.135	8.290	-0.031	0.000
55.700	-15.400	0.135	8.291	-0.031	0.000
55.800	-15.200	0.135	8.290	-0.031	0.000
55.900	-15.000	0.131	8.291	-0.031	0.000
56.000	-14.600	0.129	8.292	-0.031	0.000
56.100	-15.000	0.129	8.292	-0.031	0.000
56.200	-14.200	0.131	8.290	-0.031	0.000
56.300	-15.400	0.129	8.291	-0.032	0.000
56.400	-14.600	0.128	8.291	-0.032	0.000
56.500	-15.800	0.129	8.290	-0.032	0.000
56.600	-16.400	0.129	8.290	-0.032	0.000
56.700	-16.800	0.124	8.291	-0.032	0.000
56.800	-15.800	0.123	8.291	-0.032	0.000
56.900	-15.400	0.126	8.290	-0.032	0.000
57.000	-14.000	0.126	8.291	-0.032	0.000
57.100	-13.600	0.126	8.291	-0.032	0.000
57.200	-13.400	0.126	8.291	-0.032	0.000
57.300	-12.800	0.126	8.291	-0.032	0.000
57.400	-12.200	0.121	8.291	-0.032	0.000
57.500	-12.200	0.120	8.292	-0.032	0.000
57.600	-13.000	0.120	8.292	-0.032	0.000
57.700	-12.800	0.123	8.291	-0.032	0.000
57.800	-13.600	0.120	8.291	-0.032	0.000
57.900	-12.200	0.125	8.292	-0.032	0.000
58.000	-11.000	0.141	8.290	-0.032	0.000
58.100	-11.400	0.141	8.290	-0.032	0.000
58.200	-12.000	0.135	8.291	-0.032	0.000
58.300	-12.200	0.129	8.290	-0.032	0.000
58.400	-12.600	0.124	8.290	-0.032	0.000
58.500	-12.400	0.112	8.291	-0.032	0.000
58.600	-11.800	0.112	8.291	-0.032	0.000
58.700	-11.400	0.103	8.290	-0.032	0.000
58.800	-11.600	0.103	8.291	-0.032	0.000
58.900	-10.800	0.097	8.291	-0.032	0.000
59.000	-12.000	0.099	8.292	-0.032	0.000
59.100	-11.200	0.099	8.292	-0.032	0.000
59.200	-11.600	0.105	8.291	-0.032	0.000
59.300	-12.000	0.100	8.290	-0.032	0.000
59.400	-11.400	0.092	8.291	-0.032	0.000
59.500	-11.000	0.094	8.291	-0.032	0.000
59.600	-11.400	0.094	8.291	-0.032	0.000
59.700	-12.000	0.094	8.291	-0.032	0.000
59.800	-12.000	0.090	8.290	-0.032	0.000
59.900	-10.800	0.087	8.291	-0.032	0.000
60.000	-11.600	0.086	8.290	-0.032	0.000
60.100	-12.400	0.086	8.290	-0.032	0.000
60.200	-13.000	0.090	8.291	-0.032	0.000
60.300	-12.800	0.086	8.291	-0.032	0.000
60.400	-14.000	0.086	8.291	-0.032	0.000
60.500	-14.200	0.091	8.291	-0.032	0.000
60.600	-13.200	0.091	8.291	-0.032	0.000
60.700	-12.200	0.091	8.291	-0.032	0.000
60.800	-13.800	0.086	8.291	-0.033	0.000
60.900	-14.200	0.088	8.291	-0.033	0.000
61.000	-14.200	0.089	8.290	-0.033	0.000
61.100	-12.600	0.089	8.290	-0.033	0.000
61.200	-13.400	0.087	8.291	-0.033	0.000
61.300	-12.000	0.087	8.290	-0.033	0.000
61.400	-13.200	0.088	8.291	-0.033	0.000
61.500	-14.600	0.100	8.291	-0.033	0.000
61.600	-13.800	0.100	8.291	-0.033	0.000
61.700	-12.400	0.102	8.291	-0.033	0.000
61.800	-12.600	0.106	8.291	-0.033	0.000
61.900	-13.400	0.106	8.290	-0.033	0.000
62.000	-13.000	0.109	8.291	-0.033	0.000
62.100	-12.600	0.109	8.291	-0.033	0.000
62.200	-12.200	0.102	8.291	-0.033	0.000
62.300	-12.200	0.101	8.292	-0.033	0.000
62.400	-13.400	0.110	8.291	-0.033	0.000
62.500	-12.400	0.101	8.291	-0.033	0.000
62.600	-13.000	0.101	8.291	-0.033	0.000
62.700	-12.400	0.104	8.292	-0.033	0.000
62.800	-12.000	0.098	8.291	-0.033	0.000
62.900	-12.400	0.104	8.291	-0.033	0.000
63.000	-11.600	0.108	8.291	-0.033	0.000
63.100	-11.400	0.108	8.291	-0.033	0.000
63.200	-11.600	0.105	8.291	-0.033	0.000
63.300	-12.800	0.102	8.291	-0.033	0.000
63.400	-11.600	0.098	8.290	-0.033	0.000
63.500	-12.200	0.099	8.291	-0.033	0.000
63.600	-11.000	0.099	8.291	-0.033	0.000
63.700	-12.000	0.096	8.291	-0.033	0.000
63.800	-11.200	0.096	8.290	-0.033	0.000
63.900	-11.600	0.096	8.291	-0.033	0.000
64.000	-11.400	0.096	8.291	-0.033	0.000
64.100	-11.600	0.096	8.291	-0.033	0.000
64.200	-12.400	0.097	8.291	-0.033	0.000
64.300	-11.400	0.094	8.291	-0.033	0.000
64.400	-12.600	0.096	8.291	-0.033	0.000
64.500	-10.600	0.091	8.290	-0.033	0.000
64.600	-11.200	0.091	8.290	-0.033	0.000
64.700	-11.800	0.092	8.291	-0.033	0.000
64.800	-12.000	0.093	8.292	-0.033	0.000
64.900	-11.800	0.095	8.292	-0.033	0.000
65.000	-11.400	0.093	8.290	-0.033	0.000
65.100	-11.600	0.093	8.290	-0.033	0.000
65.200	-11.400	0.094	8.290	-0.033	0.000
65.300	-13.000	0.091	8.290	-0.033	0.000
65.400	-11.400	0.090	8.290	-0.033	0.000
65.500	-11.200	0.089	8.290	-0.033	0.000
65.600	-10.600	0.089	8.290	-0.033	0.000
65.700	-10.800	0.093	8.290	-0.033	0.000
65.800	-11.400	0.090	8.291	-0.034	0.000
65.900	-11.400	0.092	8.290	-0.034	0.000
66.000	-12.000	0.093	8.292	-0.034	0.000
66.100	-10.200	0.093	8.292	-0.034	0.000
66.200	-10.600	0.088	8.291	-0.034	0.000
66.300	-12.200	0.088	8.290	-0.034	0.000
66.400	-10.400	0.090	8.291	-0.034	0.000
66.500	-10.600	0.095	8.291	-0.034	0.000
66.600	-10.600	0.095	8.291	-0.034	0.000
66.700	-10.800	0.094	8.291	-0.034	0.000
66.800	-10.600	0.092	8.291	-0.034	0.000
66.900	-10.400	0.093	8.291	-0.034	0.000
67.000	-11.400	0.094	8.291	-0.034	0.000
67.100	-11.000	0.094	8.291	-0.034	0.000
67.200	-10.000	0.090	8.291	-0.034	0.000
67.300	-11.200	0.089	8.291	-0.034	0.000
67.400	-11.000	0.089	8.290	-0.034	0.000
67.500	-11.200	0.084	8.291	-0.034	0.000
67.600	-11.000	0.084	8.291	-0.034	0.000
67.700	-10.400	0.084	8.291	-0.034	0.000
67.800	-10.800	0.082	8.291	-0.034	0.000
67.900	-11.400	0.085	8.291	-0.034	0.000
68.000	-11.400	0.087	8.291	-0.034	0.000
68.100	-10.600	0.087	8.291	-0.034	0.000
68.200	-10.400	0.085	8.292	-0.034	0.000
68.300	-10.000	0.082	8.290	-0.034	0.000
68.400	-11.200	0.083	8.290	-0.034	0.000
68.500	-10.400	0.081	8.291	-0.034	0.000
68.600	-10.400	0.081	8.291	-0.034	0.000
68.700	-10.000	0.082	8.291	-0.034	0.000
68.800	-11.400	0.081	8.291	-0.034	0.000
68.900	-10.200	0.082	8.290	-0.034	0.000
69.000	-10.200	0.083	8.291	-0.034	0.000
69.100	-10.600	0.083	8.291	-0.034	0.000
69.200	-10.200	0.082	8.291	-0.034	0.000
69.300	-11.200	0.080	8.289	-0.034	0.000
69.400	-10.200	0.079	8.292	-0.034	0.000
69.500	-10.200	0.079	8.291	-0.034	0.000
69.600	-9.800	0.079	8.291	-0.034	0.000
69.700	-9.800	0.081	8.291	-0.034	0.000
69.800	-10.800	0.079	8.291	-0.034	0.000
69.900	-11.200	0.075	8.290	-0.034	0.000
70.000	-10.400	0.072	8.291	-0.034	0.000
70.100	-10.600	0.072	8.291	-0.034	0.000
70.200	-9.600	0.080	8.291	-0.034	0.000
70.300	-9.000	0.078	8.291	-0.034	0.000
70.400	-9.600	0.076	8.291	-0.034	0.000
70.500	-10.400	0.076	8.291	-0.034	0.000
70.600	-9.800	0.076	8.291	-0.034	0.000
70.700	-10.800	0.079	8.291	-0.034	0.000
70.800	-10.800	0.075	8.291	-0.034	0.000
70.900	-10.000	0.078	8.292	-0.034	0.000
71.000	-10.200	0.074	8.291	-0.034	0.000
71.100	-10.400	0.074	8.291	-0.034	0.000
71.200	-10.600	0.077	8.291	-0.035	0.000
71.300	-9.600	0.073	8.291	-0.035	0.000
71.400	-9.400	0.073	8.290	-0.035	0.000
71.500	-9.400	0.072	8.291	-0.035	0.000
71.600	-10.200	0.072	8.291	-0.035	0.000
71.700	-10.000	0.073	8.290	-0.035	0.000
71.800	-9.800	0.073	8.291	-0.035	0.000
71.900	-9.800	0.072	8.292	-0.035	0.000
72.000	-10.200	0.069	8.291	-0.035	0.000
72.100	-8.800	0.069	8.291	-0.035	0.000
72.200	-9.600	0.074	8.291	-0.035	0.000
72.300	-8.800	0.076	8.291	-0.035	0.000
72.400	-9.800	0.074	8.291	-0.035	0.000
72.500	-9.600	0.068	8.291	-0.035	0.000
72.600	-10.000	0.068	8.291	-0.035	0.000
72.700	-9.800	0.070	8.291	-0.035	0.000
72.800	-8.800	0.072	8.291	-0.035	0.000
72.900	-8.800	0.073	8.290	-0.035	0.000
73.000	-10.000	0.071	8.291	-0.035	0.000
73.100	-8.800	0.071	8.291	-0.035	0.000
73.200	-9.400	0.070	8.290	-0.035	0.000
73.300	-10.200	0.071	8.291	-0.035	0.000
73.400	-9.800	0.069	8.292	-0.035	0.000
73.500	-9.400	0.070	8.291	-0.035	0.000
73.600	-9.400	0.070	8.291	-0.035	0.000
73.700	-9.600	0.068	8.291	-0.035	0.000
73.800	-9.000	0.071	8.291	-0.035	0.000
73.900	-9.600	0.068	8.291	-0.035	0.000
74.000	-9.400	0.070	8.291	-0.035	0.000
74.100	-9.600	0.070	8.291	-0.035	0.000
74.200	-10.200	0.069	8.291	-0.035	0.000
74.300	-9.600	0.066	8.290	-0.035	0.000
74.400	-9.600	0.065	8.290	-0.035	0.000
74.500	-9.800	0.065	8.290	-0.035	0.000
74.600	-9.000	0.065	8.290	-0.035	0.000
74.700	-9.400	0.062	8.290	-0.035	0.000
74.800	-9.200	0.068	8.291	-0.035	0.000
74.900	-9.600	0.072	8.290	-0.035	0.000
75.000	-9.400	0.064	8.291	-0.035	0.000
75.100	-9.000	0.064	8.291	-0.035	0.000
75.200	-8.600	0.069	8.290	-0.035	0.000
75.300	-9.200	0.066	8.290	-0.035	0.000
75.400	-9.000	0.062	8.290	-0.035	0.000
75.500	-9.200	0.069	8.291	-0.035	0.000
75.600	-8.800	0.069	8.291	-0.035	0.000
75.700	-9.000	0.063	8.291	-0.035	0.000
75.800	-9.200	0.066	8.290	-0.035	0.000
75.900	-9.000	0.067	8.291	-0.035	0.000
76.000	-7.800	0.065	8.291	-0.035	0.000
76.100	-9.400	0.065	8.291	-0.035	0.000
76.200	-8.600	0.065	8.291	-0.035	0.000
76.300	-8.600	0.064	8.290	-0.035	0.000
76.400	-8.600	0.064	8.290	-0.035	0.000
76.500	-8.800	0.066	8.291	-0.035	0.000
76.600	-8.800	0.066	8.291	-0.035	0.000
76.700	-9.400	0.064	8.291	-0.035	0.000
76.800	-9.800	0.065	8.291	-0.035	0.000
76.900	-9.400	0.064	8.291	-0.035	0.000
77.000	-9.000	0.062	8.290	-0.035	0.000
77.100	-8.600	0.062	8.290	-0.035	0.000
77.200	-8.600	0.066	8.291	-0.035	0.000
77.300	-9.200	0.061	8.291	-0.035	0.000
77.400	-8.800	0.060	8.290	-0.035	0.000
77.500	-9.200	0.065	8.290	-0.035	0.000
77.600	-8.200	0.065	8.290	-0.035	0.000
77.700	-9.800	0.065	8.290	-0.036	0.000
77.800	-11.400	0.061	8.290	-0.036	0.000
77.900	-10.200	0.063	8.291	-0.036	0.000
78.000	-9.800	0.063	8.291	-0.036	0.000
78.100	-9.600	0.063	8.291	-0.036	0.000
78.200	-8.000	0.059	8.291	-0.036	0.000
78.300	-7.200	0.064	8.290	-0.036	0.000
78.400	-8.000	0.063	8.291	-0.036	0.000
78.500	-6.800	0.062	8.292	-0.036	0.000
78.600	-7.200	0.062	8.292	-0.036	0.000
78.700	-6.800	0.065	8.291	-0.036	0.000
78.800	-7.000	0.060	8.291	-0.036	0.000
78.900	-9.000	0.059	8.291	-0.036	0.000
79.000	-7.800	0.059	8.292	-0.036	0.000
79.100	-7.000	0.059	8.292	-0.036	0.000
79.200	-6.600	0.066	8.290	-0.036	0.000
79.300	-7.200	0.076	8.290	-0.036	0.000
79.400	-6.600	0.082	8.291	-0.036	0.000
79.500	-7.000	0.069	8.291	-0.036	0.000
79.600	-7.000	0.069	8.291	-0.036	0.000
79.700	-6.400	0.058	8.291	-0.036	0.000
79.800	-5.600	0.051	8.291	-0.036	0.000
79.900	-6.800	0.047	8.291	-0.036	0.000
80.000	-6.600	0.043	8.290	-0.036	0.000
80.100	-7.400	0.043	8.290	-0.036	0.000
80.200	-6.000	0.045	8.291	-0.036	0.000
80.300	-7.600	0.045	8.290	-0.036	0.000
80.400	-7.000	0.044	8.291	-0.036	0.000
80.500	-6.600	0.037	8.291	-0.036	0.000
80.600	-6.600	0.037	8.291	-0.036	0.000
80.700	-5.600	0.039	8.290	-0.036	0.000
80.800	-6.800	0.038	8.291	-0.036	0.000
80.900	-6.800	0.039	8.291	-0.036	0.000
81.000	-6.000	0.036	8.291	-0.036	0.000
81.100	-5.400	0.036	8.291	-0.036	0.000
81.200	-5.800	0.036	8.291	-0.036	0.000
81.300	-5.400	0.037	8.290	-0.036	0.000
81.400	-6.800	0.035	8.291	-0.036	0.000
81.500	-6.800	0.037	8.290	-0.036	0.000
81.600	-8.000	0.037	8.290	-0.036	0.000
81.700	-8.400	0.043	8.290	-0.036	0.000
81.800	-7.600	0.043	8.291	-0.036	0.000
81.900	-8.000	0.037	8.290	-0.036	0.000
82.000	-8.200	0.037	8.291	-0.036	0.000
82.100	-7.600	0.037	8.291	-0.036	0.000
82.200	-8.200	0.033	8.291	-0.036	0.000
82.300	-8.400	0.035	8.290	-0.036	0.000
82.400	-9.800	0.036	8.291	-0.036	0.000
82.500	-8.000	0.033	8.291	-0.036	0.000
82.600	-8.600	0.033	8.291	-0.036	0.000
82.700	-8.200	0.032	8.291	-0.036	0.000
82.800	-8.200	0.037	8.291	-0.036	0.000
82.900	-8.000	0.034	8.290	-0.036	0.000
83.000	-7.800	0.046	8.290	-0.036	0.000
83.100	-8.200	0.046	8.290	-0.036	0.000
83.200	-8.200	0.050	8.291	-0.036	0.000
83.300	-7.800	0.050	8.291	-0.036	0.000
83.400	-7.600	0.052	8.291	-0.036	0.000
83.500	-7.000	0.057	8.291	-0.036	0.000
83.600	-9.800	0.057	8.291	-0.036	0.000
83.700	-8.600	0.051	8.291	-0.036	0.000
83.800	-8.200	0.051	8.290	-0.036	0.000
83.900	-8.400	0.057	8.291	-0.036	0.000
84.000	-7.200	0.051	8.290	-0.036	0.000
84.100	-8.800	0.051	8.290	-0.036	0.000
84.200	-8.400	0.059	8.290	-0.036	0.000
84.300	-8.000	0.053	8.290	-0.036	0.000
84.400	-7.600	0.055	8.291	-0.036	0.000
84.500	-8.000	0.050	8.291	-0.036	0.000
84.600	-8.200	0.050	8.291	-0.036	0.000
84.700	-8.200	0.055	8.290	-0.036	0.000
84.800	-7.200	0.050	8.291	-0.036	0.000
84.900	-7.200	0.053	8.290	-0.036	0.000
85.000	-7.400	0.051	8.290	-0.036	0.000
85.100	-8.000	0.051	8.290	-0.036	0.000
85.200	-8.000	0.052	8.291	-0.036	0.000
85.300	-8.000	0.050	8.291	-0.036	0.000
85.400	-8.200	0.050	8.290	-0.036	0.000
85.500	-8.000	0.050	8.291	-0.036	0.000
85.600	-7.600	0.050	8.291	-0.036	0.000
85.700	-7.800	0.048	8.291	-0.037	0.000
85.800	-6.800	0.050	8.290	-0.037	0.000
85.900	-8.400	0.050	8.290	-0.037	0.000
86.000	-7.600	0.048	8.290	-0.037	0.000
86.100	-7.400	0.048	8.290	-0.037	0.000
86.200	-8.000	0.050	8.291	-0.037	0.000
86.300	-6.200	0.046	8.291	-0.037	0.000
86.400	-7.400	0.050	8.291	-0.037	0.000
86.500	-6.400	0.048	8.291	-0.037	0.000
86.600	-6.600	0.048	8.291	-0.037	0.000
86.700	-7.200	0.045	8.291	-0.037	0.000
86.800	-7.200	0.048	8.291	-0.037	0.000
86.900	-7.600	0.046	8.291	-0.037	0.000
87.000	-7.400	0.045	8.291	-0.037	0.000
87.100	-7.800	0.045	8.291	-0.037	0.000
87.200	-7.000	0.046	8.291	-0.037	0.000
87.300	-7.000	0.046	8.291	-0.037	0.000
87.400	-6.800	0.048	8.291	-0.037	0.000
87.500	-6.200	0.049	8.290	-0.037	0.000
87.600	-7.000	0.049	8.290	-0.037	0.000
87.700	-6.800	0.046	8.290	-0.037	0.000
87.800	-6.800	0.047	8.291	-0.037	0.000
87.900	-8.000	0.046	8.292	-0.037	0.000
88.000	-7.600	0.046	8.291	-0.037	0.000
88.100	-8.000	0.046	8.291	-0.037	0.000
88.200	-8.600	0.048	8.291	-0.037	0.000
88.300	-7.200	0.047	8.290	-0.037	0.000
88.400	-7.800	0.048	8.291	-0.037	0.000
88.500	-6.600	0.045	8.291	-0.037	0.000
88.600	-6.000	0.045	8.291	-0.037	0.000
88.700	-5.200	0.046	8.291	-0.037	0.000
88.800	-5.400	0.047	8.291	-0.037	0.000
88.900	-5.000	0.046	8.291	-0.037	0.000
89.000	-6.600	0.044	8.290	-0.037	0.000
89.100	-5.400	0.044	8.290	-0.037	0.000
89.200	-6.400	0.043	8.290	-0.037	0.000
89.300	-5.600	0.044	8.290	-0.037	0.000
89.400	-6.000	0.048	8.291	-0.037	0.000
89.500	-5.200	0.054	8.290	-0.037	0.000
89.600	-6.000	0.054	8.290	-0.037	0.000
89.700	-4.600	0.054	8.290	-0.037	0.000
89.800	-5.800	0.053	8.290	-0.037	0.000
89.900	-4.600	0.048	8.290	-0.037	0.000
90.000	-5.400	0.040	8.290	-0.037	0.000
90.100	-4.600	0.040	8.290	-0.037	0.000
90.200	-5.600	0.033	8.290	-0.037	0.000
90.300	-4.800	0.034	8.290	-0.037	0.000
90.400	-4.600	0.032	8.291	-0.037	0.000
90.500	-4.200	0.024	8.290	-0.037	0.000
90.600	-4.400	0.024	8.290	-0.037	0.000
90.700	-6.200	0.027	8.290	-0.037	0.000
90.800	-4.800	0.029	8.292	-0.037	0.000
90.900	-5.400	0.025	8.290	-0.037	0.000
91.000	-5.400	0.027	8.291	-0.037	0.000
91.100	-5.200	0.027	8.291	-0.037	0.000
91.200	-5.000	0.025	8.290	-0.037	0.000
91.300	-5.000	0.024	8.290	-0.037	0.000
91.400	-4.400	0.024	8.291	-0.037	0.000
91.500	-5.200	0.022	8.291	-0.037	0.000
91.600	-5.600	0.022	8.291	-0.037	0.000
91.700	-4.400	0.023	8.291	-0.037	0.000
91.800	-5.200	0.021	8.291	-0.037	0.000
91.900	-5.400	0.022	8.291	-0.037	0.000
92.000	-5.200	0.019	8.290	-0.037	0.000
92.100	-5.600	0.019	8.290	-0.037	0.000
92.200	-4.800	0.018	8.291	-0.037	0.000
92.300	-5.400	0.023	8.290	-0.037	0.000
92.400	-6.000	0.017	8.291	-0.037	0.000
92.500	-6.200	0.020	8.291	-0.037	0.000
92.600	-6.600	0.020	8.291	-0.037	0.000
92.700	-7.000	0.022	8.292	-0.037	0.000
92.800	-6.600	0.019	8.290	-0.037	0.000
92.900	-7.200	0.022	8.290	-0.037	0.000
93.000	-7.400	0.020	8.289	-0.037	0.000
93.100	-7.000	0.020	8.289	-0.037	0.000
93.200	-7.000	0.020	8.291	-0.037	0.000
93.300	-7.400	0.018	8.291	-0.037	0.000
93.400	-7.400	0.024	8.290	-0.037	0.000
93.500	-7.400	0.020	8.291	-0.037	0.000
93.600	-7.600	0.020	8.291	-0.037	0.000
93.700	-7.000	0.021	8.290	-0.037	0.000
93.800	-7.400	0.020	8.290	-0.037	0.000
93.900	-7.000	0.026	8.290	-0.037	0.000
94.000	-7.200	0.035	8.290	-0.037	0.000
94.100	-7.400	0.035	8.290	-0.037	0.000
94.200	-7.000	0.037	8.290	-0.037	0.000
94.300	-7.000	0.045	8.291	-0.037	0.000
94.400	-6.000	0.043	8.290	-0.037	0.000
94.500	-7.800	0.044	8.291	-0.037	0.000
94.600	-6.400	0.044	8.291	-0.037	0.000
94.700	-6.000	0.040	8.291	-0.037	0.000
94.800	-6.000	0.042	8.290	-0.037	0.000
94.900	-6.400	0.052	8.290	-0.037	0.000
95.000	-7.200	0.053	8.291	-0.037	0.000
95.100	-6.600	0.053	8.291	-0.037	0.000
95.200	-7.400	0.041	8.291	-0.038	0.000
95.300	-6.600	0.048	8.290	-0.038	0.000
95.400	-6.600	0.037	8.290	-0.038	0.000
95.500	-7.200	0.038	8.291	-0.038	0.000
95.600	-7.200	0.038	8.291	-0.038	0.000
95.700	-6.400	0.038	8.291	-0.038	0.000
95.800	-7.000	0.037	8.291	-0.038	0.000
95.900	-6.400	0.040	8.290	-0.038	0.000
96.000	-6.400	0.043	8.291	-0.038	0.000
96.100	-6.600	0.043	8.291	-0.038	0.000
96.200	-7.200	0.041	8.290	-0.038	0.000
96.300	-6.000	0.036	8.291	-0.038	0.000
96.400	-5.600	0.040	8.291	-0.038	0.000
96.500	-6.000	0.040	8.291	-0.038	0.000
96.600	-7.000	0.040	8.291	-0.038	0.000
96.700	-6.600	0.036	8.290	-0.038	0.000
96.800	-7.000	0.036	8.290	-0.038	0.000
96.900	-6.000	0.035	8.290	-0.038	0.000
97.000	-5.400	0.036	8.291	-0.038	0.000
97.100	-7.000	0.036	8.291	-0.038	0.000
97.200	-6.800	0.039	8.290	-0.038	0.000
97.300	-6.000	0.035	8.290	-0.038	0.000
97.400	-7.400	0.036	8.290	-0.038	0.000
97.500	-7.000	0.034	8.290	-0.038	0.000
97.600	-5.800	0.034	8.290	-0.038	0.000
97.700	-5.800	0.035	8.289	-0.038	0.000
97.800	-7.400	0.036	8.291	-0.038	0.000
97.900	-5.600	0.033	8.291	-0.038	0.000
98.000	-5.800	0.035	8.291	-0.038	0.000
98.100	-6.400	0.035	8.291	-0.038	0.000
98.200	-5.800	0.033	8.291	-0.038	0.000
98.300	-6.400	0.036	8.291	-0.038	0.000
98.400	-6.200	0.032	8.292	-0.038	0.000
98.500	-6.000	0.034	8.290	-0.038	0.000
98.600	-6.400	0.034	8.290	-0.038	0.000
98.700	-5.800	0.036	8.290	-0.038	0.000
98.800	-5.600	0.034	8.290	-0.038	0.000
98.900	-6.000	0.034	8.290	-0.038	0.000
99.000	-6.200	0.035	8.290	-0.038	0.000
99.100	-6.600	0.035	8.290	-0.038	0.000
99.200	-5.800	0.039	8.289	-0.038	0.000
99.300	-7.000	0.035	8.291	-0.038	0.000
99.400	-5.600	0.039	8.290	-0.038	0.000
99.500	-6.000	0.034	8.291	-0.038	0.000
99.600	-5.800	0.034	8.291	-0.038	0.000
99.700	-5.600	0.036	8.290	-0.038	0.000
99.800	-6.600	0.033	8.289	-0.038	0.000
99.900	-6.200	0.033	8.292	-0.038	0.000
100.000	-6.800	0.036	8.290	-0.038	0.000
100.100	-6.800	0.036	8.290	-0.038	0.000
100.200	-5.800	0.031	8.291	-0.038	0.000
100.300	-6.200	0.028	8.290	-0.038	0.000
100.400	-6.600	0.034	8.290	-0.038	0.000
100.500	-6.000	0.032	8.290	-0.038	0.000
100.600	-5.600	0.032	8.290	-0.038	0.000
100.700	-5.800	0.035	8.290	-0.038	0.000
100.800	-5.800	0.031	8.291	-0.038	0.000
100.900	-6.800	0.035	8.290	-0.038	0.000
101.000	-6.800	0.032	8.291	-0.038	0.000
101.100	-5.800	0.032	8.291	-0.038	0.000
101.200	-6.000	0.037	8.290	-0.038	0.000
101.300	-6.400	0.030	8.291	-0.038	0.000
101.400	-6.200	0.031	8.291	-0.038	0.000
101.500	-5.800	0.033	8.290	-0.038	0.000
101.600	-6.000	0.033	8.290	-0.038	0.000
101.700	-5.600	0.033	8.291	-0.038	0.000
101.800	-6.000	0.029	8.290	-0.038	0.000
101.900	-6.200	0.029	8.290	-0.038	0.000
102.000	-6.200	0.032	8.291	-0.038	0.000
102.100	-6.000	0.032	8.291	-0.038	0.000
102.200	-6.000	0.031	8.290	-0.038	0.000
102.300	-5.800	0.032	8.290	-0.038	0.000
102.400	-6.000	0.026	8.290	-0.038	0.000
102.500	-5.600	0.027	8.291	-0.038	0.000
102.600	-5.600	0.027	8.291	-0.038	0.000
102.700	-6.000	0.029	8.291	-0.038	0.000
102.800	-5.800	0.026	8.290	-0.038	0.000
102.900	-5.800	0.030	8.291	-0.038	0.000
103.000	-5.000	0.033	8.291	-0.038	0.000
103.100	-5.200	0.033	8.291	-0.038	0.000
103.200	-5.400	0.029	8.290	-0.038	0.000
103.300	-6.000	0.031	8.290	-0.038	0.000
103.400	-5.200	0.027	8.291	-0.038	0.000
103.500	-5.600	0.031	8.290	-0.038	0.000
103.600	-5.800	0.031	8.290	-0.038	0.000
103.700	-5.600	0.028	8.290	-0.038	0.000
103.800	-6.400	0.030	8.292	-0.038	0.000
103.900	-4.800	0.028	8.290	-0.038	0.000
104.000	-6.200	0.032	8.291	-0.038	0.000
104.100	-5.000	0.032	8.291	-0.038	0.000
104.200	-4.600	0.031	8.291	-0.038	0.000
104.300	-5.800	0.032	8.290	-0.038	0.000
104.400	-5.800	0.032	8.290	-0.038	0.000
104.500	-5.200	0.028	8.291	-0.038	0.000
104.600	-6.400	0.028	8.291	-0.038	0.000
104.700	-4.800	0.027	8.291	-0.038	0.000
104.800	-5.200	0.029	8.291	-0.038	0.000
104.900	-5.200	0.026	8.290	-0.038	0.000
105.000	-5.000	0.028	8.290	-0.038	0.000
105.100	-5.600	0.028	8.290	-0.038	0.000
105.200	-5.400	0.025	8.290	-0.039	0.000
105.300	-6.200	0.027	8.291	-0.039	0.000
105.400	-5.600	0.026	8.291	-0.039	0.000
105.500	-5.000	0.028	8.291	-0.039	0.000
105.600	-6.000	0.028	8.291	-0.039	0.000
105.700	-5.400	0.024	8.291	-0.039	0.000
105.800	-6.000	0.026	8.290	-0.039	0.000
105.900	-6.200	0.026	8.290	-0.039	0.000
106.000	-5.600	0.027	8.290	-0.039	0.000
106.100	-6.000	0.027	8.290	-0.039	0.000
106.200	-5.800	0.027	8.290	-0.039	0.000
106.300	-5.400	0.027	8.290	-0.039	0.000
106.400	-5.000	0.025	8.290	-0.039	0.000
106.500	-4.800	0.024	8.290	-0.039	0.000
106.600	-6.000	0.024	8.290	-0.039	0.000
106.700	-5.400	0.023	8.290	-0.039	0.000
106.800	-6.000	0.026	8.291	-0.039	0.000
106.900	-5.200	0.024	8.290	-0.039	0.000
107.000	-5.200	0.029	8.291	-0.039	0.000
107.100	-4.200	0.029	8.291	-0.039	0.000
107.200	-5.600	0.026	8.291	-0.039	0.000
107.300	-5.400	0.026	8.290	-0.039	0.000
107.400	-5.000	0.025	8.290	-0.039	0.000
107.500	-5.200	0.025	8.290	-0.039	0.000
107.600	-5.600	0.025	8.290	-0.039	0.000
107.700	-5.600	0.027	8.290	-0.039	0.000
107.800	-4.800	0.025	8.291	-0.039	0.000
107.900	-5.400	0.023	8.291	-0.039	0.000
108.000	-5.600	0.026	8.290	-0.039	0.000
108.100	-5.800	0.026	8.290	-0.039	0.000
108.200	-5.800	0.027	8.290	-0.039	0.000
108.300	-5.000	0.024	8.291	-0.039	0.000
108.400	-5.400	0.027	8.290	-0.039	0.000
108.500	-5.200	0.024	8.291	-0.039	0.000
108.600	-5.400	0.024	8.291	-0.039	0.000
108.700	-5.800	0.021	8.291	-0.039	0.000
108.800	-4.800	0.022	8.290	-0.039	0.000
108.900	-4.600	0.021	8.290	-0.039	0.000
109.000	-4.800	0.024	8.290	-0.039	0.000
109.100	-5.600	0.024	8.290	-0.039	0.000
109.200	-4.200	0.028	8.290	-0.039	0.000
109.300	-4.400	0.023	8.290	-0.039	0.000
109.400	-6.000	0.023	8.291	-0.039	0.000
109.500	-5.400	0.025	8.291	-0.039	0.000
109.600	-5.200	0.025	8.291	-0.039	0.000
109.700	-4.800	0.020	8.290	-0.039	0.000
109.800	-4.800	0.021	8.290	-0.039	0.000
109.900	-5.400	0.024	8.290	-0.039	0.000
110.000	-5.000	0.022	8.290	-0.039	0.000
110.100	-5.400	0.022	8.290	-0.039	0.000
110.200	-5.000	0.021	8.291	-0.039	0.000
110.300	-5.200	0.022	8.289	-0.039	0.000
110.400	-5.400	0.023	8.289	-0.039	0.000
110.500	-5.400	0.023	8.290	-0.039	0.000
110.600	-5.000	0.023	8.290	-0.039	0.000
110.700	-5.600	0.022	8.290	-0.039	0.000
110.800	-5.000	0.024	8.290	-0.039	0.000
110.900	-3.600	0.023	8.289	-0.039	0.000
111.000	-4.800	0.023	8.291	-0.039	0.000
111.100	-4.600	0.023	8.291	-0.039	0.000
111.200	-5.400	0.024	8.291	-0.039	0.000
111.300	-4.200	0.021	8.291	-0.039	0.000
111.400	-4.600	0.024	8.291	-0.039	0.000
111.500	-6.000	0.022	8.291	-0.039	0.000
111.600	-5.600	0.022	8.291	-0.039	0.000
111.700	-4.800	0.022	8.291	-0.039	0.000
111.800	-5.200	0.026	8.289	-0.039	0.000
111.900	-5.400	0.023	8.291	-0.039	0.000
112.000	-5.800	0.022	8.290	-0.039	0.000
112.100	-4.800	0.022	8.290	-0.039	0.000
112.200	-5.200	0.021	8.291	-0.039	0.000
112.300	-5.000	0.022	8.291	-0.039	0.000
112.400	-4.800	0.023	8.291	-0.039	0.000
112.500	-5.200	0.017	8.291	-0.039	0.000
112.600	-5.200	0.017	8.291	-0.039	0.000
112.700	-4.800	0.021	8.290	-0.039	0.000
112.800	-5.000	0.022	8.291	-0.039	0.000
112.900	-4.400	0.021	8.290	-0.039	0.000
113.000	-5.000	0.023	8.291	-0.039	0.000
113.100	-4.400	0.023	8.291	-0.039	0.000
113.200	-5.400	0.025	8.290	-0.039	0.000
113.300	-5.200	0.020	8.290	-0.039	0.000
113.400	-4.400	0.023	8.291	-0.039	0.000
113.500	-6.000	0.019	8.290	-0.039	0.000
113.600	-5.200	0.019	8.290	-0.039	0.000
113.700	-5.200	0.020	8.289	-0.039	0.000
113.800	-5.800	0.021	8.291	-0.039	0.000
113.900	-4.800	0.022	8.291	-0.039	0.000
114.000	-5.000	0.018	8.290	-0.039	0.000
114.100	-4.800	0.018	8.290	-0.039	0.000
114.200	-4.800	0.020	8.291	-0.039	0.000
114.300	-5.200	0.020	8.291	-0.039	0.000
114.400	-4.400	0.024	8.291	-0.039	0.000
114.500	-5.600	0.022	8.291	-0.039	0.000
114.600	-6.400	0.022	8.291	-0.039	0.000
114.700	-4.800	0.024	8.291	-0.039	0.000
114.800	-5.200	0.018	8.291	-0.039	0.000
114.900	-3.800	0.026	8.291	-0.039	0.000
115.000	-5.000	0.023	8.291	-0.039	0.000
115.100	-4.200	0.023	8.291	-0.039	0.000
115.200	-5.400	0.022	8.291	-0.039	0.000
115.300	-5.400	0.024	8.291	-0.039	0.000
115.400	-4.600	0.023	8.291	-0.039	0.000
115.500	-5.600	0.023	8.291	-0.039	0.000
115.600	-5.400	0.023	8.291	-0.039	0.000
115.700	-4.600	0.022	8.289	-0.039	0.000
115.800	-4.600	0.021	8.290	-0.039	0.000
115.900	-4.600	0.021	8.290	-0.039	0.000
116.000	-4.800	0.025	8.290	-0.039	0.000
116.100	-5.000	0.025	8.290	-0.039	0.000
116.200	-4.600	0.022	8.292	-0.039	0.000
116.300	-4.200	0.024	8.290	-0.039	0.000
116.400	-4.200	0.022	8.291	-0.039	0.000
116.500	-4.400	0.022	8.290	-0.039	0.000
116.600	-4.400	0.022	8.290	-0.039	0.000
116.700	-5.000	0.020	8.291	-0.040	0.000
116.800	-5.800	0.018	8.291	-0.040	0.000
116.900	-5.000	0.022	8.290	-0.040	0.000
117.000	-4.800	0.020	8.290	-0.040	0.000
117.100	-5.200	0.020	8.290	-0.040	0.000
117.200	-6.400	0.018	8.290	-0.040	0.000
117.300	-5.000	0.020	8.290	-0.040	0.000
117.400	-5.600	0.020	8.291	-0.040	0.000
117.500	-5.600	0.019	8.290	-0.040	0.000
117.600	-4.400	0.019	8.290	-0.040	0.000
117.700	-5.400	0.020	8.291	-0.040	0.000
117.800	-4.400	0.017	8.290	-0.040	0.000
117.900	-5.200	0.022	8.290	-0.040	0.000
118.000	-4.400	0.015	8.291	-0.040	0.000
118.100	-4.600	0.015	8.291	-0.040	0.000
118.200	-5.200	0.020	8.290	-0.040	0.000
118.300	-5.000	0.021	8.291	-0.040	0.000
118.400	-5.200	0.024	8.290	-0.040	0.000
118.500	-5.600	0.022	8.291	-0.040	0.000
118.600	-5.000	0.022	8.291	-0.040	0.000
118.700	-4.800	0.023	8.290	-0.040	0.000
118.800	-4.400	0.019	8.289	-0.040	0.000
118.900	-5.600	0.023	8.291	-0.040	0.000
119.000	-5.400	0.020	8.290	-0.040	0.000
119.100	-5.200	0.020	8.290	-0.040	0.000
119.200	-4.200	0.023	8.290	-0.040	0.000
119.300	-4.200	0.023	8.290	-0.040	0.000
119.400	-4.200	0.022	8.290	-0.040	0.000
119.500	-5.200	0.022	8.290	-0.040	0.000
119.600	-5.600	0.022	8.290	-0.040	0.000
119.700	-5.000	0.021	8.290	-0.040	0.000
119.800	-4.600	0.025	8.291	-0.040	0.000
119.900	-5.200	0.020	8.290	-0.040	0.000
120.000	-5.000	0.019	8.291	-0.040	0.000
120.100	-4.200	0.019	8.291	-0.040	0.000
120.200	-4.800	0.022	8.290	-0.040	0.000
120.300	-4.000	0.019	8.291	-0.040	0.000
120.400	-3.800	0.019	8.290	-0.040	0.000
120.500	-4.200	0.021	8.290	-0.040	0.000
120.600	-4.400	0.021	8.290	-0.040	0.000
120.700	-4.400	0.017	8.291	-0.040	0.000
120.800	-5.000	0.018	8.291	-0.040	0.000
120.900	-4.200	0.022	8.290	-0.040	0.000
121.000	-4.200	0.021	8.291	-0.040	0.000
121.100	-4.800	0.021	8.291	-0.040	0.000
121.200	-4.400	0.019	8.290	-0.040	0.000
121.300	-4.000	0.019	8.291	-0.040	0.000
121.400	-4.600	0.020	8.291	-0.040	0.000
121.500	-5.400	0.021	8.291	-0.040	0.000
121.600	-5.400	0.021	8.291	-0.040	0.000
121.700	-5.200	0.020	8.290	-0.040	0.000
121.800	-4.400	0.019	8.290	-0.040	0.000
121.900	-4.000	0.020	8.292	-0.040	0.000
122.000	-3.600	0.016	8.290	-0.040	0.000
122.100	-4.600	0.016	8.290	-0.040	0.000
122.200	-4.200	0.022	8.291	-0.040	0.000
122.300	-4.800	0.020	8.290	-0.040	0.000
122.400	-4.400	0.020	8.291	-0.040	0.000
122.500	-4.600	0.018	8.291	-0.040	0.000
122.600	-4.800	0.018	8.291	-0.040	0.000
122.700	-4.400	0.019	8.290	-0.040	0.000
122.800	-5.600	0.018	8.291	-0.040	0.000
122.900	-5.000	0.018	8.291	-0.040	0.000
123.000	-4.600	0.017	8.291	-0.040	0.000
123.100	-4.400	0.017	8.291	-0.040	0.000
123.200	-5.200	0.015	8.290	-0.040	0.000
123.300	-4.000	0.017	8.290	-0.040	0.000
123.400	-4.800	0.015	8.291	-0.040	0.000
123.500	-5.200	0.018	8.290	-0.040	0.000
123.600	-3.800	0.018	8.290	-0.040	0.000
123.700	-4.200	0.021	8.291	-0.040	0.000
123.800	-4.600	0.017	8.290	-0.040	0.000
123.900	-3.600	0.018	8.291	-0.040	0.000
124.000	-3.600	0.020	8.290	-0.040	0.000
124.100	-4.600	0.020	8.290	-0.040	0.000
124.200	-4.000	0.016	8.290	-0.040	0.000
124.300	-4.800	0.016	8.291	-0.040	0.000
124.400	-5.000	0.017	8.290	-0.040	0.000
124.500	-4.800	0.016	8.291	-0.040	0.000
124.600	-4.600	0.016	8.291	-0.040	0.000
124.700	-3.800	0.016	8.290	-0.040	0.000
124.800	-4.400	0.014	8.291	-0.040	0.000
124.900	-3.400	0.017	8.291	-0.040	0.000
125.000	-4.200	0.021	8.289	-0.040	0.000
125.100	-5.000	0.021	8.289	-0.040	0.000
125.200	-4.400	0.014	8.291	-0.040	0.000
125.300	-4.600	0.018	8.290	-0.040	0.000
125.400	-4.600	0.015	8.290	-0.040	0.000
125.500	-4.000	0.014	8.290	-0.040	0.000
125.600	-4.400	0.014	8.290	-0.040	0.000
125.700	-4.600	0.015	8.290	-0.040	0.000
125.800	-4.200	0.019	8.290	-0.040	0.000
125.900	-4.200	0.018	8.291	-0.040	0.000
126.000	-3.800	0.015	8.291	-0.040	0.000
126.100	-4.200	0.015	8.291	-0.040	0.000
126.200	-3.600	0.015	8.290	-0.040	0.000
126.300	-3.600	0.017	8.290	-0.040	0.000
126.400	-4.200	0.017	8.291	-0.040	0.000
126.500	-4.000	0.014	8.290	-0.040	0.000
126.600	-3.400	0.014	8.290	-0.040	0.000
126.700	-3.600	0.013	8.292	-0.040	0.000
126.800	-4.200	0.015	8.290	-0.040	0.000
126.900	-4.000	0.014	8.290	-0.040	0.000
127.000	-4.600	0.012	8.290	-0.040	0.000
127.100	-5.200	0.012	8.290	-0.040	0.000
127.200	-4.200	0.017	8.290	-0.040	0.000
127.300	-3.800	0.018	8.291	-0.040	0.000
127.400	-4.600	0.014	8.290	-0.040	0.000
127.500	-3.600	0.014	8.291	-0.040	0.000
127.600	-4.800	0.014	8.291	-0.040	0.000
127.700	-4.200	0.017	8.291	-0.040	0.000
127.800	-3.000	0.010	8.290	-0.040	0.000
127.900	-4.400	0.013	8.291	-0.040	0.000
128.000	-4.800	0.014	8.290	-0.040	0.000
128.100	-4.600	0.014	8.290	-0.040	0.000
128.200	-4.600	0.015	8.290	-0.040	0.000
128.300	-4.400	0.012	8.290	-0.040	0.000
128.400	-3.400	0.013	8.290	-0.040	0.000
128.500	-4.400	0.009	8.290	-0.040	0.000
128.600	-4.600	0.009	8.290	-0.040	0.000
128.700	-3.800	0.012	8.291	-0.040	0.000
128.800	-4.400	0.012	8.290	-0.040	0.000
128.900	-5.000	0.012	8.290	-0.040	0.000
129.000	-3.600	0.014	8.291	-0.040	0.000
129.100	-5.000	0.014	8.291	-0.040	0.000
129.200	-3.600	0.013	8.290	-0.040	0.000
129.300	-4.000	0.015	8.289	-0.040	0.000
129.400	-3.600	0.013	8.290	-0.040	0.000
129.500	-3.600	0.015	8.290	-0.040	0.000
129.600	-3.600	0.015	8.290	-0.040	0.000
129.700	-4.400	0.013	8.290	-0.040	0.000
129.800	-3.200	0.015	8.290	-0.040	0.000
129.900	-3.800	0.014	8.290	-0.040	0.000
130.000	-2.600	0.015	8.290	-0.040	0.000
130.100	-3.200	0.015	8.290	-0.041	0.000
130.200	-3.800	0.013	8.292	-0.041	0.000
130.300	-4.600	0.011	8.290	-0.041	0.000
130.400	-4.000	0.012	8.290	-0.041	0.000
130.500	-3.800	0.014	8.290	-0.041	0.000
130.600	-4.600	0.014	8.290	-0.041	0.000
130.700	-3.400	0.014	8.290	-0.041	0.000
130.800	-4.400	0.014	8.291	-0.041	0.000
130.900	-3.800	0.017	8.290	-0.041	0.000
131.000	-4.400	0.014	8.291	-0.041	0.000
131.100	-4.600	0.014	8.291	-0.041	0.000
131.200	-4.000	0.011	8.291	-0.041	0.000
131.300	-3.600	0.011	8.290	-0.041	0.000
131.400	-4.000	0.011	8.291	-0.041	0.000
131.500	-4.000	0.013	8.291	-0.041	0.000
131.600	-4.600	0.013	8.291	-0.041	0.000
131.700	-4.000	0.013	8.291	-0.041	0.000
131.800	-5.000	0.013	8.291	-0.041	0.000
131.900	-5.600	0.013	8.290	-0.041	0.000
132.000	-3.200	0.012	8.290	-0.041	0.000
132.100	-4.800	0.012	8.290	-0.041	0.000
132.200	-3.000	0.013	8.290	-0.041	0.000
132.300	-4.000	0.012	8.289	-0.041	0.000
132.400	-4.400	0.015	8.291	-0.041	0.000
132.500	-4.200	0.011	8.290	-0.041	0.000
132.600	-4.000	0.011	8.290	-0.041	0.000
132.700	-4.800	0.010	8.291	-0.041	0.000
132.800	-4.400	0.015	8.290	-0.041	0.000
132.900	-3.600	0.013	8.289	-0.041	0.000
133.000	-3.800	0.013	8.290	-0.041	0.000
133.100	-3.800	0.013	8.290	-0.041	0.000
133.200	-4.400	0.011	8.290	-0.041	0.000
133.300	-4.000	0.013	8.290	-0.041	0.000
133.400	-3.200	0.009	8.291	-0.041	0.000
133.500	-3.800	0.011	8.290	-0.041	0.000
133.600	-3.800	0.011	8.290	-0.041	0.000
133.700	-3.800	0.011	8.290	-0.041	0.000
133.800	-4.200	0.011	8.290	-0.041	0.000
133.900	-4.400	0.013	8.290	-0.041	0.000
134.000	-2.800	0.012	8.291	-0.041	0.000
134.100	-4.000	0.012	8.291	-0.041	0.000
134.200	-3.400	0.012	8.291	-0.041	0.000
134.300	-3.200	0.009	8.290	-0.041	0.000
134.400	-3.600	0.010	8.290	-0.041	0.000
134.500	-2.800	0.014	8.290	-0.041	0.000
134.600	-4.200	0.014	8.290	-0.041	0.000
134.700	-3.400	0.014	8.290	-0.041	0.000
134.800	-4.000	0.015	8.290	-0.041	0.000
134.900	-4.400	0.011	8.290	-0.041	0.000
135.000	-3.200	0.012	8.290	-0.041	0.000
135.100	-4.800	0.012	8.290	-0.041	0.000
135.200	-3.400	0.012	8.292	-0.041	0.000
135.300	-3.600	0.012	8.290	-0.041	0.000
135.400	-3.400	0.010	8.290	-0.041	0.000
135.500	-3.800	0.012	8.289	-0.041	0.000
135.600	-3.000	0.012	8.289	-0.041	0.000
135.700	-4.000	0.015	8.290	-0.041	0.000
135.800	-4.000	0.012	8.290	-0.041	0.000
135.900	-4.000	0.012	8.290	-0.041	0.000
136.000	-4.200	0.011	8.290	-0.041	0.000
136.100	-4.200	0.011	8.290	-0.041	0.000
136.200	-3.000	0.012	8.289	-0.041	0.000
136.300	-4.000	0.015	8.290	-0.041	0.000
136.400	-4.400	0.011	8.290	-0.041	0.000
136.500	-4.000	0.009	8.291	-0.041	0.000
136.600	-4.400	0.009	8.291	-0.041	0.000
136.700	-4.400	0.011	8.291	-0.041	0.000
136.800	-4.000	0.016	8.290	-0.041	0.000
136.900	-4.200	0.013	8.290	-0.041	0.000
137.000	-4.400	0.012	8.291	-0.041	0.000
137.100	-4.600	0.012	8.291	-0.041	0.000
137.200	-3.800	0.012	8.291	-0.041	0.000
137.300	-2.400	0.011	8.291	-0.041	0.000
137.400	-3.600	0.013	8.290	-0.041	0.000
137.500	-4.400	0.011	8.291	-0.041	0.000
137.600	-4.600	0.011	8.291	-0.041	0.000
137.700	-4.000	0.011	8.290	-0.041	0.000
137.800	-3.400	0.013	8.291	-0.041	0.000
137.900	-3.800	0.009	8.290	-0.041	0.000
138.000	-3.600	0.013	8.290	-0.041	0.000
138.100	-4.600	0.013	8.290	-0.041	0.000
138.200	-4.000	0.010	8.291	-0.041	0.000
138.300	-4.200	0.012	8.290	-0.041	0.000
138.400	-4.600	0.014	8.291	-0.041	0.000
138.500	-4.600	0.011	8.289	-0.041	0.000
138.600	-4.600	0.011	8.289	-0.041	0.000
138.700	-4.200	0.009	8.290	-0.041	0.000
138.800	-4.000	0.012	8.291	-0.041	0.000
138.900	-5.600	0.010	8.290	-0.041	0.000
139.000	-3.600	0.008	8.291	-0.041	0.000
139.100	-3.000	0.008	8.291	-0.041	0.000
139.200	-3.800	0.012	8.290	-0.041	0.000
139.300	-3.400	0.011	8.291	-0.041	0.000
139.400	-3.400	0.010	8.290	-0.041	0.000
139.500	-4.200	0.013	8.291	-0.041	0.000
139.600	-4.600	0.013	8.291	-0.041	0.000
139.700	-3.400	0.015	8.290	-0.041	0.000
139.800	-3.800	0.012	8.290	-0.041	0.000
139.900	-3.200	0.013	8.291	-0.041	0.000
140.000	-4.000	0.010	8.290	-0.041	0.000
140.100	-4.000	0.010	8.290	-0.041	0.000
140.200	-3.800	0.010	8.291	-0.041	0.000
140.300	-4.600	0.014	8.290	-0.041	0.000
140.400	-3.200	0.011	8.290	-0.041	0.000
140.500	-3.000	0.012	8.291	-0.041	0.000
140.600	-3.600	0.012	8.291	-0.041	0.000
140.700	-4.200	0.010	8.290	-0.041	0.000
140.800	-4.000	0.008	8.290	-0.041	0.000
140.900	-3.800	0.006	8.291	-0.041	0.000
141.000	-3.800	0.010	8.291	-0.041	0.000
141.100	-3.800	0.010	8.291	-0.041	0.000
141.200	-4.400	0.006	8.290	-0.041	0.000
141.300	-4.400	0.010	8.290	-0.041	0.000
141.400	-3.800	0.008	8.291	-0.041	0.000
141.500	-3.800	0.010	8.289	-0.041	0.000
141.600	-3.800	0.010	8.289	-0.041	0.000
141.700	-3.400	0.010	8.291	-0.041	0.000
141.800	-4.600	0.007	8.290	-0.041	0.000
141.900	-3.800	0.010	8.291	-0.041	0.000
142.000	-3.600	0.008	8.291	-0.041	0.000
142.100	-5.200	0.008	8.291	-0.041	0.000
142.200	-4.800	0.010	8.291	-0.041	0.000
142.300	-2.800	0.011	8.290	-0.041	0.000
142.400	-3.800	0.013	8.291	-0.041	0.000
142.500	-3.400	0.010	8.291	-0.041	0.000
142.600	-3.600	0.010	8.291	-0.041	0.000
142.700	-3.200	0.012	8.289	-0.041	0.000
142.800	-3.400	0.010	8.290	-0.041	0.000
142.900	-3.400	0.012	8.291	-0.041	0.000
143.000	-4.000	0.007	8.290	-0.041	0.000
143.100	-3.800	0.007	8.290	-0.041	0.000
143.200	-3.400	0.010	8.289	-0.041	0.000
143.300	-4.200	0.009	8.290	-0.041	0.000
143.400	-3.400	0.009	8.290	-0.041	0.000
143.500	-4.800	0.007	8.291	-0.041	0.000
143.600	-4.000	0.007	8.291	-0.041	0.000
143.700	-4.400	0.013	8.290	-0.041	0.000
143.800	-2.600	0.010	8.291	-0.041	0.000
143.900	-3.800	0.012	8.290	-0.041	0.000
144.000	-3.600	0.012	8.291	-0.041	0.000
144.100	-3.400	0.012	8.291	-0.041	0.000
144.200	-3.400	0.010	8.291	-0.041	0.000
144.300	-4.200	0.013	8.289	-0.041	0.000
144.400	-3.600	0.010	8.290	-0.041	0.000
144.500	-3.400	0.005	8.290	-0.041	0.000
144.600	-3.000	0.005	8.290	-0.041	0.000
144.700	-3.600	0.011	8.292	-0.041	0.000
144.800	-4.000	0.011	8.291	-0.041	0.000
144.900	-4.800	0.011	8.290	-0.041	0.000
145.000	-3.000	0.013	8.291	-0.041	0.000
145.100	-3.800	0.013	8.291	-0.041	0.000
145.200	-3.600	0.011	8.289	-0.041	0.000
145.300	-3.800	0.014	8.290	-0.041	0.000
145.400	-4.000	0.012	8.291	-0.041	0.000
145.500	-3.200	0.013	8.291	-0.041	0.000
145.600	-3.800	0.013	8.291	-0.042	0.000
145.700	-4.200	0.010	8.290	-0.042	0.000
145.800	-3.400	0.014	8.290	-0.042	0.000
145.900	-4.400	0.011	8.291	-0.042	0.000
146.000	-4.200	0.012	8.290	-0.042	0.000
146.100	-3.800	0.012	8.290	-0.042	0.000
146.200	-3.800	0.010	8.290	-0.042	0.000
146.300	-3.200	0.010	8.291	-0.042	0.000
146.400	-4.600	0.011	8.289	-0.042	0.000
146.500	-4.200	0.011	8.291	-0.042	0.000
146.600	-4.200	0.011	8.291	-0.042	0.000
146.700	-4.400	0.011	8.290	-0.042	0.000
146.800	-4.800	0.014	8.290	-0.042	0.000
146.900	-3.200	0.008	8.291	-0.042	0.000
147.000	-3.600	0.014	8.291	-0.042	0.000
147.100	-3.600	0.014	8.291	-0.042	0.000
147.200	-3.800	0.012	8.291	-0.042	0.000
147.300	-3.400	0.013	8.290	-0.042	0.000
147.400	-2.600	0.014	8.290	-0.042	0.000
147.500	-4.000	0.014	8.290	-0.042	0.000
147.600	-4.200	0.014	8.290	-0.042	0.000
147.700	-3.200	0.011	8.291	-0.042	0.000
147.800	-3.400	0.013	8.291	-0.042	0.000
147.900	-3.200	0.012	8.289	-0.042	0.000
148.000	-4.400	0.013	8.291	-0.042	0.000
148.100	-3.600	0.013	8.291	-0.042	0.000
148.200	-4.400	0.014	8.290	-0.042	0.000
148.300	-3.400	0.015	8.291	-0.042	0.000
148.400	-4.200	0.009	8.291	-0.042	0.000
148.500	-3.800	0.010	8.291	-0.042	0.000
148.600	-3.800	0.010	8.291	-0.042	0.000
148.700	-3.200	0.011	8.290	-0.042	0.000
148.800	-4.400	0.012	8.290	-0.042	0.000
148.900	-4.000	0.010	8.290	-0.042	0.000
149.000	-3.400	0.013	8.290	-0.042	0.000
149.100	-4.000	0.013	8.290	-0.042	0.000
149.200	-3.600	0.010	8.291	-0.042	0.000
149.300	-4.000	0.013	8.291	-0.042	0.000
149.400	-4.400	0.011	8.290	-0.042	0.000
149.500	-4.400	0.010	8.291	-0.042	0.000
149.600	-3.600	0.010	8.291	-0.042	0.000
149.700	-4.000	0.012	8.290	-0.042	0.000
149.800	-3.600	0.012	8.291	-0.042	0.000
149.900	-4.000	0.013	8.290	-0.042	0.000
150.000	-2.600	0.015	8.290	-0.042	0.000
150.100	-4.200	0.015	8.290	-0.042	0.000
150.200	-4.400	0.012	8.290	-0.042	0.000
150.300	-4.200	0.011	8.290	-0.042	0.000
150.400	-3.400	0.009	8.290	-0.042	0.000
150.500	-4.000	0.008	8.290	-0.042	0.000
150.600	-4.600	0.008	8.290	-0.042	0.000
150.700	-4.200	0.014	8.290	-0.042	0.000
150.800	-4.600	0.010	8.291	-0.042	0.000
150.900	-5.400	0.010	8.289	-0.042	0.000
151.000	-5.600	0.010	8.291	-0.042	0.000
151.100	-5.400	0.010	8.291	-0.042	0.000
151.200	-4.400	0.013	8.290	-0.042	0.000
151.300	-3.600	0.012	8.291	-0.042	0.000
151.400	-4.000	0.009	8.290	-0.042	0.000
151.500	-3.200	0.010	8.290	-0.042	0.000
151.600	-3.400	0.010	8.290	-0.042	0.000
151.700	-2.600	0.012	8.290	-0.042	0.000
151.800	-2.000	0.011	8.290	-0.042	0.000
151.900	-1.600	0.012	8.290	-0.042	0.000
152.000	-2.200	0.011	8.290	-0.042	0.000
152.100	-3.600	0.011	8.290	-0.042	0.000
152.200	-1.800	0.010	8.290	-0.042	0.000
152.300	-2.200	0.010	8.290	-0.042	0.000
152.400	-2.400	0.015	8.290	-0.042	0.000
152.500	-2.600	0.031	8.290	-0.042	0.000
152.600	-1.200	0.031	8.290	-0.042	0.000
152.700	-2.000	0.025	8.290	-0.042	0.000
152.800	-1.600	0.026	8.290	-0.042	0.000
152.900	-1.600	0.016	8.290	-0.042	0.000
153.000	-2.000	0.005	8.290	-0.042	0.000
153.100	-2.400	0.005	8.290	-0.042	0.000
153.200	-2.000	0.003	8.290	-0.042	0.000
153.300	-2.200	0.003	8.289	-0.042	0.000
153.400	-1.800	0.002	8.290	-0.042	0.000
153.500	-1.400	-0.002	8.291	-0.042	0.000
153.600	-1.600	-0.002	8.291	-0.042	0.000
153.700	-3.000	-0.006	8.290	-0.042	0.000
153.800	-2.800	-0.004	8.290	-0.042	0.000
153.900	-1.200	-0.010	8.289	-0.042	0.000
154.000	-2.800	-0.004	8.289	-0.042	0.000
154.100	-2.400	-0.004	8.289	-0.042	0.000
154.200	-2.200	-0.004	8.290	-0.042	0.000
154.300	-2.200	-0.002	8.290	-0.042	0.000
154.400	-1.800	-0.008	8.290	-0.042	0.000
154.500	-2.000	-0.011	8.289	-0.042	0.000
154.600	-2.400	-0.011	8.289	-0.042	0.000
154.700	-1.600	-0.008	8.291	-0.042	0.000
154.800	-2.800	-0.010	8.290	-0.042	0.000
154.900	-1.600	-0.009	8.290	-0.042	0.000
155.000	-1.600	-0.003	8.290	-0.042	0.000
155.100	-2.600	-0.003	8.290	-0.042	0.000
155.200	-2.800	-0.007	8.291	-0.042	0.000
155.300	-2.200	-0.005	8.291	-0.042	0.000
155.400	-4.200	-0.008	8.290	-0.042	0.000
155.500	-4.000	-0.005	8.290	-0.042	0.000
155.600	-5.000	-0.005	8.290	-0.042	0.000
155.700	-4.000	-0.007	8.290	-0.042	0.000
155.800	-4.600	-0.007	8.290	-0.042	0.000
155.900	-5.000	-0.002	8.291	-0.042	0.000
156.000	-4.200	-0.007	8.290	-0.042	0.000
156.100	-4.600	-0.007	8.290	-0.042	0.000
156.200	-5.000	-0.004	8.291	-0.042	0.000
156.300	-4.600	-0.006	8.290	-0.042	0.000
156.400	-5.600	-0.004	8.291	-0.042	0.000
156.500	-4.400	-0.005	8.289	-0.042	0.000
156.600	-5.400	-0.005	8.289	-0.042	0.000
156.700	-5.000	-0.003	8.290	-0.042	0.000
156.800	-4.400	-0.002	8.289	-0.042	0.000
156.900	-5.600	0.003	8.290	-0.042	0.000
157.000	-4.200	0.007	8.290	-0.042	0.000
157.100	-4.400	0.007	8.290	-0.042	0.000
157.200	-4.600	0.014	8.290	-0.042	0.000
157.300	-4.800	0.015	8.290	-0.042	0.000
157.400	-4.000	0.019	8.290	-0.042	0.000
157.500	-4.800	0.016	8.290	-0.042	0.000
157.600	-5.000	0.016	8.290	-0.042	0.000
157.700	-4.200	0.013	8.290	-0.042	0.000
157.800	-5.600	0.027	8.290	-0.042	0.000
157.900	-4.800	0.019	8.290	-0.042	0.000
158.000	-3.600	0.017	8.290	-0.042	0.000
158.100	-4.800	0.017	8.290	-0.042	0.000
158.200	-4.400	0.024	8.291	-0.042	0.000
158.300	-4.400	0.014	8.290	-0.042	0.000
158.400	-3.800	0.021	8.290	-0.042	0.000
158.500	-4.000	0.017	8.290	-0.042	0.000
158.600	-4.800	0.017	8.290	-0.042	0.000
158.700	-4.200	0.019	8.289	-0.042	0.000
158.800	-4.200	0.013	8.291	-0.042	0.000
158.900	-3.600	0.015	8.290	-0.042	0.000
159.000	-4.200	0.017	8.291	-0.042	0.000
159.100	-4.400	0.017	8.291	-0.042	0.000
159.200	-3.800	0.011	8.289	-0.042	0.000
159.300	-4.200	0.015	8.290	-0.042	0.000
159.400	-4.000	0.011	8.290	-0.042	0.000
159.500	-3.000	0.015	8.291	-0.042	0.000
159.600	-5.200	0.015	8.291	-0.042	0.000
159.700	-4.600	0.013	8.291	-0.042	0.000
159.800	-4.000	0.014	8.290	-0.042	0.000
159.900	-4.000	0.014	8.291	-0.042	0.000
160.000	-3.800	0.015	8.289	-0.042	0.000
160.100	-3.800	0.015	8.289	-0.042	0.000
160.200	-3.600	0.012	8.290	-0.042	0.000
160.300	-3.600	0.016	8.290	-0.042	0.000
160.400	-4.200	0.014	8.291	-0.042	0.000
160.500	-3.800	0.011	8.292	-0.042	0.000
160.600	-4.200	0.011	8.292	-0.042	0.000
160.700	-3.600	0.015	8.290	-0.042	0.000
160.800	-4.200	0.015	8.289	-0.042	0.000
160.900	-4.200	0.013	8.290	-0.042	0.000
161.000	-4.600	0.012	8.290	-0.042	0.000
161.100	-3.200	0.012	8.290	-0.042	0.000
161.200	-3.800	0.011	8.290	-0.042	0.000
161.300	-3.200	0.012	8.291	-0.042	0.000
161.400	-3.800	0.013	8.290	-0.042	0.000
161.500	-4.800	0.009	8.290	-0.042	0.000
161.600	-4.200	0.009	8.290	-0.042	0.000
161.700	-2.800	0.013	8.290	-0.042	0.000
161.800	-3.800	0.014	8.291	-0.042	0.000
161.900	-3.400	0.015	8.291	-0.042	0.000
162.000	-4.200	0.014	8.290	-0.042	0.000
162.100	-3.800	0.014	8.290	-0.043	0.000
162.200	-3.600	0.014	8.290	-0.043	0.000
162.300	-4.200	0.012	8.290	-0.043	0.000
162.400	-3.800	0.012	8.291	-0.043	0.000
162.500	-3.600	0.012	8.290	-0.043	0.000
162.600	-3.200	0.012	8.290	-0.043	0.000
162.700	-3.800	0.013	8.291	-0.043	0.000
162.800	-3.600	0.011	8.291	-0.043	0.000
162.900	-4.400	0.013	8.291	-0.043	0.000
163.000	-3.600	0.013	8.290	-0.043	0.000
163.100	-3.200	0.013	8.290	-0.043	0.000
163.200	-3.600	0.011	8.289	-0.043	0.000
163.300	-3.400	0.010	8.290	-0.043	0.000
163.400	-4.600	0.014	8.290	-0.043	0.000
163.500	-3.600	0.014	8.290	-0.043	0.000
163.600	-3.800	0.014	8.290	-0.043	0.000
163.700	-3.200	0.012	8.289	-0.043	0.000
163.800	-4.000	0.011	8.290	-0.043	0.000
163.900	-3.600	0.008	8.290	-0.043	0.000
164.000	-3.000	0.008	8.290	-0.043	0.000
164.100	-4.000	0.008	8.290	-0.043	0.000
164.200	-4.200	0.010	8.291	-0.043	0.000
164.300	-3.400	0.014	8.290	-0.043	0.000
164.400	-3.600	0.010	8.290	-0.043	0.000
164.500	-3.000	0.005	8.290	-0.043	0.000
164.600	-3.400	0.005	8.290	-0.043	0.000
164.700	-4.000	0.012	8.290	-0.043	0.000
164.800	-3.400	0.009	8.290	-0.043	0.000
164.900	-4.200	0.007	8.290	-0.043	0.000
165.000	-4.000	0.008	8.290	-0.043	0.000
165.100	-4.000	0.008	8.290	-0.043	0.000
165.200	-4.000	0.010	8.290	-0.043	0.000
165.300	-3.400	0.009	8.290	-0.043	0.000
165.400	-3.200	0.012	8.290	-0.043	0.000
165.500	-5.200	0.010	8.289	-0.043	0.000
165.600	-3.800	0.010	8.289	-0.043	0.000
165.700	-3.400	0.011	8.290	-0.043	0.000
165.800	-4.800	0.011	8.290	-0.043	0.000
165.900	-3.800	0.010	8.289	-0.043	0.000
166.000	-3.200	0.011	8.290	-0.043	0.000
166.100	-4.000	0.011	8.290	-0.043	0.000
166.200	-3.600	0.012	8.289	-0.043	0.000
166.300	-3.200	0.010	8.291	-0.043	0.000
166.400	-4.000	0.012	8.290	-0.043	0.000
166.500	-3.200	0.011	8.291	-0.043	0.000
166.600	-4.000	0.011	8.291	-0.043	0.000
166.700	-3.600	0.008	8.290	-0.043	0.000
166.800	-3.400	0.013	8.291	-0.043	0.000
166.900	-4.000	0.011	8.291	-0.043	0.000
167.000	-3.800	0.012	8.290	-0.043	0.000
167.100	-3.000	0.012	8.290	-0.043	0.000
167.200	-3.600	0.010	8.291	-0.043	0.000
167.300	-4.400	0.009	8.290	-0.043	0.000
167.400	-3.400	0.007	8.289	-0.043	0.000
167.500	-3.800	0.009	8.290	-0.043	0.000
167.600	-4.400	0.009	8.290	-0.043	0.000
167.700	-3.600	0.010	8.290	-0.043	0.000
167.800	-3.800	0.006	8.290	-0.043	0.000
167.900	-4.000	0.010	8.289	-0.043	0.000
168.000	-3.200	0.007	8.291	-0.043	0.000
168.100	-3.200	0.007	8.291	-0.043	0.000
168.200	-3.800	0.008	8.290	-0.043	0.000
168.300	-3.200	0.008	8.290	-0.043	0.000
168.400	-4.000	0.006	8.291	-0.043	0.000
168.500	-2.400	0.008	8.290	-0.043	0.000
168.600	-3.000	0.008	8.290	-0.043	0.000
168.700	-3.800	0.009	8.291	-0.043	0.000
168.800	-2.800	0.007	8.290	-0.043	0.000
168.900	-3.200	0.005	8.290	-0.043	0.000
169.000	-3.800	0.005	8.290	-0.043	0.000
169.100	-3.800	0.005	8.290	-0.043	0.000
169.200	-3.400	0.010	8.290	-0.043	0.000
169.300	-3.800	0.008	8.290	-0.043	0.000
169.400	-3.800	0.006	8.290	-0.043	0.000
169.500	-3.600	0.007	8.290	-0.043	0.000
169.600	-3.800	0.007	8.290	-0.043	0.000
169.700	-4.000	0.003	8.290	-0.043	0.000
169.800	-3.600	0.004	8.291	-0.043	0.000
169.900	-3.800	0.006	8.290	-0.043	0.000
170.000	-3.400	0.007	8.290	-0.043	0.000
170.100	-3.400	0.007	8.290	-0.043	0.000
170.200	-3.600	0.007	8.290	-0.043	0.000
170.300	-3.600	0.009	8.289	-0.043	0.000
170.400	-4.000	0.007	8.291	-0.043	0.000
170.500	-2.200	0.005	8.291	-0.043	0.000
170.600	-4.000	0.005	8.291	-0.043	0.000
170.700	-3.600	0.007	8.290	-0.043	0.000
170.800	-3.200	0.004	8.291	-0.043	0.000
170.900	-2.400	0.006	8.289	-0.043	0.000
171.000	-3.200	0.007	8.290	-0.043	0.000
171.100	-3.600	0.007	8.290	-0.043	0.000
171.200	-3.600	0.008	8.291	-0.043	0.000
171.300	-4.000	0.006	8.290	-0.043	0.000
171.400	-3.400	0.004	8.291	-0.043	0.000
171.500	-3.200	0.007	8.290	-0.043	0.000
171.600	-3.400	0.007	8.290	-0.043	0.000
171.700	-2.600	0.006	8.290	-0.043	0.000
171.800	-3.000	0.006	8.290	-0.043	0.000
171.900	-2.600	0.007	8.290	-0.043	0.000
172.000	-3.600	0.007	8.290	-0.043	0.000
172.100	-2.800	0.007	8.290	-0.043	0.000
172.200	-4.000	0.005	8.289	-0.043	0.000
172.300	-3.600	0.009	8.290	-0.043	0.000
172.400	-2.600	0.003	8.289	-0.043	0.000
172.500	-2.800	0.007	8.291	-0.043	0.000
172.600	-3.600	0.007	8.291	-0.043	0.000
172.700	-4.400	0.008	8.289	-0.043	0.000
172.800	-3.600	0.006	8.290	-0.043	0.000
172.900	-2.200	0.008	8.291	-0.043	0.000
173.000	-3.400	0.010	8.289	-0.043	0.000
173.100	-2.400	0.010	8.289	-0.043	0.000
173.200	-2.800	0.006	8.291	-0.043	0.000
173.300	-3.400	0.011	8.290	-0.043	0.000
173.400	-2.600	0.006	8.290	-0.043	0.000
173.500	-4.800	0.007	8.290	-0.043	0.000
173.600	-3.000	0.007	8.290	-0.043	0.000
173.700	-2.800	0.006	8.290	-0.043	0.000
173.800	-3.800	0.005	8.290	-0.043	0.000
173.900	-3.600	0.007	8.290	-0.043	0.000
174.000	-3.400	0.004	8.291	-0.043	0.000
174.100	-2.800	0.004	8.291	-0.043	0.000
174.200	-3.800	0.005	8.290	-0.043	0.000
174.300	-3.800	0.004	8.290	-0.043	0.000
174.400	-3.800	0.006	8.291	-0.043	0.000
174.500	-3.600	0.007	8.289	-0.043	0.000
174.600	-3.600	0.007	8.289	-0.043	0.000
174.700	-3.200	0.006	8.291	-0.043	0.000
174.800	-2.800	0.007	8.290	-0.043	0.000
174.900	-3.800	0.006	8.290	-0.043	0.000
175.000	-2.600	0.006	8.290	-0.043	0.000
175.100	-4.200	0.006	8.290	-0.043	0.000
175.200	-3.800	0.009	8.289	-0.043	0.000
175.300	-3.200	0.009	8.291	-0.043	0.000
175.400	-4.000	0.007	8.290	-0.043	0.000
175.500	-2.400	0.006	8.290	-0.043	0.000
175.600	-3.600	0.006	8.290	-0.043	0.000
175.700	-3.400	0.008	8.290	-0.043	0.000
175.800	-4.000	0.005	8.290	-0.043	0.000
175.900	-3.800	0.004	8.289	-0.043	0.000
176.000	-3.200	0.007	8.291	-0.043	0.000
176.100	-2.200	0.007	8.291	-0.043	0.000
176.200	-3.400	0.007	8.290	-0.043	0.000
176.300	-2.600	0.003	8.290	-0.043	0.000
176.400	-2.800	0.002	8.291	-0.043	0.000
176.500	-3.400	0.004	8.290	-0.043	0.000
176.600	-3.800	0.004	8.290	-0.043	0.000
176.700	-3.800	0.006	8.289	-0.043	0.000
176.800	-3.600	0.009	8.290	-0.043	0.000
176.900	-3.200	0.006	8.290	-0.043	0.000
177.000	-4.400	0.007	8.291	-0.043	0.000
177.100	-2.800	0.007	8.291	-0.043	0.000
177.200	-3.600	0.006	8.290	-0.043	0.000
177.300	-3.800	0.007	8.290	-0.043	0.000
177.400	-3.000	0.005	8.291	-0.043	0.000
177.500	-3.600	0.007	8.290	-0.043	0.000
177.600	-3.000	0.007	8.290	-0.043	0.000
177.700	-3.200	0.006	8.290	-0.043	0.000
177.800	-4.000	0.007	8.290	-0.043	0.000
177.900	-2.800	0.003	8.290	-0.043	0.000
178.000	-4.000	0.002	8.290	-0.043	0.000
178.100	-3.200	0.002	8.290	-0.043	0.000
178.200	-2.800	0.002	8.289	-0.043	0.000
178.300	-3.400	0.004	8.292	-0.043	0.000
178.400	-3.800	0.004	8.290	-0.043	0.000
178.500	-4.800	0.004	8.290	-0.043	0.000
178.600	-3.400	0.004	8.290	-0.043	0.000
178.700	-4.200	0.006	8.290	-0.043	0.000
178.800	-3.400	0.003	8.289	-0.043	0.000
178.900	-3.400	0.006	8.290	-0.043	0.000
179.000	-3.400	0.006	8.290	-0.043	0.000
179.100	-3.000	0.006	8.290	-0.044	0.000
179.200	-3.200	0.011	8.290	-0.044	0.000
179.300	-3.200	0.002	8.290	-0.044	0.000
179.400	-3.200	0.006	8.290	-0.044	0.000
179.500	-3.000	0.004	8.290	-0.044	0.000
179.600	-2.200	0.004	8.290	-0.044	0.000
179.700	-3.000	0.008	8.290	-0.044	0.000
179.800	-2.800	0.003	8.291	-0.044	0.000
179.900	-2.200	0.005	8.290	-0.044	0.000
180.000	-3.600	0.006	8.290	-0.044	0.000
180.100	-4.000	0.006	8.290	-0.044	0.000
180.200	-3.000	0.005	8.290	-0.044	0.000
180.300	-3.800	0.008	8.290	-0.044	0.000
180.400	-3.600	0.006	8.289	-0.044	0.000
180.500	-4.000	0.011	8.290	-0.044	0.000
180.600	-4.400	0.011	8.290	-0.044	0.000
180.700	-3.000	0.011	8.290	-0.044	0.000
180.800	-3.400	0.007	8.290	-0.044	0.000
180.900	-2.800	0.010	8.291	-0.044	0.000
181.000	-3.000	0.008	8.290	-0.044	0.000
181.100	-3.000	0.008	8.290	-0.044	0.000
181.200	-3.200	0.001	8.289	-0.044	0.000
181.300	-3.800	0.004	8.290	-0.044	0.000
181.400	-3.200	0.005	8.290	-0.044	0.000
181.500	-4.000	0.006	8.290	-0.044	0.000
181.600	-3.400	0.006	8.290	-0.044	0.000
181.700	-3.200	0.007	8.290	-0.044	0.000
181.800	-2.200	0.002	8.290	-0.044	0.000
181.900	-3.400	0.003	8.291	-0.044	0.000
182.000	-3.000	0.005	8.290	-0.044	0.000
182.100	-2.600	0.005	8.290	-0.044	0.000
182.200	-2.800	0.007	8.290	-0.044	0.000
182.300	-4.000	0.005	8.289	-0.044	0.000
182.400	-3.600	0.007	8.290	-0.044	0.000
182.500	-3.800	0.004	8.289	-0.044	0.000
182.600	-2.800	0.004	8.289	-0.044	0.000
182.700	-2.800	0.006	8.291	-0.044	0.000
182.800	-3.600	0.003	8.291	-0.044	0.000
182.900	-5.000	0.006	8.290	-0.044	0.000
183.000	-6.000	0.005	8.290	-0.044	0.000
183.100	-5.400	0.005	8.290	-0.044	0.000
183.200	-4.600	0.004	8.291	-0.044	0.000
183.300	-4.200	0.004	8.290	-0.044	0.000
183.400	-2.600	0.003	8.291	-0.044	0.000
183.500	-2.400	0.008	8.290	-0.044	0.000
183.600	-2.600	0.008	8.290	-0.044	0.000
183.700	-2.000	0.007	8.290	-0.044	0.000
183.800	-2.800	0.003	8.290	-0.044	0.000
183.900	-0.400	0.006	8.289	-0.044	0.000
184.000	-0.600	0.005	8.290	-0.044	0.000
184.100	-1.000	0.005	8.290	-0.044	0.000
184.200	-1.000	0.005	8.290	-0.044	0.000
184.300	-0.600	0.003	8.290	-0.044	0.000
184.400	-0.400	0.003	8.290	-0.044	0.000
184.500	-2.200	0.023	8.290	-0.044	0.000
184.600	-1.000	0.023	8.290	-0.044	0.000
184.700	-1.200	0.031	8.290	-0.044	0.000
184.800	-0.800	0.026	8.290	-0.044	0.000
184.900	-0.400	0.020	8.291	-0.044	0.000
185.000	-1.000	0.002	8.290	-0.044	0.000
185.100	-2.200	0.002	8.290	-0.044	0.000
185.200	-2.400	-0.005	8.289	-0.044	0.000
185.300	-1.200	-0.009	8.289	-0.044	0.000
185.400	-1.000	-0.016	8.290	-0.044	0.000
185.500	-1.200	-0.016	8.290	-0.044	0.000
185.600	-1.000	-0.016	8.290	-0.044	0.000
185.700	-2.600	-0.017	8.290	-0.044	0.000
185.800	-1.200	-0.012	8.290	-0.044	0.000
185.900	-1.600	-0.015	8.291	-0.044	0.000
186.000	-1.000	-0.015	8.290	-0.044	0.000
186.100	-4.000	-0.015	8.290	-0.044	0.000
186.200	-5.600	-0.016	8.289	-0.044	0.000
186.300	-4.600	-0.016	8.290	-0.044	0.000
186.400	-4.800	-0.016	8.291	-0.044	0.000
186.500	-5.000	-0.014	8.290	-0.044	0.000
186.600	-4.800	-0.014	8.290	-0.044	0.000
186.700	-3.800	-0.018	8.290	-0.044	0.000
186.800	-4.000	-0.011	8.290	-0.044	0.000
186.900	-3.800	-0.015	8.290	-0.044	0.000
187.000	-4.400	-0.011	8.290	-0.044	0.000
187.100	-3.800	-0.011	8.290	-0.044	0.000
187.200	-3.800	-0.014	8.290	-0.044	0.000
187.300	-3.800	-0.013	8.290	-0.044	0.000
187.400	-4.400	-0.016	8.290	-0.044	0.000
187.500	-4.000	-0.014	8.290	-0.044	0.000
187.600	-3.000	-0.014	8.290	-0.044	0.000
187.700	-3.800	-0.012	8.289	-0.044	0.000
187.800	-2.600	0.004	8.290	-0.044	0.000
187.900	-3.800	0.023	8.290	-0.044	0.000
188.000	-3.800	0.021	8.290	-0.044	0.000
188.100	-4.200	0.021	8.290	-0.044	0.000
188.200	-3.400	0.019	8.290	-0.044	0.000
188.300	-3.600	0.020	8.290	-0.044	0.000
188.400	-3.800	0.013	8.291	-0.044	0.000
188.500	-3.600	0.011	8.289	-0.044	0.000
188.600	-3.400	0.011	8.289	-0.044	0.000
188.700	-3.800	0.013	8.291	-0.044	0.000
188.800	-3.800	0.005	8.290	-0.044	0.000
188.900	-2.800	0.010	8.290	-0.044	0.000
189.000	-4.800	0.010	8.290	-0.044	0.000
189.100	-4.000	0.010	8.290	-0.044	0.000
189.200	-3.600	0.011	8.289	-0.044	0.000
189.300	-4.200	0.015	8.290	-0.044	0.000
189.400	-4.000	0.012	8.290	-0.044	0.000
189.500	-4.000	0.011	8.290	-0.044	0.000
189.600	-4.000	0.011	8.290	-0.044	0.000
189.700	-2.800	0.006	8.291	-0.044	0.000
189.800	-3.400	0.011	8.290	-0.044	0.000
189.900	-3.400	0.004	8.290	-0.044	0.000
190.000	-4.200	0.006	8.289	-0.044	0.000
190.100	-4.400	0.006	8.289	-0.044	0.000
190.200	-3.200	0.010	8.290	-0.044	0.000
190.300	-4.400	0.008	8.290	-0.044	0.000
190.400	-3.400	0.012	8.290	-0.044	0.000
190.500	-3.600	0.006	8.291	-0.044	0.000
190.600	-3.600	0.006	8.291	-0.044	0.000
190.700	-3.200	0.016	8.291	-0.044	0.000
190.800	-4.200	0.012	8.290	-0.044	0.000
190.900	-4.000	0.009	8.290	-0.044	0.000
191.000	-3.400	0.006	8.290	-0.044	0.000
191.100	-3.400	0.006	8.290	-0.044	0.000
191.200	-3.800	0.010	8.291	-0.044	0.000
191.300	-4.200	0.007	8.290	-0.044	0.000
191.400	-3.600	0.009	8.291	-0.044	0.000
191.500	-3.600	0.008	8.290	-0.044	0.000
191.600	-3.400	0.008	8.290	-0.044	0.000
191.700	-3.800	0.011	8.290	-0.044	0.000
191.800	-3.400	0.011	8.290	-0.044	0.000
191.900	-5.000	0.009	8.289	-0.044	0.000
192.000	-3.800	0.006	8.291	-0.044	0.000
192.100	-2.800	0.006	8.291	-0.044	0.000
192.200	-4.400	0.005	8.290	-0.044	0.000
192.300	-3.000	0.008	8.291	-0.044	0.000
192.400	-4.200	0.007	8.291	-0.044	0.000
192.500	-3.400	0.009	8.290	-0.044	0.000
192.600	-2.800	0.009	8.290	-0.044	0.000
192.700	-2.400	0.012	8.290	-0.044	0.000
192.800	-3.400	0.009	8.289	-0.044	0.000
192.900	-3.800	0.014	8.290	-0.044	0.000
193.000	-4.000	0.007	8.290	-0.044	0.000
193.100	-4.000	0.007	8.290	-0.044	0.000
193.200	-3.600	0.010	8.290	-0.044	0.000
193.300	-3.600	0.008	8.289	-0.044	0.000
193.400	-3.400	0.009	8.290	-0.044	0.000
193.500	-2.800	0.011	8.290	-0.044	0.000
193.600	-4.000	0.011	8.290	-0.044	0.000
193.700	-3.400	0.007	8.290	-0.044	0.000
193.800	-3.400	0.006	8.291	-0.044	0.000
193.900	-4.400	0.007	8.290	-0.044	0.000
194.000	-3.200	0.009	8.291	-0.044	0.000
194.100	-4.000	0.009	8.291	-0.044	0.000
194.200	-3.600	0.006	8.291	-0.044	0.000
194.300	-2.400	0.009	8.289	-0.044	0.000
194.400	-3.600	0.006	8.291	-0.044	0.000
194.500	-3.800	0.007	8.290	-0.044	0.000
194.600	-4.800	0.007	8.290	-0.044	0.000
194.700	-3.600	0.011	8.290	-0.044	0.000
194.800	-4.400	0.008	8.290	-0.044	0.000
194.900	-4.000	0.009	8.290	-0.044	0.000
195.000	-4.000	0.010	8.291	-0.044	0.000
195.100	-3.000	0.010	8.291	-0.044	0.000
195.200	-3.600	0.006	8.290	-0.044	0.000
195.300	-3.600	0.008	8.291	-0.044	0.000
195.400	-3.600	0.009	8.291	-0.044	0.000
195.500	-3.800	0.011	8.290	-0.044	0.000
195.600	-3.800	0.011	8.290	-0.044	0.000
195.700	-3.000	0.011	8.290	-0.044	0.000
195.800	-2.800	0.011	8.291	-0.044	0.000
195.900	-3.000	0.010	8.290	-0.044	0.000
196.000	-3.800	0.011	8.291	-0.044	0.000
196.100	-3.600	0.011	8.291	-0.044	0.000
196.200	-4.000	0.005	8.291	-0.044	0.000
196.300	-3.600	0.009	8.290	-0.044	0.000
196.400	-3.000	0.005	8.290	-0.044	0.000
196.500	-2.400	0.007	8.290	-0.044	0.000
196.600	-4.200	0.007	8.290	-0.044	0.000
196.700	-2.200	0.004	8.290	-0.044	0.000
196.800	-4.400	0.006	8.290	-0.044	0.000
196.900	-4.000	0.009	8.290	-0.044	0.000
197.000	-2.400	0.008	8.290	-0.044	0.000
197.100	-3.800	0.008	8.290	-0.044	0.000
197.200	-3.600	0.008	8.289	-0.044	0.000
197.300	-2.800	0.008	8.290	-0.044	0.000
197.400	-3.400	0.009	8.290	-0.044	0.000
197.500	-3.400	0.004	8.290	-0.045	0.000
197.600	-3.800	0.004	8.290	-0.045	0.000
197.700	-3.800	0.003	8.290	-0.045	0.000
197.800	-3.600	0.003	8.290	-0.045	0.000
197.900	-4.400	0.006	8.290	-0.045	0.000
198.000	-2.800	0.006	8.290	-0.045	0.000
198.100	-3.200	0.006	8.290	-0.045	0.000
198.200	-3.600	0.004	8.291	-0.045	0.000
198.300	-3.600	0.006	8.290	-0.045	0.000
198.400	-3.400	0.005	8.291	-0.045	0.000
198.500	-4.000	0.004	8.291	-0.045	0.000
198.600	-3.200	0.004	8.291	-0.045	0.000
198.700	-3.200	0.006	8.291	-0.045	0.000
198.800	-3.200	0.005	8.290	-0.045	0.000
198.900	-4.200	0.006	8.290	-0.045	0.000
199.000	-2.800	0.002	8.289	-0.045	0.000
199.100	-2.800	0.002	8.289	-0.045	0.000
199.200	-3.600	0.004	8.291	-0.045	0.000
199.300	-4.400	0.008	8.289	-0.045	0.000
199.400	-2.800	0.007	8.289	-0.045	0.000
199.500	-3.600	0.009	8.290	-0.045	0.000
199.600	-3.600	0.009	8.290	-0.045	0.000
199.700	-2.800	0.005	8.290	-0.045	0.000
199.800	-2.800	0.006	8.290	-0.045	0.000
199.900	-3.200	0.005	8.290	-0.045	0.000
[truncated: 9,150 more rows]
