# Supplementary material for: Measurement of Outflow Facility Using iPerfusion
Source: PLoS One. 2016 Mar 7;11(3):e0150694. doi: 10.1371/journal.pone.0150694 (PMC4780770; doi:10.1371/journal.pone.0150694)
Supplement: S4 File — The raw data from the perfusion traces along with the steady state values for each pressure step. (ZIP) [file pone.0150694.s004.zip › S3/ControlIndividuals/Mouse3/CapPre_1/Parameters.txt]

Q 	 dQ 	 P 	 dP 	 R 	 dR 	 C 	 dC 	 FT 	 dFT 	 N/A 	 FV 	 
-2.0133	0.7527	-0.0071	0.0058	-0.0023	0.0020	-435.3463	374.2815	-259.9836	140.4668	0.0000	-4486.1050
63.3133	0.4743	4.3376	0.0021	0.0634	0.0004	15.7700	0.1096	30.3566	0.2337	4.9750	21.7524
130.9393	0.6993	8.6550	0.0032	0.0636	0.0003	15.7168	0.0810	29.8938	0.1729	9.9750	22.0969
202.9147	0.5500	12.9280	0.0032	0.0622	0.0002	16.0895	0.0427	30.5851	0.1873	14.9750	21.2099
271.7887	0.7997	17.2513	0.0059	0.0623	0.0002	16.0497	0.0467	31.7960	0.2051	19.9750	22.2672
340.9393	0.5989	21.5886	0.0034	0.0624	0.0001	16.0283	0.0279	32.6064	0.2098	24.9750	22.4770
